# Supplementary material for: Gastrulation-stage gene expression in Nipbl+/− mouse embryos foreshadows the development of syndromic birth defects
Source: Sci Adv. 2024 Mar 20;10(12):eadl4239. doi: 10.1126/sciadv.adl4239 (PMC10954218; doi:10.1126/sciadv.adl4239)
Supplement: Supplementary file 2 — Data S1 to S45 [file sciadv.adl4239_data_s1_to_s45.zip]

Archive with 46 entries (45 files):
- Supplementary Data2/
- Supplementary Data2/Data_S8.csv
- Supplementary Data2/Data_S9.csv
- Supplementary Data2/Data_S44.csv
- Supplementary Data2/Data_S45.csv
- Supplementary Data2/Data_S41.csv
- Supplementary Data2/Data_S40.csv
- Supplementary Data2/Data_S42.csv
- Supplementary Data2/Data_S43.csv
- Supplementary Data2/Data_S18.csv
- Supplementary Data2/Data_S30.csv
- Supplementary Data2/Data_S25.csv
- Supplementary Data2/Data_S31.csv
- Supplementary Data2/Data_S19.csv
- Supplementary Data2/Data_S27.csv
- Supplementary Data2/Data_S33.csv
- Supplementary Data2/Data_S32.csv
- Supplementary Data2/Data_S26.csv
- Supplementary Data2/Data_S36.csv
- Supplementary Data2/Data_S37.csv
- Supplementary Data2/Data_S21.csv
- Supplementary Data2/Data_S20.csv
- Supplementary Data2/Data_S34.csv
- Supplementary Data2/Data_S39.csv
- Supplementary Data2/Data_S11.csv
- Supplementary Data2/Data_S10.csv
- Supplementary Data2/Data_S12.csv
- Supplementary Data2/Data_S23.xlsx
- Supplementary Data2/Data_S35.xlsx
- Supplementary Data2/Data_S13.csv
- Supplementary Data2/Data_S17.csv
- Supplementary Data2/Data_S22.xlsx
- Supplementary Data2/Data_S16.csv
- Supplementary Data2/Data_S14.csv
- Supplementary Data2/Data_S28.csv
- Supplementary Data2/Data_S38.xlsx
- Supplementary Data2/Data_S29.csv
- Supplementary Data2/Data_S15.csv
- Supplementary Data2/Data_S1.csv
- Supplementary Data2/Data_S2.csv
- Supplementary Data2/Data_S3.csv
- Supplementary Data2/Data_S7.csv
- Supplementary Data2/Data_S6.csv
- Supplementary Data2/Data_S4.csv
- Supplementary Data2/Data_S24.xlsx
- Supplementary Data2/Data_S5.csv
