# Supplementary material for: Gastrulation-stage gene expression in Nipbl+/− mouse embryos foreshadows the development of syndromic birth defects
Source: Sci Adv. 2024 Mar 20;10(12):eadl4239. doi: 10.1126/sciadv.adl4239 (PMC10954218; doi:10.1126/sciadv.adl4239)
Supplement: Supplementary file 2 — Data S1 to S45 [file sciadv.adl4239_data_s1_to_s45.zip › Supplementary Data2/Data_S8.csv]

P_Val	Avg_Log2_FC	Pct_Expr_Cluster	Pct_Expr_Other	Bon_P_Val	Cluster	Cell_Type	Gene	Transcription_Factor
0	2.235412201	0.995	0.515	0	1	Trunk paraxial mesoderm	Cited1	N
0	1.813338289	0.987	0.431	0	1	Trunk paraxial mesoderm	Rspo3	N
0	1.563974877	1	0.898	0	1	Trunk paraxial mesoderm	Ifitm1	N
0	1.400562769	1	0.758	0	1	Trunk paraxial mesoderm	Rbp1	N
0	1.321065733	0.778	0.106	0	1	Trunk paraxial mesoderm	Tbx6	Y
1.34E-306	1.364293939	0.833	0.182	2.93E-302	1	Trunk paraxial mesoderm	Pcdh19	N
3.71E-283	1.273923029	0.798	0.165	8.12E-279	1	Trunk paraxial mesoderm	Dll3	N
3.40E-273	1.210724677	0.996	0.9	7.45E-269	1	Trunk paraxial mesoderm	Smc6	N
1.37E-272	1.224229659	0.948	0.528	3.00E-268	1	Trunk paraxial mesoderm	Lef1	Y
2.01E-240	1.232883114	0.739	0.179	4.41E-236	1	Trunk paraxial mesoderm	Hes7	Y
1.21E-229	0.975665233	0.626	0.078	2.66E-225	1	Trunk paraxial mesoderm	Dll1	N
2.75E-219	1.035641415	0.854	0.368	6.03E-215	1	Trunk paraxial mesoderm	Hoxb1	Y
1.28E-209	1.300435655	0.798	0.284	2.80E-205	1	Trunk paraxial mesoderm	Aldh1a2	N
2.04E-192	1.023563319	0.79	0.269	4.47E-188	1	Trunk paraxial mesoderm	Arg1	N
1.08E-168	0.796763549	0.981	0.781	2.36E-164	1	Trunk paraxial mesoderm	Gpc3	N
3.23E-167	0.780723679	0.936	0.411	7.09E-163	1	Trunk paraxial mesoderm	Cdx1	Y
1.63E-151	0.705178676	0.994	0.77	3.57E-147	1	Trunk paraxial mesoderm	Crabp1	N
4.30E-151	0.889691193	0.785	0.387	9.44E-147	1	Trunk paraxial mesoderm	Pdlim4	N
9.93E-150	0.844668716	0.816	0.346	2.18E-145	1	Trunk paraxial mesoderm	Sp5	Y
4.75E-143	0.755097392	0.874	0.571	1.04E-138	1	Trunk paraxial mesoderm	Laptm4b	N
1.54E-142	0.565548795	0.999	0.989	3.38E-138	1	Trunk paraxial mesoderm	Ifitm2	N
4.81E-141	0.776441123	0.596	0.169	1.05E-136	1	Trunk paraxial mesoderm	Fabp7	N
4.94E-141	0.816253634	0.748	0.334	1.08E-136	1	Trunk paraxial mesoderm	Epha4	N
3.40E-134	0.745534847	0.929	0.611	7.46E-130	1	Trunk paraxial mesoderm	Nr6a1	Y
7.52E-134	0.721740626	0.547	0.14	1.65E-129	1	Trunk paraxial mesoderm	Gm14226	N
2.79E-132	0.591793401	0.993	0.918	6.13E-128	1	Trunk paraxial mesoderm	Sms	N
2.91E-131	0.833322097	0.618	0.185	6.38E-127	1	Trunk paraxial mesoderm	Foxb1	Y
1.03E-128	0.727751171	0.805	0.477	2.26E-124	1	Trunk paraxial mesoderm	Tubb2b	N
1.27E-127	0.607294644	0.521	0.137	2.78E-123	1	Trunk paraxial mesoderm	Rnf213	N
3.62E-123	0.650933043	0.481	0.105	7.93E-119	1	Trunk paraxial mesoderm	Gfra3	N
8.03E-122	0.686398143	0.537	0.155	1.76E-117	1	Trunk paraxial mesoderm	Plxna2	N
3.39E-121	0.689613643	0.886	0.587	7.43E-117	1	Trunk paraxial mesoderm	Ldhb	N
1.20E-120	0.536363442	0.42	0.08	2.63E-116	1	Trunk paraxial mesoderm	Lmo1	N
2.12E-120	0.701648715	0.534	0.158	4.66E-116	1	Trunk paraxial mesoderm	Magi1	N
4.04E-120	0.880181666	0.873	0.431	8.86E-116	1	Trunk paraxial mesoderm	Hoxaas3	N
6.72E-120	0.652585303	0.88	0.61	1.47E-115	1	Trunk paraxial mesoderm	Meis2	Y
4.26E-118	0.633549557	0.578	0.187	9.34E-114	1	Trunk paraxial mesoderm	Notch1	N
5.58E-117	0.617010478	0.757	0.32	1.22E-112	1	Trunk paraxial mesoderm	Fgf8	N
7.98E-116	0.649237645	0.584	0.208	1.75E-111	1	Trunk paraxial mesoderm	Tcea3	N
1.83E-115	0.622023093	0.562	0.201	4.00E-111	1	Trunk paraxial mesoderm	Smoc1	N
5.97E-114	0.693081851	0.783	0.43	1.31E-109	1	Trunk paraxial mesoderm	Gm45889	N
6.81E-114	0.34551234	1	1	1.49E-109	1	Trunk paraxial mesoderm	Hmgb2	Y
2.57E-112	0.727406687	0.791	0.469	5.64E-108	1	Trunk paraxial mesoderm	Greb1l	N
9.69E-107	0.519871273	0.996	0.94	2.12E-102	1	Trunk paraxial mesoderm	H2afy	N
2.30E-103	0.375183715	1	0.999	5.03E-99	1	Trunk paraxial mesoderm	Tmsb10	N
9.58E-103	0.471184679	1	0.959	2.10E-98	1	Trunk paraxial mesoderm	H2afv	N
8.41E-99	0.608083588	0.584	0.226	1.84E-94	1	Trunk paraxial mesoderm	Rasgrp3	N
9.94E-99	0.628307476	0.615	0.236	2.18E-94	1	Trunk paraxial mesoderm	Fgf3	N
9.99E-94	0.599451394	0.507	0.172	2.19E-89	1	Trunk paraxial mesoderm	Pcolce2	N
2.82E-91	0.602480163	0.783	0.48	6.19E-87	1	Trunk paraxial mesoderm	Hoxb2	Y
3.86E-87	0.49745295	0.397	0.094	8.47E-83	1	Trunk paraxial mesoderm	Sh3gl3	N
2.37E-85	0.516137413	0.496	0.179	5.20E-81	1	Trunk paraxial mesoderm	Hoxb5os	N
6.61E-84	0.584537006	0.752	0.485	1.45E-79	1	Trunk paraxial mesoderm	Tle4	N
8.57E-84	0.559188407	0.485	0.167	1.88E-79	1	Trunk paraxial mesoderm	Foxc1	Y
1.89E-83	0.469493636	0.429	0.151	4.15E-79	1	Trunk paraxial mesoderm	Car3	N
3.91E-83	0.418660654	0.287	0.032	8.57E-79	1	Trunk paraxial mesoderm	3110004A20Rik	N
1.04E-82	0.421264485	0.387	0.111	2.29E-78	1	Trunk paraxial mesoderm	Rftn1	N
2.63E-82	0.518744748	0.537	0.221	5.77E-78	1	Trunk paraxial mesoderm	Lrig3	N
1.15E-80	0.444273644	0.772	0.409	2.52E-76	1	Trunk paraxial mesoderm	Crabp2	N
1.33E-80	0.512514048	0.509	0.199	2.92E-76	1	Trunk paraxial mesoderm	Frzb	N
5.88E-80	0.509339792	0.615	0.31	1.29E-75	1	Trunk paraxial mesoderm	Hoxb3os	N
9.71E-80	0.389662141	0.888	0.73	2.13E-75	1	Trunk paraxial mesoderm	Gstm5	N
1.31E-79	0.518696258	0.461	0.163	2.88E-75	1	Trunk paraxial mesoderm	Hoxa5	Y
1.61E-79	0.494713502	0.509	0.198	3.52E-75	1	Trunk paraxial mesoderm	Tmem132c	N
2.28E-79	0.55885722	0.553	0.239	4.99E-75	1	Trunk paraxial mesoderm	Rab8b	N
2.83E-79	0.501791219	0.492	0.175	6.21E-75	1	Trunk paraxial mesoderm	Gbx2	Y
8.68E-79	0.454094494	0.416	0.135	1.90E-74	1	Trunk paraxial mesoderm	Fgf15	N
4.98E-78	0.518592226	0.637	0.318	1.09E-73	1	Trunk paraxial mesoderm	Hoxb4	Y
5.11E-77	0.545903438	0.69	0.372	1.12E-72	1	Trunk paraxial mesoderm	F11r	N
1.21E-75	0.521292622	0.755	0.536	2.64E-71	1	Trunk paraxial mesoderm	Sap30	N
5.45E-75	0.490527348	0.964	0.883	1.19E-70	1	Trunk paraxial mesoderm	Sfxn1	N
7.79E-72	0.3441946	0.283	0.051	1.71E-67	1	Trunk paraxial mesoderm	Pik3c2b	N
1.35E-71	0.244838709	1	1	2.96E-67	1	Trunk paraxial mesoderm	H3f3a	N
7.13E-71	0.572355425	0.589	0.312	1.56E-66	1	Trunk paraxial mesoderm	Gpc6	N
1.22E-70	0.194821096	1	0.962	2.69E-66	1	Trunk paraxial mesoderm	Tmsb4x	N
1.53E-70	0.1899164	1	1	3.36E-66	1	Trunk paraxial mesoderm	Ptma	N
8.16E-70	0.140618276	1	1	1.79E-65	1	Trunk paraxial mesoderm	Ppia	N
9.80E-70	0.345891403	0.259	0.041	2.15E-65	1	Trunk paraxial mesoderm	Cbr3	N
4.26E-69	0.287229609	0.547	0.227	9.35E-65	1	Trunk paraxial mesoderm	T	Y
5.91E-69	0.45051166	0.56	0.273	1.29E-64	1	Trunk paraxial mesoderm	Ypel3	N
5.52E-68	0.354231242	0.322	0.093	1.21E-63	1	Trunk paraxial mesoderm	Lrp8	N
1.26E-66	0.624067315	0.49	0.214	2.77E-62	1	Trunk paraxial mesoderm	Ddit4	N
1.84E-66	0.340122444	0.261	0.041	4.03E-62	1	Trunk paraxial mesoderm	Tceal6	N
2.57E-66	0.501424324	0.613	0.325	5.64E-62	1	Trunk paraxial mesoderm	Shf	N
1.42E-64	0.365368822	0.793	0.496	3.12E-60	1	Trunk paraxial mesoderm	Hotairm1	N
1.43E-64	0.393974931	0.318	0.085	3.13E-60	1	Trunk paraxial mesoderm	Aldoc	N
1.81E-64	0.483229448	0.55	0.265	3.97E-60	1	Trunk paraxial mesoderm	Cachd1	N
5.24E-63	0.35906449	0.242	0.036	1.15E-58	1	Trunk paraxial mesoderm	Ifitm5	N
7.42E-63	0.511026165	0.686	0.448	1.63E-58	1	Trunk paraxial mesoderm	R3hcc1	N
6.54E-62	0.514121801	0.663	0.43	1.43E-57	1	Trunk paraxial mesoderm	Cadm1	N
8.53E-62	0.455941901	0.91	0.805	1.87E-57	1	Trunk paraxial mesoderm	Timm50	N
1.27E-61	0.16718296	1	1	2.78E-57	1	Trunk paraxial mesoderm	Rps4x	N
3.76E-61	0.440669412	0.551	0.295	8.24E-57	1	Trunk paraxial mesoderm	Arhgap28	N
8.04E-61	0.375095598	0.998	0.994	1.76E-56	1	Trunk paraxial mesoderm	Pdcd5	N
1.74E-60	0.4395137	0.682	0.46	3.81E-56	1	Trunk paraxial mesoderm	Adgrl2	N
2.50E-60	0.479338691	0.632	0.365	5.49E-56	1	Trunk paraxial mesoderm	Hmgn3	N
6.19E-60	0.382649708	0.451	0.21	1.36E-55	1	Trunk paraxial mesoderm	Spred2	N
1.24E-58	0.282688569	1	0.997	2.71E-54	1	Trunk paraxial mesoderm	Anp32a	N
1.35E-58	0.449654533	0.543	0.282	2.96E-54	1	Trunk paraxial mesoderm	Tenm4	N
2.17E-58	0.417092214	0.933	0.751	4.75E-54	1	Trunk paraxial mesoderm	Fn1	N
2.28E-58	0.374986745	0.983	0.918	4.99E-54	1	Trunk paraxial mesoderm	Ctsl	N
5.37E-58	0.254267864	0.255	0.052	1.18E-53	1	Trunk paraxial mesoderm	Myl1	N
8.18E-58	0.405617603	0.626	0.346	1.79E-53	1	Trunk paraxial mesoderm	Pou5f1	Y
8.64E-57	0.416337115	0.473	0.216	1.89E-52	1	Trunk paraxial mesoderm	Dpysl5	N
4.93E-56	0.409980769	0.994	0.908	1.08E-51	1	Trunk paraxial mesoderm	Prtg	N
6.94E-56	0.254697082	0.221	0.043	1.52E-51	1	Trunk paraxial mesoderm	Gpat3	N
2.76E-55	0.441924858	0.675	0.475	6.05E-51	1	Trunk paraxial mesoderm	Khdrbs3	N
5.46E-55	0.26688855	0.24	0.056	1.20E-50	1	Trunk paraxial mesoderm	2610528A11Rik	N
1.48E-53	0.407812839	0.964	0.916	3.24E-49	1	Trunk paraxial mesoderm	Calm3	N
5.31E-53	0.238677682	0.187	0.024	1.16E-48	1	Trunk paraxial mesoderm	Mpzl2	N
5.97E-52	0.380553606	0.469	0.235	1.31E-47	1	Trunk paraxial mesoderm	Ptprk	N
4.00E-49	0.392019776	0.434	0.21	8.76E-45	1	Trunk paraxial mesoderm	Lhx1	Y
8.17E-49	0.350542261	0.861	0.673	1.79E-44	1	Trunk paraxial mesoderm	Grsf1	N
1.35E-47	0.38069706	0.466	0.238	2.97E-43	1	Trunk paraxial mesoderm	Prkar2a	N
3.59E-47	0.19782106	0.148	0.011	7.86E-43	1	Trunk paraxial mesoderm	S1pr5	N
3.85E-47	0.305711808	0.305	0.099	8.45E-43	1	Trunk paraxial mesoderm	Necab2	N
4.23E-47	0.375423044	0.533	0.302	9.27E-43	1	Trunk paraxial mesoderm	Epb41l3	N
9.30E-47	0.328084993	0.873	0.733	2.04E-42	1	Trunk paraxial mesoderm	Ptms	N
9.33E-46	0.353884627	0.348	0.118	2.04E-41	1	Trunk paraxial mesoderm	Chst7	N
1.43E-45	0.259791174	0.214	0.057	3.14E-41	1	Trunk paraxial mesoderm	Lfng	N
2.74E-45	0.335442857	0.537	0.265	6.02E-41	1	Trunk paraxial mesoderm	Fam212a	N
9.14E-45	0.337298863	0.333	0.119	2.00E-40	1	Trunk paraxial mesoderm	Itpk1	N
3.61E-44	0.389720584	0.628	0.446	7.91E-40	1	Trunk paraxial mesoderm	Tm9sf4	N
4.33E-44	0.188421053	0.141	0.013	9.50E-40	1	Trunk paraxial mesoderm	Sv2b	N
4.45E-44	0.285588822	0.231	0.051	9.75E-40	1	Trunk paraxial mesoderm	Htra1	N
6.00E-44	0.300310728	0.295	0.1	1.32E-39	1	Trunk paraxial mesoderm	Nrarp	N
7.30E-44	0.246746684	0.999	0.985	1.60E-39	1	Trunk paraxial mesoderm	Psip1	N
1.02E-43	0.359256679	0.584	0.366	2.23E-39	1	Trunk paraxial mesoderm	Ncam1	N
1.98E-43	0.2096938	0.171	0.029	4.35E-39	1	Trunk paraxial mesoderm	Nap1l5	N
2.36E-43	0.375395635	0.496	0.279	5.18E-39	1	Trunk paraxial mesoderm	Tnfrsf19	N
2.92E-43	0.417843484	0.786	0.652	6.41E-39	1	Trunk paraxial mesoderm	Hadh	N
3.74E-43	0.242501261	0.181	0.035	8.21E-39	1	Trunk paraxial mesoderm	Fgf4	N
1.78E-42	0.299038394	0.602	0.357	3.90E-38	1	Trunk paraxial mesoderm	Hoxa1	Y
2.36E-42	0.272025021	1	0.997	5.17E-38	1	Trunk paraxial mesoderm	Ppib	N
5.03E-42	0.381020583	0.676	0.512	1.10E-37	1	Trunk paraxial mesoderm	Zeb2	Y
8.75E-42	0.259929947	0.188	0.038	1.92E-37	1	Trunk paraxial mesoderm	Gal	N
1.43E-41	0.33101254	0.483	0.294	3.14E-37	1	Trunk paraxial mesoderm	Dxo	N
1.87E-41	0.341119114	0.452	0.233	4.10E-37	1	Trunk paraxial mesoderm	Lpar1	N
3.79E-41	0.36472847	0.679	0.483	8.30E-37	1	Trunk paraxial mesoderm	Mogat2	N
1.62E-40	0.222971591	0.186	0.038	3.54E-36	1	Trunk paraxial mesoderm	Tceal3	N
1.80E-40	0.353490163	0.461	0.241	3.94E-36	1	Trunk paraxial mesoderm	Dock11	N
4.68E-40	0.23699513	0.247	0.068	1.03E-35	1	Trunk paraxial mesoderm	Myl2	N
1.29E-39	0.16844586	1	1	2.84E-35	1	Trunk paraxial mesoderm	Hmgn1	N
2.61E-39	0.23543863	0.253	0.101	5.71E-35	1	Trunk paraxial mesoderm	Rtn1	N
3.47E-39	0.308053179	0.639	0.463	7.61E-35	1	Trunk paraxial mesoderm	S100a11	N
4.64E-39	0.300572241	0.563	0.367	1.02E-34	1	Trunk paraxial mesoderm	Maged2	N
5.20E-39	0.144187572	1	1	1.14E-34	1	Trunk paraxial mesoderm	Rpl36a	N
8.23E-39	0.316654984	0.461	0.244	1.80E-34	1	Trunk paraxial mesoderm	Alpl	N
1.64E-38	0.248462772	0.999	0.99	3.59E-34	1	Trunk paraxial mesoderm	Hmgb3	Y
1.64E-38	0.370699729	0.907	0.81	3.60E-34	1	Trunk paraxial mesoderm	Cyb5a	N
1.95E-38	0.360961229	0.426	0.203	4.27E-34	1	Trunk paraxial mesoderm	Dusp6	N
2.58E-38	0.224511218	0.215	0.059	5.65E-34	1	Trunk paraxial mesoderm	Hoxa4	Y
3.85E-38	0.261933786	0.349	0.155	8.44E-34	1	Trunk paraxial mesoderm	Meox1	Y
5.03E-38	0.304991863	0.479	0.258	1.10E-33	1	Trunk paraxial mesoderm	Snai1	Y
2.26E-37	0.200031779	1	1	4.96E-33	1	Trunk paraxial mesoderm	Stmn1	N
3.02E-37	0.322636749	0.788	0.629	6.62E-33	1	Trunk paraxial mesoderm	Hmgn5	N
4.15E-37	0.341239228	0.455	0.253	9.09E-33	1	Trunk paraxial mesoderm	Atp2c1	N
7.96E-37	0.28776921	0.386	0.176	1.74E-32	1	Trunk paraxial mesoderm	Mgst1	N
1.34E-36	0.353147469	0.57	0.349	2.93E-32	1	Trunk paraxial mesoderm	Nkd1	N
1.57E-36	0.212294818	0.197	0.061	3.44E-32	1	Trunk paraxial mesoderm	Ptgds	N
2.34E-36	0.223794673	0.223	0.081	5.12E-32	1	Trunk paraxial mesoderm	Tubb4a	N
3.87E-36	0.106924175	1	1	8.49E-32	1	Trunk paraxial mesoderm	Rpl18a	N
4.06E-36	0.173690143	1	1	8.90E-32	1	Trunk paraxial mesoderm	Serf2	N
1.73E-35	0.373226691	0.709	0.536	3.80E-31	1	Trunk paraxial mesoderm	Epop	N
2.61E-35	0.397225336	0.689	0.511	5.72E-31	1	Trunk paraxial mesoderm	Fgfr1	N
4.86E-35	0.194578472	0.162	0.03	1.07E-30	1	Trunk paraxial mesoderm	S1pr3	N
5.83E-35	0.13739505	1	1	1.28E-30	1	Trunk paraxial mesoderm	Set	N
6.11E-35	0.267031546	0.26	0.087	1.34E-30	1	Trunk paraxial mesoderm	Hmcn1	N
6.77E-35	0.32446671	0.564	0.359	1.48E-30	1	Trunk paraxial mesoderm	Skap2	N
1.56E-34	0.299168898	0.912	0.78	3.41E-30	1	Trunk paraxial mesoderm	Sox11	Y
3.21E-34	0.148574732	1	1	7.05E-30	1	Trunk paraxial mesoderm	Sumo2	N
5.40E-34	0.205663915	1	0.996	1.18E-29	1	Trunk paraxial mesoderm	Mdk	N
6.65E-34	0.238641362	0.999	0.967	1.46E-29	1	Trunk paraxial mesoderm	Marcksl1	N
7.17E-34	0.298491729	0.653	0.516	1.57E-29	1	Trunk paraxial mesoderm	Cndp2	N
1.82E-33	0.268242544	0.966	0.887	4.00E-29	1	Trunk paraxial mesoderm	Fam60a	N
1.94E-33	0.247021015	0.267	0.096	4.25E-29	1	Trunk paraxial mesoderm	Hoxa2	Y
2.22E-33	0.325261759	0.857	0.738	4.87E-29	1	Trunk paraxial mesoderm	Ppdpf	N
2.35E-33	0.177156208	0.144	0.024	5.16E-29	1	Trunk paraxial mesoderm	Srrm4	N
3.31E-33	0.09912743	1	1	7.26E-29	1	Trunk paraxial mesoderm	Rpsa	N
3.84E-33	0.327204473	0.861	0.757	8.41E-29	1	Trunk paraxial mesoderm	Znrd1	N
4.82E-33	0.297854362	0.355	0.153	1.06E-28	1	Trunk paraxial mesoderm	Hoxb3	Y
5.60E-33	0.213029141	0.203	0.058	1.23E-28	1	Trunk paraxial mesoderm	Ildr2	N
5.96E-33	0.329944997	0.463	0.267	1.31E-28	1	Trunk paraxial mesoderm	Pth1r	N
1.03E-32	0.151499385	0.113	0.009	2.25E-28	1	Trunk paraxial mesoderm	Msgn1	Y
1.31E-32	0.301180632	0.386	0.199	2.87E-28	1	Trunk paraxial mesoderm	Pcmtd1	N
2.37E-32	0.237109319	0.977	0.94	5.20E-28	1	Trunk paraxial mesoderm	Paip2	N
2.67E-32	0.146722101	0.115	0.018	5.84E-28	1	Trunk paraxial mesoderm	Slpi	N
1.09E-31	0.239631409	0.996	0.982	2.39E-27	1	Trunk paraxial mesoderm	Apex1	N
1.37E-31	0.355537353	0.663	0.496	2.99E-27	1	Trunk paraxial mesoderm	Gng2	N
1.81E-31	0.272726391	0.407	0.245	3.96E-27	1	Trunk paraxial mesoderm	Maml3	N
1.96E-31	0.280620053	0.282	0.117	4.30E-27	1	Trunk paraxial mesoderm	Tubb3	N
2.18E-31	0.145169998	0.66	0.395	4.77E-27	1	Trunk paraxial mesoderm	Fst	N
2.24E-31	0.345908986	0.701	0.514	4.90E-27	1	Trunk paraxial mesoderm	Ralgps2	N
3.40E-31	0.292517301	0.305	0.124	7.46E-27	1	Trunk paraxial mesoderm	Klf5	Y
3.64E-31	0.161690687	0.148	0.036	7.98E-27	1	Trunk paraxial mesoderm	Peli3	N
4.87E-31	0.210145718	0.247	0.11	1.07E-26	1	Trunk paraxial mesoderm	Pdzrn3	N
6.85E-31	0.279210006	0.507	0.333	1.50E-26	1	Trunk paraxial mesoderm	Zfp503	Y
7.31E-31	0.115968012	1	1	1.60E-26	1	Trunk paraxial mesoderm	Rpl23a	N
2.25E-30	0.313242116	0.871	0.8	4.92E-26	1	Trunk paraxial mesoderm	Cenpw	N
6.65E-30	0.262174322	0.299	0.136	1.46E-25	1	Trunk paraxial mesoderm	Exoc6b	N
2.13E-29	0.337041863	0.329	0.152	4.66E-25	1	Trunk paraxial mesoderm	Dkk1	N
2.41E-29	0.289858716	0.74	0.62	5.29E-25	1	Trunk paraxial mesoderm	Tcf4	Y
2.83E-29	0.242954118	0.317	0.153	6.21E-25	1	Trunk paraxial mesoderm	Hoxb5	Y
3.16E-29	0.29056589	0.655	0.483	6.92E-25	1	Trunk paraxial mesoderm	Aldh2	N
3.47E-29	0.253481511	0.494	0.335	7.59E-25	1	Trunk paraxial mesoderm	Cdca7l	N
3.58E-29	0.196008741	0.18	0.047	7.85E-25	1	Trunk paraxial mesoderm	Ptprn	N
5.63E-29	0.245267348	0.991	0.96	1.24E-24	1	Trunk paraxial mesoderm	Tceal8	N
6.82E-29	0.254156692	0.339	0.166	1.49E-24	1	Trunk paraxial mesoderm	Slit3	N
1.45E-28	0.291478787	0.696	0.548	3.17E-24	1	Trunk paraxial mesoderm	Lrrc42	N
9.66E-28	0.204036437	0.217	0.091	2.12E-23	1	Trunk paraxial mesoderm	H2-K1	N
1.15E-27	0.140612816	0.117	0.025	2.51E-23	1	Trunk paraxial mesoderm	Lypd2	N
1.42E-27	0.206929992	0.205	0.081	3.12E-23	1	Trunk paraxial mesoderm	Camk2n1	N
2.18E-27	0.253934564	0.957	0.866	4.79E-23	1	Trunk paraxial mesoderm	H1fx	N
4.10E-27	0.156018039	0.143	0.036	8.98E-23	1	Trunk paraxial mesoderm	Rab15	N
4.75E-27	0.183418559	0.999	0.991	1.04E-22	1	Trunk paraxial mesoderm	Nedd4	N
5.00E-27	0.101348871	1	1	1.10E-22	1	Trunk paraxial mesoderm	Rpl12	N
5.26E-27	0.24729638	0.28	0.124	1.15E-22	1	Trunk paraxial mesoderm	Ina	N
7.89E-27	0.270616907	0.707	0.575	1.73E-22	1	Trunk paraxial mesoderm	Mrps6	N
8.00E-27	0.18535641	1	1	1.75E-22	1	Trunk paraxial mesoderm	Ube2s	N
1.40E-26	0.222853856	0.403	0.238	3.08E-22	1	Trunk paraxial mesoderm	Crmp1	N
1.50E-26	0.252620723	0.386	0.213	3.28E-22	1	Trunk paraxial mesoderm	Sulf1	N
1.99E-26	0.19809877	1	0.997	4.36E-22	1	Trunk paraxial mesoderm	Selenoh	N
2.04E-26	0.160401007	0.122	0.025	4.47E-22	1	Trunk paraxial mesoderm	Synm	N
2.20E-26	0.228230262	0.289	0.138	4.81E-22	1	Trunk paraxial mesoderm	Hoxa3	Y
2.26E-26	0.212411407	0.46	0.285	4.96E-22	1	Trunk paraxial mesoderm	Pdgfra	N
3.24E-26	0.253199799	0.983	0.931	7.10E-22	1	Trunk paraxial mesoderm	Prdx4	N
3.47E-26	0.186547837	0.182	0.053	7.61E-22	1	Trunk paraxial mesoderm	S100a16	N
3.81E-26	0.201200195	0.569	0.407	8.34E-22	1	Trunk paraxial mesoderm	Pdcd4	N
3.93E-26	0.243330133	0.291	0.134	8.62E-22	1	Trunk paraxial mesoderm	Tuba4a	N
4.12E-26	0.282016227	0.977	0.891	9.03E-22	1	Trunk paraxial mesoderm	Cited2	N
1.02E-25	0.237578729	0.907	0.755	2.24E-21	1	Trunk paraxial mesoderm	Ccnd1	N
1.12E-25	0.236358147	0.991	0.966	2.45E-21	1	Trunk paraxial mesoderm	Igf2bp1	N
1.12E-25	0.211869897	1	0.986	2.47E-21	1	Trunk paraxial mesoderm	Pclaf	N
1.26E-25	0.236638177	0.247	0.092	2.76E-21	1	Trunk paraxial mesoderm	Efna3	N
1.49E-25	0.205825337	0.286	0.141	3.26E-21	1	Trunk paraxial mesoderm	Dach1	Y
1.65E-25	0.188977997	1	1	3.61E-21	1	Trunk paraxial mesoderm	mt-Nd2	N
1.96E-25	0.184350714	0.206	0.082	4.30E-21	1	Trunk paraxial mesoderm	Ptprz1	N
2.40E-25	0.151822791	0.126	0.031	5.26E-21	1	Trunk paraxial mesoderm	Pcdh8	N
3.02E-25	0.243905747	0.382	0.207	6.62E-21	1	Trunk paraxial mesoderm	Celf4	N
3.40E-25	0.140076106	0.131	0.034	7.46E-21	1	Trunk paraxial mesoderm	Antxr1	N
4.04E-25	0.177909124	0.554	0.358	8.86E-21	1	Trunk paraxial mesoderm	Sema6a	N
4.06E-25	0.285610838	0.965	0.885	8.91E-21	1	Trunk paraxial mesoderm	Pcbp4	N
4.55E-25	0.316119279	0.582	0.428	9.98E-21	1	Trunk paraxial mesoderm	Acly	N
6.61E-25	0.182189227	0.995	0.982	1.45E-20	1	Trunk paraxial mesoderm	Dbi	N
7.82E-25	0.294757799	0.813	0.732	1.71E-20	1	Trunk paraxial mesoderm	Aplp2	N
9.95E-25	0.282272419	0.599	0.432	2.18E-20	1	Trunk paraxial mesoderm	Cdh2	N
1.00E-24	0.287382596	0.539	0.362	2.20E-20	1	Trunk paraxial mesoderm	Ptk7	N
1.36E-24	0.083052997	0.731	0.504	2.99E-20	1	Trunk paraxial mesoderm	Ptn	N
2.06E-24	0.187516361	0.179	0.055	4.51E-20	1	Trunk paraxial mesoderm	Nkd2	N
5.17E-24	0.191969828	0.191	0.066	1.13E-19	1	Trunk paraxial mesoderm	Arhgap24	N
5.52E-24	0.189613867	0.25	0.116	1.21E-19	1	Trunk paraxial mesoderm	Kcnmb4	N
7.52E-24	0.189955691	0.988	0.956	1.65E-19	1	Trunk paraxial mesoderm	Rcc2	N
1.25E-23	0.072400041	1	1	2.73E-19	1	Trunk paraxial mesoderm	Rps2	N
1.57E-23	0.099846902	0.072	0.003	3.43E-19	1	Trunk paraxial mesoderm	Chodl	N
1.88E-23	0.155650988	0.173	0.066	4.12E-19	1	Trunk paraxial mesoderm	Cplx2	N
2.55E-23	0.206605025	0.93	0.872	5.59E-19	1	Trunk paraxial mesoderm	Hsd17b10	N
2.72E-23	0.232956734	0.993	0.978	5.96E-19	1	Trunk paraxial mesoderm	Taf1d	N
3.60E-23	0.234737599	0.971	0.939	7.90E-19	1	Trunk paraxial mesoderm	Cenpa	N
6.90E-23	0.172589782	0.157	0.039	1.51E-18	1	Trunk paraxial mesoderm	Adamtsl2	N
7.17E-23	0.190039398	0.29	0.151	1.57E-18	1	Trunk paraxial mesoderm	Epha1	N
1.03E-22	0.229652117	0.99	0.96	2.25E-18	1	Trunk paraxial mesoderm	H2afx	N
1.15E-22	0.255958126	0.942	0.833	2.52E-18	1	Trunk paraxial mesoderm	Tead2	Y
1.17E-22	0.123717355	1	1	2.57E-18	1	Trunk paraxial mesoderm	Ywhae	N
1.19E-22	0.252882404	0.435	0.273	2.61E-18	1	Trunk paraxial mesoderm	Sulf2	N
1.56E-22	0.242387214	0.814	0.679	3.42E-18	1	Trunk paraxial mesoderm	Lmo4	N
1.61E-22	0.217692096	0.531	0.358	3.54E-18	1	Trunk paraxial mesoderm	Anxa5	N
2.26E-22	0.105794588	0.729	0.473	4.95E-18	1	Trunk paraxial mesoderm	Cdx2	Y
3.14E-22	0.163729166	0.181	0.07	6.89E-18	1	Trunk paraxial mesoderm	5730596B20Rik	N
3.51E-22	0.096075142	1	1	7.69E-18	1	Trunk paraxial mesoderm	Eef1b2	N
4.64E-22	0.276452646	0.769	0.676	1.02E-17	1	Trunk paraxial mesoderm	Clic4	N
9.26E-22	0.254102251	0.617	0.458	2.03E-17	1	Trunk paraxial mesoderm	Gm1673	N
1.60E-21	0.179853853	0.995	0.987	3.51E-17	1	Trunk paraxial mesoderm	Sfr1	N
1.88E-21	0.251750234	0.594	0.464	4.13E-17	1	Trunk paraxial mesoderm	Bmyc	N
1.94E-21	0.22252491	0.186	0.069	4.26E-17	1	Trunk paraxial mesoderm	Hes5	Y
2.34E-21	0.183921824	1	0.995	5.13E-17	1	Trunk paraxial mesoderm	Ywhaq	N
2.71E-21	0.211353785	0.906	0.866	5.94E-17	1	Trunk paraxial mesoderm	Hnrnpl	N
2.76E-21	0.188770241	0.431	0.317	6.05E-17	1	Trunk paraxial mesoderm	Adgra3	N
4.87E-21	0.145772726	1	1	1.07E-16	1	Trunk paraxial mesoderm	Fkbp3	N
6.02E-21	0.229662863	0.923	0.861	1.32E-16	1	Trunk paraxial mesoderm	Mphosph8	N
6.61E-21	0.116474245	0.101	0.021	1.45E-16	1	Trunk paraxial mesoderm	Vwa2	N
6.90E-21	0.162893105	1	0.993	1.51E-16	1	Trunk paraxial mesoderm	Cbx1	N
7.77E-21	0.267737949	0.616	0.466	1.70E-16	1	Trunk paraxial mesoderm	Tspo	N
8.01E-21	0.142939965	0.143	0.046	1.75E-16	1	Trunk paraxial mesoderm	Kcnk3	N
8.40E-21	0.13162301	1	1	1.84E-16	1	Trunk paraxial mesoderm	Eef1a1	N
8.48E-21	0.126516388	0.142	0.059	1.86E-16	1	Trunk paraxial mesoderm	Wfdc21	N
2.12E-20	0.100812961	1	1	4.64E-16	1	Trunk paraxial mesoderm	Rpl10a	N
2.59E-20	0.239764351	0.569	0.47	5.69E-16	1	Trunk paraxial mesoderm	Mat2b	N
3.84E-20	0.14474211	0.148	0.051	8.41E-16	1	Trunk paraxial mesoderm	Nsg2	N
4.56E-20	0.212336112	0.584	0.479	1.00E-15	1	Trunk paraxial mesoderm	Pimreg	N
7.71E-20	0.215106566	0.519	0.338	1.69E-15	1	Trunk paraxial mesoderm	Lhpp	N
1.01E-19	0.18637284	0.39	0.263	2.21E-15	1	Trunk paraxial mesoderm	Cxadr	N
1.67E-19	0.133403491	0.112	0.046	3.65E-15	1	Trunk paraxial mesoderm	Fgf18	N
2.04E-19	0.084938265	1	1	4.47E-15	1	Trunk paraxial mesoderm	Rps17	N
2.05E-19	0.089211258	0.075	0.014	4.49E-15	1	Trunk paraxial mesoderm	Slc38a8	N
3.17E-19	0.129092119	0.132	0.046	6.94E-15	1	Trunk paraxial mesoderm	Fam174b	N
3.45E-19	0.145244408	0.124	0.026	7.57E-15	1	Trunk paraxial mesoderm	Spock2	N
3.55E-19	0.156257885	0.208	0.105	7.79E-15	1	Trunk paraxial mesoderm	Fam120b	N
3.66E-19	0.126466898	1	1	8.01E-15	1	Trunk paraxial mesoderm	Atp5g2	N
4.38E-19	0.241066378	0.641	0.535	9.59E-15	1	Trunk paraxial mesoderm	Cbr1	N
4.88E-19	0.157969322	0.243	0.135	1.07E-14	1	Trunk paraxial mesoderm	Pycr1	N
5.14E-19	0.210295286	0.289	0.16	1.13E-14	1	Trunk paraxial mesoderm	Nes	N
5.56E-19	0.204767354	0.825	0.751	1.22E-14	1	Trunk paraxial mesoderm	Pafah1b3	N
5.98E-19	0.128865408	1	1	1.31E-14	1	Trunk paraxial mesoderm	Hnrnpa1	N
7.35E-19	0.140632492	0.16	0.062	1.61E-14	1	Trunk paraxial mesoderm	Gna14	N
8.34E-19	0.162187024	0.239	0.132	1.83E-14	1	Trunk paraxial mesoderm	Zic3	Y
1.71E-18	0.220545468	0.425	0.291	3.74E-14	1	Trunk paraxial mesoderm	Por	N
1.95E-18	0.210039421	0.326	0.188	4.27E-14	1	Trunk paraxial mesoderm	Dact1	N
3.12E-18	0.132923491	0.174	0.077	6.85E-14	1	Trunk paraxial mesoderm	Apba2	N
3.79E-18	0.235926547	0.544	0.421	8.30E-14	1	Trunk paraxial mesoderm	Spag9	N
4.20E-18	0.220746146	0.788	0.721	9.21E-14	1	Trunk paraxial mesoderm	Chchd7	N
4.42E-18	0.219388463	0.736	0.653	9.69E-14	1	Trunk paraxial mesoderm	Phip	N
4.82E-18	0.075260533	0.061	0.011	1.06E-13	1	Trunk paraxial mesoderm	Stox1	N
5.61E-18	0.104399704	1	1	1.23E-13	1	Trunk paraxial mesoderm	Rpl7	N
6.06E-18	0.218814595	0.654	0.529	1.33E-13	1	Trunk paraxial mesoderm	Urod	N
7.68E-18	0.142342998	0.198	0.097	1.68E-13	1	Trunk paraxial mesoderm	Spry4	N
8.34E-18	0.108464435	0.097	0.025	1.83E-13	1	Trunk paraxial mesoderm	Kcnh7	N
9.27E-18	0.068041983	1	1	2.03E-13	1	Trunk paraxial mesoderm	Rps27a	N
1.01E-17	0.153638453	0.185	0.081	2.21E-13	1	Trunk paraxial mesoderm	Rel	Y
1.19E-17	0.185533805	0.396	0.29	2.62E-13	1	Trunk paraxial mesoderm	Ccdc186	N
1.77E-17	0.131947335	0.327	0.217	3.89E-13	1	Trunk paraxial mesoderm	Pdlim5	N
2.03E-17	0.234601609	0.612	0.46	4.45E-13	1	Trunk paraxial mesoderm	Bcat1	N
2.29E-17	0.125422145	0.24	0.146	5.01E-13	1	Trunk paraxial mesoderm	Rell1	N
2.44E-17	0.149338267	0.192	0.084	5.35E-13	1	Trunk paraxial mesoderm	Wnt3a	N
3.00E-17	0.213157475	0.86	0.779	6.58E-13	1	Trunk paraxial mesoderm	Tsen34	N
3.56E-17	0.18664704	0.95	0.911	7.80E-13	1	Trunk paraxial mesoderm	Dynlrb1	N
5.64E-17	0.169693759	0.988	0.955	1.24E-12	1	Trunk paraxial mesoderm	Ptov1	N
7.05E-17	0.205910348	0.309	0.165	1.55E-12	1	Trunk paraxial mesoderm	Naaa	N
8.48E-17	0.160182275	0.384	0.272	1.86E-12	1	Trunk paraxial mesoderm	Sall1	Y
9.07E-17	0.12089947	0.123	0.036	1.99E-12	1	Trunk paraxial mesoderm	Selenov	N
9.79E-17	0.179088622	0.988	0.974	2.15E-12	1	Trunk paraxial mesoderm	Rbbp4	N
9.98E-17	0.220414807	0.696	0.589	2.19E-12	1	Trunk paraxial mesoderm	Pigx	N
1.02E-16	0.204221214	0.317	0.179	2.24E-12	1	Trunk paraxial mesoderm	Sash1	N
1.29E-16	0.070474908	0.438	0.265	2.83E-12	1	Trunk paraxial mesoderm	Etv4	Y
1.43E-16	0.144280397	0.989	0.979	3.14E-12	1	Trunk paraxial mesoderm	Fus	N
1.63E-16	0.245968205	0.772	0.665	3.57E-12	1	Trunk paraxial mesoderm	Acvr2b	N
1.66E-16	0.140843152	0.174	0.077	3.64E-12	1	Trunk paraxial mesoderm	Gng13	N
1.68E-16	0.086746966	0.07	0.01	3.69E-12	1	Trunk paraxial mesoderm	4930458D05Rik	N
1.71E-16	0.081119191	0.093	0.035	3.75E-12	1	Trunk paraxial mesoderm	Rftn2	N
1.81E-16	0.198207084	0.296	0.17	3.96E-12	1	Trunk paraxial mesoderm	Sord	N
2.73E-16	0.14012537	1	1	5.97E-12	1	Trunk paraxial mesoderm	mt-Nd4	N
4.11E-16	0.163754537	0.3	0.2	9.02E-12	1	Trunk paraxial mesoderm	Ror2	N
4.28E-16	0.102034824	1	1	9.37E-12	1	Trunk paraxial mesoderm	Tubb5	N
4.77E-16	0.118612197	0.105	0.023	1.05E-11	1	Trunk paraxial mesoderm	Hoxd4.1	N
5.76E-16	0.124190675	1	1	1.26E-11	1	Trunk paraxial mesoderm	Cox7a2	N
5.83E-16	0.163286168	0.266	0.148	1.28E-11	1	Trunk paraxial mesoderm	Pid1	N
6.35E-16	0.203996874	0.38	0.249	1.39E-11	1	Trunk paraxial mesoderm	Dlc1	N
6.52E-16	0.212815521	0.706	0.601	1.43E-11	1	Trunk paraxial mesoderm	Casp3	N
7.12E-16	0.161070186	0.994	0.988	1.56E-11	1	Trunk paraxial mesoderm	Ndufb8	N
7.39E-16	0.167687811	0.946	0.895	1.62E-11	1	Trunk paraxial mesoderm	Mrpl52	N
7.57E-16	0.049144302	1	1	1.66E-11	1	Trunk paraxial mesoderm	Actb	N
7.88E-16	0.127510671	0.188	0.103	1.73E-11	1	Trunk paraxial mesoderm	Cnih2	N
8.45E-16	0.16321556	0.218	0.112	1.85E-11	1	Trunk paraxial mesoderm	Krba1	N
9.17E-16	0.088839255	0.109	0.044	2.01E-11	1	Trunk paraxial mesoderm	Dclk1	N
9.81E-16	0.25333106	0.593	0.446	2.15E-11	1	Trunk paraxial mesoderm	Mllt3	N
1.03E-15	0.221174179	0.556	0.447	2.27E-11	1	Trunk paraxial mesoderm	Ntan1	N
1.18E-15	0.079870998	0.08	0.023	2.60E-11	1	Trunk paraxial mesoderm	Igsf21	N
1.22E-15	0.163460043	0.329	0.217	2.66E-11	1	Trunk paraxial mesoderm	Gse1	N
1.27E-15	0.111903092	1	0.999	2.78E-11	1	Trunk paraxial mesoderm	Nasp	N
1.39E-15	0.146287685	0.979	0.964	3.04E-11	1	Trunk paraxial mesoderm	Rsrc2	N
1.50E-15	0.103854182	1	1	3.29E-11	1	Trunk paraxial mesoderm	Hmgb1	Y
1.65E-15	0.180908589	0.657	0.554	3.62E-11	1	Trunk paraxial mesoderm	Sap30l	N
1.96E-15	0.185523656	0.268	0.153	4.29E-11	1	Trunk paraxial mesoderm	Agtrap	N
2.57E-15	0.132708672	0.173	0.087	5.64E-11	1	Trunk paraxial mesoderm	Gatsl3	N
3.10E-15	0.096316367	0.309	0.198	6.80E-11	1	Trunk paraxial mesoderm	Foxc2	Y
3.56E-15	0.071496992	0.058	0.008	7.81E-11	1	Trunk paraxial mesoderm	Ptgs1	N
3.62E-15	0.115653472	0.18	0.099	7.93E-11	1	Trunk paraxial mesoderm	Kif26b	N
3.73E-15	0.179025831	0.958	0.932	8.18E-11	1	Trunk paraxial mesoderm	Ilf2	N
3.99E-15	0.091638782	1	1	8.74E-11	1	Trunk paraxial mesoderm	H2afz	N
5.05E-15	0.081627375	0.077	0.02	1.11E-10	1	Trunk paraxial mesoderm	Cnmd	N
5.27E-15	0.09486137	0.107	0.038	1.15E-10	1	Trunk paraxial mesoderm	Deptor	N
5.96E-15	0.07201284	1	1	1.31E-10	1	Trunk paraxial mesoderm	Tpt1	N
7.15E-15	0.234578108	0.505	0.368	1.57E-10	1	Trunk paraxial mesoderm	Epb41l2	N
7.55E-15	0.179731648	0.267	0.153	1.66E-10	1	Trunk paraxial mesoderm	Pdpn	N
7.71E-15	0.201718219	0.37	0.264	1.69E-10	1	Trunk paraxial mesoderm	Atp11b	N
7.72E-15	0.169539341	0.275	0.171	1.69E-10	1	Trunk paraxial mesoderm	Cth	N
8.63E-15	0.070260758	0.061	0.014	1.89E-10	1	Trunk paraxial mesoderm	Galnt14	N
8.90E-15	0.090337063	0.313	0.206	1.95E-10	1	Trunk paraxial mesoderm	Limch1	N
9.09E-15	0.221650557	0.818	0.76	1.99E-10	1	Trunk paraxial mesoderm	Ppp1r11	N
9.83E-15	0.180479471	0.412	0.291	2.15E-10	1	Trunk paraxial mesoderm	Cdc14b	N
9.97E-15	0.190776877	0.351	0.233	2.18E-10	1	Trunk paraxial mesoderm	Palm	N
1.10E-14	0.06559744	1	1	2.41E-10	1	Trunk paraxial mesoderm	Rps20	N
1.14E-14	0.0658765	0.052	0.009	2.50E-10	1	Trunk paraxial mesoderm	Wnt10a	N
1.42E-14	0.122303663	0.139	0.056	3.10E-10	1	Trunk paraxial mesoderm	Lrig1	N
2.08E-14	0.083422145	0.078	0.019	4.56E-10	1	Trunk paraxial mesoderm	Zfp385b	N
2.12E-14	0.191027981	0.453	0.334	4.65E-10	1	Trunk paraxial mesoderm	Pbx3	Y
4.39E-14	0.174945726	0.961	0.907	9.61E-10	1	Trunk paraxial mesoderm	Ttc3	N
4.71E-14	0.175025147	0.952	0.923	1.03E-09	1	Trunk paraxial mesoderm	Smc1a	N
4.73E-14	0.05950474	0.049	0.008	1.04E-09	1	Trunk paraxial mesoderm	Nkg7	N
5.08E-14	0.057994506	0.041	0.001	1.11E-09	1	Trunk paraxial mesoderm	Cxcl17	N
5.67E-14	0.140757122	0.247	0.146	1.24E-09	1	Trunk paraxial mesoderm	Fam53b	N
5.87E-14	0.231836137	0.899	0.848	1.29E-09	1	Trunk paraxial mesoderm	Slc38a2	N
6.04E-14	0.18463285	0.74	0.676	1.32E-09	1	Trunk paraxial mesoderm	Ivns1abp	N
6.20E-14	0.070242363	1	1	1.36E-09	1	Trunk paraxial mesoderm	Rps3a1	N
6.46E-14	0.097837992	0.099	0.032	1.42E-09	1	Trunk paraxial mesoderm	Urah	N
6.56E-14	0.144085962	0.297	0.2	1.44E-09	1	Trunk paraxial mesoderm	Klhl24	N
6.60E-14	0.160822458	0.356	0.248	1.45E-09	1	Trunk paraxial mesoderm	Ube2e2	N
6.61E-14	0.120825356	0.124	0.042	1.45E-09	1	Trunk paraxial mesoderm	Inpp4a	N
6.97E-14	0.201243603	0.697	0.634	1.53E-09	1	Trunk paraxial mesoderm	Scp2	N
7.58E-14	0.135850989	0.281	0.181	1.66E-09	1	Trunk paraxial mesoderm	Fbxl7	N
9.04E-14	0.120643581	0.138	0.052	1.98E-09	1	Trunk paraxial mesoderm	Itga1	N
9.91E-14	0.15110706	0.505	0.379	2.17E-09	1	Trunk paraxial mesoderm	Ly6e	N
1.04E-13	0.163014146	0.979	0.962	2.29E-09	1	Trunk paraxial mesoderm	Thoc7	N
1.28E-13	0.14913037	0.999	0.994	2.80E-09	1	Trunk paraxial mesoderm	Hnrnpdl	N
1.49E-13	0.099004443	0.082	0.021	3.26E-09	1	Trunk paraxial mesoderm	Fgf9	N
1.54E-13	0.097674842	0.102	0.035	3.39E-09	1	Trunk paraxial mesoderm	Draxin	N
2.02E-13	0.129637899	1	0.998	4.42E-09	1	Trunk paraxial mesoderm	Mrfap1	N
2.25E-13	0.083267575	0.097	0.041	4.93E-09	1	Trunk paraxial mesoderm	Gm34059	N
2.27E-13	0.074793428	0.082	0.029	4.98E-09	1	Trunk paraxial mesoderm	Gm43352	N
2.52E-13	0.145838748	0.353	0.263	5.53E-09	1	Trunk paraxial mesoderm	Tmem243	N
2.58E-13	0.227366576	0.744	0.643	5.65E-09	1	Trunk paraxial mesoderm	Scd2	N
2.59E-13	0.070093396	0.058	0.011	5.67E-09	1	Trunk paraxial mesoderm	Kcna2	N
2.63E-13	0.191101111	0.806	0.742	5.76E-09	1	Trunk paraxial mesoderm	Fam133b	N
2.77E-13	0.177408025	0.431	0.319	6.08E-09	1	Trunk paraxial mesoderm	Smad1	Y
3.10E-13	0.178375722	0.984	0.946	6.79E-09	1	Trunk paraxial mesoderm	Ezh2	N
4.35E-13	0.100570467	1	1	9.54E-09	1	Trunk paraxial mesoderm	Cdk4	N
4.40E-13	0.063462955	0.056	0.013	9.64E-09	1	Trunk paraxial mesoderm	Lin7a	N
4.46E-13	0.0631606	0.054	0.012	9.78E-09	1	Trunk paraxial mesoderm	Kcnj15	N
5.04E-13	0.076604792	0.077	0.025	1.10E-08	1	Trunk paraxial mesoderm	Tmem229a	N
5.80E-13	0.201594938	0.555	0.461	1.27E-08	1	Trunk paraxial mesoderm	Pdrg1	N
6.31E-13	0.187226516	0.377	0.256	1.38E-08	1	Trunk paraxial mesoderm	Cbx2	N
7.34E-13	0.081947589	0.992	0.884	1.61E-08	1	Trunk paraxial mesoderm	Basp1	N
8.89E-13	0.124178138	0.202	0.116	1.95E-08	1	Trunk paraxial mesoderm	Hoxc4	Y
1.09E-12	0.202811204	0.566	0.454	2.38E-08	1	Trunk paraxial mesoderm	Ptbp2	N
1.15E-12	0.115896951	0.243	0.163	2.53E-08	1	Trunk paraxial mesoderm	Hebp2	N
1.17E-12	0.185766432	0.373	0.269	2.56E-08	1	Trunk paraxial mesoderm	Wwp1	N
1.17E-12	0.094896452	0.107	0.039	2.57E-08	1	Trunk paraxial mesoderm	AW551984	N
1.47E-12	0.143073555	0.986	0.968	3.22E-08	1	Trunk paraxial mesoderm	Paics	N
1.49E-12	0.058224929	0.053	0.012	3.27E-08	1	Trunk paraxial mesoderm	Mesp2	Y
1.77E-12	0.064970884	0.058	0.012	3.87E-08	1	Trunk paraxial mesoderm	Grm8	N
1.78E-12	0.17320069	0.469	0.359	3.90E-08	1	Trunk paraxial mesoderm	Mum1l1	N
2.60E-12	0.122328921	0.174	0.09	5.70E-08	1	Trunk paraxial mesoderm	Tagln3	N
2.70E-12	0.083420532	1	1	5.92E-08	1	Trunk paraxial mesoderm	Rps3	N
2.85E-12	0.052573924	1	1	6.24E-08	1	Trunk paraxial mesoderm	Rps18	N
2.87E-12	0.054262116	0.059	0.022	6.29E-08	1	Trunk paraxial mesoderm	Ppef2	N
3.24E-12	0.082160396	1	1	7.10E-08	1	Trunk paraxial mesoderm	Ybx1	Y
3.60E-12	0.145138962	0.294	0.193	7.89E-08	1	Trunk paraxial mesoderm	Six4	Y
3.76E-12	0.118448435	0.997	0.997	8.24E-08	1	Trunk paraxial mesoderm	Srsf11	N
3.78E-12	0.108548452	0.14	0.062	8.29E-08	1	Trunk paraxial mesoderm	Cyb5rl	N
3.93E-12	0.129155162	0.21	0.116	8.62E-08	1	Trunk paraxial mesoderm	Cnksr3	N
4.19E-12	0.15410171	0.43	0.335	9.19E-08	1	Trunk paraxial mesoderm	Hip1	N
4.35E-12	0.137374278	0.575	0.464	9.54E-08	1	Trunk paraxial mesoderm	Tln2	N
4.48E-12	0.122245173	0.203	0.115	9.81E-08	1	Trunk paraxial mesoderm	Lama1	N
4.69E-12	0.19393082	0.737	0.656	1.03E-07	1	Trunk paraxial mesoderm	Snhg12	N
5.09E-12	0.127532759	0.207	0.115	1.12E-07	1	Trunk paraxial mesoderm	Nsg1	N
5.24E-12	0.061763488	0.053	0.01	1.15E-07	1	Trunk paraxial mesoderm	Cpa6	N
5.42E-12	0.108387552	0.163	0.092	1.19E-07	1	Trunk paraxial mesoderm	Cyld	N
5.61E-12	0.102155731	0.163	0.089	1.23E-07	1	Trunk paraxial mesoderm	Heg1	N
6.03E-12	0.144436879	0.881	0.832	1.32E-07	1	Trunk paraxial mesoderm	Tspan3	N
6.40E-12	0.113885803	0.189	0.115	1.40E-07	1	Trunk paraxial mesoderm	A930024E05Rik	N
7.13E-12	0.112228228	0.384	0.314	1.56E-07	1	Trunk paraxial mesoderm	Cux1	Y
7.46E-12	0.181750886	0.267	0.145	1.64E-07	1	Trunk paraxial mesoderm	Dip2c	N
8.43E-12	0.160733781	0.66	0.593	1.85E-07	1	Trunk paraxial mesoderm	Amd2	N
9.32E-12	0.139843204	0.448	0.339	2.04E-07	1	Trunk paraxial mesoderm	Tgif1	Y
9.92E-12	0.153083782	0.632	0.534	2.17E-07	1	Trunk paraxial mesoderm	Nxn	N
1.01E-11	0.143514246	0.363	0.237	2.22E-07	1	Trunk paraxial mesoderm	Fzd10	N
1.07E-11	0.195118728	0.888	0.848	2.35E-07	1	Trunk paraxial mesoderm	Cdc20	N
1.12E-11	0.161339558	0.939	0.905	2.45E-07	1	Trunk paraxial mesoderm	Akr1b3	N
1.13E-11	0.136187133	0.718	0.612	2.48E-07	1	Trunk paraxial mesoderm	Arid3b	Y
1.15E-11	0.140119506	0.954	0.885	2.51E-07	1	Trunk paraxial mesoderm	Fscn1	N
1.35E-11	0.19016608	0.645	0.571	2.96E-07	1	Trunk paraxial mesoderm	Brd9	N
1.38E-11	0.077200233	0.079	0.025	3.02E-07	1	Trunk paraxial mesoderm	A930007I19Rik	N
1.52E-11	0.154346475	0.353	0.258	3.34E-07	1	Trunk paraxial mesoderm	Ahi1	N
1.56E-11	0.066885738	0.069	0.022	3.42E-07	1	Trunk paraxial mesoderm	B230323A14Rik	N
1.62E-11	0.072425981	1	1	3.56E-07	1	Trunk paraxial mesoderm	Rps26	N
1.65E-11	0.057166919	1	1	3.61E-07	1	Trunk paraxial mesoderm	Rps8	N
1.65E-11	0.203390174	0.566	0.474	3.62E-07	1	Trunk paraxial mesoderm	Ccdc174	N
2.14E-11	0.051683515	1	1	4.70E-07	1	Trunk paraxial mesoderm	Rps15a	N
2.23E-11	0.066654319	0.061	0.017	4.89E-07	1	Trunk paraxial mesoderm	B230311B06Rik	N
2.25E-11	0.219463421	0.531	0.417	4.93E-07	1	Trunk paraxial mesoderm	Timm21	N
2.33E-11	0.167401941	0.43	0.296	5.12E-07	1	Trunk paraxial mesoderm	Plpp3	N
2.44E-11	0.193283148	0.721	0.652	5.34E-07	1	Trunk paraxial mesoderm	Csnk1g2	N
2.44E-11	0.096198056	1	1	5.35E-07	1	Trunk paraxial mesoderm	Hnrnpa2b1	N
2.61E-11	0.153833474	0.677	0.606	5.72E-07	1	Trunk paraxial mesoderm	Smad4	Y
2.75E-11	0.125145812	1	0.999	6.04E-07	1	Trunk paraxial mesoderm	Gnas	N
2.85E-11	0.188945412	0.684	0.604	6.24E-07	1	Trunk paraxial mesoderm	Taf7	N
2.88E-11	0.153773686	0.5	0.399	6.30E-07	1	Trunk paraxial mesoderm	Rhou	N
3.07E-11	0.123779688	0.146	0.062	6.73E-07	1	Trunk paraxial mesoderm	1190005I06Rik	N
3.24E-11	0.052909228	0.043	0.007	7.10E-07	1	Trunk paraxial mesoderm	Plekhg6	N
4.03E-11	0.167861632	0.596	0.512	8.83E-07	1	Trunk paraxial mesoderm	Akr7a5	N
4.37E-11	0.154869727	0.567	0.49	9.59E-07	1	Trunk paraxial mesoderm	Fmc1	N
4.40E-11	0.078664719	1	1	9.64E-07	1	Trunk paraxial mesoderm	Rps29	N
4.53E-11	0.050326749	0.04	0.006	9.92E-07	1	Trunk paraxial mesoderm	Rhbg	N
4.55E-11	0.082731982	0.119	0.061	9.97E-07	1	Trunk paraxial mesoderm	Lingo1	N
4.90E-11	0.117739484	0.998	0.995	1.07E-06	1	Trunk paraxial mesoderm	G3bp1	N
5.85E-11	0.168154373	0.845	0.79	1.28E-06	1	Trunk paraxial mesoderm	Tmem256	N
6.80E-11	0.114924184	0.954	0.829	1.49E-06	1	Trunk paraxial mesoderm	Sox4	Y
6.81E-11	0.047432175	0.039	0.006	1.49E-06	1	Trunk paraxial mesoderm	Grin2c	N
7.18E-11	0.120218799	0.278	0.2	1.57E-06	1	Trunk paraxial mesoderm	B2m	N
7.34E-11	0.099391686	0.147	0.079	1.61E-06	1	Trunk paraxial mesoderm	Heph	N
7.44E-11	0.116275178	0.14	0.064	1.63E-06	1	Trunk paraxial mesoderm	Mylip	N
7.51E-11	0.153720082	0.74	0.692	1.65E-06	1	Trunk paraxial mesoderm	Tspan6	N
8.86E-11	0.117521016	0.996	0.995	1.94E-06	1	Trunk paraxial mesoderm	Ndufa7	N
1.03E-10	0.129489274	0.267	0.183	2.25E-06	1	Trunk paraxial mesoderm	3010003L21Rik	N
1.03E-10	0.062506562	0.06	0.016	2.26E-06	1	Trunk paraxial mesoderm	H2-Oa	N
1.22E-10	0.111600032	0.177	0.105	2.67E-06	1	Trunk paraxial mesoderm	Gm15050	N
1.23E-10	0.091969805	0.416	0.297	2.69E-06	1	Trunk paraxial mesoderm	Stmn2	N
1.34E-10	0.011011144	0.355	0.231	2.94E-06	1	Trunk paraxial mesoderm	Igfbpl1	N
1.36E-10	0.054295925	0.047	0.011	2.99E-06	1	Trunk paraxial mesoderm	Tg	N
1.45E-10	0.153137175	0.296	0.189	3.17E-06	1	Trunk paraxial mesoderm	Flywch2	N
1.55E-10	0.115171129	0.263	0.18	3.40E-06	1	Trunk paraxial mesoderm	Prom1	N
1.61E-10	0.10645537	0.17	0.098	3.53E-06	1	Trunk paraxial mesoderm	Capg	N
1.72E-10	0.102190153	0.236	0.168	3.77E-06	1	Trunk paraxial mesoderm	Kbtbd8	N
1.80E-10	0.105988412	0.182	0.106	3.94E-06	1	Trunk paraxial mesoderm	Rhpn2	N
1.87E-10	0.152503147	0.517	0.42	4.10E-06	1	Trunk paraxial mesoderm	Hdgfl3	N
1.96E-10	0.137990322	0.609	0.546	4.30E-06	1	Trunk paraxial mesoderm	Rhobtb3	N
2.03E-10	0.155187633	0.818	0.735	4.45E-06	1	Trunk paraxial mesoderm	Cdca7	N
2.12E-10	0.071919443	1	1	4.64E-06	1	Trunk paraxial mesoderm	Rpl39	N
2.14E-10	0.163455621	0.901	0.859	4.69E-06	1	Trunk paraxial mesoderm	Npc2	N
2.25E-10	0.056031686	0.062	0.026	4.93E-06	1	Trunk paraxial mesoderm	Sema3c	N
2.39E-10	0.068629115	0.063	0.017	5.25E-06	1	Trunk paraxial mesoderm	Krt83	N
2.62E-10	0.106645159	0.324	0.248	5.74E-06	1	Trunk paraxial mesoderm	Fign	N
2.74E-10	0.060923888	0.054	0.012	6.02E-06	1	Trunk paraxial mesoderm	Cyp4f15	N
2.79E-10	0.144028129	0.297	0.208	6.12E-06	1	Trunk paraxial mesoderm	Mxd4	Y
2.94E-10	0.109418979	1	0.999	6.44E-06	1	Trunk paraxial mesoderm	Nucks1	N
3.12E-10	0.197087274	0.522	0.403	6.83E-06	1	Trunk paraxial mesoderm	Dhrs4	N
3.24E-10	0.093448283	0.256	0.184	7.11E-06	1	Trunk paraxial mesoderm	Osr1	Y
3.31E-10	0.058714996	0.102	0.059	7.25E-06	1	Trunk paraxial mesoderm	Dixdc1	N
3.31E-10	0.109632064	0.225	0.158	7.26E-06	1	Trunk paraxial mesoderm	Dlg4	N
3.61E-10	0.102292843	0.178	0.101	7.91E-06	1	Trunk paraxial mesoderm	Gpt2	N
3.61E-10	0.047059017	1	1	7.92E-06	1	Trunk paraxial mesoderm	Rps10	N
3.63E-10	0.08781106	1	1	7.95E-06	1	Trunk paraxial mesoderm	Ndufa4	N
3.72E-10	0.15787564	0.354	0.253	8.16E-06	1	Trunk paraxial mesoderm	Fbxo21	N
4.12E-10	0.133243402	0.228	0.134	9.03E-06	1	Trunk paraxial mesoderm	Mycl	Y
4.29E-10	0.077247355	0.085	0.03	9.40E-06	1	Trunk paraxial mesoderm	Lor	N
4.56E-10	0.060111997	0.06	0.019	1.00E-05	1	Trunk paraxial mesoderm	Bdnf	N
4.60E-10	0.155420761	0.243	0.145	1.01E-05	1	Trunk paraxial mesoderm	Sh3bp1	N
4.71E-10	0.12999841	0.967	0.954	1.03E-05	1	Trunk paraxial mesoderm	Mrpl11	N
4.83E-10	0.064219195	1	1	1.06E-05	1	Trunk paraxial mesoderm	Rpl6	N
4.99E-10	0.138236895	0.261	0.168	1.09E-05	1	Trunk paraxial mesoderm	Lrp3	N
5.24E-10	0.032139729	0.025	0.003	1.15E-05	1	Trunk paraxial mesoderm	Lgi4	N
5.42E-10	0.047017346	0.042	0.01	1.19E-05	1	Trunk paraxial mesoderm	Wnt8b	N
5.57E-10	0.082763356	1	1	1.22E-05	1	Trunk paraxial mesoderm	Rps27	N
5.91E-10	0.131857617	0.989	0.975	1.30E-05	1	Trunk paraxial mesoderm	Mcm7	N
5.95E-10	0.048664754	0.043	0.009	1.30E-05	1	Trunk paraxial mesoderm	Fxyd3	N
6.49E-10	0.129205543	0.658	0.581	1.42E-05	1	Trunk paraxial mesoderm	Dnmt3b	N
6.67E-10	0.184670198	0.561	0.469	1.46E-05	1	Trunk paraxial mesoderm	Coprs	N
7.13E-10	0.115705514	0.203	0.122	1.56E-05	1	Trunk paraxial mesoderm	Enho	N
7.42E-10	0.154001341	0.935	0.9	1.63E-05	1	Trunk paraxial mesoderm	Hnrnpr	N
7.64E-10	0.121225145	0.999	0.999	1.67E-05	1	Trunk paraxial mesoderm	Psmb1	N
8.18E-10	0.088272421	0.998	0.996	1.79E-05	1	Trunk paraxial mesoderm	Hnrnpa3	N
8.29E-10	0.120818948	0.297	0.218	1.82E-05	1	Trunk paraxial mesoderm	Sesn3	N
8.30E-10	0.088192446	0.109	0.048	1.82E-05	1	Trunk paraxial mesoderm	Adamts20	N
8.42E-10	0.058632342	0.063	0.022	1.85E-05	1	Trunk paraxial mesoderm	Gm26793	N
8.76E-10	0.17757821	0.709	0.599	1.92E-05	1	Trunk paraxial mesoderm	Gja1	N
8.86E-10	0.107923838	0.342	0.274	1.94E-05	1	Trunk paraxial mesoderm	Crot	N
9.04E-10	0.089625926	0.1	0.038	1.98E-05	1	Trunk paraxial mesoderm	Sema6d	N
9.31E-10	0.044516167	1	1	2.04E-05	1	Trunk paraxial mesoderm	Rps14	N
9.60E-10	0.407041165	0.523	0.466	2.10E-05	1	Trunk paraxial mesoderm	Dqx1	N
9.79E-10	0.077159779	0.088	0.033	2.15E-05	1	Trunk paraxial mesoderm	Cck	N
1.00E-09	0.078233436	1	1	2.20E-05	1	Trunk paraxial mesoderm	Tuba1b	N
1.01E-09	0.082843778	0.099	0.043	2.22E-05	1	Trunk paraxial mesoderm	Qsox1	N
1.01E-09	0.075825263	0.105	0.053	2.22E-05	1	Trunk paraxial mesoderm	Kcnmb4os2	N
1.08E-09	0.145303118	0.446	0.362	2.36E-05	1	Trunk paraxial mesoderm	Mpnd	N
1.14E-09	0.138987471	0.97	0.949	2.49E-05	1	Trunk paraxial mesoderm	Dkc1	N
1.14E-09	0.117500435	0.287	0.209	2.51E-05	1	Trunk paraxial mesoderm	Lancl1	N
1.22E-09	0.112250695	0.249	0.147	2.68E-05	1	Trunk paraxial mesoderm	Fgf17	N
1.24E-09	0.102079838	0.435	0.339	2.72E-05	1	Trunk paraxial mesoderm	Axin2	N
1.26E-09	0.099257269	0.173	0.106	2.76E-05	1	Trunk paraxial mesoderm	Hsdl2	N
1.27E-09	0.028423798	0.02	0	2.79E-05	1	Trunk paraxial mesoderm	Gzmk	N
1.28E-09	0.107021781	0.999	0.998	2.80E-05	1	Trunk paraxial mesoderm	Sem1	N
1.34E-09	0.193250507	0.725	0.62	2.93E-05	1	Trunk paraxial mesoderm	Rcn2	N
1.37E-09	0.148165565	0.897	0.867	3.00E-05	1	Trunk paraxial mesoderm	Tra2a	N
1.48E-09	0.112564403	1	0.998	3.25E-05	1	Trunk paraxial mesoderm	Rbm3	N
1.61E-09	0.151481017	0.578	0.487	3.53E-05	1	Trunk paraxial mesoderm	Syce2	N
1.69E-09	0.127165893	0.387	0.302	3.70E-05	1	Trunk paraxial mesoderm	Fzd3	N
1.85E-09	0.135844096	0.562	0.507	4.05E-05	1	Trunk paraxial mesoderm	Carhsp1	Y
1.87E-09	0.107005869	0.976	0.951	4.10E-05	1	Trunk paraxial mesoderm	Mdh1	N
2.19E-09	0.190836642	0.769	0.703	4.79E-05	1	Trunk paraxial mesoderm	Chd7	N
2.23E-09	0.12983857	0.33	0.231	4.88E-05	1	Trunk paraxial mesoderm	Pea15a	N
3.08E-09	0.147440929	0.995	0.976	6.76E-05	1	Trunk paraxial mesoderm	Mat2a	N
3.17E-09	0.101837284	0.687	0.611	6.94E-05	1	Trunk paraxial mesoderm	Psme1	N
3.22E-09	0.116751869	0.895	0.852	7.05E-05	1	Trunk paraxial mesoderm	Brd3	N
3.69E-09	0.103203819	0.332	0.26	8.10E-05	1	Trunk paraxial mesoderm	9430038I01Rik	N
3.89E-09	0.038641421	0.033	0.007	8.53E-05	1	Trunk paraxial mesoderm	Tmem252	N
3.99E-09	0.105762118	1	1	8.74E-05	1	Trunk paraxial mesoderm	Hnrnpa0	N
4.29E-09	0.054627027	1	1	9.40E-05	1	Trunk paraxial mesoderm	Rpl5	N
4.64E-09	0.145857243	0.51	0.431	0.000101773	1	Trunk paraxial mesoderm	Btbd7	N
4.68E-09	0.148664188	0.558	0.484	0.000102682	1	Trunk paraxial mesoderm	Unc119	N
4.98E-09	0.055893384	0.071	0.031	0.000109197	1	Trunk paraxial mesoderm	Rln1	N
5.20E-09	0.137897078	0.971	0.948	0.000113945	1	Trunk paraxial mesoderm	Smarce1	Y
5.48E-09	0.133819285	0.279	0.188	0.000120219	1	Trunk paraxial mesoderm	Fryl	N
5.76E-09	0.148006939	0.607	0.547	0.000126205	1	Trunk paraxial mesoderm	Ubn2	N
6.02E-09	0.067564633	0.088	0.04	0.000131897	1	Trunk paraxial mesoderm	Snph	N
6.08E-09	0.031609405	0.023	0.002	0.000133242	1	Trunk paraxial mesoderm	Cd160	N
6.08E-09	0.065932028	0.069	0.023	0.00013328	1	Trunk paraxial mesoderm	Dpysl4	N
6.14E-09	0.190579509	0.626	0.534	0.000134588	1	Trunk paraxial mesoderm	2610318N02Rik	N
6.46E-09	0.190640015	0.675	0.595	0.000141546	1	Trunk paraxial mesoderm	Scamp3	N
6.50E-09	0.126282623	0.296	0.202	0.000142405	1	Trunk paraxial mesoderm	Rgma	N
6.56E-09	0.069830393	0.105	0.058	0.000143684	1	Trunk paraxial mesoderm	Adcy3	N
6.61E-09	0.085503501	1	1	0.000144953	1	Trunk paraxial mesoderm	Pabpc1	N
7.03E-09	0.07549809	0.131	0.076	0.000153985	1	Trunk paraxial mesoderm	Cpne5	N
7.31E-09	0.113534367	0.979	0.966	0.000160149	1	Trunk paraxial mesoderm	Ubl5	N
7.43E-09	0.103533347	0.243	0.175	0.000162863	1	Trunk paraxial mesoderm	Msra	N
7.94E-09	0.133330359	0.957	0.921	0.00017413	1	Trunk paraxial mesoderm	Trmt112	N
8.56E-09	0.129525041	0.919	0.887	0.000187723	1	Trunk paraxial mesoderm	Actl6a	N
8.78E-09	0.108010054	0.382	0.311	0.000192511	1	Trunk paraxial mesoderm	Ndc1	N
8.92E-09	0.103767297	0.352	0.29	0.000195509	1	Trunk paraxial mesoderm	Ppfibp1	N
9.10E-09	0.050702774	1	1	0.000199433	1	Trunk paraxial mesoderm	Rps24	N
9.14E-09	0.154946308	0.925	0.887	0.000200355	1	Trunk paraxial mesoderm	Rbmxl1	N
9.19E-09	0.088059412	0.986	0.969	0.000201327	1	Trunk paraxial mesoderm	Supt16	N
9.27E-09	0.150291742	0.566	0.483	0.000203101	1	Trunk paraxial mesoderm	Zyx	N
9.44E-09	0.114692224	0.744	0.704	0.000206845	1	Trunk paraxial mesoderm	Zfp326	Y
1.01E-08	0.13608858	0.744	0.704	0.00022166	1	Trunk paraxial mesoderm	Ccnb2	N
1.02E-08	0.110493435	0.264	0.188	0.000222535	1	Trunk paraxial mesoderm	Rnf165	N
1.03E-08	0.050986849	0.06	0.025	0.000226765	1	Trunk paraxial mesoderm	Chst1	N
1.06E-08	0.04921439	0.039	0.006	0.000232445	1	Trunk paraxial mesoderm	Abcb9	N
1.10E-08	0.136461171	0.942	0.92	0.00024059	1	Trunk paraxial mesoderm	Mrps33	N
1.13E-08	0.087766924	0.156	0.094	0.000246983	1	Trunk paraxial mesoderm	Pnma2	N
1.17E-08	0.136582858	0.929	0.891	0.000255705	1	Trunk paraxial mesoderm	Cwc15	N
1.21E-08	0.131407729	0.585	0.51	0.000266201	1	Trunk paraxial mesoderm	Zbtb12	Y
1.32E-08	0.088459107	0.977	0.967	0.000289647	1	Trunk paraxial mesoderm	Ndufb7	N
1.36E-08	0.070834015	1	1	0.000297055	1	Trunk paraxial mesoderm	Rps28	N
1.36E-08	0.040318979	0.031	0.005	0.000297816	1	Trunk paraxial mesoderm	5330417C22Rik	N
1.38E-08	0.101325595	0.998	0.989	0.000302093	1	Trunk paraxial mesoderm	Fubp1	N
1.39E-08	0.052081249	0.499	0.434	0.000305407	1	Trunk paraxial mesoderm	Paip2b	N
1.43E-08	0.034878637	0.041	0.017	0.00031257	1	Trunk paraxial mesoderm	Vash1	N
1.43E-08	0.063898261	0.063	0.02	0.000313542	1	Trunk paraxial mesoderm	Myrfl	Y
1.46E-08	0.110796444	0.964	0.944	0.000319857	1	Trunk paraxial mesoderm	Taldo1	N
1.59E-08	0.055936386	0.063	0.023	0.000348583	1	Trunk paraxial mesoderm	Pnliprp2	N
1.73E-08	0.139021073	0.782	0.763	0.000379899	1	Trunk paraxial mesoderm	Uhrf1	N
1.77E-08	0.043094837	0.517	0.387	0.00038881	1	Trunk paraxial mesoderm	Hoxb8	Y
1.81E-08	0.136953806	0.316	0.227	0.000396049	1	Trunk paraxial mesoderm	Nfkbia	N
1.88E-08	0.096479182	0.223	0.154	0.000411414	1	Trunk paraxial mesoderm	Kank1	N
1.89E-08	0.106157495	0.403	0.346	0.000414946	1	Trunk paraxial mesoderm	Ski	N
2.34E-08	0.081509615	0.24	0.178	0.00051362	1	Trunk paraxial mesoderm	Tmem176a	N
2.37E-08	0.105423949	0.999	0.998	0.000520303	1	Trunk paraxial mesoderm	Atp5e	N
2.40E-08	0.127951897	0.25	0.169	0.000526868	1	Trunk paraxial mesoderm	Atg4d	N
2.45E-08	0.182128825	0.69	0.622	0.000536822	1	Trunk paraxial mesoderm	Sh3bgrl	N
2.45E-08	0.14011243	0.42	0.337	0.000537846	1	Trunk paraxial mesoderm	Irf2bp1	N
2.54E-08	0.047743817	1	1	0.00055595	1	Trunk paraxial mesoderm	Rps12	N
2.55E-08	0.134623487	0.477	0.37	0.000558805	1	Trunk paraxial mesoderm	Tubb6	N
2.60E-08	0.097664522	0.185	0.12	0.000569475	1	Trunk paraxial mesoderm	Tmem87b	N
2.69E-08	0.040443815	0.033	0.007	0.000588607	1	Trunk paraxial mesoderm	Dhrs2	N
2.92E-08	0.125253242	0.911	0.887	0.000639422	1	Trunk paraxial mesoderm	Mrpl13	N
3.15E-08	0.117406853	0.998	0.994	0.000691105	1	Trunk paraxial mesoderm	Lsm4	N
3.19E-08	0.071466393	0.092	0.043	0.000699196	1	Trunk paraxial mesoderm	Gabrb3	N
3.40E-08	0.140275959	0.926	0.874	0.000746041	1	Trunk paraxial mesoderm	Ube2r2	N
3.58E-08	0.134821756	0.964	0.948	0.000783766	1	Trunk paraxial mesoderm	Polr2m	N
3.83E-08	0.060858572	0.066	0.024	0.000840001	1	Trunk paraxial mesoderm	Nell2	N
4.39E-08	0.111243307	0.257	0.189	0.00096296	1	Trunk paraxial mesoderm	Stxbp6	N
4.43E-08	0.042937665	0.037	0.008	0.000971629	1	Trunk paraxial mesoderm	Ceacam10	N
4.50E-08	0.071161451	0.057	0.013	0.000985657	1	Trunk paraxial mesoderm	Fgfbp1	N
4.53E-08	0.172572271	0.852	0.806	0.000991874	1	Trunk paraxial mesoderm	Hsbp1	N
4.66E-08	0.027253051	0.021	0.003	0.001020914	1	Trunk paraxial mesoderm	Ahsg	N
5.75E-08	0.122280845	0.32	0.244	0.001261218	1	Trunk paraxial mesoderm	Rac3	N
5.82E-08	0.134309835	0.917	0.881	0.001276485	1	Trunk paraxial mesoderm	Ndufs4	N
6.10E-08	0.095157572	0.218	0.141	0.00133803	1	Trunk paraxial mesoderm	Pou3f1	Y
6.34E-08	0.09745108	0.354	0.294	0.001390243	1	Trunk paraxial mesoderm	Mthfd2l	N
6.36E-08	0.024445009	0.017	0.003	0.001393205	1	Trunk paraxial mesoderm	4933400C23Rik	N
6.42E-08	0.097182014	0.939	0.92	0.00140744	1	Trunk paraxial mesoderm	Srsf10	N
6.46E-08	0.140647243	0.634	0.561	0.001415844	1	Trunk paraxial mesoderm	Glul	N
6.99E-08	0.089859484	0.476	0.374	0.001532356	1	Trunk paraxial mesoderm	Wnt5a	N
7.07E-08	0.098001341	0.24	0.17	0.001550062	1	Trunk paraxial mesoderm	Zbed3	N
7.09E-08	0.041575607	0.032	0.005	0.001554486	1	Trunk paraxial mesoderm	Trim9	N
7.15E-08	0.11378475	0.44	0.39	0.001567456	1	Trunk paraxial mesoderm	Zcchc7	N
7.46E-08	0.150060166	0.597	0.537	0.001635153	1	Trunk paraxial mesoderm	2210016L21Rik	N
7.70E-08	0.094183815	0.519	0.473	0.001688843	1	Trunk paraxial mesoderm	Ss18	N
7.71E-08	0.086208646	0.999	1	0.00169096	1	Trunk paraxial mesoderm	Cox6c	N
8.17E-08	0.143343616	0.419	0.349	0.001791385	1	Trunk paraxial mesoderm	Bcl7a	N
8.20E-08	0.08971647	0.999	0.999	0.001798357	1	Trunk paraxial mesoderm	Hnrnpd	N
8.25E-08	0.048601065	0.046	0.013	0.00180901	1	Trunk paraxial mesoderm	Tmem145	N
8.67E-08	0.116655644	0.412	0.331	0.001901023	1	Trunk paraxial mesoderm	Cotl1	N
9.94E-08	0.1069294	0.381	0.302	0.002178797	1	Trunk paraxial mesoderm	Cdk6	N
1.01E-07	0.069065347	0.527	0.48	0.00221306	1	Trunk paraxial mesoderm	Ift74	N
1.02E-07	0.117933489	0.345	0.262	0.002240838	1	Trunk paraxial mesoderm	Tcfl5	Y
1.06E-07	0.035093752	0.034	0.01	0.002313771	1	Trunk paraxial mesoderm	Ccdc42	N
1.06E-07	0.126107747	0.651	0.598	0.002330829	1	Trunk paraxial mesoderm	Zfand6	N
1.07E-07	0.104038792	0.295	0.206	0.002335517	1	Trunk paraxial mesoderm	Evx1os	N
1.08E-07	0.040262522	0.042	0.014	0.002364587	1	Trunk paraxial mesoderm	Frrs1l	N
1.11E-07	0.124586797	0.948	0.925	0.002427172	1	Trunk paraxial mesoderm	Eif1b	N
1.12E-07	0.135699966	0.536	0.471	0.002452661	1	Trunk paraxial mesoderm	Tfdp2	Y
1.25E-07	0.115611976	0.43	0.356	0.002745082	1	Trunk paraxial mesoderm	Ing4	N
1.29E-07	0.113181745	0.203	0.126	0.002827898	1	Trunk paraxial mesoderm	Scd1	N
1.32E-07	0.094482996	0.369	0.308	0.002901778	1	Trunk paraxial mesoderm	Tmem47	N
1.41E-07	0.112970751	0.67	0.617	0.003088935	1	Trunk paraxial mesoderm	Trim44	N
1.43E-07	0.118499014	0.331	0.255	0.003132749	1	Trunk paraxial mesoderm	Cdkn2aip	N
1.44E-07	0.131411263	0.349	0.262	0.003155917	1	Trunk paraxial mesoderm	Plagl2	Y
1.48E-07	0.131365102	0.443	0.336	0.003236173	1	Trunk paraxial mesoderm	Palld	N
1.49E-07	0.028534894	0.023	0.003	0.003275587	1	Trunk paraxial mesoderm	9430024E24Rik	N
1.53E-07	0.096348897	0.205	0.142	0.003354471	1	Trunk paraxial mesoderm	Dlg3	N
1.59E-07	0.076521967	0.119	0.069	0.003479623	1	Trunk paraxial mesoderm	Fzd1	N
1.69E-07	0.097364184	0.979	0.953	0.003697781	1	Trunk paraxial mesoderm	Tecr	N
1.69E-07	0.112107825	0.751	0.724	0.003713573	1	Trunk paraxial mesoderm	Echs1	N
1.70E-07	0.104603069	0.219	0.153	0.003721172	1	Trunk paraxial mesoderm	Fmnl2	N
1.75E-07	0.080792795	0.848	0.818	0.003834029	1	Trunk paraxial mesoderm	Bptf	N
1.83E-07	0.106221085	0.366	0.302	0.004004239	1	Trunk paraxial mesoderm	Pde7a	N
1.83E-07	0.110886227	0.175	0.104	0.004011229	1	Trunk paraxial mesoderm	Sp4	Y
1.83E-07	0.025172869	0.032	0.014	0.004014803	1	Trunk paraxial mesoderm	Fxyd1	N
1.88E-07	0.141461501	0.269	0.177	0.004123846	1	Trunk paraxial mesoderm	Sntb2	N
1.93E-07	0.083226217	0.961	0.942	0.004226976	1	Trunk paraxial mesoderm	Dnajb6	N
1.94E-07	0.034372302	0.041	0.016	0.004250438	1	Trunk paraxial mesoderm	Asgr1	N
2.05E-07	0.111058312	0.974	0.957	0.004493662	1	Trunk paraxial mesoderm	Skp1a	N
2.09E-07	0.074541848	0.178	0.123	0.004571217	1	Trunk paraxial mesoderm	Zfp618	Y
2.17E-07	0.142715035	0.349	0.265	0.004755733	1	Trunk paraxial mesoderm	Oxct1	N
2.20E-07	0.174036324	0.755	0.683	0.004821489	1	Trunk paraxial mesoderm	Bod1	N
2.29E-07	0.113712745	0.614	0.557	0.005010555	1	Trunk paraxial mesoderm	Vps72	N
2.32E-07	0.023417079	0.018	0.002	0.00509008	1	Trunk paraxial mesoderm	6430628N08Rik	N
2.39E-07	0.027995015	0.035	0.015	0.005242342	1	Trunk paraxial mesoderm	Cnr1	N
2.43E-07	0.083965003	0.12	0.061	0.005326448	1	Trunk paraxial mesoderm	Pygl	N
2.50E-07	0.103651165	0.393	0.333	0.005487816	1	Trunk paraxial mesoderm	Fbxw7	N
2.53E-07	0.148365018	0.647	0.606	0.005541822	1	Trunk paraxial mesoderm	Clk1	N
2.61E-07	0.06789335	0.068	0.025	0.005721629	1	Trunk paraxial mesoderm	Fmn2	N
3.07E-07	0.073563085	0.097	0.049	0.006730481	1	Trunk paraxial mesoderm	Chga	N
3.11E-07	0.028000524	0.118	0.08	0.006806252	1	Trunk paraxial mesoderm	Spa17	N
3.19E-07	0.050215577	0.078	0.044	0.006983153	1	Trunk paraxial mesoderm	Mcub	N
3.19E-07	0.066392732	1	1	0.006999292	1	Trunk paraxial mesoderm	Tma7	N
3.20E-07	0.116857904	0.242	0.171	0.007020452	1	Trunk paraxial mesoderm	Snx24	N
3.24E-07	0.16438961	0.597	0.525	0.007104117	1	Trunk paraxial mesoderm	Anapc16	N
3.32E-07	0.133973141	0.548	0.477	0.007272666	1	Trunk paraxial mesoderm	Fam98b	N
3.45E-07	0.049337989	1	1	0.007563343	1	Trunk paraxial mesoderm	Rpl15	N
3.54E-07	0.116957492	0.222	0.147	0.007758761	1	Trunk paraxial mesoderm	8-Sep	N
3.58E-07	0.083715727	0.314	0.251	0.007842356	1	Trunk paraxial mesoderm	Capn2	N
3.78E-07	0.161820035	0.633	0.576	0.008289916	1	Trunk paraxial mesoderm	Cggbp1	N
3.83E-07	0.046400617	0.038	0.007	0.008387868	1	Trunk paraxial mesoderm	Col25a1	N
3.83E-07	0.092695931	0.167	0.104	0.008405186	1	Trunk paraxial mesoderm	4932422M17Rik	N
3.91E-07	0.024305581	0.019	0.002	0.008560456	1	Trunk paraxial mesoderm	Krt86	N
3.91E-07	0.080917981	0.879	0.857	0.008577304	1	Trunk paraxial mesoderm	Sf3a3	N
4.12E-07	0.141199604	0.386	0.313	0.009023297	1	Trunk paraxial mesoderm	Galnt7	N
4.17E-07	0.162961543	0.429	0.333	0.009141067	1	Trunk paraxial mesoderm	Ptk2	N
4.21E-07	0.135857184	0.422	0.336	0.009221155	1	Trunk paraxial mesoderm	Usf1	Y
4.32E-07	0.042165076	0.052	0.022	0.009479048	1	Trunk paraxial mesoderm	Efemp1	N
4.47E-07	0.108785254	0.658	0.611	0.009789545	1	Trunk paraxial mesoderm	Arhgap5	N
4.51E-07	0.084669846	0.154	0.095	0.009893801	1	Trunk paraxial mesoderm	3110045C21Rik	N
4.51E-07	0.036002813	0.036	0.011	0.009895286	1	Trunk paraxial mesoderm	Nckap1l	N
4.58E-07	0.055177121	1	1	0.010032055	1	Trunk paraxial mesoderm	Ranbp1	N
4.60E-07	0.15250978	0.713	0.652	0.010088786	1	Trunk paraxial mesoderm	Rpp25l	N
4.83E-07	0.099041373	0.357	0.281	0.010592028	1	Trunk paraxial mesoderm	Litaf	Y
4.90E-07	0.056975014	0.128	0.092	0.010745053	1	Trunk paraxial mesoderm	Gstk1	N
5.08E-07	0.052658042	0.068	0.03	0.011128319	1	Trunk paraxial mesoderm	Notch4	N
5.26E-07	0.130370373	0.715	0.669	0.011529918	1	Trunk paraxial mesoderm	Tmem59	N
5.27E-07	0.128200411	0.361	0.292	0.011545449	1	Trunk paraxial mesoderm	Dap	N
5.48E-07	0.037904259	0.043	0.018	0.012009924	1	Trunk paraxial mesoderm	Abcd2	N
5.50E-07	0.037732064	0.033	0.007	0.012044777	1	Trunk paraxial mesoderm	AC130815.3	N
5.52E-07	0.087526681	0.198	0.141	0.012104501	1	Trunk paraxial mesoderm	Prkcz	N
5.58E-07	0.16475195	0.421	0.341	0.012227783	1	Trunk paraxial mesoderm	Zdhhc16	N
5.80E-07	0.041437421	0.047	0.017	0.01271353	1	Trunk paraxial mesoderm	Hoxd3	Y
5.82E-07	0.127919257	0.489	0.422	0.012755566	1	Trunk paraxial mesoderm	Usp3	N
5.98E-07	0.10226299	0.52	0.48	0.013107101	1	Trunk paraxial mesoderm	Acat2	N
6.05E-07	0.131957139	0.698	0.658	0.013267279	1	Trunk paraxial mesoderm	Dicer1	N
6.15E-07	0.04046373	0.074	0.046	0.013487092	1	Trunk paraxial mesoderm	AI480526	N
6.22E-07	0.090496444	0.447	0.397	0.013625475	1	Trunk paraxial mesoderm	Lrrfip2	Y
6.26E-07	0.096206618	0.243	0.181	0.013712822	1	Trunk paraxial mesoderm	Zfp821	N
6.26E-07	0.068500329	0.108	0.061	0.013712867	1	Trunk paraxial mesoderm	Slc39a11	N
6.97E-07	0.121328125	0.588	0.53	0.015282018	1	Trunk paraxial mesoderm	Fdps	N
7.37E-07	0.050792611	0.052	0.017	0.016161632	1	Trunk paraxial mesoderm	Enox1	N
7.44E-07	0.142945283	0.399	0.329	0.01630859	1	Trunk paraxial mesoderm	5430416N02Rik	N
7.53E-07	0.105161674	0.292	0.22	0.016511554	1	Trunk paraxial mesoderm	D16Ertd472e	N
7.63E-07	0.102967284	0.924	0.904	0.016722704	1	Trunk paraxial mesoderm	Ewsr1	N
7.89E-07	0.135319555	0.303	0.226	0.017300755	1	Trunk paraxial mesoderm	Ap4m1	N
8.00E-07	0.097265038	0.492	0.452	0.01754571	1	Trunk paraxial mesoderm	Iah1	N
8.05E-07	0.021271423	0.017	0.002	0.017653522	1	Trunk paraxial mesoderm	Slc10a4	N
8.32E-07	0.026533258	0.02	0.002	0.018232273	1	Trunk paraxial mesoderm	Piwil4	N
8.46E-07	0.094090963	0.972	0.964	0.018533581	1	Trunk paraxial mesoderm	Tra2b	N
8.82E-07	0.019162506	0.014	0.001	0.019325974	1	Trunk paraxial mesoderm	Elfn2	N
8.84E-07	0.046754167	0.06	0.028	0.019368106	1	Trunk paraxial mesoderm	Acsl6	N
9.85E-07	0.104260311	0.961	0.926	0.021579752	1	Trunk paraxial mesoderm	Larp7	N
9.90E-07	0.092223266	0.258	0.197	0.021709762	1	Trunk paraxial mesoderm	Msi1	N
9.94E-07	0.115726542	0.738	0.69	0.021796293	1	Trunk paraxial mesoderm	Smarcd1	N
1.06E-06	0.103012539	0.965	0.949	0.023232481	1	Trunk paraxial mesoderm	G3bp2	N
1.06E-06	0.128142387	0.467	0.401	0.023301434	1	Trunk paraxial mesoderm	Csk	N
1.15E-06	0.043988797	0.043	0.012	0.025128866	1	Trunk paraxial mesoderm	Tmem151b	N
1.20E-06	0.107837719	0.737	0.672	0.026269166	1	Trunk paraxial mesoderm	Fbln1	N
1.20E-06	0.116996877	0.217	0.14	0.02635862	1	Trunk paraxial mesoderm	Rasl11b	N
1.23E-06	0.033838351	0.03	0.007	0.026971504	1	Trunk paraxial mesoderm	Pld5	N
1.25E-06	0.089561169	0.95	0.889	0.027347194	1	Trunk paraxial mesoderm	Rtn4	N
1.25E-06	0.090043598	0.335	0.263	0.02738378	1	Trunk paraxial mesoderm	Zfp703	N
1.30E-06	0.066283249	1	1	0.028517601	1	Trunk paraxial mesoderm	Rpl3	N
1.31E-06	0.100057699	0.241	0.169	0.028747217	1	Trunk paraxial mesoderm	Cenpv	N
1.36E-06	0.051139152	1	1	0.029766366	1	Trunk paraxial mesoderm	Hnrnpc	N
1.39E-06	0.126534208	0.882	0.857	0.030540778	1	Trunk paraxial mesoderm	Commd1	N
1.49E-06	0.075104222	0.98	0.968	0.032638302	1	Trunk paraxial mesoderm	Anp32e	N
1.49E-06	0.018755825	0.014	0.002	0.032739305	1	Trunk paraxial mesoderm	Adam2	N
1.50E-06	0.092417848	0.795	0.776	0.032822381	1	Trunk paraxial mesoderm	Ythdc1	N
1.54E-06	0.084988543	0.981	0.973	0.033792325	1	Trunk paraxial mesoderm	Eny2	N
1.59E-06	0.089473158	0.209	0.141	0.0348926	1	Trunk paraxial mesoderm	Stra6	N
1.60E-06	0.09287219	0.992	0.979	0.03507206	1	Trunk paraxial mesoderm	Tkt	N
1.63E-06	0.095318218	0.199	0.134	0.035688533	1	Trunk paraxial mesoderm	Nhej1	N
1.65E-06	0.042432063	0.039	0.011	0.036245574	1	Trunk paraxial mesoderm	Fn3k	N
1.66E-06	0.127619023	0.641	0.592	0.036334757	1	Trunk paraxial mesoderm	Cenps	N
1.68E-06	0.14173368	0.769	0.723	0.0368835	1	Trunk paraxial mesoderm	Cetn2	N
1.74E-06	0.096967347	0.367	0.291	0.038121243	1	Trunk paraxial mesoderm	Sall3	Y
1.74E-06	0.042805556	1	1	0.038192292	1	Trunk paraxial mesoderm	Rplp2	N
1.75E-06	0.067847338	1	1	0.038466973	1	Trunk paraxial mesoderm	Cfl1	N
1.78E-06	0.186463679	0.808	0.745	0.039109516	1	Trunk paraxial mesoderm	Id1	Y
1.84E-06	0.091465172	0.941	0.921	0.040362909	1	Trunk paraxial mesoderm	Tmpo	N
1.88E-06	0.046318474	0.085	0.052	0.041303067	1	Trunk paraxial mesoderm	Lck	N
2.01E-06	0.033464279	0.037	0.015	0.044041594	1	Trunk paraxial mesoderm	Ptprt	N
2.02E-06	0.110164294	0.331	0.257	0.044278886	1	Trunk paraxial mesoderm	Tspan5	N
2.14E-06	0.046635456	0.055	0.027	0.046973488	1	Trunk paraxial mesoderm	Ntm	N
2.15E-06	0.126288523	0.555	0.498	0.047029902	1	Trunk paraxial mesoderm	Nmral1	N
2.22E-06	0.05242729	0.071	0.031	0.048552412	1	Trunk paraxial mesoderm	Dopey2	N
2.27E-06	0.12820045	0.59	0.543	0.049837091	1	Trunk paraxial mesoderm	Cwf19l2	N
2.29E-06	0.100282693	0.27	0.195	0.050180228	1	Trunk paraxial mesoderm	Fam19a5	N
2.31E-06	0.060583347	0.141	0.098	0.050537797	1	Trunk paraxial mesoderm	Zfhx4	Y
2.31E-06	0.065943284	0.275	0.21	0.050737599	1	Trunk paraxial mesoderm	Evx1	Y
2.33E-06	0.065355735	0.894	0.869	0.051170158	1	Trunk paraxial mesoderm	Tyms	N
2.34E-06	0.123499223	0.316	0.239	0.051348147	1	Trunk paraxial mesoderm	Smarcd2	N
2.37E-06	0.035923337	0.052	0.024	0.05202566	1	Trunk paraxial mesoderm	Sim1	Y
2.50E-06	0.021342161	0.027	0.012	0.054882436	1	Trunk paraxial mesoderm	Anks6	N
2.53E-06	0.01629677	0.013	0.002	0.055486354	1	Trunk paraxial mesoderm	A930024N18Rik	N
2.53E-06	0.024715914	0.062	0.038	0.055524468	1	Trunk paraxial mesoderm	Tmem114	N
2.60E-06	0.02514625	0.036	0.018	0.057003988	1	Trunk paraxial mesoderm	Gm10561	N
2.64E-06	0.091671542	0.286	0.223	0.057841838	1	Trunk paraxial mesoderm	Cntrl	N
2.83E-06	0.122067474	0.217	0.134	0.06200257	1	Trunk paraxial mesoderm	Ctps2	N
2.85E-06	0.070691868	0.718	0.652	0.062379053	1	Trunk paraxial mesoderm	Slc9a3r1	N
2.95E-06	0.119070526	0.424	0.343	0.06456666	1	Trunk paraxial mesoderm	Dnmt3a	N
3.00E-06	0.070194291	0.347	0.303	0.065716617	1	Trunk paraxial mesoderm	Nid2	N
3.03E-06	0.063384007	1	0.999	0.066399723	1	Trunk paraxial mesoderm	Hnrnpk	N
3.08E-06	0.035412173	0.038	0.012	0.067584575	1	Trunk paraxial mesoderm	Chrnb4	N
3.09E-06	0.113970539	0.423	0.355	0.06778701	1	Trunk paraxial mesoderm	Rab3ip	N
3.15E-06	0.061531144	0.114	0.071	0.06915265	1	Trunk paraxial mesoderm	Ophn1	N
3.25E-06	0.075460756	0.999	0.997	0.071233485	1	Trunk paraxial mesoderm	Ddx39b	N
3.29E-06	0.104020764	0.223	0.153	0.072143382	1	Trunk paraxial mesoderm	5031439G07Rik	N
3.53E-06	0.044280906	0.062	0.031	0.077459315	1	Trunk paraxial mesoderm	Ankrd45	N
3.54E-06	0.101064233	0.194	0.125	0.077676167	1	Trunk paraxial mesoderm	Pknox2	Y
3.54E-06	0.091026883	0.16	0.1	0.077687615	1	Trunk paraxial mesoderm	Lrrc28	N
3.64E-06	0.107642036	0.822	0.773	0.079750032	1	Trunk paraxial mesoderm	Tmem126a	N
3.66E-06	0.071937261	1	1	0.080281495	1	Trunk paraxial mesoderm	mt-Cytb	N
3.71E-06	0.084064756	0.219	0.148	0.081364805	1	Trunk paraxial mesoderm	Sct	N
3.84E-06	0.090222858	0.31	0.245	0.084066353	1	Trunk paraxial mesoderm	Gm42047	N
3.86E-06	0.11534665	0.904	0.873	0.084627658	1	Trunk paraxial mesoderm	Lsm8	N
4.04E-06	0.078536965	0.515	0.476	0.088541394	1	Trunk paraxial mesoderm	Map1lc3a	N
4.09E-06	0.11579553	0.482	0.426	0.089543487	1	Trunk paraxial mesoderm	Ppp2r1b	N
4.13E-06	0.040706419	1	1	0.090497731	1	Trunk paraxial mesoderm	Rpl26	N
4.20E-06	0.114643295	0.373	0.299	0.092107085	1	Trunk paraxial mesoderm	Rasl11a	N
4.29E-06	0.116640398	0.353	0.258	0.094103044	1	Trunk paraxial mesoderm	Etv5	Y
4.54E-06	0.02882927	0.027	0.008	0.099417098	1	Trunk paraxial mesoderm	Rarres1	N
4.61E-06	0.042643302	1	1	0.100960875	1	Trunk paraxial mesoderm	Rpl8	N
4.89E-06	0.063788261	0.07	0.026	0.10715621	1	Trunk paraxial mesoderm	Pde10a	N
4.94E-06	0.055028863	0.115	0.08	0.108299469	1	Trunk paraxial mesoderm	Zbtb18	Y
5.02E-06	0.07260267	0.984	0.975	0.110029988	1	Trunk paraxial mesoderm	Knop1	N
5.12E-06	0.128159097	0.814	0.763	0.112131427	1	Trunk paraxial mesoderm	Rangrf	N
5.27E-06	0.138991951	0.491	0.425	0.115612139	1	Trunk paraxial mesoderm	Haus7	N
5.50E-06	0.053639055	0.117	0.081	0.120533989	1	Trunk paraxial mesoderm	Uckl1	N
5.72E-06	0.092388915	0.989	0.986	0.12539799	1	Trunk paraxial mesoderm	Luc7l3	N
5.76E-06	0.064783223	0.12	0.077	0.126337794	1	Trunk paraxial mesoderm	Ddhd1	N
5.78E-06	0.086607843	0.331	0.279	0.126694781	1	Trunk paraxial mesoderm	Mfsd1	N
6.18E-06	0.107260485	0.54	0.469	0.13537832	1	Trunk paraxial mesoderm	Btg1	N
6.35E-06	0.045577455	0.334	0.299	0.139148906	1	Trunk paraxial mesoderm	4833420G17Rik	N
6.43E-06	0.143776569	0.606	0.541	0.140876577	1	Trunk paraxial mesoderm	BC005561	N
6.54E-06	0.051552488	0.014	0.004	0.143263885	1	Trunk paraxial mesoderm	Gm12248	N
6.56E-06	0.071111594	0.282	0.232	0.143696435	1	Trunk paraxial mesoderm	Acadl	N
6.83E-06	0.12601522	0.576	0.523	0.149736884	1	Trunk paraxial mesoderm	Nelfcd	N
6.86E-06	0.054241612	0.071	0.032	0.150283812	1	Trunk paraxial mesoderm	Zc3h12b	N
7.00E-06	0.143985563	0.651	0.627	0.153495588	1	Trunk paraxial mesoderm	Spc25	N
7.10E-06	0.045946879	1	1	0.155650083	1	Trunk paraxial mesoderm	Rpl9	N
7.24E-06	0.079755991	0.358	0.316	0.158775525	1	Trunk paraxial mesoderm	2310009B15Rik	N
7.28E-06	0.13360011	0.692	0.641	0.159552222	1	Trunk paraxial mesoderm	Chic2	N
7.31E-06	0.14235319	0.775	0.715	0.160243356	1	Trunk paraxial mesoderm	Hist1h2ae	N
7.54E-06	0.054616544	0.962	0.934	0.165342078	1	Trunk paraxial mesoderm	Smarcc1	Y
7.55E-06	0.10661146	0.242	0.167	0.165512101	1	Trunk paraxial mesoderm	Bid	N
7.64E-06	0.141531604	0.709	0.652	0.167548176	1	Trunk paraxial mesoderm	Snrnp48	N
7.65E-06	0.096197267	0.476	0.407	0.167735588	1	Trunk paraxial mesoderm	B9d1	N
7.94E-06	0.078469725	0.326	0.278	0.174080711	1	Trunk paraxial mesoderm	Rnf146	N
7.98E-06	0.10816128	0.223	0.156	0.174833202	1	Trunk paraxial mesoderm	Rufy2	N
8.05E-06	0.024289751	0.049	0.031	0.176454745	1	Trunk paraxial mesoderm	Ogdhl	N
8.25E-06	0.068287039	0.118	0.076	0.180722474	1	Trunk paraxial mesoderm	Slc45a4	N
8.52E-06	0.094858078	0.849	0.822	0.186778153	1	Trunk paraxial mesoderm	Cnot3	N
8.58E-06	0.082222954	0.816	0.803	0.18804112	1	Trunk paraxial mesoderm	Got2	N
8.62E-06	0.130897455	0.4	0.328	0.188899316	1	Trunk paraxial mesoderm	Rnf114	N
8.95E-06	0.134866782	0.78	0.745	0.196131327	1	Trunk paraxial mesoderm	Higd2a	N
9.09E-06	0.066710388	0.96	0.928	0.199155884	1	Trunk paraxial mesoderm	Cenpf	N
9.41E-06	0.04954845	1	1	0.206236658	1	Trunk paraxial mesoderm	Rps7	N
9.53E-06	0.082977125	0.694	0.643	0.208922102	1	Trunk paraxial mesoderm	Epb41l4aos	N
9.97E-06	0.076525935	1	1	0.218592131	1	Trunk paraxial mesoderm	Atp5h	N
1.03E-05	0.070912436	1	1	0.226684085	1	Trunk paraxial mesoderm	Snrpd2	N
1.04E-05	0.086257779	0.962	0.946	0.22790124	1	Trunk paraxial mesoderm	Pgls	N
1.05E-05	0.129248664	0.82	0.773	0.230529386	1	Trunk paraxial mesoderm	Atp2b1	N
1.07E-05	0.09200942	0.982	0.971	0.235400778	1	Trunk paraxial mesoderm	Ndufc1	N
1.09E-05	0.086148397	0.853	0.83	0.239059918	1	Trunk paraxial mesoderm	Drap1	N
1.11E-05	0.093632024	0.19	0.125	0.242390012	1	Trunk paraxial mesoderm	Fam189b	N
1.12E-05	0.076717343	0.986	0.976	0.24482887	1	Trunk paraxial mesoderm	Abcf1	N
1.13E-05	0.092807222	0.182	0.123	0.247287841	1	Trunk paraxial mesoderm	Tank	N
1.15E-05	0.079948092	0.207	0.151	0.251154147	1	Trunk paraxial mesoderm	Slc37a3	N
1.18E-05	0.045181818	0.221	0.183	0.259223504	1	Trunk paraxial mesoderm	Sfrp2	N
1.20E-05	0.100096908	0.428	0.379	0.263700308	1	Trunk paraxial mesoderm	Trim24	N
1.21E-05	0.134409035	0.494	0.428	0.265265168	1	Trunk paraxial mesoderm	Peli1	N
1.22E-05	0.103848285	0.33	0.269	0.268151621	1	Trunk paraxial mesoderm	Tmem39b	N
1.23E-05	0.089880779	0.978	0.965	0.269951849	1	Trunk paraxial mesoderm	Adh5	N
1.24E-05	0.066487169	0.113	0.066	0.271072403	1	Trunk paraxial mesoderm	Osbpl6	N
1.26E-05	0.101414704	0.304	0.225	0.276323752	1	Trunk paraxial mesoderm	Tmem176b	N
1.28E-05	0.103781333	0.589	0.547	0.27950792	1	Trunk paraxial mesoderm	Arl2	N
1.31E-05	0.036692582	0.042	0.016	0.287394303	1	Trunk paraxial mesoderm	Calb2	N
1.33E-05	0.049548584	1	1	0.291665069	1	Trunk paraxial mesoderm	Dynll1	N
1.34E-05	0.091938003	0.999	0.993	0.293421817	1	Trunk paraxial mesoderm	Nop10	N
1.34E-05	0.023014771	0.022	0.006	0.294781043	1	Trunk paraxial mesoderm	Adcy2	N
1.39E-05	0.094255205	0.849	0.828	0.303975552	1	Trunk paraxial mesoderm	Ndufa3	N
1.40E-05	0.099931741	0.545	0.508	0.307318227	1	Trunk paraxial mesoderm	Mbtd1	N
1.45E-05	0.069815904	0.198	0.15	0.318387718	1	Trunk paraxial mesoderm	Wasf3	N
1.47E-05	0.075370258	0.338	0.256	0.322352781	1	Trunk paraxial mesoderm	Pak1	N
1.48E-05	0.063640118	0.084	0.041	0.323786665	1	Trunk paraxial mesoderm	Mroh1	N
1.51E-05	0.120512097	0.658	0.613	0.330595761	1	Trunk paraxial mesoderm	Ptrh2	N
1.51E-05	0.031376837	1	1	0.331747942	1	Trunk paraxial mesoderm	Rpl28	N
1.53E-05	0.066902388	0.142	0.097	0.334484889	1	Trunk paraxial mesoderm	Gabbr1	N
1.54E-05	0.090975394	0.493	0.395	0.337781537	1	Trunk paraxial mesoderm	Igdcc3	N
1.54E-05	0.062930611	0.996	0.993	0.338102032	1	Trunk paraxial mesoderm	Sfpq	N
1.58E-05	0.133339843	0.806	0.773	0.346865932	1	Trunk paraxial mesoderm	Anapc13	N
1.62E-05	0.076954878	0.528	0.501	0.354452659	1	Trunk paraxial mesoderm	Nadk	N
1.63E-05	0.120957188	0.527	0.47	0.356978879	1	Trunk paraxial mesoderm	Rcor2	Y
1.64E-05	0.10573826	0.356	0.29	0.360290054	1	Trunk paraxial mesoderm	Itgb5	N
1.68E-05	0.117602217	0.45	0.38	0.368624168	1	Trunk paraxial mesoderm	Cecr2	N
1.79E-05	0.016243792	0.017	0.006	0.392548444	1	Trunk paraxial mesoderm	Prox2	Y
1.81E-05	0.141182772	0.732	0.684	0.397671431	1	Trunk paraxial mesoderm	Tcf3	Y
1.88E-05	0.071550498	0.255	0.206	0.411590803	1	Trunk paraxial mesoderm	Ttc32	N
1.88E-05	0.064974912	0.998	0.995	0.412750616	1	Trunk paraxial mesoderm	Magoh	N
1.89E-05	0.038233922	0.078	0.051	0.413378421	1	Trunk paraxial mesoderm	Maml2	N
1.91E-05	0.070688702	0.988	0.977	0.418621708	1	Trunk paraxial mesoderm	2010107E04Rik	N
1.95E-05	0.08230615	0.272	0.218	0.427631764	1	Trunk paraxial mesoderm	Rdm1	N
2.09E-05	0.078811682	0.793	0.75	0.459171307	1	Trunk paraxial mesoderm	Cfl2	N
2.12E-05	0.032265884	0.037	0.014	0.46569279	1	Trunk paraxial mesoderm	Lrrn1	N
2.22E-05	0.019239572	0.019	0.005	0.485618523	1	Trunk paraxial mesoderm	Sema3g	N
2.23E-05	0.093912219	0.294	0.233	0.488850447	1	Trunk paraxial mesoderm	1500011B03Rik	N
2.27E-05	0.061955238	0.528	0.506	0.496837837	1	Trunk paraxial mesoderm	Lcmt1	N
2.30E-05	0.109729104	0.86	0.848	0.50431012	1	Trunk paraxial mesoderm	Ndufb3	N
2.41E-05	0.035797209	0.057	0.031	0.527523339	1	Trunk paraxial mesoderm	Gm26601	N
2.45E-05	0.065750253	0.359	0.318	0.537038122	1	Trunk paraxial mesoderm	Cox11	N
2.49E-05	0.011252751	0.011	0.003	0.546173647	1	Trunk paraxial mesoderm	Heyl	Y
2.51E-05	0.075858191	0.173	0.117	0.551049786	1	Trunk paraxial mesoderm	Etv1	Y
2.57E-05	0.080884689	0.207	0.158	0.563984709	1	Trunk paraxial mesoderm	Ptprg	N
2.58E-05	0.053816057	0.895	0.882	0.565451298	1	Trunk paraxial mesoderm	Matr3	N
2.59E-05	0.060811641	1	0.999	0.56725115	1	Trunk paraxial mesoderm	Top1	N
2.80E-05	0.108002761	0.799	0.773	0.613517792	1	Trunk paraxial mesoderm	Pnisr	N
2.84E-05	0.117487505	0.441	0.377	0.623195202	1	Trunk paraxial mesoderm	Wee1	N
2.85E-05	0.029249929	0.044	0.024	0.625579837	1	Trunk paraxial mesoderm	Slc8b1	N
2.85E-05	0.051181995	0.181	0.146	0.625782378	1	Trunk paraxial mesoderm	Ago1	N
2.90E-05	0.030870471	1	1	0.635156161	1	Trunk paraxial mesoderm	Rpl21	N
2.92E-05	0.124444617	0.489	0.429	0.640516316	1	Trunk paraxial mesoderm	Nsmce3	N
2.94E-05	0.031339095	0.033	0.011	0.644236416	1	Trunk paraxial mesoderm	Gm9918	N
2.99E-05	0.048496574	0.108	0.071	0.655086371	1	Trunk paraxial mesoderm	Tshz3	Y
3.00E-05	0.112535043	0.19	0.146	0.657143473	1	Trunk paraxial mesoderm	Mesp1	Y
3.06E-05	0.059889482	0.446	0.384	0.670763924	1	Trunk paraxial mesoderm	Mycn	Y
3.13E-05	0.06770407	1	0.999	0.685577913	1	Trunk paraxial mesoderm	Rbm39	N
3.19E-05	0.09935503	0.985	0.978	0.699762189	1	Trunk paraxial mesoderm	Lsm6	N
3.20E-05	0.018146445	0.013	0.001	0.700590174	1	Trunk paraxial mesoderm	Scrg1	N
3.20E-05	0.014630518	0.012	0.003	0.700992922	1	Trunk paraxial mesoderm	Nkpd1	N
3.21E-05	0.082719014	0.196	0.143	0.703421917	1	Trunk paraxial mesoderm	Cpe	N
3.21E-05	0.028183762	0.047	0.028	0.70366493	1	Trunk paraxial mesoderm	Srxn1	N
3.32E-05	0.053655698	0.156	0.117	0.728630744	1	Trunk paraxial mesoderm	Anxa11	N
3.34E-05	0.093750258	0.491	0.436	0.731923444	1	Trunk paraxial mesoderm	Tmem132a	N
3.39E-05	0.083635788	0.973	0.942	0.742834224	1	Trunk paraxial mesoderm	Cnpy2	N
3.40E-05	0.083902978	0.174	0.122	0.745705691	1	Trunk paraxial mesoderm	Zfhx2	Y
3.43E-05	0.028658823	0.025	0.005	0.751243138	1	Trunk paraxial mesoderm	Deup1	N
3.54E-05	0.029465803	0.029	0.008	0.776690527	1	Trunk paraxial mesoderm	Kcnb2	N
3.57E-05	0.064697214	0.084	0.043	0.781781174	1	Trunk paraxial mesoderm	Eogt	N
3.62E-05	0.082812665	0.597	0.541	0.792737881	1	Trunk paraxial mesoderm	Gjc1	N
3.67E-05	0.078940839	0.246	0.197	0.803646428	1	Trunk paraxial mesoderm	Trim32	N
3.72E-05	0.077797399	0.339	0.283	0.814594025	1	Trunk paraxial mesoderm	Rai14	N
3.83E-05	0.020662676	0.024	0.011	0.840367302	1	Trunk paraxial mesoderm	AI504432	N
3.85E-05	0.020881934	0.026	0.011	0.844045695	1	Trunk paraxial mesoderm	Slc2a4	N
3.91E-05	0.064685953	0.396	0.355	0.856486021	1	Trunk paraxial mesoderm	Pex19	N
4.04E-05	0.096936785	0.314	0.245	0.884487607	1	Trunk paraxial mesoderm	Scrn2	N
4.04E-05	0.033643336	0.14	0.096	0.88579767	1	Trunk paraxial mesoderm	Six1	Y
4.08E-05	0.036811498	0.035	0.009	0.894822142	1	Trunk paraxial mesoderm	Btla	N
4.09E-05	0.048257486	0.077	0.042	0.896763185	1	Trunk paraxial mesoderm	Smpd3	N
4.10E-05	0.046716642	0.084	0.051	0.899468091	1	Trunk paraxial mesoderm	3110021N24Rik	N
4.13E-05	0.062936779	0.106	0.063	0.906212833	1	Trunk paraxial mesoderm	Atxn7l2	N
4.15E-05	0.063037506	0.907	0.871	0.910138195	1	Trunk paraxial mesoderm	Ctnnb1	N
4.23E-05	0.065520287	1	1	0.927683516	1	Trunk paraxial mesoderm	mt-Nd1	N
4.28E-05	0.072041747	0.126	0.079	0.938481546	1	Trunk paraxial mesoderm	Tmem159	N
4.34E-05	0.10711609	0.77	0.74	0.951951785	1	Trunk paraxial mesoderm	Tmem160	N
4.46E-05	0.052996159	0.3	0.265	0.977057371	1	Trunk paraxial mesoderm	Sirt1	N
4.60E-05	0.103452194	0.259	0.195	1	1	Trunk paraxial mesoderm	Gen1	N
4.60E-05	0.072269305	0.151	0.103	1	1	Trunk paraxial mesoderm	Zfp521	Y
4.60E-05	0.032070204	0.125	0.102	1	1	Trunk paraxial mesoderm	Slc26a2	N
4.61E-05	0.024200423	0.029	0.013	1	1	Trunk paraxial mesoderm	Cd200	N
4.64E-05	0.100471241	0.869	0.846	1	1	Trunk paraxial mesoderm	Blmh	N
4.68E-05	0.020531512	0.021	0.006	1	1	Trunk paraxial mesoderm	Atp2a1	N
4.71E-05	0.081642834	0.232	0.179	1	1	Trunk paraxial mesoderm	Sfmbt1	N
4.78E-05	0.069258932	1	1	1	1	Trunk paraxial mesoderm	Pebp1	N
4.80E-05	0.076957245	0.992	0.986	1	1	Trunk paraxial mesoderm	Nono	N
4.96E-05	0.014874113	0.013	0.002	1	1	Trunk paraxial mesoderm	Car5a	N
4.97E-05	0.073933517	0.414	0.361	1	1	Trunk paraxial mesoderm	Apool	N
5.05E-05	0.050718758	0.654	0.628	1	1	Trunk paraxial mesoderm	Pbx1	Y
5.07E-05	0.054613232	0.479	0.45	1	1	Trunk paraxial mesoderm	Phc2	N
5.18E-05	0.026450436	0.058	0.039	1	1	Trunk paraxial mesoderm	Shd	N
5.31E-05	0.05808606	0.531	0.496	1	1	Trunk paraxial mesoderm	Ccdc88a	N
5.33E-05	0.070949056	0.647	0.625	1	1	Trunk paraxial mesoderm	Ccni	N
5.34E-05	0.086732711	0.217	0.162	1	1	Trunk paraxial mesoderm	Gins3	N
5.41E-05	0.089926079	0.717	0.693	1	1	Trunk paraxial mesoderm	Snrnp25	N
5.42E-05	0.034972872	0.034	0.01	1	1	Trunk paraxial mesoderm	Trpm1	N
5.42E-05	0.016620366	0.012	0.001	1	1	Trunk paraxial mesoderm	Pglyrp3	N
5.46E-05	0.116131276	0.563	0.492	1	1	Trunk paraxial mesoderm	Ube2d1	N
5.49E-05	0.079888396	0.279	0.221	1	1	Trunk paraxial mesoderm	Dock1	N
5.50E-05	0.048096839	0.062	0.029	1	1	Trunk paraxial mesoderm	Parp8	N
5.58E-05	0.057433086	1	0.999	1	1	Trunk paraxial mesoderm	Dek	N
5.59E-05	0.114935728	0.495	0.443	1	1	Trunk paraxial mesoderm	Pttg1	N
5.61E-05	0.089187303	0.321	0.268	1	1	Trunk paraxial mesoderm	Rnf5	N
5.74E-05	0.035450878	0.046	0.022	1	1	Trunk paraxial mesoderm	Fut4	N
5.92E-05	0.103332445	0.536	0.493	1	1	Trunk paraxial mesoderm	Apip	N
6.11E-05	0.081545621	0.972	0.945	1	1	Trunk paraxial mesoderm	Sae1	N
6.12E-05	0.096276712	0.172	0.105	1	1	Trunk paraxial mesoderm	Fam110a	N
6.26E-05	0.097566778	0.431	0.373	1	1	Trunk paraxial mesoderm	1500009L16Rik	N
6.35E-05	0.065055696	0.103	0.058	1	1	Trunk paraxial mesoderm	Fah	N
6.38E-05	0.094868366	0.905	0.886	1	1	Trunk paraxial mesoderm	Bub3	N
6.40E-05	0.028667684	0.032	0.011	1	1	Trunk paraxial mesoderm	Cfap57	N
6.61E-05	0.071964153	0.833	0.805	1	1	Trunk paraxial mesoderm	Eid1	N
6.72E-05	0.057581352	0.129	0.089	1	1	Trunk paraxial mesoderm	Neto2	N
7.04E-05	0.038290876	0.037	0.02	1	1	Trunk paraxial mesoderm	Ripply2	N
7.05E-05	0.041528669	0.052	0.024	1	1	Trunk paraxial mesoderm	Nkain3	N
7.10E-05	0.014739716	0.013	0.004	1	1	Trunk paraxial mesoderm	Krtdap	N
7.10E-05	0.089981171	0.189	0.136	1	1	Trunk paraxial mesoderm	Pde5a	N
7.27E-05	0.076756898	0.849	0.841	1	1	Trunk paraxial mesoderm	Ncor1	Y
7.29E-05	0.02101692	0.021	0.006	1	1	Trunk paraxial mesoderm	Fam163b	N
7.39E-05	0.068962248	0.739	0.693	1	1	Trunk paraxial mesoderm	Map4k4	N
7.44E-05	0.103347142	0.616	0.583	1	1	Trunk paraxial mesoderm	Arid3a	Y
7.62E-05	0.06003827	0.612	0.564	1	1	Trunk paraxial mesoderm	Dbn1	N
7.69E-05	0.109660247	0.56	0.517	1	1	Trunk paraxial mesoderm	Helz	N
7.79E-05	0.092180573	0.334	0.272	1	1	Trunk paraxial mesoderm	Ppt2	N
7.92E-05	0.061842497	0.208	0.163	1	1	Trunk paraxial mesoderm	Tmem131l	N
7.96E-05	0.110233656	0.557	0.5	1	1	Trunk paraxial mesoderm	Foxp1	Y
8.02E-05	0.056672928	0.202	0.156	1	1	Trunk paraxial mesoderm	Pitpnc1	N
8.22E-05	0.085787639	0.942	0.913	1	1	Trunk paraxial mesoderm	Rtf1	N
8.24E-05	0.032442221	0.038	0.016	1	1	Trunk paraxial mesoderm	Spata33	N
8.36E-05	0.026792941	0.039	0.021	1	1	Trunk paraxial mesoderm	Npas3	Y
8.40E-05	0.100034589	0.619	0.57	1	1	Trunk paraxial mesoderm	Tia1	N
8.41E-05	0.123434882	0.61	0.558	1	1	Trunk paraxial mesoderm	Uhrf2	N
8.52E-05	0.098565969	0.756	0.736	1	1	Trunk paraxial mesoderm	Cyb5r3	N
8.53E-05	0.048048709	0.126	0.092	1	1	Trunk paraxial mesoderm	Ift80	N
8.54E-05	0.02170337	0.021	0.006	1	1	Trunk paraxial mesoderm	Chrna3	N
8.60E-05	0.09894652	0.641	0.609	1	1	Trunk paraxial mesoderm	Ppp4c	N
8.71E-05	0.024811456	0.028	0.012	1	1	Trunk paraxial mesoderm	Clstn2	N
8.76E-05	0.017708555	0.03	0.018	1	1	Trunk paraxial mesoderm	Astn1	N
8.79E-05	0.084163324	0.167	0.115	1	1	Trunk paraxial mesoderm	5730559C18Rik	N
8.96E-05	0.056417777	0.106	0.066	1	1	Trunk paraxial mesoderm	Hdac11	N
9.06E-05	0.079560606	0.183	0.133	1	1	Trunk paraxial mesoderm	Ddx25	N
9.09E-05	0.019998327	0.025	0.011	1	1	Trunk paraxial mesoderm	Cd164l2	N
9.10E-05	0.086479078	0.225	0.169	1	1	Trunk paraxial mesoderm	Gng3	N
9.24E-05	0.090265791	0.323	0.276	1	1	Trunk paraxial mesoderm	Micu2	N
9.27E-05	0.062944295	0.131	0.088	1	1	Trunk paraxial mesoderm	Fam102b	N
9.32E-05	0.059407212	0.567	0.494	1	1	Trunk paraxial mesoderm	Mkrn1	N
9.47E-05	0.068938681	0.963	0.943	1	1	Trunk paraxial mesoderm	Kif5b	N
9.62E-05	0.036941616	1	1	1	1	Trunk paraxial mesoderm	Rpl23	N
9.90E-05	0.266661319	0.291	0.231	1	1	Trunk paraxial mesoderm	Endov	N
9.94E-05	0.027859188	0.049	0.029	1	1	Trunk paraxial mesoderm	Gria4	N
9.94E-05	0.018472947	0.915	0.888	1	1	Trunk paraxial mesoderm	Dync1i2	N
0.000100513	0.071210105	0.965	0.961	1	1	Trunk paraxial mesoderm	Rnf7	N
0.000101273	0.024665133	0.029	0.012	1	1	Trunk paraxial mesoderm	Ppm1n	N
0.000101601	0.081884528	0.274	0.202	1	1	Trunk paraxial mesoderm	Btg2	N
0.000103546	0.028474688	1	1	1	1	Trunk paraxial mesoderm	Rps13	N
0.000103598	0.074594928	0.377	0.326	1	1	Trunk paraxial mesoderm	Tug1	N
0.000104453	0.043277243	0.087	0.052	1	1	Trunk paraxial mesoderm	Mixl1	Y
0.000104855	0.065273717	0.242	0.196	1	1	Trunk paraxial mesoderm	Naa60	N
0.000106664	0.082553618	0.401	0.353	1	1	Trunk paraxial mesoderm	Bora	N
0.000106736	0.029616308	0.027	0.006	1	1	Trunk paraxial mesoderm	Sod3	N
0.000109123	0.074897071	0.319	0.271	1	1	Trunk paraxial mesoderm	Rhebl1	N
0.000109889	0.055869413	0.067	0.029	1	1	Trunk paraxial mesoderm	Doc2g	N
0.000111167	0.094548598	0.305	0.239	1	1	Trunk paraxial mesoderm	Clstn1	N
0.000111312	0.080135425	0.916	0.887	1	1	Trunk paraxial mesoderm	Polr2i	N
0.000113996	0.09938	0.266	0.2	1	1	Trunk paraxial mesoderm	Ncs1	N
0.0001141	0.057780207	0.189	0.134	1	1	Trunk paraxial mesoderm	Arl4d	N
0.000114462	0.105051509	0.752	0.729	1	1	Trunk paraxial mesoderm	Eef1akmt1	N
0.000114582	0.086976563	0.393	0.341	1	1	Trunk paraxial mesoderm	Kif3a	N
0.000115125	0.055342587	0.209	0.167	1	1	Trunk paraxial mesoderm	Fam168a	N
0.000117993	0.013422861	0.01	0.001	1	1	Trunk paraxial mesoderm	Hs3st4	N
0.000119843	0.048560046	0.127	0.093	1	1	Trunk paraxial mesoderm	2810454H06Rik	N
0.00012623	0.101086638	0.506	0.456	1	1	Trunk paraxial mesoderm	Chd6	N
0.000127778	0.035145874	1	1	1	1	Trunk paraxial mesoderm	Prdx1	N
0.000132963	0.110750452	0.387	0.315	1	1	Trunk paraxial mesoderm	Ascc1	N
0.000134323	0.153028131	0.646	0.605	1	1	Trunk paraxial mesoderm	Ccnl1	N
0.000135552	0.057864505	0.65	0.628	1	1	Trunk paraxial mesoderm	Jpt2	N
0.000135839	0.034711558	0.042	0.017	1	1	Trunk paraxial mesoderm	Gnal	N
0.000136707	0.01674438	0.014	0.002	1	1	Trunk paraxial mesoderm	Ucp1	N
0.000147619	0.117684946	0.34	0.263	1	1	Trunk paraxial mesoderm	Fjx1	N
0.000149286	0.015265138	0.015	0.004	1	1	Trunk paraxial mesoderm	Plcxd3	N
0.000150791	0.016138001	0.015	0.004	1	1	Trunk paraxial mesoderm	Ddx43	N
0.000151447	0.039190656	0.186	0.139	1	1	Trunk paraxial mesoderm	Cnrip1	N
0.000151919	0.05395967	0.772	0.773	1	1	Trunk paraxial mesoderm	Nxf1	N
0.000153074	0.028229241	0.987	0.982	1	1	Trunk paraxial mesoderm	Tpm3	N
0.000153629	0.054213496	0.997	0.994	1	1	Trunk paraxial mesoderm	Pfdn5	N
0.000153674	0.125876179	0.729	0.678	1	1	Trunk paraxial mesoderm	Psat1	N
0.000155444	0.107367531	0.712	0.679	1	1	Trunk paraxial mesoderm	Nfyb	Y
0.000157497	0.032855845	0.05	0.027	1	1	Trunk paraxial mesoderm	Ism1	N
0.0001593	0.025442922	0.024	0.007	1	1	Trunk paraxial mesoderm	Col24a1	N
0.000159683	0.05759305	0.379	0.347	1	1	Trunk paraxial mesoderm	Cdk5rap2	N
0.000159951	0.100771338	0.811	0.786	1	1	Trunk paraxial mesoderm	Wdr83os	N
0.000160922	0.076984494	0.835	0.828	1	1	Trunk paraxial mesoderm	Luc7l	N
0.00016258	0.087450299	0.959	0.947	1	1	Trunk paraxial mesoderm	Hnrnph1	N
0.000162921	0.03838118	0.046	0.019	1	1	Trunk paraxial mesoderm	Trim36	N
0.000163334	0.100077038	0.885	0.856	1	1	Trunk paraxial mesoderm	Map1lc3b	N
0.000164265	0.125582877	0.495	0.421	1	1	Trunk paraxial mesoderm	Hspb11	N
0.000166142	0.020328065	0.031	0.017	1	1	Trunk paraxial mesoderm	Spock3	N
0.000166169	0.101366405	0.674	0.65	1	1	Trunk paraxial mesoderm	Nsmce2	N
0.000166187	0.093248691	0.422	0.38	1	1	Trunk paraxial mesoderm	Mrpl37	N
0.000171578	0.081712208	0.152	0.098	1	1	Trunk paraxial mesoderm	Gdf11	N
0.000175224	0.020873064	0.022	0.007	1	1	Trunk paraxial mesoderm	Fbp1	N
0.000176522	0.016442575	0.026	0.015	1	1	Trunk paraxial mesoderm	Pak7	N
0.000177518	0.007893462	0.008	0.002	1	1	Trunk paraxial mesoderm	Dgkg	N
0.00018161	0.10479357	0.63	0.587	1	1	Trunk paraxial mesoderm	E2f5	Y
0.000183384	0.091679108	0.368	0.308	1	1	Trunk paraxial mesoderm	Clcn5	N
0.000185169	0.068533844	0.698	0.696	1	1	Trunk paraxial mesoderm	Timm17b	N
0.000185667	0.058696767	0.773	0.677	1	1	Trunk paraxial mesoderm	Sall4	Y
0.000188612	0.0224307	0.055	0.039	1	1	Trunk paraxial mesoderm	Kcnip3	N
0.000191225	0.023326278	0.033	0.016	1	1	Trunk paraxial mesoderm	Rap1gap	N
0.000199202	0.062077972	0.989	0.979	1	1	Trunk paraxial mesoderm	Ndufs6	N
0.000201985	0.121249237	0.711	0.687	1	1	Trunk paraxial mesoderm	Fh1	N
0.000203301	0.113153186	0.546	0.499	1	1	Trunk paraxial mesoderm	Rhno1	N
0.000203952	0.023197475	0.043	0.025	1	1	Trunk paraxial mesoderm	Kcns3	N
0.000204236	0.033940587	0.099	0.077	1	1	Trunk paraxial mesoderm	Ccdc28a	N
0.000211665	0.022589994	0.022	0.006	1	1	Trunk paraxial mesoderm	Rimbp2	N
0.00021368	0.022704595	0.019	0.003	1	1	Trunk paraxial mesoderm	Npbwr1	N
0.000217214	0.025161225	0.043	0.027	1	1	Trunk paraxial mesoderm	Gm15892	N
0.000221978	0.048271539	1	0.998	1	1	Trunk paraxial mesoderm	Ddx5	N
0.000222707	0.085197373	0.226	0.169	1	1	Trunk paraxial mesoderm	Cep97	N
0.000226037	0.037096504	0.091	0.065	1	1	Trunk paraxial mesoderm	C2cd2	N
0.000235515	0.088201831	0.387	0.349	1	1	Trunk paraxial mesoderm	Apc	N
0.000237418	0.104792649	0.285	0.218	1	1	Trunk paraxial mesoderm	Tfap4	Y
0.00024178	0.019181238	0.016	0.003	1	1	Trunk paraxial mesoderm	Ngf	N
0.000243878	0.063811155	0.999	0.994	1	1	Trunk paraxial mesoderm	Eif1ax	N
0.000244064	0.018085697	0.015	0.002	1	1	Trunk paraxial mesoderm	Kcnh5	N
0.000244601	0.020050909	0.018	0.004	1	1	Trunk paraxial mesoderm	Cpxm2	N
0.00024733	0.013032443	0.014	0.004	1	1	Trunk paraxial mesoderm	Hck	N
0.000248557	0.078177754	0.42	0.349	1	1	Trunk paraxial mesoderm	Mfge8	N
0.000250258	0.108866707	0.637	0.591	1	1	Trunk paraxial mesoderm	Cuedc2	N
0.000250258	0.036910582	0.06	0.034	1	1	Trunk paraxial mesoderm	Rps6kl1	N
0.000252637	0.058575862	0.951	0.943	1	1	Trunk paraxial mesoderm	Naa15	N
0.000254528	0.04156483	0.089	0.062	1	1	Trunk paraxial mesoderm	Gm26847	N
0.000255677	0.090653646	0.791	0.774	1	1	Trunk paraxial mesoderm	Mettl1	N
0.000260235	0.043757025	0.988	0.978	1	1	Trunk paraxial mesoderm	Bzw2	N
0.000261413	0.054286244	0.102	0.067	1	1	Trunk paraxial mesoderm	Mob3b	N
0.000263159	0.108663142	0.482	0.422	1	1	Trunk paraxial mesoderm	Pbk	N
0.000274373	0.063224902	0.575	0.541	1	1	Trunk paraxial mesoderm	Msh2	N
0.000275934	0.045443052	0.077	0.046	1	1	Trunk paraxial mesoderm	Il17ra	N
0.000275979	0.030904557	0.123	0.098	1	1	Trunk paraxial mesoderm	Pcbp3	N
0.00027608	0.081776095	0.194	0.141	1	1	Trunk paraxial mesoderm	E030030I06Rik	N
0.000280206	0.054123066	0.171	0.136	1	1	Trunk paraxial mesoderm	Hist1h4h	N
0.000280424	0.018773526	0.054	0.038	1	1	Trunk paraxial mesoderm	Txndc16	N
0.000284679	0.055778364	0.159	0.109	1	1	Trunk paraxial mesoderm	Soga3	N
0.000285148	0.03137281	0.041	0.019	1	1	Trunk paraxial mesoderm	Sez6l2	N
0.000289661	0.053000999	0.206	0.17	1	1	Trunk paraxial mesoderm	Dync2h1	N
0.000291607	0.061716057	0.389	0.347	1	1	Trunk paraxial mesoderm	Hmgcs1	N
0.000296205	0.071581049	0.1	0.052	1	1	Trunk paraxial mesoderm	Jade2	N
0.000300279	0.022677454	0.301	0.226	1	1	Trunk paraxial mesoderm	Rgs10	N
0.000307871	0.069261702	0.258	0.212	1	1	Trunk paraxial mesoderm	Poc1b	N
0.00031094	0.09551531	0.623	0.606	1	1	Trunk paraxial mesoderm	Nup37	N
0.000311832	0.015515749	0.024	0.014	1	1	Trunk paraxial mesoderm	Sytl4	N
0.000315246	0.021896523	0.561	0.497	1	1	Trunk paraxial mesoderm	Fzd2	N
0.000316796	0.02267129	0.204	0.185	1	1	Trunk paraxial mesoderm	Fam213b	N
0.00031756	0.04818855	0.086	0.051	1	1	Trunk paraxial mesoderm	Wdr47	N
0.000323628	0.01409258	0.035	0.024	1	1	Trunk paraxial mesoderm	Ccdc106	N
0.00032378	0.076353674	0.909	0.885	1	1	Trunk paraxial mesoderm	Snrpb2	N
0.000325315	0.024102395	0.057	0.039	1	1	Trunk paraxial mesoderm	Egflam	N
0.000333067	0.014564773	0.012	0.001	1	1	Trunk paraxial mesoderm	Dock2	N
0.000334749	0.085796567	0.597	0.571	1	1	Trunk paraxial mesoderm	Cenpk	N
0.000352089	0.073351494	0.73	0.713	1	1	Trunk paraxial mesoderm	Bcl7c	N
0.000353666	0.087489374	0.343	0.291	1	1	Trunk paraxial mesoderm	Alkbh6	N
0.000355854	0.018679813	0.051	0.035	1	1	Trunk paraxial mesoderm	Ttc12	N
0.000357905	0.009200548	0.053	0.031	1	1	Trunk paraxial mesoderm	Nme5	N
0.000362244	0.074122685	0.275	0.222	1	1	Trunk paraxial mesoderm	Homer3	N
0.000364706	0.014533202	0.019	0.009	1	1	Trunk paraxial mesoderm	Kcnq3	N
0.00037288	0.041746614	0.083	0.057	1	1	Trunk paraxial mesoderm	Tmsb15b2	N
0.000373784	0.044209285	0.066	0.036	1	1	Trunk paraxial mesoderm	Podxl2	N
0.000373788	0.069563214	0.166	0.113	1	1	Trunk paraxial mesoderm	Sgk1	N
0.000380662	0.018410321	0.014	0.004	1	1	Trunk paraxial mesoderm	Ryr3	N
0.000381807	0.054249055	0.162	0.124	1	1	Trunk paraxial mesoderm	Fut10	N
0.000387885	0.065808957	0.984	0.976	1	1	Trunk paraxial mesoderm	Spcs2	N
0.000394571	0.019892308	0.016	0.002	1	1	Trunk paraxial mesoderm	Ndp	N
0.000394571	0.015812569	0.015	0.004	1	1	Trunk paraxial mesoderm	2410137M14Rik	N
0.000394906	0.016275587	0.013	0.001	1	1	Trunk paraxial mesoderm	Tex11	N
0.000399852	0.049470835	0.193	0.158	1	1	Trunk paraxial mesoderm	Snrk	N
0.000406386	0.019131254	0.027	0.013	1	1	Trunk paraxial mesoderm	Srpx2	N
0.000406503	0.06048726	0.116	0.076	1	1	Trunk paraxial mesoderm	Grasp	N
0.00041089	0.057660104	0.46	0.43	1	1	Trunk paraxial mesoderm	Rnf219	N
0.000410968	0.035072392	1	1	1	1	Trunk paraxial mesoderm	Rpl29	N
0.000412201	0.063722247	0.329	0.284	1	1	Trunk paraxial mesoderm	Ptprs	N
0.000417181	0.023206123	0.032	0.016	1	1	Trunk paraxial mesoderm	Jam2	N
0.000427645	0.036392423	0.082	0.055	1	1	Trunk paraxial mesoderm	Fam229b	N
0.000446027	0.088554732	0.205	0.145	1	1	Trunk paraxial mesoderm	Zfp41	Y
0.000447531	0.049064456	0.297	0.248	1	1	Trunk paraxial mesoderm	Mast4	N
0.000448733	0.026780823	0.086	0.067	1	1	Trunk paraxial mesoderm	Fgd6	N
0.00045151	0.008466546	0.008	0.002	1	1	Trunk paraxial mesoderm	Grik2	N
0.000454243	0.022205805	0.053	0.037	1	1	Trunk paraxial mesoderm	Zfp58	Y
0.000456668	0.113744881	0.574	0.533	1	1	Trunk paraxial mesoderm	Trim59	N
0.000458041	0.039775358	0.044	0.017	1	1	Trunk paraxial mesoderm	Gm16183	N
0.000462076	0.035389566	1	1	1	1	Trunk paraxial mesoderm	Ubb	N
0.000463084	0.064518163	0.481	0.439	1	1	Trunk paraxial mesoderm	Ublcp1	N
0.000469113	0.052764639	0.147	0.11	1	1	Trunk paraxial mesoderm	Hist3h2ba	N
0.000470804	0.039882173	0.122	0.092	1	1	Trunk paraxial mesoderm	2310068J16Rik	N
0.000472588	0.069152626	0.649	0.623	1	1	Trunk paraxial mesoderm	Ash2l	N
0.000473736	0.027825564	0.039	0.02	1	1	Trunk paraxial mesoderm	G630016G05Rik	N
0.000476495	0.088988493	0.353	0.295	1	1	Trunk paraxial mesoderm	2810001G20Rik	N
0.000477722	0.029680276	0.035	0.018	1	1	Trunk paraxial mesoderm	Sdcbp2	N
0.000487262	0.04736873	0.194	0.139	1	1	Trunk paraxial mesoderm	Sp8	Y
0.000489915	0.007820502	0.018	0.012	1	1	Trunk paraxial mesoderm	Dennd1c	N
0.000492908	0.068205726	0.134	0.086	1	1	Trunk paraxial mesoderm	Zc4h2	N
0.000495881	0.09525947	0.927	0.902	1	1	Trunk paraxial mesoderm	Fis1	N
0.000503443	0.072805712	0.673	0.663	1	1	Trunk paraxial mesoderm	Vbp1	N
0.000506781	0.058395965	0.094	0.055	1	1	Trunk paraxial mesoderm	2700033N17Rik	N
0.000514028	0.076891642	0.943	0.926	1	1	Trunk paraxial mesoderm	Ctcf	Y
0.000516539	0.118159373	0.573	0.523	1	1	Trunk paraxial mesoderm	Dnph1	N
0.000520793	0.010075444	0.008	0.001	1	1	Trunk paraxial mesoderm	Htr7	N
0.000532848	0.088228849	0.744	0.718	1	1	Trunk paraxial mesoderm	Hdac2	N
0.000536446	0.012749267	0.021	0.012	1	1	Trunk paraxial mesoderm	Gm48796	N
0.000554577	0.039543011	0.106	0.078	1	1	Trunk paraxial mesoderm	Cpped1	N
0.000556237	0.009243075	0.022	0.015	1	1	Trunk paraxial mesoderm	Erfe	N
0.00055754	0.08211491	0.201	0.147	1	1	Trunk paraxial mesoderm	Ttc23	N
0.000559119	0.01191401	0.01	0.001	1	1	Trunk paraxial mesoderm	BC035044	N
0.000559119	0.009940485	0.009	0.002	1	1	Trunk paraxial mesoderm	6430571L13Rik	N
0.000566766	0.074306792	0.405	0.356	1	1	Trunk paraxial mesoderm	6-Sep	N
0.000580473	0.067338073	0.114	0.069	1	1	Trunk paraxial mesoderm	Scn8a	N
0.000581005	0.067254049	0.999	0.996	1	1	Trunk paraxial mesoderm	Dctpp1	N
0.000590962	0.020027935	0.03	0.017	1	1	Trunk paraxial mesoderm	Vat1l	N
0.000597913	0.046295081	0.159	0.129	1	1	Trunk paraxial mesoderm	Crispld1	N
0.000613446	0.05681856	0.795	0.786	1	1	Trunk paraxial mesoderm	Phax	N
0.000621154	0.011374471	0.011	0.003	1	1	Trunk paraxial mesoderm	Dlgap2	N
0.000625698	0.084577312	0.289	0.235	1	1	Trunk paraxial mesoderm	Lxn	N
0.000626153	0.014263092	0.023	0.012	1	1	Trunk paraxial mesoderm	Gng4	N
0.000634178	0.055560632	0.128	0.09	1	1	Trunk paraxial mesoderm	Zeb2os	N
0.000640957	0.063977412	0.262	0.228	1	1	Trunk paraxial mesoderm	Cep19	N
0.000643373	0.050093372	0.173	0.125	1	1	Trunk paraxial mesoderm	Lhfp	N
0.000644818	0.057604744	0.186	0.144	1	1	Trunk paraxial mesoderm	Plcb4	N
0.000645432	0.049259163	0.089	0.052	1	1	Trunk paraxial mesoderm	Cnnm2	N
0.000649395	0.034948504	0.074	0.05	1	1	Trunk paraxial mesoderm	Zscan2	Y
0.000650254	0.077559549	0.995	0.991	1	1	Trunk paraxial mesoderm	Nt5dc2	N
0.000665836	0.021240819	0.08	0.065	1	1	Trunk paraxial mesoderm	Txnrd3	N
0.000668617	0.068028879	0.554	0.512	1	1	Trunk paraxial mesoderm	Rbfox2	N
0.0006778	0.071293203	0.383	0.343	1	1	Trunk paraxial mesoderm	Morc3	N
0.000680076	0.017129403	0.031	0.018	1	1	Trunk paraxial mesoderm	Irak4	N
0.000704061	0.089437213	0.216	0.153	1	1	Trunk paraxial mesoderm	Wdr11	N
0.000712504	0.068240882	0.787	0.768	1	1	Trunk paraxial mesoderm	Dhx9	N
0.000714353	0.039071124	0.054	0.027	1	1	Trunk paraxial mesoderm	Nyap1	N
0.000719783	0.030214827	0.058	0.037	1	1	Trunk paraxial mesoderm	Cadps	N
0.000740397	0.029143265	0.041	0.021	1	1	Trunk paraxial mesoderm	Syndig1	N
0.000740476	0.034686837	1	1	1	1	Trunk paraxial mesoderm	Hnrnpab	N
0.000750521	0.027714253	0.037	0.018	1	1	Trunk paraxial mesoderm	D430019H16Rik	N
0.000757329	0.044083277	0.121	0.091	1	1	Trunk paraxial mesoderm	Fig4	N
0.000759851	0.131396874	0.691	0.663	1	1	Trunk paraxial mesoderm	Ythdf2	N
0.000768019	0.031950749	0.033	0.014	1	1	Trunk paraxial mesoderm	Fam26f	N
0.000768439	0.031083841	0.043	0.022	1	1	Trunk paraxial mesoderm	AC163032.1	N
0.00078021	0.110910838	0.727	0.687	1	1	Trunk paraxial mesoderm	Csnk1e	N
0.00078358	0.072545542	0.218	0.176	1	1	Trunk paraxial mesoderm	Fam98c	N
0.000783903	0.069953913	0.361	0.313	1	1	Trunk paraxial mesoderm	Aif1l	N
0.000791016	0.11206715	0.574	0.54	1	1	Trunk paraxial mesoderm	Gsto1	N
0.000792971	0.026432846	0.066	0.049	1	1	Trunk paraxial mesoderm	Rps6ka5	N
0.000801416	0.022582183	0.05	0.035	1	1	Trunk paraxial mesoderm	Ddx58	N
0.000802554	0.052457375	0.127	0.091	1	1	Trunk paraxial mesoderm	Spry2	N
0.000804014	0.01822789	0.016	0.004	1	1	Trunk paraxial mesoderm	Stra8	N
0.000805476	0.11664033	0.516	0.465	1	1	Trunk paraxial mesoderm	Got1	N
0.000805705	0.034635131	0.08	0.055	1	1	Trunk paraxial mesoderm	Kansl1l	N
0.000809118	0.104803567	0.463	0.414	1	1	Trunk paraxial mesoderm	Eid2	N
0.000817303	0.078692896	0.283	0.239	1	1	Trunk paraxial mesoderm	B3glct	N
0.00083692	0.021383729	0.026	0.011	1	1	Trunk paraxial mesoderm	Hsf2bp	N
0.000863737	0.024067858	0.046	0.029	1	1	Trunk paraxial mesoderm	Gm17354	N
0.000864119	0.04698929	1	1	1	1	Trunk paraxial mesoderm	Nap1l1	N
0.000887845	0.012045581	0.015	0.006	1	1	Trunk paraxial mesoderm	Galnt13	N
0.00089511	0.008209645	0.006	0.001	1	1	Trunk paraxial mesoderm	6530403H02Rik	N
0.000903791	0.03796298	0.471	0.452	1	1	Trunk paraxial mesoderm	Msantd4	N
0.000904343	0.095379652	0.562	0.526	1	1	Trunk paraxial mesoderm	Golga7	N
0.000923815	0.07585551	0.516	0.491	1	1	Trunk paraxial mesoderm	Spats2	N
0.000924716	0.046703507	0.345	0.313	1	1	Trunk paraxial mesoderm	Lztfl1	N
0.000932039	0.016212273	0.022	0.01	1	1	Trunk paraxial mesoderm	Amdhd1	N
0.000934486	0.026143388	0.024	0.007	1	1	Trunk paraxial mesoderm	Cntnap5a	N
0.000935208	0.053285161	0.111	0.074	1	1	Trunk paraxial mesoderm	Coq10a	N
0.000944085	0.055056271	0.789	0.769	1	1	Trunk paraxial mesoderm	Hnrnph3	N
0.000958312	0.068126862	0.275	0.225	1	1	Trunk paraxial mesoderm	Rab26os	N
0.000959502	0.130696257	0.553	0.5	1	1	Trunk paraxial mesoderm	Dtl	N
0.000963468	0.019684283	0.019	0.006	1	1	Trunk paraxial mesoderm	Adrb1	N
0.000979552	0.036219124	0.152	0.126	1	1	Trunk paraxial mesoderm	Slc7a5	N
0.000980125	0.04036358	0.101	0.072	1	1	Trunk paraxial mesoderm	Tmsb15b1	N
0.000983587	0.044548834	0.112	0.082	1	1	Trunk paraxial mesoderm	Nrxn2	N
0.000991285	0.024203709	0.023	0.006	1	1	Trunk paraxial mesoderm	A930001A20Rik	N
0.00099838	0.020960182	0.517	0.456	1	1	Trunk paraxial mesoderm	Greb1	N
0.001001103	0.070352602	0.971	0.961	1	1	Trunk paraxial mesoderm	Esd	N
0.001001803	0.062070513	0.831	0.83	1	1	Trunk paraxial mesoderm	Sap18	N
0.001002473	0.046124744	0.934	0.917	1	1	Trunk paraxial mesoderm	Snw1	N
0.001004941	0.030805941	0.088	0.064	1	1	Trunk paraxial mesoderm	Traf3ip2	N
0.001020696	0.011594736	0.011	0.002	1	1	Trunk paraxial mesoderm	Rasgrp1	N
0.001051254	0.042157479	0.087	0.057	1	1	Trunk paraxial mesoderm	Nkx6-1	Y
0.001053539	0.060444641	0.264	0.23	1	1	Trunk paraxial mesoderm	Chn1	N
0.001063932	0.04983056	0.157	0.122	1	1	Trunk paraxial mesoderm	Tasp1	N
0.001089898	0.102664504	0.421	0.376	1	1	Trunk paraxial mesoderm	Rbm4b	N
0.001098016	0.089959937	0.275	0.21	1	1	Trunk paraxial mesoderm	Mex3b	N
0.001098645	0.057115571	0.213	0.168	1	1	Trunk paraxial mesoderm	Cox6b2	N
0.001105568	0.068585705	0.991	0.981	1	1	Trunk paraxial mesoderm	Alyref	N
0.00111924	0.047767896	0.089	0.054	1	1	Trunk paraxial mesoderm	Srl	N
0.001122136	0.019241053	0.984	0.972	1	1	Trunk paraxial mesoderm	Ywhaz	N
0.001122359	0.015076409	0.154	0.142	1	1	Trunk paraxial mesoderm	Mttp	N
0.001123381	0.059957129	0.022	0.007	1	1	Trunk paraxial mesoderm	Grin1	N
0.001124025	0.072022639	0.47	0.433	1	1	Trunk paraxial mesoderm	Zmat5	N
0.001203687	0.057854591	0.361	0.337	1	1	Trunk paraxial mesoderm	Dhx40	N
0.001204298	0.06295938	0.3	0.26	1	1	Trunk paraxial mesoderm	Tsc22d3	Y
0.00121221	0.022972086	0.027	0.011	1	1	Trunk paraxial mesoderm	Psors1c2	N
0.00121481	0.074062618	0.254	0.191	1	1	Trunk paraxial mesoderm	Ets2	Y
0.001233735	0.011574318	0.055	0.047	1	1	Trunk paraxial mesoderm	Nudt6	N
0.00123897	0.024667522	0.039	0.022	1	1	Trunk paraxial mesoderm	Zhx2	Y
0.001263707	0.050958825	0.877	0.869	1	1	Trunk paraxial mesoderm	Mrps36	N
0.001278412	0.061485922	1	0.998	1	1	Trunk paraxial mesoderm	Swi5	N
0.00127871	0.024602606	0.048	0.031	1	1	Trunk paraxial mesoderm	Gm11491	N
0.001287195	0.079994975	0.651	0.631	1	1	Trunk paraxial mesoderm	Psmg4	N
0.001296975	0.056410809	0.853	0.847	1	1	Trunk paraxial mesoderm	Wdr61	N
0.001297026	0.02919558	0.072	0.051	1	1	Trunk paraxial mesoderm	Fuk	N
0.001300541	0.045355662	1	1	1	1	Trunk paraxial mesoderm	Rps6	N
0.001311584	0.005119436	0.008	0.004	1	1	Trunk paraxial mesoderm	Catsperd	N
0.001313453	0.08788935	0.98	0.967	1	1	Trunk paraxial mesoderm	Ndufb11	N
0.001321469	0.002892264	0.008	0.003	1	1	Trunk paraxial mesoderm	Gm43000	N
0.001337046	0.049531944	0.222	0.193	1	1	Trunk paraxial mesoderm	Mapk7	N
0.001341119	0.088207807	0.325	0.272	1	1	Trunk paraxial mesoderm	Map2k5	N
0.001351017	0.045258367	0.236	0.203	1	1	Trunk paraxial mesoderm	Morn2	N
0.00138793	0.021607886	0.031	0.016	1	1	Trunk paraxial mesoderm	Arsi	N
0.001401568	0.055039648	0.317	0.288	1	1	Trunk paraxial mesoderm	Ist1	N
0.001402895	0.063945775	0.445	0.421	1	1	Trunk paraxial mesoderm	Pnrc2	N
0.001411225	0.096779093	0.263	0.205	1	1	Trunk paraxial mesoderm	Ak4	N
0.00144094	0.030777027	0.055	0.033	1	1	Trunk paraxial mesoderm	Sema4g	N
0.001450494	0.06328959	0.287	0.238	1	1	Trunk paraxial mesoderm	Snhg11	N
0.001458741	0.021202348	0.04	0.025	1	1	Trunk paraxial mesoderm	Phf21b	N
0.00146305	0.064249307	0.218	0.175	1	1	Trunk paraxial mesoderm	Ankrd12	N
0.001465332	0.029559312	0.236	0.212	1	1	Trunk paraxial mesoderm	Nynrin	N
0.001475011	0.023536812	0.24	0.225	1	1	Trunk paraxial mesoderm	Fat1	N
0.001479732	0.029231073	0.038	0.018	1	1	Trunk paraxial mesoderm	Cabp1	N
0.00149448	0.059582876	0.842	0.831	1	1	Trunk paraxial mesoderm	Ppp4r2	N
0.001513667	0.069822246	0.937	0.911	1	1	Trunk paraxial mesoderm	Lig1	N
0.0015184	0.014126776	0.013	0.004	1	1	Trunk paraxial mesoderm	Gm7967	N
0.001536038	0.023863891	0.8	0.794	1	1	Trunk paraxial mesoderm	Zfp207	Y
0.001542907	0.009576362	0.007	0	1	1	Trunk paraxial mesoderm	Gm47448	N
0.001545639	0.024077573	0.038	0.021	1	1	Trunk paraxial mesoderm	Zfp827	Y
0.001547455	0.091192994	0.839	0.812	1	1	Trunk paraxial mesoderm	Mettl9	N
0.001574235	0.010465047	0.009	0.002	1	1	Trunk paraxial mesoderm	Prrxl1	Y
0.00160589	0.062139012	0.963	0.948	1	1	Trunk paraxial mesoderm	Nudt21	N
0.001620656	0.095131425	0.717	0.683	1	1	Trunk paraxial mesoderm	Sptssa	N
0.001626524	0.081916236	0.318	0.263	1	1	Trunk paraxial mesoderm	Vamp4	N
0.001647448	0.005690362	0.012	0.007	1	1	Trunk paraxial mesoderm	Snx20	N
0.001660155	0.07365965	0.479	0.441	1	1	Trunk paraxial mesoderm	Rbpj	Y
0.001662283	0.05304793	0.215	0.177	1	1	Trunk paraxial mesoderm	Gm26735	N
0.001688139	0.063576814	0.972	0.95	1	1	Trunk paraxial mesoderm	Ptbp1	N
0.001691842	0.008552039	0.008	0.002	1	1	Trunk paraxial mesoderm	Adra1b	N
0.00169419	0.041590274	0.999	0.999	1	1	Trunk paraxial mesoderm	Atp5o.1	N
0.001699444	0.013307425	0.012	0.003	1	1	Trunk paraxial mesoderm	Wfdc13	N
0.001699444	0.012067127	0.012	0.003	1	1	Trunk paraxial mesoderm	Sfrp4	N
0.001699444	0.011299413	0.012	0.004	1	1	Trunk paraxial mesoderm	Grin2d	N
0.001699474	0.033376542	0.063	0.04	1	1	Trunk paraxial mesoderm	Zbtb8a	Y
0.001711283	0.01372051	0.022	0.013	1	1	Trunk paraxial mesoderm	Ccdc177	N
0.001765364	0.06931176	0.268	0.227	1	1	Trunk paraxial mesoderm	Phpt1	N
0.001796325	0.062106362	1	1	1	1	Trunk paraxial mesoderm	Atp5j	N
0.001798678	0.120874296	0.531	0.481	1	1	Trunk paraxial mesoderm	Cnot2	N
0.001829432	0.020078623	0.035	0.021	1	1	Trunk paraxial mesoderm	Pclo	N
0.001858447	0.019620309	0.036	0.023	1	1	Trunk paraxial mesoderm	Zfp941	Y
0.00190651	0.083420778	0.753	0.743	1	1	Trunk paraxial mesoderm	Med19	N
0.001956449	0.075252308	0.201	0.149	1	1	Trunk paraxial mesoderm	Grcc10	N
0.001971214	0.058751552	0.291	0.264	1	1	Trunk paraxial mesoderm	Cep78	N
0.001983182	0.090377882	0.632	0.589	1	1	Trunk paraxial mesoderm	Tnrc6c	N
0.001988265	0.062048759	1	1	1	1	Trunk paraxial mesoderm	mt-Atp6	N
0.001999722	0.083530651	0.783	0.766	1	1	Trunk paraxial mesoderm	Rfc2	N
0.002029297	0.060447973	0.175	0.134	1	1	Trunk paraxial mesoderm	Susd6	N
0.002074962	0.027478569	0.038	0.019	1	1	Trunk paraxial mesoderm	Gm527	N
0.002092536	0.051953284	0.962	0.946	1	1	Trunk paraxial mesoderm	Prpf4b	N
0.002099846	0.065574143	0.54	0.521	1	1	Trunk paraxial mesoderm	Pih1d1	N
0.002119419	0.021334982	0.049	0.032	1	1	Trunk paraxial mesoderm	Gm26641	N
0.002123568	0.052087207	0.394	0.364	1	1	Trunk paraxial mesoderm	Fam173a	N
0.002153814	0.074676502	0.743	0.741	1	1	Trunk paraxial mesoderm	Cdc5l	Y
0.002239289	0.085593807	0.71	0.686	1	1	Trunk paraxial mesoderm	Fbxo5	N
0.002240469	0.008966214	0.007	0.001	1	1	Trunk paraxial mesoderm	Prrt1	N
0.002291795	0.060908299	0.367	0.335	1	1	Trunk paraxial mesoderm	Chmp2b	N
0.002305326	0.076752367	0.414	0.378	1	1	Trunk paraxial mesoderm	Ice1	N
0.002339731	0.02877332	0.044	0.025	1	1	Trunk paraxial mesoderm	Mgat4a	N
0.002340802	0.021572677	0.053	0.039	1	1	Trunk paraxial mesoderm	Zfp454	Y
0.002348186	0.061426128	0.836	0.81	1	1	Trunk paraxial mesoderm	Rfc1	N
0.00235212	0.031344333	0.06	0.039	1	1	Trunk paraxial mesoderm	Lpin1	N
0.002392946	0.020879538	0.078	0.065	1	1	Trunk paraxial mesoderm	Ctsf	N
0.002395039	0.012249735	0.012	0.003	1	1	Trunk paraxial mesoderm	Sytl2	N
0.002423202	0.038567955	0.165	0.134	1	1	Trunk paraxial mesoderm	Sbk1	N
0.002429127	0.074793707	0.936	0.919	1	1	Trunk paraxial mesoderm	Csde1	Y
0.00244386	0.048144584	0.328	0.298	1	1	Trunk paraxial mesoderm	Lrrcc1	N
0.002463698	0.021884727	0.043	0.028	1	1	Trunk paraxial mesoderm	Arhgap44	N
0.002555553	0.014943757	0.021	0.011	1	1	Trunk paraxial mesoderm	Slc44a5	N
0.002599285	0.025334887	0.791	0.787	1	1	Trunk paraxial mesoderm	Kdm1a	N
0.002603318	0.009816859	0.012	0.005	1	1	Trunk paraxial mesoderm	Podn	N
0.00263992	0.008820117	0.009	0.003	1	1	Trunk paraxial mesoderm	Gm11985	N
0.002649289	0.06909721	0.19	0.139	1	1	Trunk paraxial mesoderm	Col13a1	N
0.002668847	0.006792315	0.005	0.001	1	1	Trunk paraxial mesoderm	Gm15082	N
0.002668847	0.006400717	0.005	0	1	1	Trunk paraxial mesoderm	9530020I12Rik	N
0.002668847	0.006365257	0.005	0.001	1	1	Trunk paraxial mesoderm	Col17a1	N
0.002668847	0.005729568	0.005	0.001	1	1	Trunk paraxial mesoderm	AC154546.2	N
0.002673982	0.090803536	0.396	0.346	1	1	Trunk paraxial mesoderm	Mzt2	N
0.00267835	0.074708768	0.602	0.572	1	1	Trunk paraxial mesoderm	Ptp4a1	N
0.002684028	0.047898328	1	1	1	1	Trunk paraxial mesoderm	Rpl38	N
0.002692023	0.055389967	0.46	0.424	1	1	Trunk paraxial mesoderm	Sdc1	N
0.00273409	0.061344005	0.633	0.621	1	1	Trunk paraxial mesoderm	Phf3	N
0.002748924	0.033657155	1	1	1	1	Trunk paraxial mesoderm	Rps5	N
0.002749733	0.011945401	0.012	0.003	1	1	Trunk paraxial mesoderm	Gabra5	N
0.002750848	0.024881432	0.049	0.031	1	1	Trunk paraxial mesoderm	Mras	N
0.00276766	0.087780566	0.342	0.305	1	1	Trunk paraxial mesoderm	Gm26518	N
0.002768734	0.02692361	0.038	0.019	1	1	Trunk paraxial mesoderm	Zfp658	Y
0.002775599	0.050028072	0.124	0.093	1	1	Trunk paraxial mesoderm	Kctd6	N
0.002784351	0.009075759	0.01	0.004	1	1	Trunk paraxial mesoderm	Gm38287	N
0.002792997	0.065520652	0.176	0.13	1	1	Trunk paraxial mesoderm	Efs	N
0.002795331	0.038263394	1	1	1	1	Trunk paraxial mesoderm	Rps9	N
0.002803587	0.087185453	0.79	0.779	1	1	Trunk paraxial mesoderm	Parl	N
0.002831978	0.033072223	0.999	0.998	1	1	Trunk paraxial mesoderm	Hnrnpm	N
0.002860298	0.04087152	0.163	0.132	1	1	Trunk paraxial mesoderm	Rab2b	N
0.002880933	0.054163539	0.407	0.362	1	1	Trunk paraxial mesoderm	Efna4	N
0.002898055	0.025787251	0.533	0.507	1	1	Trunk paraxial mesoderm	Vezf1	Y
0.002903026	0.054750452	0.997	0.994	1	1	Trunk paraxial mesoderm	Glrx3	N
0.002916666	0.010777875	0.045	0.037	1	1	Trunk paraxial mesoderm	Napepld	N
0.002954204	0.009589965	0.025	0.018	1	1	Trunk paraxial mesoderm	Begain	N
0.002983105	0.00941287	0.019	0.012	1	1	Trunk paraxial mesoderm	Pm20d1	N
0.003001025	0.088196314	0.365	0.326	1	1	Trunk paraxial mesoderm	Gsdme	N
0.003055788	0.016947688	0.058	0.047	1	1	Trunk paraxial mesoderm	1600014C10Rik	N
0.003060894	0.055828926	0.154	0.116	1	1	Trunk paraxial mesoderm	Pus7l	N
0.003062619	0.009432913	0.054	0.046	1	1	Trunk paraxial mesoderm	Cacng4	N
0.00312187	0.011347384	0.028	0.02	1	1	Trunk paraxial mesoderm	Zfp808	Y
0.003131975	0.030034754	0.1	0.079	1	1	Trunk paraxial mesoderm	Plag1	Y
0.003166842	0.037610675	0.347	0.33	1	1	Trunk paraxial mesoderm	Ccdc90b	N
0.003211085	0.066118084	0.798	0.782	1	1	Trunk paraxial mesoderm	Ube2b	N
0.003226983	0.027657208	0.058	0.039	1	1	Trunk paraxial mesoderm	Stx1a	N
0.003261625	0.085474641	0.548	0.514	1	1	Trunk paraxial mesoderm	Bub1	N
0.003305396	0.063584066	0.486	0.467	1	1	Trunk paraxial mesoderm	Fxr2	N
0.003307696	0.078293468	0.383	0.342	1	1	Trunk paraxial mesoderm	Tor1b	N
0.003311134	0.077067619	0.332	0.277	1	1	Trunk paraxial mesoderm	Tcf7	Y
0.00331695	0.013052912	0.018	0.008	1	1	Trunk paraxial mesoderm	Susd5	N
0.003328502	0.018465723	0.044	0.031	1	1	Trunk paraxial mesoderm	Gm26882	N
0.003340684	0.040984205	0.129	0.104	1	1	Trunk paraxial mesoderm	Fnip1	N
0.003350936	0.036662534	0.159	0.129	1	1	Trunk paraxial mesoderm	Tpbg	N
0.003359982	0.043456892	0.198	0.169	1	1	Trunk paraxial mesoderm	Gm9844	N
0.003403452	0.079681248	0.541	0.491	1	1	Trunk paraxial mesoderm	Phf20	N
0.003414972	0.038678402	0.26	0.235	1	1	Trunk paraxial mesoderm	Tmem107	N
0.003435467	0.021475293	0.023	0.008	1	1	Trunk paraxial mesoderm	Tnfrsf1b	N
0.003452244	0.040047418	0.069	0.041	1	1	Trunk paraxial mesoderm	Pygo1	N
0.003454001	0.048360535	0.153	0.123	1	1	Trunk paraxial mesoderm	Cog1	N
0.003461017	0.066083345	0.799	0.792	1	1	Trunk paraxial mesoderm	Rsrp1	N
0.003493812	0.039273525	0.08	0.052	1	1	Trunk paraxial mesoderm	Arnt2	Y
0.003496713	0.077774185	0.453	0.417	1	1	Trunk paraxial mesoderm	Zfp280d	Y
0.003517572	0.072263461	0.201	0.151	1	1	Trunk paraxial mesoderm	Rnf144a	N
0.003531261	0.095148452	0.7	0.673	1	1	Trunk paraxial mesoderm	Ndufa1	N
0.003533102	0.0552191	0.349	0.319	1	1	Trunk paraxial mesoderm	Golim4	N
0.003549416	0.048129841	0.101	0.066	1	1	Trunk paraxial mesoderm	Rims2	N
0.003574237	0.104407509	0.496	0.45	1	1	Trunk paraxial mesoderm	Ppwd1	N
0.003625141	0.057087037	0.362	0.323	1	1	Trunk paraxial mesoderm	Tmem237	N
0.003626146	0.020632384	0.391	0.381	1	1	Trunk paraxial mesoderm	Phactr4	N
0.003645061	0.087107305	0.5	0.452	1	1	Trunk paraxial mesoderm	Klf13	Y
0.003646696	0.031657401	0.066	0.044	1	1	Trunk paraxial mesoderm	Rnaset2b	N
0.003665325	0.039537232	0.091	0.062	1	1	Trunk paraxial mesoderm	Stoml1	N
0.003676667	0.086715192	0.409	0.358	1	1	Trunk paraxial mesoderm	Dtnbp1	N
0.00368134	0.032655226	0.108	0.086	1	1	Trunk paraxial mesoderm	Atf7ip2	N
0.00369145	0.03591785	0.059	0.032	1	1	Trunk paraxial mesoderm	Pou2f2	Y
0.003702487	0.026438648	0.071	0.052	1	1	Trunk paraxial mesoderm	Hdac10	N
0.003709327	0.068910171	0.554	0.526	1	1	Trunk paraxial mesoderm	Diablo	N
0.003719287	0.030318698	0.994	0.993	1	1	Trunk paraxial mesoderm	Atp5k	N
0.003765241	0.015036123	0.05	0.039	1	1	Trunk paraxial mesoderm	Zfp867	Y
0.003778915	0.052479077	0.443	0.425	1	1	Trunk paraxial mesoderm	4833439L19Rik	N
0.003778984	0.017247944	0.03	0.017	1	1	Trunk paraxial mesoderm	Adamts4	N
0.003783497	0.048596495	0.135	0.1	1	1	Trunk paraxial mesoderm	Bbc3	N
0.00382554	0.037538652	0.272	0.237	1	1	Trunk paraxial mesoderm	Tshz1	Y
0.003831986	0.034200228	0.055	0.032	1	1	Trunk paraxial mesoderm	Trpc1	N
0.00383416	0.008966214	0.007	0.001	1	1	Trunk paraxial mesoderm	Tprg	N
0.00383416	0.008344697	0.008	0.002	1	1	Trunk paraxial mesoderm	Gm2832	N
0.00383416	0.006268859	0.006	0.001	1	1	Trunk paraxial mesoderm	Egfem1	N
0.003867265	0.034046285	0.072	0.047	1	1	Trunk paraxial mesoderm	Igsf9b	N
0.003879688	0.059150587	0.958	0.932	1	1	Trunk paraxial mesoderm	Rrm2	N
0.003904593	0.06576343	0.8	0.793	1	1	Trunk paraxial mesoderm	Srrt	N
0.003925299	0.082084303	0.754	0.741	1	1	Trunk paraxial mesoderm	Ctbp1	N
0.00395283	0.060073381	0.999	0.994	1	1	Trunk paraxial mesoderm	Nop58	N
0.003959549	0.016519012	0.024	0.013	1	1	Trunk paraxial mesoderm	Ppm1e	N
0.003967819	0.022944916	0.204	0.193	1	1	Trunk paraxial mesoderm	Strip1	N
0.003971065	0.027931809	0.354	0.326	1	1	Trunk paraxial mesoderm	Oaf	N
0.004036224	0.081292599	0.766	0.75	1	1	Trunk paraxial mesoderm	Cuta	N
0.004068854	0.052944971	0.282	0.247	1	1	Trunk paraxial mesoderm	Ift46	N
0.004071017	0.012500027	0.034	0.024	1	1	Trunk paraxial mesoderm	Slc35d2	N
0.00407128	0.035952385	0.13	0.102	1	1	Trunk paraxial mesoderm	Dnajc12	N
0.004079363	0.021787199	0.71	0.693	1	1	Trunk paraxial mesoderm	Tsc22d1	Y
0.004115335	0.083776004	0.279	0.225	1	1	Trunk paraxial mesoderm	Trim26	N
0.004118531	0.049970524	0.999	0.998	1	1	Trunk paraxial mesoderm	Cox7b	N
0.00415213	0.01786625	0.024	0.011	1	1	Trunk paraxial mesoderm	Dnah11	N
0.004153083	0.048662528	0.164	0.122	1	1	Trunk paraxial mesoderm	Syt11	N
0.004157631	0.006308194	0.069	0.064	1	1	Trunk paraxial mesoderm	Ttl	N
0.004195868	0.037826998	0.984	0.982	1	1	Trunk paraxial mesoderm	Snrnp70	N
0.004248158	0.059494227	0.134	0.089	1	1	Trunk paraxial mesoderm	Trps1	Y
0.004258065	0.024629438	0.108	0.092	1	1	Trunk paraxial mesoderm	D11Wsu47e	N
0.004273283	0.115607575	0.355	0.279	1	1	Trunk paraxial mesoderm	Lactb	N
0.004286396	0.061630654	0.164	0.122	1	1	Trunk paraxial mesoderm	Robo1	N
0.004380077	0.086269045	0.256	0.204	1	1	Trunk paraxial mesoderm	Plekha1	N
0.004414487	0.009665402	0.02	0.013	1	1	Trunk paraxial mesoderm	Rasl12	N
0.004424529	0.006858028	0.008	0.003	1	1	Trunk paraxial mesoderm	Adcy10	N
0.004424529	0.006284624	0.007	0.003	1	1	Trunk paraxial mesoderm	Gm5083	N
0.004441514	0.022758208	0.048	0.031	1	1	Trunk paraxial mesoderm	Gm3468	N
0.004498913	0.053923783	0.118	0.084	1	1	Trunk paraxial mesoderm	2510009E07Rik	N
0.004526499	0.015098374	0.026	0.015	1	1	Trunk paraxial mesoderm	Adam23	N
0.004538005	0.045682103	0.148	0.119	1	1	Trunk paraxial mesoderm	Hsd17b7	N
0.004565698	0.011098224	0.009	0.002	1	1	Trunk paraxial mesoderm	Lyzl4	N
0.004571933	0.006858028	0.008	0.003	1	1	Trunk paraxial mesoderm	Gadl1	N
0.004571933	0.006223736	0.007	0.003	1	1	Trunk paraxial mesoderm	Akap6	N
0.00460795	0.084946745	0.884	0.85	1	1	Trunk paraxial mesoderm	Dcakd	N
0.004615103	0.059521955	0.17	0.132	1	1	Trunk paraxial mesoderm	Pank1	N
0.004617084	0.06807649	0.319	0.268	1	1	Trunk paraxial mesoderm	Kctd2	N
0.004636255	0.056643209	0.346	0.292	1	1	Trunk paraxial mesoderm	Rtl8a	N
0.004636306	0.006975379	0.005	0	1	1	Trunk paraxial mesoderm	Iqcj	N
0.004636306	0.00472765	0.004	0.001	1	1	Trunk paraxial mesoderm	Zfp663	Y
0.004636306	0.003176933	0.004	0.002	1	1	Trunk paraxial mesoderm	4930471M09Rik	N
0.004640082	0.086927666	0.647	0.613	1	1	Trunk paraxial mesoderm	Tnpo1	N
0.004652253	0.048757913	0.462	0.424	1	1	Trunk paraxial mesoderm	Plp2	N
0.004662453	0.037135231	1	1	1	1	Trunk paraxial mesoderm	Rps25	N
0.004683705	0.06329846	0.356	0.323	1	1	Trunk paraxial mesoderm	Kdelc1	N
0.004695803	0.036690454	0.073	0.045	1	1	Trunk paraxial mesoderm	Gstm6	N
0.004708589	0.068790856	0.178	0.126	1	1	Trunk paraxial mesoderm	Prex1	N
0.004708773	0.051376446	0.116	0.078	1	1	Trunk paraxial mesoderm	Cdk18	N
0.004731181	0.045553154	0.279	0.258	1	1	Trunk paraxial mesoderm	Ttc33	N
0.004745767	0.032853071	0.04	0.019	1	1	Trunk paraxial mesoderm	Fbln7	N
0.004769234	0.008546104	0.021	0.016	1	1	Trunk paraxial mesoderm	Parp3	N
0.00487749	0.033540704	0.106	0.082	1	1	Trunk paraxial mesoderm	B4galnt4	N
0.004893352	0.069024979	0.411	0.377	1	1	Trunk paraxial mesoderm	Kansl1	N
0.004906292	0.066348052	0.203	0.165	1	1	Trunk paraxial mesoderm	Alms1	N
0.004906871	0.037855587	0.098	0.074	1	1	Trunk paraxial mesoderm	Ccnj	N
0.00491776	0.025715778	0.095	0.076	1	1	Trunk paraxial mesoderm	Aldh4a1	N
0.004931143	0.046267437	0.096	0.067	1	1	Trunk paraxial mesoderm	Sh3bgrl2	N
0.004940181	0.05283522	0.373	0.347	1	1	Trunk paraxial mesoderm	Cdc42se2	N
0.004944202	0.102197885	0.746	0.736	1	1	Trunk paraxial mesoderm	Psenen	N
0.004950077	0.006840485	0.02	0.017	1	1	Trunk paraxial mesoderm	Sycp3	N
0.004992868	0.031694374	0.095	0.072	1	1	Trunk paraxial mesoderm	Zadh2	N
0.005019066	0.074220595	0.325	0.28	1	1	Trunk paraxial mesoderm	Setd1b	N
0.005108873	0.015205189	0.028	0.017	1	1	Trunk paraxial mesoderm	Hacl1	N
0.005177789	0.05891557	0.432	0.404	1	1	Trunk paraxial mesoderm	Fam204a	N
0.005187821	0.011405168	0.019	0.011	1	1	Trunk paraxial mesoderm	Etnk2	N
0.005208032	0.039239143	1	1	1	1	Trunk paraxial mesoderm	Eef1g	N
0.005240673	0.050292764	0.413	0.381	1	1	Trunk paraxial mesoderm	Cirbp	N
0.005344332	0.044364102	0.08	0.051	1	1	Trunk paraxial mesoderm	Lrrc20	N
0.005347086	0.04017373	0.122	0.094	1	1	Trunk paraxial mesoderm	Elovl4	N
0.005357541	0.037732742	0.422	0.411	1	1	Trunk paraxial mesoderm	Tbcc	N
0.005365776	0.036099592	0.255	0.233	1	1	Trunk paraxial mesoderm	Stk3	N
0.005416298	0.019438313	0.039	0.025	1	1	Trunk paraxial mesoderm	Ppp4r4	N
0.00542791	0.077198255	0.885	0.865	1	1	Trunk paraxial mesoderm	Sars	N
0.005430734	0.008569602	0.779	0.717	1	1	Trunk paraxial mesoderm	H2afy2	N
0.00544444	0.044175464	0.119	0.081	1	1	Trunk paraxial mesoderm	Lhx1os	N
0.005457678	0.06132453	0.276	0.24	1	1	Trunk paraxial mesoderm	Epn2	N
0.00556274	0.045362531	0.081	0.04	1	1	Trunk paraxial mesoderm	Ntrk3	N
0.00556613	0.030605314	0.046	0.024	1	1	Trunk paraxial mesoderm	Ldhc	N
0.005566636	0.061653953	0.701	0.691	1	1	Trunk paraxial mesoderm	Tsen15	N
0.005576727	0.06034894	0.347	0.292	1	1	Trunk paraxial mesoderm	Rap2b	N
0.005584777	0.012484671	0.056	0.046	1	1	Trunk paraxial mesoderm	Zfp202	Y
0.005626115	0.01710346	0.042	0.031	1	1	Trunk paraxial mesoderm	Lrfn3	N
0.005670461	0.041011439	0.146	0.114	1	1	Trunk paraxial mesoderm	Fsd1	N
0.005683323	0.085342086	0.434	0.386	1	1	Trunk paraxial mesoderm	Rprd1a	N
0.005696287	0.035302217	0.65	0.632	1	1	Trunk paraxial mesoderm	Gsta4	N
0.005709021	0.03461433	0.091	0.066	1	1	Trunk paraxial mesoderm	Gas2	N
0.005764019	0.041564302	0.411	0.382	1	1	Trunk paraxial mesoderm	Taf6	N
0.005775468	0.009146489	0.024	0.018	1	1	Trunk paraxial mesoderm	Spag16	N
0.005792525	0.074346967	0.326	0.286	1	1	Trunk paraxial mesoderm	Dusp4	N
0.005802415	0.067184152	0.373	0.344	1	1	Trunk paraxial mesoderm	Stk38	N
0.005802975	0.011827915	0.301	0.286	1	1	Trunk paraxial mesoderm	Gpx7	N
0.00583945	0.060997805	0.992	0.984	1	1	Trunk paraxial mesoderm	Ppp2ca	N
0.005920237	0.046139574	0.62	0.594	1	1	Trunk paraxial mesoderm	Cyba	N
0.00592912	0.025777556	0.078	0.06	1	1	Trunk paraxial mesoderm	Ush1c	N
0.005974898	0.06390832	0.83	0.797	1	1	Trunk paraxial mesoderm	Cenpx	N
0.006049737	0.061083412	0.258	0.209	1	1	Trunk paraxial mesoderm	L3mbtl3	Y
0.006101849	0.026489387	0.037	0.021	1	1	Trunk paraxial mesoderm	Saa3	N
0.006144554	0.074627315	0.38	0.34	1	1	Trunk paraxial mesoderm	Atf2	Y
0.006165785	0.067706071	0.249	0.206	1	1	Trunk paraxial mesoderm	Osbpl9	N
0.006209735	0.093927561	0.504	0.462	1	1	Trunk paraxial mesoderm	Ing2	N
0.00622121	0.009640169	0.021	0.015	1	1	Trunk paraxial mesoderm	Gm10353	N
0.006291896	0.022604104	0.028	0.012	1	1	Trunk paraxial mesoderm	Dnajc28	N
0.006294173	0.020953946	0.043	0.029	1	1	Trunk paraxial mesoderm	Nfkbie	N
0.006319342	0.0593377	0.202	0.157	1	1	Trunk paraxial mesoderm	Satb1	Y
0.006449525	0.037877386	0.353	0.331	1	1	Trunk paraxial mesoderm	Ammecr1	N
0.006501119	0.052128414	0.697	0.693	1	1	Trunk paraxial mesoderm	Tgs1	N
0.00650876	0.038062971	1	1	1	1	Trunk paraxial mesoderm	Rpl37	N
0.006513544	0.038732531	0.268	0.244	1	1	Trunk paraxial mesoderm	Hbp1	Y
0.006541579	0.017830204	0.033	0.021	1	1	Trunk paraxial mesoderm	Cd1d1	N
0.006622066	0.056842179	0.155	0.118	1	1	Trunk paraxial mesoderm	Ltbp1	N
0.006639164	0.032018178	0.076	0.053	1	1	Trunk paraxial mesoderm	Pcx	N
0.006699899	0.087665468	0.187	0.128	1	1	Trunk paraxial mesoderm	Ephb4	N
0.006711745	0.028884334	0.102	0.081	1	1	Trunk paraxial mesoderm	Zfp442	Y
0.006719067	0.075609021	0.621	0.6	1	1	Trunk paraxial mesoderm	Slc3a2	N
0.006728052	0.034093463	0.12	0.095	1	1	Trunk paraxial mesoderm	Ptpn4	N
0.006743348	0.048381308	0.468	0.457	1	1	Trunk paraxial mesoderm	Parp2	N
0.006798687	0.010424693	0.012	0.004	1	1	Trunk paraxial mesoderm	Lrp1b	N
0.006900434	0.0544558	0.938	0.931	1	1	Trunk paraxial mesoderm	Psmc2	N
0.006901576	0.066619295	0.322	0.286	1	1	Trunk paraxial mesoderm	Spg20	N
0.006940495	0.086138037	0.672	0.655	1	1	Trunk paraxial mesoderm	Taf15	N
0.006946512	0.034883614	0.17	0.142	1	1	Trunk paraxial mesoderm	Ulk1	N
0.006978233	0.049528686	0.078	0.042	1	1	Trunk paraxial mesoderm	Mettl27	N
0.007058966	0.072817656	0.756	0.714	1	1	Trunk paraxial mesoderm	Idh2	N
0.00706905	0.031834748	0.093	0.07	1	1	Trunk paraxial mesoderm	Cacna2d1	N
0.007090701	0.065740234	0.143	0.097	1	1	Trunk paraxial mesoderm	Mapk8ip1	N
0.007122588	0.00984266	0.01	0.003	1	1	Trunk paraxial mesoderm	Gpr160	N
0.007122588	0.008515706	0.009	0.003	1	1	Trunk paraxial mesoderm	Ky	N
0.007159509	0.025613479	0.09	0.072	1	1	Trunk paraxial mesoderm	Rtkn	N
0.007215657	0.014239387	0.032	0.022	1	1	Trunk paraxial mesoderm	Mmp23	N
0.007217342	0.015847413	0.029	0.018	1	1	Trunk paraxial mesoderm	Asgr2	N
0.007222252	0.044306078	0.123	0.091	1	1	Trunk paraxial mesoderm	Tceal1	N
0.00730075	0.019760751	1	1	1	1	Trunk paraxial mesoderm	Rpl22	N
0.007322371	0.017641255	0.05	0.038	1	1	Trunk paraxial mesoderm	Fads2	N
0.00733791	0.015390536	0.016	0.005	1	1	Trunk paraxial mesoderm	Otud7a	N
0.007487119	0.011159184	0.009	0.002	1	1	Trunk paraxial mesoderm	Shisa3	N
0.007487119	0.007807643	0.007	0.002	1	1	Trunk paraxial mesoderm	Ablim2	N
0.007487119	0.005919338	0.007	0.003	1	1	Trunk paraxial mesoderm	Fam229a	N
0.007509008	0.019155149	0.109	0.097	1	1	Trunk paraxial mesoderm	Eid2b	N
0.007556886	0.038402799	0.465	0.437	1	1	Trunk paraxial mesoderm	Mgea5	N
0.007597757	0.068271757	0.759	0.746	1	1	Trunk paraxial mesoderm	Srek1	N
0.007639917	0.042975378	0.209	0.182	1	1	Trunk paraxial mesoderm	Nphp1	N
0.007641625	0.055305808	0.117	0.083	1	1	Trunk paraxial mesoderm	Slc41a1	N
0.00771269	0.029241931	0.055	0.034	1	1	Trunk paraxial mesoderm	Slc26a11	N
0.007782733	0.05439201	0.482	0.452	1	1	Trunk paraxial mesoderm	Itgb3bp	N
0.007976819	0.118529042	0.78	0.769	1	1	Trunk paraxial mesoderm	Gm47283	N
0.00805691	0.086729301	0.508	0.473	1	1	Trunk paraxial mesoderm	Igf1r	N
0.008069007	0.040675958	1	0.999	1	1	Trunk paraxial mesoderm	Dut	N
0.008077977	0.079313729	0.725	0.72	1	1	Trunk paraxial mesoderm	Rbm22	N
0.008097564	0.005825777	0.004	0	1	1	Trunk paraxial mesoderm	AC144408.1	N
0.008097564	0.005572483	0.005	0.001	1	1	Trunk paraxial mesoderm	4930519A11Rik	N
0.008097564	0.004282415	0.003	0	1	1	Trunk paraxial mesoderm	Serpina12	N
0.008097564	0.004178899	0.004	0.002	1	1	Trunk paraxial mesoderm	Gm16105	N
0.008097564	0.003664577	0.004	0.001	1	1	Trunk paraxial mesoderm	Fndc1	N
0.008097564	0.003089014	0.004	0.001	1	1	Trunk paraxial mesoderm	Wbscr25	N
0.008097564	0.001781707	0.003	0.002	1	1	Trunk paraxial mesoderm	Pla2g4d	N
0.008106077	0.036325591	0.081	0.058	1	1	Trunk paraxial mesoderm	Zfp811	Y
0.00811696	0.048173037	0.101	0.067	1	1	Trunk paraxial mesoderm	Zbtb38	Y
0.008144868	0.023871743	0.049	0.034	1	1	Trunk paraxial mesoderm	Carf	Y
0.008180215	0.02468881	0.089	0.072	1	1	Trunk paraxial mesoderm	Rccd1	N
0.008256133	0.016145601	0.13	0.124	1	1	Trunk paraxial mesoderm	Bend3	N
0.008263325	0.052718896	0.206	0.172	1	1	Trunk paraxial mesoderm	Zfand2b	N
0.008275594	0.041748239	0.388	0.361	1	1	Trunk paraxial mesoderm	Tulp4	Y
0.008292385	0.041988433	0.208	0.188	1	1	Trunk paraxial mesoderm	2410089E03Rik	N
0.008529926	0.00993103	0.116	0.109	1	1	Trunk paraxial mesoderm	Plxnb1	N
0.008535942	0.038847476	0.063	0.038	1	1	Trunk paraxial mesoderm	Slco5a1	N
0.008569778	0.021641855	0.039	0.023	1	1	Trunk paraxial mesoderm	Car11	N
0.008572807	0.067090266	0.199	0.154	1	1	Trunk paraxial mesoderm	Tnfrsf1a	N
0.008576862	0.067365319	0.752	0.729	1	1	Trunk paraxial mesoderm	Prmt5	N
0.008625849	0.051141097	0.307	0.281	1	1	Trunk paraxial mesoderm	Fbxo3	N
0.008682476	0.067394834	0.418	0.388	1	1	Trunk paraxial mesoderm	Etaa1	N
0.008708055	0.072559659	0.295	0.251	1	1	Trunk paraxial mesoderm	Csnk1g1	N
0.008724208	0.038429401	0.501	0.486	1	1	Trunk paraxial mesoderm	Gm17018	N
0.008737347	0.068204332	0.482	0.453	1	1	Trunk paraxial mesoderm	Zmym4	N
0.008741753	0.054743268	0.256	0.216	1	1	Trunk paraxial mesoderm	Bcl2l11	N
0.008752318	0.009960429	0.026	0.019	1	1	Trunk paraxial mesoderm	Ptpn3	N
0.00882368	0.091926199	0.589	0.566	1	1	Trunk paraxial mesoderm	Pigp	N
0.008829446	0.062959638	0.468	0.437	1	1	Trunk paraxial mesoderm	Zfp266	Y
0.008892425	0.0317585	0.059	0.037	1	1	Trunk paraxial mesoderm	Sema5b	N
0.008945469	0.048309936	0.283	0.265	1	1	Trunk paraxial mesoderm	Psrc1	N
0.008951426	0.055651261	0.929	0.861	1	1	Trunk paraxial mesoderm	Lin28a	Y
0.009000533	0.050282718	0.655	0.625	1	1	Trunk paraxial mesoderm	Strbp	N
0.009045333	0.03969257	0.222	0.199	1	1	Trunk paraxial mesoderm	Ip6k2	N
0.009065492	0.011777445	0.011	0.002	1	1	Trunk paraxial mesoderm	Adcy8	N
0.009065492	0.010522642	0.011	0.004	1	1	Trunk paraxial mesoderm	Gm9801	N
0.009202821	0.057699124	0.258	0.231	1	1	Trunk paraxial mesoderm	Rcan1	N
0.009271247	0.026393353	0.059	0.043	1	1	Trunk paraxial mesoderm	Sun2	N
0.009302519	0.047727389	0.358	0.328	1	1	Trunk paraxial mesoderm	Nbeal1	N
0.009308121	0.041524677	0.861	0.86	1	1	Trunk paraxial mesoderm	Nudt5	N
0.00934697	0.047420188	0.085	0.051	1	1	Trunk paraxial mesoderm	Aldh3a2	N
0.009395753	0.032487725	0.341	0.323	1	1	Trunk paraxial mesoderm	Rbm18	N
0.009410107	0.024661751	0.047	0.032	1	1	Trunk paraxial mesoderm	Slc29a4	N
0.009482401	0.027241449	0.046	0.026	1	1	Trunk paraxial mesoderm	Pgr	Y
0.009546039	0.002781334	0.069	0.068	1	1	Trunk paraxial mesoderm	Cchcr1	N
0.009642122	0.020652218	0.101	0.088	1	1	Trunk paraxial mesoderm	Mthfsl	N
0.009705172	0.04949042	0.234	0.211	1	1	Trunk paraxial mesoderm	Akap11	N
0.009908188	0.032180472	0.298	0.283	1	1	Trunk paraxial mesoderm	Mfap1a	N
0.009920081	0.049305221	0.201	0.164	1	1	Trunk paraxial mesoderm	Spata24	N
0.009925568	0.05983803	1	0.998	1	1	Trunk paraxial mesoderm	Srsf7	N
0.009983877	0.045071367	0.146	0.115	1	1	Trunk paraxial mesoderm	Kcnk1	N
0.009996264	0.06329882	0.603	0.59	1	1	Trunk paraxial mesoderm	Fbxo22	N
0.010031178	0.03103109	0.064	0.044	1	1	Trunk paraxial mesoderm	Tmco6	N
0.010090028	0.062486351	0.672	0.657	1	1	Trunk paraxial mesoderm	Ehmt1	N
0.010160433	0.030706041	0.05	0.029	1	1	Trunk paraxial mesoderm	Nova1	N
0.010160433	0.01367498	0.047	0.038	1	1	Trunk paraxial mesoderm	Mterf1a	N
0.010177983	0.019732423	0.143	0.131	1	1	Trunk paraxial mesoderm	Ncdn	N
0.010205099	0.043411785	0.988	0.984	1	1	Trunk paraxial mesoderm	Trim28	N
0.010221063	0.009134108	0.179	0.146	1	1	Trunk paraxial mesoderm	Alcam	N
0.010228037	0.034786333	0.797	0.805	1	1	Trunk paraxial mesoderm	Lamtor2	N
0.010231908	0.082355414	0.684	0.676	1	1	Trunk paraxial mesoderm	Cdk12	N
0.010249999	0.008638236	0.011	0.005	1	1	Trunk paraxial mesoderm	Gm48159	N
0.010317672	0.009906474	0.02	0.012	1	1	Trunk paraxial mesoderm	Sgms2	N
0.010352046	0.079169035	0.307	0.264	1	1	Trunk paraxial mesoderm	Tbc1d17	N
0.010386758	0.038472297	0.423	0.41	1	1	Trunk paraxial mesoderm	Exo1	N
0.010539949	0.019187601	0.136	0.121	1	1	Trunk paraxial mesoderm	Rnf169	N
0.010809811	0.008169158	0.017	0.011	1	1	Trunk paraxial mesoderm	Kcnt2	N
0.010886765	0.068438002	0.188	0.14	1	1	Trunk paraxial mesoderm	Rab5b	N
0.010909247	0.058896932	0.346	0.316	1	1	Trunk paraxial mesoderm	Yipf1	N
0.010946693	0.008533052	0.07	0.066	1	1	Trunk paraxial mesoderm	Chml	N
0.010973914	0.010650647	0.015	0.006	1	1	Trunk paraxial mesoderm	Dnaic1	N
0.011025938	0.036972714	1	1	1	1	Trunk paraxial mesoderm	Npm1	N
0.011063305	0.042627751	0.087	0.056	1	1	Trunk paraxial mesoderm	Ntn1	N
0.011144443	0.037223582	0.085	0.057	1	1	Trunk paraxial mesoderm	Stmn3	N
0.01129789	0.008184892	0.006	0.001	1	1	Trunk paraxial mesoderm	Gm20625	N
0.01129789	0.006792315	0.005	0.001	1	1	Trunk paraxial mesoderm	C230088H06Rik	N
0.011304165	0.00472765	0.004	0.001	1	1	Trunk paraxial mesoderm	Gm43703	N
0.011304165	0.004692952	0.005	0.002	1	1	Trunk paraxial mesoderm	Fam83f	N
0.01131307	0.019033158	0.233	0.218	1	1	Trunk paraxial mesoderm	Arhgef25	N
0.011341738	0.025657931	0.107	0.089	1	1	Trunk paraxial mesoderm	Tnks1bp1	N
0.01137697	0.0396358	0.616	0.596	1	1	Trunk paraxial mesoderm	Zfp292	Y
0.011389613	0.033559506	0.519	0.491	1	1	Trunk paraxial mesoderm	Tmed5	N
0.011461347	0.055820312	0.242	0.208	1	1	Trunk paraxial mesoderm	Echdc2	N
0.011502267	0.041196799	0.304	0.275	1	1	Trunk paraxial mesoderm	Siah1a	N
0.011787033	0.016974124	0.062	0.052	1	1	Trunk paraxial mesoderm	Depdc1b	N
0.011796595	0.024021271	0.05	0.034	1	1	Trunk paraxial mesoderm	Igsf10	N
0.011827186	0.091269403	0.27	0.219	1	1	Trunk paraxial mesoderm	Nfat5	Y
0.011859829	0.061208951	0.721	0.718	1	1	Trunk paraxial mesoderm	Ier3ip1	N
0.011996397	0.04337876	0.284	0.265	1	1	Trunk paraxial mesoderm	Cpsf7	N
0.01201013	0.011915929	0.013	0.005	1	1	Trunk paraxial mesoderm	H2-M5	N
0.01201013	0.008273796	0.011	0.005	1	1	Trunk paraxial mesoderm	Myt1l	Y
0.012130397	0.044532536	0.434	0.403	1	1	Trunk paraxial mesoderm	Saal1	N
0.012206275	0.008893099	0.008	0.002	1	1	Trunk paraxial mesoderm	Cdh17	N
0.012222262	0.009051592	0.008	0.001	1	1	Trunk paraxial mesoderm	C6	N
0.012222262	0.008759229	0.009	0.003	1	1	Trunk paraxial mesoderm	Gtsf2	N
0.012222262	0.007406106	0.008	0.002	1	1	Trunk paraxial mesoderm	Tbxas1	N
0.012242932	0.075169408	0.963	0.953	1	1	Trunk paraxial mesoderm	Eif3b	N
0.012278215	0.068017377	0.527	0.501	1	1	Trunk paraxial mesoderm	Golm1	N
0.012322038	0.06141906	0.112	0.072	1	1	Trunk paraxial mesoderm	E330009J07Rik	N
0.012355728	0.065669668	0.588	0.573	1	1	Trunk paraxial mesoderm	Cep57	N
0.012385586	0.008380982	0.007	0.002	1	1	Trunk paraxial mesoderm	Agtr1b	N
0.012453943	0.012909116	0.337	0.31	1	1	Trunk paraxial mesoderm	Mfap2	N
0.012462537	0.075363291	0.45	0.397	1	1	Trunk paraxial mesoderm	Gins1	N
0.012467814	0.029201754	0.098	0.078	1	1	Trunk paraxial mesoderm	Sowahc	N
0.012493455	0.074377647	0.415	0.379	1	1	Trunk paraxial mesoderm	Tnrc6b	N
0.012509223	0.043490314	0.091	0.06	1	1	Trunk paraxial mesoderm	Gm20342	N
0.012525363	0.07738777	0.513	0.472	1	1	Trunk paraxial mesoderm	Foxn3	Y
0.012619069	0.024590858	0.199	0.183	1	1	Trunk paraxial mesoderm	Ciz1	Y
0.01270079	0.084534354	0.523	0.468	1	1	Trunk paraxial mesoderm	Mex3a	N
0.012746446	0.018439222	0.357	0.345	1	1	Trunk paraxial mesoderm	Bcl7b	N
0.012883675	0.074002996	0.751	0.734	1	1	Trunk paraxial mesoderm	2310033P09Rik	N
0.012893124	0.011930652	0.012	0.004	1	1	Trunk paraxial mesoderm	Gm34921	N
0.012930633	0.041839267	0.254	0.232	1	1	Trunk paraxial mesoderm	Ccdc18	N
0.012959065	0.048855386	0.992	0.988	1	1	Trunk paraxial mesoderm	Ndufc2	N
0.013088967	0.057249879	0.199	0.162	1	1	Trunk paraxial mesoderm	Tob2	N
0.01309258	0.084857793	0.303	0.253	1	1	Trunk paraxial mesoderm	1110012L19Rik	N
0.013114453	0.038901624	0.199	0.157	1	1	Trunk paraxial mesoderm	Spint1	N
0.013122202	0.019806735	0.043	0.031	1	1	Trunk paraxial mesoderm	Il17d	N
0.013195647	0.071130653	0.457	0.415	1	1	Trunk paraxial mesoderm	Fam53a	N
0.013278167	0.124676986	0.637	0.607	1	1	Trunk paraxial mesoderm	Alkbh1	N
0.01344602	0.036803905	0.464	0.461	1	1	Trunk paraxial mesoderm	Fem1b	N
0.013479825	0.118761832	0.365	0.298	1	1	Trunk paraxial mesoderm	Ssbp2	N
0.013490021	0.019228305	0.149	0.133	1	1	Trunk paraxial mesoderm	Prkd1	N
0.013516911	0.089295117	0.427	0.382	1	1	Trunk paraxial mesoderm	Krit1	N
0.013655315	0.060156748	0.96	0.945	1	1	Trunk paraxial mesoderm	Rrp1	N
0.013915058	0.037269803	0.128	0.102	1	1	Trunk paraxial mesoderm	Gnptab	N
0.013954512	0.040663325	0.979	0.966	1	1	Trunk paraxial mesoderm	Atxn7l3b	N
0.013966749	0.004737921	0.01	0.006	1	1	Trunk paraxial mesoderm	Gm37933	N
0.013990125	0.02338497	0.206	0.189	1	1	Trunk paraxial mesoderm	Dusp19	N
0.014105507	0.07682777	0.398	0.354	1	1	Trunk paraxial mesoderm	Ormdl3	N
0.014142213	0.052298755	0.258	0.231	1	1	Trunk paraxial mesoderm	Ikzf5	Y
0.014166316	0.016426494	0.029	0.017	1	1	Trunk paraxial mesoderm	Ulk3	N
0.014182933	0.013130378	0.059	0.05	1	1	Trunk paraxial mesoderm	Gm45902	N
0.014203106	0.061046157	0.173	0.131	1	1	Trunk paraxial mesoderm	Chst2	N
0.014240757	0.002790935	0.003	0.001	1	1	Trunk paraxial mesoderm	Zbp1	N
0.014240757	0.002668921	0.003	0.001	1	1	Trunk paraxial mesoderm	4930471C06Rik	N
0.014240757	0.002485919	0.003	0.001	1	1	Trunk paraxial mesoderm	Csmd1	N
0.014257338	0.068572589	0.923	0.896	1	1	Trunk paraxial mesoderm	Srsf1	N
0.014279561	0.047419734	0.298	0.265	1	1	Trunk paraxial mesoderm	Proser1	N
0.014394742	0.058237378	0.553	0.53	1	1	Trunk paraxial mesoderm	Ppa2	N
0.014462956	0.041697134	0.495	0.478	1	1	Trunk paraxial mesoderm	Upf3a	N
0.014475398	0.019285696	0.033	0.02	1	1	Trunk paraxial mesoderm	Pde3a	N
0.014696497	0.04085123	0.969	0.96	1	1	Trunk paraxial mesoderm	Acin1	N
0.014699956	0.052457947	0.213	0.18	1	1	Trunk paraxial mesoderm	Clock	Y
0.014729341	0.074503848	0.945	0.926	1	1	Trunk paraxial mesoderm	Dhx15	N
0.01492428	0.059888411	0.902	0.892	1	1	Trunk paraxial mesoderm	Yeats4	Y
0.015105856	0.067417058	0.597	0.56	1	1	Trunk paraxial mesoderm	Pcgf6	N
0.015150996	0.02783858	0.439	0.429	1	1	Trunk paraxial mesoderm	Tprkb	N
0.015272175	0.076528718	0.454	0.42	1	1	Trunk paraxial mesoderm	Sdcbp	N
0.015399594	0.04196142	0.711	0.702	1	1	Trunk paraxial mesoderm	Gtf2i	Y
0.015431049	0.003622495	0.376	0.374	1	1	Trunk paraxial mesoderm	Cenpn	N
0.015497709	0.018786768	0.175	0.164	1	1	Trunk paraxial mesoderm	Panx1	N
0.015509723	0.083460558	0.448	0.415	1	1	Trunk paraxial mesoderm	Coq2	N
0.015515349	0.016226532	0.076	0.065	1	1	Trunk paraxial mesoderm	Slc33a1	N
0.015558722	0.012908565	0.035	0.027	1	1	Trunk paraxial mesoderm	Caly	N
0.01564552	0.060326117	0.902	0.888	1	1	Trunk paraxial mesoderm	U2af2	N
0.015702799	0.027051958	0.083	0.062	1	1	Trunk paraxial mesoderm	Hist1h4c	N
0.015730555	0.045468404	0.184	0.154	1	1	Trunk paraxial mesoderm	Slc35b4	N
0.01589081	0.018931695	0.025	0.012	1	1	Trunk paraxial mesoderm	9530059O14Rik	N
0.015920284	0.043463257	0.261	0.238	1	1	Trunk paraxial mesoderm	Trim8	N
0.016052656	0.006883308	0.008	0.003	1	1	Trunk paraxial mesoderm	Gm29430	N
0.016052656	0.006862701	0.01	0.005	1	1	Trunk paraxial mesoderm	Ccdc38	N
0.016148175	0.007649763	0.008	0.002	1	1	Trunk paraxial mesoderm	Panx2	N
0.016229728	0.043119292	0.23	0.197	1	1	Trunk paraxial mesoderm	Man2a1	N
0.016338602	0.055651827	0.436	0.408	1	1	Trunk paraxial mesoderm	Ube2g1	N
0.016385778	0.026534852	0.376	0.367	1	1	Trunk paraxial mesoderm	Xpo6	N
0.016393227	0.001095629	0.173	0.176	1	1	Trunk paraxial mesoderm	Ccdc117	N
0.016460833	0.037188543	0.089	0.063	1	1	Trunk paraxial mesoderm	Ankrd13b	N
0.016529888	0.036858475	0.298	0.279	1	1	Trunk paraxial mesoderm	Zmym2	N
0.016549318	0.010561675	0.063	0.055	1	1	Trunk paraxial mesoderm	Mllt6	N
0.016615968	0.046348841	0.618	0.603	1	1	Trunk paraxial mesoderm	N4bp2l2	N
0.01677934	0.04417785	0.22	0.187	1	1	Trunk paraxial mesoderm	Rnf113a2	N
0.016895234	0.031721678	0.062	0.041	1	1	Trunk paraxial mesoderm	Sgtb	N
0.016969737	0.05218316	0.754	0.752	1	1	Trunk paraxial mesoderm	Ndufb2	N
0.017016725	0.026182942	0.055	0.038	1	1	Trunk paraxial mesoderm	Glis1	Y
0.017048849	0.050469746	0.275	0.248	1	1	Trunk paraxial mesoderm	Coil	N
0.017312848	0.034824173	0.376	0.359	1	1	Trunk paraxial mesoderm	Brwd1	N
0.017522321	0.008400435	0.02	0.014	1	1	Trunk paraxial mesoderm	Atp10a	N
0.0175824	0.022033043	0.055	0.04	1	1	Trunk paraxial mesoderm	Met	N
0.017621145	0.035179659	0.645	0.623	1	1	Trunk paraxial mesoderm	Mapk3	N
0.017687466	0.005290691	0.047	0.046	1	1	Trunk paraxial mesoderm	Slc25a40	N
0.017708358	0.027704182	0.541	0.531	1	1	Trunk paraxial mesoderm	Glg1	N
0.017839707	0.023151611	0.088	0.071	1	1	Trunk paraxial mesoderm	Nudt10	N
0.017878474	0.084857898	0.436	0.382	1	1	Trunk paraxial mesoderm	Patz1	Y
0.01798754	0.019242866	0.034	0.02	1	1	Trunk paraxial mesoderm	Lhx5	Y
0.018040824	0.038126277	0.155	0.131	1	1	Trunk paraxial mesoderm	Tmem141	N
0.018085247	0.02756507	0.185	0.167	1	1	Trunk paraxial mesoderm	Gm10138	N
0.018094607	0.008856591	0.008	0.002	1	1	Trunk paraxial mesoderm	Cyp11a1	N
0.018123064	0.003782763	0.008	0.005	1	1	Trunk paraxial mesoderm	Mei4	N
0.018156134	0.009002767	0.011	0.005	1	1	Trunk paraxial mesoderm	Gm973	N
0.018269827	0.010519292	0.013	0.006	1	1	Trunk paraxial mesoderm	Slc5a7	N
0.018283919	0.046374496	0.321	0.311	1	1	Trunk paraxial mesoderm	Med16	N
0.018294194	0.079187795	0.851	0.827	1	1	Trunk paraxial mesoderm	Nsfl1c	N
0.018416903	0.006851525	0.016	0.011	1	1	Trunk paraxial mesoderm	Dmc1	N
0.018494034	0.016775122	0.02	0.009	1	1	Trunk paraxial mesoderm	Cnnm1	N
0.018494034	0.002065204	0.019	0.018	1	1	Trunk paraxial mesoderm	Kbtbd6	N
0.018501491	0.047429704	0.095	0.062	1	1	Trunk paraxial mesoderm	Osbpl2	N
0.018535342	0.052686327	0.989	0.984	1	1	Trunk paraxial mesoderm	Son	Y
0.018552443	0.00744136	0.015	0.009	1	1	Trunk paraxial mesoderm	Gm17590	N
0.01889234	0.060755064	0.734	0.723	1	1	Trunk paraxial mesoderm	Rbm26	N
0.018927659	0.068880778	0.687	0.678	1	1	Trunk paraxial mesoderm	Ndufs8	N
0.018990509	0.07055339	0.441	0.398	1	1	Trunk paraxial mesoderm	Ercc1	N
0.018993446	0.00617522	0.012	0.007	1	1	Trunk paraxial mesoderm	Rnft2	N
0.019105865	0.07546391	0.79	0.759	1	1	Trunk paraxial mesoderm	Arl3	N
0.019158964	0.074738534	0.733	0.698	1	1	Trunk paraxial mesoderm	Igf2bp2	N
0.019187734	0.043060453	0.379	0.371	1	1	Trunk paraxial mesoderm	Tmem101	N
0.019220884	0.065638985	0.808	0.793	1	1	Trunk paraxial mesoderm	Ppp2r2a	N
0.019257959	0.014000596	0.037	0.026	1	1	Trunk paraxial mesoderm	Gm26771	N
0.019360216	0.012076595	0.09	0.083	1	1	Trunk paraxial mesoderm	Atg10	N
0.019479627	0.00472765	0.004	0.001	1	1	Trunk paraxial mesoderm	2010310C07Rik	N
0.019490328	0.01029552	0.008	0.001	1	1	Trunk paraxial mesoderm	A630076J17Rik	N
0.019490328	0.006198155	0.005	0.001	1	1	Trunk paraxial mesoderm	4930542C12Rik	N
0.019490328	0.004666667	0.004	0.001	1	1	Trunk paraxial mesoderm	D6Ertd527e	N
0.019490328	0.00420539	0.005	0.002	1	1	Trunk paraxial mesoderm	Mmel1	N
0.019490328	0.003223655	0.006	0.003	1	1	Trunk paraxial mesoderm	Asap3	N
0.019490328	0.002899293	0.004	0.002	1	1	Trunk paraxial mesoderm	Gm43221	N
0.019490328	0.00247301	0.004	0.003	1	1	Trunk paraxial mesoderm	Gm48420	N
0.019497813	0.039357815	0.123	0.099	1	1	Trunk paraxial mesoderm	Haghl	N
0.019786659	0.01680557	0.04	0.029	1	1	Trunk paraxial mesoderm	Kif5a	N
0.019787169	0.035521488	0.996	0.991	1	1	Trunk paraxial mesoderm	Sf3b2	N
0.019850963	0.005336679	0.007	0.004	1	1	Trunk paraxial mesoderm	Robo4	N
0.019871059	0.040451576	0.226	0.2	1	1	Trunk paraxial mesoderm	Tbp	N
0.019876302	0.011501707	0.009	0.001	1	1	Trunk paraxial mesoderm	A730085K08Rik	N
0.019876302	0.00892964	0.008	0.001	1	1	Trunk paraxial mesoderm	Gm13283	N
0.019876302	0.005675866	0.007	0.003	1	1	Trunk paraxial mesoderm	Mchr1	N
0.019876302	0.004728588	0.008	0.004	1	1	Trunk paraxial mesoderm	Gm13483	N
0.019876302	0.003946179	0.007	0.004	1	1	Trunk paraxial mesoderm	Grip2	N
0.019876302	0.001946584	0.006	0.004	1	1	Trunk paraxial mesoderm	Gm42957	N
0.019881162	0.050629446	0.543	0.531	1	1	Trunk paraxial mesoderm	Meaf6	N
0.019889588	0.057112564	0.362	0.327	1	1	Trunk paraxial mesoderm	Ensa	N
0.019914263	0.048578428	0.416	0.4	1	1	Trunk paraxial mesoderm	Rasa1	N
0.019927777	0.020465125	0.023	0.009	1	1	Trunk paraxial mesoderm	Dpyd	N
0.019943047	0.030253172	0.206	0.189	1	1	Trunk paraxial mesoderm	Zfp507	Y
0.020294808	0.029412661	0.043	0.022	1	1	Trunk paraxial mesoderm	Tnfrsf22	N
0.020360048	0.092027304	0.39	0.36	1	1	Trunk paraxial mesoderm	Heatr6	N
0.020365395	0.0366254	0.244	0.224	1	1	Trunk paraxial mesoderm	Cdc25c	N
0.020429799	0.079314398	0.392	0.344	1	1	Trunk paraxial mesoderm	Raph1	N
0.020430942	0.042302207	0.167	0.141	1	1	Trunk paraxial mesoderm	Ahcyl2	N
0.020566711	0.027620812	0.073	0.058	1	1	Trunk paraxial mesoderm	Gm10827	N
0.020713913	0.008453653	0.007	0.001	1	1	Trunk paraxial mesoderm	Arsj	N
0.020713913	0.004353682	0.005	0.002	1	1	Trunk paraxial mesoderm	Emx2os	N
0.020713913	0.003196774	0.005	0.003	1	1	Trunk paraxial mesoderm	Dscam	N
0.020872801	0.021950369	0.997	0.995	1	1	Trunk paraxial mesoderm	Zc3h15	N
0.021097256	0.04515781	0.373	0.351	1	1	Trunk paraxial mesoderm	Cd151	N
0.021107807	0.03937978	0.595	0.592	1	1	Trunk paraxial mesoderm	H1f0	N
0.021214105	0.045231116	0.276	0.244	1	1	Trunk paraxial mesoderm	Cdc42ep4	N
0.021239349	0.008135163	0.019	0.014	1	1	Trunk paraxial mesoderm	Jph3	N
0.02123962	0.043221078	0.272	0.254	1	1	Trunk paraxial mesoderm	Fam193b	N
0.021487396	0.081818339	0.671	0.645	1	1	Trunk paraxial mesoderm	Cd320	N
0.021496812	0.026097212	0.073	0.053	1	1	Trunk paraxial mesoderm	Zfp937	Y
0.021665885	0.047872141	0.138	0.103	1	1	Trunk paraxial mesoderm	Stau2	N
0.021803206	0.037731963	0.262	0.245	1	1	Trunk paraxial mesoderm	Tcaf1	N
0.021804857	0.027341181	0.337	0.314	1	1	Trunk paraxial mesoderm	Ttll4	N
0.021990752	0.038607096	0.245	0.215	1	1	Trunk paraxial mesoderm	Ccdc136	N
0.022111588	0.013820115	0.027	0.017	1	1	Trunk paraxial mesoderm	Mitf	Y
0.022364927	0.0027134	0.033	0.031	1	1	Trunk paraxial mesoderm	Mok	N
0.022367716	0.040660586	0.753	0.763	1	1	Trunk paraxial mesoderm	Timm22	N
0.022520449	0.01281913	0.016	0.006	1	1	Trunk paraxial mesoderm	Nrn1	N
0.02263082	0.010303838	0.029	0.022	1	1	Trunk paraxial mesoderm	Serping1	N
0.022700571	0.016388765	0.138	0.122	1	1	Trunk paraxial mesoderm	Mapk12	N
0.022774708	0.00075769	0.012	0.011	1	1	Trunk paraxial mesoderm	Etohd2	N
0.022777067	0.03245418	0.05	0.027	1	1	Trunk paraxial mesoderm	Tmem173	N
0.022786411	0.06490757	0.217	0.172	1	1	Trunk paraxial mesoderm	Clip3	N
0.022799729	0.024347029	0.19	0.171	1	1	Trunk paraxial mesoderm	Hpcal1	N
0.022812066	0.001336126	0.124	0.126	1	1	Trunk paraxial mesoderm	Srp54a	N
0.022878984	0.040213071	0.023	0.025	1	1	Trunk paraxial mesoderm	Gm26710	N
0.02289817	0.089100183	0.814	0.791	1	1	Trunk paraxial mesoderm	Cdk2ap1	N
0.022955301	0.007630773	0.012	0.006	1	1	Trunk paraxial mesoderm	9530046B11Rik	N
0.023098028	0.074344353	0.423	0.384	1	1	Trunk paraxial mesoderm	Tmem29	N
0.02314674	0.106923662	0.731	0.703	1	1	Trunk paraxial mesoderm	Mtf2	N
0.023271347	0.016036788	0.024	0.013	1	1	Trunk paraxial mesoderm	Gad1	N
0.023437448	0.05293182	0.341	0.295	1	1	Trunk paraxial mesoderm	Akap13	N
0.023525853	0.020079083	0.089	0.075	1	1	Trunk paraxial mesoderm	Lrrc49	N
0.023533558	0.026116195	0.164	0.146	1	1	Trunk paraxial mesoderm	Trmt5	N
0.02357198	0.025118493	0.136	0.115	1	1	Trunk paraxial mesoderm	Spata6	N
0.023787249	0.037174714	0.446	0.428	1	1	Trunk paraxial mesoderm	Naxe	N
0.023848367	0.059031001	1	1	1	1	Trunk paraxial mesoderm	Oaz1	N
0.024124441	0.028752013	0.994	0.989	1	1	Trunk paraxial mesoderm	Atp5l	N
0.024237497	0.038009113	0.31	0.271	1	1	Trunk paraxial mesoderm	Tjp2	N
0.024271056	0.016625176	0.027	0.016	1	1	Trunk paraxial mesoderm	Ttyh2	N
0.024321343	0.031010157	0.307	0.281	1	1	Trunk paraxial mesoderm	Tcf7l1	Y
0.02436409	0.003635811	0.015	0.012	1	1	Trunk paraxial mesoderm	Gm13610	N
0.024385976	0.026427025	0.065	0.049	1	1	Trunk paraxial mesoderm	Zfp974	Y
0.024564138	0.047514172	0.295	0.266	1	1	Trunk paraxial mesoderm	Kif5c	N
0.024599947	0.018889884	0.302	0.287	1	1	Trunk paraxial mesoderm	Ubl7	N
0.024606356	0.050741022	0.814	0.812	1	1	Trunk paraxial mesoderm	Gtf2a2	N
0.024676383	0.015069783	0.349	0.342	1	1	Trunk paraxial mesoderm	Ctdspl2	N
0.024689878	0.049907388	0.238	0.206	1	1	Trunk paraxial mesoderm	Smim27	N
0.024706929	0.017053527	0.051	0.038	1	1	Trunk paraxial mesoderm	Nudt8.1	N
0.024737753	0.026397904	0.256	0.22	1	1	Trunk paraxial mesoderm	Socs2	N
0.024797206	0.026510193	0.081	0.064	1	1	Trunk paraxial mesoderm	Zfp775	Y
0.024873792	0.056787366	0.293	0.258	1	1	Trunk paraxial mesoderm	Wasf1	N
0.024887488	0.015674191	0.031	0.02	1	1	Trunk paraxial mesoderm	Ppp1r26	N
0.024927465	0.009173154	0.01	0.003	1	1	Trunk paraxial mesoderm	Serpinb1a	N
0.02493261	0.029128123	0.077	0.057	1	1	Trunk paraxial mesoderm	Elovl2	N
0.024975843	0.01859099	0.082	0.067	1	1	Trunk paraxial mesoderm	Smim22	N
0.025081545	0.054039888	0.267	0.229	1	1	Trunk paraxial mesoderm	Pdcl	N
0.025163973	0.018985503	0.035	0.021	1	1	Trunk paraxial mesoderm	Actn3	N
0.025190535	0.04629056	0.419	0.393	1	1	Trunk paraxial mesoderm	Zcchc8	N
0.025274897	0.00370637	0.003	0	1	1	Trunk paraxial mesoderm	Fam90a1a	N
0.025274897	0.003645323	0.003	0	1	1	Trunk paraxial mesoderm	Prr9	N
0.025274897	0.003279095	0.003	0	1	1	Trunk paraxial mesoderm	CT027991.1	N
0.025274897	0.002946905	0.002	0	1	1	Trunk paraxial mesoderm	2810049E08Rik	N
0.025274897	0.002607918	0.003	0.001	1	1	Trunk paraxial mesoderm	Nhlh1	Y
0.025274897	0.000137262	0.003	0.003	1	1	Trunk paraxial mesoderm	Adam32	N
0.025274925	0.005267686	0.004	0.001	1	1	Trunk paraxial mesoderm	Gm3898	N
0.025274925	0.00487583	0.004	0.001	1	1	Trunk paraxial mesoderm	Gm17634	N
0.025349632	0.024387456	0.333	0.314	1	1	Trunk paraxial mesoderm	Nubpl	N
0.025363642	0.032681368	0.272	0.247	1	1	Trunk paraxial mesoderm	Zfyve9	N
0.02542128	0.013073223	0.021	0.012	1	1	Trunk paraxial mesoderm	Carmil3	N
0.025542646	0.028300865	0.445	0.433	1	1	Trunk paraxial mesoderm	Smc5	N
0.025545608	0.062037234	0.271	0.23	1	1	Trunk paraxial mesoderm	Pdhx	N
0.025604442	0.053297545	0.548	0.527	1	1	Trunk paraxial mesoderm	Faap20	N
0.025769498	0.018975875	0.151	0.14	1	1	Trunk paraxial mesoderm	Mccc1	N
0.02606954	0.00671331	0.085	0.08	1	1	Trunk paraxial mesoderm	Anks1	N
0.026097235	0.034549159	0.327	0.3	1	1	Trunk paraxial mesoderm	Olfm1	N
0.026180024	0.016091671	0.039	0.028	1	1	Trunk paraxial mesoderm	Ar	Y
0.026234155	0.058425684	0.245	0.207	1	1	Trunk paraxial mesoderm	Ccndbp1	N
0.026373464	0.052751743	0.305	0.272	1	1	Trunk paraxial mesoderm	Tro	N
0.026392273	0.032689043	0.128	0.105	1	1	Trunk paraxial mesoderm	Eif4e3	N
0.02653283	0.026968525	0.126	0.111	1	1	Trunk paraxial mesoderm	Ccnyl1	N
0.026542272	0.0337081	0.097	0.075	1	1	Trunk paraxial mesoderm	Zfp612	Y
0.026553885	0.037462156	0.467	0.458	1	1	Trunk paraxial mesoderm	Prkra	N
0.026578126	0.018234083	0.18	0.17	1	1	Trunk paraxial mesoderm	H2-Ke6	N
0.026578405	0.03863434	0.284	0.265	1	1	Trunk paraxial mesoderm	Twnk	N
0.027154925	0.024663338	0.056	0.037	1	1	Trunk paraxial mesoderm	Rnaset2a	N
0.027178237	0.011070189	0.01	0.003	1	1	Trunk paraxial mesoderm	Gm11827	N
0.027178237	0.009927481	0.01	0.003	1	1	Trunk paraxial mesoderm	Celf6	N
0.027179144	0.008845175	0.014	0.007	1	1	Trunk paraxial mesoderm	Gm27032	N
0.027240554	0.04191263	0.366	0.339	1	1	Trunk paraxial mesoderm	Ube2q2	N
0.027368969	0.066865267	0.55	0.526	1	1	Trunk paraxial mesoderm	Dera	N
0.027434259	0.05781778	0.955	0.942	1	1	Trunk paraxial mesoderm	Mrpl21	N
0.02751003	0.012142748	0.032	0.025	1	1	Trunk paraxial mesoderm	Srr	N
0.027542648	0.045073539	0.378	0.348	1	1	Trunk paraxial mesoderm	Bcl2l12	N
0.02754401	0.026529431	0.122	0.102	1	1	Trunk paraxial mesoderm	Zfp788	Y
0.027569174	0.019507924	0.062	0.049	1	1	Trunk paraxial mesoderm	Klf11	Y
0.027620228	0.043347005	0.994	0.989	1	1	Trunk paraxial mesoderm	Lsm3	N
0.027759857	0.004634454	0.011	0.008	1	1	Trunk paraxial mesoderm	BC051142	N
0.027764493	0.050537989	0.347	0.325	1	1	Trunk paraxial mesoderm	Msh3	N
0.027890837	0.042031204	0.351	0.331	1	1	Trunk paraxial mesoderm	Ythdf3	N
0.028027368	0.015103406	0.021	0.011	1	1	Trunk paraxial mesoderm	Rdh12	N
0.028185211	0.044711732	0.793	0.788	1	1	Trunk paraxial mesoderm	Exosc5	N
0.028441577	0.03178583	0.433	0.418	1	1	Trunk paraxial mesoderm	Polb	N
0.028496317	0.068614286	0.636	0.628	1	1	Trunk paraxial mesoderm	Immp1l	N
0.028511197	0.062786847	0.333	0.296	1	1	Trunk paraxial mesoderm	Rfx7	Y
0.028546818	0.002179062	0.124	0.124	1	1	Trunk paraxial mesoderm	Lpin2	N
0.028619534	0.007051172	0.006	0.002	1	1	Trunk paraxial mesoderm	Syt4	N
0.028663158	0.006057132	0.008	0.004	1	1	Trunk paraxial mesoderm	Sowahd	N
0.028687605	0.01476134	0.161	0.152	1	1	Trunk paraxial mesoderm	Zfp532	Y
0.028754968	0.039105905	0.155	0.129	1	1	Trunk paraxial mesoderm	Rabep2	N
0.028905731	0.029158068	0.058	0.038	1	1	Trunk paraxial mesoderm	Jph4	N
0.02896034	0.034155039	0.139	0.116	1	1	Trunk paraxial mesoderm	Zfp426	Y
0.028986381	0.049138437	0.933	0.921	1	1	Trunk paraxial mesoderm	Atp6v1g1	N
0.028997851	0.054270919	0.21	0.175	1	1	Trunk paraxial mesoderm	Tdrd3	N
0.02917437	0.04039932	0.063	0.034	1	1	Trunk paraxial mesoderm	Hoxc5	Y
0.029197306	0.056712032	0.2	0.161	1	1	Trunk paraxial mesoderm	Gale	N
0.029228832	0.015338943	0.079	0.067	1	1	Trunk paraxial mesoderm	Ldb2	N
0.029387399	0.060577311	0.135	0.097	1	1	Trunk paraxial mesoderm	Vrk2	N
0.029399545	0.01553695	0.04	0.027	1	1	Trunk paraxial mesoderm	Smpdl3a	N
0.029470636	0.035276949	0.151	0.13	1	1	Trunk paraxial mesoderm	Pde3b	N
0.029631071	0.04022578	0.262	0.226	1	1	Trunk paraxial mesoderm	Atat1	N
0.029703204	0.013411751	0.053	0.044	1	1	Trunk paraxial mesoderm	Gm2237	N
0.02972986	0.054450035	0.282	0.252	1	1	Trunk paraxial mesoderm	Plekha3	N
0.02977042	0.035978166	0.081	0.057	1	1	Trunk paraxial mesoderm	Cnp	N
0.029783916	0.032728161	0.578	0.568	1	1	Trunk paraxial mesoderm	Uri1	N
0.030336526	0.017139582	0.039	0.027	1	1	Trunk paraxial mesoderm	Gprc5b	N
0.030339299	0.018809227	0.066	0.051	1	1	Trunk paraxial mesoderm	Sec14l2	N
0.030396542	0.050825228	0.259	0.226	1	1	Trunk paraxial mesoderm	Nr2c2	Y
0.030439151	0.016220767	0.044	0.033	1	1	Trunk paraxial mesoderm	Cdyl2	N
0.03065345	0.054916017	0.387	0.361	1	1	Trunk paraxial mesoderm	Haus3	N
0.03070396	0.004696616	0.113	0.108	1	1	Trunk paraxial mesoderm	Kiz	N
0.030729203	0.021061068	0.04	0.026	1	1	Trunk paraxial mesoderm	Sema6c	N
0.030890703	0.050449911	0.139	0.106	1	1	Trunk paraxial mesoderm	Borcs6	N
0.031059146	0.043856203	0.281	0.25	1	1	Trunk paraxial mesoderm	1810032O08Rik	N
0.031323336	0.065043838	0.644	0.623	1	1	Trunk paraxial mesoderm	Znhit1	N
0.031522914	0.030475883	0.24	0.218	1	1	Trunk paraxial mesoderm	Llgl1	N
0.031553412	0.045291748	0.371	0.349	1	1	Trunk paraxial mesoderm	Capn15	Y
0.03160127	0.02042478	0.07	0.055	1	1	Trunk paraxial mesoderm	Ctf1	N
0.031702454	0.029736308	0.314	0.299	1	1	Trunk paraxial mesoderm	Dcaf15	N
0.031728366	0.034011196	0.616	0.602	1	1	Trunk paraxial mesoderm	Amd1	N
0.03188308	0.023452927	0.076	0.059	1	1	Trunk paraxial mesoderm	Rgs2	N
0.032094627	0.009571202	0.037	0.03	1	1	Trunk paraxial mesoderm	A830010M20Rik	N
0.032174703	0.008881007	0.009	0.003	1	1	Trunk paraxial mesoderm	2900052N01Rik	N
0.032174703	0.007990513	0.007	0.002	1	1	Trunk paraxial mesoderm	Otop3	N
0.032177614	0.021505458	1	0.999	1	1	Trunk paraxial mesoderm	Atpif1	N
0.032246739	0.028670009	0.581	0.599	1	1	Trunk paraxial mesoderm	Tex10	N
0.032385503	0.005552544	0.01	0.006	1	1	Trunk paraxial mesoderm	Unc93b1	N
0.032540521	0.022973837	0.233	0.218	1	1	Trunk paraxial mesoderm	Fam199x	N
0.032635129	0.009822675	0.348	0.334	1	1	Trunk paraxial mesoderm	Klk8	N
0.032654842	0.01349443	0.029	0.02	1	1	Trunk paraxial mesoderm	Zfp273	Y
0.032725766	0.044989772	0.718	0.725	1	1	Trunk paraxial mesoderm	Myef2	Y
0.032742848	0.007961303	0.071	0.063	1	1	Trunk paraxial mesoderm	Plcg2	N
0.032758106	0.034769046	0.915	0.915	1	1	Trunk paraxial mesoderm	Snrnp27	N
0.032789803	0.041843036	0.16	0.134	1	1	Trunk paraxial mesoderm	Fkbpl	N
0.03315391	0.067124317	0.711	0.702	1	1	Trunk paraxial mesoderm	Eif4ebp2	N
0.033461293	0.008522891	0.024	0.018	1	1	Trunk paraxial mesoderm	Acsf2	N
0.033554063	0.007363099	0.011	0.006	1	1	Trunk paraxial mesoderm	Ticam2	N
0.033720312	0.004292769	0.005	0.002	1	1	Trunk paraxial mesoderm	3100002H09Rik	N
0.033720312	0.004136542	0.006	0.003	1	1	Trunk paraxial mesoderm	Gm17349	N
0.033720312	0.003271931	0.004	0.001	1	1	Trunk paraxial mesoderm	Lrrc38	N
0.033720312	0.00290612	0.004	0.002	1	1	Trunk paraxial mesoderm	Phldb3	N
0.033720312	0.001659832	0.003	0.002	1	1	Trunk paraxial mesoderm	Gm16098	N
0.033720312	0.001526742	0.005	0.004	1	1	Trunk paraxial mesoderm	Sarm1	N
0.033720312	0.000989703	0.003	0.002	1	1	Trunk paraxial mesoderm	Slc22a2	N
0.033720312	0.000113366	0.002	0.002	1	1	Trunk paraxial mesoderm	Tmem253	N
0.033767612	0.271525576	0.395	0.364	1	1	Trunk paraxial mesoderm	Gfod2	N
[truncated: 50,011 more rows]
