# Supplementary material for: Gastrulation-stage gene expression in Nipbl+/− mouse embryos foreshadows the development of syndromic birth defects
Source: Sci Adv. 2024 Mar 20;10(12):eadl4239. doi: 10.1126/sciadv.adl4239 (PMC10954218; doi:10.1126/sciadv.adl4239)
Supplement: Supplementary file 2 — Data S1 to S45 [file sciadv.adl4239_data_s1_to_s45.zip › Supplementary Data2/Data_S41.csv]

Gene	Avg_Expr_Wildtype	Avg_Expr_Nipbl+/-	SE_Wildtype	SE_Nipbl+/-	Avg_FC	P_Val	Bon_P_Val	Nanog_Target
1600014C10Rik	0.051259271	0.062451261	0.001414558	0.002012508	1.218340797	2.08E-06	0.050125664	N
Iqsec1	0.161657911	0.183389654	0.002620626	0.003632624	1.134430435	2.12E-06	0.051019777	N
Ccdc120	0.041370519	0.051858591	0.001282735	0.001861668	1.253515599	2.14E-06	0.051467267	N
Cfap77	0.017575711	0.031648037	0.001335348	0.002644283	1.800668996	2.15E-06	0.051645122	N
Pygb	0.15045581	0.170522485	0.002486972	0.003423167	1.133372553	2.15E-06	0.051791898	N
Krt23	0.002549444	0.005393813	0.000318146	0.000590468	2.115682429	2.16E-06	0.05194321	N
Srsf3	16.09892614	16.3563816	0.030478046	0.04004049	1.015992089	2.16E-06	0.051999857	N
Col5a2	0.091200556	0.072783988	0.002182324	0.002449344	0.798065171	2.18E-06	0.052478382	N
Unc45b	0.122025649	0.09059007	0.004305239	0.004740868	0.742385482	2.20E-06	0.052932747	N
Pon3	0.019159456	0.012737198	0.000867639	0.000908676	0.664799551	2.20E-06	0.052993803	N
Eef2kmt	0.227248146	0.252664414	0.00303133	0.004163098	1.111843676	2.20E-06	0.053067889	N
Furin	0.175139061	0.193657395	0.002959048	0.003899757	1.105735036	2.21E-06	0.053228618	N
Jup	0.134000309	0.111905381	0.002738595	0.003080792	0.835112856	2.22E-06	0.053433623	N
1700019D03Rik	0.054388133	0.067130231	0.001563112	0.002258413	1.234280845	2.22E-06	0.053500546	N
Gtf2b	0.808096415	0.854951911	0.005970678	0.007950391	1.057982556	2.23E-06	0.053668214	N
Gnptab	0.112368665	0.130621263	0.002096694	0.002970627	1.162434948	2.23E-06	0.053698977	N
Crtc2	0.048632571	0.060696647	0.001356836	0.002006545	1.248065759	2.24E-06	0.05387431	N
Trf	0.081273177	0.067780088	0.00186501	0.002219413	0.833978578	2.24E-06	0.0539172	N
Mga	0.66131026	0.705224851	0.005498908	0.00737344	1.066405428	2.24E-06	0.053952724	N
Rep15	0.239840853	0.187418768	0.005541005	0.005727593	0.781429709	2.26E-06	0.054404148	N
Bnc2	0.022056551	0.014881726	0.000948101	0.000988994	0.674707746	2.30E-06	0.055393643	N
Plod1	0.142652967	0.163763972	0.002429674	0.003422406	1.147988547	2.31E-06	0.05558565	N
Bloc1s4	0.318062423	0.347673512	0.003594144	0.004883153	1.093098357	2.31E-06	0.055606993	N
Ttll1	0.088187577	0.104691968	0.001878827	0.002686082	1.187150969	2.33E-06	0.056085098	N
Rere	0.721029048	0.765986483	0.005703361	0.007617259	1.062351766	2.33E-06	0.056100967	N
Ndufa8	2.391571384	2.469391734	0.010368304	0.013528488	1.032539422	2.33E-06	0.056133486	N
Cdk5	0.163203028	0.185404211	0.002510409	0.003516581	1.136034134	2.34E-06	0.056199366	N
Eif2b5	1.055122064	1.109435924	0.006824535	0.009044219	1.051476376	2.34E-06	0.056368644	N
Pxylp1	0.04697157	0.057837276	0.001370574	0.001963154	1.231325161	2.36E-06	0.056782886	N
Sash1	0.22848424	0.254419028	0.003155166	0.004313228	1.113507995	2.36E-06	0.056845257	N
Wdr31	0.07223424	0.085976085	0.00169303	0.002401257	1.190240051	2.36E-06	0.056872626	N
Ddx17	1.10309796	1.15713543	0.007215382	0.009510905	1.048987009	2.36E-06	0.05691491	N
Hist1h3a	0.117815204	0.101832597	0.002163435	0.002616862	0.864341727	2.39E-06	0.057555484	N
Mgat2	0.576869592	0.614439823	0.005088591	0.006759817	1.065127772	2.40E-06	0.057678471	N
Pnp2	0.018348269	0.025019496	0.000862281	0.001285655	1.363588853	2.40E-06	0.057680833	N
Mier2	0.173246292	0.196126852	0.002606789	0.003638209	1.132069553	2.41E-06	0.057977421	N
Six1	0.13921508	0.121783208	0.002968199	0.00367384	0.874784595	2.43E-06	0.058369762	N
Gm17669	0.01552843	0.021900182	0.000776194	0.001190572	1.410328136	2.45E-06	0.05895079	N
Pde8b	0.009270705	0.014166883	0.000612938	0.00096592	1.528134477	2.46E-06	0.059099029	N
Fat4	0.014794499	0.00922797	0.000769994	0.000781719	0.623743299	2.47E-06	0.059566158	N
Eral1	0.123609394	0.142903561	0.002177798	0.003072182	1.15608981	2.48E-06	0.059579769	N
Tmprss2	0.043958591	0.034897323	0.001416138	0.001662291	0.793868091	2.49E-06	0.059992993	N
Vstm2b	0.068873609	0.054393034	0.001733648	0.001929463	0.789751459	2.50E-06	0.060204707	N
Rimklb	0.145820457	0.162919158	0.002447525	0.003285943	1.117258585	2.50E-06	0.060228724	N
1500011K16Rik	0.339809951	0.306082662	0.003881306	0.004716141	0.900746612	2.51E-06	0.060315547	N
Il33	0.006334981	0.010397713	0.000508024	0.000822902	1.641316959	2.51E-06	0.060515478	N
Wdyhv1	0.179542645	0.200870808	0.002695575	0.003685507	1.118791628	2.52E-06	0.060556782	N
Dvl2	0.294653894	0.320639459	0.003474087	0.004653765	1.088190131	2.55E-06	0.061389578	N
Plpp7	0.042838381	0.053613205	0.001293624	0.001886628	1.251522681	2.57E-06	0.061841193	N
Isl1	0.384425216	0.427995841	0.006028327	0.008170191	1.113339663	2.59E-06	0.062259303	N
Ak6	2.024760507	1.945022095	0.009489545	0.011902086	0.960618349	2.60E-06	0.062545485	N
3010003L21Rik	0.228716007	0.252989342	0.00315499	0.004311839	1.10612871	2.61E-06	0.062819991	N
Rps23	50.33494283	50.01787107	0.05343631	0.075956441	0.993700762	2.61E-06	0.062916827	N
Cry1	0.180546972	0.201390694	0.002726573	0.003716763	1.115447644	2.61E-06	0.062931602	N
Cacul1	0.289091471	0.319599688	0.003395907	0.004681924	1.105531364	2.62E-06	0.063176437	N
Pantr1	0.014524104	0.008903041	0.000776945	0.00077382	0.612983867	2.63E-06	0.063226956	N
Spon1	0.102093634	0.086560957	0.002222129	0.002681644	0.847858511	2.64E-06	0.063487485	N
Sost	0.013249382	0.018585911	0.00091286	0.001294358	1.402775704	2.65E-06	0.063876332	N
Fnbp1l	0.76703492	0.810111775	0.006080796	0.00802202	1.056160228	2.66E-06	0.063971609	N
BC001981	0.001467862	0.003769171	0.000237948	0.000493999	2.56779719	2.69E-06	0.064698299	N
Dync1li1	0.761008962	0.811866389	0.005767763	0.007813782	1.066828947	2.70E-06	0.064917289	N
Numbl	0.086063041	0.09981804	0.001874288	0.002577223	1.159824695	2.72E-06	0.065355015	N
Rabl2	0.357269778	0.396087861	0.00398243	0.005742086	1.10865202	2.72E-06	0.065526655	N
Borcs6	0.120944067	0.137964648	0.002194138	0.003016234	1.140731013	2.74E-06	0.065927974	N
Slc25a11	1.077333127	1.134260463	0.007052584	0.009375969	1.052840977	2.74E-06	0.065944358	N
Nlk	0.289400494	0.316675331	0.003402793	0.004608109	1.094245993	2.76E-06	0.066424117	N
Gpc4	0.062577256	0.076163244	0.00161901	0.002347434	1.217107446	2.76E-06	0.066485702	N
Fam234a	0.086681088	0.100597868	0.001847521	0.002560449	1.160551524	2.77E-06	0.066751513	N
Gpsm2	0.128592398	0.149402132	0.002260658	0.003224289	1.16182709	2.78E-06	0.066857638	N
Fgb	0.04303152	0.035417208	0.001389593	0.001800641	0.823052681	2.78E-06	0.066869109	N
Ap3s1	0.603909147	0.641473876	0.005190419	0.006887792	1.062202616	2.79E-06	0.067195405	N
Gm26641	0.036271632	0.045879906	0.001229425	0.001795839	1.264897782	2.79E-06	0.067254656	N
Zfp251	0.166409147	0.185599168	0.00256557	0.003483934	1.115318307	2.80E-06	0.067439413	N
Ccdc6	0.28032293	0.309007018	0.003374364	0.00461078	1.102325161	2.80E-06	0.067490838	N
Fam212a	0.541525031	0.51800104	0.006669392	0.008812984	0.956559734	2.81E-06	0.06763523	N
Ppp6c	0.552302225	0.594489212	0.004806622	0.006535594	1.076383881	2.82E-06	0.067915207	N
Irak1	0.546160383	0.571549259	0.007387965	0.009297171	1.046486118	2.83E-06	0.068018866	N
Llgl2	0.118587763	0.136989862	0.002225071	0.003129705	1.155177053	2.83E-06	0.068156779	N
D17H6S53E	0.046083127	0.05777229	0.001355874	0.001998458	1.253653852	2.83E-06	0.06822719	N
Gtf3c1	0.529627627	0.563556018	0.004760783	0.006288337	1.064060841	2.84E-06	0.068398528	N
Drap1	2.182516996	2.252209514	0.00982632	0.012636441	1.031932176	2.89E-06	0.069591225	N
Parpbp	0.124497837	0.14095399	0.002219635	0.003031019	1.132180235	2.91E-06	0.069931369	N
Nr0b1	0.001931397	0.004548999	0.000272882	0.000550219	2.355289836	2.91E-06	0.069960689	N
Rasl11b	0.181976205	0.201715623	0.002935706	0.003967917	1.108472519	2.92E-06	0.070268898	N
Gar1	2.893541409	2.976345204	0.01141885	0.014827677	1.028616765	2.92E-06	0.0703345	N
Ubqln4	0.586063041	0.621848193	0.004988674	0.006584819	1.061060245	2.93E-06	0.07042127	N
Pdia3	4.423709827	4.527878867	0.016038456	0.020483953	1.023547892	2.93E-06	0.070582506	N
Zfhx2	0.145511434	0.163309072	0.002516165	0.003407125	1.122310925	2.93E-06	0.070584226	N
Sphkap	0.029743511	0.018195997	0.001401906	0.001307701	0.611763594	2.94E-06	0.07070855	N
Zfp317	0.142189431	0.161359501	0.002379853	0.003281945	1.134820636	2.94E-06	0.070851304	N
Wdr76	0.414516378	0.381920977	0.004350973	0.005451409	0.921365228	2.95E-06	0.071000681	N
Ppp1r12c	0.310298208	0.339940213	0.003513804	0.004778603	1.095527479	2.96E-06	0.071185201	N
Zswim3	0.055469716	0.067715103	0.001476174	0.002125251	1.220758063	2.98E-06	0.071646538	N
Cfap52	0.013326638	0.024434624	0.001232735	0.002303919	1.833517554	2.98E-06	0.071654338	N
Nudt21	3.327642151	3.422926956	0.011608734	0.015386555	1.028634331	2.98E-06	0.071687669	N
Cebpzos	0.716548208	0.760722641	0.005706338	0.007613006	1.061648934	2.99E-06	0.072077152	N
Nop56	4.959633807	4.826553158	0.015989233	0.020387546	0.973167243	3.01E-06	0.072417746	N
Myo18b	0.016030593	0.009292956	0.000952765	0.000880749	0.579701285	3.03E-06	0.072962016	N
Rtl8c	0.008652658	0.013711983	0.000580796	0.000959769	1.584713506	3.04E-06	0.073211127	N
Vangl2	0.398254017	0.426176241	0.004187962	0.005533947	1.070111594	3.04E-06	0.073244961	N
Rnaseh2c	2.682516996	2.759033013	0.010701303	0.013877066	1.028523963	3.07E-06	0.073912287	N
Papss1	0.314701792	0.342604627	0.003612375	0.004892589	1.088664365	3.09E-06	0.074406569	N
Elavl3	0.019507108	0.027618924	0.000905222	0.001434542	1.41583901	3.14E-06	0.075500416	N
Sez6l2	0.021361248	0.028918638	0.000918345	0.001394032	1.353789689	3.15E-06	0.075776941	N
Pls3	0.425563968	0.463672992	0.004507913	0.006139437	1.089549461	3.17E-06	0.076277988	N
Tbc1d16	0.264987639	0.290551079	0.003315814	0.004483663	1.09647031	3.18E-06	0.076534651	N
Zfp469	0.012090544	0.006563556	0.000756191	0.000670154	0.542866895	3.19E-06	0.076720208	N
Ppp4r1	0.381412237	0.415648557	0.003923415	0.005351742	1.089761986	3.20E-06	0.077031678	N
Ddx50	1.000849815	1.048154406	0.006803253	0.008890589	1.047264425	3.22E-06	0.077383759	N
Bad	0.406752163	0.439693267	0.004144427	0.005585564	1.080985689	3.23E-06	0.077754118	N
Bcar1	0.239956737	0.266766311	0.003200215	0.004417223	1.111726702	3.25E-06	0.078270591	N
Pcolce	0.142382571	0.162594229	0.002659264	0.003680393	1.141953176	3.30E-06	0.079359156	N
Prkca	0.089694067	0.077268001	0.002014526	0.002490932	0.861461676	3.34E-06	0.080455157	N
Adam2	0.003128863	0.006303613	0.000355608	0.000663985	2.014665909	3.34E-06	0.080459714	N
Harbi1	0.120403276	0.136469977	0.002202073	0.002996081	1.13344073	3.35E-06	0.080620526	N
Dgka	0.016494129	0.02404471	0.000823033	0.001339921	1.457773903	3.36E-06	0.08095665	N
Smpd2	0.252201792	0.275539381	0.003244435	0.004359376	1.092535381	3.37E-06	0.081183731	N
Rax	0.013326638	0.007018456	0.000901301	0.000766862	0.526648659	3.37E-06	0.081190418	N
Ocln	0.016300989	0.02313491	0.000805777	0.001259765	1.419233551	3.37E-06	0.081227004	N
Rnf38	0.145781829	0.163309072	0.002397413	0.003252382	1.120229268	3.40E-06	0.081891748	N
Sgsm2	0.027194067	0.035807122	0.001031361	0.001550569	1.316725548	3.43E-06	0.08263311	N
Gng5	16.15505253	15.93494931	0.032643353	0.041834282	0.98637558	3.45E-06	0.083084753	N
Rad9a	0.224621446	0.246945672	0.002988878	0.004036369	1.099385994	3.46E-06	0.083282711	N
Kctd15	0.210020087	0.233233689	0.002966401	0.004043853	1.11053039	3.46E-06	0.083323756	N
Hpn	0.039516378	0.049714063	0.001255625	0.001834647	1.258062229	3.46E-06	0.08337957	N
Plcd1	0.032795117	0.042175721	0.001136207	0.00168421	1.286036601	3.47E-06	0.083414095	N
Ufd1	0.5842089	0.623602807	0.004970421	0.006651625	1.067431201	3.47E-06	0.083549929	N
Gab1	0.170040173	0.150506888	0.002787022	0.003401431	0.885125472	3.47E-06	0.08362265	N
Lmf2	0.169615266	0.187483754	0.002623402	0.003503385	1.105347168	3.48E-06	0.083781187	N
Mapk4	0.023369901	0.031193138	0.000968696	0.001454664	1.334756932	3.49E-06	0.083945676	N
Atxn7l3	0.327912546	0.35586171	0.003642042	0.004892379	1.085233592	3.49E-06	0.083994427	N
Sec23a	0.214887206	0.239342345	0.002969534	0.004073809	1.113804533	3.49E-06	0.084001271	N
Camk2n1	0.112175525	0.135950091	0.002401897	0.003634436	1.211940756	3.49E-06	0.084105311	N
Dnajc12	0.119901112	0.142578633	0.00245644	0.003636521	1.189135194	3.54E-06	0.085175305	N
Xlr4a	0.007648331	0.012477255	0.000557761	0.000936376	1.631369584	3.56E-06	0.085568618	N
Pcsk1	0.034765142	0.044905121	0.001208474	0.001805645	1.291670855	3.56E-06	0.085602794	N
Wrnip1	0.145434178	0.1645438	0.002401027	0.003318438	1.131397053	3.57E-06	0.08591147	N
Gm3839	0.010970334	0.016441383	0.000656556	0.001045557	1.4987131	3.57E-06	0.08601941	N
Cd27	0.025224042	0.018066025	0.001061079	0.001138637	0.716222462	3.58E-06	0.08621487	N
Chmp4c	0.025146786	0.03372758	0.00099736	0.001520625	1.341228248	3.59E-06	0.086343267	N
Crlf2	0.075633498	0.090525084	0.001718829	0.002473722	1.196891413	3.59E-06	0.08645322	N
Reps1	0.428345179	0.463802963	0.004223986	0.005731777	1.08277853	3.59E-06	0.086503916	N
Hagh	0.269661619	0.298674292	0.003354361	0.004631627	1.10758918	3.60E-06	0.08657038	N
1700001C02Rik	0.00710754	0.013127112	0.001009305	0.001591005	1.846927589	3.61E-06	0.086790625	N
Itgb5	0.402116811	0.43481934	0.004328475	0.005806734	1.081325943	3.63E-06	0.087335924	N
Pipox	0.012476823	0.018325968	0.000700629	0.001104472	1.468800827	3.67E-06	0.088417559	N
Gm26778	0.00861403	0.004484014	0.00059478	0.000546403	0.520547722	3.70E-06	0.08916217	N
Snupn	0.254055933	0.228164804	0.00321201	0.003916514	0.898088861	3.72E-06	0.089649689	N
Pccb	0.10085754	0.116714323	0.001974852	0.002755959	1.157219605	3.73E-06	0.089882559	N
Pcdh8	0.091084672	0.138484533	0.003845295	0.007140351	1.520393385	3.74E-06	0.089903399	N
Cradd	0.078530593	0.09149987	0.001773283	0.002455102	1.165149353	3.74E-06	0.090127162	N
Mcm3	2.700401731	2.794125292	0.011620386	0.015412363	1.034707266	3.76E-06	0.090389803	N
Cacng4	0.050254944	0.061931375	0.001477828	0.00215734	1.232343919	3.77E-06	0.090805835	N
Tet3	0.389485476	0.423641799	0.004099706	0.005597741	1.087696012	3.82E-06	0.09190431	N
Zfp930	0.153932324	0.172796985	0.00249972	0.003413892	1.122551653	3.82E-06	0.091970751	N
Bmp2k	0.107810569	0.091824799	0.002210999	0.002626386	0.851723534	3.84E-06	0.092516491	N
Cul9	0.355570148	0.282492852	0.009428087	0.010469495	0.794478538	3.85E-06	0.092586033	N
Zc4h2	0.095372373	0.111385495	0.001941269	0.002738051	1.167901053	3.85E-06	0.092702222	N
Ehbp1l1	0.128669654	0.136210034	0.003082656	0.003694889	1.058602628	3.87E-06	0.093178034	N
Eri3	0.628669654	0.661489472	0.00533599	0.006960586	1.05220519	3.88E-06	0.093321654	N
Prrx2	1.419228986	1.305172862	0.014473601	0.017972028	0.91963515	3.90E-06	0.093785861	N
Ppp1r12a	0.954071384	0.996230829	0.006964998	0.00904517	1.044188984	3.90E-06	0.093957453	N
Ptn	2.108274104	1.837275799	0.019166893	0.021181496	0.871459644	3.94E-06	0.094753146	N
Rdm1	0.267614339	0.29295555	0.003357356	0.004536762	1.094693024	3.94E-06	0.09492418	N
Ehd4	0.359587454	0.396672732	0.004532183	0.006298359	1.103132848	3.95E-06	0.095172	N
Rap1b	1.838148949	1.784312451	0.010793233	0.014454075	0.970711569	4.00E-06	0.09632021	N
Bmp2	0.233621755	0.213088121	0.004308623	0.005496096	0.912107352	4.04E-06	0.097124196	N
Abcf3	0.275378554	0.29854432	0.003351542	0.004467877	1.08412335	4.04E-06	0.09712498	N
Gap43	0.386472497	0.337795685	0.005209625	0.006051946	0.874048445	4.04E-06	0.097216538	N
Mtmr4	0.227518541	0.256108656	0.002994636	0.004232536	1.125660592	4.04E-06	0.097299245	N
Ankrd27	0.205848269	0.22777489	0.002936297	0.003980019	1.10651836	4.05E-06	0.097430208	N
Nedd1	0.215775649	0.239537302	0.002928828	0.004012999	1.110122032	4.05E-06	0.097436043	N
Slc33a1	0.06960754	0.083506629	0.001652733	0.00237334	1.199677913	4.05E-06	0.097452585	N
Det1	0.129017305	0.146022875	0.002390951	0.003205478	1.131808439	4.05E-06	0.097520676	N
Hist1h2ak	0.114222806	0.131596049	0.00218286	0.003045786	1.152099599	4.05E-06	0.097563383	N
Adamts6	0.016069221	0.022485053	0.000800383	0.001223119	1.399262162	4.06E-06	0.097712218	N
AI838599	0.004403585	0.008058227	0.000425789	0.000755092	1.829924434	4.06E-06	0.097807645	N
Ofd1	0.209247528	0.23427346	0.002904483	0.004025283	1.119599654	4.08E-06	0.098139004	N
Cspg5	0.031327256	0.041395893	0.001139116	0.001763831	1.321401819	4.08E-06	0.098224053	N
Trappc12	0.179310878	0.200350923	0.002668915	0.003660907	1.117338365	4.10E-06	0.098594282	N
Ankrd13a	0.322620519	0.347868469	0.00365066	0.004837495	1.078258971	4.12E-06	0.099274787	N
Gm17087	0.00934796	0.014491812	0.000612892	0.000997872	1.550264562	4.13E-06	0.099363817	N
9030622O22Rik	0.002858467	0.005653756	0.000353592	0.000618266	1.977897835	4.13E-06	0.0993812	N
Atp5o.1	7.755330655	7.88127112	0.019157188	0.024446139	1.016239213	4.13E-06	0.099491806	N
Taf4b	0.085599506	0.100077983	0.00182592	0.002571646	1.169142067	4.15E-06	0.099789206	N
Mtor	0.217900185	0.238172602	0.002954987	0.003934902	1.093035334	4.18E-06	0.1005269	N
Dnajc14	0.18862021	0.210358721	0.002718858	0.003736697	1.115250168	4.20E-06	0.101073995	N
Usp5	0.572852287	0.611775409	0.004896344	0.006559826	1.067946177	4.20E-06	0.101162119	N
Lin7a	0.017228059	0.02404471	0.000837732	0.001288503	1.395671428	4.20E-06	0.101199679	N
Itfg1	0.24250618	0.26891084	0.003111359	0.00428784	1.108882417	4.21E-06	0.101219129	N
Etaa1	0.541834054	0.579672472	0.004860571	0.00650116	1.06983396	4.21E-06	0.101436743	N
Lsm11	0.222226514	0.244996101	0.002970275	0.004037812	1.102461161	4.22E-06	0.101520791	N
Prune2	0.024721879	0.033012737	0.000989511	0.001500683	1.33536522	4.24E-06	0.102132396	N
Krt18	4.264717244	4.575383416	0.055501645	0.073332855	1.072845667	4.26E-06	0.102513141	N
Gm20604	0.216432324	0.238042631	0.002948543	0.003974923	1.099847871	4.27E-06	0.10283528	N
Acadm	0.449436032	0.480179361	0.00445652	0.005901722	1.068404236	4.28E-06	0.103036392	N
Gm26772	0.094561187	0.069469717	0.004145438	0.004384023	0.734653605	4.30E-06	0.10349357	N
Hspg2	0.223578492	0.251234728	0.00330945	0.004590149	1.123698108	4.32E-06	0.103922432	N
Chmp2b	0.434989184	0.462438264	0.004344754	0.005716449	1.063102901	4.32E-06	0.103947568	N
Zfp651	0.057516996	0.069794645	0.001514598	0.002172033	1.213461232	4.33E-06	0.104307852	N
Maml1	0.109046663	0.126527164	0.002061904	0.002912623	1.160302948	4.35E-06	0.104588786	N
Napepld	0.03967089	0.049649077	0.001244694	0.001808096	1.251524158	4.35E-06	0.104621196	N
Cyb5rl	0.075363103	0.087405771	0.001755786	0.002378447	1.159795281	4.36E-06	0.104834579	N
Ubxn8	0.171160383	0.189173382	0.002625781	0.003527537	1.105240467	4.37E-06	0.105294748	N
Ints6l	0.097535538	0.113270081	0.00200673	0.002800945	1.161321127	4.38E-06	0.105337099	N
Rfx6	0.000115884	0.001234728	6.69E-05	0.000297645	10.65488259	4.41E-06	0.106099789	N
Igf1r	0.750540791	0.801663634	0.005861257	0.007941468	1.068114676	4.43E-06	0.10657331	N
Prrc2b	0.748068603	0.789121393	0.005758512	0.007592373	1.054878376	4.43E-06	0.106592038	N
Scaf11	3.104643078	3.004808942	0.013137133	0.016584458	0.967843603	4.49E-06	0.10808878	N
Gpr19	0.06848733	0.081946972	0.001638681	0.00234647	1.196527469	4.51E-06	0.108586904	N
Tmem201	0.225818912	0.249155186	0.002991632	0.004070302	1.103340652	4.52E-06	0.108749456	N
Hsf2	0.302418109	0.330127372	0.003643274	0.004956552	1.091625675	4.64E-06	0.111722481	N
Prpf40b	0.158529048	0.178125812	0.002497874	0.003423296	1.123616235	4.65E-06	0.111982892	N
Suv39h2	0.607578801	0.643748375	0.005157239	0.006805757	1.059530672	4.66E-06	0.112221367	N
Adipor1	0.771052225	0.812321289	0.005869784	0.007744733	1.053523047	4.66E-06	0.112269665	N
Rbm48	0.193796354	0.215622563	0.002781459	0.003788608	1.112624459	4.68E-06	0.112670444	N
C430042M11Rik	0.018193758	0.025019496	0.00084316	0.001288935	1.375169225	4.79E-06	0.11522554	N
Usp11	0.137476823	0.120353522	0.002336866	0.00284102	0.875445907	4.79E-06	0.115287099	N
Nup98	0.97099042	0.840330127	0.012414492	0.013179024	0.865436064	4.82E-06	0.116016252	N
Narf	0.169924289	0.188523525	0.002655424	0.003587947	1.109456015	4.84E-06	0.11652726	N
Tmem216	0.379287701	0.413244086	0.004057809	0.005525562	1.089526724	4.84E-06	0.116552274	N
Ftl1	32.44572775	31.95054588	0.059523775	0.072847815	0.984738149	4.85E-06	0.116835422	N
Tbkbp1	0.071345797	0.0845464	0.001681668	0.002376285	1.185022847	4.86E-06	0.116850879	N
Hist1h2ac	0.149683251	0.170132571	0.002779381	0.003851641	1.136617289	4.87E-06	0.117100065	N
Pstk	0.73895241	0.78145308	0.005665636	0.007525136	1.057514759	4.88E-06	0.117479685	N
Srarp	0.017343943	0.026449181	0.001314064	0.002141874	1.524980852	4.88E-06	0.117565553	N
Set	33.00162237	33.52937354	0.063691257	0.085079393	1.015991673	4.91E-06	0.118154902	N
Dbr1	0.245210136	0.268520925	0.003144718	0.004245884	1.095064543	4.93E-06	0.118598806	N
Prpf3	0.465350742	0.502469457	0.004418034	0.005987669	1.079765028	4.96E-06	0.1193762	N
Pomgnt1	0.227016378	0.248375357	0.003057485	0.00408065	1.094085631	4.99E-06	0.120034892	N
Hyls1	0.068101051	0.081232129	0.001643848	0.002338171	1.192817557	5.02E-06	0.120812685	N
Trub1	0.412507726	0.442357681	0.004140633	0.005522003	1.072362174	5.02E-06	0.120910853	N
Mocs3	0.104874845	0.120678451	0.002016944	0.002803454	1.150690141	5.04E-06	0.121203973	N
Slc27a3	0.280013906	0.302768391	0.003865027	0.005093321	1.081261982	5.09E-06	0.122606798	N
Serinc1	0.492622064	0.521380296	0.004648074	0.006097771	1.058377881	5.10E-06	0.122642567	N
Gm26867	0.006991656	0.003444242	0.000523607	0.000472303	0.492621789	5.11E-06	0.122917173	N
Jmjd6	1.255716934	1.312516246	0.007857225	0.010337784	1.045232576	5.14E-06	0.123650699	N
Tm6sf1	0.103020705	0.117559137	0.002206318	0.003009389	1.141121462	5.17E-06	0.124499201	N
Ric8a	0.239029666	0.264491812	0.003104478	0.00426526	1.106522952	5.18E-06	0.124627886	N
Tmem38a	0.038280284	0.048154406	0.00122707	0.001793143	1.257942748	5.19E-06	0.124857697	N
Chd2	0.403739184	0.434884325	0.004231581	0.005671375	1.077141735	5.23E-06	0.125835235	N
Zfp473	0.024528739	0.032037952	0.00098592	0.001443264	1.306139358	5.24E-06	0.126156373	N
Plac8	0.595217862	0.544385235	0.00937136	0.011843249	0.914598285	5.25E-06	0.126252603	N
Amdhd1	0.011511125	0.016961269	0.000669703	0.00105307	1.473467515	5.27E-06	0.126839065	N
Pnpo	0.312770396	0.254808942	0.004659282	0.004956101	0.814683697	5.28E-06	0.127016151	N
Rbm6	0.870905439	0.92604627	0.006209561	0.008388676	1.063314372	5.30E-06	0.12755693	N
Znrf3	0.081929852	0.096698726	0.001790816	0.002552054	1.180262436	5.32E-06	0.128087188	N
Ndufaf6	0.556937577	0.596958669	0.004920887	0.006646045	1.071859206	5.33E-06	0.128342077	N
Riok2	0.505292027	0.540940993	0.004597507	0.006163644	1.070551214	5.34E-06	0.12846983	N
Fntb	0.210174598	0.235898102	0.002865675	0.003997511	1.122391118	5.39E-06	0.129699743	N
Myo10	0.390412546	0.428450741	0.00447211	0.006157822	1.097430769	5.41E-06	0.130237467	N
Atp5f1	9.741424598	9.896477775	0.020800786	0.026990222	1.015916889	5.42E-06	0.130357371	N
Tada1	0.22736403	0.2522745	0.003029271	0.004161591	1.109562053	5.43E-06	0.130767285	N
Arhgef16	0.026730532	0.035612165	0.001082639	0.001682776	1.332265514	5.45E-06	0.131063587	N
Nts	0.00749382	0.013711983	0.000633023	0.001180753	1.829772295	5.45E-06	0.131098861	N
Ctsf	0.070032447	0.083961528	0.001659699	0.002385612	1.198894677	5.46E-06	0.131418348	N
Nfya	0.194182633	0.215037692	0.002802336	0.003805779	1.107399197	5.48E-06	0.131919529	N
Casp8	0.096840235	0.110995581	0.002000586	0.002740621	1.146172158	5.53E-06	0.133040859	N
Zfp622	0.830539246	0.877891864	0.006087122	0.008098107	1.057014305	5.57E-06	0.134067742	N
Cep135	0.287160074	0.314335846	0.00342801	0.004657662	1.094636317	5.60E-06	0.134890335	N
Meaf6	0.855145241	0.903626202	0.006139992	0.008200854	1.056693248	5.61E-06	0.134958233	N
Dse	0.174057478	0.19313751	0.002723718	0.003665909	1.109619142	5.62E-06	0.135148089	N
Exoc7	0.215041718	0.236417988	0.00292913	0.003953007	1.099405223	5.64E-06	0.135768068	N
Cdca3	1.643580037	1.700935794	0.008713	0.011238892	1.034896845	5.64E-06	0.135823805	N
Panx1	0.183328183	0.206849493	0.002703987	0.003776345	1.12830166	5.66E-06	0.13623767	N
Slc25a30	0.090737021	0.105666753	0.00190101	0.002655916	1.164538489	5.68E-06	0.136660132	N
Polr2e	4.950517614	5.062581232	0.01468386	0.019226811	1.022636748	5.72E-06	0.137649551	N
Bend3	0.135738566	0.154146088	0.002334085	0.003232689	1.135610109	5.72E-06	0.137718122	N
Smc1a	3.251970025	3.353002339	0.012979777	0.017250867	1.031068034	5.75E-06	0.13834456	N
Rbfox3	0.031288628	0.039511308	0.001152829	0.001646614	1.2628009	5.75E-06	0.138363287	N
Atp6v0a1	0.195882262	0.175396413	0.002803623	0.003452074	0.895417538	5.75E-06	0.138392782	N
Naa30	0.22249691	0.249220172	0.002982779	0.004181117	1.120106216	5.75E-06	0.138393797	N
Fam69b	0.056010507	0.068040031	0.001502445	0.00216104	1.21477264	5.76E-06	0.138633738	N
Exosc10	0.494592089	0.529048609	0.004531795	0.006048413	1.069666542	5.76E-06	0.13869579	N
Polr2d	1.699513288	1.76059267	0.008561942	0.011138165	1.035939337	5.78E-06	0.139011894	N
Rai1	0.20453492	0.227060047	0.002864776	0.003920146	1.110128516	5.78E-06	0.139194627	N
Opn3	0.08907602	0.104497011	0.001888698	0.002676337	1.173121688	5.80E-06	0.139516511	N
Tmcc2	0.0651267	0.077462958	0.001609568	0.00227519	1.189419372	5.80E-06	0.139548986	N
Bik	0.06362021	0.080972186	0.001816048	0.002776363	1.272743142	5.84E-06	0.140652183	N
Dock6	0.076753708	0.089420328	0.00173893	0.002409776	1.165029411	5.85E-06	0.140884859	N
Tor1b	0.457084363	0.494931115	0.004341617	0.005940826	1.082800364	5.86E-06	0.141144143	N
Tmem212	0.001004326	0.004678971	0.000299151	0.001071143	4.658815061	5.88E-06	0.141517387	N
A930024E05Rik	0.135699938	0.155510788	0.002358023	0.003310466	1.145990114	5.92E-06	0.142425237	N
Efnb3	0.178731459	0.199051209	0.002848066	0.003883698	1.113688717	5.94E-06	0.143034604	N
Smyd3	0.119592089	0.136859891	0.002176185	0.003022998	1.144389165	5.96E-06	0.143500793	N
Zbtb18	0.094908838	0.11041071	0.002030785	0.002879637	1.163334331	5.97E-06	0.14378074	N
Sirpa	0.067598888	0.080127372	0.001648726	0.002319804	1.18533566	5.98E-06	0.143843098	N
Ccdc90b	0.430237948	0.462893164	0.004344312	0.005818428	1.075900361	5.99E-06	0.14409124	N
Aup1	0.594792954	0.631855992	0.005075135	0.006734777	1.062312502	6.00E-06	0.144422367	N
Cln6	0.082779666	0.096698726	0.001785967	0.002503602	1.168145882	6.02E-06	0.1449332	N
Rnf138	0.491888133	0.530348323	0.004679701	0.006356469	1.078188896	6.07E-06	0.146168615	N
Fbxw4	0.07783529	0.090525084	0.001754168	0.002425446	1.163033939	6.10E-06	0.146879343	N
Slc7a8	0.024915019	0.017676111	0.001012432	0.00109749	0.709456075	6.14E-06	0.147680706	N
Ap3s2	0.615111248	0.656550559	0.005147476	0.006919255	1.067368806	6.16E-06	0.148227351	N
4833420G17Rik	0.381412237	0.416168443	0.004000995	0.005481697	1.091125041	6.17E-06	0.148402351	N
Arid4a	0.424868665	0.457239407	0.004358005	0.00584199	1.076189997	6.19E-06	0.14904408	N
Gstt2	0.083629481	0.098063426	0.001833924	0.002585684	1.172593983	6.19E-06	0.149072604	N
Snx16	0.178422435	0.198401352	0.002721299	0.003707884	1.111975361	6.19E-06	0.149073635	N
Prss35	0.020472806	0.014166883	0.001037343	0.001116035	0.691985424	6.20E-06	0.149171622	N
Ube2cbp	0.107153894	0.122173122	0.002048688	0.002816541	1.140165025	6.20E-06	0.149188072	N
Nphp1	0.219136279	0.245386015	0.003085907	0.004314438	1.119787266	6.33E-06	0.152375549	N
Zc3h14	0.873223115	0.919872628	0.006243035	0.008276244	1.053422215	6.38E-06	0.153509699	N
Cyp2s1	0.012051916	0.018066025	0.000706218	0.00114234	1.499016883	6.40E-06	0.153983527	N
Pank2	0.483969407	0.514296855	0.004541023	0.005978828	1.062663978	6.41E-06	0.154174139	N
Tnk2	0.101127936	0.117234208	0.001980731	0.002778949	1.159266306	6.43E-06	0.154747921	N
Cstb	1.144043572	1.080972186	0.007648661	0.009551464	0.944869769	6.60E-06	0.158828237	N
Ebf3	0.037739493	0.029243566	0.001299744	0.001485992	0.77487968	6.60E-06	0.158906016	N
Med20	0.28704419	0.313231089	0.003399757	0.004615611	1.091229503	6.68E-06	0.160765674	N
Gjc1	0.990033993	1.034117494	0.007006121	0.009139766	1.044527261	6.70E-06	0.161175235	N
Tmem35a	0.010236403	0.015336626	0.000639754	0.001011768	1.498243669	6.70E-06	0.161327707	N
Dnaaf5	0.113257108	0.130556278	0.002117165	0.002965832	1.152742468	6.72E-06	0.161827872	N
Mdk	18.54515606	18.89595789	0.050087344	0.059596499	1.01891609	6.73E-06	0.162014998	N
Rbm45	0.096917491	0.113400052	0.001932142	0.002753457	1.170067974	6.74E-06	0.162136773	N
Cdk11b	1.847535538	1.783467637	0.00928192	0.011977611	0.965322507	6.75E-06	0.162354586	N
Psma6	5.136665637	5.250779828	0.014563396	0.019034579	1.022215616	6.75E-06	0.162432644	N
Dnah5	0.009193449	0.018520925	0.000946057	0.002019565	2.014578641	6.78E-06	0.163136221	N
Ptgs1	0.012824475	0.019170782	0.00072653	0.001182965	1.494859083	6.82E-06	0.164181775	N
Pdss2	0.178576947	0.19918118	0.002648091	0.003634969	1.115380141	6.83E-06	0.164451465	N
Cnot1	1.013867429	1.062191318	0.006755274	0.008885877	1.047662927	6.85E-06	0.164758256	N
Ccm2	0.532601978	0.567390174	0.004819226	0.006389038	1.065317438	6.85E-06	0.16495762	N
Herc4	0.226127936	0.252404471	0.002975223	0.004130517	1.116202075	6.88E-06	0.165630141	N
Mnt	0.110360012	0.124902521	0.00210436	0.002859418	1.131773355	6.90E-06	0.166125058	N
Elovl4	0.108119592	0.123082922	0.002113089	0.002886572	1.138396098	6.92E-06	0.166471452	N
Myd88	0.024490111	0.032297894	0.000977598	0.001466117	1.31881371	6.93E-06	0.166870619	N
Rad51b	0.079419036	0.093189498	0.001763734	0.002478385	1.173389948	6.94E-06	0.16703274	N
Shisa8	0.035962608	0.046594749	0.001234619	0.001874075	1.295644325	6.96E-06	0.167494458	N
Ung	1.046701174	1.114699766	0.007890331	0.010685814	1.064964666	6.99E-06	0.168173411	N
Tmem100	0.07690822	0.057382376	0.002270195	0.002285069	0.746114991	7.09E-06	0.17061664	N
Gm2000	0.608737639	0.643748375	0.005254055	0.006912281	1.057513671	7.10E-06	0.170897304	N
Vgll4	0.707393387	0.748050429	0.006303049	0.008368602	1.057474445	7.12E-06	0.171357354	N
Ifrd1	0.898138133	0.841694827	0.006761276	0.008353493	0.937155206	7.13E-06	0.171692991	N
Gadd45g	1.007648331	0.986742917	0.013498195	0.018274788	0.979253263	7.14E-06	0.171800789	N
Irf3	0.236827874	0.260787627	0.003084739	0.004240901	1.10116948	7.19E-06	0.17302609	N
Rap2b	0.37836063	0.41077463	0.004054532	0.005510757	1.085669588	7.22E-06	0.173705889	N
Sbds	1.009038937	1.059396933	0.006716492	0.008895906	1.04990689	7.22E-06	0.173783811	N
Uba1	1.536812423	1.596828698	0.008262649	0.010833437	1.03905244	7.23E-06	0.174062883	N
Hapln3	0.107849197	0.123147907	0.002164201	0.00296364	1.141852804	7.26E-06	0.174714051	N
Rab21	0.418495056	0.454380036	0.004253371	0.005805771	1.085747682	7.28E-06	0.175151771	N
Mtfr1l	0.676182015	0.717507148	0.005387619	0.007216575	1.061115399	7.29E-06	0.175454121	N
Wdr11	0.1779589	0.20054588	0.002653074	0.003698666	1.126922453	7.33E-06	0.176487482	N
Fbxo32	0.092784302	0.067065246	0.003903816	0.004125978	0.72280811	7.36E-06	0.177183826	N
Mrps36	2.448740729	2.518780868	0.01027363	0.013372903	1.028602513	7.38E-06	0.17772365	N
Cdc25a	1.251699629	1.19268261	0.007816361	0.009887485	0.952850494	7.40E-06	0.178058087	N
Atp6v1g1	2.946152658	2.866389394	0.011208373	0.014465198	0.972926297	7.49E-06	0.180282447	N
Mettl2	0.477325402	0.501104757	0.005157861	0.005970743	1.049817913	7.59E-06	0.182672679	N
Nfia	0.013133498	0.008253184	0.000715971	0.000735115	0.628407162	7.67E-06	0.184707306	N
Ifit2	0.024412855	0.032102937	0.000988299	0.001473578	1.315001333	7.71E-06	0.18561021	N
Clcn2	0.02020241	0.027488952	0.000889663	0.00136532	1.360676865	7.72E-06	0.185776236	N
Pgbd5	0.025301298	0.03372758	0.000995712	0.001520625	1.333037541	7.73E-06	0.186010593	N
Ccnc	0.307903276	0.336755914	0.003541789	0.004829662	1.093706824	7.75E-06	0.186615704	N
Pcbd2	0.453916873	0.489537302	0.004347576	0.005876751	1.078473463	7.78E-06	0.187280943	N
Hmgcl	0.354063659	0.386080062	0.003805004	0.005200365	1.090425557	7.80E-06	0.187838664	N
Mthfs	0.045774104	0.05595269	0.001337444	0.001922173	1.222365611	7.82E-06	0.18826178	N
Atp23	0.252588072	0.271640239	0.003219725	0.00422398	1.075427819	7.84E-06	0.188767306	N
Rab11fip1	0.2213767	0.240642059	0.00334005	0.004363341	1.087025234	7.91E-06	0.190386047	N
Arhgap39	0.130485167	0.150116974	0.002845238	0.004408277	1.150452407	7.94E-06	0.191134296	N
Prep	0.490381644	0.527553938	0.004500466	0.006090616	1.075802785	7.99E-06	0.192308975	N
Cep63	0.339578183	0.368014037	0.003745143	0.005041872	1.083738754	8.00E-06	0.192520074	N
1700010I14Rik	0.025764833	0.03418248	0.001011611	0.001546136	1.326710702	8.01E-06	0.192706551	N
Mier3	0.234587454	0.25968287	0.003089896	0.00425673	1.106976804	8.05E-06	0.193718625	N
Zkscan1	0.191864957	0.171042371	0.002786627	0.003401674	0.891472698	8.07E-06	0.19429237	N
A830082K12Rik	0.006721261	0.003314271	0.000513675	0.000463336	0.493102552	8.09E-06	0.194754191	N
Gm11131	0.001390606	0.003639199	0.000231611	0.000502538	2.616988707	8.10E-06	0.194975701	N
Timm17b	1.393077874	1.45613465	0.007849329	0.010421864	1.045264359	8.12E-06	0.195468166	N
Pax5	0.004596724	0.0018196	0.000441201	0.000355651	0.395847031	8.19E-06	0.197181959	N
BC004004	0.255523795	0.278658695	0.003210299	0.004320156	1.090539123	8.20E-06	0.19725215	N
G2e3	0.674289246	0.63172602	0.005749786	0.007176371	0.936876903	8.25E-06	0.198451512	N
Tet1	0.35441131	0.378931635	0.003936958	0.005204485	1.069186067	8.29E-06	0.19945334	N
Gcsh	3.609510198	3.516701326	0.012516262	0.015906584	0.974287683	8.30E-06	0.19988439	N
Nudt11	0.101784611	0.117104237	0.002033351	0.002829007	1.150510243	8.32E-06	0.200167964	N
Gnpnat1	0.440281211	0.477190018	0.004358314	0.005951619	1.083830075	8.35E-06	0.200948363	N
Dlg4	0.188002163	0.208799064	0.002768357	0.003771606	1.110620541	8.45E-06	0.203302912	N
Pif1	0.088844252	0.103327268	0.001904068	0.002665063	1.163015789	8.45E-06	0.203368916	N
Rcvrn	0.00618047	0.002859371	0.000508097	0.000440166	0.462646218	8.47E-06	0.203870428	N
Slc8a1	0.026460136	0.017611126	0.001268807	0.001270553	0.665571998	8.48E-06	0.204003503	N
Sdsl	0.103406984	0.120678451	0.002045563	0.00292438	1.167024181	8.48E-06	0.204087879	N
Shcbp1	0.571538937	0.603522225	0.005003795	0.006601332	1.055959946	8.57E-06	0.206263616	N
Syt6	0.016996292	0.010462698	0.000889737	0.00085061	0.615587116	8.57E-06	0.206281975	N
Wasl	0.613643387	0.649662074	0.005224686	0.006909011	1.058696448	8.57E-06	0.206310545	N
Rbm33	0.376661001	0.403431245	0.003966204	0.005283433	1.071072513	8.63E-06	0.207765643	N
Casp7	0.047280593	0.057577333	0.001373427	0.001957187	1.217779409	8.67E-06	0.208581303	N
Mapk12	0.14164864	0.158370159	0.002509252	0.003396229	1.118049268	8.68E-06	0.208877648	N
Gnpat	0.598501236	0.641148947	0.005041424	0.006822923	1.071257516	8.68E-06	0.208965301	N
Dcp1a	0.110089617	0.124707564	0.002082457	0.00283401	1.132782255	8.72E-06	0.209940365	N
Fbxo28	0.332741038	0.361775409	0.003666627	0.004983763	1.087258161	8.74E-06	0.210407056	N
Map2k7	0.178770087	0.200480894	0.002642793	0.003655827	1.121445417	8.80E-06	0.211918206	N
Fbxl18	0.217243511	0.239927216	0.003004662	0.004089685	1.104416033	8.82E-06	0.212390452	N
Atp6v1h	0.306898949	0.332531843	0.003579086	0.004798299	1.083522259	8.88E-06	0.213702848	N
Chd1l	0.200054079	0.22322589	0.002827799	0.003917757	1.115827737	8.88E-06	0.213822239	N
Dach1	0.19499382	0.217507148	0.00307084	0.004216204	1.115456628	8.91E-06	0.214382017	N
Ntmt1	0.91934487	0.963672992	0.006416268	0.008446089	1.048217076	8.91E-06	0.214499443	N
Ccng1	0.180817367	0.203210294	0.00304961	0.004218486	1.123842787	8.94E-06	0.215167393	N
Ubtf	1.706002781	1.77722901	0.008990728	0.011908978	1.041750359	9.01E-06	0.216857113	N
Pkn3	0.026305624	0.033987523	0.00101402	0.001489376	1.292024947	9.01E-06	0.216860755	N
Plekhm2	0.083436341	0.096308812	0.001808457	0.002492747	1.154278948	9.02E-06	0.216975735	N
Lrrc10	0.046392151	0.029568495	0.002140072	0.001944805	0.637359864	9.06E-06	0.218069901	N
Mettl16	1.058328183	1.104042111	0.006942416	0.009072827	1.043194473	9.14E-06	0.219882517	N
9430015G10Rik	0.169653894	0.189108396	0.002585203	0.003535537	1.114671712	9.14E-06	0.219885297	N
D8Ertd738e	5.435105068	5.315115675	0.015329357	0.019403081	0.977923261	9.17E-06	0.220583417	N
Pak4	0.498223115	0.526449181	0.004685058	0.00613928	1.056653466	9.19E-06	0.221117645	N
Abhd2	0.075942522	0.08877047	0.00177385	0.002471878	1.168916551	9.22E-06	0.22194375	N
9330159F19Rik	0.010043263	0.015141669	0.000622136	0.00100147	1.507644318	9.23E-06	0.222074972	N
Phkg2	0.186341162	0.206979465	0.002718068	0.003708163	1.110755468	9.24E-06	0.222437213	N
Klhl32	0.056976205	0.069404731	0.001580928	0.002266087	1.218135373	9.25E-06	0.222557123	N
Wdr92	0.354449938	0.379581492	0.003829029	0.005064825	1.070902972	9.27E-06	0.223034247	N
Fah	0.066671817	0.078892644	0.001631999	0.002296034	1.183298238	9.35E-06	0.225114544	N
Ppp1r3d	0.017807478	0.011957369	0.000911498	0.000980864	0.671480214	9.39E-06	0.2259862	N
Tbce	0.242969716	0.265791526	0.003108042	0.0042001	1.09392862	9.39E-06	0.226044823	N
Ift122	0.126931397	0.144658175	0.002252719	0.003139652	1.139656372	9.40E-06	0.226172261	N
Nrros	0.012129172	0.017026254	0.000731084	0.001074835	1.40374417	9.41E-06	0.22646602	N
Ttc39b	0.030361557	0.038926436	0.001094042	0.001615157	1.282096158	9.42E-06	0.226719082	N
Kcnip3	0.042722497	0.053028334	0.001295501	0.001886583	1.2412274	9.43E-06	0.226905194	N
Hoxb6	0.40138288	0.456979465	0.005275924	0.007619532	1.138512595	9.44E-06	0.227308878	N
Fgf5	0.005716934	0.009877827	0.000481162	0.000843587	1.727818799	9.49E-06	0.228462465	N
Foxc2	0.444955192	0.41031973	0.006881715	0.008631214	0.922159663	9.50E-06	0.228546972	N
Gsc2	0.005639679	0.009422927	0.000468629	0.000784265	1.670826939	9.59E-06	0.230728745	N
Ascl4	0.002394932	0.005263842	0.000303798	0.000611623	2.197908718	9.64E-06	0.23191322	N
1110038F14Rik	1.213535229	1.156355602	0.007361939	0.009277522	0.952881774	9.69E-06	0.233249827	N
B4galnt4	0.091200556	0.104951911	0.001920462	0.002658552	1.150781474	9.73E-06	0.234288249	N
Oprk1	0.015103523	0.021185339	0.000783215	0.001214235	1.40267535	9.75E-06	0.234604015	N
Shank1	0.024451483	0.032037952	0.000990524	0.001475102	1.310266181	9.79E-06	0.235531701	N
Pabpc4	1.618665019	1.681894983	0.009039562	0.011866618	1.039063033	9.79E-06	0.235540645	N
Coq10a	0.085097342	0.098518326	0.00183782	0.002557455	1.15771331	9.84E-06	0.236741584	N
Arg2	0.016725896	0.02358981	0.000973993	0.001510791	1.410376461	9.96E-06	0.239731681	N
Tspan7	0.306860321	0.335391214	0.004001809	0.005494467	1.092976806	1.00E-05	0.240702356	N
Tal2	0.014253708	0.020340525	0.000811883	0.001277855	1.427033912	1.00E-05	0.240900778	N
Fam46a	0.098037701	0.075903301	0.002485833	0.002571207	0.774225636	1.01E-05	0.24212088	N
Rab23	0.220411001	0.241876787	0.002996733	0.004056268	1.097389812	1.01E-05	0.243155888	N
Kctd13	0.091470952	0.105796725	0.001892173	0.002636426	1.156615545	1.02E-05	0.244925047	N
Zfp612	0.083050062	0.098128412	0.001838596	0.002628455	1.18155736	1.02E-05	0.244991785	N
6720489N17Rik	0.080693758	0.095528984	0.001790485	0.002563168	1.183846016	1.02E-05	0.245308526	N
Ifitm3	0.574242892	0.610280738	0.010369863	0.013032261	1.062757147	1.02E-05	0.246272269	N
Tbc1d10b	0.258729913	0.283922537	0.003227987	0.004389706	1.097370355	1.03E-05	0.247044625	N
Spp2	0.045194685	0.035482194	0.00140617	0.001590047	0.785096612	1.03E-05	0.247547492	N
Taf1b	0.188272559	0.211268521	0.002727732	0.003792843	1.122141869	1.03E-05	0.247951129	N
Ptrh2	1.139485476	1.191967767	0.007307595	0.009636386	1.046057885	1.03E-05	0.248161399	N
Brf1	0.140296663	0.157460359	0.002348561	0.00321376	1.122338592	1.04E-05	0.249407594	N
Dab1	0.145318294	0.165843514	0.002604305	0.00363628	1.141243196	1.04E-05	0.250287406	N
Ddb2	0.039400494	0.048154406	0.001263466	0.001783697	1.222177709	1.05E-05	0.251919527	N
Hand1	1.615536156	1.894463218	0.021617448	0.031090038	1.172652937	1.05E-05	0.252395247	N
Rtf1	3.060916255	2.980439303	0.011847168	0.015161131	0.973708215	1.05E-05	0.253411131	N
Ppat	1.419499382	1.478554718	0.008290892	0.010900517	1.041602932	1.06E-05	0.255224198	N
Slc35a1	0.466741347	0.499610086	0.004489804	0.006017253	1.070421741	1.06E-05	0.255228126	N
Rnf4	0.786542027	0.830842215	0.005825691	0.007765074	1.056322721	1.06E-05	0.25609208	N
Gtpbp10	0.252935723	0.278788666	0.00321287	0.004390405	1.102211515	1.07E-05	0.258147874	N
Rasa1	0.573315822	0.606576553	0.00499952	0.00660521	1.058014675	1.07E-05	0.258352391	N
Pir	0.172010198	0.19177281	0.002673216	0.003644582	1.114892096	1.08E-05	0.260137164	N
Sag	0.056898949	0.043605407	0.00207202	0.002288218	0.766365765	1.08E-05	0.261049378	N
Rbm38	0.40999691	0.364439823	0.005125881	0.006075656	0.888884317	1.09E-05	0.261156141	N
Gatm	0.029820766	0.037691708	0.001112196	0.001605263	1.263941622	1.09E-05	0.263443143	N
Atf7ip	0.485900803	0.51845594	0.004639762	0.006170681	1.066999552	1.10E-05	0.263798457	N
Taf7	1.15118974	1.20145568	0.00768082	0.010022775	1.043664339	1.10E-05	0.264283613	N
Map7d2	0.168070148	0.18254484	0.002937235	0.003799554	1.086122919	1.11E-05	0.266803937	N
Rabif	0.353754635	0.384260463	0.003818248	0.005196127	1.086234424	1.11E-05	0.267090313	N
Hist1h4d	0.49289246	0.54068105	0.005001884	0.007016136	1.09695541	1.11E-05	0.267173184	N
Icmt	0.116308714	0.13491032	0.002139204	0.003039823	1.159933031	1.11E-05	0.267596815	N
Hdac10	0.056821693	0.069729659	0.001473681	0.002180901	1.227166162	1.11E-05	0.267625257	N
Ldhc	0.026923671	0.034897323	0.00103956	0.001540993	1.296157657	1.12E-05	0.269608781	N
Ppt1	0.264987639	0.240577073	0.00329097	0.004046703	0.90788036	1.12E-05	0.269827634	N
Acat1	0.104643078	0.119833637	0.002041672	0.002830536	1.145165443	1.12E-05	0.270554982	N
Cpeb2	0.027000927	0.020210554	0.001077544	0.001227418	0.748513324	1.12E-05	0.270576919	N
Lrrc75a	0.057516996	0.069534702	0.001512626	0.002176459	1.208941823	1.13E-05	0.270845789	N
Snrpd1	11.96029048	12.14686769	0.02414701	0.03137869	1.015599722	1.13E-05	0.270895871	N
Ank2	0.190088072	0.209123993	0.002870394	0.003865021	1.100142638	1.14E-05	0.273286937	N
Tmem131	0.34881026	0.375877307	0.003761141	0.005024666	1.077598197	1.14E-05	0.274202258	N
Cpne5	0.093827256	0.107096439	0.002092054	0.002815934	1.141421411	1.14E-05	0.274219325	N
Kcnj5	0.010699938	0.006368599	0.00069105	0.000704079	0.595199598	1.14E-05	0.274739669	N
Olfml2a	0.048400803	0.060306733	0.001470101	0.002165212	1.245986186	1.15E-05	0.276871198	N
Anapc1	0.50579419	0.538276579	0.004582855	0.006097248	1.064220565	1.15E-05	0.277213425	N
Fam220a	0.523987948	0.55868209	0.00471414	0.006296112	1.066211717	1.16E-05	0.280181633	N
Trpa1	0.005021632	0.008708084	0.000442711	0.000765735	1.734114495	1.16E-05	0.280199243	N
Sec1	0.002588072	0.005263842	0.00032047	0.000590544	2.033885679	1.17E-05	0.280427795	N
Hltf	0.186920581	0.209903821	0.002745217	0.00383704	1.122957248	1.17E-05	0.281332128	N
Gpt2	0.119437577	0.135105277	0.002191543	0.003000802	1.13117898	1.17E-05	0.281803938	N
Card19	0.066440049	0.077917858	0.001672101	0.002321054	1.172754366	1.17E-05	0.281857223	N
Dis3	0.967088999	0.913958929	0.006677061	0.008369583	0.945061861	1.19E-05	0.285790086	N
Zfp362	0.179504017	0.204834936	0.002786851	0.004009469	1.141116168	1.19E-05	0.286146908	N
Vash1	0.020318294	0.027293995	0.000895413	0.001351585	1.343321199	1.21E-05	0.292023862	N
Klf10	0.091934487	0.106576553	0.001965587	0.002750462	1.159266306	1.21E-05	0.292205113	N
Sdhaf4	0.664245983	0.703535222	0.005402719	0.007189758	1.05914863	1.22E-05	0.293486958	N
Pgpep1	0.117313041	0.135300234	0.00215793	0.003041475	1.153326459	1.22E-05	0.294314238	N
Slc30a6	0.150957973	0.170587471	0.002417938	0.003363839	1.130032867	1.22E-05	0.294609426	N
Gstm7	0.0190822	0.02586431	0.000864259	0.001315431	1.355415493	1.24E-05	0.298907038	N
Dnlz	0.752665328	0.797244606	0.005665304	0.007588675	1.059228554	1.24E-05	0.299409102	N
Creb3l3	0.029550371	0.021770211	0.001107771	0.001211821	0.736715308	1.24E-05	0.299519062	N
Fbxo17	0.069568912	0.080062386	0.00197638	0.00244147	1.150835678	1.25E-05	0.301279524	N
Cfap20	1.198586218	1.253964128	0.007383241	0.009778347	1.046202692	1.26E-05	0.302402859	N
Spryd3	0.099814586	0.113595009	0.001988563	0.002716643	1.138060215	1.26E-05	0.303191946	N
4930430F08Rik	0.116038319	0.131791006	0.002129636	0.002932908	1.135754182	1.26E-05	0.304020217	N
Ptgis	0.572775031	0.60586171	0.005401513	0.007108536	1.057765576	1.26E-05	0.304253589	N
Aspg	0.036194376	0.045360021	0.001195048	0.001744216	1.253233958	1.26E-05	0.304375237	N
Synj2bp	0.675409456	0.719586691	0.0053897	0.007274867	1.065408079	1.27E-05	0.305180327	N
Arid5a	0.107424289	0.081557057	0.003430404	0.003270538	0.759204999	1.27E-05	0.30566668	N
Notum	0.122064277	0.138484533	0.002454754	0.003361755	1.134521393	1.27E-05	0.306725553	N
Rell1	0.178461063	0.200805823	0.002783815	0.003888156	1.125208039	1.28E-05	0.30893868	N
Fhl1	0.483274104	0.50649857	0.005333663	0.006766961	1.048056509	1.29E-05	0.310800381	N
Abcb7	0.187229604	0.204510008	0.003005971	0.00382458	1.092295251	1.29E-05	0.311090361	N
Tmem258	3.036851051	2.95704445	0.011603328	0.014767915	0.973720608	1.30E-05	0.312905221	N
Ppp1r15a	0.257841471	0.238562516	0.003623261	0.004635247	0.925229426	1.30E-05	0.312968799	N
Lrig2	0.064779048	0.076488173	0.001601281	0.002257776	1.180754808	1.32E-05	0.316551461	N
Fes	0.015296663	0.021120354	0.000770584	0.00117363	1.380716444	1.32E-05	0.317875502	N
Csrnp3	0.037816749	0.046269821	0.001237311	0.001745084	1.223527188	1.32E-05	0.31801261	N
Wdr26	1.084865575	1.137314791	0.007061609	0.009360694	1.048346281	1.32E-05	0.318031545	N
Ipo9	0.495673671	0.527034053	0.004575423	0.006076188	1.063268201	1.33E-05	0.319482413	N
Alg14	0.251970025	0.276839095	0.003164583	0.004321893	1.098698529	1.33E-05	0.320425829	N
Mbd6	0.162314586	0.181505069	0.002509959	0.003456018	1.118230182	1.35E-05	0.324281119	N
Ddah1	0.692676143	0.644398232	0.008044504	0.010396455	0.930302333	1.35E-05	0.324451076	N
Hdlbp	2.955384734	2.859890824	0.012436964	0.01555558	0.967688163	1.35E-05	0.324769089	N
Nmd3	0.975316749	1.020860411	0.006692828	0.008813532	1.046696278	1.35E-05	0.324834007	N
Pacsin1	0.010970334	0.016246426	0.000676702	0.001071685	1.480941798	1.36E-05	0.326196011	N
Lmtk3	0.034301607	0.04341045	0.001152107	0.001703377	1.265551489	1.36E-05	0.326933323	N
Tubgcp5	0.237136897	0.215882506	0.003152729	0.003901888	0.910370795	1.36E-05	0.328313237	N
Ier3	0.073817985	0.060176761	0.001869378	0.002151751	0.815204601	1.37E-05	0.328693955	N
Gm49336	0.276228368	0.301533663	0.003316153	0.00450384	1.091610049	1.37E-05	0.33041354	N
Ccdc51	0.088071693	0.100987783	0.001871478	0.002579177	1.146654262	1.38E-05	0.332770568	N
Xndc1	0.102132262	0.117169223	0.002010905	0.002801076	1.147230272	1.38E-05	0.33305401	N
Zranb2	2.88249382	2.81745516	0.011190093	0.014697915	0.97743667	1.39E-05	0.334401542	N
2010015M23Rik	0.085213226	0.068234988	0.002069438	0.002277685	0.800755837	1.39E-05	0.334448418	N
Cnnm4	0.035035538	0.044255264	0.001167342	0.001720475	1.263153551	1.39E-05	0.334739612	N
Gm21987	0.022288319	0.015531583	0.001010374	0.001089952	0.696848565	1.40E-05	0.336426301	N
Hmga2	5.89184178	5.76390694	0.026041323	0.033912512	0.978286104	1.40E-05	0.336700879	N
Elp5	1.029898022	1.075838316	0.006746968	0.008844671	1.044606643	1.40E-05	0.337598059	N
Cabp1	0.021477132	0.028398752	0.000931951	0.001385612	1.322278595	1.40E-05	0.338133725	N
Hif3a	0.016300989	0.022355082	0.000802065	0.001216349	1.371394217	1.41E-05	0.338204741	N
Fubp3	0.35947157	0.388549519	0.003900303	0.005261952	1.080890818	1.41E-05	0.339634414	N
Rac2	0.023485785	0.016896283	0.001056281	0.001176274	0.719425937	1.42E-05	0.341136947	N
Matn2	0.051568294	0.038406551	0.001707613	0.00175864	0.744770622	1.42E-05	0.341361868	N
2310030G06Rik	0.033335909	0.04204575	0.001164148	0.001696912	1.261275057	1.42E-05	0.341893243	N
Poldip2	0.771786156	0.812776189	0.005846054	0.007763694	1.05311061	1.42E-05	0.342572313	N
1700016K19Rik	0.039284611	0.052443462	0.002799726	0.004116699	1.334962002	1.42E-05	0.342668296	N
Kantr	0.063079419	0.075513387	0.001573848	0.002258973	1.197116083	1.43E-05	0.344153475	N
Gtf2e1	0.209749691	0.230504289	0.002887881	0.003907601	1.098949362	1.43E-05	0.345128003	N
Rgs10	0.374690977	0.331102158	0.00520033	0.006246284	0.883667284	1.44E-05	0.345766999	N
Gm9844	0.194916564	0.218611905	0.002847657	0.003968297	1.121566589	1.44E-05	0.345827831	N
Ppp1r26	0.022365575	0.028983624	0.000947821	0.001371032	1.295903364	1.44E-05	0.345938788	N
Dap3	1.446654821	1.502794385	0.008043335	0.010556246	1.038806468	1.44E-05	0.347032976	N
Gm36503	0.00467398	0.002014557	0.000467446	0.000425844	0.431015259	1.45E-05	0.348226625	N
Psen2	0.096608467	0.109175981	0.002014397	0.002711312	1.130087087	1.45E-05	0.349148201	N
Tsc22d2	0.301027503	0.327527944	0.003475099	0.004713861	1.088033288	1.46E-05	0.350795227	N
Snx8	0.193641842	0.213543021	0.002779192	0.003775058	1.102773133	1.46E-05	0.351976003	N
Calu	0.965698393	1.010072784	0.006975824	0.009173978	1.045950569	1.47E-05	0.353130598	N
Decr1	0.420349197	0.453145308	0.004226578	0.005738545	1.078021111	1.47E-05	0.35328446	N
Mtf2	1.470449629	1.52677411	0.008178833	0.010696759	1.038304257	1.47E-05	0.354897584	N
Lztfl1	0.405747837	0.439368339	0.004160082	0.00565298	1.082860583	1.48E-05	0.357128404	N
Rhof	0.022481459	0.029763452	0.000948502	0.00142732	1.323911076	1.49E-05	0.358835285	N
Sirt3	0.154395859	0.17468157	0.00248304	0.003483041	1.131387662	1.50E-05	0.360055542	N
Tab1	0.095526885	0.110605667	0.001925539	0.002707543	1.157848565	1.50E-05	0.360411838	N
Prkch	0.022442831	0.029503509	0.001036488	0.001524938	1.31460731	1.51E-05	0.363631803	N
Itsn1	0.371523486	0.402066545	0.003910987	0.005297768	1.082210306	1.51E-05	0.364326902	N
Zfp511	0.450517614	0.481219132	0.004340636	0.005787774	1.068147208	1.51E-05	0.36455008	N
B3gnt4	0.014794499	0.021250325	0.000764159	0.001236565	1.43636661	1.52E-05	0.367015422	N
Clec1b	0.075092707	0.047829478	0.003796635	0.003666371	0.63693905	1.53E-05	0.367344488	N
6430531B16Rik	0.008266378	0.013387055	0.000714611	0.001211011	1.619458299	1.53E-05	0.368742664	N
Zfp934	0.124768232	0.141798804	0.002234795	0.003117109	1.136497661	1.54E-05	0.371556692	N
Hsf2bp	0.013017614	0.018650897	0.000741644	0.001158256	1.432743075	1.55E-05	0.372374747	N
Ccdc33	0.005137515	0.008838056	0.000476742	0.000824086	1.720297625	1.57E-05	0.377251894	N
Dalrd3	0.256991656	0.28463738	0.00341055	0.004822818	1.107574401	1.58E-05	0.379497115	N
Fam178b	0.026614648	0.034702365	0.001055534	0.001569787	1.303882203	1.58E-05	0.379577447	N
Acbd7	0.019198084	0.02768391	0.001083986	0.001815251	1.442014185	1.58E-05	0.379787633	N
Tmem185a	0.194259889	0.227514947	0.002918465	0.004482025	1.171188495	1.59E-05	0.382456697	N
Rpe	0.319337145	0.347218612	0.003638289	0.00494839	1.087310442	1.59E-05	0.383402524	N
Cpne8	0.037662237	0.028853652	0.001261378	0.001404683	0.766116254	1.61E-05	0.386951294	N
Trib1	0.127974351	0.143423447	0.002275823	0.003088436	1.120720251	1.62E-05	0.38938333	N
Dennd5a	0.186263906	0.206524565	0.002705066	0.003693267	1.108773938	1.62E-05	0.390570266	N
Cav1	0.017846106	0.012282298	0.000900765	0.000978447	0.688234043	1.63E-05	0.393508783	N
Ost4	2.021090853	2.086301014	0.009471394	0.012391285	1.032264834	1.64E-05	0.395242778	N
Foxred1	0.220951792	0.244216272	0.00297018	0.004085576	1.105292108	1.64E-05	0.395334897	N
Maoa	0.423246292	0.451650637	0.004198902	0.005581779	1.067110677	1.66E-05	0.400606626	N
Prune1	0.168649567	0.186314011	0.002596375	0.003507439	1.104740521	1.67E-05	0.401659901	N
Diablo	0.839616811	0.883285677	0.006161255	0.008169974	1.052010472	1.67E-05	0.401807746	N
Itga4	0.06586063	0.063750975	0.00216207	0.003463589	0.96796788	1.67E-05	0.402712697	N
Rprd2	0.28723733	0.314205875	0.003384389	0.004605346	1.093889414	1.68E-05	0.404919574	N
Rybp	0.480067985	0.506433585	0.004802357	0.006272709	1.054920553	1.68E-05	0.405268992	N
Ppm1b	0.45789555	0.490707044	0.004383991	0.005905555	1.071657159	1.69E-05	0.406387011	N
Mbd2	0.540288937	0.569469717	0.004775289	0.006245845	1.054009582	1.69E-05	0.406409418	N
Fam83a	0.109394314	0.080712243	0.005815149	0.006004872	0.737810224	1.69E-05	0.407310848	N
1600012H06Rik	0.184100742	0.204964908	0.002688672	0.003680595	1.113330158	1.72E-05	0.414042851	N
Mob1a	0.405670581	0.374577593	0.004083629	0.005056092	0.923354097	1.72E-05	0.414125805	N
Pcnp	2.450865266	2.532882766	0.010111385	0.013442641	1.033464712	1.72E-05	0.414388775	N
Ankrd13d	0.014562732	0.020405511	0.000756481	0.001172652	1.401214491	1.73E-05	0.415317378	N
Slc16a2	0.116424598	0.133805563	0.002392827	0.003341344	1.149289452	1.73E-05	0.415978007	N
2410004B18Rik	0.786387515	0.828892644	0.00584848	0.0077965	1.054051123	1.73E-05	0.416500293	N
Mrpl27	0.988913782	1.025084481	0.006639395	0.008538003	1.036576191	1.74E-05	0.417766163	N
Ncmap	0.004983004	0.00877307	0.000441039	0.000790118	1.760598715	1.74E-05	0.418063122	N
Stk36	0.026073857	0.037041851	0.001161047	0.001952758	1.420651012	1.74E-05	0.419190046	N
Dennd4b	0.024567367	0.032102937	0.000971398	0.001453377	1.306730884	1.75E-05	0.420130175	N
Ccdc18	0.290482077	0.316675331	0.003544079	0.004798478	1.090171673	1.75E-05	0.421049778	N
Mrps34	1.720140606	1.770600468	0.009074487	0.011610509	1.029334731	1.75E-05	0.421483945	N
Kcp	0.010738566	0.015596569	0.000647552	0.001011509	1.452388388	1.75E-05	0.421825019	N
Apoa2	0.259772868	0.237652716	0.003705139	0.004550959	0.914848107	1.75E-05	0.421892946	N
Ticam2	0.006412237	0.010397713	0.000496098	0.000828018	1.621542056	1.76E-05	0.424493782	N
Nkx2-5	0.242313041	0.185859111	0.006745211	0.007218752	0.76702067	1.77E-05	0.425436092	N
Prodh	0.190088072	0.21113855	0.002835876	0.003873738	1.110740656	1.78E-05	0.427315186	N
Rras2	0.660499073	0.692162724	0.005640995	0.007340682	1.047938979	1.78E-05	0.427636149	N
Acsl6	0.032524722	0.040616064	0.001148912	0.001646149	1.248775151	1.79E-05	0.430127688	N
Dennd1b	0.090930161	0.104691968	0.001897117	0.002633684	1.151344801	1.80E-05	0.432841934	N
Alkbh1	1.129017305	1.07577333	0.007328166	0.00925789	0.952840426	1.80E-05	0.433335075	N
Spast	0.43657293	0.467117234	0.004271196	0.005710192	1.069963808	1.80E-05	0.434053356	N
Zmym5	0.345604141	0.372108136	0.003793266	0.005068762	1.076688882	1.81E-05	0.436066495	N
Mpdu1	0.704612176	0.745191058	0.005582903	0.007456313	1.057590379	1.81E-05	0.436224651	N
Ddx11	0.160383189	0.182479854	0.002501066	0.003545022	1.137774198	1.81E-05	0.436303118	N
Dnmt1	1.455771014	1.392448661	0.008512639	0.010767013	0.956502533	1.81E-05	0.436593655	N
Nek8	0.032292954	0.040876007	0.001117567	0.001645731	1.265787173	1.82E-05	0.436925126	N
Slc6a9	0.048400803	0.039121393	0.001426834	0.001675185	0.808279832	1.82E-05	0.437128412	N
Ccdc73	0.034649258	0.026644138	0.001162665	0.001311202	0.768967059	1.82E-05	0.437691511	N
Gm26620	0.027927998	0.035417208	0.001076631	0.001559298	1.268161392	1.82E-05	0.438313468	N
Ocrl	0.147288319	0.165258643	0.002420817	0.003328206	1.122007803	1.83E-05	0.440783963	N
Sars2	0.21032911	0.232778789	0.003221215	0.004430714	1.106735956	1.84E-05	0.442802862	N
Sphk2	0.212608158	0.232843774	0.002906614	0.003938455	1.095177985	1.85E-05	0.444499828	N
Mapkapk5	0.032292954	0.04068105	0.001116231	0.001634458	1.259750032	1.85E-05	0.445098821	N
Tti1	0.176066131	0.196776709	0.002625469	0.003623128	1.117629541	1.85E-05	0.445458845	N
Trit1	0.153970952	0.172731999	0.002471714	0.003406055	1.121847965	1.85E-05	0.445857557	N
Cndp1	0.114377318	0.082531843	0.005282722	0.005640547	0.721575262	1.87E-05	0.449439478	N
Myo5c	0.016455501	0.022809982	0.000841884	0.001304611	1.386161523	1.87E-05	0.449477667	N
Ints2	0.323470334	0.345009098	0.004267247	0.004992378	1.066586521	1.87E-05	0.450470884	N
Tspan14	0.192405748	0.214387835	0.002846655	0.003908861	1.114248597	1.88E-05	0.451846439	N
Rab20	0.026923671	0.035742137	0.00103956	0.001629033	1.327535776	1.88E-05	0.453301268	N
Kif3a	0.473076329	0.506628542	0.004545602	0.006174979	1.070923466	1.89E-05	0.454941279	N
Hist1h3c	0.362986712	0.338575513	0.004033695	0.005106414	0.932749057	1.90E-05	0.456610708	N
Gorasp1	0.145009271	0.164153886	0.002389875	0.003332391	1.13202339	1.90E-05	0.458461774	N
Rspry1	0.470217862	0.498050429	0.004546226	0.005970022	1.059190791	1.92E-05	0.462323309	N
Csad	0.124768232	0.140369119	0.002242127	0.003062576	1.125038931	1.95E-05	0.468515279	N
Gm13629	0.001545117	0.003639199	0.00024412	0.000485439	2.355289836	1.95E-05	0.469006946	N
Ndufc2	4.825556242	4.930010398	0.01420434	0.0186518	1.021646034	1.95E-05	0.469270477	N
Akap14	0.00486712	0.009033013	0.000587596	0.001067353	1.855925665	1.95E-05	0.469695828	N
Pabpc1l	0.009463844	0.014101898	0.000611605	0.000968166	1.490081325	1.96E-05	0.471363056	N
Xpo6	0.488797899	0.523264882	0.004502645	0.0060605	1.070513771	1.96E-05	0.471866618	N
1190002N15Rik	0.191826329	0.215492592	0.002860451	0.003999485	1.123373381	1.98E-05	0.477362291	N
Sde2	1.287894005	1.34013517	0.007675678	0.010051019	1.040563249	1.99E-05	0.477878544	N
C1d	1.748763906	1.689238368	0.008644022	0.011035294	0.965961364	1.99E-05	0.479126688	N
Cox7a2l	3.695843634	3.618858851	0.01246211	0.016192742	0.979169903	2.00E-05	0.480382432	N
Gm29776	0.010275031	0.018520925	0.000873441	0.001772299	1.802517732	2.00E-05	0.48062892	N
Fuz	0.063040791	0.074993501	0.001579114	0.002254485	1.189602797	2.00E-05	0.481357628	N
Tmem175	0.063697466	0.075643358	0.001566231	0.00223425	1.187541094	2.00E-05	0.481944203	N
Atp6v0c	0.044306242	0.035742137	0.001302068	0.001527341	0.80670657	2.01E-05	0.484817236	N
Ppip5k2	0.410151422	0.437678711	0.004193127	0.00558337	1.067114943	2.02E-05	0.485197001	N
Mettl17	0.103716007	0.120093579	0.002009628	0.002853599	1.157907852	2.02E-05	0.486285272	N
Abhd16a	0.171546663	0.191122953	0.002631053	0.003618898	1.114116417	2.03E-05	0.489157864	N
Slc22a18	0.035653585	0.044255264	0.001201899	0.001727823	1.241257064	2.04E-05	0.490973901	N
Rhod	0.19854759	0.216662334	0.002868284	0.00383684	1.091236286	2.04E-05	0.491204824	N
Tirap	0.15006953	0.166948271	0.002673479	0.003477978	1.112472806	2.05E-05	0.492809744	N
Colec12	0.437654512	0.407525344	0.00499243	0.006339363	0.931157645	2.05E-05	0.493042828	N
Coq5	0.551027503	0.588640499	0.004833773	0.00652087	1.068259743	2.05E-05	0.4935579	N
S1pr5	0.024837763	0.033012737	0.001048702	0.001637937	1.3291349	2.06E-05	0.495022728	N
Plekhg6	0.010584054	0.015466597	0.00064765	0.001015805	1.461311212	2.06E-05	0.495616096	N
Zfp281	0.359510198	0.387314791	0.003868087	0.005193175	1.077340207	2.06E-05	0.496704204	N
Gpatch4	2.184100742	2.110930595	0.010223588	0.012970181	0.966498731	2.07E-05	0.498053862	N
Krt79	0.002703956	0.005328828	0.000322753	0.00058692	1.97075272	2.07E-05	0.498256741	N
Ccl27a	0.168070148	0.186963868	0.002598687	0.003549492	1.112415678	2.07E-05	0.498738574	N
Six5	0.042452101	0.052313491	0.001279038	0.001866506	1.2322945	2.08E-05	0.500464154	N
Lpp	0.515219407	0.545879906	0.005344736	0.007015256	1.059509598	2.08E-05	0.501018912	N
Abcg2	0.749768232	0.711658435	0.006038566	0.007710751	0.94917123	2.11E-05	0.507765528	N
Qsox2	0.115381644	0.132765792	0.002113082	0.002992094	1.150666492	2.11E-05	0.50857082	N
Rragd	0.689701792	0.745061087	0.006158867	0.008491019	1.080265551	2.11E-05	0.508895117	N
Rcsd1	0.247605068	0.209059007	0.005233987	0.005740472	0.844324426	2.13E-05	0.513400393	N
Tubgcp4	0.260584054	0.287626722	0.003188704	0.004422498	1.103777139	2.13E-05	0.513648734	N
Decr2	0.070534611	0.0836366	0.001677216	0.002389007	1.185752628	2.14E-05	0.51536686	N
AW549877	0.141300989	0.158305173	0.002371537	0.00325093	1.120340163	2.14E-05	0.515824694	N
Gm16287	0.037816749	0.026514167	0.001556682	0.001553171	0.701122321	2.17E-05	0.523170217	N
Net1	0.496214462	0.465557577	0.004674809	0.005892336	0.938218478	2.18E-05	0.524696513	N
Nus1	0.593904512	0.633480634	0.005074303	0.006832946	1.066637181	2.19E-05	0.526809634	N
Gclc	0.45171508	0.482518846	0.004487856	0.006009282	1.068192909	2.20E-05	0.530050289	N
Tmc4	0.137245056	0.154730959	0.00237978	0.003298787	1.127406437	2.21E-05	0.531290243	N
Map4	0.516069221	0.480894203	0.004906499	0.006077449	0.931840504	2.22E-05	0.533294586	N
Canx	3.636395241	3.738237588	0.013770916	0.01808129	1.028006402	2.22E-05	0.533471102	N
Uqcc1	0.363372991	0.38913439	0.003849857	0.00512616	1.070895195	2.22E-05	0.533940787	N
Psmc1	3.102325402	3.021575253	0.011638581	0.014908556	0.97397109	2.23E-05	0.536873845	N
Adamts15	0.013519778	0.008903041	0.00074431	0.000790024	0.658519811	2.23E-05	0.537124162	N
Flot1	0.165250309	0.185079283	0.002589868	0.003602515	1.119993564	2.25E-05	0.540717617	N
Tspan8	0.023485785	0.017221211	0.001085542	0.00119202	0.733261051	2.25E-05	0.54124205	N
Mxra7	0.385777194	0.417858071	0.004063958	0.005547681	1.083159082	2.26E-05	0.54391913	N
Pomt1	0.120673671	0.130556278	0.003103068	0.003475914	1.081895299	2.27E-05	0.546908403	N
Lppos	0.069723424	0.082596829	0.001643036	0.002352181	1.184635292	2.28E-05	0.54891343	N
Rnase1	0.014949011	0.020795425	0.000789023	0.001214673	1.391090343	2.28E-05	0.54895289	N
Dtnbp1	0.489686341	0.521705225	0.00463532	0.0061652	1.065386516	2.28E-05	0.549149115	N
Cript	1.560375464	1.498960229	0.008239746	0.010405964	0.960640733	2.28E-05	0.549790686	N
Ctnna1	1.475239493	1.518195997	0.009132406	0.011585325	1.029118325	2.29E-05	0.550178268	N
Srcin1	0.037894005	0.047114635	0.001246831	0.001813663	1.243326876	2.29E-05	0.550412983	N
Sap18	2.165211681	2.22777489	0.009706058	0.012548649	1.028894731	2.29E-05	0.550793003	N
Daw1	0.002974351	0.00604367	0.000417424	0.000781039	2.031929079	2.30E-05	0.553222172	N
Tctex1d1	0.019854759	0.032947751	0.001284539	0.002396893	1.659438503	2.30E-05	0.554150278	N
Lrch2	0.119398949	0.13536522	0.002155584	0.002976012	1.133722034	2.31E-05	0.555731511	N
Ythdf3	0.429040482	0.458994021	0.004231851	0.005662197	1.069815182	2.31E-05	0.556286043	N
Mzt2	0.454071384	0.487002859	0.004389651	0.005902955	1.072524885	2.31E-05	0.556931608	N
Siah1b	0.393927689	0.42695607	0.004066616	0.005555184	1.083843767	2.33E-05	0.559898515	N
Rfxap	0.590080346	0.62295295	0.005086084	0.006710562	1.055708692	2.34E-05	0.564156828	N
Tbcc	0.575942522	0.609240967	0.004971062	0.00658701	1.05781557	2.35E-05	0.56476234	N
Smyd1	0.088573857	0.063166103	0.003191463	0.003284684	0.713146134	2.35E-05	0.56525807	N
Slc25a26	0.144622991	0.161684429	0.002370722	0.003251813	1.117971824	2.35E-05	0.566704087	N
Midn	0.758536774	0.796854692	0.005988021	0.007892467	1.050515571	2.36E-05	0.567385097	N
Tspan12	0.264910383	0.290746036	0.00348328	0.004745981	1.09752601	2.36E-05	0.56764157	N
Rad54l	0.238450247	0.263517026	0.003092478	0.004261753	1.105123728	2.36E-05	0.567853141	N
Hcn2	0.008961681	0.013452041	0.000588274	0.000937753	1.50106218	2.36E-05	0.567921772	N
Ddx52	0.980377009	0.935339225	0.006564834	0.008368721	0.954060751	2.36E-05	0.568194804	N
Mpp2	0.062345488	0.051988563	0.001603614	0.001915112	0.833878505	2.37E-05	0.569992311	N
Perp	0.052572621	0.065310632	0.001598989	0.0023837	1.242293631	2.37E-05	0.570160388	N
Gm4950	0.0625	0.07395373	0.001584659	0.002234145	1.183259683	2.37E-05	0.571239022	N
2610035D17Rik	0.041872682	0.051793605	0.001285012	0.001871966	1.23693068	2.38E-05	0.572818067	N
Ikzf2	0.086990111	0.074668573	0.001985566	0.002392404	0.858357023	2.38E-05	0.57338614	N
Kcnh4	0.000656675	0.002014557	0.000185212	0.000361472	3.067814493	2.39E-05	0.574068372	N
Npnt	0.048825711	0.037496751	0.001574935	0.001725992	0.767971426	2.39E-05	0.574424229	N
Atp6v0e	2.151730532	2.221666233	0.00961412	0.012745053	1.032502073	2.39E-05	0.574433561	N
Angel1	0.023292645	0.030088381	0.000956366	0.001398475	1.291754554	2.39E-05	0.576147768	N
Parp6	0.060452719	0.071939173	0.001534678	0.00218011	1.190007234	2.42E-05	0.582817688	N
Ptpn11	0.898138133	0.948661295	0.006448606	0.008662523	1.056253219	2.43E-05	0.584003514	N
Bex2	3.106458591	3.159344944	0.014074343	0.017427799	1.017024645	2.43E-05	0.584813119	N
Poldip3	0.619089926	0.654990902	0.005097646	0.006776627	1.057989921	2.45E-05	0.588914348	N
Ston2	0.091161928	0.105081882	0.001950981	0.002721029	1.152694814	2.45E-05	0.589239321	N
Ipo5	2.17197157	2.246100858	0.009663379	0.012837194	1.034129953	2.45E-05	0.589254162	N
Nav1	0.397751854	0.425461398	0.004449741	0.005901918	1.069665406	2.45E-05	0.590127336	N
Dtymk	4.251004326	4.165323629	0.013343455	0.017163357	0.979844599	2.45E-05	0.590590769	N
Prrc2c	5.991424598	5.861580452	0.019203704	0.024531257	0.978328335	2.46E-05	0.592124023	N
Psmd2	3.047435105	3.128931635	0.011305986	0.014820955	1.026742663	2.47E-05	0.593362421	N
Tmem42	0.137631335	0.153496231	0.002352426	0.003192643	1.115270958	2.47E-05	0.593510949	N
Cyp4f16	0.063658838	0.074993501	0.001575316	0.002216701	1.178053255	2.47E-05	0.595173268	N
Gpr180	0.417915637	0.446841695	0.004334608	0.005768018	1.069215066	2.48E-05	0.595769427	N
Fpgs	0.243124227	0.269235768	0.0031642	0.004365109	1.107399994	2.48E-05	0.595851617	N
Klk13	0.010081891	0.015076683	0.000644496	0.001044874	1.495422118	2.48E-05	0.595978138	N
Tmem177	0.089616811	0.103327268	0.001859035	0.002597651	1.152989791	2.49E-05	0.598954538	N
Cfap43	0.039439122	0.049064206	0.001258093	0.001842673	1.24404913	2.49E-05	0.599052833	N
Med17	0.433637206	0.468286977	0.004200057	0.005743071	1.079904976	2.49E-05	0.599511478	N
Bnip2	1.020125155	1.064205875	0.006734312	0.008850416	1.04321109	2.49E-05	0.599881349	N
Nolc1	3.917567985	3.794450221	0.014386687	0.017693504	0.968572909	2.49E-05	0.600254809	N
Zdhhc21	0.358235476	0.3327268	0.003965742	0.004972497	0.928793552	2.51E-05	0.602988634	N
Psma2	6.693216934	6.810436704	0.01659809	0.021845385	1.017513218	2.51E-05	0.603142522	N
Shd	0.04191131	0.051793605	0.001273884	0.001867448	1.235790651	2.52E-05	0.606475992	N
Cbr4	0.167799753	0.184234468	0.002610532	0.003495291	1.097942431	2.53E-05	0.608625722	N
Serpinf2	0.014910383	0.01013777	0.000770877	0.000843387	0.679913424	2.53E-05	0.609403825	N
Rab11fip3	0.068564586	0.0804523	0.001649448	0.002318162	1.173379806	2.54E-05	0.610475934	N
Zswim1	0.11190513	0.127112035	0.002084808	0.002881071	1.13589105	2.54E-05	0.610503208	N
Armc5	0.074551916	0.087210814	0.001695317	0.002390424	1.169799763	2.54E-05	0.611104438	N
Nubp1	0.859239802	0.898947232	0.006124695	0.008050063	1.046212279	2.54E-05	0.61218228	N
Ppm1f	0.103368356	0.118663894	0.002015879	0.002821788	1.147971183	2.54E-05	0.61219115	N
Otx1	0.013867429	0.008838056	0.000760918	0.000771135	0.637324747	2.55E-05	0.614463462	N
Fkbp10	0.217475278	0.238562516	0.003160859	0.004271058	1.09696384	2.56E-05	0.616390483	N
Atrx	2.598037701	2.683324669	0.012301715	0.016146542	1.032827456	2.57E-05	0.618120254	N
Zfp688	0.160576329	0.177995841	0.002547	0.003471511	1.108481195	2.57E-05	0.6188805	N
4930512H18Rik	0.013326638	0.007928256	0.000879515	0.000874401	0.59491793	2.57E-05	0.619483315	N
Lmo4	1.8368356	1.678580712	0.012684026	0.013991902	0.913843739	2.58E-05	0.621010422	N
Adck1	0.135738566	0.151871588	0.002344292	0.003170497	1.118853636	2.58E-05	0.621345259	N
Fdft1	0.366154203	0.392903561	0.004021137	0.005357655	1.0730549	2.60E-05	0.625926762	N
Bves	0.101861867	0.080517286	0.002649486	0.00287951	0.790455633	2.64E-05	0.634419798	N
Sgo2a	0.622025649	0.661164544	0.005471453	0.007340837	1.062921674	2.64E-05	0.635637265	N
AC162693.1	0.000656675	0.002144528	0.000159218	0.000372926	3.265738008	2.64E-05	0.63630819	N
Ube4b	0.706736712	0.744866129	0.005521273	0.007310579	1.053951375	2.65E-05	0.638651133	N
Cyfip1	0.874150185	0.916233429	0.006337221	0.00835467	1.048141891	2.66E-05	0.639655384	N
1110008F13Rik	5.319568912	5.198336366	0.015373983	0.019156384	0.977210081	2.67E-05	0.642641155	N
Proser3	0.070650494	0.083766571	0.001652378	0.002365614	1.185647348	2.68E-05	0.643867737	N
Klf6	0.501158838	0.531258123	0.006262371	0.008270058	1.060059372	2.68E-05	0.644079646	N
Rps14	61.67695457	61.21432285	0.065688858	0.08586696	0.992499115	2.68E-05	0.644419731	N
Sdhaf2	0.630176143	0.666623343	0.005191975	0.006910065	1.057836527	2.69E-05	0.647168587	N
Ooep	0.030052534	0.038276579	0.001095734	0.00162918	1.273655631	2.69E-05	0.647259056	N
Rmnd1	0.271322621	0.296334806	0.003299131	0.00450376	1.092186143	2.69E-05	0.647759322	N
Nme9	0.010352287	0.021575253	0.001127022	0.002349323	2.084105079	2.70E-05	0.648923664	N
Zfyve9	0.310838999	0.334351443	0.003600077	0.004806798	1.075641873	2.70E-05	0.649862221	N
Naa25	0.708397713	0.752599428	0.005569459	0.007508032	1.06239675	2.70E-05	0.650331144	N
Tcerg1	2.348346724	2.40940993	0.010514995	0.013488489	1.026002636	2.71E-05	0.652911244	N
5730480H06Rik	0.284765142	0.30686249	0.00338981	0.004524475	1.077598501	2.72E-05	0.653610393	N
Hoxb3	0.212724042	0.235313231	0.003077115	0.004221173	1.106190108	2.74E-05	0.660063081	N
Mtfmt	0.180276576	0.19918118	0.002867812	0.003861452	1.104864451	2.75E-05	0.661724438	N
Nmnat2	0.017498455	0.023719782	0.000831256	0.001264079	1.355535778	2.75E-05	0.662326852	N
Fam168b	0.452642151	0.482193917	0.004363834	0.00580837	1.065287262	2.77E-05	0.665591367	N
Fbxo30	0.30875309	0.331557057	0.003593326	0.004773131	1.073858264	2.77E-05	0.666583873	N
Mtrf1l	0.223230841	0.243111515	0.002982412	0.003994251	1.089058819	2.78E-05	0.669153907	N
Rnaseh2a	0.970874536	1.012542241	0.006763444	0.008828919	1.042917702	2.78E-05	0.669483542	N
Lman2	1.258729913	1.304977905	0.007764175	0.010059421	1.036741791	2.81E-05	0.676363405	N
Dicer1	1.307246601	1.358656096	0.007768511	0.010191195	1.039326547	2.82E-05	0.6783428	N
Uhrf1	1.893348269	1.967702106	0.009879925	0.01310644	1.039271082	2.83E-05	0.68103873	N
Tpmt	0.142846106	0.159799844	0.002376137	0.003255917	1.118685333	2.84E-05	0.682629651	N
Ski	0.482694685	0.515856512	0.004647698	0.006245302	1.068701454	2.85E-05	0.686185547	N
9130410C08Rik	0.009772868	0.005393813	0.000660683	0.000597578	0.551917155	2.85E-05	0.686572588	N
Tmem159	0.090621137	0.103652197	0.001922685	0.00264914	1.143797128	2.86E-05	0.687749735	N
Fancf	0.066440049	0.078372758	0.001596315	0.002261989	1.179601139	2.86E-05	0.688702076	N
Gm14508	0.026305624	0.019625682	0.001018425	0.001136958	0.746064118	2.88E-05	0.692325238	N
Psmc6	4.631103214	4.53463738	0.01391582	0.017750662	0.97917001	2.88E-05	0.693661652	N
Ezh2	3.804774413	3.700350923	0.013939728	0.017578611	0.972554617	2.89E-05	0.694945653	N
Actn4	1.494707973	1.555822719	0.008575504	0.011337543	1.040887416	2.89E-05	0.695609358	N
Fbxw9	0.131566749	0.149467117	0.002303476	0.003214254	1.136055411	2.90E-05	0.698148533	N
Samd5	0.020047899	0.013711983	0.000932381	0.000964159	0.683961128	2.91E-05	0.701129196	N
Rnf6	0.342204883	0.368403951	0.003751043	0.005034991	1.076559599	2.94E-05	0.707105882	N
Hdgfl3	0.666409147	0.705159865	0.005732828	0.007649071	1.058148538	2.95E-05	0.709078648	N
Mrpl10	0.38828801	0.422796985	0.003978366	0.005481861	1.088874686	2.95E-05	0.711039327	N
2410089E03Rik	0.221878863	0.243111515	0.003002005	0.004076927	1.095694797	2.96E-05	0.71153326	N
Cdk5rap2	0.482115266	0.51481674	0.004648255	0.006221076	1.067829162	2.96E-05	0.711587759	N
Xirp1	0.023447157	0.015466597	0.001236581	0.001247223	0.659636363	2.96E-05	0.712943357	N
Usp43	0.010468171	0.015596569	0.000644258	0.001048414	1.489903955	2.96E-05	0.713057294	N
9530068E07Rik	0.409031211	0.441187939	0.00413954	0.005627275	1.078616806	2.96E-05	0.713362286	N
Itga6	0.207625155	0.225240447	0.003353587	0.004392002	1.084841804	2.97E-05	0.713709174	N
Cyct	0.004519468	0.008513127	0.000451264	0.000890795	1.883656707	2.97E-05	0.714207553	N
C330021F23Rik	0.053113412	0.062646218	0.001748121	0.002441682	1.179480209	2.97E-05	0.714948003	N
Tbccd1	0.141455501	0.159734858	0.002343965	0.003259365	1.129223379	2.98E-05	0.716262078	N
Adora1	0.018502781	0.012282298	0.000919117	0.000934286	0.6638082	2.98E-05	0.716424654	N
Idnk	0.605608776	0.638289576	0.005084812	0.006716961	1.053963551	2.98E-05	0.717600296	N
Becn1	0.450092707	0.479399532	0.004350063	0.005777877	1.065112864	2.98E-05	0.718013666	N
Ubl5	3.965312114	3.877761892	0.013227425	0.016997149	0.977920976	3.00E-05	0.72096501	N
Vhl	0.117197157	0.133220691	0.002126481	0.002965964	1.136722894	3.03E-05	0.730164518	N
Spag17	0.002085909	0.004094099	0.000412238	0.000612205	1.96274153	3.05E-05	0.735049562	N
Arhgap8	0.018502781	0.025149467	0.000874184	0.001346467	1.359226315	3.08E-05	0.740910156	N
Rpusd3	0.173632571	0.193982324	0.00263314	0.003655507	1.117200089	3.08E-05	0.741191061	N
Mrpl54	3.177456737	3.087470756	0.011661433	0.014705389	0.971679872	3.09E-05	0.744262454	N
Map1lc3b	2.341046044	2.412984143	0.0101453	0.013389775	1.030729041	3.10E-05	0.746623376	N
Tonsl	0.11565204	0.130556278	0.002135344	0.002930015	1.128871381	3.10E-05	0.746862245	N
Gls2	0.024181088	0.03190798	0.000970236	0.001483849	1.3195428	3.10E-05	0.746890578	N
Anapc7	0.450478986	0.476800104	0.004376225	0.005762597	1.05842918	3.11E-05	0.748593387	N
Pnma2	0.108312732	0.123667793	0.002109526	0.002942205	1.141765987	3.14E-05	0.756869148	N
Gpr173	0.069144005	0.0809072	0.00165979	0.002318044	1.170126036	3.15E-05	0.758010679	N
Eif4e3	0.121407602	0.137054848	0.002232262	0.003086717	1.128881929	3.17E-05	0.763058155	N
Rgl3	0.013249382	0.018585911	0.000723147	0.001111813	1.402775704	3.19E-05	0.767373802	N
Foxj1	0.016146477	0.028333767	0.001830384	0.003568799	1.754795572	3.19E-05	0.767850916	N
Lims1	0.644816131	0.677475955	0.005362168	0.007055388	1.050649825	3.20E-05	0.770477551	N
Nisch	2.594329419	2.505458799	0.011132545	0.013820655	0.965744281	3.21E-05	0.772613678	N
Fkbp11	1.190937886	1.246945672	0.008187932	0.010806285	1.047028301	3.21E-05	0.772731197	N
Slc4a8	0.022288319	0.028853652	0.000944738	0.00138042	1.294563861	3.21E-05	0.773114322	N
Plin2	0.611171199	0.651221731	0.005785288	0.007759204	1.065530791	3.23E-05	0.777041804	N
Kif26b	0.129635352	0.113075123	0.002437878	0.002926075	0.872255303	3.24E-05	0.778769743	N
Tmbim1	0.079187268	0.091629841	0.001764983	0.002459943	1.157128456	3.24E-05	0.779055366	N
Plcxd2	0.009850124	0.014621783	0.000613805	0.000984968	1.484426367	3.27E-05	0.787268642	N
Lemd1	0.049868665	0.059526904	0.001439466	0.002031816	1.193673503	3.29E-05	0.791582069	N
Ephb3	0.115343016	0.10027294	0.00221015	0.002652808	0.869345569	3.30E-05	0.793669707	N
Kptn	0.143386897	0.159604887	0.002378017	0.003233763	1.113106496	3.31E-05	0.795606429	N
Gm12355	0.034340235	0.04295555	0.001161736	0.001702887	1.250881072	3.31E-05	0.796398763	N
Ctgf	0.054349506	0.064985703	0.001524013	0.002158353	1.195699988	3.36E-05	0.808946125	N
Slc30a5	0.236287083	0.253249285	0.003408887	0.004487496	1.071786414	3.36E-05	0.809162382	N
Pde9a	0.026151112	0.03327268	0.001043186	0.001517106	1.272323693	3.37E-05	0.810139861	N
Baz2b	0.639755871	0.678320769	0.005491304	0.007322511	1.060280647	3.37E-05	0.811750912	N
Gm26882	0.033760816	0.026514167	0.001137084	0.001317799	0.785353263	3.37E-05	0.811945857	N
Telo2	0.424636897	0.442357681	0.005381873	0.00630411	1.041731616	3.38E-05	0.812447349	N
Ist1	0.365883807	0.337990642	0.003897163	0.004827991	0.923764964	3.38E-05	0.813201005	N
Ralgapb	0.113682015	0.12750195	0.002101782	0.002860823	1.121566589	3.39E-05	0.814780477	N
Polr2h	2.368935414	2.443722381	0.010231519	0.013618361	1.031569863	3.39E-05	0.815539248	N
Commd8	0.753051607	0.791265921	0.005780929	0.007631447	1.050745944	3.39E-05	0.816695735	N
Zfp987	0.001854141	0.004029114	0.000267379	0.000510683	2.173035266	3.41E-05	0.819671808	N
Pbxip1	0.088535229	0.100207954	0.001963263	0.0026378	1.131842722	3.42E-05	0.824313682	N
Efr3b	0.024490111	0.031583052	0.000969936	0.001433642	1.289624674	3.43E-05	0.825018694	N
Dck	0.322272868	0.350532883	0.003662659	0.004988096	1.087689712	3.43E-05	0.826601649	N
Mylk3	0.053383807	0.04159085	0.001753344	0.001957614	0.779091118	3.44E-05	0.828308241	N
Zdhhc1	0.015219407	0.021575253	0.000810285	0.001288066	1.417614622	3.44E-05	0.829024298	N
Rnd1	0.029279975	0.038146608	0.001080088	0.001655096	1.302822403	3.47E-05	0.834810406	N
Nuf2	0.454419036	0.483233689	0.004358407	0.005796197	1.063409872	3.47E-05	0.835594038	N
Surf2	0.8411233	0.875357421	0.006315233	0.008190769	1.040700479	3.51E-05	0.843986754	N
Fbxw7	0.449938195	0.478619704	0.004355137	0.005798853	1.06374544	3.51E-05	0.84489608	N
Cbx6	0.091702719	0.106056668	0.001910577	0.002681813	1.156526963	3.53E-05	0.849527155	N
Ddx59	0.068912237	0.079152586	0.001645718	0.002243343	1.148599864	3.53E-05	0.850492722	N
Ephb6	0.021631644	0.028138809	0.000918913	0.001355141	1.300816963	3.54E-05	0.8511214	N
AC140186.1	0.144507108	0.106836496	0.005645922	0.005719799	0.739316548	3.55E-05	0.85361688	N
Nudt9	0.568216934	0.601247726	0.005214089	0.006897671	1.058130599	3.55E-05	0.854160786	N
Usp29	0.33644932	0.303613205	0.004248018	0.005125194	0.902403979	3.56E-05	0.85578022	N
Coro7	0.092861557	0.107551339	0.001887184	0.002672416	1.158190123	3.56E-05	0.857209105	N
Acaa2	0.422628245	0.462893164	0.004532418	0.006293362	1.095272664	3.58E-05	0.861215483	N
Acsl1	0.09993047	0.086690928	0.002052227	0.002450958	0.867512464	3.58E-05	0.861278317	N
Atf1	0.510506799	0.546334806	0.004684935	0.006325543	1.070181255	3.59E-05	0.865166533	N
Lck	0.056976205	0.067390174	0.001503524	0.002116964	1.182777511	3.60E-05	0.866413129	N
Impa1	0.921894314	0.962308292	0.006444171	0.008453448	1.043837973	3.61E-05	0.869437816	N
Pramef12	0.00506026	0.008253184	0.000454338	0.000735115	1.630980421	3.62E-05	0.871930667	N
Dolk	0.136858776	0.153756174	0.002309372	0.003179899	1.123465939	3.64E-05	0.876031435	N
Fopnl	0.454921199	0.480374318	0.004393389	0.005747316	1.05595061	3.66E-05	0.879721562	N
4930453N24Rik	0.725471261	0.761827398	0.005617509	0.007424583	1.050113821	3.66E-05	0.879852359	N
Gm26829	0.018348269	0.024889524	0.000872602	0.00133734	1.356505274	3.66E-05	0.881449031	N
Nrg1	0.082856922	0.068040031	0.00205542	0.002339347	0.821174978	3.66E-05	0.88182023	N
Ctps	1.34618356	1.409149987	0.007983671	0.010692815	1.046774028	3.69E-05	0.887433795	N
Bicra	0.091046044	0.104172082	0.001878325	0.00260277	1.144169225	3.71E-05	0.892198876	N
9030624J02Rik	0.196886588	0.218611905	0.002783804	0.003834055	1.110344321	3.72E-05	0.894379176	N
Slc40a1	0.022944994	0.016246426	0.001035343	0.001079538	0.708059715	3.72E-05	0.894823449	N
Vill	0.052495365	0.063101118	0.001485904	0.002135449	1.202032183	3.72E-05	0.896185284	N
Wdr45	0.059911928	0.070379517	0.00153063	0.002140438	1.174716263	3.73E-05	0.89659886	N
Abcb1b	0.071307169	0.059396933	0.001705082	0.001977287	0.832972802	3.73E-05	0.897818481	N
Srp14	2.675370828	2.602157525	0.010342668	0.013156848	0.972634335	3.74E-05	0.901048543	N
Gm16867	0.036387515	0.028268781	0.001221377	0.001379676	0.776881315	3.75E-05	0.903690965	N
Vps4a	0.389910383	0.417858071	0.004016685	0.005396405	1.071677209	3.76E-05	0.904835801	N
Liph	0.005330655	0.00877307	0.000462359	0.00076844	1.645777059	3.76E-05	0.905701413	N
Grik5	0.093479604	0.107551339	0.00193752	0.002700713	1.150532668	3.78E-05	0.91047769	N
BC037039	0.014833127	0.010072784	0.000755291	0.000810236	0.67907352	3.79E-05	0.912105469	N
Zscan12	0.183250927	0.19918118	0.002700876	0.003585838	1.086931364	3.79E-05	0.912330734	N
Pbk	0.63585445	0.671237328	0.005498342	0.007289591	1.05564619	3.80E-05	0.913835549	N
Wwox	0.06230686	0.073108916	0.001566487	0.00219304	1.173368641	3.80E-05	0.915229857	N
Sltm	3.021940667	3.097933455	0.011815171	0.015410119	1.025147015	3.82E-05	0.918354098	N
Rbm12	0.241424598	0.261957369	0.00314417	0.004223233	1.085048381	3.83E-05	0.921361775	N
Zscan2	0.056435414	0.066350403	0.001495358	0.002082914	1.175687358	3.83E-05	0.922512073	N
Gm4707	0.048207664	0.058747076	0.001370005	0.001993435	1.218625236	3.85E-05	0.926771194	N
Dync2h1	0.207238875	0.230309332	0.003083809	0.004218597	1.111323017	3.85E-05	0.927340678	N
Zbtb3	0.027850742	0.03554718	0.001034297	0.001531778	1.276345889	3.86E-05	0.928221542	N
Hist1h2bm	0.220295117	0.198206395	0.003029498	0.003681702	0.899731219	3.90E-05	0.939697575	N
Thoc2	1.357578801	1.405380816	0.00795778	0.010342507	1.035211227	3.93E-05	0.946639505	N
Zik1	0.129635352	0.147257603	0.002265941	0.003173319	1.135937078	3.96E-05	0.954173019	N
Fbxo25	0.094059023	0.107421367	0.001917464	0.002652134	1.142063391	3.97E-05	0.955487667	N
Bgn	0.051529666	0.041395893	0.001550574	0.001804077	0.803340986	3.98E-05	0.957063889	N
Mal	0.004133189	0.007148427	0.000417043	0.000697564	1.729518571	4.00E-05	0.962392185	N
Ostc	4.601282447	4.708539121	0.014813102	0.01936373	1.02331017	4.02E-05	0.967098177	N
Tox4	0.601475587	0.639329348	0.005031736	0.006778786	1.062934824	4.02E-05	0.967136216	N
Ttc19	0.29546508	0.318429945	0.00349221	0.004652734	1.077724464	4.02E-05	0.968155384	N
Vdac3	4.425100433	4.523459839	0.013367465	0.017704443	1.02222761	4.02E-05	0.968498136	N
Gls	0.455500618	0.488432545	0.004363628	0.005906009	1.072298314	4.03E-05	0.969840378	N
Platr22	0.013017614	0.01845594	0.000719171	0.001138231	1.417766667	4.03E-05	0.969924007	N
Cyr61	0.263828801	0.291330907	0.004002135	0.005468625	1.104242244	4.04E-05	0.971367754	N
1700028P14Rik	0.018309642	0.028203795	0.001708122	0.002773815	1.540379429	4.04E-05	0.973280792	N
Wdr24	0.119360321	0.133740577	0.002158088	0.002942995	1.120477689	4.05E-05	0.97494923	N
Nemp1	0.10703801	0.121718222	0.002050742	0.002842444	1.137149524	4.06E-05	0.976156611	N
Ndufb10	3.636008962	3.535742137	0.013024748	0.016333462	0.972423933	4.07E-05	0.979722735	N
Tatdn1	0.35572466	0.327852872	0.003788986	0.004691284	0.921647862	4.09E-05	0.984615747	N
Fam160b1	0.178615575	0.19963608	0.002651088	0.003688148	1.117685735	4.10E-05	0.985998012	N
Mfsd14a	0.372025649	0.396477775	0.005617787	0.007338183	1.06572699	4.10E-05	0.987349236	N
Smad5	0.206234549	0.227969847	0.002869441	0.003941436	1.105391157	4.11E-05	0.989680575	N
Cd83	0.008768541	0.013127112	0.000592178	0.000940301	1.497069059	4.11E-05	0.990139947	N
Chga	0.058096415	0.069079802	0.001564639	0.002201513	1.189054472	4.12E-05	0.992026398	N
Cfap53	0.00934796	0.017741097	0.000981608	0.00191924	1.897857513	4.13E-05	0.992891118	N
Cep97	0.198663473	0.219781648	0.002812548	0.003874657	1.106301245	4.13E-05	0.992951005	N
Zbed4	0.254133189	0.277358981	0.003162615	0.004300127	1.091392203	4.14E-05	0.995787525	N
Soat1	0.700672126	0.740057187	0.006156339	0.008174586	1.056210401	4.15E-05	0.999750937	N
Gm37323	7.73E-05	0	5.46E-05	0	0	0.275578833	1	N
3110035E14Rik	3.86E-05	0	3.86E-05	0	0	0.440749825	1	N
Gm17644	0.00019314	0	8.64E-05	0	0	0.084704274	1	N
Gm29663	0.000115884	0	6.69E-05	0	0	0.181753302	1	N
Gm28153	3.86E-05	0	3.86E-05	0	0	0.440749825	1	N
Crisp4	3.86E-05	0	3.86E-05	0	0	0.440749825	1	N
Defb41	3.86E-05	0	3.86E-05	0	0	0.440749825	1	N
Gm28287	0	6.50E-05	0	6.50E-05	Inf	0.194629739	1	N
Khdc1c	0.000154512	0	7.73E-05	0	0	0.123076882	1	N
Khdc1b	0	6.50E-05	0	6.50E-05	Inf	0.194629739	1	N
4931408C20Rik	0	6.50E-05	0	6.50E-05	Inf	0.194629739	1	N
Gm5524	0	6.50E-05	0	6.50E-05	Inf	0.194629739	1	N
Gm33533	7.73E-05	0	5.46E-05	0	0	0.275578833	1	N
Gm37020	7.73E-05	0	5.46E-05	0	0	0.275578833	1	N
4930556I23Rik	3.86E-05	0	3.86E-05	0	0	0.440749825	1	N
Gm16151	3.86E-05	0	3.86E-05	0	0	0.440749825	1	N
Gm37707	0	6.50E-05	0	6.50E-05	Inf	0.194629739	1	N
Gm37821	0	6.50E-05	0	6.50E-05	Inf	0.194629739	1	N
Slc9a4	0	6.50E-05	0	6.50E-05	Inf	0.194629739	1	N
Gm29040	3.86E-05	0	3.86E-05	0	0	0.440749825	1	N
C230029F24Rik	3.86E-05	0	3.86E-05	0	0	0.440749825	1	N
1700072G22Rik	0	0.000129971	0	9.19E-05	Inf	0.066609684	1	N
Mstn	0.000231768	0	9.46E-05	0	0	0.058945983	1	N
Gm34066	3.86E-05	0	3.86E-05	0	0	0.440749825	1	N
4930444A19Rik	3.86E-05	0	3.86E-05	0	0	0.440749825	1	N
1700003I22Rik	3.86E-05	0	3.86E-05	0	0	0.440749825	1	N
Gm17234	3.86E-05	0	3.86E-05	0	0	0.440749825	1	N
Gm15759	3.86E-05	0	3.86E-05	0	0	0.440749825	1	N
C2cd6	0.000115884	0	6.69E-05	0	0	0.181753302	1	N
1700122D07Rik	0	6.50E-05	0	6.50E-05	Inf	0.194629739	1	N
2310016D23Rik	3.86E-05	0	3.86E-05	0	0	0.440749825	1	N
Gm28083	3.86E-05	0	3.86E-05	0	0	0.440749825	1	N
Gm29084	3.86E-05	0	3.86E-05	0	0	0.440749825	1	N
Gm28981	3.86E-05	0	3.86E-05	0	0	0.440749825	1	N
Gm28982	0.000115884	0	6.69E-05	0	0	0.181753302	1	N
Cryga	7.73E-05	0	5.46E-05	0	0	0.275578833	1	N
Crygf	0.000154512	0	7.73E-05	0	0	0.123076882	1	N
Cps1	0.000231768	0	9.46E-05	0	0	0.058945983	1	N
Vwc2l	7.73E-05	0	5.46E-05	0	0	0.275578833	1	N
Ankar	0.000270396	0	0.000102188	0	0	0.041355834	1	N
Tnp1	3.86E-05	0	3.86E-05	0	0	0.440749825	1	N
Cxcr1	3.86E-05	0	3.86E-05	0	0	0.440749825	1	N
Gm28364	0	6.50E-05	0	6.50E-05	Inf	0.194629739	1	N
A630095N17Rik	3.86E-05	0	3.86E-05	0	0	0.440749825	1	N
Gm15178	7.73E-05	0	5.46E-05	0	0	0.275578833	1	N
Gm17751	3.86E-05	0	3.86E-05	0	0	0.440749825	1	N
Gm28387	0	0.000129971	0	9.19E-05	Inf	0.066609684	1	N
Gm29536	0	6.50E-05	0	6.50E-05	Inf	0.194629739	1	N
Gm29125	0	6.50E-05	0	6.50E-05	Inf	0.194629739	1	N
Gm45261	0	6.50E-05	0	6.50E-05	Inf	0.194629739	1	N
Gm47791	7.73E-05	0	5.46E-05	0	0	0.275578833	1	N
Gm6217	3.86E-05	0	3.86E-05	0	0	0.440749825	1	N
4933436I20Rik	3.86E-05	0	3.86E-05	0	0	0.440749825	1	N
9930111H07Rik	3.86E-05	0	3.86E-05	0	0	0.440749825	1	N
Nmur1	3.86E-05	0	3.86E-05	0	0	0.440749825	1	N
Tex44	3.86E-05	0	3.86E-05	0	0	0.440749825	1	N
Akp3	3.86E-05	0	3.86E-05	0	0	0.440749825	1	N
Ugt1a6a	0.000270396	0	0.000102188	0	0	0.041355834	1	N
Trpm8	3.86E-05	0	3.86E-05	0	0	0.440749825	1	N
Gm28199	7.73E-05	0	5.46E-05	0	0	0.275578833	1	N
Gm17090	0.000115884	0	6.69E-05	0	0	0.181753302	1	N
Gm28382	3.86E-05	0	3.86E-05	0	0	0.440749825	1	N
Olfr1416	3.86E-05	0	3.86E-05	0	0	0.440749825	1	N
Olfr1414	3.86E-05	0	3.86E-05	0	0	0.440749825	1	N
Neu4	0	6.50E-05	0	6.50E-05	Inf	0.194629739	1	N
1810006J02Rik	0	6.50E-05	0	6.50E-05	Inf	0.194629739	1	N
Slco6d1	3.86E-05	0	3.86E-05	0	0	0.440749825	1	N
Gm20268	7.73E-05	0	5.46E-05	0	0	0.275578833	1	N
D630008O14Rik	0.000154512	0	7.73E-05	0	0	0.123076882	1	N
Serpinb11	0	6.50E-05	0	6.50E-05	Inf	0.194629739	1	N
Gm28867	3.86E-05	0	3.86E-05	0	0	0.440749825	1	N
Gm29455	0	6.50E-05	0	6.50E-05	Inf	0.194629739	1	N
Gm15392	3.86E-05	0	3.86E-05	0	0	0.440749825	1	N
Zp3r	7.73E-05	0	5.46E-05	0	0	0.275578833	1	N
Fcamr	0	6.50E-05	0	6.50E-05	Inf	0.194629739	1	N
Rab7b	0.000154512	0	9.46E-05	0	0	0.181753302	1	N
Gm29630	3.86E-05	0	3.86E-05	0	0	0.440749825	1	N
Gm26783	3.86E-05	0	3.86E-05	0	0	0.440749825	1	N
Ascl5	0.000115884	0	6.69E-05	0	0	0.181753302	1	N
Gm37759	3.86E-05	0	3.86E-05	0	0	0.440749825	1	N
A430034D21Rik	0	6.50E-05	0	6.50E-05	Inf	0.194629739	1	N
Gm37552	0	0.000129971	0	9.19E-05	Inf	0.066609684	1	N
Ptprc	7.73E-05	0	5.46E-05	0	0	0.275578833	1	N
Cfhr1	0	6.50E-05	0	6.50E-05	Inf	0.194629739	1	N
Gm4788	3.86E-05	0	3.86E-05	0	0	0.440749825	1	N
Cfh	7.73E-05	0	5.46E-05	0	0	0.275578833	1	N
Gm15584	0	6.50E-05	0	6.50E-05	Inf	0.194629739	1	N
Ptgs2os2	3.86E-05	0	3.86E-05	0	0	0.440749825	1	N
Pdc	0	6.50E-05	0	6.50E-05	Inf	0.194629739	1	N
2310030A07Rik	0	6.50E-05	0	6.50E-05	Inf	0.194629739	1	N
Gm20631	7.73E-05	0	5.46E-05	0	0	0.275578833	1	N
Gm29188	7.73E-05	0	5.46E-05	0	0	0.275578833	1	N
Gm47995	3.86E-05	0	3.86E-05	0	0	0.440749825	1	N
3110040M04Rik	3.86E-05	0	3.86E-05	0	0	0.440749825	1	N
Apobec4	3.86E-05	0	3.86E-05	0	0	0.440749825	1	N
Gm28513	0	6.50E-05	0	6.50E-05	Inf	0.194629739	1	N
Rgsl1	0	0.000194957	0	1.13E-04	Inf	0.024666276	1	N
Teddm1a	3.86E-05	0	3.86E-05	0	0	0.440749825	1	N
Gm28286	3.86E-05	0	3.86E-05	0	0	0.440749825	1	N
Gm37571	3.86E-05	0	3.86E-05	0	0	0.440749825	1	N
Gm37294	3.86E-05	0	3.86E-05	0	0	0.440749825	1	N
Tnn	0	0.000129971	0	9.19E-05	Inf	0.066609684	1	N
Gm36975	3.86E-05	0	3.86E-05	0	0	0.440749825	1	N
Tnfsf18	0	6.50E-05	0	6.50E-05	Inf	0.194629739	1	N
Gm38304	3.86E-05	0	3.86E-05	0	0	0.440749825	1	N
Fmo6	0	6.50E-05	0	6.50E-05	Inf	0.194629739	1	N
Fmo3	0	0.000129971	0	9.19E-05	Inf	0.066609684	1	N
Mroh9	3.86E-05	0	3.86E-05	0	0	0.440749825	1	N
Gm20471	3.86E-05	0	3.86E-05	0	0	0.440749825	1	N
Sele	3.86E-05	0	3.86E-05	0	0	0.440749825	1	N
Tbx19	0	6.50E-05	0	6.50E-05	Inf	0.194629739	1	N
Gm38325	7.73E-05	0	5.46E-05	0	0	0.275578833	1	N
Gm37073	3.86E-05	0	3.86E-05	0	0	0.440749825	1	N
5330438I03Rik	0.000386279	0	0.000122131	0	0	0.014756698	1	N
Fmo9	3.86E-05	0	3.86E-05	0	0	0.440749825	1	N
Lrrc52	0	6.50E-05	0	6.50E-05	Inf	0.194629739	1	N
Fcrlb	3.86E-05	0	3.86E-05	0	0	0.440749825	1	N
Gm10522	7.73E-05	0	5.46E-05	0	0	0.275578833	1	N
Fcgr4	0	0.000129971	0	9.19E-05	Inf	0.066609684	1	N
Slamf7	0	6.50E-05	0	6.50E-05	Inf	0.194629739	1	N
Atp1a4	0	0.000194957	0	1.13E-04	Inf	0.024666276	1	N
Gm36937	7.73E-05	0	5.46E-05	0	0	0.275578833	1	N
Apcs	0.000154512	0	7.73E-05	0	0	0.123076882	1	N
Olfr16	0	6.50E-05	0	6.50E-05	Inf	0.194629739	1	N
Olfr1408	0	6.50E-05	0	6.50E-05	Inf	0.194629739	1	N
Fcer1a	0	6.50E-05	0	6.50E-05	Inf	0.194629739	1	N
Ifi206	3.86E-05	0	3.86E-05	0	0	0.440749825	1	N
Ifi214	0	6.50E-05	0	6.50E-05	Inf	0.194629739	1	N
Ifi207	7.73E-05	0	5.46E-05	0	0	0.275578833	1	N
Ifi204	3.86E-05	0	3.86E-05	0	0	0.440749825	1	N
Olfr429	0	6.50E-05	0	6.50E-05	Inf	0.194629739	1	N
Olfr231	3.86E-05	0	3.86E-05	0	0	0.440749825	1	N
Olfr420	0.000115884	0	6.69E-05	0	0	0.181753302	1	N
Olfr419	0	6.50E-05	0	6.50E-05	Inf	0.194629739	1	N
Wdr64	0.000115884	0	6.69E-05	0	0	0.181753302	1	N
Gm15423	0	6.50E-05	0	6.50E-05	Inf	0.194629739	1	N
Gm37306	0	6.50E-05	0	6.50E-05	Inf	0.194629739	1	N
Gm31728	0	6.50E-05	0	6.50E-05	Inf	0.194629739	1	N
Gm34068	0	6.50E-05	0	6.50E-05	Inf	0.194629739	1	N
1700112H15Rik	7.73E-05	0	5.46E-05	0	0	0.275578833	1	N
2010103J01Rik	7.73E-05	0	5.46E-05	0	0	0.275578833	1	N
A730004F24Rik	3.86E-05	0	3.86E-05	0	0	0.440749825	1	N
Gm29491	0	6.50E-05	0	6.50E-05	Inf	0.194629739	1	N
Ush2a	0	0.000129971	0	9.19E-05	Inf	0.066609684	1	N
Gm38161	0	6.50E-05	0	6.50E-05	Inf	0.194629739	1	N
1700065J18Rik	3.86E-05	0	3.86E-05	0	0	0.440749825	1	N
Gm37650	0	6.50E-05	0	6.50E-05	Inf	0.194629739	1	N
Olah	0.000424907	0	0.000139253	0	0	0.014756698	1	N
Gm13175	3.86E-05	0	3.86E-05	0	0	0.440749825	1	N
Gm26776	7.73E-05	0	5.46E-05	0	0	0.275578833	1	N
A230108P19Rik	3.86E-05	0	3.86E-05	0	0	0.440749825	1	N
Gm13383	7.73E-05	0	5.46E-05	0	0	0.275578833	1	N
Gm13389	0	6.50E-05	0	6.50E-05	Inf	0.194629739	1	N
Gm28641	3.86E-05	0	3.86E-05	0	0	0.440749825	1	N
Gm13218	3.86E-05	0	3.86E-05	0	0	0.440749825	1	N
Gm13293	3.86E-05	0	3.86E-05	0	0	0.440749825	1	N
Gm10851	0.00019314	0	1.02E-04	0	0	0.123076883	1	N
Il2ra	0.000115884	0	6.69E-05	0	0	0.181753302	1	N
Gm13324	0	6.50E-05	0	6.50E-05	Inf	0.194629739	1	N
H2al2a	3.86E-05	0	3.86E-05	0	0	0.440749825	1	N
4930447M23Rik	0	6.50E-05	0	6.50E-05	Inf	0.194629739	1	N
Ptf1aos	0	6.50E-05	0	6.50E-05	Inf	0.194629739	1	N
Gm17171	0.000115884	0	6.69E-05	0	0	0.181753302	1	N
Gm13335	3.86E-05	0	3.86E-05	0	0	0.440749825	1	N
Gpr158	3.86E-05	0	3.86E-05	0	0	0.440749825	1	N
Il1f9	0	6.50E-05	0	6.50E-05	Inf	0.194629739	1	N
Il1f10	3.86E-05	0	3.86E-05	0	0	0.440749825	1	N
Il1rn	3.86E-05	0	3.86E-05	0	0	0.440749825	1	N
Obp2b	0	6.50E-05	0	6.50E-05	Inf	0.194629739	1	N
Lcn11	3.86E-05	0	3.86E-05	0	0	0.440749825	1	N
Gm13539	0.000115884	0	6.69E-05	0	0	0.181753302	1	N
Gm13553	3.86E-05	0	3.86E-05	0	0	0.440749825	1	N
Gm20532	0	6.50E-05	0	6.50E-05	Inf	0.194629739	1	N
Lcn4	7.73E-05	0	5.46E-05	0	0	0.275578833	1	N
Abo	3.86E-05	0	3.86E-05	0	0	0.440749825	1	N
Sardhos	3.86E-05	0	3.86E-05	0	0	0.440749825	1	N
AA645442	0.000231768	0	9.46E-05	0	0	0.058945983	1	N
Fcnb	7.73E-05	0	5.46E-05	0	0	0.275578833	1	N
F730016J06Rik	0.000115884	0	6.69E-05	0	0	0.181753302	1	N
Gm13442	7.73E-05	0	5.46E-05	0	0	0.275578833	1	N
Lcn2	0	0.000129971	0	9.19E-05	Inf	0.066609684	1	N
Gm13403	3.86E-05	0	3.86E-05	0	0	0.440749825	1	N
Gm35202	0.000115884	0	6.69E-05	0	0	0.181753302	1	N
Olfr341	0	6.50E-05	0	6.50E-05	Inf	0.194629739	1	N
Olfr344	0	6.50E-05	0	6.50E-05	Inf	0.194629739	1	N
Olfr50	0	6.50E-05	0	6.50E-05	Inf	0.194629739	1	N
Olfr361	3.86E-05	0	3.86E-05	0	0	0.440749825	1	N
Olfr368	0	0.0004549	0	0.000171902	Inf	0.000599338	1	N
Gm27197	0.000270396	0	0.000102188	0	0	0.041355834	1	N
Gm13485	3.86E-05	0	3.86E-05	0	0	0.440749825	1	N
Gm28639	0	6.50E-05	0	6.50E-05	Inf	0.194629739	1	N
Gm33594	0.000115884	0	6.69E-05	0	0	0.181753302	1	N
Gm13572	0.000115884	0	6.69E-05	0	0	0.181753302	1	N
Slc4a10	0.000115884	0	6.69E-05	0	0	0.181753302	1	N
Gm13595	0	6.50E-05	0	6.50E-05	Inf	0.194629739	1	N
Gm13617	3.86E-05	0	3.86E-05	0	0	0.440749825	1	N
Gm13618	3.86E-05	0	3.86E-05	0	0	0.440749825	1	N
Gm1322	0	6.50E-05	0	6.50E-05	Inf	0.194629739	1	N
Xirp2	0.000115884	0	8.64E-05	0	0	0.275578833	1	N
Gm26743	7.73E-05	0	5.46E-05	0	0	0.275578833	1	N
Gm13613	7.73E-05	0	5.46E-05	0	0	0.275578833	1	N
Gm13632	3.86E-05	0	3.86E-05	0	0	0.440749825	1	N
Rapgef4os1	0.000115884	0	6.69E-05	0	0	0.181753302	1	N
Rapgef4os3	3.86E-05	0	3.86E-05	0	0	0.440749825	1	N
Gm13703	0.000154512	0	7.73E-05	0	0	0.123076882	1	N
Chn1os1	7.73E-05	0	5.46E-05	0	0	0.275578833	1	N
4930445N08Rik	0	6.50E-05	0	6.50E-05	Inf	0.194629739	1	N
A330043C09Rik	0	6.50E-05	0	6.50E-05	Inf	0.194629739	1	N
Gm13656	0	6.50E-05	0	6.50E-05	Inf	0.194629739	1	N
Gm13938	7.73E-05	0	5.46E-05	0	0	0.275578833	1	N
Gm13716	3.86E-05	0	3.86E-05	0	0	0.440749825	1	N
Olfr998	3.86E-05	0	3.86E-05	0	0	0.440749825	1	N
Olfr1016	3.86E-05	0	3.86E-05	0	0	0.440749825	1	N
Olfr1028	0	6.50E-05	0	6.50E-05	Inf	0.194629739	1	N
Olfr1034	3.86E-05	0	3.86E-05	0	0	0.440749825	1	N
Olfr1055	0	6.50E-05	0	6.50E-05	Inf	0.194629739	1	N
Olfr1105	0	6.50E-05	0	6.50E-05	Inf	0.194629739	1	N
Olfr1116	3.86E-05	0	3.86E-05	0	0	0.440749825	1	N
Olfr1122	0	0.000129971	0	9.19E-05	Inf	0.066609684	1	N
Olfr1151	3.86E-05	0	3.86E-05	0	0	0.440749825	1	N
Olfr1173	0.000154512	0	7.73E-05	0	0	0.123076882	1	N
Olfr1178	0.000154512	0	7.73E-05	0	0	0.123076882	1	N
Olfr1186	3.86E-05	0	3.86E-05	0	0	0.440749825	1	N
Olfr1191-ps1	0	0.000129971	0	9.19E-05	Inf	0.066609684	1	N
Olfr1198	0	0.000129971	0	1.30E-04	Inf	0.194629739	1	N
Olfr1228	0	6.50E-05	0	6.50E-05	Inf	0.194629739	1	N
Olfr1233	0	6.50E-05	0	6.50E-05	Inf	0.194629739	1	N
Olfr1252	3.86E-05	0	3.86E-05	0	0	0.440749825	1	N
Olfr1257	0	6.50E-05	0	6.50E-05	Inf	0.194629739	1	N
Olfr1258	0	6.50E-05	0	6.50E-05	Inf	0.194629739	1	N
Olfr1259	0	6.50E-05	0	6.50E-05	Inf	0.194629739	1	N
Olfr1265	0.000309023	0	0.00012214	0	0	0.041355834	1	N
Olfr1274-ps	7.73E-05	0	5.46E-05	0	0	0.275578833	1	N
Accsl	0	6.50E-05	0	6.50E-05	Inf	0.194629739	1	N
Alkbh3os1	3.86E-05	0	3.86E-05	0	0	0.440749825	1	N
Gm13794	3.86E-05	0	3.86E-05	0	0	0.440749825	1	N
4930445B16Rik	0	6.50E-05	0	6.50E-05	Inf	0.194629739	1	N
Gm10801	0.000309023	0	0.000109242	0	0	0.029196616	1	N
Rag2	3.86E-05	0	3.86E-05	0	0	0.440749825	1	N
Rag1	0	6.50E-05	0	6.50E-05	Inf	0.194629739	1	N
Gm13919	0	6.50E-05	0	6.50E-05	Inf	0.194629739	1	N
4930527A07Rik	0	6.50E-05	0	6.50E-05	Inf	0.194629739	1	N
Gm13954	3.86E-05	0	3.86E-05	0	0	0.440749825	1	N
Gm29053	3.86E-05	0	3.86E-05	0	0	0.440749825	1	N
Gm14015	7.73E-05	0	5.46E-05	0	0	0.275578833	1	N
Gm14014	3.86E-05	0	3.86E-05	0	0	0.440749825	1	N
Gm45346	0	6.50E-05	0	6.50E-05	Inf	0.194629739	1	N
Olfr1284	7.73E-05	0	5.46E-05	0	0	0.275578833	1	N
Olfr1291-ps1	7.73E-05	0	5.46E-05	0	0	0.275578833	1	N
Olfr1303	0	6.50E-05	0	6.50E-05	Inf	0.194629739	1	N
Olfr1312	3.86E-05	0	3.86E-05	0	0	0.440749825	1	N
Olfr1318	0.000115884	0	6.69E-05	0	0	0.181753302	1	N
4930533B01Rik	0	6.50E-05	0	6.50E-05	Inf	0.194629739	1	N
Gm13974	3.86E-05	0	3.86E-05	0	0	0.440749825	1	N
Phgr1	0	0.000259943	0	0.000129959	Inf	0.009481743	1	N
Gm14089	3.86E-05	0	3.86E-05	0	0	0.440749825	1	N
Gm28042	7.73E-05	0	5.46E-05	0	0	0.275578833	1	N
A530010F05Rik	0	6.50E-05	0	6.50E-05	Inf	0.194629739	1	N
Gm17555	7.73E-05	0	5.46E-05	0	0	0.275578833	1	N
Atp8b4	3.86E-05	0	3.86E-05	0	0	0.440749825	1	N
Gm14009	3.86E-05	0	3.86E-05	0	0	0.440749825	1	N
F830045P16Rik	3.86E-05	0	3.86E-05	0	0	0.440749825	1	N
Tgm6	0.000154512	0	1.22E-04	0	0	0.275578833	1	N
4930473A02Rik	0.00019314	0	8.64E-05	0	0	0.084704274	1	N
4921508D12Rik	3.86E-05	0	3.86E-05	0	0	0.440749825	1	N
Gm14104	0	0.000194957	0	1.13E-04	Inf	0.024666276	1	N
Gm14102	3.86E-05	0	3.86E-05	0	0	0.440749825	1	N
A430048G15Rik	0	0.000129971	0	9.19E-05	Inf	0.066609684	1	N
Hao1	0	6.50E-05	0	6.50E-05	Inf	0.194629739	1	N
9630028H03Rik	0	0.000129971	0	9.19E-05	Inf	0.066609684	1	N
Gm14064	3.86E-05	0	3.86E-05	0	0	0.440749825	1	N
Sel1l2	0.000270396	0	0.000102188	0	0	0.041355834	1	N
1700108N11Rik	0	6.50E-05	0	6.50E-05	Inf	0.194629739	1	N
Scp2d1	3.86E-05	0	3.86E-05	0	0	0.440749825	1	N
Nkx2-2os	7.73E-05	0	5.46E-05	0	0	0.275578833	1	N
Sstr4	0.000115884	0	6.69E-05	0	0	0.181753302	1	N
Cstl1	0.000154512	0	7.73E-05	0	0	0.123076882	1	N
Cst12	0	6.50E-05	0	6.50E-05	Inf	0.194629739	1	N
Cst13	3.86E-05	0	3.86E-05	0	0	0.440749825	1	N
9230104L09Rik	3.86E-05	0	3.86E-05	0	0	0.440749825	1	N
Gm14145	0	6.50E-05	0	6.50E-05	Inf	0.194629739	1	N
Defb36	7.73E-05	0	5.46E-05	0	0	0.275578833	1	N
4930404H24Rik	3.86E-05	0	3.86E-05	0	0	0.440749825	1	N
Sun5	3.86E-05	0	3.86E-05	0	0	0.440749825	1	N
Bpifb6	0	6.50E-05	0	6.50E-05	Inf	0.194629739	1	N
Bpifb3	0	6.50E-05	0	6.50E-05	Inf	0.194629739	1	N
Bpifa3	7.73E-05	0	5.46E-05	0	0	0.275578833	1	N
Bpifa1	0	6.50E-05	0	6.50E-05	Inf	0.194629739	1	N
Gssos1	0	6.50E-05	0	6.50E-05	Inf	0.194629739	1	N
Gm28036	0	6.50E-05	0	6.50E-05	Inf	0.194629739	1	N
Gm14170	3.86E-05	0	3.86E-05	0	0	0.440749825	1	N
2010009K17Rik	0	6.50E-05	0	6.50E-05	Inf	0.194629739	1	N
Gm14205	0	6.50E-05	0	6.50E-05	Inf	0.194629739	1	N
9130015L21Rik	3.86E-05	0	3.86E-05	0	0	0.440749825	1	N
Hnf4aos	0.000270396	0	0.000102188	0	0	0.041355834	1	N
Kcnk15	0	0.000129971	0	9.19E-05	Inf	0.066609684	1	N
Svs4	3.86E-05	0	3.86E-05	0	0	0.440749825	1	N
Svs5	3.86E-05	0	3.86E-05	0	0	0.440749825	1	N
Wfdc6a	0	0.000194957	0	1.13E-04	Inf	0.024666276	1	N
Gm14268	3.86E-05	0	3.86E-05	0	0	0.440749825	1	N
Gm14319	7.73E-05	0	5.46E-05	0	0	0.275578833	1	N
Gm14236	7.73E-05	0	5.46E-05	0	0	0.275578833	1	N
Gm14258	3.86E-05	0	3.86E-05	0	0	0.440749825	1	N
Gm14249	3.86E-05	0	3.86E-05	0	0	0.440749825	1	N
A630075F10Rik	7.73E-05	0	5.46E-05	0	0	0.275578833	1	N
Mc3r	3.86E-05	0	3.86E-05	0	0	0.440749825	1	N
Gcnt7	0	6.50E-05	0	6.50E-05	Inf	0.194629739	1	N
Pmepa1os	3.86E-05	0	3.86E-05	0	0	0.440749825	1	N
Ankrd60	3.86E-05	0	3.86E-05	0	0	0.440749825	1	N
1700010B08Rik	0.000270396	0	0.000102188	0	0	0.041355834	1	N
Zfp831	3.86E-05	0	3.86E-05	0	0	0.440749825	1	N
Gm14440	7.73E-05	0	5.46E-05	0	0	0.275578833	1	N
4930591A17Rik	3.86E-05	0	3.86E-05	0	0	0.440749825	1	N
Abhd16b	0	6.50E-05	0	6.50E-05	Inf	0.194629739	1	N
Lkaaear1	0.000115884	0	6.69E-05	0	0	0.181753302	1	N
Akap4	3.86E-05	0	3.86E-05	0	0	0.440749825	1	N
Fthl17c	3.86E-05	0	3.86E-05	0	0	0.440749825	1	N
H2al1n	3.86E-05	0	3.86E-05	0	0	0.440749825	1	N
Gm14505	0	0.000129971	0	9.19E-05	Inf	0.066609684	1	N
Spin2f	3.86E-05	0	3.86E-05	0	0	0.440749825	1	N
Gm15008	0	6.50E-05	0	6.50E-05	Inf	0.194629739	1	N
Rhox2c	3.86E-05	0	3.86E-05	0	0	0.440749825	1	N
Rhox7a	3.86E-05	0	3.86E-05	0	0	0.440749825	1	N
Rhox12	7.73E-05	0	5.46E-05	0	0	0.275578833	1	N
Tex13c1	0	6.50E-05	0	6.50E-05	Inf	0.194629739	1	N
4930515L19Rik	0	6.50E-05	0	6.50E-05	Inf	0.194629739	1	N
1700080O16Rik	3.86E-05	0	3.86E-05	0	0	0.440749825	1	N
1600025M17Rik	3.86E-05	0	3.86E-05	0	0	0.440749825	1	N
Gm364	3.86E-05	0	3.86E-05	0	0	0.440749825	1	N
Gm6760	0.000115884	0	8.64E-05	0	0	0.275578833	1	N
4930447F04Rik	3.86E-05	0	3.86E-05	0	0	0.440749825	1	N
Gm16189	0	6.50E-05	0	6.50E-05	Inf	0.194629739	1	N
Fate1	0	0.000129971	0	9.19E-05	Inf	0.066609684	1	N
Cnga2	7.73E-05	0	5.46E-05	0	0	0.275578833	1	N
Gm45015	3.86E-05	0	3.86E-05	0	0	0.440749825	1	N
Gm26726	7.73E-05	0	5.46E-05	0	0	0.275578833	1	N
Gm5936	3.86E-05	0	3.86E-05	0	0	0.440749825	1	N
Smim9	3.86E-05	0	3.86E-05	0	0	0.440749825	1	N
Gm14717	3.86E-05	0	3.86E-05	0	0	0.440749825	1	N
5430427O19Rik	0.000115884	0	6.69E-05	0	0	0.181753302	1	N
4930415L06Rik	0	6.50E-05	0	6.50E-05	Inf	0.194629739	1	N
Gm44	0	6.50E-05	0	6.50E-05	Inf	0.194629739	1	N
Pfn5	7.73E-05	0	5.46E-05	0	0	0.275578833	1	N
Vsig4	0	6.50E-05	0	6.50E-05	Inf	0.194629739	1	N
Otud6a	0	6.50E-05	0	6.50E-05	Inf	0.194629739	1	N
Dmrtc1b	0	0.000129971	0	9.19E-05	Inf	0.066609684	1	N
1700031F05Rik	0	6.50E-05	0	6.50E-05	Inf	0.194629739	1	N
Zcchc13	0	6.50E-05	0	6.50E-05	Inf	0.194629739	1	N
Cypt2	0	6.50E-05	0	6.50E-05	Inf	0.194629739	1	N
Fnd3c2	3.86E-05	0	3.86E-05	0	0	0.440749825	1	N
Rtl3	0.000115884	0	6.69E-05	0	0	0.181753302	1	N
Gm44593	0	6.50E-05	0	6.50E-05	Inf	0.194629739	1	N
2010106E10Rik	7.73E-05	0	5.46E-05	0	0	0.275578833	1	N
Ube2dnl1	3.86E-05	0	3.86E-05	0	0	0.440749825	1	N
Ube2dnl2	3.86E-05	0	3.86E-05	0	0	0.440749825	1	N
Arl13a	3.86E-05	0	3.86E-05	0	0	0.440749825	1	N
Prame	3.86E-05	0	3.86E-05	0	0	0.440749825	1	N
H2bfm	0	6.50E-05	0	6.50E-05	Inf	0.194629739	1	N
Serpina7	3.86E-05	0	3.86E-05	0	0	0.440749825	1	N
Gm15295	7.73E-05	0	5.46E-05	0	0	0.275578833	1	N
Gm15128	3.86E-05	0	3.86E-05	0	0	0.440749825	1	N
Gm15156	3.86E-05	0	3.86E-05	0	0	0.440749825	1	N
Ace2	3.86E-05	0	3.86E-05	0	0	0.440749825	1	N
Gm15226	3.86E-05	0	3.86E-05	0	0	0.440749825	1	N
Gm1720	7.73E-05	0	5.46E-05	0	0	0.275578833	1	N
Gm15228	0.000115884	0	6.69E-05	0	0	0.181753302	1	N
Gm15239	0.000115884	0	6.69E-05	0	0	0.181753302	1	N
Amelx	3.86E-05	0	3.86E-05	0	0	0.440749825	1	N
Gm32496	3.86E-05	0	3.86E-05	0	0	0.440749825	1	N
Gm38335	3.86E-05	0	3.86E-05	0	0	0.440749825	1	N
Cypt12	0.000154512	0	1.22E-04	0	0	0.275578833	1	N
Spata16	7.73E-05	0	5.46E-05	0	0	0.275578833	1	N
Tnfsf10	7.73E-05	0	5.46E-05	0	0	0.275578833	1	N
Gm1527	3.86E-05	0	3.86E-05	0	0	0.440749825	1	N
Gm38505	3.86E-05	0	3.86E-05	0	0	0.440749825	1	N
Gm3143	0	6.50E-05	0	6.50E-05	Inf	0.194629739	1	N
Ccdc144b	0.000115884	0	6.69E-05	0	0	0.181753302	1	N
Gm43255	0	6.50E-05	0	6.50E-05	Inf	0.194629739	1	N
Il21	0	6.50E-05	0	6.50E-05	Inf	0.194629739	1	N
C230034O21Rik	0.000115884	0	6.69E-05	0	0	0.181753302	1	N
Gm43539	3.86E-05	0	3.86E-05	0	0	0.440749825	1	N
1700017G19Rik	3.86E-05	0	3.86E-05	0	0	0.440749825	1	N
Gm37202	3.86E-05	0	3.86E-05	0	0	0.440749825	1	N
Gm20750	7.73E-05	0	5.46E-05	0	0	0.275578833	1	N
Gm16206	3.86E-05	0	3.86E-05	0	0	0.440749825	1	N
Gm31026	3.86E-05	0	3.86E-05	0	0	0.440749825	1	N
Gm26671	0	6.50E-05	0	6.50E-05	Inf	0.194629739	1	N
Mindy4b-ps	0	6.50E-05	0	6.50E-05	Inf	0.194629739	1	N
Gpr87	7.73E-05	0	5.46E-05	0	0	0.275578833	1	N
P2ry13	0.000115884	0	6.69E-05	0	0	0.181753302	1	N
Gm5538	0	6.50E-05	0	6.50E-05	Inf	0.194629739	1	N
Gm8298	3.86E-05	0	3.86E-05	0	0	0.440749825	1	N
Gm38326	3.86E-05	0	3.86E-05	0	0	0.440749825	1	N
Gm34302	3.86E-05	0	3.86E-05	0	0	0.440749825	1	N
Vmn2r2	0	0.000129971	0	9.19E-05	Inf	0.066609684	1	N
Gm35299	0	6.50E-05	0	6.50E-05	Inf	0.194629739	1	N
Il12a	0.000154512	0	9.46E-05	0	0	0.181753302	1	N
Otol1	3.86E-05	0	3.86E-05	0	0	0.440749825	1	N
Gm6634	0.000270396	0	0.000102188	0	0	0.041355834	1	N
Slitrk3	0	6.50E-05	0	6.50E-05	Inf	0.194629739	1	N
Gm20754	0	6.50E-05	0	6.50E-05	Inf	0.194629739	1	N
Fstl5	0.000270396	0	0.000102188	0	0	0.041355834	1	N
4921511C10Rik	0.000270396	0	0.000102188	0	0	0.041355834	1	N
Gm36569	3.86E-05	0	3.86E-05	0	0	0.440749825	1	N
A330069K06Rik	7.73E-05	0	5.46E-05	0	0	0.275578833	1	N
Gm42468	3.86E-05	0	3.86E-05	0	0	0.440749825	1	N
Gm42476	0	6.50E-05	0	6.50E-05	Inf	0.194629739	1	N
Gm16000	0.000154512	0	7.73E-05	0	0	0.123076882	1	N
Gm42812	3.86E-05	0	3.86E-05	0	0	0.440749825	1	N
Prss48	3.86E-05	0	3.86E-05	0	0	0.440749825	1	N
Fcrls	0.000115884	0	6.69E-05	0	0	0.181753302	1	N
Rxfp4	3.86E-05	0	3.86E-05	0	0	0.440749825	1	N
Sprr2f	7.73E-05	0	7.73E-05	0	0	0.440749825	1	N
Sprr2i	0	6.50E-05	0	6.50E-05	Inf	0.194629739	1	N
Sprr2k	3.86E-05	0	3.86E-05	0	0	0.440749825	1	N
Smcp	3.86E-05	0	3.86E-05	0	0	0.440749825	1	N
Lce1l	3.86E-05	0	3.86E-05	0	0	0.440749825	1	N
2310050C09Rik	3.86E-05	0	3.86E-05	0	0	0.440749825	1	N
Lce3c	7.73E-05	0	5.46E-05	0	0	0.275578833	1	N
Crnn	7.73E-05	0	5.46E-05	0	0	0.275578833	1	N
Hrnr	3.86E-05	0	3.86E-05	0	0	0.440749825	1	N
Rptn	7.73E-05	0	5.46E-05	0	0	0.275578833	1	N
Ctss	0.000231768	0	1.97E-04	0	0	0.275578833	1	N
Gm17575	7.73E-05	0	5.46E-05	0	0	0.275578833	1	N
Gm26654	3.86E-05	0	3.86E-05	0	0	0.440749825	1	N
Gm10685	0	0.000194957	0	1.13E-04	Inf	0.024666276	1	N
4930442L01Rik	3.86E-05	0	3.86E-05	0	0	0.440749825	1	N
Gm4450	3.86E-05	0	3.86E-05	0	0	0.440749825	1	N
Hsd3b5	0	6.50E-05	0	6.50E-05	Inf	0.194629739	1	N
Gm43134	0	6.50E-05	0	6.50E-05	Inf	0.194629739	1	N
Gm15886	0.000231768	0	9.46E-05	0	0	0.058945983	1	N
Gm40117	3.86E-05	0	3.86E-05	0	0	0.440749825	1	N
Gm27008	3.86E-05	0	3.86E-05	0	0	0.440749825	1	N
Kcna10	0	6.50E-05	0	6.50E-05	Inf	0.194629739	1	N
Gm27244	3.86E-05	0	3.86E-05	0	0	0.440749825	1	N
Gm43109	0	6.50E-05	0	6.50E-05	Inf	0.194629739	1	N
Gm43191	0	6.50E-05	0	6.50E-05	Inf	0.194629739	1	N
1700061I17Rik	0.000502163	0	0.000264807	0	0	0.084704275	1	N
A730020M07Rik	0.000231768	0	9.46E-05	0	0	0.058945983	1	N
4930432M17Rik	0.000154512	0	0.000154512	0	0	0.440749825	1	N
Gm43607	0	0.000129971	0	9.19E-05	Inf	0.066609684	1	N
Gm42836	3.86E-05	0	3.86E-05	0	0	0.440749825	1	N
Myoz2	3.86E-05	0	3.86E-05	0	0	0.440749825	1	N
Gm28543	7.73E-05	0	5.46E-05	0	0	0.275578833	1	N
2010110G14Rik	3.86E-05	0	3.86E-05	0	0	0.440749825	1	N
Gm36520	7.73E-05	0	5.46E-05	0	0	0.275578833	1	N
Gm29865	0.000115884	0	6.69E-05	0	0	0.181753302	1	N
Gm42567	0.000154512	0	7.73E-05	0	0	0.123076882	1	N
Gm43356	0	6.50E-05	0	6.50E-05	Inf	0.194629739	1	N
Gm567	7.73E-05	0	5.46E-05	0	0	0.275578833	1	N
Gm19708	0	6.50E-05	0	6.50E-05	Inf	0.194629739	1	N
4930579F01Rik	0	6.50E-05	0	6.50E-05	Inf	0.194629739	1	N
0610031O16Rik	7.73E-05	0	5.46E-05	0	0	0.275578833	1	N
Gm16559	3.86E-05	0	3.86E-05	0	0	0.440749825	1	N
Adh4	0	0.000129971	0	9.19E-05	Inf	0.066609684	1	N
4930425O10Rik	0	0.000129971	0	9.19E-05	Inf	0.066609684	1	N
Pdha2	0	6.50E-05	0	6.50E-05	Inf	0.194629739	1	N
Gbp2b	0	6.50E-05	0	6.50E-05	Inf	0.194629739	1	N
A830019L24Rik	0	6.50E-05	0	6.50E-05	Inf	0.194629739	1	N
Gm33758	3.86E-05	0	3.86E-05	0	0	0.440749825	1	N
Gm6260	0	6.50E-05	0	6.50E-05	Inf	0.194629739	1	N
Gm34866	0	6.50E-05	0	6.50E-05	Inf	0.194629739	1	N
Clca3b	3.86E-05	0	3.86E-05	0	0	0.440749825	1	N
9530034A14Rik	0	0.000129971	0	9.19E-05	Inf	0.066609684	1	N
Dnase2b	7.73E-05	0	5.46E-05	0	0	0.275578833	1	N
Gm16325	3.86E-05	0	3.86E-05	0	0	0.440749825	1	N
Gm36831	3.86E-05	0	3.86E-05	0	0	0.440749825	1	N
Gm36888	3.86E-05	0	3.86E-05	0	0	0.440749825	1	N
Gm42949	3.86E-05	0	3.86E-05	0	0	0.440749825	1	N
Ifi44	0	6.50E-05	0	6.50E-05	Inf	0.194629739	1	N
Gm16231	7.73E-05	0	5.46E-05	0	0	0.275578833	1	N
1700094M23Rik	0	6.50E-05	0	6.50E-05	Inf	0.194629739	1	N
Sdr16c5	3.86E-05	0	3.86E-05	0	0	0.440749825	1	N
Gm11782	3.86E-05	0	3.86E-05	0	0	0.440749825	1	N
4930430E12Rik	3.86E-05	0	3.86E-05	0	0	0.440749825	1	N
Gm11832	3.86E-05	0	3.86E-05	0	0	0.440749825	1	N
Gm26895	0.000270396	0	0.000102188	0	0	0.041355834	1	N
1700120G11Rik	0.000115884	0	6.69E-05	0	0	0.181753302	1	N
Gm11851	3.86E-05	0	3.86E-05	0	0	0.440749825	1	N
Gm12353	0	6.50E-05	0	6.50E-05	Inf	0.194629739	1	N
Slc7a13	7.73E-05	0	5.46E-05	0	0	0.275578833	1	N
Atp6v0d2	3.86E-05	0	3.86E-05	0	0	0.440749825	1	N
Gm30731	7.73E-05	0	5.46E-05	0	0	0.275578833	1	N
Fhl5	0	6.50E-05	0	6.50E-05	Inf	0.194629739	1	N
Ifnk	3.86E-05	0	3.86E-05	0	0	0.440749825	1	N
4930509K18Rik	3.86E-05	0	3.86E-05	0	0	0.440749825	1	N
Gm12405	0	6.50E-05	0	6.50E-05	Inf	0.194629739	1	N
Ccl27b	3.86E-05	0	3.86E-05	0	0	0.440749825	1	N
Fam205a1	3.86E-05	0	3.86E-05	0	0	0.440749825	1	N
Gm12472	0	6.50E-05	0	6.50E-05	Inf	0.194629739	1	N
Gm12473	7.73E-05	0	5.46E-05	0	0	0.275578833	1	N
Olfr70	0	6.50E-05	0	6.50E-05	Inf	0.194629739	1	N
Gm12678	7.73E-05	0	5.46E-05	0	0	0.275578833	1	N
Gm12679	3.86E-05	0	3.86E-05	0	0	0.440749825	1	N
Gm829	0	6.50E-05	0	6.50E-05	Inf	0.194629739	1	N
Acnat2	3.86E-05	0	3.86E-05	0	0	0.440749825	1	N
Toporsl	3.86E-05	0	3.86E-05	0	0	0.440749825	1	N
AI427809	3.86E-05	0	3.86E-05	0	0	0.440749825	1	N
Gm12496	3.86E-05	0	3.86E-05	0	0	0.440749825	1	N
Gm12505	0.000115884	0	6.69E-05	0	0	0.181753302	1	N
Gm12511	0	0.000194957	0	1.13E-04	Inf	0.024666276	1	N
Gm12536	0	6.50E-05	0	6.50E-05	Inf	0.194629739	1	N
AI481877	3.86E-05	0	3.86E-05	0	0	0.440749825	1	N
Gm12596	7.73E-05	0	7.73E-05	0	0	0.440749825	1	N
Mup20	3.86E-05	0	3.86E-05	0	0	0.440749825	1	N
Gm12909	0.000772559	0	0.000548996	0	0	0.041355834	1	N
Gm11209	3.86E-05	0	3.86E-05	0	0	0.440749825	1	N
Orm3	0	6.50E-05	0	6.50E-05	Inf	0.194629739	1	N
Aknaos	0.000115884	0	6.69E-05	0	0	0.181753302	1	N
Gm11232	0.000231768	0	9.46E-05	0	0	0.058945983	1	N
Gm11415	3.86E-05	0	3.86E-05	0	0	0.440749825	1	N
Ifna13	3.86E-05	0	3.86E-05	0	0	0.440749825	1	N
Ifnab	0	6.50E-05	0	6.50E-05	Inf	0.194629739	1	N
Gm13271	0	6.50E-05	0	6.50E-05	Inf	0.194629739	1	N
Zfp352	0	6.50E-05	0	6.50E-05	Inf	0.194629739	1	N
Gm12668	7.73E-05	0	5.46E-05	0	0	0.275578833	1	N
Gm29064	0	6.50E-05	0	6.50E-05	Inf	0.194629739	1	N
Cyp2j11	3.86E-05	0	3.86E-05	0	0	0.440749825	1	N
Cyp2j5	3.86E-05	0	3.86E-05	0	0	0.440749825	1	N
Gm12695	3.86E-05	0	3.86E-05	0	0	0.440749825	1	N
I0C0044D17Rik	0	6.50E-05	0	6.50E-05	Inf	0.194629739	1	N
Gm12790	0	6.50E-05	0	6.50E-05	Inf	0.194629739	1	N
Bsnd	0	6.50E-05	0	6.50E-05	Inf	0.194629739	1	N
Gm12746	0	0.000129971	0	9.19E-05	Inf	0.066609684	1	N
Ldlrad1	0.000154512	0	7.73E-05	0	0	0.123076882	1	N
4933424M12Rik	0.000115884	0	6.69E-05	0	0	0.181753302	1	N
8030443G20Rik	3.86E-05	0	3.86E-05	0	0	0.440749825	1	N
Skint7	3.86E-05	0	3.86E-05	0	0	0.440749825	1	N
Skint1	0	6.50E-05	0	6.50E-05	Inf	0.194629739	1	N
Skint10	3.86E-05	0	3.86E-05	0	0	0.440749825	1	N
Skint11	3.86E-05	0	3.86E-05	0	0	0.440749825	1	N
Gm29434	3.86E-05	0	3.86E-05	0	0	0.440749825	1	N
1700021J08Rik	0	6.50E-05	0	6.50E-05	Inf	0.194629739	1	N
Olfr1342	0.000115884	0	6.69E-05	0	0	0.181753302	1	N
Olfr1341	7.73E-05	0	5.46E-05	0	0	0.275578833	1	N
Nt5c1a	0	0.000194957	0	1.13E-04	Inf	0.024666276	1	N
1700057H15Rik	7.73E-05	0	5.46E-05	0	0	0.275578833	1	N
4933407E24Rik	3.86E-05	0	3.86E-05	0	0	0.440749825	1	N
Gm12930	0	6.50E-05	0	6.50E-05	Inf	0.194629739	1	N
A630031M04Rik	3.86E-05	0	3.86E-05	0	0	0.440749825	1	N
1700112K13Rik	3.86E-05	0	3.86E-05	0	0	0.440749825	1	N
Gm12963	0	6.50E-05	0	6.50E-05	Inf	0.194629739	1	N
Gm7534	3.86E-05	0	3.86E-05	0	0	0.440749825	1	N
Tex46	0.000115884	0	6.69E-05	0	0	0.181753302	1	N
C1qc	0	0.000129971	0	9.19E-05	Inf	0.066609684	1	N
C1qa	0	0.000129971	0	9.19E-05	Inf	0.066609684	1	N
1700013G24Rik	0	6.50E-05	0	6.50E-05	Inf	0.194629739	1	N
Ldlrad2	7.73E-05	0	5.46E-05	0	0	0.275578833	1	N
Gm21969	0	6.50E-05	0	6.50E-05	Inf	0.194629739	1	N
4933427I22Rik	0	0.000129971	0	1.30E-04	Inf	0.194629739	1	N
Gm13029	3.86E-05	0	3.86E-05	0	0	0.440749825	1	N
Gm13025	0.00019314	0	8.64E-05	0	0	0.084704274	1	N
Spata21	0.000270396	0	0.000102188	0	0	0.041355834	1	N
Gm13055	3.86E-05	0	3.86E-05	0	0	0.440749825	1	N
Gm13074	7.73E-05	0	5.46E-05	0	0	0.275578833	1	N
Ctrc	3.86E-05	0	3.86E-05	0	0	0.440749825	1	N
Pramel1	7.73E-05	0	5.46E-05	0	0	0.275578833	1	N
Oog4	7.73E-05	0	5.46E-05	0	0	0.275578833	1	N
Pramel5	3.86E-05	0	3.86E-05	0	0	0.440749825	1	N
Gm13165	0.000115884	0	6.69E-05	0	0	0.181753302	1	N
Gm16211	0	6.50E-05	0	6.50E-05	Inf	0.194629739	1	N
Gm13201	0	6.50E-05	0	6.50E-05	Inf	0.194629739	1	N
Ube4bos3	0	6.50E-05	0	6.50E-05	Inf	0.194629739	1	N
Gm13068	0	6.50E-05	0	6.50E-05	Inf	0.194629739	1	N
Gm13070	0.000231768	0	9.46E-05	0	0	0.058945983	1	N
Uts2	7.73E-05	0	5.46E-05	0	0	0.275578833	1	N
4930589P08Rik	3.86E-05	0	3.86E-05	0	0	0.440749825	1	N
Trp73os	0	6.50E-05	0	6.50E-05	Inf	0.194629739	1	N
Gm13133	3.86E-05	0	3.86E-05	0	0	0.440749825	1	N
Gm13134	0.000115884	0	6.69E-05	0	0	0.181753302	1	N
Actrt2	0	6.50E-05	0	6.50E-05	Inf	0.194629739	1	N
Gm10563	7.73E-05	0	5.46E-05	0	0	0.275578833	1	N
Gm36548	0	6.50E-05	0	6.50E-05	Inf	0.194629739	1	N
Gm42744	0	6.50E-05	0	6.50E-05	Inf	0.194629739	1	N
Tex47	0	0.000129971	0	9.19E-05	Inf	0.066609684	1	N
Gm10482	0	6.50E-05	0	6.50E-05	Inf	0.194629739	1	N
Gm4128	3.86E-05	0	3.86E-05	0	0	0.440749825	1	N
Gm26918	0.000115884	0	6.69E-05	0	0	0.181753302	1	N
Gm9758	0	6.50E-05	0	6.50E-05	Inf	0.194629739	1	N
Gm10354	0	6.50E-05	0	6.50E-05	Inf	0.194629739	1	N
Gm21149	0	6.50E-05	0	6.50E-05	Inf	0.194629739	1	N
Gm21847	7.73E-05	0	5.46E-05	0	0	0.275578833	1	N
Gm21190	0	0.000129971	0	9.19E-05	Inf	0.066609684	1	N
Gm30613	7.73E-05	0	5.46E-05	0	0	0.275578833	1	N
Gm21083	0.000154512	0	7.73E-05	0	0	0.123076882	1	N
Speer4f2	3.86E-05	0	3.86E-05	0	0	0.440749825	1	N
Gnat3	3.86E-05	0	3.86E-05	0	0	0.440749825	1	N
Gm31752	3.86E-05	0	3.86E-05	0	0	0.440749825	1	N
Gm10475	3.86E-05	0	3.86E-05	0	0	0.440749825	1	N
4930580E04Rik	0.000115884	0	6.69E-05	0	0	0.181753302	1	N
Prkag2os2	0.000154512	0	7.73E-05	0	0	0.123076882	1	N
Gm21680	3.86E-05	0	3.86E-05	0	0	0.440749825	1	N
Gm7361	3.86E-05	0	3.86E-05	0	0	0.440749825	1	N
Speer4b	3.86E-05	0	3.86E-05	0	0	0.440749825	1	N
Gm16058	0	0.000129971	0	9.19E-05	Inf	0.066609684	1	N
Dnajc5g	0	6.50E-05	0	6.50E-05	Inf	0.194629739	1	N
Gm36840	3.86E-05	0	3.86E-05	0	0	0.440749825	1	N
Clnkos	0	6.50E-05	0	6.50E-05	Inf	0.194629739	1	N
Nkx3-2	0.000309023	0	0.000109242	0	0	0.029196616	1	N
Gm42711	3.86E-05	0	3.86E-05	0	0	0.440749825	1	N
Gm36017	3.86E-05	0	3.86E-05	0	0	0.440749825	1	N
4930405L22Rik	3.86E-05	0	3.86E-05	0	0	0.440749825	1	N
Gm43177	3.86E-05	0	3.86E-05	0	0	0.440749825	1	N
Gm3519	0	6.50E-05	0	6.50E-05	Inf	0.194629739	1	N
Gm43685	0	6.50E-05	0	6.50E-05	Inf	0.194629739	1	N
Gm30301	3.86E-05	0	3.86E-05	0	0	0.440749825	1	N
Gm17182	0.000154512	0	7.73E-05	0	0	0.123076882	1	N
Gm40304	3.86E-05	0	3.86E-05	0	0	0.440749825	1	N
Gm10440	0	0.000129971	0	9.19E-05	Inf	0.066609684	1	N
G6pd2	0	0.000194957	0	1.13E-04	Inf	0.024666276	1	N
Gm31363	3.86E-05	0	3.86E-05	0	0	0.440749825	1	N
1700027F09Rik	7.73E-05	0	5.46E-05	0	0	0.275578833	1	N
Gm26761	3.86E-05	0	3.86E-05	0	0	0.440749825	1	N
Gm26725	0	6.50E-05	0	6.50E-05	Inf	0.194629739	1	N
Gm15948	3.86E-05	0	3.86E-05	0	0	0.440749825	1	N
4930425K10Rik	0.000115884	0	6.69E-05	0	0	0.181753302	1	N
Grxcr1	3.86E-05	0	3.86E-05	0	0	0.440749825	1	N
4933408A14Rik	0	6.50E-05	0	6.50E-05	Inf	0.194629739	1	N
Gm15984	0	6.50E-05	0	6.50E-05	Inf	0.194629739	1	N
Gm15985	0	6.50E-05	0	6.50E-05	Inf	0.194629739	1	N
Gm43100	7.73E-05	0	5.46E-05	0	0	0.275578833	1	N
Gm32780	0	6.50E-05	0	6.50E-05	Inf	0.194629739	1	N
Pdcl2	0	6.50E-05	0	6.50E-05	Inf	0.194629739	1	N
Gm15831	0	6.50E-05	0	6.50E-05	Inf	0.194629739	1	N
Chaer1	3.86E-05	0	3.86E-05	0	0	0.440749825	1	N
1700031L13Rik	3.86E-05	0	3.86E-05	0	0	0.440749825	1	N
Tmprss11e	0	0.000324929	0	0.000145294	Inf	0.003726633	1	N
Gm43057	7.73E-05	0	5.46E-05	0	0	0.275578833	1	N
Sult1e1	0	6.50E-05	0	6.50E-05	Inf	0.194629739	1	N
Gm42794	3.86E-05	0	3.86E-05	0	0	0.440749825	1	N
BC051076	3.86E-05	0	3.86E-05	0	0	0.440749825	1	N
Smr3a	7.73E-05	0	5.46E-05	0	0	0.275578833	1	N
Gm7714	0	6.50E-05	0	6.50E-05	Inf	0.194629739	1	N
Gm42530	3.86E-05	0	3.86E-05	0	0	0.440749825	1	N
Gm19610	0.000154512	0	7.73E-05	0	0	0.123076882	1	N
1700063O14Rik	3.86E-05	0	3.86E-05	0	0	0.440749825	1	N
Fam47e	7.73E-05	0	5.46E-05	0	0	0.275578833	1	N
Gm42604	3.86E-05	0	3.86E-05	0	0	0.440749825	1	N
Gm42601	3.86E-05	0	3.86E-05	0	0	0.440749825	1	N
Gm33609	7.73E-05	0	5.46E-05	0	0	0.275578833	1	N
Gm2861	0.000115884	0	6.69E-05	0	0	0.181753302	1	N
Gm35172	3.86E-05	0	3.86E-05	0	0	0.440749825	1	N
Gm16226	3.86E-05	0	3.86E-05	0	0	0.440749825	1	N
Gm42133	3.86E-05	0	3.86E-05	0	0	0.440749825	1	N
Gm42620	0	0.000129971	0	9.19E-05	Inf	0.066609684	1	N
Slc10a6	0.000154512	0	7.73E-05	0	0	0.123076882	1	N
Dspp	0	6.50E-05	0	6.50E-05	Inf	0.194629739	1	N
Dmp1	0	6.50E-05	0	6.50E-05	Inf	0.194629739	1	N
Gm26519	3.86E-05	0	3.86E-05	0	0	0.440749825	1	N
Gm32736	3.86E-05	0	3.86E-05	0	0	0.440749825	1	N
Gm32921	3.86E-05	0	3.86E-05	0	0	0.440749825	1	N
4930458A03Rik	3.86E-05	0	3.86E-05	0	0	0.440749825	1	N
4930428O21Rik	0	0.000194957	0	1.13E-04	Inf	0.024666276	1	N
Gm42518	3.86E-05	0	3.86E-05	0	0	0.440749825	1	N
Gm15788	7.73E-05	0	5.46E-05	0	0	0.275578833	1	N
Lrcol1	0	0.000129971	0	9.19E-05	Inf	0.066609684	1	N
A630023P12Rik	7.73E-05	0	5.46E-05	0	0	0.275578833	1	N
1700034G24Rik	3.86E-05	0	3.86E-05	0	0	0.440749825	1	N
1700095B10Rik	0.000115884	0	6.69E-05	0	0	0.181753302	1	N
Crybb2	3.86E-05	0	3.86E-05	0	0	0.440749825	1	N
Aym1	7.73E-05	0	5.46E-05	0	0	0.275578833	1	N
Gm15736	3.86E-05	0	3.86E-05	0	0	0.440749825	1	N
Gm42797	0	0.000129971	0	9.19E-05	Inf	0.066609684	1	N
Gm13822	3.86E-05	0	3.86E-05	0	0	0.440749825	1	N
Gm13837	0.000115884	0	6.69E-05	0	0	0.181753302	1	N
Gm13838	0	6.50E-05	0	6.50E-05	Inf	0.194629739	1	N
B230112J18Rik	7.73E-05	0	5.46E-05	0	0	0.275578833	1	N
Gm43782	3.86E-05	0	3.86E-05	0	0	0.440749825	1	N
Oas1e	0	6.50E-05	0	6.50E-05	Inf	0.194629739	1	N
Oas1f	0	6.50E-05	0	6.50E-05	Inf	0.194629739	1	N
Gm43301	7.73E-05	0	5.46E-05	0	0	0.275578833	1	N
Gm42425	0	6.50E-05	0	6.50E-05	Inf	0.194629739	1	N
Gm42839	7.73E-05	0	5.46E-05	0	0	0.275578833	1	N
Gm40323	0	6.50E-05	0	6.50E-05	Inf	0.194629739	1	N
Gm42817	0	6.50E-05	0	6.50E-05	Inf	0.194629739	1	N
Gm42500	0	0.000194957	0	1.13E-04	Inf	0.024666276	1	N
2810432F15Rik	7.73E-05	0	7.73E-05	0	0	0.440749825	1	N
4930563F08Rik	0	6.50E-05	0	6.50E-05	Inf	0.194629739	1	N
Gm42439	3.86E-05	0	3.86E-05	0	0	0.440749825	1	N
Gm42626	3.86E-05	0	3.86E-05	0	0	0.440749825	1	N
Gm42884	0.000115884	0	6.69E-05	0	0	0.181753302	1	N
Tmem270	7.73E-05	0	5.46E-05	0	0	0.275578833	1	N
Ccl24	3.86E-05	0	3.86E-05	0	0	0.440749825	1	N
Muc3	0.000115884	0	6.69E-05	0	0	0.181753302	1	N
Gm40348	3.86E-05	0	3.86E-05	0	0	0.440749825	1	N
Gm454	0.000115884	0	6.69E-05	0	0	0.181753302	1	N
Gm43720	0.000270396	0	0.000102188	0	0	0.041355834	1	N
Cyp2w1	0	6.50E-05	0	6.50E-05	Inf	0.194629739	1	N
Gm16120	0.000231768	0	9.46E-05	0	0	0.058945983	1	N
Spdye4a	0	6.50E-05	0	6.50E-05	Inf	0.194629739	1	N
Gm43397	0	0.000129971	0	9.19E-05	Inf	0.066609684	1	N
Gm4871	0	6.50E-05	0	6.50E-05	Inf	0.194629739	1	N
Gm6408	3.86E-05	0	3.86E-05	0	0	0.440749825	1	N
Gm15721	3.86E-05	0	3.86E-05	0	0	0.440749825	1	N
Gm36186	3.86E-05	0	3.86E-05	0	0	0.440749825	1	N
Gm15409	7.73E-05	0	5.46E-05	0	0	0.275578833	1	N
Gm29264	0	0.000129971	0	9.19E-05	Inf	0.066609684	1	N
Gm43450	3.86E-05	0	3.86E-05	0	0	0.440749825	1	N
Gm5	0.000154512	0	7.73E-05	0	0	0.123076882	1	N
5430435K18Rik	7.73E-05	0	5.46E-05	0	0	0.275578833	1	N
Gm20619	3.86E-05	0	3.86E-05	0	0	0.440749825	1	N
Gm19272	3.86E-05	0	3.86E-05	0	0	0.440749825	1	N
AA545190	3.86E-05	0	3.86E-05	0	0	0.440749825	1	N
Rnf133	3.86E-05	0	3.86E-05	0	0	0.440749825	1	N
Asb15	7.73E-05	0	5.46E-05	0	0	0.275578833	1	N
Hyal6	0	6.50E-05	0	6.50E-05	Inf	0.194629739	1	N
Gm27019	3.86E-05	0	3.86E-05	0	0	0.440749825	1	N
Gm13844	3.86E-05	0	3.86E-05	0	0	0.440749825	1	N
Npn2	3.86E-05	0	3.86E-05	0	0	0.440749825	1	N
Gm14547	7.73E-05	0	5.46E-05	0	0	0.275578833	1	N
Akr1d1	0	6.50E-05	0	6.50E-05	Inf	0.194629739	1	N
Tas2r108	7.73E-05	0	5.46E-05	0	0	0.275578833	1	N
Clec5a	7.73E-05	0	5.46E-05	0	0	0.275578833	1	N
2210010C04Rik	3.86E-05	0	3.86E-05	0	0	0.440749825	1	N
Trbv12-2	3.86E-05	0	3.86E-05	0	0	0.440749825	1	N
Trbv13-2	3.86E-05	0	3.86E-05	0	0	0.440749825	1	N
Try5	0	6.50E-05	0	6.50E-05	Inf	0.194629739	1	N
Prss3	0	0.000129971	0	9.19E-05	Inf	0.066609684	1	N
Llcfc1	3.86E-05	0	3.86E-05	0	0	0.440749825	1	N
Tas2r143	0	0.000129971	0	9.19E-05	Inf	0.066609684	1	N
Olfr457	7.73E-05	0	5.46E-05	0	0	0.275578833	1	N
Olfr456	0	6.50E-05	0	6.50E-05	Inf	0.194629739	1	N
Olfr448	3.86E-05	0	3.86E-05	0	0	0.440749825	1	N
Olfr237-ps1	3.86E-05	0	3.86E-05	0	0	0.440749825	1	N
Gm5111	3.86E-05	0	3.86E-05	0	0	0.440749825	1	N
Gm44965	3.86E-05	0	3.86E-05	0	0	0.440749825	1	N
Gm44226	0.000115884	0	6.69E-05	0	0	0.181753302	1	N
Doxl2	0	6.50E-05	0	6.50E-05	Inf	0.194629739	1	N
Gm3455	7.73E-05	0	5.46E-05	0	0	0.275578833	1	N
G930045G22Rik	0	6.50E-05	0	6.50E-05	Inf	0.194629739	1	N
Gm44028	3.86E-05	0	3.86E-05	0	0	0.440749825	1	N
Gm4872	0	0.000129971	0	9.19E-05	Inf	0.066609684	1	N
Gm44026	0.000115884	0	6.69E-05	0	0	0.181753302	1	N
Gm28402	7.73E-05	0	5.46E-05	0	0	0.275578833	1	N
6430584L05Rik	0	6.50E-05	0	6.50E-05	Inf	0.194629739	1	N
Gm3279	3.86E-05	0	3.86E-05	0	0	0.440749825	1	N
Gm8239	0	6.50E-05	0	6.50E-05	Inf	0.194629739	1	N
Vmn1r5	3.86E-05	0	3.86E-05	0	0	0.440749825	1	N
Vmn1r6	0.000231768	0	9.46E-05	0	0	0.058945983	1	N
Vmn1r13	3.86E-05	0	3.86E-05	0	0	0.440749825	1	N
Vmn1r18	0	6.50E-05	0	6.50E-05	Inf	0.194629739	1	N
Vmn1r20	3.86E-05	0	3.86E-05	0	0	0.440749825	1	N
4930533I22Rik	3.86E-05	0	3.86E-05	0	0	0.440749825	1	N
Vmn1r21	3.86E-05	0	3.86E-05	0	0	0.440749825	1	N
Vmn1r26	3.86E-05	0	3.86E-05	0	0	0.440749825	1	N
Vmn1r28	3.86E-05	0	3.86E-05	0	0	0.440749825	1	N
Vmn1r33	0	6.50E-05	0	6.50E-05	Inf	0.194629739	1	N
Vmn1r38	0	6.50E-05	0	6.50E-05	Inf	0.194629739	1	N
Vmn1r39	3.86E-05	0	3.86E-05	0	0	0.440749825	1	N
Gm36816	3.86E-05	0	3.86E-05	0	0	0.440749825	1	N
Igkv15-103	0	6.50E-05	0	6.50E-05	Inf	0.194629739	1	N
Igkv13-62-1	3.86E-05	0	3.86E-05	0	0	0.440749825	1	N
Igkv6-29	0	6.50E-05	0	6.50E-05	Inf	0.194629739	1	N
Igkv8-28	3.86E-05	0	3.86E-05	0	0	0.440749825	1	N
Igkv8-27	3.86E-05	0	3.86E-05	0	0	0.440749825	1	N
Igkv3-3	3.86E-05	0	3.86E-05	0	0	0.440749825	1	N
Gm30211	0.00019314	0	8.64E-05	0	0	0.084704274	1	N
Gm26628	3.86E-05	0	3.86E-05	0	0	0.440749825	1	N
Reg3b	0.000115884	0	6.69E-05	0	0	0.181753302	1	N
Reg3a	0	6.50E-05	0	6.50E-05	Inf	0.194629739	1	N
Gm44271	7.73E-05	0	5.46E-05	0	0	0.275578833	1	N
Gm38839	3.86E-05	0	3.86E-05	0	0	0.440749825	1	N
1700009C05Rik	0.000154512	0	7.73E-05	0	0	0.123076882	1	N
Atp6v1b1	0	0.000129971	0	9.19E-05	Inf	0.066609684	1	N
Ankrd53	3.86E-05	0	3.86E-05	0	0	0.440749825	1	N
Gm33024	7.73E-05	0	5.46E-05	0	0	0.275578833	1	N
Nat8f2	3.86E-05	0	3.86E-05	0	0	0.440749825	1	N
Figla	0	6.50E-05	0	6.50E-05	Inf	0.194629739	1	N
Gm44089	3.86E-05	0	3.86E-05	0	0	0.440749825	1	N
Gm44418	7.73E-05	0	5.46E-05	0	0	0.275578833	1	N
Gkn1	3.86E-05	0	3.86E-05	0	0	0.440749825	1	N
Gkn3	3.86E-05	0	3.86E-05	0	0	0.440749825	1	N
Gm44204	3.86E-05	0	3.86E-05	0	0	0.440749825	1	N
Vmn1r41	0	0.000129971	0	9.19E-05	Inf	0.066609684	1	N
Vmn1r45	7.73E-05	0	7.73E-05	0	0	0.440749825	1	N
Gm45218	0	6.50E-05	0	6.50E-05	Inf	0.194629739	1	N
4930466I24Rik	0	6.50E-05	0	6.50E-05	Inf	0.194629739	1	N
Gm26748	0	0.000194957	0	1.13E-04	Inf	0.024666276	1	N
Gm44442	0	6.50E-05	0	6.50E-05	Inf	0.194629739	1	N
Gm33201	3.86E-05	0	3.86E-05	0	0	0.440749825	1	N
1700049E22Rik	0	0.000129971	0	9.19E-05	Inf	0.066609684	1	N
Cntn6	3.86E-05	0	3.86E-05	0	0	0.440749825	1	N
Gm19757	0	6.50E-05	0	6.50E-05	Inf	0.194629739	1	N
4933431M02Rik	3.86E-05	0	3.86E-05	0	0	0.440749825	1	N
Gm44040	7.73E-05	0	5.46E-05	0	0	0.275578833	1	N
Olfr211	0	6.50E-05	0	6.50E-05	Inf	0.194629739	1	N
Olfr214	0	6.50E-05	0	6.50E-05	Inf	0.194629739	1	N
Gm9946	3.86E-05	0	3.86E-05	0	0	0.440749825	1	N
Gm45083	7.73E-05	0	5.46E-05	0	0	0.275578833	1	N
Gm30498	3.86E-05	0	3.86E-05	0	0	0.440749825	1	N
Mug2	7.73E-05	0	5.46E-05	0	0	0.275578833	1	N
Clec4a3	0.000154512	0	0.000154512	0	0	0.440749825	1	N
Clec4b1	0	6.50E-05	0	6.50E-05	Inf	0.194629739	1	N
Clec4a2	0	6.50E-05	0	6.50E-05	Inf	0.194629739	1	N
Clec4d	3.86E-05	0	3.86E-05	0	0	0.440749825	1	N
Vmn2r23	0	6.50E-05	0	6.50E-05	Inf	0.194629739	1	N
Vmn2r25	3.86E-05	0	3.86E-05	0	0	0.440749825	1	N
Gm15884	0	6.50E-05	0	6.50E-05	Inf	0.194629739	1	N
Cd4	0	6.50E-05	0	6.50E-05	Inf	0.194629739	1	N
4930557K07Rik	3.86E-05	0	3.86E-05	0	0	0.440749825	1	N
Gm10415	3.86E-05	0	3.86E-05	0	0	0.440749825	1	N
Gm45869	0.000115884	0	6.69E-05	0	0	0.181753302	1	N
1700018A23Rik	3.86E-05	0	3.86E-05	0	0	0.440749825	1	N
Gm42738	3.86E-05	0	3.86E-05	0	0	0.440749825	1	N
Gm15862	7.73E-05	0	5.46E-05	0	0	0.275578833	1	N
Pzp	0.000347651	0	0.000159255	0	0	0.058945983	1	N
Klrb1b	3.86E-05	0	3.86E-05	0	0	0.440749825	1	N
Clec2g	3.86E-05	0	3.86E-05	0	0	0.440749825	1	N
Gm15987	3.86E-05	0	3.86E-05	0	0	0.440749825	1	N
Clec2e	3.86E-05	0	3.86E-05	0	0	0.440749825	1	N
Cd69	3.86E-05	0	3.86E-05	0	0	0.440749825	1	N
Clec12a	3.86E-05	0	3.86E-05	0	0	0.440749825	1	N
Olr1	3.86E-05	0	3.86E-05	0	0	0.440749825	1	N
Klra17	3.86E-05	0	3.86E-05	0	0	0.440749825	1	N
Klra5	3.86E-05	0	3.86E-05	0	0	0.440749825	1	N
Klra2	3.86E-05	0	3.86E-05	0	0	0.440749825	1	N
Tas2r136	0	6.50E-05	0	6.50E-05	Inf	0.194629739	1	N
Tas2r109	0	6.50E-05	0	6.50E-05	Inf	0.194629739	1	N
4933406J09Rik	7.73E-05	0	5.46E-05	0	0	0.275578833	1	N
B230110G15Rik	3.86E-05	0	3.86E-05	0	0	0.440749825	1	N
Igbp1b	7.73E-05	0	5.46E-05	0	0	0.275578833	1	N
4930404I20Rik	3.86E-05	0	3.86E-05	0	0	0.440749825	1	N
Plcz1	3.86E-05	0	3.86E-05	0	0	0.440749825	1	N
Gm6614	3.86E-05	0	3.86E-05	0	0	0.440749825	1	N
A930014E10Rik	0.000115884	0	6.69E-05	0	0	0.181753302	1	N
D6Ertd474e	0.000115884	0	6.69E-05	0	0	0.181753302	1	N
Gm15543	0	0.000129971	0	9.19E-05	Inf	0.066609684	1	N
1700049E15Rik	0.000115884	0	6.69E-05	0	0	0.181753302	1	N
4930528G23Rik	0.000115884	0	6.69E-05	0	0	0.181753302	1	N
1700003I16Rik	7.73E-05	0	5.46E-05	0	0	0.275578833	1	N
Ncr1	0	6.50E-05	0	6.50E-05	Inf	0.194629739	1	N
Fam71e2	3.86E-05	0	3.86E-05	0	0	0.440749825	1	N
Olfr1336	7.73E-05	0	5.46E-05	0	0	0.275578833	1	N
Olfr1346	7.73E-05	0	5.46E-05	0	0	0.275578833	1	N
Olfr1347	0	6.50E-05	0	6.50E-05	Inf	0.194629739	1	N
Olfr1348	3.86E-05	0	3.86E-05	0	0	0.440749825	1	N
Olfr1349	3.86E-05	0	3.86E-05	0	0	0.440749825	1	N
Vmn1r72	3.86E-05	0	3.86E-05	0	0	0.440749825	1	N
Vmn1r74	0	6.50E-05	0	6.50E-05	Inf	0.194629739	1	N
Vmn1r82	3.86E-05	0	3.86E-05	0	0	0.440749825	1	N
Vmn1r83	0	6.50E-05	0	6.50E-05	Inf	0.194629739	1	N
Vmn1r89	3.86E-05	0	3.86E-05	0	0	0.440749825	1	N
Sult2a3	7.73E-05	0	5.46E-05	0	0	0.275578833	1	N
Obox6	3.86E-05	0	3.86E-05	0	0	0.440749825	1	N
Gm38948	0	6.50E-05	0	6.50E-05	Inf	0.194629739	1	N
Zfp541	3.86E-05	0	3.86E-05	0	0	0.440749825	1	N
Gm29443	3.86E-05	0	3.86E-05	0	0	0.440749825	1	N
Gm29442	7.73E-05	0	5.46E-05	0	0	0.275578833	1	N
Psg27	3.86E-05	0	3.86E-05	0	0	0.440749825	1	N
Psg23	3.86E-05	0	3.86E-05	0	0	0.440749825	1	N
Psg19	7.73E-05	0	5.46E-05	0	0	0.275578833	1	N
Ceacam20	7.73E-05	0	5.46E-05	0	0	0.275578833	1	N
Nlrp9b	0	6.50E-05	0	6.50E-05	Inf	0.194629739	1	N
Nlrp4e	3.86E-05	0	3.86E-05	0	0	0.440749825	1	N
Vmn1r174	3.86E-05	0	3.86E-05	0	0	0.440749825	1	N
Vmn1r175	3.86E-05	0	3.86E-05	0	0	0.440749825	1	N
Gm36694	0	6.50E-05	0	6.50E-05	Inf	0.194629739	1	N
Lypd5	0	6.50E-05	0	6.50E-05	Inf	0.194629739	1	N
Gm36159	0	0.000129971	0	9.19E-05	Inf	0.066609684	1	N
Dmrtc2	0.000115884	0	6.69E-05	0	0	0.181753302	1	N
Gm4881	3.86E-05	0	3.86E-05	0	0	0.440749825	1	N
BC026762	3.86E-05	0	3.86E-05	0	0	0.440749825	1	N
Nlrp4a	3.86E-05	0	3.86E-05	0	0	0.440749825	1	N
Cyp2b19	3.86E-05	0	3.86E-05	0	0	0.440749825	1	N
Cyp2a22	0	0.000129971	0	1.30E-04	Inf	0.194629739	1	N
Cyp2a12	3.86E-05	0	3.86E-05	0	0	0.440749825	1	N
Cyp2f2	0	0.000194957	0	1.13E-04	Inf	0.024666276	1	N
Cyp2t4	3.86E-05	0	3.86E-05	0	0	0.440749825	1	N
Gm26891	0.000347651	0	0.000115866	0	0	0.020714905	1	N
Gm44710	0.000115884	0	6.69E-05	0	0	0.181753302	1	N
A330087D11Rik	0	6.50E-05	0	6.50E-05	Inf	0.194629739	1	N
4930479H17Rik	0	6.50E-05	0	6.50E-05	Inf	0.194629739	1	N
Scgb2b17	0	6.50E-05	0	6.50E-05	Inf	0.194629739	1	N
Gm45096	0	6.50E-05	0	6.50E-05	Inf	0.194629739	1	N
Gm29129	0	6.50E-05	0	6.50E-05	Inf	0.194629739	1	N
Gm28078	7.73E-05	0	5.46E-05	0	0	0.275578833	1	N
Gm30684	7.73E-05	0	5.46E-05	0	0	0.275578833	1	N
D530033B14Rik	0	0.000129971	0	9.19E-05	Inf	0.066609684	1	N
Gm44992	3.86E-05	0	3.86E-05	0	0	0.440749825	1	N
4933404I11Rik	3.86E-05	0	3.86E-05	0	0	0.440749825	1	N
4930433I11Rik	3.86E-05	0	3.86E-05	0	0	0.440749825	1	N
Vmn2r57	3.86E-05	0	3.86E-05	0	0	0.440749825	1	N
4933421I07Rik	3.86E-05	0	3.86E-05	0	0	0.440749825	1	N
Lim2	3.86E-05	0	3.86E-05	0	0	0.440749825	1	N
Cldnd2	3.86E-05	0	3.86E-05	0	0	0.440749825	1	N
4931406B18Rik	0	0.000129971	0	9.19E-05	Inf	0.066609684	1	N
Gm2511	7.73E-05	0	5.46E-05	0	0	0.275578833	1	N
Cd33	3.86E-05	0	3.86E-05	0	0	0.440749825	1	N
Ceacam18	0	0.000129971	0	9.19E-05	Inf	0.066609684	1	N
Klk1b9	0	6.50E-05	0	6.50E-05	Inf	0.194629739	1	N
2310016G11Rik	3.86E-05	0	3.86E-05	0	0	0.440749825	1	N
Izumo2	0	6.50E-05	0	6.50E-05	Inf	0.194629739	1	N
Gm45552	0.000115884	0	6.69E-05	0	0	0.181753302	1	N
Slc6a21	0	6.50E-05	0	6.50E-05	Inf	0.194629739	1	N
Gm45619	3.86E-05	0	3.86E-05	0	0	0.440749825	1	N
Fgf21	0	0.000129971	0	9.19E-05	Inf	0.066609684	1	N
Gm15700	7.73E-05	0	5.46E-05	0	0	0.275578833	1	N
Saa4	7.73E-05	0	5.46E-05	0	0	0.275578833	1	N
Gm45282	0	6.50E-05	0	6.50E-05	Inf	0.194629739	1	N
4933405O20Rik	0	6.50E-05	0	6.50E-05	Inf	0.194629739	1	N
Siglech	7.73E-05	0	5.46E-05	0	0	0.275578833	1	N
B230209E15Rik	0.000115884	0	6.69E-05	0	0	0.181753302	1	N
4930554H23Rik	0	6.50E-05	0	6.50E-05	Inf	0.194629739	1	N
E030018B13Rik	0.00019314	0	8.64E-05	0	0	0.084704274	1	N
Gm32633	7.73E-05	0	5.46E-05	0	0	0.275578833	1	N
BC046251	7.73E-05	0	5.46E-05	0	0	0.275578833	1	N
Gm44753	3.86E-05	0	3.86E-05	0	0	0.440749825	1	N
Gm34350	7.73E-05	0	5.46E-05	0	0	0.275578833	1	N
Gm39027	0	6.50E-05	0	6.50E-05	Inf	0.194629739	1	N
Gm16158	0	6.50E-05	0	6.50E-05	Inf	0.194629739	1	N
Gm38584	3.86E-05	0	3.86E-05	0	0	0.440749825	1	N
Gm35325	3.86E-05	0	3.86E-05	0	0	0.440749825	1	N
Gm44948	7.73E-05	0	5.46E-05	0	0	0.275578833	1	N
Gm44813	3.86E-05	0	3.86E-05	0	0	0.440749825	1	N
Gm39033	3.86E-05	0	3.86E-05	0	0	0.440749825	1	N
6030442E23Rik	7.73E-05	0	5.46E-05	0	0	0.275578833	1	N
Gm44689	3.86E-05	0	3.86E-05	0	0	0.440749825	1	N
Gm6567	0.000115884	0	6.69E-05	0	0	0.181753302	1	N
Gm20083	0	6.50E-05	0	6.50E-05	Inf	0.194629739	1	N
Gm44738	7.73E-05	0	5.46E-05	0	0	0.275578833	1	N
0610006L08Rik	7.73E-05	0	5.46E-05	0	0	0.275578833	1	N
4930533N22Rik	7.73E-05	0	5.46E-05	0	0	0.275578833	1	N
Agbl1	0.000154512	0	7.73E-05	0	0	0.123076882	1	N
Gm26633	0	6.50E-05	0	6.50E-05	Inf	0.194629739	1	N
Gm45056	0	6.50E-05	0	6.50E-05	Inf	0.194629739	1	N
1700010L04Rik	3.86E-05	0	3.86E-05	0	0	0.440749825	1	N
4933430H16Rik	7.73E-05	0	5.46E-05	0	0	0.275578833	1	N
5930435M05Rik	7.73E-05	0	5.46E-05	0	0	0.275578833	1	N
Gm44724	3.86E-05	0	3.86E-05	0	0	0.440749825	1	N
Gm10610	7.73E-05	0	5.46E-05	0	0	0.275578833	1	N
Gm44827	0	6.50E-05	0	6.50E-05	Inf	0.194629739	1	N
Olfr291	0	6.50E-05	0	6.50E-05	Inf	0.194629739	1	N
Olfr307	0	0.000194957	0	1.13E-04	Inf	0.024666276	1	N
Olfr305	3.86E-05	0	3.86E-05	0	0	0.440749825	1	N
Vmn2r77	0.000115884	0	6.69E-05	0	0	0.181753302	1	N
Vmn2r79	3.86E-05	0	3.86E-05	0	0	0.440749825	1	N
Prss23os	3.86E-05	0	3.86E-05	0	0	0.440749825	1	N
A230065N10Rik	0	6.50E-05	0	6.50E-05	Inf	0.194629739	1	N
Gdpd4	7.73E-05	0	5.46E-05	0	0	0.275578833	1	N
Gm19656	0.000115884	0	6.69E-05	0	0	0.181753302	1	N
Gm45012	3.86E-05	0	3.86E-05	0	0	0.440749825	1	N
Gm26705	0.000115884	0	6.69E-05	0	0	0.181753302	1	N
Olfr520	7.73E-05	0	5.46E-05	0	0	0.275578833	1	N
Gm35363	3.86E-05	0	3.86E-05	0	0	0.440749825	1	N
Olfr551	3.86E-05	0	3.86E-05	0	0	0.440749825	1	N
Olfr556	0	6.50E-05	0	6.50E-05	Inf	0.194629739	1	N
Olfr557	3.86E-05	0	3.86E-05	0	0	0.440749825	1	N
Olfr558	0.000115884	0	6.69E-05	0	0	0.181753302	1	N
Olfr561	0	6.50E-05	0	6.50E-05	Inf	0.194629739	1	N
Olfr588-ps1	0	6.50E-05	0	6.50E-05	Inf	0.194629739	1	N
Usp17ld	3.86E-05	0	3.86E-05	0	0	0.440749825	1	N
Olfr596	3.86E-05	0	3.86E-05	0	0	0.440749825	1	N
Olfr608	0	0.000129971	0	9.19E-05	Inf	0.066609684	1	N
Olfr613	0	6.50E-05	0	6.50E-05	Inf	0.194629739	1	N
Olfr629	7.73E-05	0	5.46E-05	0	0	0.275578833	1	N
Olfr69	3.86E-05	0	3.86E-05	0	0	0.440749825	1	N
Olfr68	3.86E-05	0	3.86E-05	0	0	0.440749825	1	N
Olfr66	0	6.50E-05	0	6.50E-05	Inf	0.194629739	1	N
Olfr65	3.86E-05	0	3.86E-05	0	0	0.440749825	1	N
Olfr631	3.86E-05	0	3.86E-05	0	0	0.440749825	1	N
Olfr638	0.000115884	0	6.69E-05	0	0	0.181753302	1	N
Olfr640	3.86E-05	0	3.86E-05	0	0	0.440749825	1	N
Olfr642	3.86E-05	0	3.86E-05	0	0	0.440749825	1	N
Trim30c	0	6.50E-05	0	6.50E-05	Inf	0.194629739	1	N
Olfr653	7.73E-05	0	5.46E-05	0	0	0.275578833	1	N
Olfr656	7.73E-05	0	5.46E-05	0	0	0.275578833	1	N
Olfr657	7.73E-05	0	5.46E-05	0	0	0.275578833	1	N
Usp17lb	3.86E-05	0	3.86E-05	0	0	0.440749825	1	N
Usp17la	0	0.000129971	0	9.19E-05	Inf	0.066609684	1	N
Gm45272	0	0.000129971	0	9.19E-05	Inf	0.066609684	1	N
Olfr671	0	0.000129971	0	9.19E-05	Inf	0.066609684	1	N
Olfr684	0	6.50E-05	0	6.50E-05	Inf	0.194629739	1	N
Olfr690	7.73E-05	0	5.46E-05	0	0	0.275578833	1	N
Olfr700	0	6.50E-05	0	6.50E-05	Inf	0.194629739	1	N
Olfr713	7.73E-05	0	5.46E-05	0	0	0.275578833	1	N
Olfr716	0	0.000129971	0	9.19E-05	Inf	0.066609684	1	N
5330417H12Rik	7.73E-05	0	5.46E-05	0	0	0.275578833	1	N
Olfr503	7.73E-05	0	5.46E-05	0	0	0.275578833	1	N
Olfr510	0	6.50E-05	0	6.50E-05	Inf	0.194629739	1	N
5430402P08Rik	0	6.50E-05	0	6.50E-05	Inf	0.194629739	1	N
Micalcl	3.86E-05	0	3.86E-05	0	0	0.440749825	1	N
4930543E12Rik	0	6.50E-05	0	6.50E-05	Inf	0.194629739	1	N
Gm45355	3.86E-05	0	3.86E-05	0	0	0.440749825	1	N
Gm5600	0	6.50E-05	0	6.50E-05	Inf	0.194629739	1	N
Gm45017	3.86E-05	0	3.86E-05	0	0	0.440749825	1	N
A730082K24Rik	0	0.000259943	0	0.000129959	Inf	0.009481743	1	N
Gm39075	0.000424907	0	0.00012809	0	0	0.01054765	1	N
Acsm5	0.000154512	0	7.73E-05	0	0	0.123076882	1	N
Acsm2	3.86E-05	0	3.86E-05	0	0	0.440749825	1	N
Acsm1	7.73E-05	0	5.46E-05	0	0	0.275578833	1	N
Acsm4	3.86E-05	0	3.86E-05	0	0	0.440749825	1	N
Zp2	3.86E-05	0	3.86E-05	0	0	0.440749825	1	N
Abca15	0	6.50E-05	0	6.50E-05	Inf	0.194629739	1	N
4933432K03Rik	0	0.000129971	0	9.19E-05	Inf	0.066609684	1	N
4930451I11Rik	7.73E-05	0	5.46E-05	0	0	0.275578833	1	N
Pagr1b	0	6.50E-05	0	6.50E-05	Inf	0.194629739	1	N
Itgad	0	0.000974786	0	0.000481898	Inf	0.000599338	1	N
Gm40457	0.000115884	0	6.69E-05	0	0	0.181753302	1	N
Gm39094	3.86E-05	0	3.86E-05	0	0	0.440749825	1	N
Gm4265	0.000154512	0	7.73E-05	0	0	0.123076882	1	N
4933402N03Rik	0	6.50E-05	0	6.50E-05	Inf	0.194629739	1	N
1700029B22Rik	0	6.50E-05	0	6.50E-05	Inf	0.194629739	1	N
Fam24a	7.73E-05	0	5.46E-05	0	0	0.275578833	1	N
Gm44892	0.000154512	0	7.73E-05	0	0	0.123076882	1	N
Gm35147	0	6.50E-05	0	6.50E-05	Inf	0.194629739	1	N
4930483O08Rik	7.73E-05	0	5.46E-05	0	0	0.275578833	1	N
1700120G07Rik	3.86E-05	0	3.86E-05	0	0	0.440749825	1	N
Gm45339	0.000154512	0	7.73E-05	0	0	0.123076882	1	N
Gm36431	0.000115884	0	6.69E-05	0	0	0.181753302	1	N
C030029H02Rik	3.86E-05	0	3.86E-05	0	0	0.440749825	1	N
Gm45278	0.000154512	0	7.73E-05	0	0	0.123076882	1	N
Gm2044	0	6.50E-05	0	6.50E-05	Inf	0.194629739	1	N
Olfr531	0	6.50E-05	0	6.50E-05	Inf	0.194629739	1	N
Gm45785	0.000115884	0	6.69E-05	0	0	0.181753302	1	N
Scgb1c1	0	0.000194957	0	1.13E-04	Inf	0.024666276	1	N
Odf3	3.86E-05	0	3.86E-05	0	0	0.440749825	1	N
Gm45337	3.86E-05	0	3.86E-05	0	0	0.440749825	1	N
Gm4553	3.86E-05	0	3.86E-05	0	0	0.440749825	1	N
Krtap5-3	3.86E-05	0	3.86E-05	0	0	0.440749825	1	N
Gm498	3.86E-05	0	3.86E-05	0	0	0.440749825	1	N
Gm34964	0	0.000194957	0	1.13E-04	Inf	0.024666276	1	N
Gm45181	0	6.50E-05	0	6.50E-05	Inf	0.194629739	1	N
B020014A21Rik	0.000115884	0	6.69E-05	0	0	0.181753302	1	N
Gm26752	0.000115884	0	6.69E-05	0	0	0.181753302	1	N
Gm30906	0.000154512	0	7.73E-05	0	0	0.123076882	1	N
Gm48654	3.86E-05	0	3.86E-05	0	0	0.440749825	1	N
Gm46210	0	0.000194957	0	1.13E-04	Inf	0.024666276	1	N
Gm48278	0	6.50E-05	0	6.50E-05	Inf	0.194629739	1	N
Gm48281	3.86E-05	0	3.86E-05	0	0	0.440749825	1	N
Gm48279	3.86E-05	0	3.86E-05	0	0	0.440749825	1	N
Gm48697	3.86E-05	0	3.86E-05	0	0	0.440749825	1	N
Gm47691	3.86E-05	0	3.86E-05	0	0	0.440749825	1	N
Gm48843	3.86E-05	0	3.86E-05	0	0	0.440749825	1	N
Gm40603	0	6.50E-05	0	6.50E-05	Inf	0.194629739	1	N
Gm46212	7.73E-05	0	5.46E-05	0	0	0.275578833	1	N
Gje1	0	6.50E-05	0	6.50E-05	Inf	0.194629739	1	N
B230364G03Rik	3.86E-05	0	3.86E-05	0	0	0.440749825	1	N
Gm47710	3.86E-05	0	3.86E-05	0	0	0.440749825	1	N
Gm32926	3.86E-05	0	3.86E-05	0	0	0.440749825	1	N
Gm33056	0	0.000129971	0	9.19E-05	Inf	0.066609684	1	N
Il22ra2	7.73E-05	0	5.46E-05	0	0	0.275578833	1	N
Gm48249	0	6.50E-05	0	6.50E-05	Inf	0.194629739	1	N
Gm20149	7.73E-05	0	5.46E-05	0	0	0.275578833	1	N
1700020N01Rik	7.73E-05	0	5.46E-05	0	0	0.275578833	1	N
Gm29323	0	6.50E-05	0	6.50E-05	Inf	0.194629739	1	N
Platr6	7.73E-05	0	5.46E-05	0	0	0.275578833	1	N
4930444G20Rik	0	6.50E-05	0	6.50E-05	Inf	0.194629739	1	N
Gm47843	0	6.50E-05	0	6.50E-05	Inf	0.194629739	1	N
Taar3	0	6.50E-05	0	6.50E-05	Inf	0.194629739	1	N
Taar9	0	0.000129971	0	9.19E-05	Inf	0.066609684	1	N
Gm15271	0	6.50E-05	0	6.50E-05	Inf	0.194629739	1	N
Gm36908	3.86E-05	0	3.86E-05	0	0	0.440749825	1	N
Gm36543	0	6.50E-05	0	6.50E-05	Inf	0.194629739	1	N
Gm47939	0	0.000194957	0	1.13E-04	Inf	0.024666276	1	N
Gm30165	3.86E-05	0	3.86E-05	0	0	0.440749825	1	N
Fam26d	0	6.50E-05	0	6.50E-05	Inf	0.194629739	1	N
Col10a1	3.86E-05	0	3.86E-05	0	0	0.440749825	1	N
1700054O05Rik	3.86E-05	0	3.86E-05	0	0	0.440749825	1	N
Gm26535	3.86E-05	0	3.86E-05	0	0	0.440749825	1	N
Gm48197	3.86E-05	0	3.86E-05	0	0	0.440749825	1	N
Rfpl4b	3.86E-05	0	3.86E-05	0	0	0.440749825	1	N
Gm31992	0	0.000129971	0	9.19E-05	Inf	0.066609684	1	N
Gpr6	0	0.000129971	0	9.19E-05	Inf	0.066609684	1	N
Gm15200	0	6.50E-05	0	6.50E-05	Inf	0.194629739	1	N
Gm34481	0	0.000129971	0	9.19E-05	Inf	0.066609684	1	N
Gm47927	0	6.50E-05	0	6.50E-05	Inf	0.194629739	1	N
4933404K13Rik	3.86E-05	0	3.86E-05	0	0	0.440749825	1	N
Gm48065	0.000154512	0	7.73E-05	0	0	0.123076882	1	N
Gm48066	0	6.50E-05	0	6.50E-05	Inf	0.194629739	1	N
Gm40638	0	6.50E-05	0	6.50E-05	Inf	0.194629739	1	N
AC158799.1	3.86E-05	0	3.86E-05	0	0	0.440749825	1	N
Gm40645	0	6.50E-05	0	6.50E-05	Inf	0.194629739	1	N
Lilrb4a	3.86E-05	0	3.86E-05	0	0	0.440749825	1	N
AC155941.1	3.86E-05	0	3.86E-05	0	0	0.440749825	1	N
Gm47738	0.000115884	0	6.69E-05	0	0	0.181753302	1	N
Gm36827	0.000115884	0	6.69E-05	0	0	0.181753302	1	N
Gm4981	7.73E-05	0	5.46E-05	0	0	0.275578833	1	N
1700023F02Rik	3.86E-05	0	3.86E-05	0	0	0.440749825	1	N
4930407I19Rik	3.86E-05	0	3.86E-05	0	0	0.440749825	1	N
AC127568.1	0	6.50E-05	0	6.50E-05	Inf	0.194629739	1	N
Gm47078	7.73E-05	0	5.46E-05	0	0	0.275578833	1	N
Gm33035	3.86E-05	0	3.86E-05	0	0	0.440749825	1	N
Gm40685	7.73E-05	0	5.46E-05	0	0	0.275578833	1	N
Gm33979	3.86E-05	0	3.86E-05	0	0	0.440749825	1	N
Gm48024	7.73E-05	0	7.73E-05	0	0	0.440749825	1	N
AC079680.2	3.86E-05	0	3.86E-05	0	0	0.440749825	1	N
Gm34376	3.86E-05	0	3.86E-05	0	0	0.440749825	1	N
Gm20609	0.000115884	0	6.69E-05	0	0	0.181753302	1	N
4930551I15Rik	0	0.000129971	0	9.19E-05	Inf	0.066609684	1	N
Gm20441	3.86E-05	0	3.86E-05	0	0	0.440749825	1	N
Gm16220	0	6.50E-05	0	6.50E-05	Inf	0.194629739	1	N
[truncated: 23,375 more rows]
