# Supplementary material for: Gastrulation-stage gene expression in Nipbl+/− mouse embryos foreshadows the development of syndromic birth defects
Source: Sci Adv. 2024 Mar 20;10(12):eadl4239. doi: 10.1126/sciadv.adl4239 (PMC10954218; doi:10.1126/sciadv.adl4239)
Supplement: Supplementary file 2 — Data S1 to S45 [file sciadv.adl4239_data_s1_to_s45.zip › Supplementary Data2/Data_S40.csv]

Gene	Avg_Expr_Wildtype	Avg_Expr_Nipbl+/-	SE_Wildtype	SE_Nipbl+/-	Avg_FC	P_Val	Bon_P_Val	Nanog_Target
bGeo	7.20E-05	1.585019845	4.15E-05	0.010523378	22028.60581	0	0	N
Nanog	0.030028301	0.163516328	0.000943177	0.002693746	5.445407174	0	0	Y
Pou5f1	0.823187989	1.458560931	0.006474166	0.012394438	1.771844282	0	0	N
Eef1a1	78.3878016	85.8792392	0.111659664	0.145790775	1.095568921	0	0	N
Hba-a1	1.728378184	0.47317955	0.035704317	0.017741332	0.273770841	0	0	Y
Hbb-y	1.246486305	0.36825559	0.054130901	0.038135881	0.295434927	0	0	Y
Hba-x	21.19808606	8.079852242	0.432447125	0.315317149	0.381159517	0	0	Y
Hbb-bh1	14.16685854	5.823161866	0.265793851	0.200013419	0.411041153	0	0	Y
Nipbl	1.394229386	0.712028923	0.006421371	0.005725369	0.510697114	0	0	N
Snhg9	1.451407876	0.983691594	0.00814681	0.00827916	0.677749935	0	0	N
Gm47283	2.686885403	1.935552324	0.012078201	0.012496579	0.720370256	0	0	N
AC160336.1	159.1242145	116.9957166	0.581741824	0.625436236	0.735247724	0	0	N
Eif3j1	7.141962872	5.615828978	0.018930343	0.021421786	0.786314502	0	0	N
Rps29	99.16383652	82.59244705	0.15583969	0.20740757	0.832888782	0	0	N
Atp5k	9.70463376	8.260462923	0.022117447	0.027434198	0.851187497	0	0	N
Rps28	36.07046577	30.91967619	0.05620104	0.072886906	0.857202022	0	0	N
St13	9.120928671	7.871340433	0.019003068	0.023571832	0.862997697	0	0	Y
Rpl38	44.42265074	38.54587967	0.067738376	0.08781622	0.86770778	0	0	N
Rpl39	45.40907565	39.56757182	0.062182429	0.069937737	0.871358231	0	0	Y
Sec61g	11.27886506	9.973434983	0.020799859	0.024611053	0.884258738	0	0	Y
Rps27	31.95500552	28.38208826	0.046928755	0.059585226	0.888189121	0	0	N
Rpl35	28.15465055	25.05804221	0.040474792	0.045513031	0.890014321	0	0	N
Rps21	43.44519595	38.94278304	0.050904583	0.059893951	0.89636569	0	0	N
Rpl6	88.84959467	80.62679294	0.104620646	0.122158926	0.907452569	0	0	N
Rpl37	46.21492301	42.26698629	0.054663461	0.065267449	0.914574417	0	0	N
Rpl37a	45.66155802	41.88218651	0.052950471	0.064402855	0.917230781	0	0	N
Rpl36	42.95814746	39.40319095	0.051023541	0.060384104	0.917246047	0	0	N
Rpl41	86.32999952	80.09675011	0.089927342	0.113447515	0.927797412	0	0	N
Fau	52.1464959	48.45321649	0.053398469	0.060210028	0.929174926	0	0	N
Rpl24	50.57291217	47.20725429	0.056708849	0.06219919	0.933449395	0	0	N
Nmt1	4.254808845	3.435100405	0.013693456	0.016546642	0.807345413	1.03E-306	2.55E-302	N
Eif2s2	17.45231928	15.55197076	0.032131038	0.039240699	0.891111979	7.02E-302	1.75E-297	N
Pdap1	15.99508323	14.30600857	0.028053522	0.034879085	0.894400383	9.05E-302	2.25E-297	N
Rplp1	84.28438145	79.79309938	0.076646188	0.091169825	0.94671276	2.35E-291	5.85E-287	N
Ldhb	2.119225788	2.918300782	0.011045566	0.01755915	1.377059867	4.41E-282	1.10E-277	N
Gm10076	12.02710222	10.86528864	0.02022237	0.023953631	0.903400374	1.69E-275	4.20E-271	N
Rplp2	46.11589197	43.45408103	0.047972921	0.058184471	0.942279964	5.88E-264	1.46E-259	N
Nsa2	6.782030988	5.877785201	0.01617276	0.019779963	0.866670355	2.94E-263	7.31E-259	N
Actb	53.15877584	58.159508	0.122131136	0.153836232	1.09407162	7.85E-263	1.95E-258	N
Hba-a2	0.53367391	0.151216253	0.011976394	0.006389799	0.283349533	5.50E-255	1.37E-250	N
Sae1	3.642106778	4.204346288	0.010148202	0.013419574	1.154372056	1.56E-254	3.88E-250	N
Ddx21	5.912097664	4.855778677	0.019690469	0.02250314	0.821329239	5.66E-252	1.41E-247	N
Serbp1	35.81759965	33.03536763	0.050479343	0.065490129	0.922322209	4.92E-248	1.22E-243	N
Rps26	47.60970403	43.87413055	0.066452468	0.090451809	0.921537561	6.05E-235	1.50E-230	N
Hspa8	47.04029357	51.52619169	0.110542018	0.138043259	1.095362885	3.04E-230	7.56E-226	N
Aldoa	14.67978606	13.30875938	0.02807701	0.035508841	0.906604451	4.00E-217	9.93E-213	N
mt-Nd2	34.09963064	36.89653004	0.078575852	0.09919457	1.082021399	3.16E-216	7.85E-212	N
Eef2	11.78867463	13.0611074	0.023884534	0.032899745	1.107936881	3.52E-216	8.74E-212	Y
Tubb5	30.3603636	32.53817739	0.051533071	0.062256243	1.071732138	1.54E-212	3.83E-208	N
H19	5.906437377	4.652572012	0.037220427	0.042164489	0.78771207	3.33E-210	8.27E-206	N
Wdr43	5.191298508	4.506425119	0.014032178	0.016991829	0.868072817	2.37E-207	5.89E-203	N
Hk2	2.779992325	2.227964004	0.011178368	0.012431422	0.801428113	8.76E-204	2.18E-199	N
mt-Nd4	34.34271118	37.40012575	0.06295606	0.089266577	1.089026593	4.82E-202	1.20E-197	N
Ptma	127.2945508	120.4878375	0.166977684	0.192576517	0.94652785	2.00E-190	4.98E-186	N
Ccne2	0.982707344	0.699296577	0.006211793	0.006500845	0.711602067	4.36E-189	1.08E-184	Y
mt-Co3	81.10135751	87.8107832	0.18978316	0.251963015	1.082728895	1.68E-188	4.17E-184	N
Epcam	1.440087303	1.824969545	0.013961191	0.01798586	1.267263131	1.77E-187	4.41E-183	N
Ckb	0.546913225	0.803080913	0.005871551	0.008839044	1.468388177	8.17E-187	2.03E-182	N
1110004F10Rik	6.534345469	5.817660235	0.015427053	0.018687656	0.890320272	9.04E-186	2.25E-181	N
Knop1	5.342783134	4.675207294	0.01436991	0.017426966	0.875050919	1.15E-182	2.87E-178	N
Ppp1r14b	11.04209239	11.94895273	0.019243851	0.025529416	1.082127581	2.19E-182	5.44E-178	Y
Snrnp27	3.315153259	2.835815617	0.010475537	0.012423062	0.855410111	8.17E-181	2.03E-176	N
Cct5	9.952990838	10.82037175	0.020282821	0.025487194	1.087147766	2.30E-180	5.71E-176	N
cre	2.40E-05	0.020395331	2.40E-05	0.000931967	850.3629504	2.86E-179	7.10E-175	N
mt-Cytb	54.01434259	58.78225331	0.101522527	0.148035969	1.088271198	1.47E-173	3.66E-169	N
Atp5a1	8.549311652	9.360946281	0.017953878	0.023676196	1.09493567	1.83E-172	4.54E-168	N
mt-Atp6	94.86763083	100.7358038	0.173055646	0.222198812	1.06185643	6.60E-172	1.64E-167	N
Pkm	29.79224829	31.86481707	0.061905358	0.074956874	1.069567384	1.74E-169	4.33E-165	N
Eif4a1	16.4669257	17.66695485	0.028909596	0.036889468	1.072875118	1.00E-164	2.49E-160	N
Zfp992	0.225164292	0.34231933	0.002437491	0.003791212	1.520309135	2.05E-164	5.09E-160	N
mt-Co2	68.47076318	72.46315872	0.144446932	0.183419058	1.058308033	2.56E-159	6.37E-155	N
Ubb	37.17654818	39.20921916	0.051441123	0.063030119	1.054676162	8.93E-158	2.22E-153	N
G3bp1	6.635367199	7.291429245	0.015469935	0.020309448	1.09887351	3.02E-154	7.50E-150	N
H2afz	60.69674294	57.89216804	0.070661743	0.084252362	0.953793651	5.80E-154	1.44E-149	N
Rnf187	3.052717417	3.456831847	0.009257855	0.012396698	1.132378591	2.41E-151	5.98E-147	N
Impdh2	4.743320382	5.291900813	0.01235456	0.016804342	1.115653253	8.88E-147	2.21E-142	N
Metap2	6.763587087	6.145400244	0.014827202	0.018183958	0.908600742	1.93E-146	4.80E-142	N
Usmg5	5.15527414	4.613549731	0.013101468	0.016174496	0.894918409	4.55E-146	1.13E-141	N
Dync1i2	3.571808893	3.046135104	0.014491048	0.016370107	0.852827012	3.13E-145	7.78E-141	N
Dhx15	3.181680817	2.772625457	0.009691979	0.011275101	0.871434193	2.07E-144	5.15E-140	N
Rps25	30.33724277	29.00066806	0.031987438	0.039073751	0.955942776	9.96E-144	2.48E-139	N
Aes	0.676164436	0.909733957	0.004931003	0.007424713	1.345433016	8.48E-142	2.11E-137	N
Cct7	7.882285221	8.547019295	0.016672737	0.021688281	1.084332659	1.99E-140	4.94E-136	N
Rpl4	24.43207656	25.87574174	0.03346815	0.044717464	1.059088927	4.82E-138	1.20E-133	N
Rps8	112.9357462	108.9703305	0.098519366	0.121053405	0.964887861	6.28E-138	1.56E-133	N
Arf1	5.058449657	5.576177938	0.012259006	0.016428692	1.102349201	2.17E-137	5.39E-133	N
Hbb-bs	0.330023505	0.125319291	0.018897133	0.008802375	0.379728381	5.88E-136	1.46E-131	N
Nudcd3	2.045714012	1.721656777	0.008172044	0.009702382	0.841592113	1.35E-135	3.35E-131	N
Hes1	2.37086871	1.877235038	0.012311771	0.013358042	0.791792067	5.81E-135	1.44E-130	N
Eif5b	8.206408596	7.528195858	0.017565663	0.021935525	0.917355719	6.69E-135	1.66E-130	Y
Prpf4b	4.495658848	3.960466853	0.013698786	0.016637376	0.880953601	1.74E-134	4.33E-130	N
Ctbp2	1.014942198	1.269579911	0.005734249	0.008260154	1.250888882	1.98E-134	4.93E-130	N
Cnot3	2.511248621	2.122018313	0.010242057	0.011844078	0.845005267	1.20E-133	2.97E-129	N
Dnmt3b	1.845565309	2.449522537	0.01003296	0.017806215	1.327247822	2.52E-133	6.26E-129	N
Ccnd2	5.79126493	4.793060086	0.024231171	0.025885341	0.827636128	1.27E-131	3.16E-127	N
Gm39459	1.117906653	0.790427162	0.00866199	0.00875999	0.707060075	1.05E-130	2.61E-126	N
Fkbp4	8.966014295	9.639603883	0.018673309	0.023471346	1.075126981	8.22E-126	2.04E-121	N
Car3	0.202451192	0.346406256	0.002817762	0.005433872	1.71106059	7.62E-124	1.89E-119	N
Rsrp1	1.964119538	2.270483751	0.007630494	0.010411059	1.155980431	2.05E-122	5.10E-118	N
Acer2	1.143162086	1.406295438	0.007118706	0.009767173	1.230180265	2.33E-122	5.80E-118	N
Hnrnpk	9.719959706	10.42790899	0.018704696	0.024687847	1.07283459	7.08E-121	1.76E-116	N
Nkx1-2	0.46092963	0.714072386	0.005874593	0.009911671	1.54920044	7.95E-121	1.98E-116	N
Sdhd	1.310979997	1.576099344	0.006190703	0.008868013	1.202229895	7.30E-120	1.81E-115	N
Hmgb1	31.10572265	29.29072189	0.049245038	0.063080145	0.941650584	8.89E-120	2.21E-115	N
Sall4	2.131985418	2.505403387	0.009402639	0.012990338	1.17515034	1.60E-119	3.98E-115	N
Rps20	74.02098623	76.64746336	0.061055567	0.086082477	1.035482871	1.86E-119	4.62E-115	N
Wnt8a	0.222717897	0.348960585	0.003245088	0.005077105	1.566827764	2.77E-119	6.89E-115	N
Ttr	8.342039622	8.26065941	0.155217058	0.193471837	0.990244567	7.92E-119	1.97E-114	N
Cdc20	2.762939512	3.18151452	0.010241177	0.014342182	1.151496262	1.33E-118	3.30E-114	N
Vrtn	0.057010601	0.112704838	0.001201022	0.002223998	1.976910179	2.58E-118	6.40E-114	N
Bola2	3.759797573	3.366212127	0.010597248	0.012807591	0.895317384	2.98E-118	7.41E-114	N
Gnb2	2.780112246	3.130113569	0.008899338	0.012169624	1.125894673	9.20E-116	2.29E-111	Y
Pdcd11	2.239315009	1.916178724	0.008964068	0.010743582	0.855698603	1.66E-114	4.12E-110	N
Cct3	9.025543244	9.654222502	0.018864028	0.023641103	1.069655559	3.83E-114	9.52E-110	N
Cct4	5.924449561	6.488191142	0.015005938	0.020172242	1.095155098	4.14E-114	1.03E-109	N
Rbp4	6.970691227	6.811254765	0.13423667	0.165651688	0.977127597	4.72E-113	1.17E-108	N
Mt1	1.748165204	1.303179157	0.029351702	0.028569987	0.74545538	1.17E-112	2.91E-108	N
Pim2	0.363745383	0.556804338	0.004457737	0.007457502	1.530753006	2.31E-112	5.74E-108	N
Rps24	66.30287332	64.41250442	0.053814056	0.06517715	0.971488884	4.02E-111	1.00E-106	N
Lefty2	0.128435746	0.044798994	0.005250987	0.003985019	0.348804716	1.89E-110	4.69E-106	N
Hnrnpm	7.943493069	7.291075569	0.018497252	0.022932844	0.917867682	1.32E-109	3.27E-105	N
Cct8	9.329303977	9.962981884	0.018596502	0.023580817	1.067923385	6.89E-109	1.71E-104	N
Rpl3	47.23408644	49.1221755	0.050974267	0.066910464	1.03997302	1.83E-108	4.55E-104	N
Ubc	4.244855375	4.721028019	0.014831441	0.019354823	1.112176412	5.47E-108	1.36E-103	N
Hspe1	37.43356358	35.90328919	0.043355672	0.053871208	0.959120259	8.40E-108	2.09E-103	N
Actg1	35.65273181	38.02707588	0.070332777	0.090558017	1.066596414	2.14E-107	5.33E-103	N
Tomm40	4.622847412	5.032538217	0.011465075	0.015054574	1.088623043	5.07E-107	1.26E-102	Y
Gypa	0.232431525	0.119896255	0.004909545	0.004554041	0.515834739	2.24E-106	5.56E-102	Y
H2afv	6.996546266	7.711950328	0.019226631	0.025665642	1.10225103	2.46E-106	6.11E-102	N
Mrfap1	8.234518156	8.842260384	0.016681096	0.021638712	1.073804225	7.52E-106	1.87E-101	N
Pax6	0.195375833	0.089597988	0.00359884	0.002668143	0.458592992	1.33E-105	3.31E-101	Y
Selenoh	10.26821605	10.94891343	0.019009867	0.024089071	1.066291688	1.85E-105	4.60E-101	N
Hoxa1	0.845277498	1.189609777	0.007988221	0.012946582	1.407360045	3.11E-105	7.73E-101	N
Eif4h	3.950904207	4.360789091	0.011453284	0.015199114	1.103744577	2.45E-104	6.09E-100	N
Tsix	0.27085432	0.169017959	0.003141724	0.003017026	0.624017956	3.68E-104	9.14E-100	N
Tubb3	0.254233223	0.378315715	0.003056043	0.004933279	1.488065606	2.00E-103	4.98E-99	N
2010107E04Rik	4.796709359	4.367194561	0.012245681	0.015010598	0.910456364	9.40E-103	2.34E-98	N
Utf1	0.064157912	0.141824184	0.00179506	0.003690921	2.210548602	4.49E-102	1.12E-97	N
Cited4	0.503069986	0.344166306	0.008690856	0.010005354	0.684132061	1.20E-101	2.98E-97	N
Trp53	2.501199213	2.828781389	0.008568679	0.011883447	1.130970046	2.33E-101	5.80E-97	N
Oat	1.342807119	1.63590993	0.008430946	0.012074809	1.218276183	3.78E-101	9.41E-97	N
Wdr70	1.259054061	1.054112469	0.006082483	0.007215087	0.837225741	4.19E-101	1.04E-96	N
Higd1a	4.467381398	4.045663536	0.012226269	0.01457134	0.905600659	1.06E-100	2.63E-96	N
Cdx2	1.386170672	1.901285024	0.011196376	0.017811466	1.371609616	1.55E-99	3.84E-95	N
Loxl2	2.062502998	1.625653319	0.019059213	0.021107378	0.788194403	9.98E-99	2.48E-94	N
Psmc4	4.177459587	4.547962432	0.011130176	0.014477468	1.088690947	1.43E-97	3.56E-93	N
Tead2	2.728857869	3.081109758	0.009646555	0.013172122	1.129084	2.80E-97	6.97E-93	Y
Tmco1	2.533865784	2.212166464	0.009311806	0.010851945	0.87304011	7.95E-97	1.98E-92	N
Ap2b1	1.453998177	1.220929776	0.006819685	0.007917373	0.839705162	1.68E-96	4.18E-92	N
Phlda1	1.010433156	0.848862341	0.00824282	0.010623641	0.840097473	1.20E-95	2.98E-91	N
Bst2	0.331486545	0.496757968	0.004171763	0.007152637	1.498576565	3.07E-95	7.63E-91	N
Tnrc6a	1.899457956	1.635556254	0.007660222	0.008981507	0.861064731	3.77E-95	9.37E-91	N
Exosc2	4.946682976	4.165009628	0.026678463	0.029999542	0.841980302	5.88E-95	1.46E-90	N
Vcan	1.197582386	0.896805124	0.008764782	0.00893659	0.748846288	1.44E-94	3.58E-90	N
Malat1	52.88180554	49.47561599	0.171347711	0.240565828	0.93558863	4.60E-93	1.14E-88	N
Dynll2	2.380102653	2.103902228	0.00852637	0.010319729	0.883954407	6.01E-92	1.49E-87	N
Tle4	1.0089941	0.793767438	0.006362177	0.006919116	0.786691853	6.24E-92	1.55E-87	N
Rpl12	52.01640524	50.36420796	0.053802133	0.07125406	0.968236996	4.22E-91	1.05E-86	N
Slc7a3	0.135367199	0.220576099	0.002144974	0.003712147	1.629464898	5.17E-91	1.29E-86	N
Cox4i1	15.24823716	14.35674146	0.025324631	0.028856059	0.941534508	6.59E-91	1.64E-86	N
Cdx1	1.643210054	2.336778402	0.014494261	0.023966251	1.422081368	8.13E-90	2.02E-85	N
Rps17	34.50649974	33.23503753	0.037422005	0.044290049	0.963152965	7.13E-89	1.77E-84	N
Nefm	0.401784429	0.625103156	0.004735313	0.008612793	1.555817274	7.64E-89	1.90E-84	N
Zc3h15	6.26365904	5.80818957	0.014285386	0.017509988	0.927283802	1.71E-88	4.25E-84	N
Fgfr1	1.265409891	1.510787126	0.007418364	0.01030007	1.193911267	2.93E-88	7.29E-84	N
Rdx	8.766896916	7.962628208	0.0271238	0.032137549	0.908260732	3.14E-88	7.80E-84	N
Rfc3	1.904902384	1.659842025	0.007801949	0.009405941	0.871352799	1.16E-87	2.88E-83	N
Tmbim6	1.948793591	2.199591307	0.007545027	0.010175506	1.128693832	1.68E-87	4.18E-83	N
Hspb1	0.218472682	0.318583723	0.003659742	0.00605679	1.458231392	2.53E-87	6.29E-83	N
Llph	4.227778577	3.858097222	0.011729251	0.014246243	0.91255896	4.51E-87	1.12E-82	N
Snrpn	1.420755984	1.696742249	0.00732451	0.010583737	1.194253107	5.57E-87	1.38E-82	N
Zic3	0.282222862	0.40492003	0.003219839	0.005135847	1.43475276	9.77E-87	2.43E-82	N
Selenom	0.489590828	0.635241875	0.003864937	0.005844244	1.297495456	1.91E-86	4.74E-82	N
Ap2a2	1.27507555	1.073486069	0.006397007	0.007484678	0.841899971	3.43E-86	8.53E-82	N
Fh1	1.38885691	1.613353244	0.006434053	0.00892135	1.161641082	1.10E-85	2.74E-81	N
Grb10	2.822204634	2.474201281	0.011159521	0.01311197	0.876690957	1.31E-85	3.25E-81	N
Ube2c	7.070873507	7.827641765	0.02405496	0.032103956	1.107026134	4.00E-85	9.93E-81	Y
Mrpl34	2.832230057	3.121035878	0.009600698	0.012577442	1.101971173	4.84E-85	1.20E-80	Y
Slc2a3	6.278097568	8.218139663	0.046460653	0.082426695	1.309017513	6.60E-85	1.64E-80	N
Nsmce4a	2.739410946	3.01206429	0.008434304	0.011216386	1.099529917	2.07E-84	5.14E-80	N
Blvrb	0.932532259	0.547765945	0.014521042	0.013646341	0.587396243	5.53E-84	1.37E-79	N
Ddost	2.091883724	2.337878728	0.00781775	0.010373436	1.11759497	6.50E-84	1.62E-79	N
Eif3l	3.079004173	3.378158526	0.009156314	0.012234285	1.09715945	7.25E-84	1.80E-79	N
Fbn2	0.509905502	0.369355916	0.00489728	0.005190839	0.724361504	1.80E-83	4.47E-79	N
Ube2s	13.82680961	14.65905608	0.023937719	0.032576518	1.060190781	2.26E-83	5.61E-79	N
Psmb5	7.487935914	7.940582387	0.013937553	0.018372715	1.0604501	1.22E-82	3.04E-78	Y
Eci1	0.398162805	0.512555508	0.00334884	0.004883058	1.287301327	1.33E-82	3.30E-78	N
Tcp1	7.500911402	7.95543679	0.014812078	0.01906407	1.060596021	2.25E-82	5.58E-78	N
Sars	2.52681441	2.257633513	0.008542661	0.010285979	0.893470254	3.59E-82	8.93E-78	N
Spint2	0.751690891	0.905096868	0.006121385	0.00815754	1.204081198	3.95E-82	9.83E-78	Y
Gm2694	0.181824723	0.102133847	0.002746057	0.002370806	0.561715949	5.26E-82	1.31E-77	N
Xist	4.30728642	3.631940897	0.023380143	0.028728274	0.843208587	8.23E-82	2.05E-77	N
Nap1l1	21.26339521	20.04358078	0.036596322	0.042863344	0.94263313	9.10E-82	2.26E-77	N
Amd2	1.238115796	1.050772193	0.006568878	0.007923073	0.848686526	1.72E-81	4.27E-77	N
Pfn1	18.38883293	17.41399772	0.031937541	0.037179723	0.946987652	5.61E-81	1.39E-76	N
mt-Nd6	0.578836283	0.444885448	0.004540015	0.004931634	0.768585973	9.60E-81	2.39E-76	Y
Nde1	0.820909483	0.983534405	0.004937891	0.006875501	1.198103353	1.51E-80	3.74E-76	N
Sub1	15.51988296	14.73541085	0.025229893	0.030969063	0.949453736	2.66E-80	6.60E-76	Y
Cxcl12	0.149613853	0.236766613	0.002740618	0.004618573	1.58251798	4.66E-80	1.16E-75	N
Cox6c	9.006475752	8.483789838	0.016645354	0.020035	0.941965545	8.35E-80	2.08E-75	N
Tmsb4x	8.697198638	7.434078673	0.0435735	0.044606052	0.854767033	1.14E-79	2.83E-75	N
Rcc2	4.136710318	4.515935081	0.012193799	0.016202335	1.091673028	1.58E-79	3.94E-75	Y
Slc25a4	8.419029117	7.813141038	0.027455497	0.036298215	0.928033498	3.36E-79	8.36E-75	N
Taldo1	3.601405478	3.924902739	0.009977596	0.013405877	1.089825282	1.30E-78	3.23E-74	N
Zfp703	0.41730225	0.578968051	0.00408163	0.006591208	1.387406973	1.59E-78	3.96E-74	Y
Dennd5b	3.232311604	2.625260345	0.019583881	0.020824174	0.812192841	6.49E-78	1.61E-73	N
Ppp1ca	7.78946611	8.225881243	0.014489012	0.018716874	1.056026322	9.38E-78	2.33E-73	N
Igfbp5	0.638916871	0.431524345	0.010316004	0.010788926	0.675399828	1.13E-77	2.81E-73	N
Wdr45b	1.621864057	1.403898298	0.007149341	0.008504459	0.865607874	1.33E-77	3.32E-73	N
mt-Nd1	37.67921044	39.90835855	0.072917401	0.101551022	1.059161221	1.52E-77	3.79E-73	N
Ptov1	4.17112774	4.517742759	0.011489027	0.014978712	1.083098634	1.83E-77	4.54E-73	Y
Rpl27a	65.32342783	63.79361025	0.051104278	0.069574017	0.976580874	3.08E-77	7.66E-73	N
Myl12b	1.682328393	1.898337722	0.007252441	0.009605641	1.128399027	1.08E-76	2.69E-72	N
Mogs	0.672207032	0.819467914	0.004492932	0.006400005	1.219070724	1.68E-76	4.18E-72	N
Nr2f1	0.105986473	0.054780524	0.002086607	0.001863923	0.516863358	1.99E-76	4.95E-72	N
Ddx39b	7.064661582	7.538334578	0.016002563	0.020959076	1.067048222	1.99E-76	4.96E-72	N
Ccdc137	0.569770231	0.454591897	0.004000933	0.004580767	0.797851261	1.44E-75	3.58E-71	N
Klf1	0.165251595	0.106967422	0.003370441	0.003855392	0.647300394	2.45E-75	6.08E-71	Y
Tmem167	4.292751955	3.973120604	0.010876848	0.013432239	0.925541621	3.28E-75	8.15E-71	N
Aimp1	4.928454934	4.574330962	0.011908411	0.014524537	0.928147061	4.38E-75	1.09E-70	N
Rbpms2	0.868230441	1.045191968	0.005675278	0.008010656	1.203818616	6.04E-75	1.50E-70	N
H1fx	3.339185494	3.695366841	0.01215265	0.016097395	1.106667134	9.94E-75	2.47E-70	Y
Mfsd10	0.647143474	0.778480764	0.00425932	0.005914636	1.202949261	2.24E-74	5.57E-70	N
Nectin2	1.044682688	1.271191103	0.006789779	0.009870133	1.216820301	2.67E-74	6.64E-70	N
Gbx2	0.268359956	0.382520533	0.003131093	0.005002538	1.425400938	3.85E-74	9.58E-70	N
Mest	4.793327577	4.325342869	0.029350589	0.03949096	0.902367468	4.85E-74	1.21E-69	N
Rpl10	28.00153499	27.01296813	0.034647794	0.044171099	0.964695976	4.98E-74	1.24E-69	N
Rnh1	0.560416367	0.679097733	0.004041046	0.005598779	1.211773554	9.59E-74	2.38E-69	N
Ankrd10	0.797500839	0.948559752	0.004819839	0.006699112	1.189415364	1.05E-73	2.60E-69	N
2810004N23Rik	3.574423178	3.269854993	0.010288523	0.012591352	0.914792354	1.35E-73	3.36E-69	N
Fscn1	2.844581954	3.135811687	0.010104328	0.013313234	1.102380504	1.56E-73	3.87E-69	Y
Dst	0.804792056	0.98553857	0.005424339	0.007857139	1.224587845	1.86E-73	4.62E-69	N
Rpsa	79.46603828	77.64722757	0.063739842	0.081483261	0.9771121	2.07E-73	5.14E-69	N
Ppil1	1.972130283	2.198176602	0.007341061	0.009849464	1.114620379	2.61E-73	6.49E-69	N
Gng3	0.276154842	0.366880182	0.002862148	0.004250526	1.328530686	2.70E-73	6.72E-69	N
Tfrc	0.624982012	0.501080677	0.004266704	0.004835063	0.801752159	5.92E-73	1.47E-68	Y
Phlda3	0.717681201	0.927181986	0.007628364	0.011255885	1.291913435	9.42E-73	2.34E-68	Y
Tgfb2	0.329160071	0.218964907	0.00417101	0.004185561	0.665223175	1.05E-72	2.62E-68	N
Mkrn1	1.0158536	1.234369474	0.006117355	0.008993026	1.215105674	2.03E-72	5.05E-68	N
Romo1	3.764066772	3.474161984	0.010227384	0.012722207	0.922980966	2.93E-72	7.29E-68	N
Cops3	1.756103996	1.960034582	0.00703254	0.009234004	1.116126714	3.57E-72	8.88E-68	N
Gnai2	6.060632225	6.551695681	0.016227863	0.021647807	1.08102512	8.60E-72	2.14E-67	N
Oaz1	18.80028301	19.53385468	0.0245736	0.031884924	1.039019182	9.21E-72	2.29E-67	Y
Dcakd	2.534201564	2.797736472	0.009096527	0.0120455	1.103991297	1.18E-71	2.94E-67	N
Epp13	0.016812971	0.041615908	0.000675502	0.001398776	2.47522632	1.43E-71	3.55E-67	N
Alkbh7	0.306710798	0.400675915	0.002836247	0.004212553	1.306363903	1.81E-71	4.50E-67	N
Prelid2	0.460090181	0.361535741	0.003549154	0.004041765	0.785793212	1.96E-71	4.88E-67	N
Atp5c1	7.188876097	7.596494675	0.015051365	0.01935954	1.056701294	5.96E-71	1.48E-66	N
Atp5b	13.97661534	14.6409007	0.02551312	0.031956381	1.047528342	8.87E-71	2.20E-66	N
Eras	0.258166643	0.365386883	0.003402181	0.005274834	1.415314073	9.65E-71	2.40E-66	N
Crip2	1.200988152	1.387825677	0.012511657	0.015842245	1.155569832	1.09E-70	2.71E-66	Y
Epha1	0.20626469	0.316500963	0.002724768	0.004811559	1.534440831	1.38E-70	3.43E-66	N
Nmral1	0.930805392	1.103037686	0.005610611	0.007814485	1.185035772	1.68E-70	4.18E-66	N
Fxr1	3.308077901	3.027940425	0.010173289	0.012683812	0.915317147	1.92E-70	4.78E-66	N
Mif	48.23377464	46.44940464	0.063530608	0.082991862	0.963005798	3.16E-70	7.86E-66	N
Foxd1	0.212740442	0.128305891	0.003773967	0.003774684	0.603110012	4.36E-70	1.08E-65	N
Rpl22l1	18.72067923	17.98019413	0.025777483	0.031111965	0.960445607	4.72E-70	1.17E-65	Y
Vps36	1.667961817	1.873973356	0.006953505	0.009349722	1.123510944	5.07E-70	1.26E-65	N
Gatad1	1.802249724	2.019648682	0.006997185	0.009520226	1.120626434	6.46E-70	1.61E-65	N
Cct2	9.246846069	9.760836248	0.017696042	0.023019734	1.055585459	7.62E-70	1.90E-65	N
Uqcrc2	2.730272941	2.973827956	0.008572546	0.011289347	1.089205373	1.26E-69	3.14E-65	N
Apoa1	6.442869478	6.372774787	0.108358964	0.136067919	0.989120579	2.20E-69	5.48E-65	N
Ndufs2	2.520386626	2.756395646	0.008218908	0.010862853	1.093640006	2.68E-69	6.67E-65	N
B930036N10Rik	2.000911402	1.441230793	0.025684624	0.025686431	0.720287161	3.09E-69	7.68E-65	N
Marcksl1	6.789442126	7.321334538	0.017241583	0.022746779	1.078341107	8.30E-69	2.06E-64	Y
E2f3	1.07797285	0.916178724	0.005799479	0.006859096	0.849908905	9.14E-69	2.27E-64	N
Cetn2	1.732791289	1.523912445	0.007607605	0.009241264	0.879455278	1.31E-68	3.25E-64	Y
Brd9	1.002854128	0.852988564	0.005368934	0.006363269	0.850560955	1.38E-68	3.43E-64	N
B230312C02Rik	4.278289442	3.741305458	0.025722447	0.031298591	0.874486289	2.42E-68	6.02E-64	N
Nr2f2	0.255720248	0.176287971	0.003336484	0.003518702	0.689378228	3.12E-68	7.75E-64	N
Aurka	1.179018564	1.373993005	0.006420957	0.008888306	1.16537012	3.57E-68	8.87E-64	N
Btbd2	0.697030748	0.829567336	0.004467627	0.00619539	1.190144536	5.80E-68	1.44E-63	Y
Akr1b3	3.242504917	3.634966794	0.011591788	0.016618893	1.121036633	2.47E-67	6.15E-63	N
Mphosph8	2.572120689	2.82905647	0.008851913	0.011850613	1.099892584	4.26E-67	1.06E-62	N
Taf1d	5.128411762	4.729319763	0.014230836	0.017406082	0.922180196	5.56E-67	1.38E-62	N
Lrpap1	1.273540557	1.542853775	0.009227705	0.013527068	1.211468112	6.66E-67	1.66E-62	N
Ndufa3	2.370460978	2.129759893	0.008590953	0.010404402	0.898458111	8.96E-67	2.23E-62	N
Ccnb2	1.482755313	1.675246591	0.006626125	0.008924938	1.129819989	2.07E-66	5.15E-62	N
Basp1	4.742361011	5.129838488	0.01957393	0.024034112	1.081705605	2.74E-66	6.81E-62	N
Lhpp	0.534441406	0.67988368	0.004557699	0.006738494	1.272138857	5.13E-66	1.28E-61	N
Rps15a	50.3650885	49.10669234	0.044887223	0.05457739	0.975014515	6.55E-66	1.63E-61	N
Cdca8	3.839041589	4.152080795	0.010954426	0.014601965	1.081540978	1.37E-65	3.41E-61	N
Rps19	51.15632945	52.417338	0.047709896	0.060922832	1.024650098	1.44E-65	3.57E-61	N
Fam60a	3.737636111	4.112626243	0.012702782	0.017183633	1.100328154	1.44E-65	3.59E-61	N
Eno1	15.47479254	16.24108932	0.038167505	0.047630149	1.049519035	1.89E-65	4.70E-61	Y
Hnrnpa2b1	12.74411186	13.49891932	0.027368982	0.036455068	1.059227937	2.30E-65	5.72E-61	N
Crabp2	2.443517053	2.81192282	0.019045737	0.025008435	1.15076865	2.39E-65	5.94E-61	N
Mnd1	0.469180218	0.576570912	0.003508465	0.005001612	1.228890073	2.67E-65	6.64E-61	N
Ube2r2	2.653715163	2.91103077	0.008777965	0.011827014	1.09696429	1.08E-64	2.68E-60	N
Ktn1	3.700028781	3.375171926	0.012148769	0.014876264	0.912201533	1.25E-64	3.10E-60	N
Aldh2	0.878135943	1.04680316	0.005837656	0.008291931	1.192074152	1.37E-64	3.41E-60	Y
Gm26518	0.415359524	0.321806107	0.003457172	0.00384434	0.774765205	1.38E-64	3.42E-60	N
Snrnp40	2.381613661	2.61370692	0.007934761	0.010589133	1.097452103	1.46E-64	3.63E-60	N
Smim1	0.6516765	0.44783275	0.008260661	0.008384283	0.687201012	2.24E-64	5.56E-60	N
Cdh11	0.343214851	0.245647817	0.00394971	0.004140587	0.715726072	3.70E-64	9.21E-60	N
Gtf2i	1.586271406	1.798718906	0.006819007	0.009424758	1.133928847	3.78E-64	9.40E-60	N
Psmd3	1.820285892	2.020473926	0.007298339	0.009660336	1.10997615	2.46E-63	6.11E-59	Y
Gltp	0.416103036	0.515031241	0.003403951	0.004831274	1.237749298	3.08E-63	7.66E-59	N
Pdcd5	5.531275483	5.162769678	0.014049723	0.017429855	0.933377788	5.12E-63	1.27E-58	N
Lsr	0.920660047	1.071560498	0.005387165	0.007359638	1.163904638	7.25E-63	1.80E-58	Y
Galt	0.117738763	0.169214446	0.001733375	0.002659344	1.437202505	9.48E-63	2.36E-58	Y
Cbr1	0.992924641	1.154202853	0.005478931	0.007593688	1.162427444	1.18E-62	2.95E-58	N
Hdac1	1.921715355	2.137540771	0.007447985	0.010081225	1.112308733	1.28E-62	3.17E-58	N
Apela	1.389264642	1.543639722	0.022538772	0.027970923	1.111119994	2.06E-62	5.12E-58	N
Ptk7	0.485249676	0.608519668	0.004006241	0.005892371	1.254034156	3.88E-62	9.66E-58	Y
Gna14	0.075742313	0.121546744	0.001418298	0.002381693	1.604740327	4.13E-62	1.03E-57	N
Rcc1	1.237780016	1.404251975	0.006082279	0.008157034	1.134492362	6.76E-62	1.68E-57	N
Rpl9-ps6	0.363745383	0.468621056	0.003533751	0.005192813	1.28832166	8.27E-62	2.06E-57	N
Iah1	0.691754209	0.81683499	0.004352679	0.006050033	1.180816798	9.07E-62	2.25E-57	N
Ciapin1	1.705665084	1.894172201	0.006829912	0.009081867	1.110518248	3.06E-61	7.60E-57	N
Hnrnpa0	10.43792872	10.99783865	0.021681411	0.02780717	1.053641861	7.14E-61	1.77E-56	Y
Eif4b	2.10068595	2.309977601	0.007909571	0.010421262	1.099630147	8.27E-61	2.06E-56	N
Ak2	2.589869046	2.81832829	0.008548761	0.011282407	1.088212663	1.44E-60	3.58E-56	N
Hoxb5os	0.222981724	0.146932841	0.002920403	0.002873771	0.658945667	2.06E-60	5.11E-56	N
Tpi1	10.98728834	10.36872716	0.024993324	0.031674035	0.943702107	2.10E-60	5.22E-56	N
Rpl21	44.83633137	45.89484026	0.041694449	0.053262394	1.023608285	2.78E-60	6.92E-56	N
Bri3	3.240034537	3.537352144	0.011775848	0.015677456	1.091763715	3.30E-60	8.21E-56	N
Tma7	10.53153931	10.98978269	0.017754857	0.022698317	1.043511529	6.20E-60	1.54E-55	N
Car2	1.189187893	0.87377687	0.013683933	0.015172469	0.734767714	7.03E-60	1.75E-55	Y
Efna2	0.214563247	0.282390852	0.002394917	0.003517291	1.316119401	8.12E-60	2.02E-55	N
Smc4	3.23454214	3.526663261	0.010224157	0.013852225	1.090312974	9.17E-60	2.28E-55	N
Top1	9.260804912	9.852634888	0.019716383	0.027709822	1.063906969	1.10E-59	2.73E-55	N
Skp1a	3.717705185	3.445553503	0.010318639	0.012618699	0.926795787	1.66E-59	4.13E-55	N
Crmp1	0.390559793	0.489330766	0.003557979	0.005104653	1.252895907	1.87E-59	4.64E-55	N
Cops4	2.277018276	2.482493025	0.00779149	0.010190723	1.090238515	2.77E-59	6.90E-55	N
Uba2	2.217201516	2.425158172	0.008003765	0.010548839	1.093792402	3.26E-59	8.09E-55	N
Rpl31	22.21487504	21.40016505	0.028511289	0.034482364	0.963325925	7.09E-59	1.76E-54	N
Sod1	2.025567228	1.811215467	0.008072103	0.009673336	0.894176921	1.35E-58	3.35E-54	N
Ncl	50.14332998	48.2519354	0.103296575	0.143696306	0.962280236	1.70E-58	4.23E-54	N
Tsc22d4	1.099870485	0.932683617	0.00612448	0.00707232	0.847994041	1.91E-58	4.75E-54	N
Puf60	1.91483187	2.108264235	0.007410357	0.009750431	1.101017937	4.37E-58	1.09E-53	N
Rrm2	3.585407972	3.901913782	0.011556956	0.015485519	1.088276093	8.35E-58	2.08E-53	N
H3f3b	22.60056603	23.47765945	0.033545671	0.043334584	1.038808471	1.42E-57	3.52E-53	N
Rpl23a	32.95735597	31.95763744	0.036006928	0.043838727	0.969666301	1.56E-57	3.88E-53	N
Cxxc5	0.475296206	0.58061854	0.003759234	0.005334476	1.221593048	1.61E-57	4.00E-53	Y
Thop1	1.486904591	1.658584509	0.006831277	0.009003629	1.115461287	1.87E-57	4.64E-53	Y
Pcsk1n	0.538590685	0.701693716	0.005812552	0.008742979	1.302832998	2.17E-57	5.39E-53	N
Nsfl1c	2.148678467	2.336424726	0.007701744	0.009918624	1.087377549	2.42E-57	6.01E-53	N
Cdh1	0.306231112	0.394270444	0.003447277	0.004994928	1.287493101	4.95E-57	1.23E-52	N
Cenph	1.412937113	1.241364404	0.006482997	0.007710004	0.878570173	4.98E-57	1.24E-52	N
Trip10	0.34129611	0.42845915	0.002974603	0.004319848	1.255388322	1.15E-56	2.85E-52	N
Tal1	0.252890104	0.18167171	0.004155598	0.004670221	0.718382044	2.41E-56	6.00E-52	N
Sigmar1	0.985489519	1.135536605	0.005291855	0.00731046	1.1522564	4.88E-56	1.21E-51	N
Upp1	0.476663309	0.601092467	0.005088163	0.007316389	1.26104203	5.23E-56	1.30E-51	N
Gmfg	0.216242145	0.2772036	0.002497201	0.003499213	1.28191292	5.33E-56	1.32E-51	N
Dctn2	1.692161942	1.868118049	0.006966838	0.009144179	1.103983019	1.05E-55	2.61E-51	N
Zfp985	0.036887802	0.064447676	0.000951938	0.001602239	1.747127038	1.15E-55	2.85E-51	N
Mtap	1.52125006	1.70208669	0.0067434	0.009085311	1.118873704	1.42E-55	3.52E-51	N
Mrpl32	1.235453542	1.079380674	0.005868504	0.006940951	0.8736716	1.42E-55	3.52E-51	N
Rpl34	36.74605459	35.79078084	0.036725962	0.044846665	0.974003366	1.68E-55	4.17E-51	N
Mrps28	0.806279081	0.935513027	0.004760575	0.006540888	1.160284384	1.76E-55	4.37E-51	N
Rab25	0.217177532	0.28286242	0.003154717	0.004456131	1.3024479	2.37E-55	5.88E-51	N
Cdk5rap1	0.076533794	0.115416356	0.001390438	0.002188741	1.508044352	3.71E-55	9.22E-51	N
Spc24	3.311099918	3.568593547	0.009575868	0.012833475	1.077766795	9.19E-55	2.28E-50	N
Rps7	37.35952415	38.41835973	0.038362998	0.051752767	1.028341784	1.46E-54	3.63E-50	N
Nmt2	1.467501319	1.309113059	0.006951693	0.008685912	0.892069425	1.54E-54	3.84E-50	N
Spr	0.979229625	1.117813495	0.005300207	0.007180361	1.141523363	2.13E-54	5.30E-50	N
Fblim1	0.19271358	0.255511455	0.002378047	0.003491273	1.325861184	2.22E-54	5.53E-50	Y
Hnrnph3	1.95423802	2.152355877	0.007705155	0.010205894	1.101378571	4.16E-54	1.04E-49	N
Ddx3y	0.166474793	0.225291783	0.002282883	0.003379503	1.353308687	6.81E-54	1.69E-49	N
Sf3b1	4.285676596	4.571933823	0.011353243	0.014882224	1.06679394	8.32E-54	2.07E-49	N
Rps2	90.11370941	88.39144103	0.070545076	0.099470419	0.980887832	1.06E-53	2.64E-49	N
Npm1	108.2991078	105.7029512	0.121322093	0.158184165	0.976027905	1.20E-53	2.98E-49	N
Lmnb1	3.911474073	4.220576099	0.012284734	0.016222511	1.079024434	1.25E-53	3.10E-49	N
Hoxb1	0.700100734	0.903328487	0.006279652	0.009762735	1.290283588	1.47E-53	3.65E-49	N
Polr2l	1.289777906	1.104373797	0.009416035	0.01074506	0.856251136	2.55E-53	6.35E-49	N
Nefl	0.259677651	0.3561913	0.002986002	0.004760671	1.371667133	3.06E-53	7.61E-49	N
Srp19	3.582146112	3.321059457	0.010070718	0.012201229	0.92711446	3.69E-53	9.18E-49	N
Gps1	1.878087974	2.055016308	0.007355532	0.009583507	1.094206627	5.13E-53	1.28E-48	N
Atp5j	8.131529717	8.492513852	0.014686397	0.019073257	1.04439314	6.50E-53	1.62E-48	N
Rrp1	3.25826258	3.486619248	0.009296886	0.012179962	1.07008541	1.00E-52	2.49E-48	N
Srm	6.729217633	6.238259913	0.019335104	0.023035226	0.927040891	1.12E-52	2.78E-48	N
Prpsap1	1.047464863	1.186387393	0.005431909	0.007305962	1.132627389	1.31E-52	3.26E-48	N
Nnat	1.822276587	1.511612371	0.012688783	0.013587402	0.829518626	1.80E-52	4.48E-48	N
Rbp1	5.159495371	5.884465752	0.026265565	0.036366647	1.140511877	1.93E-52	4.80E-48	Y
Plin3	0.813042644	0.958934256	0.005700441	0.008014323	1.179439065	1.96E-52	4.87E-48	N
Gnas	8.681656833	9.138051637	0.020523963	0.026242682	1.052570012	2.34E-52	5.82E-48	N
Rps15	38.67309445	37.68310606	0.038962923	0.047689685	0.974401108	2.87E-52	7.14E-48	N
Ldha	33.41056267	31.7779306	0.058909453	0.068467661	0.951134254	6.34E-52	1.58E-47	N
Alas2	0.11361347	0.069124062	0.002505762	0.002628987	0.60841432	7.24E-52	1.80E-47	Y
Stoml2	2.531611263	2.735332259	0.008086809	0.010730511	1.080470884	8.17E-52	2.03E-47	N
Rrp7a	1.124982012	1.272016348	0.005664709	0.00765972	1.130699277	1.00E-51	2.49E-47	N
Oxct1	0.308365712	0.394624121	0.002939683	0.004396333	1.279727626	1.08E-51	2.70E-47	N
Phc1	0.348947091	0.438283491	0.003090209	0.004546851	1.256017038	1.42E-51	3.54E-47	N
Psmd8	3.478558066	3.71788423	0.009437193	0.012488505	1.068800394	1.42E-51	3.54E-47	N
Slc9a3r1	2.102724613	2.375604197	0.012443223	0.01759442	1.129774286	1.96E-51	4.87E-47	Y
Fn1	2.36794263	2.069359846	0.013174757	0.015854671	0.873906243	2.06E-51	5.11E-47	N
Bcat1	0.735789322	0.888356191	0.005087861	0.007438652	1.207351295	2.26E-51	5.62E-47	N
Tsen34	2.073439823	2.274845758	0.007766891	0.010404119	1.097136137	3.13E-51	7.78E-47	Y
Zcchc9	1.081834317	0.94828467	0.005558458	0.006707668	0.876552588	5.48E-51	1.36E-46	N
Cbx3	6.827912889	6.534404841	0.016128258	0.02249054	0.957013504	1.35E-50	3.35E-46	Y
Pet100	1.043315585	0.915235588	0.005471516	0.006638729	0.877237531	3.43E-50	8.53E-46	N
Smn1	2.808221806	2.584155303	0.008856198	0.010684724	0.920210539	6.95E-50	1.73E-45	N
Pcbp4	3.079028158	3.326875467	0.01049676	0.013699279	1.080495305	8.56E-50	2.13E-45	Y
Nabp2	1.432580227	1.597359217	0.006371048	0.008598351	1.115022521	1.28E-49	3.17E-45	N
Fth1	35.06837914	32.69949306	0.172380418	0.212648587	0.932449513	1.41E-49	3.50E-45	N
Ppp1cc	4.281743176	4.544897237	0.010953181	0.014309619	1.061459562	1.46E-49	3.64E-45	N
Ubald2	0.957020195	1.109168075	0.005673804	0.007956755	1.158980846	1.75E-49	4.35E-45	N
Gna11	1.19990886	1.343616143	0.005933003	0.007905806	1.119765166	1.97E-49	4.90E-45	Y
mt-Nd4l	6.067563678	5.703933666	0.018496565	0.024813698	0.940069848	4.09E-49	1.02E-44	Y
Ccnb1	2.491485585	2.723896727	0.00948802	0.012702486	1.093282154	5.08E-49	1.26E-44	N
Hotairm1	1.417685998	1.64620584	0.01084269	0.014689609	1.161192141	1.07E-48	2.66E-44	N
Tkt	4.993524248	5.299288718	0.013775953	0.017782856	1.061232199	1.83E-48	4.55E-44	N
Ppif	0.50556435	0.603961174	0.00377223	0.005314805	1.194627696	2.30E-48	5.71E-44	N
Dcun1d5	2.826305943	2.624317208	0.008682545	0.010789788	0.928532601	2.46E-48	6.11E-44	N
Tmem238	0.19844582	0.257633513	0.002357824	0.003446371	1.298256186	3.03E-48	7.52E-44	N
Cnn3	1.734829952	1.914056667	0.007634939	0.010095953	1.103310826	3.10E-48	7.71E-44	N
Fus	4.67163141	4.936181082	0.012479053	0.015825021	1.056628969	3.99E-48	9.92E-44	N
Rac3	0.31611263	0.395606555	0.003009047	0.004373307	1.251473422	5.11E-48	1.27E-43	N
Trim71	1.732455509	1.909458875	0.007434691	0.009825115	1.102169069	5.66E-48	1.41E-43	N
Ndufv2	3.052261716	3.264746336	0.008738713	0.011484432	1.069615465	6.45E-48	1.60E-43	N
Fam162a	4.288962441	3.969426651	0.013047875	0.015576752	0.925498114	6.63E-48	1.65E-43	N
Atxn10	2.451959515	2.657012614	0.008125465	0.010904819	1.083628257	8.11E-48	2.02E-43	N
Bak1	0.38362834	0.472000629	0.003170397	0.004598016	1.230359126	1.06E-47	2.62E-43	Y
Suds3	1.053269055	1.187998585	0.005445956	0.007353543	1.127915587	1.13E-47	2.81E-43	N
Rsrc2	4.004485058	3.760679058	0.011080868	0.014070847	0.939116766	1.13E-47	2.82E-43	N
Mycl	0.18878016	0.251817503	0.002345477	0.003547808	1.333919321	1.21E-47	3.00E-43	N
Otulin	1.056506931	0.923959602	0.005640343	0.006745083	0.874541922	1.75E-47	4.36E-43	N
Snrpd3	7.432748117	7.074389908	0.014983935	0.018882833	0.95178658	2.09E-47	5.18E-43	N
Glrx3	5.524224109	5.811215467	0.012467794	0.015938729	1.051951433	2.39E-47	5.95E-43	N
L1td1	0.279560608	0.356623571	0.00360706	0.005184471	1.275657443	3.76E-47	9.36E-43	N
Slc25a3	11.30236965	11.73116674	0.020449544	0.025642023	1.03793869	5.11E-47	1.27E-42	N
H2-D1	0.149853696	0.203914017	0.002079575	0.003167071	1.360754008	6.07E-47	1.51E-42	N
Slc2a1	6.026406677	6.591582505	0.030675391	0.040201288	1.093783221	6.56E-47	1.63E-42	N
Arl1	1.64285029	1.811647738	0.006796932	0.009091233	1.102746701	7.36E-47	1.83E-42	N
Pcbp1	6.546217681	6.871772704	0.013853077	0.018051948	1.049731775	9.36E-47	2.33E-42	N
Swi5	7.367582866	7.710378434	0.014010848	0.018487653	1.046527548	9.55E-47	2.37E-42	N
Mta1	1.206072816	1.36259677	0.005897344	0.008129807	1.129779854	1.16E-46	2.89E-42	Y
Dennd4a	0.219264163	0.162219515	0.002646735	0.00283665	0.739835973	1.20E-46	2.98E-42	N
Pebp1	11.60070993	12.0565882	0.019098041	0.0248314	1.039297446	1.83E-46	4.55E-42	N
Rarg	0.326977503	0.401894133	0.003127324	0.004430214	1.229118608	2.11E-46	5.24E-42	N
Mettl9	2.102604691	2.282783825	0.007690147	0.010121012	1.0856933	2.39E-46	5.95E-42	N
Cbln1	0.08646328	0.046881754	0.001929125	0.001688938	0.542215773	2.40E-46	5.96E-42	N
Bnip3	0.675948578	0.565292569	0.004866367	0.005627908	0.836295226	2.56E-46	6.35E-42	N
Lin28a	3.412721255	3.690651157	0.011371762	0.015113125	1.08143938	3.24E-46	8.06E-42	N
Syngr2	0.341176188	0.424215035	0.003118709	0.004563595	1.243389925	3.81E-46	9.48E-42	N
Epop	1.174221711	1.346013283	0.006481177	0.009039285	1.1463025	4.39E-46	1.09E-41	N
Psmc2	2.986952559	3.189845561	0.009021282	0.01169249	1.067926423	4.66E-46	1.16E-41	N
Rpl26	47.68959563	46.6870751	0.041519353	0.051346005	0.978978213	5.31E-46	1.32E-41	N
Mllt3	0.685158536	0.569772468	0.004997893	0.005704036	0.831592162	5.41E-46	1.35E-41	N
Sult4a1	0.116659471	0.16379141	0.001740256	0.00271337	1.404012959	7.06E-46	1.76E-41	N
Tcf3	1.39099151	1.555075254	0.006412272	0.008735734	1.117961716	7.83E-46	1.95E-41	Y
Kcnq1ot1	2.606514127	2.935709514	0.011854982	0.017092512	1.126297181	8.54E-46	2.12E-41	N
Cenpf	4.760828896	5.148819114	0.018005564	0.023650016	1.081496358	8.76E-46	2.18E-41	N
H1f0	1.299011848	1.476794907	0.007557427	0.010333844	1.136860229	1.04E-45	2.59E-41	N
Vstm2b	0.113589485	0.06975282	0.001929533	0.001767625	0.614078138	1.16E-45	2.89E-41	N
AY036118	1.077013479	0.924273981	0.00764937	0.008947477	0.858182371	2.27E-45	5.64E-41	N
Maea	0.923514175	1.049671867	0.005068583	0.006919063	1.136606124	3.01E-45	7.50E-41	N
Tmem59	1.31138773	1.456124494	0.006174998	0.008233758	1.110369162	3.10E-45	7.70E-41	N
Shb	0.123087255	0.167878335	0.001799052	0.002701821	1.363896983	3.37E-45	8.39E-41	N
Hdgfl2	1.159183576	1.292922545	0.005681075	0.007613962	1.115373416	4.10E-45	1.02E-40	N
Dctn4	0.839377368	0.729319763	0.00479639	0.005725073	0.868881852	5.01E-45	1.25E-40	N
Fkbp8	1.62879551	1.785122018	0.006639515	0.008804453	1.095976755	5.14E-45	1.28E-40	N
Cdk1	3.302777378	3.572091013	0.011021046	0.014860594	1.081541565	5.15E-45	1.28E-40	N
Ints11	0.677603492	0.779698982	0.004347385	0.005919164	1.150671434	5.31E-45	1.32E-40	N
Snrpg	5.23144817	4.959955987	0.011875734	0.01475226	0.948103819	5.31E-45	1.32E-40	N
Cdk4	10.27354056	10.65732699	0.019288492	0.023765136	1.037356784	5.79E-45	1.44E-40	N
Ethe1	0.255384468	0.317522694	0.002516741	0.003589367	1.243312473	5.86E-45	1.46E-40	N
Ccdc28b	0.369477623	0.44783275	0.003120316	0.004427716	1.212070022	6.20E-45	1.54E-40	N
Pmaip1	0.118026575	0.169568122	0.001932535	0.003084169	1.436694428	9.57E-45	2.38E-40	N
Gata1	0.132513071	0.089676583	0.002834733	0.003111598	0.676737636	1.09E-44	2.71E-40	Y
Hsp90b1	13.55166211	12.90218886	0.030753102	0.037943394	0.952074274	1.10E-44	2.75E-40	Y
Cenpx	1.95013671	2.129720596	0.00792316	0.010467093	1.092087844	1.35E-44	3.37E-40	N
Mrpl42	4.741521562	5.005265847	0.011577297	0.015140205	1.055624398	1.44E-44	3.58E-40	N
Rasgrp2	0.734494172	0.878924824	0.007043249	0.009910298	1.196639617	1.47E-44	3.64E-40	N
1810022K09Rik	2.510744951	2.702990529	0.00825336	0.010894674	1.076569139	1.62E-44	4.03E-40	N
Tmem242	0.638413201	0.546233348	0.004181349	0.004993393	0.855610985	1.74E-44	4.33E-40	N
Arl4a	0.70170768	0.569418792	0.007951346	0.009406723	0.811475787	2.73E-44	6.79E-40	N
Cox7c	13.02108217	12.43926593	0.022427962	0.025967055	0.955317366	2.83E-44	7.03E-40	N
Atp6v1e1	2.720391423	2.44649664	0.014443647	0.016371667	0.899317877	2.84E-44	7.06E-40	N
Fabp3	0.168153691	0.465516564	0.004750157	0.022034289	2.768399317	3.26E-44	8.10E-40	N
Luzp1	1.136686334	1.273431053	0.006094627	0.008139883	1.12030119	4.56E-44	1.13E-39	N
Rfc5	1.131673622	1.261563249	0.005623604	0.007494417	1.114776579	4.59E-44	1.14E-39	N
Ywhaq	7.566556339	7.925452902	0.015474235	0.019799537	1.047431955	5.43E-44	1.35E-39	N
Ywhaz	4.519139445	4.24486187	0.011813025	0.014267835	0.939307565	5.54E-44	1.38E-39	N
Eif5	9.525279417	9.141156128	0.017274722	0.021327738	0.959673279	8.11E-44	2.02E-39	Y
Nr6a1	2.065932748	2.365111801	0.0107701	0.015394978	1.144815485	8.20E-44	2.04E-39	N
Snca	0.133232599	0.092938264	0.002808641	0.003213137	0.697563991	9.31E-44	2.31E-39	N
Ewsr1	2.719144241	2.910794986	0.008581819	0.011301443	1.070482007	1.02E-43	2.54E-39	N
Siva1	5.228330215	5.531025268	0.013089993	0.017437803	1.057895167	1.16E-43	2.87E-39	Y
Rpl27	4.97385715	5.237827642	0.011718449	0.015288675	1.053071587	1.28E-43	3.17E-39	N
Lpar4	0.447474457	0.544425669	0.003864303	0.005540553	1.216663121	1.28E-43	3.19E-39	N
Sparc	2.311507651	2.492631744	0.0164891	0.025106753	1.078357557	1.59E-43	3.95E-39	N
Ptbp1	3.815225212	4.062207726	0.010990017	0.014352512	1.064736025	2.02E-43	5.03E-39	Y
Eif4a2	1.341248141	1.48316108	0.006488907	0.008561632	1.105806625	2.92E-43	7.26E-39	N
Cacnb3	0.129850818	0.172986993	0.001816026	0.002664898	1.332197944	3.14E-43	7.80E-39	N
Strap	3.237204394	3.451015837	0.009423948	0.012374901	1.066048175	3.25E-43	8.08E-39	N
Plk1	1.319470427	1.488033953	0.006773106	0.009310931	1.127750893	3.53E-43	8.79E-39	Y
Stip1	3.860555476	4.10343066	0.010558742	0.013900755	1.062911979	4.01E-43	9.97E-39	N
Arl6ip5	0.242432964	0.304122293	0.002518434	0.003636171	1.254459329	4.79E-43	1.19E-38	N
Dctpp1	7.814721543	8.21118403	0.016496382	0.021936073	1.050732772	6.15E-43	1.53E-38	N
Rpl13	100.4404711	102.0474712	0.074252576	0.094559567	1.015999528	6.41E-43	1.59E-38	Y
Zcchc18	0.097999712	0.139820018	0.001609929	0.002548786	1.426739068	6.44E-43	1.60E-38	N
Hmga2	5.090708495	4.736550477	0.019364122	0.024693675	0.930430505	8.35E-43	2.08E-38	N
Krtcap2	4.590852401	4.858136519	0.01194092	0.015582683	1.058221022	8.56E-43	2.13E-38	N
Mrpl28	3.55605123	3.779345306	0.009489052	0.012587925	1.062792705	8.72E-43	2.17E-38	N
Ap2m1	1.768335972	1.93323378	0.007140366	0.009539784	1.093250271	8.80E-43	2.19E-38	N
Cbx7	0.082793687	0.120682202	0.00155182	0.002425171	1.457625649	9.18E-43	2.28E-38	N
Rpl15	66.557922	68.00055016	0.0611772	0.079896579	1.021674778	1.02E-42	2.54E-38	N
Ppp2ca	4.581498537	4.817227964	0.011049113	0.014201311	1.051452472	1.12E-42	2.79E-38	N
Bud23	1.427831343	1.570519118	0.006311099	0.008371997	1.099933214	1.14E-42	2.82E-38	N
Ing1	1.322156665	1.463669588	0.006278219	0.008346961	1.107031887	1.29E-42	3.21E-38	N
Tubb4b	9.349594666	9.787244076	0.021991002	0.028046266	1.046809453	1.45E-42	3.60E-38	N
Eif3a	10.36019571	10.79659685	0.022594348	0.028311932	1.042122866	1.55E-42	3.85E-38	N
Gal	0.057466302	0.101505089	0.002009315	0.003655532	1.766341061	1.61E-42	3.99E-38	N
Abracl	3.895188756	3.612331513	0.013335196	0.016012563	0.927382917	1.78E-42	4.41E-38	N
Mrpl30	2.638916871	2.43635792	0.008806509	0.010663249	0.923241633	1.83E-42	4.54E-38	N
Spink1	7.220151581	7.196447518	0.119633104	0.152920376	0.996716958	1.87E-42	4.65E-38	N
Aurkb	0.995490958	1.128109404	0.005565406	0.007584272	1.133219137	2.03E-42	5.05E-38	N
Surf6	0.727442798	0.625142453	0.00453902	0.005357712	0.859369912	2.25E-42	5.60E-38	N
Ctxn1	0.480836571	0.574134476	0.003887436	0.005523855	1.194032463	2.29E-42	5.69E-38	Y
Rhox9	0.004461074	0.030219672	0.000503773	0.002607857	6.774080727	2.36E-42	5.86E-38	N
Hspa14	1.423514175	1.574723936	0.006291254	0.008479265	1.10622287	2.42E-42	6.01E-38	Y
Wfdc2	1.911354152	2.150980469	0.012283941	0.016415708	1.12536992	2.99E-42	7.44E-38	N
Cited2	4.68748501	4.357802491	0.021808673	0.028334397	0.929667504	3.29E-42	8.18E-38	N
Cep164	0.707703746	0.813573309	0.004483687	0.006142789	1.149595877	3.47E-42	8.62E-38	N
Hbb-bt	0.102268912	0.045977915	0.006095	0.004553873	0.449578608	3.73E-42	9.27E-38	N
Impdh1	0.496138533	0.578457186	0.003759297	0.00512462	1.165918684	3.98E-42	9.90E-38	N
Cdk2ap1	2.008250588	2.192360593	0.007880054	0.010510866	1.091676809	4.23E-42	1.05E-37	N
Cdh2	0.65954334	0.555979094	0.004725518	0.005516317	0.84297583	4.29E-42	1.07E-37	N
Hacd2	0.599198926	0.695091759	0.004282517	0.005848061	1.160035056	4.65E-42	1.15E-37	N
Acvr2b	1.586199453	1.754430778	0.007392524	0.009865667	1.106059376	5.76E-42	1.43E-37	N
Idh3a	0.908931741	1.034149409	0.005224407	0.007176761	1.137763555	7.86E-42	1.95E-37	N
Grem1	0.04413105	0.020984792	0.001177639	0.000963241	0.475510823	9.27E-42	2.30E-37	N
Got1	0.824531108	0.941761308	0.005002966	0.006873433	1.14217802	1.02E-41	2.55E-37	N
H2afy2	1.978845877	2.175973592	0.008831116	0.011778431	1.099617518	1.03E-41	2.56E-37	N
Mtmr14	0.3461889	0.411954258	0.003021208	0.004144134	1.189969574	1.09E-41	2.71E-37	N
Adh5	4.14448122	4.3502181	0.01268281	0.015537772	1.049641166	1.17E-41	2.91E-37	N
Cdca2	0.512999472	0.599009706	0.00394664	0.005394919	1.167661448	1.28E-41	3.18E-37	N
Psip1	7.697222622	8.1758557	0.020988633	0.027606319	1.062182569	1.30E-41	3.23E-37	N
Snrpb	10.25173886	10.63653869	0.017250343	0.022292726	1.037535079	1.44E-41	3.58E-37	N
Selenof	3.877704226	4.108814399	0.010333848	0.013543878	1.059599742	1.50E-41	3.72E-37	N
Tex10	1.102220943	0.973199198	0.005678838	0.00678069	0.882943846	1.76E-41	4.37E-37	Y
Hint1	12.50424522	12.9731206	0.020017215	0.026598934	1.037497296	2.11E-41	5.26E-37	N
Sf3a3	2.282894421	2.463276614	0.007910332	0.010510134	1.079014689	2.40E-41	5.97E-37	N
Itm2c	0.615724085	0.714661846	0.004250827	0.005885696	1.160685222	3.76E-41	9.35E-37	Y
Tomm7	5.815872787	5.521004441	0.013252187	0.016215066	0.949299382	4.11E-41	1.02E-36	N
Nxpe2	0.041180985	0.017251542	0.001488645	0.001160078	0.418920099	4.78E-41	1.19E-36	Y
A330032B11Rik	0.196814889	0.143985539	0.002693428	0.002899669	0.731578485	4.99E-41	1.24E-36	N
Ndufb4	2.537535377	2.727669273	0.008413786	0.011163351	1.07492857	5.40E-41	1.34E-36	N
Nxf1	1.885930829	2.049436083	0.007230994	0.009582608	1.086697376	5.72E-41	1.42E-36	N
Dazap1	2.191514367	2.35528746	0.007676097	0.010007133	1.074730559	5.87E-41	1.46E-36	Y
Xaf1	0.269655106	0.207647267	0.003125664	0.003436013	0.770047598	5.92E-41	1.47E-36	N
Utp11	2.234398235	2.053640901	0.008041239	0.009722599	0.919102454	7.88E-41	1.96E-36	N
Eif3i	6.491125821	6.785318505	0.01382826	0.017898832	1.04532229	8.88E-41	2.21E-36	N
Hoxc8	0.45980237	0.353165403	0.006015302	0.006728261	0.768080867	9.62E-41	2.39E-36	N
Lrwd1	0.492373003	0.576492317	0.003624214	0.005009989	1.170844692	1.22E-40	3.03E-36	Y
Hemgn	0.032522665	0.012024993	0.001188119	0.000839473	0.369741935	1.26E-40	3.14E-36	Y
Trim10	0.058137862	0.031791567	0.001581722	0.001526711	0.546830687	1.43E-40	3.56E-36	Y
Uqcr11	5.614980573	5.298031202	0.013965526	0.016949834	0.9435529	1.46E-40	3.63E-36	N
Emc10	1.784213556	1.9403859	0.006969714	0.009225489	1.087530074	1.63E-40	4.06E-36	Y
Chmp3	1.131601669	1.01296813	0.005808072	0.007142075	0.895163163	2.07E-40	5.15E-36	N
Ppp5c	1.032162901	1.159547294	0.00547089	0.007425397	1.123415009	2.18E-40	5.42E-36	N
Ctps2	0.168297597	0.217235823	0.002065745	0.00302139	1.290783871	2.31E-40	5.75E-36	N
Tspo	0.730248957	0.832671828	0.004668747	0.00634729	1.14025747	2.33E-40	5.79E-36	N
Stx3	0.385283254	0.459857744	0.004304062	0.005850903	1.193557567	2.40E-40	5.97E-36	N
Haus4	0.570010073	0.661138838	0.003913317	0.005401886	1.1598722	2.44E-40	6.07E-36	N
Nt5dc2	5.555883341	5.827052305	0.01329366	0.017149296	1.048807534	3.41E-40	8.48E-36	N
Mars	0.830215379	0.933194483	0.005094056	0.006757957	1.124039022	3.68E-40	9.14E-36	N
Phc2	0.700004797	0.805438755	0.004503713	0.006209818	1.150618908	3.70E-40	9.20E-36	Y
Hmgn1	28.08466446	27.2831375	0.039087841	0.048077587	0.971460333	4.59E-40	1.14E-35	N
Grsf1	2.643449897	3.273588242	0.019472763	0.029539634	1.238377261	4.90E-40	1.22E-35	N
Trh	0.355183	0.504106574	0.008951384	0.015830629	1.419286887	5.54E-40	1.38E-35	Y
Nudt14	0.556770758	0.643258537	0.003973418	0.005420223	1.155338221	6.36E-40	1.58E-35	N
Stag1	1.161582002	1.290800487	0.005732079	0.007718466	1.111243532	7.18E-40	1.79E-35	N
Npepl1	0.349354823	0.419342162	0.003035283	0.004251143	1.200333112	7.20E-40	1.79E-35	N
Rtl8b	0.393102125	0.492317366	0.003698062	0.005573724	1.252390496	8.40E-40	2.09E-35	N
Krtcap3	0.12699669	0.167917633	0.001826066	0.002677322	1.322220544	8.54E-40	2.12E-35	N
Pttg1	0.650189476	0.744095571	0.004361564	0.005912711	1.144428815	8.68E-40	2.16E-35	N
Rock1	1.490598168	1.634770307	0.006729786	0.008882905	1.096720996	9.07E-40	2.26E-35	N
Calm2	11.76857581	11.19864817	0.024811578	0.029927196	0.95157208	9.18E-40	2.28E-35	N
Pacsin3	0.062167218	0.092152317	0.00125062	0.001960541	1.482329741	9.33E-40	2.32E-35	N
Hdac3	0.617714779	0.710692813	0.004161562	0.005688888	1.15051936	1.04E-39	2.58E-35	N
Prmt1	11.7798724	12.21660707	0.020533239	0.02632811	1.037074651	1.21E-39	3.00E-35	N
Gart	1.528733151	1.673910481	0.006934195	0.009120394	1.094965776	1.50E-39	3.73E-35	N
Fbxo5	1.544994484	1.703501395	0.007188451	0.009616882	1.102593836	1.75E-39	4.36E-35	N
Ddr1	0.172039142	0.221479939	0.002171227	0.003163375	1.287381091	1.78E-39	4.42E-35	N
Rbpms	2.256823524	2.476834204	0.011044931	0.014739059	1.097486878	3.65E-39	9.06E-35	N
Mrpl4	1.001031323	1.119739066	0.005234293	0.007062101	1.118585442	3.67E-39	9.13E-35	N
Tmem59l	0.098623303	0.136165363	0.001690947	0.002525861	1.380661152	3.98E-39	9.89E-35	N
Gtf2h3	0.492660815	0.574645341	0.003660082	0.005050989	1.166411706	4.16E-39	1.03E-34	N
Senp5	0.511344558	0.428891421	0.003734368	0.004309749	0.838752295	4.61E-39	1.15E-34	N
Rps12	65.56319854	64.20214564	0.061207233	0.075610431	0.979240596	6.20E-39	1.54E-34	N
Kpnb1	2.831534513	3.032891893	0.008930139	0.011924603	1.071112458	6.64E-39	1.65E-34	N
Hbp1	0.319086679	0.384917672	0.002902713	0.004086011	1.20631069	8.47E-39	2.11E-34	N
Zeb1	0.247973329	0.19538649	0.002730155	0.003114867	0.787933484	1.30E-38	3.22E-34	N
Bcam	0.390176045	0.470232247	0.004095296	0.005774179	1.205179698	1.35E-38	3.34E-34	Y
Dnd1	0.038590685	0.06095021	0.001180593	0.001760305	1.579402154	1.70E-38	4.23E-34	N
Rbm22	1.51292752	1.371792353	0.00662419	0.008069953	0.906713861	2.43E-38	6.04E-34	N
Rps6	33.37276347	34.33552089	0.039293951	0.053106182	1.028848597	3.46E-38	8.60E-34	N
Echdc2	0.246390368	0.307187488	0.002525772	0.003672161	1.246751203	4.30E-38	1.07E-33	N
Cox7a2	9.29160071	8.896451448	0.017401628	0.02082824	0.957472423	4.29E-38	1.07E-33	N
Grb7	0.238883293	0.299720989	0.002816191	0.004048476	1.254675392	4.44E-38	1.10E-33	N
Foxd3	0.043291601	0.013164617	0.001991275	0.001273763	0.304091705	6.03E-38	1.50E-33	N
Anxa11	0.121480309	0.160018863	0.001756564	0.002570472	1.317241158	6.20E-38	1.54E-33	N
Klf9	0.139468509	0.183950957	0.002041646	0.002998508	1.318942596	6.88E-38	1.71E-33	N
Gpi1	3.469827793	3.665147169	0.011247951	0.014247388	1.056290798	7.72E-38	1.92E-33	N
Fabp7	0.283062311	0.362321688	0.003399154	0.005068301	1.280006818	9.74E-38	2.42E-33	N
Lrrc42	0.983163045	1.096985892	0.00561055	0.007466091	1.115772097	1.12E-37	2.78E-33	N
Fen1	1.212356694	1.343262467	0.00603257	0.008078477	1.107976286	1.23E-37	3.06E-33	N
Bzw1	5.711445292	5.435807757	0.013037572	0.016234311	0.951739442	1.27E-37	3.15E-33	N
Tomm20	11.56538111	11.19342162	0.024124828	0.031354543	0.967838545	1.29E-37	3.22E-33	N
Gsta4	1.348947091	1.502023814	0.007057663	0.009508009	1.113478671	1.43E-37	3.54E-33	Y
Ssrp1	4.462488607	4.726097379	0.012073045	0.0160306	1.059072144	1.51E-37	3.75E-33	N
Tmem50a	1.16033482	1.283648367	0.005746649	0.007685838	1.106274107	1.58E-37	3.94E-33	N
Mcm5	2.37154027	2.555625418	0.008882691	0.011715526	1.077622611	1.66E-37	4.13E-33	N
Fnta	1.239602821	1.362911149	0.005904896	0.0078105	1.099474062	1.74E-37	4.32E-33	N
Iqgap1	0.789154315	0.90953747	0.005045854	0.007096089	1.152547041	1.83E-37	4.56E-33	N
2900011O08Rik	0.036384132	0.060400047	0.00098126	0.001663646	1.660065634	1.91E-37	4.75E-33	N
Tspan32	0.070657649	0.043698668	0.001723861	0.001822776	0.618456299	2.15E-37	5.34E-33	N
Rnf5	0.344102269	0.40641333	0.003022069	0.004152769	1.18108297	2.15E-37	5.35E-33	Y
Aqp8	0.198301914	0.144299917	0.004074159	0.004379253	0.727677886	2.43E-37	6.04E-33	N
Pcdh11x	0.050486881	0.08256376	0.001277439	0.002192798	1.635350788	2.60E-37	6.47E-33	N
Sarnp	2.8573176	2.653475852	0.009441637	0.011584378	0.928659751	2.65E-37	6.60E-33	Y
Kif22	0.876313139	0.989350415	0.005061659	0.006903969	1.128991876	2.79E-37	6.93E-33	N
Lmo2	0.703962201	0.577592644	0.008940771	0.010728934	0.82048815	2.98E-37	7.42E-33	N
H2afx	4.667937833	4.945180178	0.013512771	0.017592952	1.059392896	3.69E-37	9.18E-33	Y
Ypel3	0.374946035	0.452980705	0.003685628	0.00522022	1.208122402	3.88E-37	9.65E-33	Y
Ppa1	6.332613805	6.615160923	0.013890211	0.017889341	1.044617772	4.51E-37	1.12E-32	N
Tmem176b	0.295246318	0.363972177	0.00322211	0.00468306	1.232774652	5.07E-37	1.26E-32	N
Abhd8	0.189907421	0.240892836	0.002198262	0.003214128	1.268475108	6.21E-37	1.54E-32	Y
Hdgf	8.351633329	8.748221794	0.021355006	0.027978613	1.047486336	1.04E-36	2.60E-32	N
Gpx8	0.309804768	0.372185326	0.003007672	0.004182628	1.201354416	1.25E-36	3.10E-32	N
Btg1	0.749772149	0.647345463	0.005207376	0.006093021	0.863389583	2.09E-36	5.20E-32	N
Zfp979	0.116299707	0.15589264	0.001761365	0.002646307	1.340438795	2.64E-36	6.56E-32	N
Ppt2	0.393293999	0.467520729	0.003365432	0.004735532	1.188730899	3.47E-36	8.62E-32	N
Klhdc2	2.125677556	2.282783825	0.007704138	0.010067618	1.073908796	3.60E-36	8.95E-32	N
Emilin1	0.62733247	0.47035014	0.008761932	0.008974044	0.749762147	3.81E-36	9.48E-32	N
Gm49359	1.272101501	1.093802806	0.01082647	0.012324906	0.859839254	6.59E-36	1.64E-31	N
Tprgl	0.962368686	1.078712618	0.00515171	0.007035721	1.120893306	7.83E-36	1.95E-31	N
Ddb1	2.550798676	2.747317955	0.008621235	0.011711586	1.077042254	8.12E-36	2.02E-31	N
Igf2bp1	4.289849858	4.528903211	0.01214377	0.015656571	1.055725342	9.00E-36	2.24E-31	N
Rfc2	1.804096513	1.936613353	0.007956001	0.010012218	1.073453299	9.05E-36	2.25E-31	N
Smu1	1.240634144	1.361024875	0.005925336	0.007823218	1.097039673	9.36E-36	2.33E-31	N
Snapc5	0.916726627	1.022242308	0.005088846	0.00682266	1.115100486	1.09E-35	2.71E-31	N
Mpnd	0.517772341	0.596023107	0.003775288	0.005154369	1.151129675	1.40E-35	3.49E-31	Y
Tra2a	2.565812827	2.745863953	0.008877101	0.011646014	1.070173133	1.51E-35	3.75E-31	N
Jakmip1	0.021777714	0.039611742	0.000743222	0.001308145	1.818911865	1.61E-35	4.01E-31	N
Zcchc3	1.290593371	1.425079577	0.006335245	0.008492846	1.104204941	1.67E-35	4.15E-31	N
Sfrp2	0.305271742	0.37049554	0.003016386	0.004259992	1.213658158	1.72E-35	4.28E-31	N
H2-K1	0.129970739	0.174676779	0.001957452	0.003084982	1.343970037	1.80E-35	4.49E-31	N
Magi1	0.239554852	0.30522262	0.00287628	0.004330707	1.274124139	1.88E-35	4.67E-31	N
Atp5o.1	7.712836379	7.998978269	0.015270022	0.019489972	1.037099437	3.55E-35	8.83E-31	N
Nelfcd	0.869933324	0.966597241	0.004976182	0.00659338	1.111116467	3.88E-35	9.65E-31	N
Khdrbs3	0.729865208	0.840806382	0.004664393	0.006602333	1.152002277	3.89E-35	9.67E-31	N
Ruvbl2	2.164532067	2.322827838	0.008013473	0.010473154	1.073131636	3.90E-35	9.70E-31	Y
Sox9	0.366551542	0.261327465	0.005585621	0.005236272	0.712935112	5.28E-35	1.31E-30	N
Rpl7a	33.1897875	34.30125359	0.042222075	0.06034723	1.033488195	5.64E-35	1.40E-30	N
Atp6v1f	3.48004509	3.680040869	0.010272529	0.013354134	1.057469307	6.56E-35	1.63E-30	N
Hnrnpa1	19.38492349	20.07875192	0.03212433	0.043391516	1.035792167	8.17E-35	2.03E-30	N
Fbxl6	0.368446299	0.437497544	0.003037805	0.004288782	1.187411964	9.20E-35	2.29E-30	Y
Med25	0.656809133	0.748261092	0.004183657	0.005736903	1.139236734	1.16E-34	2.88E-30	Y
Eif2s1	4.580059481	4.80343459	0.011148568	0.014569212	1.048771224	1.18E-34	2.93E-30	N
Acrbp	0.188996019	0.236530829	0.002280515	0.003256609	1.25151223	1.29E-34	3.20E-30	N
Osr1	0.281791145	0.217707392	0.004259689	0.004783715	0.77258422	1.38E-34	3.43E-30	N
Naa15	3.202762987	3.016779974	0.009336551	0.011659157	0.941930448	1.44E-34	3.57E-30	Y
Hprt	0.856190339	0.960702637	0.005078936	0.006851042	1.122066663	1.55E-34	3.85E-30	N
Tmem56	0.031227515	0.014225645	0.000998559	0.000856348	0.455548435	1.60E-34	3.99E-30	Y
Samd5	0.037199597	0.018902032	0.001010574	0.000892603	0.508124635	1.63E-34	4.05E-30	N
Alpl	0.352136998	0.427830393	0.003422313	0.004877912	1.214954392	1.78E-34	4.42E-30	N
Smarcb1	1.828344606	1.971863088	0.006994632	0.009232959	1.078496407	1.80E-34	4.48E-30	N
Mrap	0.051877968	0.029708807	0.001517066	0.001587343	0.57266712	1.81E-34	4.50E-30	N
Nes	0.210917638	0.264864228	0.002512454	0.003634348	1.255770879	1.88E-34	4.67E-30	N
Thap11	0.789514079	0.87943569	0.004710677	0.006233446	1.11389488	1.92E-34	4.77E-30	N
Rad51d	0.131193937	0.169607419	0.001794258	0.002613835	1.292799222	1.95E-34	4.86E-30	N
Phlda2	8.647886986	10.61744017	0.073943729	0.10904867	1.227749644	2.09E-34	5.21E-30	N
Ttc32	0.273516573	0.330883798	0.002667231	0.003770565	1.209739483	4.28E-34	1.06E-29	N
Ndufa12	4.057802082	4.272212835	0.010681146	0.014029235	1.052839135	4.69E-34	1.17E-29	N
Rbck1	0.599414784	0.67839038	0.004046886	0.005446153	1.131754502	5.70E-34	1.42E-29	Y
C430049E01Rik	0.024991606	0.042205368	0.000796908	0.001308499	1.688781779	6.18E-34	1.54E-29	N
Dstn	7.447714299	6.860965929	0.027973965	0.03000613	0.921217659	6.49E-34	1.61E-29	N
Gm32585	0.065333141	0.096317837	0.001446257	0.002289745	1.474256938	6.84E-34	1.70E-29	N
Tcea3	0.310500312	0.378512202	0.00352469	0.004972444	1.219039684	7.16E-34	1.78E-29	N
A230083N12Rik	0.09528949	0.059496208	0.001910414	0.001810242	0.624373241	7.46E-34	1.85E-29	N
Ctdnep1	0.6765242	0.764687389	0.004258206	0.00577575	1.130317865	7.49E-34	1.86E-29	N
Pdpn	0.340816424	0.410971824	0.003942013	0.005582833	1.205845125	8.15E-34	2.03E-29	N
Snrpe	14.15023744	13.72696192	0.020662118	0.025366237	0.970087037	1.06E-33	2.63E-29	N
Dcps	1.09708831	1.206625535	0.005575415	0.007371262	1.099843581	1.08E-33	2.70E-29	N
Psmd13	3.286683935	3.468621056	0.009220128	0.011938661	1.055355831	1.10E-33	2.74E-29	N
Pink1	0.093610591	0.127244862	0.001526676	0.002308236	1.359299839	1.17E-33	2.92E-29	N
Nifk	2.641651077	2.46811019	0.008744365	0.010821616	0.934305901	1.30E-33	3.23E-29	N
Meis3	0.257063366	0.312807011	0.002643833	0.003736436	1.216847873	1.38E-33	3.43E-29	Y
Hist2h2aa1	0.180025903	0.138169529	0.002205631	0.002451081	0.767498046	2.08E-33	5.18E-29	N
Dguok	0.844797813	0.942940229	0.004896533	0.006579023	1.116172668	2.11E-33	5.23E-29	N
Sema3e	0.103420156	0.143749754	0.001806986	0.002834963	1.38995878	2.26E-33	5.61E-29	N
Mapk3	1.240754065	1.370613432	0.006187146	0.00832432	1.104661649	2.39E-33	5.95E-29	Y
Supt5	1.655825778	1.508547176	0.007259642	0.008803825	0.911054289	2.48E-33	6.17E-29	N
Snu13	8.464479302	8.123472315	0.0163604	0.020290022	0.959713176	2.88E-33	7.16E-29	N
Slc38a5	0.128099966	0.093016859	0.002633152	0.003040678	0.726127111	3.08E-33	7.66E-29	N
Tyms	2.420684031	2.588949581	0.008288362	0.010987636	1.069511571	3.13E-33	7.78E-29	N
Ncam1	0.564637598	0.46720635	0.004634999	0.005222127	0.827444634	3.29E-33	8.17E-29	N
Vdac2	5.769703075	6.017801706	0.013002652	0.016851384	1.043000242	3.68E-33	9.15E-29	N
Rgma	0.372691514	0.447203993	0.003474016	0.004928873	1.199930708	3.82E-33	9.50E-29	Y
Ddx39	4.544346908	4.757928243	0.011379186	0.014588495	1.046999346	4.88E-33	1.21E-28	N
Ddah2	1.826425865	1.662435651	0.008702885	0.010578889	0.910212499	5.40E-33	1.34E-28	N
Slc39a7	0.915263587	1.005619523	0.005136707	0.006681399	1.098721218	6.55E-33	1.63E-28	Y
Paics	4.241185782	4.469407003	0.01144967	0.015083725	1.053810711	7.54E-33	1.88E-28	N
AC163720.3	0.522401305	0.404527056	0.005736601	0.006047037	0.774360731	7.74E-33	1.92E-28	N
H3f3a	25.24454358	25.96463237	0.038458981	0.050027594	1.028524532	8.54E-33	2.12E-28	N
Rhbg	0.007003406	0.017683813	0.000426328	0.000894447	2.525030536	8.63E-33	2.14E-28	N
Ndufa2	4.757950784	4.535662357	0.011482998	0.014397358	0.953280638	8.65E-33	2.15E-28	N
Dpp3	1.082242049	1.190592211	0.00569445	0.007532093	1.100116385	9.33E-33	2.32E-28	Y
Tpr	5.922506836	6.191220969	0.014123351	0.018202611	1.045371688	9.52E-33	2.37E-28	N
Phgdh	2.784045666	2.984909813	0.011779506	0.0158005	1.072148294	1.05E-32	2.60E-28	N
Capg	0.128243872	0.166149251	0.001826181	0.002658809	1.295572636	1.07E-32	2.66E-28	N
Trim8	0.284093635	0.340826031	0.002711837	0.003822037	1.199696118	1.11E-32	2.76E-28	Y
Bptf	2.311339761	2.475223013	0.008441524	0.011013027	1.070904007	1.12E-32	2.78E-28	N
Cyth2	0.729841224	0.822336621	0.004587194	0.006210571	1.126733588	1.24E-32	3.09E-28	N
Hyal2	0.543843239	0.622116556	0.003878782	0.005308053	1.143926249	1.53E-32	3.79E-28	Y
Mtch1	2.516573128	2.668762526	0.009132481	0.011577353	1.060474856	1.77E-32	4.41E-28	N
Lsm7	3.195759582	3.381577396	0.00917641	0.012197681	1.058145117	1.94E-32	4.81E-28	N
Srsf11	6.566220559	6.27480646	0.014595476	0.017988473	0.955619203	2.07E-32	5.14E-28	N
Exosc7	2.558737468	2.715997957	0.008135031	0.010617664	1.061460189	2.13E-32	5.30E-28	N
Ino80b	0.840936346	0.746924981	0.00491719	0.00595392	0.888206325	2.21E-32	5.49E-28	N
Slamf1	0.64352185	0.516524541	0.007167677	0.00771033	0.802652686	2.91E-32	7.22E-28	N
Tpt1	73.46762124	72.3770582	0.062171498	0.080097709	0.985155868	3.09E-32	7.69E-28	N
Mcrs1	0.929270399	1.029119346	0.005066842	0.006769259	1.107448755	3.25E-32	8.08E-28	Y
Gtf3a	1.241689452	1.369984674	0.006046843	0.00819228	1.103323115	3.52E-32	8.75E-28	N
Dynll1	22.31644841	22.98777852	0.032907497	0.04159119	1.030082301	3.54E-32	8.80E-28	N
Ppil2	0.60085384	0.679530004	0.004043472	0.005446382	1.130940602	3.61E-32	8.98E-28	N
Rpl8	67.32594618	66.27229143	0.056317604	0.073537998	0.984349945	4.61E-32	1.15E-27	N
Aldh16a1	0.164843862	0.204424883	0.00201813	0.002845951	1.240112189	4.91E-32	1.22E-27	Y
Itm2b	1.247901377	1.367548238	0.008060869	0.010595882	1.095878459	5.04E-32	1.25E-27	N
Edf1	5.024080203	5.274531379	0.012330763	0.016529906	1.049850155	5.10E-32	1.27E-27	Y
Mrpl19	1.799971219	1.65677683	0.007246581	0.008877403	0.92044629	5.12E-32	1.27E-27	N
Tgif1	0.600877824	0.688293316	0.004504706	0.006145296	1.145479643	5.19E-32	1.29E-27	N
Aurkaip1	3.302609488	3.472629387	0.009242521	0.011983463	1.051480473	5.59E-32	1.39E-27	N
Xlr3b	0.048352281	0.072503635	0.001192619	0.001876967	1.49948738	6.70E-32	1.67E-27	N
Cdca5	0.528253466	0.604511337	0.003788665	0.005180174	1.144358488	6.79E-32	1.69E-27	N
Gm26722	0.171247662	0.134750658	0.002051947	0.002357541	0.786875903	6.87E-32	1.71E-27	N
Hspa9	3.467717178	3.670255826	0.010479083	0.013746717	1.058406911	6.93E-32	1.72E-27	N
Anapc5	1.96239267	2.094706645	0.007492977	0.00962297	1.067424821	6.98E-32	1.74E-27	N
Sfr1	5.131817528	5.363382717	0.01226555	0.015812448	1.045123426	7.68E-32	1.91E-27	N
Tuba1a	4.548975872	4.827288089	0.017918974	0.023001596	1.061181291	7.82E-32	1.94E-27	N
Maf1	0.405118242	0.472668684	0.003273355	0.004527776	1.166742532	8.45E-32	2.10E-27	N
Rtl8a	0.384347868	0.456203089	0.003392592	0.004787432	1.186953609	9.80E-32	2.44E-27	N
Exosc3	1.293711325	1.415019452	0.006036642	0.00805487	1.093767539	1.26E-31	3.13E-27	N
Acat2	0.721950401	0.808818328	0.004522445	0.006078508	1.120323955	1.38E-31	3.42E-27	N
Rae1	1.657984362	1.79030927	0.006769207	0.008919299	1.079810709	1.40E-31	3.48E-27	N
Plpp2	0.264978174	0.324203246	0.002909409	0.004199079	1.223509245	1.55E-31	3.86E-27	N
Gsdme	0.4096033	0.34679923	0.003284815	0.003844896	0.846670985	1.74E-31	4.34E-27	N
Nudc	8.382429126	8.688568397	0.016092888	0.020627999	1.036521546	1.81E-31	4.49E-27	N
Qars	0.830791001	0.92757496	0.004869941	0.006563085	1.116496157	1.82E-31	4.52E-27	N
Ranbp1	19.27663453	18.75926435	0.027645039	0.035066386	0.973160762	1.87E-31	4.65E-27	N
Banp	0.481364225	0.553857036	0.003662734	0.005023393	1.150598668	1.89E-31	4.71E-27	N
Mdh1	3.891279321	4.090344638	0.010898497	0.014064302	1.051156779	1.92E-31	4.77E-27	N
Gm26917	1.596680578	1.450976539	0.008880175	0.010891795	0.908745656	2.15E-31	5.34E-27	N
Sema6a	0.74780544	0.914292451	0.006330431	0.009544519	1.222634127	2.35E-31	5.84E-27	N
Zbtb16	0.108073104	0.077808779	0.001732711	0.001882187	0.719964322	2.39E-31	5.95E-27	N
Trip6	0.53547273	0.608244587	0.003867024	0.005214315	1.135902078	2.70E-31	6.71E-27	Y
Bex1	9.551734062	10.11435533	0.035620671	0.045997242	1.058902526	2.73E-31	6.78E-27	N
Vasp	0.539094354	0.612331513	0.004028104	0.005407265	1.135852208	3.13E-31	7.79E-27	Y
Dkk4	0.004485058	0.013675482	0.000332479	0.000834788	3.049120653	3.40E-31	8.45E-27	N
Psmd11	3.289202283	3.451762487	0.009596124	0.012212842	1.049422379	3.47E-31	8.63E-27	N
Ctnnb1	2.939703554	3.11266554	0.009541163	0.012297867	1.05883654	3.56E-31	8.85E-27	N
Cox20	0.603132345	0.689354344	0.004099186	0.005674377	1.142957014	3.81E-31	9.46E-27	N
Drg2	0.806375018	0.898416316	0.004678148	0.00630002	1.114142051	3.89E-31	9.67E-27	N
Alad	0.92219504	0.777026762	0.006569824	0.007177786	0.842583974	4.36E-31	1.08E-26	N
Wdr18	2.520770375	2.669351986	0.008192104	0.010678969	1.058942938	4.56E-31	1.13E-26	Y
Naprt	0.037151629	0.057649232	0.000956816	0.001545386	1.551728256	4.64E-31	1.15E-26	N
Cenpe	1.460809709	1.61893347	0.007622541	0.010418068	1.108243914	5.70E-31	1.42E-26	N
Cers2	0.558665515	0.638424962	0.004077939	0.00557648	1.142767799	5.91E-31	1.47E-26	N
Yae1d1	2.6268288	2.166306441	0.02126264	0.021150291	0.82468505	7.81E-31	1.94E-26	Y
Eif3d	3.602844534	3.785279208	0.010467067	0.01342437	1.050636288	7.90E-31	1.96E-26	N
Snrpf	9.72442078	9.332770071	0.019811816	0.022731521	0.959725035	8.78E-31	2.18E-26	N
Pabpc1	13.36626373	13.84119936	0.02994936	0.037851047	1.035532415	9.69E-31	2.41E-26	N
Nudt17	0.06588478	0.091130585	0.001275927	0.001904913	1.383181149	1.01E-30	2.52E-26	N
Bms1	1.657001007	1.514402484	0.007368755	0.008928937	0.9139418	1.02E-30	2.53E-26	N
Has2	0.237252362	0.176366566	0.003858391	0.004144131	0.743371168	1.08E-30	2.68E-26	N
Tecr	3.976639325	4.184147444	0.010753569	0.014088866	1.05218178	1.11E-30	2.76E-26	N
Dpf2	0.766729026	0.857861437	0.004615965	0.006230568	1.118858695	1.14E-30	2.82E-26	N
Vbp1	1.319758239	1.445357017	0.00622689	0.008366698	1.09516802	1.31E-30	3.25E-26	N
Ect2	0.339809085	0.401854836	0.002993325	0.004202996	1.182590028	1.38E-30	3.43E-26	N
Ap1m2	0.14678371	0.18957048	0.002171852	0.00318909	1.291495357	1.44E-30	3.57E-26	N
Raet1e	0.099414784	0.132589303	0.001595095	0.002384799	1.333698048	1.45E-30	3.61E-26	N
Zfp428	1.315656929	1.456556765	0.006423055	0.008829909	1.107094663	1.55E-30	3.85E-26	Y
Tpd52	0.38278889	0.448618698	0.003983075	0.005470573	1.171974184	1.58E-30	3.93E-26	N
Nvl	1.039502087	0.927653554	0.006382052	0.00717875	0.89240182	1.88E-30	4.67E-26	N
1810009A15Rik	0.199357222	0.157385939	0.002259002	0.002539727	0.789466958	1.99E-30	4.96E-26	N
Shroom3	0.128531683	0.164773844	0.001802547	0.002616236	1.281970636	2.09E-30	5.20E-26	Y
Rab26os	0.283853792	0.232758282	0.002774712	0.00318057	0.819993562	2.48E-30	6.16E-26	N
Csrp2	5.433995299	4.779541793	0.034541171	0.03752351	0.879563108	3.24E-30	8.05E-26	N
Fam32a	1.213076222	1.323613786	0.006029482	0.007938033	1.091121697	3.34E-30	8.31E-26	N
Bcl2l1	0.324483139	0.381459504	0.00291598	0.004044878	1.175591142	3.42E-30	8.49E-26	N
Calm1	13.62829184	13.09730027	0.030790724	0.037862628	0.961037555	3.46E-30	8.61E-26	N
Kcnn4	0.042260277	0.023539121	0.001290614	0.001253173	0.557003457	3.63E-30	9.02E-26	Y
Commd1	2.268959563	2.41356545	0.007637259	0.010050158	1.063732245	3.77E-30	9.36E-26	N
Npr3	0.054204442	0.03234173	0.001307873	0.001257775	0.596661985	3.92E-30	9.74E-26	N
Ina	0.260301242	0.313592958	0.003138583	0.004355455	1.20473093	4.24E-30	1.05E-25	N
Farsb	1.088382021	1.193264432	0.005601475	0.007428858	1.096365438	4.50E-30	1.12E-25	N
Apob	1.579699717	1.490038118	0.028681923	0.03517447	0.943241366	4.80E-30	1.19E-25	N
Rcor2	0.77428407	0.875152277	0.004852401	0.006660815	1.13027287	5.52E-30	1.37E-25	N
Akap12	0.531131578	0.607537234	0.004972334	0.006610207	1.143854479	6.02E-30	1.50E-25	N
Eif2s3y	0.209238739	0.255118482	0.002593949	0.003605541	1.219269827	6.97E-30	1.73E-25	N
Tarbp2	1.15560992	1.26199552	0.005609638	0.007439115	1.092060131	7.28E-30	1.81E-25	N
Nipsnap1	0.732935195	0.825951979	0.004769444	0.006507627	1.126909971	8.54E-30	2.12E-25	N
Crip1	0.346260853	0.391794711	0.003981727	0.004875156	1.131501604	8.94E-30	2.22E-25	N
Kdelr1	1.080994867	1.186701772	0.005671091	0.00754176	1.097786685	9.18E-30	2.28E-25	N
Cyc1	4.317311843	4.513695131	0.011065746	0.014191415	1.045487399	9.66E-30	2.40E-25	N
Spint1	0.301314338	0.366251425	0.003181512	0.004600826	1.215512767	9.81E-30	2.44E-25	N
Cnbp	8.985345613	9.298817149	0.017072994	0.021838869	1.034886976	9.91E-30	2.46E-25	N
Hoxb2	0.841320094	0.959130742	0.006192391	0.008473237	1.140030708	1.01E-29	2.51E-25	Y
Btbd1	0.67472538	0.761268519	0.004286774	0.005862237	1.128264241	1.01E-29	2.52E-25	N
Phactr4	0.536192258	0.468385271	0.003776854	0.004541667	0.873539788	1.20E-29	2.99E-25	N
Cby1	0.636398523	0.720163477	0.004313874	0.005876653	1.131623427	1.21E-29	3.00E-25	N
Eef1g	18.79217633	19.2802295	0.027871746	0.035516529	1.025971083	1.33E-29	3.31E-25	N
Laptm4a	2.16606706	2.316461665	0.008175185	0.010751652	1.06943211	1.37E-29	3.40E-25	N
Snai2	0.114452919	0.074507801	0.002288713	0.002215639	0.650990829	1.52E-29	3.78E-25	N
Osgep	1.223341488	1.343144575	0.005808732	0.007865094	1.097931026	1.59E-29	3.94E-25	N
Kcnk1	0.212860364	0.263017252	0.002575394	0.003706259	1.235632821	1.62E-29	4.02E-25	N
Kars	1.346596633	1.466538295	0.006139593	0.008179419	1.089070223	1.76E-29	4.38E-25	N
Gm9	0.002854128	0.013518293	0.000400377	0.001146637	4.736400883	1.90E-29	4.72E-25	N
Dctd	0.821700964	0.911305851	0.004850607	0.006483694	1.109048049	1.92E-29	4.78E-25	N
Rxrg	0.105650693	0.144653594	0.001775766	0.002750457	1.369168431	2.26E-29	5.61E-25	N
Tmem39b	0.355039094	0.416866428	0.003025797	0.004220459	1.174142327	2.32E-29	5.77E-25	N
Wnt6	0.239698758	0.350414587	0.005209479	0.009114317	1.461895717	2.50E-29	6.21E-25	Y
Sf3b4	1.509138005	1.623059693	0.00662078	0.008570092	1.075487919	2.64E-29	6.57E-25	N
Thoc6	0.718544635	0.802923724	0.004398935	0.005929809	1.117430546	2.66E-29	6.62E-25	N
Haus1	0.567275867	0.645498487	0.003889256	0.005350761	1.137891676	2.77E-29	6.88E-25	N
Psmb3	7.499736173	7.767045231	0.014651117	0.018918167	1.035642462	3.06E-29	7.60E-25	N
Ephx2	0.096944404	0.127677133	0.00164747	0.002414894	1.317013948	3.08E-29	7.66E-25	N
Calm3	3.06847508	3.255275671	0.009749463	0.01299965	1.060877337	3.23E-29	8.03E-25	N
Slc39a1	0.231352233	0.2935906	0.002593481	0.003953632	1.269019954	3.24E-29	8.06E-25	N
Dera	0.837626517	0.925649389	0.004809889	0.006406359	1.105086062	3.70E-29	9.20E-25	N
Sct	0.249580275	0.32459622	0.004335626	0.006419304	1.300568401	3.89E-29	9.68E-25	N
Snrpa	3.12519787	3.287656698	0.00900774	0.011696485	1.051983533	4.15E-29	1.03E-24	Y
Polr2c	2.792656018	2.936574056	0.008608568	0.011053444	1.051534467	4.58E-29	1.14E-24	N
Mid1ip1	0.3483235	0.411954258	0.004061846	0.005621211	1.18267719	4.82E-29	1.20E-24	N
Casp3	1.194080683	1.317797776	0.006211467	0.008401071	1.103608654	5.03E-29	1.25E-24	N
Ift74	0.788458771	0.88867057	0.004949322	0.006960498	1.127098338	5.45E-29	1.35E-24	N
P4ha1	0.581282679	0.510001179	0.004293036	0.005225205	0.877372056	5.84E-29	1.45E-24	N
Pex13	0.354775267	0.410185877	0.003029294	0.00411834	1.156185096	5.93E-29	1.48E-24	N
Col2a1	0.341583921	0.257594215	0.004921521	0.004847942	0.754116923	6.71E-29	1.67E-24	N
Cdkn2a	0.056698806	0.095060321	0.001623165	0.002893968	1.676584197	6.87E-29	1.71E-24	N
Pim3	0.503309829	0.580736433	0.004079422	0.005663007	1.153834873	7.48E-29	1.86E-24	Y
Pmpcb	0.742169137	0.826502142	0.004495957	0.006042081	1.113630439	9.25E-29	2.30E-24	N
Tle3	0.470907085	0.541949935	0.00359722	0.004959196	1.150863838	1.09E-28	2.70E-24	Y
Ap1s3	0.102364849	0.135143632	0.001749246	0.002578222	1.320215227	1.17E-28	2.90E-24	N
Fubp1	5.909363458	5.655872991	0.014372462	0.01777273	0.957103592	1.21E-28	3.02E-24	N
Plekhg2	0.23274332	0.28211577	0.002490869	0.003526269	1.212132617	1.29E-28	3.20E-24	Y
Srsf6	3.776202811	3.963532047	0.0100939	0.013237824	1.049607832	1.29E-28	3.22E-24	N
Agtrap	0.17995395	0.224977404	0.002204337	0.003209242	1.250194307	1.51E-28	3.75E-24	N
Bub3	2.797428887	2.970684167	0.009291441	0.012310051	1.061933757	1.53E-28	3.81E-24	N
Sptb	0.066412433	0.044013047	0.00149651	0.001598572	0.662722994	1.72E-28	4.26E-24	Y
Fmc1	0.825298604	0.908987307	0.004853864	0.006415258	1.101404149	2.17E-28	5.40E-24	N
Gfi1b	0.059840744	0.03949385	0.001596676	0.00178593	0.659982597	2.18E-28	5.41E-24	N
Faf1	0.794454838	0.885605376	0.004681382	0.006340045	1.114733442	2.45E-28	6.08E-24	N
Lsm2	5.495419005	5.264353362	0.012520181	0.015491677	0.957953044	2.71E-28	6.73E-24	N
Hmgn5	1.442245887	1.579085943	0.007187784	0.009639712	1.094879838	2.74E-28	6.81E-24	N
Capzb	2.193025375	2.336542618	0.007889224	0.010402941	1.065442582	2.88E-28	7.17E-24	N
Pitx2	0.177915288	0.148111762	0.002882563	0.003673644	0.832484739	2.97E-28	7.39E-24	N
Msantd3	0.507411138	0.577474751	0.003764369	0.005129123	1.138080558	3.49E-28	8.69E-24	N
Nt5c	0.712404663	0.797304201	0.00441423	0.006005868	1.119173193	3.74E-28	9.29E-24	N
Fgf5	0.023792392	0.041026447	0.000813497	0.001405516	1.724351498	3.95E-28	9.83E-24	N
Zc2hc1a	0.338777762	0.396785476	0.002986801	0.004153472	1.171226451	4.01E-28	9.98E-24	N
Otud6b	1.021729745	0.921837545	0.005393929	0.006522962	0.902232267	4.13E-28	1.03E-23	Y
Tomm34	0.44507603	0.508075608	0.00340477	0.004626526	1.141547901	4.31E-28	1.07E-23	N
Lsm5	4.315225212	4.096514324	0.011571646	0.013867674	0.94931646	4.74E-28	1.18E-23	N
Bcl7c	1.494291745	1.611584863	0.006523893	0.008563469	1.078494122	5.64E-28	1.40E-23	N
Nars	2.806303065	2.648445789	0.009054088	0.011262396	0.943749028	6.73E-28	1.67E-23	N
Ptms	1.956756368	2.108421425	0.008493615	0.011185541	1.077508401	6.99E-28	1.74E-23	Y
Rpl9	41.98745623	42.78402169	0.039981859	0.054228251	1.01897151	7.01E-28	1.74E-23	N
Carhsp1	0.939127932	1.042244665	0.005779905	0.007820584	1.109800518	7.48E-28	1.86E-23	N
Emb	6.806063223	7.371202892	0.057807242	0.079028517	1.083034737	7.52E-28	1.87E-23	N
Dnajb6	3.247661534	3.077062129	0.00957968	0.011993459	0.947470079	7.76E-28	1.93E-23	N
Pgs1	0.362786012	0.420992651	0.003076434	0.004239995	1.160443449	1.05E-27	2.60E-23	N
Tspan3	2.361994532	2.503988682	0.008404641	0.01085364	1.060116206	1.08E-27	2.69E-23	N
Jarid2	0.758118674	0.856053759	0.005098939	0.007009374	1.129181734	1.12E-27	2.79E-23	N
Khdrbs1	3.171007819	3.365976343	0.010002068	0.013335604	1.061484719	1.20E-27	2.97E-23	N
Rnf10	1.36743896	1.481196212	0.006278954	0.008293932	1.083190003	1.25E-27	3.10E-23	N
Ankrd1	0.510553077	0.238810076	0.021562139	0.01509436	0.467747795	1.43E-27	3.54E-23	Y
Paip2b	0.908931741	0.746846387	0.00886745	0.009059323	0.821674888	1.47E-27	3.65E-23	N
Tmod1	0.119513599	0.082406571	0.002424869	0.002473659	0.689516266	1.47E-27	3.66E-23	N
Gpc1	0.26624934	0.313632255	0.002671169	0.003678923	1.17796444	1.54E-27	3.84E-23	Y
Fbxo22	1.1041157	1.209140567	0.005593033	0.007481828	1.095121251	1.61E-27	4.00E-23	N
Agap3	0.332445915	0.386410972	0.002901533	0.003988213	1.162327326	1.96E-27	4.87E-23	Y
Myl4	1.177219744	0.780131253	0.03575869	0.034241213	0.662689576	2.22E-27	5.52E-23	N
Rras	0.215210822	0.258222973	0.002360732	0.003291724	1.199860542	2.33E-27	5.78E-23	N
Tubb2b	1.11704322	1.270719535	0.007403921	0.010562211	1.137574189	2.68E-27	6.67E-23	N
Spns1	0.622871396	0.695563328	0.004258865	0.005690301	1.116704559	2.95E-27	7.35E-23	Y
Etfa	0.513766969	0.579832593	0.003837049	0.005159827	1.128590642	3.70E-27	9.21E-23	N
Tmsb10	22.41900513	21.50803631	0.053665695	0.064748089	0.959366224	3.75E-27	9.32E-23	N
Ttyh1	0.03333813	0.049868354	0.000992874	0.001486964	1.495835356	4.09E-27	1.02E-22	N
Odc1	6.991101837	7.299092231	0.017168178	0.022396993	1.044054628	4.26E-27	1.06E-22	N
Bccip	1.790017748	1.909694659	0.006979489	0.009081907	1.066857947	4.27E-27	1.06E-22	N
Comtd1	0.345277498	0.399732778	0.003034343	0.004151103	1.157714535	4.58E-27	1.14E-22	N
Rnf26	0.455317312	0.520022007	0.003508987	0.004789466	1.142109015	4.71E-27	1.17E-22	Y
Aspscr1	0.809660862	0.892639604	0.005171298	0.006798997	1.1024858	5.36E-27	1.33E-22	Y
Ebf1	0.239386962	0.174087319	0.003510251	0.003546163	0.727221387	5.39E-27	1.34E-22	N
Actl6a	2.557826066	2.701379337	0.008277281	0.01081747	1.056123156	5.73E-27	1.42E-22	N
Helz	0.886314578	0.974417417	0.005036478	0.006683496	1.099403577	6.08E-27	1.51E-22	N
Hnrnpf	9.107905214	9.439698196	0.016600873	0.022373627	1.036429121	6.09E-27	1.51E-22	N
Tor3a	0.115028541	0.149172791	0.001742197	0.00257867	1.296832846	6.14E-27	1.53E-22	N
Flywch2	0.248788795	0.298070499	0.002571645	0.003632078	1.198086514	6.23E-27	1.55E-22	Y
Btla	0.010073392	0.022006523	0.000529711	0.001070235	2.184619012	6.92E-27	1.72E-22	N
Zfp991	0.067995395	0.092898966	0.001280477	0.001934964	1.366253795	7.50E-27	1.86E-22	N
Mitd1	0.658943733	0.587299092	0.004213382	0.00511779	0.891273508	7.57E-27	1.88E-22	Y
Ptprf	1.051086487	1.164773844	0.006277596	0.008524173	1.108161752	7.95E-27	1.98E-22	Y
Fdx1	0.207799683	0.251031556	0.002339893	0.003296926	1.208045901	8.22E-27	2.04E-22	N
Slc25a37	0.313714203	0.239006563	0.00409347	0.004292746	0.761860827	9.16E-27	2.28E-22	Y
Mogat2	0.895788363	1.011710614	0.005950016	0.008233171	1.129408079	9.21E-27	2.29E-22	N
Pfdn6	3.591763803	3.764255118	0.009572824	0.012579502	1.048024125	9.30E-27	2.31E-22	N
Echs1	1.625845445	1.748182497	0.006822043	0.008970857	1.075245191	9.74E-27	2.42E-22	N
Carm1	1.043363554	1.149801548	0.005392931	0.007329809	1.102014293	1.14E-26	2.84E-22	N
Atp6v0e	2.449369214	2.588124337	0.009886427	0.012548365	1.056649329	1.15E-26	2.85E-22	N
Pdia4	1.812658896	1.669627068	0.008159674	0.009995761	0.921092806	1.18E-26	2.92E-22	Y
Csnk1g2	1.235861275	1.34455928	0.005814983	0.007770594	1.087953241	1.26E-26	3.13E-22	Y
Alkbh6	0.381062023	0.434157268	0.00314515	0.004238633	1.139334915	1.40E-26	3.49E-22	Y
Arpc1a	2.031059625	2.166895901	0.007380963	0.009745477	1.066879512	1.41E-26	3.51E-22	N
Ube2z	0.610159735	0.680787519	0.004096625	0.005478396	1.115752941	1.45E-26	3.60E-22	N
Prpf19	2.23274332	2.376547334	0.007716374	0.010241061	1.064406872	1.51E-26	3.76E-22	N
Ncaph2	0.621192498	0.692969702	0.004078299	0.005480952	1.115547442	1.53E-26	3.81E-22	N
Phf14	1.465846405	1.58077573	0.006430852	0.008476902	1.078404753	1.55E-26	3.86E-22	N
Pycr1	0.140523816	0.17793846	0.00196844	0.002863725	1.266251266	1.63E-26	4.05E-22	N
Ptn	3.355902528	2.777734114	0.023127675	0.024679256	0.827715969	1.69E-26	4.19E-22	N
Xrcc1	0.697246606	0.773097025	0.004350228	0.005818495	1.108785641	1.77E-26	4.39E-22	N
Mlf2	3.358636734	3.523008606	0.009507941	0.012340007	1.048940057	1.83E-26	4.54E-22	Y
Aldh9a1	0.522521226	0.586709632	0.003961037	0.005307202	1.122843633	1.89E-26	4.70E-22	N
Ly6e	0.685134552	0.765473337	0.00500987	0.006671007	1.117259865	2.07E-26	5.15E-22	N
Pnrc2	0.628531683	0.70507329	0.004239822	0.005732893	1.121778438	2.08E-26	5.16E-22	N
Pak1	0.522904974	0.602703659	0.004224662	0.005865743	1.152606474	2.34E-26	5.82E-22	N
Mki67	1.825514463	1.996463237	0.008481978	0.011696572	1.093644164	2.80E-26	6.95E-22	N
Pcdh17	0.037727251	0.021495658	0.001038743	0.000961995	0.569764749	2.80E-26	6.97E-22	N
Phax	1.937065285	2.064447676	0.007215759	0.009424862	1.065760504	3.24E-26	8.05E-22	N
Hax1	1.140116084	1.243250678	0.005625666	0.007508955	1.090459731	3.77E-26	9.37E-22	N
Ppp4c	1.041396844	1.145085865	0.005424145	0.007338798	1.099567251	4.19E-26	1.04E-21	N
Vcp	6.836403319	7.038314929	0.015156931	0.018588876	1.029534771	4.87E-26	1.21E-21	N
Tnrc6c	1.169544779	1.273391755	0.00615448	0.008140029	1.088792647	4.94E-26	1.23E-21	Y
Tardbp	2.871324411	2.713129249	0.009045219	0.011210364	0.944905159	5.40E-26	1.34E-21	N
Anxa7	0.357965175	0.415608913	0.003135321	0.004336798	1.161031692	6.15E-26	1.53E-21	N
Rcc1l	0.326042116	0.379258852	0.002876925	0.003992345	1.163220433	7.86E-26	1.95E-21	N
Timm44	1.350865832	1.239399536	0.006254139	0.007608791	0.917485295	8.23E-26	2.05E-21	N
Tsfm	0.991965271	1.081188352	0.005523758	0.007254553	1.089945771	9.14E-26	2.27E-21	N
Fance	0.301506212	0.352182969	0.002753398	0.003817736	1.168078648	1.02E-25	2.53E-21	Y
Adsl	1.045714012	1.14441781	0.005558669	0.007418325	1.094388903	1.02E-25	2.53E-21	N
Ublcp1	0.684966662	0.763154792	0.004345577	0.005871559	1.114148812	1.06E-25	2.63E-21	N
Eif2d	0.344797813	0.400558023	0.002966259	0.004116395	1.161718572	1.09E-25	2.71E-21	N
Rad23a	0.682999952	0.761307816	0.004277006	0.005788468	1.114652811	1.12E-25	2.78E-21	N
Eid1	1.978725956	1.838723622	0.007953624	0.009767316	0.929246223	1.29E-25	3.20E-21	N
Lzts2	0.465942342	0.52473769	0.003609427	0.004827145	1.126185888	1.34E-25	3.33E-21	Y
Ccna2	1.976039718	2.108421425	0.007394989	0.009795399	1.066993444	1.43E-25	3.56E-21	N
Vldlr	0.149613853	0.117066845	0.002168542	0.002457393	0.782459927	1.49E-25	3.69E-21	N
Etv4	0.467597256	0.577435454	0.005419964	0.008087511	1.23489915	2.04E-25	5.07E-21	Y
Smyd2	0.550918597	0.62101623	0.003916128	0.005319214	1.127237731	2.06E-25	5.11E-21	N
E2f4	1.059337075	1.155538963	0.005497394	0.007308436	1.090813293	2.18E-25	5.42E-21	N
Tomm5	5.735909244	5.454159626	0.01759883	0.021673493	0.950879694	2.19E-25	5.44E-21	N
Yars	0.55835372	0.626439266	0.003893893	0.005251109	1.121939809	2.21E-25	5.49E-21	N
Ccar1	2.68945172	2.840570598	0.008729159	0.011514166	1.056189474	2.65E-25	6.59E-21	N
Pten	0.918405526	1.014422132	0.005117003	0.006944294	1.104547069	2.85E-25	7.08E-21	N
Hirip3	1.319518396	1.454906276	0.007075377	0.009707197	1.102604011	3.05E-25	7.57E-21	N
Atp5l	5.307981964	5.495107478	0.012914479	0.016220428	1.035253608	3.15E-25	7.83E-21	N
Thoc3	2.256871492	2.385074861	0.007770289	0.010094929	1.05680579	3.32E-25	8.25E-21	N
Ergic3	1.410538687	1.514088105	0.00637113	0.008289084	1.073411257	3.44E-25	8.55E-21	N
Pck2	0.150357366	0.180453492	0.002446943	0.002962088	1.200163962	4.02E-25	1.00E-20	Y
Ube2t	0.412265554	0.475773176	0.003260891	0.004556689	1.154045423	4.19E-25	1.04E-20	N
Arhgap29	0.528181513	0.438047707	0.005227444	0.005727841	0.829350699	4.26E-25	1.06E-20	N
En1	0.151604547	0.09403859	0.003944472	0.003693599	0.620288716	4.49E-25	1.12E-20	N
Ankrd11	3.754041349	3.949227807	0.011614684	0.01505413	1.051993689	4.71E-25	1.17E-20	N
Terf1	0.677699429	0.764255118	0.004460155	0.006182281	1.127719879	4.84E-25	1.20E-20	N
Calr	9.769487216	10.14406413	0.024484195	0.031540074	1.038341513	4.96E-25	1.23E-20	N
Zwint	2.023240754	2.142688726	0.007639541	0.009835916	1.059037943	4.99E-25	1.24E-20	N
Samm50	1.593754497	1.705151884	0.006865995	0.008933457	1.069896203	5.15E-25	1.28E-20	N
B3gnt7	0.162061688	0.201241797	0.00215567	0.003109384	1.241760466	5.25E-25	1.30E-20	N
Anp32b	23.23981868	22.65331866	0.037315612	0.047559408	0.974763141	5.60E-25	1.39E-20	N
Tcea1	1.801674102	1.681534169	0.007167131	0.008890169	0.933317611	6.38E-25	1.58E-20	N
Psenen	1.684007291	1.804102645	0.006774428	0.008959669	1.071315222	6.82E-25	1.69E-20	N
Cdk5rap3	0.676907948	0.75081542	0.00429187	0.005757535	1.109183933	6.87E-25	1.71E-20	N
Fastk	0.377704226	0.429048611	0.003127563	0.004221148	1.135938073	7.41E-25	1.84E-20	Y
Plk2	0.094521994	0.069438441	0.001895916	0.002117839	0.73462734	7.40E-25	1.84E-20	N
Mboat7	0.30025903	0.350650371	0.002823671	0.00391567	1.167826231	7.44E-25	1.85E-20	N
Cachd1	0.373986665	0.439462412	0.003381348	0.004777673	1.175075086	7.83E-25	1.95E-20	N
Zswim7	0.296757327	0.347349393	0.002780266	0.003868577	1.170482954	8.72E-25	2.17E-20	N
Zdhhc16	0.43591404	0.498054781	0.003394832	0.00467163	1.142552738	9.17E-25	2.28E-20	N
Fgfbp3	0.288650645	0.352104374	0.0044365	0.006200038	1.219828813	1.05E-24	2.60E-20	N
Rbm34	0.887441838	0.792785004	0.005618674	0.006560359	0.893337422	1.07E-24	2.67E-20	N
Myef2	1.773012904	1.658230833	0.008033494	0.010200923	0.935261571	1.16E-24	2.87E-20	N
Dek	13.42061208	12.90556844	0.027922437	0.034055821	0.961622939	1.19E-24	2.96E-20	N
Trp53i11	0.251451048	0.300428341	0.002855047	0.004003827	1.19477864	1.22E-24	3.03E-20	N
Tox3	0.323691658	0.27138759	0.003235645	0.003752056	0.838413913	1.22E-24	3.04E-20	N
Morf4l1	7.301985897	7.056273824	0.015375927	0.019502149	0.966349966	1.28E-24	3.17E-20	N
Fuom	0.039214275	0.057570637	0.00098742	0.001545501	1.468104061	1.35E-24	3.35E-20	N
Psmb6	9.848035689	10.12044642	0.017030201	0.021968812	1.027661428	1.37E-24	3.40E-20	N
Mif4gd	0.221590637	0.262545683	0.002371892	0.003286258	1.184823002	1.40E-24	3.49E-20	N
Gap43	0.424185734	0.349274964	0.004140782	0.004613749	0.823401014	1.40E-24	3.49E-20	N
Ezh2	3.914160311	3.723857429	0.01116284	0.013793732	0.951380918	1.42E-24	3.53E-20	N
Snhg6	0.701251979	0.776319409	0.004390339	0.005884863	1.107047727	1.48E-24	3.69E-20	N
Asb17	0.022689116	0.010492396	0.000854246	0.00071626	0.462441815	1.49E-24	3.71E-20	N
Hspbap1	0.307742121	0.360081739	0.002805922	0.003921468	1.170076222	1.50E-24	3.74E-20	N
Mrpl1	0.844318127	0.759067867	0.004870369	0.005870548	0.89903064	1.52E-24	3.79E-20	N
Myl12a	3.501055308	3.662828624	0.011411241	0.014680632	1.046207015	1.57E-24	3.90E-20	N
Ermap	0.012327913	0.004204818	0.000638036	0.00049794	0.341081081	1.67E-24	4.16E-20	Y
Pdia6	7.625725524	7.928282312	0.019382346	0.024563193	1.039675804	1.69E-24	4.21E-20	N
Ilf2	3.060128556	3.21817896	0.009141428	0.012020391	1.051648289	1.85E-24	4.59E-20	N
Phyh	0.211445292	0.260423626	0.002927678	0.004248776	1.231635962	1.87E-24	4.65E-20	N
Tspan31	0.836619178	0.916532401	0.00488055	0.00646842	1.095519234	1.95E-24	4.84E-20	N
Spry2	0.112558162	0.146972138	0.001741279	0.00263395	1.305743944	1.95E-24	4.85E-20	N
Bax	4.763227323	4.963964318	0.011232164	0.014964488	1.042143064	1.97E-24	4.90E-20	Y
Rala	2.052045858	2.178056352	0.007808255	0.010137261	1.061407251	2.07E-24	5.14E-20	N
Ppm1g	2.960018228	3.113805164	0.009219881	0.012023587	1.051954726	2.19E-24	5.44E-20	N
Naa20	0.822420492	0.90387865	0.004808481	0.006418107	1.099046848	2.35E-24	5.83E-20	N
1810058I24Rik	3.317167938	3.135929579	0.010319932	0.012583679	0.945363526	2.57E-24	6.39E-20	N
Abcb8	0.16916103	0.204975046	0.002047262	0.00287947	1.211715522	2.61E-24	6.49E-20	N
Hoxb3os	0.399386003	0.482453727	0.003805573	0.005641701	1.207988572	2.67E-24	6.64E-20	N
Ajap1	0.091212165	0.067041302	0.001618934	0.001780005	0.735003951	2.81E-24	6.98E-20	N
Zmynd8	1.234997841	1.364718827	0.006540861	0.009017877	1.105037419	2.84E-24	7.05E-20	N
Tfap2b	0.013023457	0.003458168	0.000711468	0.000407822	0.265533803	2.90E-24	7.22E-20	N
Usp50	0.841344078	0.764648092	0.00474479	0.005827991	0.908841117	2.93E-24	7.28E-20	N
Wbp4	1.371012616	1.270405156	0.006271023	0.007807813	0.926618137	2.98E-24	7.40E-20	N
Reep5	1.604019763	1.445828585	0.009649793	0.011351998	0.901378286	3.47E-24	8.63E-20	N
Gm26737	0.862330311	0.727040516	0.014778608	0.017991853	0.843111399	3.79E-24	9.41E-20	N
Cops8	1.713004269	1.828938578	0.006781728	0.008923046	1.067678938	4.30E-24	1.07E-19	N
Nup85	0.623974673	0.694620191	0.004107783	0.00551938	1.113218567	4.45E-24	1.11E-19	N
Rps9	62.99239699	62.04833576	0.061352651	0.07758398	0.985013092	4.47E-24	1.11E-19	N
Cnih2	0.165443469	0.20253861	0.002156313	0.003048612	1.224216409	4.81E-24	1.20E-19	N
Evl	0.768695736	0.851731049	0.004653826	0.006294524	1.108021041	4.82E-24	1.20E-19	N
Raly	3.99870485	4.170511259	0.010490163	0.013628758	1.042965514	5.39E-24	1.34E-19	N
Zfhx4	0.125725524	0.096475027	0.001940667	0.002169654	0.767346386	5.38E-24	1.34E-19	Y
Pnrc1	0.934978654	1.024521555	0.005477556	0.007305089	1.095769995	5.42E-24	1.35E-19	N
Pkp4	0.533577973	0.599324085	0.003782151	0.005122148	1.123217441	5.52E-24	1.37E-19	N
Gm45889	0.943732911	0.714111683	0.008675316	0.008540739	0.756688333	5.97E-24	1.48E-19	N
Notch2	0.177531539	0.227924706	0.002333527	0.003586703	1.283854729	6.11E-24	1.52E-19	N
Dtd1	0.728282247	0.805595945	0.004492654	0.006045949	1.106158976	6.58E-24	1.64E-19	N
Pax3	0.236748693	0.179746139	0.003435912	0.003654904	0.759227588	6.74E-24	1.67E-19	N
Thyn1	1.586942965	1.697921169	0.006631039	0.008708321	1.069932068	7.02E-24	1.75E-19	N
Wdr55	0.567899458	0.632058789	0.003933853	0.005263892	1.112976567	7.05E-24	1.75E-19	N
Uck1	0.308797429	0.356309192	0.002804371	0.003832796	1.153860616	7.25E-24	1.80E-19	N
Smc3	3.880270543	4.065823083	0.010897867	0.014212715	1.047819485	7.47E-24	1.86E-19	N
Foxd2	0.032402744	0.018116084	0.00103084	0.000972697	0.559091061	8.61E-24	2.14E-19	N
Scn2b	0.024799731	0.040397689	0.000790529	0.001344474	1.628956729	9.16E-24	2.28E-19	N
Noc2l	1.786947762	1.665461548	0.007292506	0.008985884	0.93201468	9.31E-24	2.31E-19	N
Clptm1	0.73538159	0.81251228	0.004632526	0.006209167	1.104885262	9.39E-24	2.34E-19	N
Cox5a	11.9983211	12.27048375	0.021967991	0.027168949	1.022683394	9.51E-24	2.36E-19	N
Incenp	1.547704706	1.685306716	0.007405932	0.010030185	1.088907147	1.00E-23	2.49E-19	N
Wtip	0.775147503	0.867528589	0.00490934	0.006772112	1.119178718	1.13E-23	2.80E-19	N
Kpna3	1.100230249	0.994969938	0.005805359	0.006936689	0.904328833	1.15E-23	2.87E-19	Y
Arpc3	2.836954958	2.979604669	0.00948108	0.012325991	1.050282684	1.18E-23	2.94E-19	N
Pmm1	0.818103324	0.905686328	0.005049332	0.006865784	1.107056165	1.20E-23	2.97E-19	N
Pi4k2b	0.226771238	0.267104177	0.002408374	0.003324235	1.177857384	1.20E-23	2.98E-19	N
Epb41l4aos	1.336811052	1.21967226	0.006490256	0.00777329	0.912374459	1.26E-23	3.13E-19	N
Kdr	0.387633712	0.33666051	0.007024857	0.008876581	0.868501628	1.36E-23	3.38E-19	N
Mgat4b	0.34259126	0.399025425	0.003085949	0.004309967	1.164727393	1.44E-23	3.58E-19	Y
Tmed4	0.488415599	0.546076158	0.003658404	0.004884321	1.118056342	1.46E-23	3.64E-19	N
Eif3m	6.197510433	6.41207215	0.013722739	0.017741139	1.03462063	1.50E-23	3.73E-19	N
Nono	4.838801746	5.044602507	0.011801804	0.015576166	1.042531348	1.57E-23	3.90E-19	N
Zdhhc6	0.61850626	0.690415373	0.00409848	0.005555524	1.116262547	1.58E-23	3.94E-19	N
Psap	0.595865112	0.669076905	0.004074433	0.005566522	1.122866385	1.68E-23	4.17E-19	N
Rest	1.144121456	1.239006563	0.005943766	0.007834472	1.082932722	1.81E-23	4.50E-19	N
Camsap3	0.145944261	0.18017841	0.002044875	0.002923127	1.234570029	2.04E-23	5.06E-19	N
Klf5	0.176548184	0.228003301	0.002597144	0.004099669	1.29145084	2.04E-23	5.08E-19	N
Gipc1	0.584736413	0.648917358	0.004038826	0.00537673	1.109760472	2.07E-23	5.14E-19	Y
Smndc1	1.317791529	1.221204857	0.006005019	0.00744882	0.926705651	2.09E-23	5.20E-19	N
Jkamp	0.690818823	0.766180689	0.004409333	0.005954514	1.109090638	2.16E-23	5.37E-19	N
Ube2d2a	2.801026527	2.940464495	0.008508783	0.011126357	1.049781024	2.24E-23	5.56E-19	N
Add2	0.028877057	0.015365269	0.000986355	0.00089871	0.532092629	2.29E-23	5.68E-19	Y
Adgrl3	0.053844678	0.036114277	0.001166182	0.001216219	0.670712095	2.44E-23	6.07E-19	N
2410018L13Rik	0.181081211	0.216449876	0.002163247	0.003003621	1.195319356	2.74E-23	6.81E-19	N
Hes6	0.302969252	0.352261563	0.002837778	0.00393302	1.162697405	2.76E-23	6.87E-19	N
Tspan17	0.012855567	0.022988957	0.000565094	0.000957417	1.788249238	2.98E-23	7.41E-19	N
Tfam	1.379047345	1.480017291	0.006277154	0.008209604	1.073217171	2.99E-23	7.42E-19	N
Plpp4	0.019715067	0.032695406	0.000696707	0.001167623	1.658396914	3.18E-23	7.91E-19	N
Slc24a5	0.545474169	0.621684285	0.004133373	0.005750561	1.13971352	3.33E-23	8.27E-19	N
Dnajc19	1.936273804	2.052579872	0.007267663	0.009478075	1.060066953	3.44E-23	8.56E-19	N
Rnf126	1.259269919	1.357723897	0.005976212	0.007876178	1.078183379	3.57E-23	8.88E-19	Y
Rab8a	1.087662493	1.180217707	0.005420328	0.007213913	1.085095528	3.64E-23	9.05E-19	N
Gcdh	0.239051182	0.281211931	0.00244129	0.00339324	1.176367035	4.08E-23	1.01E-18	N
Ccdc136	0.278313426	0.320548591	0.002749811	0.003705355	1.151753961	4.43E-23	1.10E-18	N
Plcxd1	0.050414928	0.069870712	0.001135163	0.001712862	1.385913155	4.81E-23	1.20E-18	N
Celf4	0.243728114	0.292018706	0.002693887	0.003842186	1.198133036	4.98E-23	1.24E-18	N
Comt	2.001702883	1.711832436	0.01887572	0.019643481	0.855188075	5.68E-23	1.41E-18	N
Larp7	3.727394829	3.584901953	0.012998601	0.016940656	0.961771456	5.69E-23	1.41E-18	N
mt-Co1	49.63553509	50.80422054	0.084405614	0.111406149	1.023545338	5.91E-23	1.47E-18	N
Phox2a	0.060824099	0.088929933	0.001328872	0.002229888	1.46208384	6.57E-23	1.63E-18	N
Ier5l	0.484266321	0.420756867	0.003832967	0.004519791	0.868854283	7.05E-23	1.75E-18	N
Nxn	0.911641963	1.010570991	0.005493169	0.007501123	1.108517413	7.20E-23	1.79E-18	N
Tcf7	0.305967285	0.356898652	0.002926093	0.00408297	1.166460171	7.34E-23	1.82E-18	N
Stk11	0.674173742	0.742209298	0.004299639	0.005718236	1.100916947	7.48E-23	1.86E-18	Y
Chst7	0.127356454	0.164734546	0.00196728	0.002956367	1.293491935	8.07E-23	2.01E-18	N
Mt2	0.393485873	0.325539356	0.006999565	0.0082154	0.827321585	8.83E-23	2.20E-18	N
Sh3gl1	0.591499976	0.653279365	0.004077263	0.00539171	1.104445294	8.88E-23	2.21E-18	Y
Palm	0.287979086	0.334459858	0.002759708	0.003788636	1.16140329	9.15E-23	2.27E-18	Y
Mapk8ip2	0.069410467	0.091995127	0.001336077	0.001971827	1.32537831	9.27E-23	2.30E-18	N
Swsap1	0.113397611	0.140802452	0.001680949	0.002381514	1.241670355	9.47E-23	2.35E-18	N
Lamtor1	2.646256056	2.789248241	0.008657249	0.01143763	1.054035657	9.53E-23	2.37E-18	N
Otx1	0.040125678	0.022124415	0.001184718	0.001016101	0.55137799	9.90E-23	2.46E-18	N
Gdi2	3.716529956	3.893307659	0.010103183	0.013466327	1.047565257	1.06E-22	2.64E-18	N
Cuedc2	1.173789994	1.273313161	0.005850988	0.00780502	1.084787882	1.08E-22	2.68E-18	N
Prdx4	3.651700484	3.814280662	0.010546169	0.013551208	1.044521772	1.08E-22	2.69E-18	N
Ercc1	0.549263683	0.615160923	0.003815604	0.005189775	1.119973779	1.09E-22	2.70E-18	N
Aen	1.057514271	1.144142728	0.005527182	0.007268911	1.081917058	1.29E-22	3.20E-18	N
Zfp982	0.069002734	0.091169883	0.001307649	0.001927006	1.321250289	1.30E-22	3.22E-18	N
Mycbp	1.032906413	0.942979526	0.005407911	0.006591114	0.91293801	1.35E-22	3.36E-18	N
Dctn3	2.241137814	2.367430345	0.007647485	0.010071256	1.05635197	1.41E-22	3.50E-18	N
Hist1h4i	0.895956253	0.804063347	0.005375787	0.00638169	0.897435946	1.41E-22	3.51E-18	N
Rogdi	0.196599031	0.234212284	0.00221873	0.003106317	1.191319627	1.48E-22	3.69E-18	N
Melk	0.709166787	0.78032774	0.004408812	0.005884498	1.100344453	1.52E-22	3.78E-18	N
Gm13075	0.349378808	0.274767163	0.005142637	0.005552985	0.786444848	1.65E-22	4.11E-18	N
Ybx1	37.33695496	38.01123905	0.043990975	0.055262161	1.018059429	1.66E-22	4.12E-18	N
Actc1	1.827768984	1.172672614	0.066151653	0.06369862	0.641586888	1.66E-22	4.12E-18	N
Fzd10	0.290761261	0.347310095	0.00321197	0.004548829	1.194485451	1.75E-22	4.34E-18	N
Smap1	2.209790378	2.350611074	0.007877601	0.010581044	1.063725817	1.75E-22	4.35E-18	N
Cbfa2t3	0.141003502	0.110150509	0.002347062	0.002690774	0.781189882	1.78E-22	4.43E-18	N
Rangrf	1.852784573	1.981333753	0.007532387	0.010018029	1.069381611	1.81E-22	4.50E-18	N
Timm50	2.051973905	2.175305537	0.007659465	0.010007142	1.060103899	1.95E-22	4.84E-18	Y
Ube2n	4.094474025	4.260462923	0.010320464	0.013401854	1.040539736	2.19E-22	5.44E-18	N
Arid1a	1.607737324	1.723818132	0.006941013	0.0091718	1.072201351	2.37E-22	5.88E-18	N
Clk1	1.128075982	1.038511416	0.005880281	0.007282174	0.920604137	2.37E-22	5.88E-18	N
Ppl	0.038686622	0.058317287	0.001214149	0.001937783	1.50742775	2.41E-22	5.98E-18	N
Tnfaip1	0.644505205	0.712146815	0.004336289	0.005775954	1.104951224	2.49E-22	6.19E-18	N
Tspan18	0.147599175	0.111250835	0.002285172	0.002435232	0.753736158	2.51E-22	6.25E-18	N
Akr1b8	0.124838106	0.154713719	0.002021432	0.002830528	1.239314849	2.62E-22	6.50E-18	N
Rhebl1	0.400033578	0.455417142	0.00328692	0.004493956	1.138447287	2.67E-22	6.64E-18	N
Six1	0.141099439	0.109678941	0.002328221	0.002649314	0.777316632	2.71E-22	6.74E-18	N
Cpsf3	0.584112822	0.647699139	0.003934528	0.005264282	1.10885965	2.74E-22	6.81E-18	N
Bok	0.310668202	0.357959681	0.003144897	0.004262416	1.152225039	2.78E-22	6.90E-18	N
Fam213a	0.769655106	0.888513381	0.005551363	0.008094339	1.154430567	2.86E-22	7.10E-18	N
Cdkn2d	0.30515182	0.351789995	0.002870998	0.003921705	1.15283597	2.89E-22	7.18E-18	N
Efemp2	0.180937305	0.217668094	0.002222038	0.003123482	1.203002854	2.91E-22	7.24E-18	Y
Snrnp70	4.422722694	4.603096632	0.011141194	0.01461517	1.040783461	3.08E-22	7.65E-18	N
Zdhhc12	0.420036456	0.483278972	0.003731961	0.005201422	1.15056435	3.18E-22	7.90E-18	Y
Nfe2l1	0.913848515	0.839863245	0.005382945	0.006738736	0.919039897	3.28E-22	8.16E-18	N
Dohh	1.254760877	1.3561913	0.006033626	0.008035434	1.080836456	3.33E-22	8.27E-18	Y
Jph4	0.08106682	0.106888828	0.001511597	0.002232488	1.318527451	3.49E-22	8.68E-18	N
Fbxo21	0.354751283	0.435571973	0.003107816	0.005447878	1.227823531	3.69E-22	9.18E-18	N
Pycard	0.32707344	0.379219554	0.003037689	0.004237376	1.159432434	3.73E-22	9.27E-18	N
Ndc80	0.472250204	0.532204189	0.003543177	0.004827014	1.126953858	3.74E-22	9.29E-18	N
Slc30a10	0.030963688	0.017958895	0.000977507	0.000974398	0.57999858	3.83E-22	9.53E-18	Y
Nelfb	0.587302729	0.653043581	0.003953431	0.005330618	1.111936908	4.12E-22	1.02E-17	N
Phf21a	0.279944357	0.323495893	0.002685894	0.003672007	1.15557212	4.77E-22	1.19E-17	N
Hmgn3	0.66196575	0.572837663	0.004898004	0.005587353	0.86535846	4.80E-22	1.19E-17	N
Zfpm1	0.514702355	0.442016741	0.005160331	0.006146384	0.858781267	5.11E-22	1.27E-17	N
Gm42047	0.380318511	0.444138798	0.003539513	0.00498085	1.16780747	5.14E-22	1.28E-17	N
Kif2c	0.568882813	0.638935827	0.003979244	0.005461811	1.12314138	5.22E-22	1.30E-17	N
Rnf34	0.479181657	0.53770582	0.003612159	0.00488809	1.122133563	5.26E-22	1.31E-17	N
Phb2	7.149421979	7.397139152	0.014514145	0.01921074	1.034648559	5.66E-22	1.41E-17	N
Ift43	0.87952703	0.958894958	0.005038918	0.006701341	1.090239328	5.69E-22	1.41E-17	N
Rpl17	41.32556243	42.08775101	0.039413087	0.054741034	1.018443514	5.81E-22	1.44E-17	N
Pex6	0.306662829	0.354501513	0.002776103	0.003834145	1.15599766	5.86E-22	1.46E-17	Y
Hmgn2	7.073247949	6.839863245	0.014757973	0.018472901	0.967004592	5.93E-22	1.47E-17	N
Maf	0.255312515	0.199984281	0.004086619	0.00435612	0.78329212	6.58E-22	1.63E-17	N
Akr7a5	1.069194608	1.160765513	0.006545954	0.00870676	1.085644749	6.85E-22	1.70E-17	Y
Uqcrc1	3.023864345	3.162769678	0.009438257	0.012265288	1.045936364	7.07E-22	1.76E-17	N
Acot13	0.395068835	0.446457343	0.003474072	0.004671489	1.130074821	7.35E-22	1.83E-17	N
Casp6	0.291312899	0.338782568	0.002786104	0.003863699	1.162950797	7.69E-22	1.91E-17	N
Esrp1	0.131529717	0.162533894	0.002037232	0.002879178	1.235719944	7.74E-22	1.92E-17	N
Tmeff1	0.701180026	0.773882972	0.004523108	0.006068594	1.103686562	7.74E-22	1.92E-17	N
Kdm5d	0.055163813	0.074822179	0.001193728	0.001774753	1.356363456	8.01E-22	1.99E-17	N
Arl2bp	1.055475608	1.144967973	0.005566312	0.007389744	1.084788662	8.93E-22	2.22E-17	N
Tiparp	0.40634144	0.345934688	0.00360118	0.004142131	0.851339917	9.00E-22	2.24E-17	Y
Rpl7a-ps5	0.108121073	0.137619366	0.001718973	0.002507103	1.272826494	9.05E-22	2.25E-17	N
9-Sep	0.662541373	0.749440013	0.004399709	0.006214131	1.131159567	1.01E-21	2.52E-17	N
Gfod2	1.41842951	1.012614454	0.019067103	0.018486795	0.713898326	1.03E-21	2.55E-17	N
Dmwd	0.560680194	0.622863206	0.003834228	0.005161331	1.110906383	1.10E-21	2.73E-17	N
Arf5	3.414711949	3.561716509	0.010703514	0.013702197	1.043050354	1.15E-21	2.86E-17	Y
Sgo1	1.062814793	0.975164066	0.005610258	0.006887866	0.917529632	1.17E-21	2.91E-17	N
Apex1	5.23897923	5.45930758	0.013361158	0.017652153	1.042055588	1.36E-21	3.39E-17	N
Shkbp1	0.169808606	0.203638936	0.00206431	0.00288801	1.199226242	1.37E-21	3.40E-17	N
Tmed1	1.139132729	1.232601092	0.005704588	0.007588737	1.082052215	1.39E-21	3.46E-17	Y
Zscan10	0.165683312	0.200652336	0.002109749	0.002981346	1.211059425	1.54E-21	3.82E-17	N
Cdc42ep4	0.275627189	0.32160962	0.002768787	0.003844785	1.166828359	1.54E-21	3.83E-17	Y
Lsp1	0.172662733	0.133886116	0.002324152	0.00251227	0.775419882	1.54E-21	3.84E-17	N
Wbp2	0.403847076	0.458325146	0.003394304	0.004618752	1.13489777	1.61E-21	4.00E-17	N
Spsb3	0.30436034	0.347192203	0.002763502	0.003742115	1.140727481	1.70E-21	4.23E-17	N
Ndufv1	1.594881758	1.693952136	0.006823264	0.008808614	1.062117695	1.73E-21	4.30E-17	Y
Hnrnpd	9.20839929	9.532557865	0.019124433	0.025442706	1.035202489	1.75E-21	4.35E-17	N
Creg1	0.467453351	0.402522891	0.00442652	0.005180794	0.861097455	1.75E-21	4.35E-17	N
Gpx3	1.136686334	0.978268558	0.011584615	0.013020972	0.860631934	1.76E-21	4.38E-17	N
Rnf114	0.443589006	0.49821197	0.003471123	0.004683518	1.123138679	1.79E-21	4.45E-17	N
Gatsl3	0.095985034	0.124336857	0.001552871	0.002323114	1.29537754	1.81E-21	4.51E-17	N
Tmx2	0.425073152	0.481982159	0.003506787	0.004802336	1.133880502	1.86E-21	4.63E-17	N
Sox11	3.054468269	3.226785083	0.012153788	0.015639879	1.056414668	1.89E-21	4.69E-17	Y
Farsa	1.181345038	1.27288089	0.005795328	0.007651652	1.077484434	2.15E-21	5.34E-17	N
Emilin2	0.063174557	0.043855857	0.001324937	0.001386649	0.694201258	2.17E-21	5.40E-17	N
Arhgef26	0.163908476	0.201320391	0.002206559	0.003171638	1.228248815	2.22E-21	5.52E-17	N
Zcchc10	0.960401976	0.875034385	0.005382789	0.006545778	0.911112645	2.30E-21	5.71E-17	Y
Rer1	1.841487984	1.961567179	0.007320807	0.009702614	1.065207699	2.36E-21	5.87E-17	N
Dbnl	0.850865832	0.925531497	0.004852988	0.006410763	1.087752572	2.53E-21	6.29E-17	Y
Thbs3	0.199980813	0.235626989	0.002310568	0.003179309	1.178247985	2.54E-21	6.32E-17	N
Rpl28	49.18112918	49.88155775	0.044978119	0.059021731	1.014241816	2.57E-21	6.39E-17	N
Usp14	1.786827841	1.680433843	0.007115831	0.008907015	0.940456492	2.59E-21	6.43E-17	N
Slc35b1	0.902072241	0.981883916	0.005087053	0.006748149	1.088475924	2.74E-21	6.81E-17	N
Sh3gl3	0.123375066	0.153691987	0.002053078	0.002889391	1.245729727	3.09E-21	7.68E-17	N
Cops9	2.271909627	2.151334145	0.007854433	0.009789118	0.946927695	3.11E-21	7.72E-17	N
Cdc37	4.609416223	4.773214917	0.012308689	0.015568522	1.03553567	3.25E-21	8.07E-17	N
Olfr655	0.13829328	0.108971588	0.002631817	0.003138153	0.787974573	3.26E-21	8.10E-17	N
Cetn3	2.59838346	2.459818446	0.008378953	0.010284155	0.946672608	3.31E-21	8.22E-17	N
Mcm7	4.825058761	4.616654223	0.012600956	0.015592768	0.956807875	3.60E-21	8.96E-17	N
Rpp25l	1.319662302	1.415215939	0.006187994	0.00812786	1.072407644	3.92E-21	9.76E-17	N
Uckl1	0.09135607	0.114984085	0.001498416	0.00213789	1.258636498	4.69E-21	1.17E-16	N
Crb3	0.211685135	0.260069949	0.003157744	0.0045611	1.228569733	4.95E-21	1.23E-16	N
Rplp0	95.21842471	96.48799466	0.098235925	0.119944734	1.013333238	5.20E-21	1.29E-16	N
Zbtb12	0.925984554	1.001886273	0.005414435	0.007080855	1.081968667	5.44E-21	1.35E-16	Y
Grwd1	1.20283494	1.295987739	0.005833013	0.00771912	1.077444374	5.91E-21	1.47E-16	N
Sfpq	7.034465391	7.316815342	0.017664025	0.02300025	1.040138082	6.01E-21	1.49E-16	N
Hist1h1d	0.356046434	0.309977601	0.003226211	0.003864607	0.870610042	6.07E-21	1.51E-16	N
Arid2	0.599414784	0.668173066	0.004013772	0.005473887	1.114709019	6.29E-21	1.56E-16	N
Snta1	0.034633281	0.049750462	0.000918326	0.001406531	1.436492903	6.69E-21	1.66E-16	N
Eif3f	6.541564734	6.738790427	0.013437933	0.017296124	1.03014962	6.74E-21	1.68E-16	N
Prpf31	1.406965031	1.501827327	0.00626583	0.008178702	1.067423351	6.87E-21	1.71E-16	N
Tshz2	0.171487504	0.136401147	0.00228922	0.002538779	0.795399922	7.03E-21	1.75E-16	N
Usp46	0.464287427	0.410696742	0.003582968	0.004320795	0.884574335	7.23E-21	1.80E-16	N
Ppp1cb	1.25646376	1.355876921	0.006218924	0.008270851	1.079121391	7.53E-21	1.87E-16	N
Fgfbp1	0.030436034	0.046921052	0.001016554	0.001715658	1.54162831	7.64E-21	1.90E-16	N
Amt	0.265481844	0.321570323	0.00284946	0.004236111	1.211270488	8.40E-21	2.09E-16	N
Kat8	0.371971986	0.422014383	0.003077143	0.004201959	1.134532702	8.50E-21	2.11E-16	N
Sgta	1.740010553	1.848980233	0.006969059	0.009126871	1.062625873	8.62E-21	2.14E-16	N
Uap1	0.341248141	0.389043895	0.002977248	0.004082179	1.14006158	8.71E-21	2.17E-16	N
Sppl3	0.463903679	0.52057217	0.003468499	0.004699863	1.122155725	9.72E-21	2.42E-16	N
Zic2	0.263083417	0.317326207	0.003034708	0.004371569	1.206180955	1.06E-20	2.64E-16	N
Pex11b	0.163500744	0.197940818	0.001997269	0.002845785	1.210641701	1.20E-20	2.98E-16	N
Myh7	0.106753969	0.053994577	0.003987199	0.003143313	0.505785193	1.22E-20	3.03E-16	N
Fzr1	0.618961961	0.682830982	0.004254095	0.005673531	1.103187312	1.28E-20	3.18E-16	Y
Peg10	0.93608193	0.873698275	0.008508084	0.010945929	0.933356629	1.31E-20	3.25E-16	N
Hikeshi	1.546673382	1.652061147	0.006389292	0.00846976	1.068138345	1.33E-20	3.31E-16	N
Ddx56	0.997841416	1.082052894	0.005358055	0.007127242	1.084393649	1.43E-20	3.55E-16	N
Rbmx	0.887465822	0.968915786	0.005092525	0.006814393	1.091778141	1.44E-20	3.59E-16	N
Snx15	0.198781599	0.2339765	0.002276196	0.00314849	1.177053113	1.44E-20	3.59E-16	N
Hoxa7	0.303928623	0.244586788	0.004336804	0.004724233	0.804750753	1.46E-20	3.63E-16	N
Rrp8	1.074854895	0.983927378	0.005609483	0.006789647	0.915404845	1.48E-20	3.68E-16	N
Kmt5c	0.209550535	0.246630251	0.002283218	0.00317371	1.176948803	1.52E-20	3.79E-16	N
Rxrb	0.368110519	0.417809565	0.003048798	0.004164462	1.135011207	1.55E-20	3.84E-16	Y
Higd2a	1.693337171	1.790859433	0.006772951	0.008740541	1.057591757	1.66E-20	4.12E-16	N
Parl	1.886746294	2.000275082	0.007152917	0.00940425	1.060171729	1.66E-20	4.13E-16	N
Sema3a	0.075286612	0.054505443	0.001487173	0.001609498	0.72397258	1.67E-20	4.15E-16	N
Akr1b10	0.100925793	0.126537509	0.00159083	0.002280155	1.253767803	1.67E-20	4.16E-16	N
Traf7	0.603108361	0.665736629	0.004053477	0.005435481	1.10384248	1.70E-20	4.22E-16	N
Tpgs2	0.694800211	0.763665658	0.004371334	0.005859336	1.099115466	1.76E-20	4.37E-16	N
Letm1	0.69827793	0.765827013	0.004338244	0.005786784	1.096736672	1.81E-20	4.49E-16	N
B4galt3	0.286012376	0.332455692	0.002678582	0.003751156	1.162382191	1.81E-20	4.50E-16	N
Slu7	0.476087686	0.532872244	0.003522192	0.004771165	1.119273318	1.91E-20	4.75E-16	N
Mlf1	0.15707296	0.198687468	0.002433023	0.003895362	1.26493744	1.93E-20	4.80E-16	N
3110082I17Rik	0.81088406	0.740165835	0.004785374	0.005870039	0.912788734	1.97E-20	4.89E-16	N
Apom	2.997769463	2.961763666	0.052987958	0.065830791	0.987989137	1.99E-20	4.95E-16	N
Trp53i13	0.077589102	0.099972492	0.001381144	0.002020578	1.288486267	2.02E-20	5.02E-16	N
Anapc15	1.193720919	1.110543483	0.005669409	0.007070393	0.930320869	2.06E-20	5.12E-16	N
Ing4	0.500599607	0.559004991	0.003713773	0.005021427	1.116670855	2.14E-20	5.32E-16	N
S100g	1.431860699	1.326168114	0.028590493	0.033977887	0.926185148	2.20E-20	5.47E-16	N
Tmem14c	4.405358085	4.020002358	0.020519624	0.02316447	0.912525674	2.25E-20	5.60E-16	N
Limch1	0.25972562	0.21236295	0.003281805	0.003761632	0.817643444	2.26E-20	5.62E-16	N
Noc4l	0.810860076	0.881557747	0.00473769	0.006266915	1.087188497	2.30E-20	5.71E-16	N
Nsun6	0.221782511	0.185680041	0.002357107	0.002733315	0.837216786	2.40E-20	5.96E-16	N
Mthfd1	0.762195999	0.836876646	0.004665053	0.006272686	1.097980895	2.51E-20	6.24E-16	N
Gtf2e2	1.455389265	1.55707942	0.006389376	0.008437012	1.069871448	2.59E-20	6.45E-16	N
Arid1b	0.243488272	0.285534641	0.002443378	0.003431181	1.172683344	2.65E-20	6.59E-16	N
Gm26735	0.229937161	0.19448265	0.002513759	0.002977467	0.845807825	2.70E-20	6.71E-16	N
Rtcb	1.650477287	1.754902346	0.006757067	0.00885546	1.063269613	2.74E-20	6.82E-16	N
Pspc1	0.852065045	0.92816442	0.005072693	0.006722702	1.089311697	2.82E-20	7.01E-16	N
Pax5	0.018395932	0.008724015	0.000735701	0.000628848	0.47423607	2.90E-20	7.20E-16	N
Zbtb45	0.15707296	0.187527017	0.001967074	0.002735986	1.193884783	2.94E-20	7.32E-16	N
Trabd	0.557586223	0.617990333	0.003888697	0.005226133	1.108331424	3.14E-20	7.80E-16	Y
Cabp7	0.022185446	0.036350061	0.000790573	0.001362108	1.638464259	3.21E-20	7.98E-16	N
Map7d3	0.130858157	0.161669352	0.001891291	0.002725175	1.235454905	3.30E-20	8.19E-16	N
Rpn2	2.076917542	2.18583723	0.007744981	0.010007081	1.052442953	3.34E-20	8.29E-16	N
Tpm2	0.671367583	0.729476952	0.005135892	0.006706031	1.086553731	3.48E-20	8.66E-16	N
Eftud2	1.264762316	1.353243997	0.005930071	0.007760729	1.069959138	3.60E-20	8.94E-16	N
Rps3	51.96467118	53.17994263	0.058639066	0.082500322	1.023386494	3.69E-20	9.17E-16	N
Bcat2	0.364872644	0.413801234	0.003115795	0.004251955	1.134097722	3.75E-20	9.31E-16	N
0610009O20Rik	0.308701492	0.354462216	0.002776589	0.003818345	1.14823616	3.92E-20	9.75E-16	N
Zeb2os	0.104643354	0.131685464	0.001629263	0.002374115	1.258421667	4.01E-20	9.98E-16	N
Nob1	0.803976591	0.874995088	0.004707142	0.006241771	1.088334035	4.05E-20	1.01E-15	N
Anp32a	8.172039142	8.460565096	0.01887563	0.024880164	1.035306482	4.11E-20	1.02E-15	N
Scamp3	1.097472058	1.191142374	0.005590916	0.007522928	1.08535098	4.17E-20	1.04E-15	N
Klk8	0.524535904	0.581915353	0.004034855	0.005374082	1.109390889	4.36E-20	1.08E-15	N
Dnajb1	0.684966662	0.760521869	0.004422471	0.006023088	1.110304941	4.59E-20	1.14E-15	N
Actr3	1.755528373	1.866860534	0.007200205	0.009483066	1.063418035	4.93E-20	1.23E-15	N
Ttc5	0.404326762	0.439658899	0.004272204	0.004865213	1.087385107	5.06E-20	1.26E-15	N
Khk	0.137597736	0.166031359	0.001854675	0.002586378	1.206643105	5.17E-20	1.29E-15	N
Rbmxl1	2.653835084	2.782528392	0.008831359	0.011468224	1.048493333	5.40E-20	1.34E-15	N
Arl6	0.29503046	0.339882894	0.002777017	0.003851889	1.152026451	5.59E-20	1.39E-15	N
Zbed3	0.188708207	0.226745785	0.002139772	0.003071213	1.201568223	5.59E-20	1.39E-15	Y
Lap3	2.360555476	2.492238771	0.0083951	0.011064098	1.055784876	6.14E-20	1.53E-15	N
Gpaa1	0.472322157	0.530160726	0.003533272	0.004819528	1.122455762	6.34E-20	1.57E-15	Y
Urah	0.056650837	0.07541164	0.001207877	0.001828223	1.331165501	6.63E-20	1.65E-15	N
Tmem5	0.506331846	0.448657995	0.003791823	0.004519229	0.886094758	7.24E-20	1.80E-15	N
Porcn	0.089821077	0.11639879	0.001544095	0.002306645	1.295896164	7.59E-20	1.89E-15	Y
Kif23	0.775027582	0.853145754	0.004923192	0.00664013	1.100794054	7.64E-20	1.90E-15	N
Drg1	1.472945748	1.565921327	0.006352013	0.008272716	1.063122202	7.91E-20	1.97E-15	N
Coro1b	0.454429894	0.508114905	0.003506909	0.00472789	1.11813706	7.93E-20	1.97E-15	N
Sh3bp4	0.12536576	0.154124258	0.001769292	0.002527797	1.229396752	8.00E-20	1.99E-15	N
9-Mar	0.193960762	0.225645459	0.002330385	0.003149824	1.163356223	8.07E-20	2.01E-15	N
Tubb6	0.484506164	0.546862106	0.004236482	0.00581345	1.128699996	8.15E-20	2.03E-15	N
Mpzl1	0.759341872	0.824537274	0.004892334	0.00640711	1.085857773	8.43E-20	2.10E-15	N
F10	0.14987768	0.115219869	0.002618649	0.002888393	0.768759355	8.63E-20	2.15E-15	N
Gm10036	0.284957068	0.329311903	0.002792674	0.003848884	1.155654448	8.71E-20	2.16E-15	N
Apbb1	0.318918789	0.364836719	0.002990321	0.004089812	1.143980009	8.91E-20	2.21E-15	N
Cpsf6	1.333645129	1.430777695	0.006123237	0.008127194	1.072832393	8.95E-20	2.23E-15	N
Slc27a2	0.013695016	0.023853499	0.000589054	0.001013039	1.741764983	9.00E-20	2.24E-15	N
Chaf1b	0.848515374	0.919558298	0.005477792	0.00698074	1.083726148	9.57E-20	2.38E-15	N
Fabp1	0.098791193	0.065390812	0.002632634	0.002523415	0.661909329	9.60E-20	2.39E-15	N
Snrpc	4.282726531	4.44217393	0.010461039	0.013553964	1.037230348	1.08E-19	2.69E-15	Y
Mrpl23	3.228977791	3.371124298	0.009351176	0.012276193	1.044022138	1.12E-19	2.79E-15	N
Cap1	0.458411282	0.515463512	0.003456721	0.004731415	1.124456427	1.17E-19	2.90E-15	N
Txndc12	0.892886267	0.976185798	0.005372949	0.007273401	1.093292432	1.17E-19	2.92E-15	N
Aimp2	1.769511201	1.873344599	0.006951591	0.009082784	1.058679141	1.22E-19	3.02E-15	N
Gm11361	0.060416367	0.080127323	0.001274303	0.001875481	1.326251935	1.28E-19	3.19E-15	N
Mcm2	1.39881038	1.491688608	0.00662315	0.008597943	1.066398011	1.37E-19	3.42E-15	N
Plppr1	0.066436418	0.088615554	0.001357189	0.00203865	1.333840038	1.41E-19	3.50E-15	N
Sult5a1	0.397994915	0.300585531	0.006751116	0.006761086	0.755249676	1.54E-19	3.82E-15	N
Ppp3ca	0.465774452	0.41490156	0.00373918	0.004556461	0.89077784	1.55E-19	3.86E-15	N
Srsf2	9.965054924	10.23480174	0.018427102	0.023532072	1.027069276	1.56E-19	3.87E-15	N
Emx2	0.031227515	0.017448029	0.001050223	0.000964409	0.558738964	1.57E-19	3.90E-15	Y
Fam241b	0.077397227	0.099029355	0.001395076	0.00202011	1.279494866	1.58E-19	3.92E-15	N
Toe1	0.406437377	0.456871144	0.003220235	0.004372951	1.124087423	1.58E-19	3.93E-15	N
Igfbp2	1.888569099	1.901717295	0.014973323	0.01631754	1.006961988	1.59E-19	3.95E-15	Y
Armc1	1.354343551	1.450504971	0.006104289	0.008095932	1.071002236	1.62E-19	4.04E-15	N
Jpt1	5.123423034	5.358234762	0.014242239	0.018965588	1.045831025	1.65E-19	4.11E-15	N
Coprs	0.783374107	0.85067002	0.004735685	0.006237958	1.085905205	1.66E-19	4.14E-15	N
Tsg101	1.473785197	1.566550084	0.006456027	0.008383781	1.062943289	1.66E-19	4.14E-15	N
Mfsd13a	0.123015302	0.152355877	0.001815245	0.002633947	1.238511588	1.71E-19	4.25E-15	N
Tmem165	1.465918358	1.56065548	0.006613176	0.008615002	1.064626466	1.77E-19	4.39E-15	N
Ctdsp2	0.53137142	0.588831689	0.003797935	0.005098915	1.108135791	1.80E-19	4.48E-15	Y
Grik3	0.015829616	0.026054152	0.000624314	0.00102607	1.645911824	1.86E-19	4.61E-15	N
Pdcl3	1.052333669	1.133728927	0.005429724	0.007172735	1.077347385	1.86E-19	4.63E-15	N
Rcan1	0.363025855	0.418595512	0.003184914	0.004502188	1.153073552	1.88E-19	4.68E-15	N
Necap2	0.278984986	0.321452431	0.002643403	0.003647434	1.152221255	2.04E-19	5.06E-15	Y
Ccnb1ip1	0.120448985	0.096003458	0.001773091	0.002019352	0.797046632	2.04E-19	5.07E-15	N
Napa	1.36597592	1.455967305	0.006294681	0.008190283	1.065880652	2.08E-19	5.17E-15	N
Sf3b3	2.272269391	2.386253782	0.007974754	0.010307393	1.050163238	2.09E-19	5.20E-15	N
Cited1	3.731016453	3.586002279	0.032764115	0.04225457	0.961132797	2.16E-19	5.38E-15	N
Perp	0.059528949	0.084096357	0.001335888	0.002269798	1.412696823	2.19E-19	5.44E-15	N
Cnksr2	0.127044659	0.101112115	0.001847285	0.002099726	0.795878523	2.31E-19	5.74E-15	N
Wdr46	1.032690555	1.108421425	0.005554195	0.007231056	1.073333555	2.37E-19	5.88E-15	Y
Ints10	0.386458483	0.435571973	0.003130696	0.004248948	1.12708607	2.40E-19	5.97E-15	N
Hat1	2.842111575	3.028333399	0.009005158	0.013349142	1.065522348	2.42E-19	6.02E-15	N
Kel	0.011560416	0.004637089	0.000564747	0.000464072	0.401117806	2.44E-19	6.07E-15	Y
Rfc1	2.245646856	2.366369317	0.008181303	0.010635744	1.053758435	2.55E-19	6.34E-15	N
Cdc42ep3	0.079651748	0.059024639	0.001622192	0.0018023	0.74103382	2.69E-19	6.68E-15	N
Raver2	0.051062503	0.068220222	0.001115807	0.001644696	1.336014069	2.71E-19	6.73E-15	N
Cyb561	0.044922531	0.063229457	0.001082992	0.001713536	1.407522153	2.85E-19	7.08E-15	N
Cic	0.228881854	0.265060714	0.002360351	0.003241361	1.158067843	3.10E-19	7.71E-15	Y
Hint2	0.640955533	0.704837505	0.004237406	0.005651016	1.099666777	3.13E-19	7.79E-15	N
Hoxb5	0.147623159	0.117184737	0.002079114	0.002312439	0.793809979	3.21E-19	7.98E-15	N
2700097O09Rik	0.337650501	0.383188588	0.002934219	0.003991524	1.134867523	3.29E-19	8.19E-15	N
Wwc2	0.538614669	0.600503006	0.003942475	0.005347249	1.114902807	3.33E-19	8.29E-15	N
Nr1h2	0.303041205	0.345777498	0.002764585	0.003775179	1.141024695	3.41E-19	8.47E-15	Y
Rbm28	1.737204394	1.637599717	0.007130538	0.008982693	0.942663812	3.41E-19	8.48E-15	N
Zfp106	2.413896484	2.283294691	0.008540266	0.010564018	0.94589586	3.45E-19	8.57E-15	N
F11r	0.767016837	0.846779581	0.005435706	0.007323763	1.103990865	3.51E-19	8.71E-15	N
Got2	2.098599319	2.216764255	0.007545712	0.009994276	1.056306573	3.60E-19	8.95E-15	N
Dync2li1	0.198301914	0.2354698	0.002272141	0.003233228	1.187430798	3.70E-19	9.19E-15	N
Sptssa	1.502518348	1.609305616	0.006989234	0.009303431	1.071072189	3.76E-19	9.35E-15	N
Msl3	0.229697319	0.194168271	0.002433361	0.002866237	0.845322325	3.77E-19	9.36E-15	N
Gigyf1	0.292871876	0.334302668	0.002718281	0.003715926	1.141463881	3.94E-19	9.81E-15	Y
Stat4	0.01012136	0.018233977	0.000502949	0.000855165	1.801534162	4.02E-19	9.98E-15	N
F2rl1	0.054276395	0.069477738	0.001295648	0.001759733	1.280072828	4.06E-19	1.01E-14	N
Fam57b	0.0972562	0.122529178	0.001643708	0.002381335	1.259859817	4.30E-19	1.07E-14	N
Pnp	1.321748933	1.413604747	0.006343574	0.008327293	1.06949566	4.58E-19	1.14E-14	N
Fam53a	0.590420684	0.649860494	0.004032446	0.005399206	1.100673659	4.65E-19	1.16E-14	N
Plk4	1.779920372	1.610445239	0.013738116	0.016420948	0.904784992	4.66E-19	1.16E-14	N
Pdlim4	0.664076366	0.794474791	0.005756545	0.008746383	1.196360587	4.70E-19	1.17E-14	Y
Ndufs4	2.530771814	2.653279365	0.008168352	0.010694573	1.04840719	4.81E-19	1.20E-14	N
Agl	0.388736989	0.299288718	0.009964459	0.010677139	0.769900284	4.82E-19	1.20E-14	N
Rhox4e	0.001918741	0.006877039	0.000224799	0.000600884	3.584140567	5.36E-19	1.33E-14	N
Cubn	0.830719048	0.766888042	0.014439124	0.017605792	0.92316174	5.55E-19	1.38E-14	N
Psmc5	5.755504389	5.942114984	0.01231026	0.016052686	1.032422978	5.77E-19	1.44E-14	N
Sidt2	0.207703746	0.241993162	0.002254202	0.003109227	1.165088096	5.86E-19	1.46E-14	N
Sall3	0.399050223	0.45290211	0.003490771	0.004779743	1.134950149	5.91E-19	1.47E-14	N
Aplnr	0.223269535	0.280465281	0.00332085	0.004969205	1.256173533	5.94E-19	1.48E-14	N
Rims4	0.023624502	0.035996385	0.000762894	0.00121826	1.52368859	5.96E-19	1.48E-14	N
Gm16755	0.066796182	0.02876567	0.004652074	0.003266463	0.430648416	5.98E-19	1.49E-14	N
Icam4	0.055811388	0.036743035	0.001434494	0.001433518	0.658342966	6.10E-19	1.52E-14	N
Efcab10	0.054612174	0.077848076	0.002135386	0.003433313	1.425471101	6.50E-19	1.62E-14	N
Ngdn	0.697486449	0.761268519	0.004364095	0.005807981	1.091445605	6.54E-19	1.63E-14	N
Brd3	2.366911306	2.489134279	0.008459682	0.0110212	1.051638172	6.60E-19	1.64E-14	N
Tial1	0.913824531	0.986010139	0.005053596	0.006648127	1.078992854	6.68E-19	1.66E-14	N
Pold2	0.655561951	0.721656777	0.004219954	0.005686903	1.100821631	7.74E-19	1.92E-14	N
Hbb-bh2	0.007507075	0.002161355	0.000446558	0.000306629	0.287909055	8.69E-19	2.16E-14	N
Asl	0.425720727	0.475969662	0.004076771	0.005476002	1.118032626	8.89E-19	2.21E-14	N
Stard3nl	0.956852305	1.030141078	0.005673317	0.00737695	1.07659361	9.09E-19	2.26E-14	N
Crabp1	3.848083657	3.605257987	0.024374913	0.031307811	0.936896988	9.61E-19	2.39E-14	N
Dusp5	0.202978846	0.172318937	0.002320335	0.002765813	0.848950228	1.01E-18	2.50E-14	N
Cyyr1	0.014270638	0.024403663	0.000596492	0.001029165	1.710061017	1.05E-18	2.60E-14	N
Eif4a3	3.44850578	3.578732267	0.009578848	0.012390323	1.037763163	1.09E-18	2.70E-14	N
Pdcd4	0.862929918	0.769560263	0.0061635	0.007159027	0.89179926	1.10E-18	2.75E-14	N
Trappc4	2.209502566	2.313828742	0.007508085	0.009740213	1.047217042	1.13E-18	2.81E-14	N
Rcl1	0.992109176	1.074743585	0.005424986	0.007234469	1.083291648	1.19E-18	2.96E-14	N
Prmt3	0.629323164	0.69120132	0.00413455	0.005548899	1.098324931	1.25E-18	3.11E-14	N
Sp8	0.252602293	0.294730224	0.002912676	0.004034049	1.166775726	1.29E-18	3.20E-14	N
Dedd2	0.096440735	0.122214799	0.001538981	0.002266352	1.267252884	1.32E-18	3.29E-14	N
G3bp2	3.57257639	3.717491256	0.010046519	0.013006914	1.040563126	1.35E-18	3.37E-14	N
Ank1	0.033937737	0.021141981	0.001050123	0.001086667	0.622963796	1.39E-18	3.45E-14	Y
Ndufa4	11.545738	11.81612764	0.019383442	0.024828046	1.023419	1.45E-18	3.61E-14	N
Nrp1	0.444116659	0.387825677	0.005455592	0.006515146	0.87325181	1.45E-18	3.61E-14	N
Peg12	0.097807838	0.076590561	0.001603765	0.001822063	0.78307181	1.48E-18	3.67E-14	N
Pnisr	1.953950209	2.070695956	0.007647861	0.010068748	1.059748579	1.51E-18	3.75E-14	N
Hebp1	0.167721974	0.132432114	0.002933981	0.003290196	0.789593101	1.51E-18	3.75E-14	Y
Slc3a2	1.202139397	1.312846308	0.007017782	0.009627516	1.092091576	1.54E-18	3.83E-14	N
Ikzf1	0.039262244	0.025700475	0.001156923	0.001243457	0.654584988	1.57E-18	3.90E-14	Y
Tjp2	0.434762796	0.487523087	0.003509954	0.004752604	1.121354201	1.61E-18	4.01E-14	N
Lum	0.037511393	0.020749008	0.001458792	0.001223331	0.553138829	1.64E-18	4.09E-14	Y
Hsd17b10	2.485873267	2.604432743	0.008562559	0.011110621	1.04769329	1.66E-18	4.12E-14	N
Zic5	0.235573464	0.28003301	0.002831823	0.00402657	1.188729007	1.68E-18	4.18E-14	N
Nap1l4	2.159351465	2.269972885	0.007708087	0.010019505	1.051229001	1.79E-18	4.46E-14	N
Polr2k	2.691586319	2.564035053	0.008644131	0.010665329	0.952611118	1.88E-18	4.66E-14	N
Bcl11a	0.007794887	0.014932998	0.000439949	0.000772411	1.915742826	1.89E-18	4.69E-14	N
Slc2a8	0.082481892	0.103705741	0.001413532	0.002024262	1.25731526	1.91E-18	4.75E-14	N
Gnb1	3.211397323	3.356466381	0.009509104	0.012599297	1.045173189	2.03E-18	5.06E-14	N
Ppp2r1a	1.278984986	1.369080835	0.005936109	0.007856443	1.070443242	2.04E-18	5.08E-14	N
Col23a1	0.15414688	0.124376154	0.002566493	0.002971456	0.806867805	2.05E-18	5.11E-14	N
Mea1	1.072456469	1.153731285	0.005559665	0.007352071	1.07578379	2.10E-18	5.22E-14	N
Rspo1	0.103540078	0.121625339	0.002110643	0.002713726	1.174669187	2.15E-18	5.34E-14	N
Lama5	0.190794839	0.223601996	0.002277551	0.003151628	1.171949923	2.21E-18	5.49E-14	Y
Jade1	0.489758718	0.538177388	0.004187701	0.005483838	1.098862293	2.25E-18	5.60E-14	N
Ahsa1	2.281959035	2.39851456	0.00815973	0.010665492	1.051076958	2.34E-18	5.81E-14	N
Bag6	0.846140932	0.915667859	0.004765025	0.00630769	1.082169441	2.39E-18	5.94E-14	Y
Snrpb2	2.541252938	2.41773097	0.008241357	0.010258509	0.951393281	2.41E-18	5.98E-14	Y
Anapc11	2.37233175	2.486540653	0.0079534	0.010394423	1.048142045	2.41E-18	5.99E-14	N
Rhno1	0.763251307	0.83487248	0.004587641	0.006183201	1.093836948	2.41E-18	5.99E-14	N
Shf	0.44001535	0.49687586	0.003765153	0.005155026	1.129223923	2.45E-18	6.09E-14	Y
Ptpre	0.095193553	0.073014501	0.001831198	0.002060189	0.767010983	2.49E-18	6.20E-14	N
Pitpnc1	0.186429702	0.220576099	0.00220526	0.003096061	1.183159641	2.50E-18	6.22E-14	N
Kdm5b	1.66786588	1.779384603	0.007624697	0.010071328	1.066863124	2.51E-18	6.24E-14	N
Pls3	0.710893654	0.805713837	0.005352002	0.007487037	1.13338167	2.53E-18	6.29E-14	N
Cks2	6.307046577	6.535347978	0.016066952	0.02091185	1.03619783	2.53E-18	6.29E-14	N
Esf1	2.510433156	2.633552089	0.008232433	0.010774849	1.049042904	2.61E-18	6.50E-14	N
Srf	0.244399674	0.282430149	0.00254977	0.003523966	1.155607716	2.72E-18	6.77E-14	Y
Ncf4	0.024583873	0.013439698	0.00088314	0.0008048	0.546687587	2.96E-18	7.35E-14	N
Dab2	1.321029405	1.30789484	0.018359326	0.024493007	0.990057326	3.00E-18	7.47E-14	N
Sord	0.305199789	0.366644398	0.003704921	0.005443495	1.201325858	3.04E-18	7.56E-14	N
Hnrnpa3	7.807814074	8.112311864	0.019299609	0.025811996	1.038999109	3.06E-18	7.60E-14	N
Edem2	0.190626949	0.222147994	0.002217099	0.003043817	1.165354612	3.11E-18	7.74E-14	N
Cdkn1b	0.179858013	0.216056903	0.00215384	0.003128615	1.201263701	3.14E-18	7.82E-14	N
Aamp	2.92725572	2.782371203	0.009244182	0.011205467	0.950505002	3.23E-18	8.03E-14	N
Pou3f1	0.718376745	0.841985303	0.007938387	0.011421476	1.17206648	3.25E-18	8.07E-14	Y
Phb	1.642538495	1.742130703	0.006863539	0.00898492	1.060633105	3.27E-18	8.14E-14	N
Rasgrp3	0.339425337	0.416709239	0.004200547	0.006328246	1.227690433	3.41E-18	8.47E-14	N
Gnpda1	0.261140692	0.307816246	0.003097324	0.004395049	1.178737192	3.42E-18	8.51E-14	N
Gm10457	0.121912026	0.064290486	0.005100614	0.004106386	0.527351471	3.62E-18	8.99E-14	N
Rcbtb2	0.923418238	0.9985067	0.00526178	0.006968297	1.081315767	3.65E-18	9.08E-14	N
Gas8	0.472585984	0.526623964	0.00354259	0.004813615	1.114345287	3.69E-18	9.18E-14	N
Efna1	0.163572696	0.202774394	0.002461946	0.003571957	1.239659175	3.70E-18	9.19E-14	N
Adgrl1	0.271070178	0.318426534	0.002660488	0.003803359	1.174701459	3.74E-18	9.30E-14	N
Rpl18	62.34494172	63.07831964	0.050421631	0.065977238	1.011763231	3.77E-18	9.36E-14	Y
Nsmce2	1.194248573	1.277910952	0.005679418	0.007489014	1.07005441	3.82E-18	9.49E-14	N
Trmt10a	0.685902048	0.622391638	0.004314459	0.005240456	0.907406005	3.87E-18	9.61E-14	N
Nr2f6	0.686357749	0.751286989	0.004548442	0.006076475	1.094599703	3.93E-18	9.78E-14	Y
Spop	0.871804097	0.946830668	0.005015685	0.006690277	1.08605898	4.02E-18	1.00E-13	N
Psmg1	1.54463472	1.642393995	0.006499878	0.008560662	1.063289576	4.10E-18	1.02E-13	N
Man2b1	0.221350794	0.258301568	0.002386451	0.003332979	1.166933099	4.24E-18	1.05E-13	N
Tmem2	0.293159687	0.336424726	0.00285645	0.003947237	1.147581815	4.27E-18	1.06E-13	N
Mak16	2.292584065	2.167446064	0.008504402	0.010456813	0.945416178	4.31E-18	1.07E-13	N
Pfkl	2.702403223	2.814791527	0.010892194	0.013752782	1.041588281	4.35E-18	1.08E-13	N
Nkx6-1	0.110903247	0.085628954	0.002085027	0.002328365	0.772105022	4.33E-18	1.08E-13	N
App	0.519379287	0.459111094	0.004423693	0.005251737	0.883961115	4.36E-18	1.08E-13	N
Hspd1	24.02962057	23.49891932	0.037235481	0.047197727	0.977914706	4.38E-18	1.09E-13	Y
Nasp	13.59732815	14.08107046	0.030227338	0.040622902	1.035576277	4.46E-18	1.11E-13	N
Rom1	0.074758958	0.0953747	0.001348686	0.001959998	1.275762835	4.95E-18	1.23E-13	N
Stra6	0.173118434	0.214956576	0.002280732	0.003433629	1.241673524	4.99E-18	1.24E-13	N
Ubap2l	2.881925457	2.750304555	0.009506169	0.011888023	0.954328832	4.98E-18	1.24E-13	N
Csrp1	0.965222814	1.047235431	0.008039141	0.010416098	1.084967549	5.06E-18	1.26E-13	N
Eif3h	5.89458915	6.073368177	0.012833949	0.01661684	1.030329345	5.06E-18	1.26E-13	N
Elavl3	0.041468796	0.059181829	0.001082578	0.001707942	1.427141223	5.24E-18	1.30E-13	N
Slc7a7	0.235429558	0.299367312	0.003975003	0.006149049	1.271579129	5.52E-18	1.37E-13	N
Bbip1	1.00393342	0.918615161	0.005433725	0.006530879	0.915016019	5.56E-18	1.38E-13	N
Bnip3l	3.457068163	3.304751051	0.010868276	0.013432701	0.955940379	5.64E-18	1.40E-13	N
Arl3	1.796397563	1.900695563	0.007300869	0.009506418	1.058059531	5.77E-18	1.43E-13	N
Dnal4	0.27181369	0.30864149	0.002623272	0.003541617	1.135489128	6.28E-18	1.56E-13	N
Serpine2	0.263179354	0.303336346	0.002669852	0.003701448	1.152584126	6.58E-18	1.64E-13	N
Dlst	0.716769799	0.778009196	0.00445263	0.005874115	1.085438026	6.73E-18	1.67E-13	N
Gm15915	0.029308773	0.015679648	0.001191573	0.001078191	0.534981374	6.78E-18	1.68E-13	N
Prkcsh	1.476855183	1.565685543	0.00654902	0.008507112	1.060148321	6.80E-18	1.69E-13	Y
Smim14	0.240873987	0.279522144	0.002612875	0.003621139	1.160449694	6.96E-18	1.73E-13	N
Cpne3	0.256223917	0.295241089	0.002588528	0.003573074	1.152277635	7.19E-18	1.79E-13	N
Ybx3	5.615460258	5.783589421	0.014116243	0.017786704	1.029940407	7.29E-18	1.81E-13	N
Cep170b	0.132369166	0.159900971	0.001897428	0.002661956	1.207992584	7.33E-18	1.82E-13	Y
Tk1	0.667434163	0.731363226	0.004386134	0.005884704	1.095783323	7.94E-18	1.97E-13	Y
Btrc	0.221998369	0.257594215	0.002347447	0.003245481	1.160342828	8.06E-18	2.00E-13	N
Pdzd4	0.152491965	0.184343931	0.002072473	0.002939816	1.208876351	8.19E-18	2.04E-13	N
1700007K13Rik	0.029212836	0.049671867	0.001532464	0.002905728	1.700343862	8.41E-18	2.09E-13	N
Ndufa5	2.872211829	2.731559712	0.009323705	0.011453184	0.951030034	8.53E-18	2.12E-13	N
Dnmt3a	0.460497913	0.511258695	0.003648211	0.004896447	1.110230209	8.70E-18	2.16E-13	N
Tfg	1.088166163	1.166227846	0.005630085	0.007389602	1.071736915	8.74E-18	2.17E-13	N
Rps12-ps3	0.666450808	0.740715998	0.004748114	0.006451749	1.111433865	8.82E-18	2.19E-13	N
Pigx	1.164843862	1.245687114	0.005934325	0.007756576	1.069402651	9.00E-18	2.24E-13	N
Chst2	0.155394061	0.124533344	0.002131821	0.002375621	0.801403494	9.22E-18	2.29E-13	N
Serpinb6a	0.744303737	0.81907494	0.004827693	0.006555021	1.100457917	9.46E-18	2.35E-13	N
Mtfr1	0.46059385	0.512201831	0.003481212	0.004704294	1.112046613	9.80E-18	2.44E-13	N
Nrxn2	0.14138725	0.170432664	0.001971046	0.002764822	1.205431636	1.00E-17	2.49E-13	Y
Arl8a	0.142466542	0.170668448	0.0018955	0.002657143	1.197954592	1.01E-17	2.51E-13	Y
Cox18	0.371420348	0.413644044	0.00307004	0.004103219	1.113681699	1.02E-17	2.53E-13	N
Rasal2	0.174533506	0.205682399	0.002103121	0.00292803	1.178469415	1.03E-17	2.56E-13	N
Btbd17	0.088741785	0.1162416	0.001697262	0.002560163	1.309885751	1.04E-17	2.58E-13	N
Tacc3	1.216458004	1.301174991	0.005905534	0.007776841	1.069642345	1.05E-17	2.61E-13	N
Washc1	0.244567564	0.281172633	0.002478795	0.003403139	1.149672627	1.05E-17	2.61E-13	N
H2-Q4	0.03530484	0.04963257	0.000941231	0.001437643	1.405829048	1.15E-17	2.85E-13	N
Acads	0.558065909	0.615828978	0.00393675	0.005308063	1.103505819	1.15E-17	2.86E-13	Y
Snx6	2.532738524	2.647070382	0.008644121	0.011114589	1.045141596	1.23E-17	3.05E-13	N
Pafah1b3	1.820501751	1.928439502	0.007411058	0.009746467	1.059290111	1.23E-17	3.05E-13	N
Ror2	0.292967813	0.334931426	0.002836106	0.003899116	1.143236257	1.23E-17	3.06E-13	Y
Pde4a	0.055139828	0.073682556	0.001197844	0.001802086	1.336285553	1.25E-17	3.12E-13	N
Alx3	0.032666571	0.046842457	0.000925663	0.001438636	1.433956973	1.26E-17	3.14E-13	Y
Phkg1	0.309900705	0.210791056	0.0079813	0.007566429	0.680189017	1.30E-17	3.23E-13	N
Msrb2	0.079987528	0.101622981	0.001398989	0.002045468	1.27048533	1.32E-17	3.28E-13	N
Poc1a	0.20547321	0.239006563	0.002236193	0.003087434	1.16320061	1.36E-17	3.39E-13	N
Tdrd3	0.197870197	0.231225685	0.002217965	0.003082705	1.16857257	1.40E-17	3.48E-13	N
6330403K07Rik	0.176476232	0.145636028	0.002197892	0.002518233	0.825244434	1.46E-17	3.62E-13	N
Pop4	1.303065189	1.385349943	0.005984445	0.007804738	1.063147074	1.52E-17	3.78E-13	N
Fam133b	1.728905838	1.624749479	0.007302532	0.009030343	0.93975591	1.52E-17	3.79E-13	N
Gnpda2	0.208543196	0.243879436	0.002307972	0.003237862	1.169443265	1.54E-17	3.83E-13	N
Unc5b	0.218280808	0.259244705	0.002563592	0.003638159	1.18766605	1.60E-17	3.98E-13	Y
Paip1	0.635535089	0.699807443	0.004205553	0.005699426	1.101131086	1.62E-17	4.03E-13	N
Cops6	2.601117667	2.712421896	0.008251077	0.010701764	1.042790924	1.62E-17	4.04E-13	N
Ide	0.553652804	0.61221362	0.003879532	0.005241453	1.105771733	1.72E-17	4.27E-13	N
Zbtb22	0.179570202	0.209022675	0.002091552	0.002861813	1.164016481	1.72E-17	4.27E-13	Y
Unc45a	0.248500983	0.286595669	0.002482868	0.003441866	1.153297929	1.74E-17	4.33E-13	N
Map1lc3a	0.684870725	0.740165835	0.0044375	0.005790574	1.080738026	1.80E-17	4.47E-13	N
Rbm15	0.332949585	0.38464259	0.003023195	0.004277385	1.155257756	1.85E-17	4.61E-13	N
Ppp1r35	0.509977455	0.566275003	0.003644023	0.004954056	1.110392229	1.87E-17	4.64E-13	Y
Hmgb3	5.73813978	5.935906001	0.014545302	0.01896942	1.034465215	1.88E-17	4.68E-13	N
Tex19.1	0.027965655	0.052658467	0.000995689	0.002142177	1.882969217	1.95E-17	4.86E-13	N
Gars	2.144457236	2.250717177	0.00771941	0.010027297	1.049550972	1.99E-17	4.94E-13	N
Msh2	1.036168274	1.11282273	0.005651682	0.007440237	1.073978772	2.04E-17	5.07E-13	N
Mrpl13	2.602460786	2.720831532	0.008266421	0.010877053	1.045484161	2.09E-17	5.20E-13	N
Rsph1	0.045977839	0.064997839	0.001503749	0.002252196	1.413677561	2.25E-17	5.58E-13	N
Rnpep	0.631409795	0.679372814	0.005103105	0.0059439	1.075961791	2.26E-17	5.61E-13	N
Galnt12	0.041780592	0.057570637	0.001026365	0.00156733	1.377927749	2.28E-17	5.67E-13	N
Zdhhc2	0.259965463	0.297245255	0.002605084	0.003557651	1.143402865	2.30E-17	5.72E-13	N
Scrib	0.344246175	0.386057296	0.002922775	0.003941854	1.121457039	2.33E-17	5.79E-13	Y
AU020206	0.310644217	0.275120839	0.002819031	0.003440075	0.885646099	2.37E-17	5.88E-13	N
Wdr90	0.100781887	0.123275828	0.001568471	0.002209899	1.223194284	2.39E-17	5.94E-13	N
Cyp51	0.341152204	0.297874013	0.003161911	0.003746767	0.873141105	2.39E-17	5.94E-13	N
Gstk1	0.101813211	0.124965615	0.001600473	0.002261815	1.227400788	2.41E-17	5.98E-13	N
Smad4	1.150237444	1.229457303	0.005776291	0.007567641	1.068872614	2.41E-17	5.99E-13	N
Eny2	4.018491869	3.877903093	0.010169924	0.012724567	0.965014542	2.43E-17	6.05E-13	N
Nup43	1.478510097	1.565292569	0.006510569	0.008446381	1.058695894	2.46E-17	6.11E-13	N
Slc43a3	0.115844006	0.092741777	0.001875168	0.00218065	0.800574669	2.48E-17	6.17E-13	Y
Mrps6	0.978198302	0.897984045	0.005548119	0.006747293	0.91799796	2.49E-17	6.20E-13	N
Rad51	1.019043507	1.092388101	0.005453672	0.007154829	1.071973957	2.57E-17	6.40E-13	N
Cldn3	0.051374298	0.075529532	0.001535753	0.002605805	1.470181282	2.62E-17	6.51E-13	N
Ube2l6	0.072672327	0.057727826	0.001574564	0.001922879	0.794357755	2.73E-17	6.78E-13	Y
1700013H16Rik	0.076533794	0.096435729	0.001476323	0.002088853	1.260041144	2.75E-17	6.84E-13	N
Nfyb	1.428215091	1.527174127	0.006456286	0.008612566	1.069288608	2.90E-17	7.21E-13	N
Ryk	1.196383173	1.286281291	0.006327015	0.008409199	1.075141577	2.97E-17	7.40E-13	N
Arhgap8	0.034081642	0.048099972	0.000948701	0.001450908	1.411316153	3.05E-17	7.59E-13	N
Unc50	0.489350986	0.544150587	0.003584128	0.004873943	1.111984247	3.15E-17	7.84E-13	N
0610010K14Rik	0.542260277	0.594411915	0.003804485	0.005046549	1.096174549	3.23E-17	8.04E-13	N
Gkap1	0.636254617	0.692616025	0.004260985	0.005623842	1.088583103	3.36E-17	8.34E-13	N
Fam49b	1.120353048	1.201595473	0.005570413	0.007369612	1.072515021	3.53E-17	8.77E-13	N
Zbtb8os	0.771885643	0.833221991	0.004580447	0.006018929	1.079462999	3.56E-17	8.86E-13	N
Mipep	0.178251067	0.208668998	0.00209659	0.002899544	1.170646558	3.96E-17	9.83E-13	N
Prph	0.030699861	0.046331591	0.000929136	0.001556313	1.509179189	4.08E-17	1.01E-12	N
Pole3	1.42236293	1.333241639	0.006302792	0.007796111	0.937342792	4.16E-17	1.03E-12	N
Prss23	0.059960666	0.042244665	0.001389055	0.001442615	0.704539631	4.19E-17	1.04E-12	N
Bbc3	0.129371133	0.155067395	0.001816531	0.002537121	1.198624391	4.21E-17	1.05E-12	Y
Arhgef25	0.256727587	0.294140763	0.002565561	0.003521814	1.145731033	4.30E-17	1.07E-12	N
Ufc1	1.874682208	1.97689315	0.007156655	0.009377066	1.054521743	4.47E-17	1.11E-12	N
St14	0.065429079	0.083428302	0.001386861	0.001959351	1.275095169	4.59E-17	1.14E-12	N
Cep112	0.113661438	0.138562502	0.001688887	0.002392165	1.219081025	4.64E-17	1.15E-12	N
Hey1	0.117762748	0.094667348	0.002003218	0.002300518	0.803881955	4.62E-17	1.15E-12	N
Slc16a3	2.357029788	2.221637128	0.01043202	0.012971121	0.942557934	4.68E-17	1.16E-12	N
Ube2a	1.354127692	1.456831847	0.00616689	0.008439345	1.075845251	4.69E-17	1.17E-12	N
Bckdk	0.577900897	0.637992691	0.003954796	0.005362027	1.10398287	4.69E-17	1.17E-12	N
Atg4d	0.198853552	0.229614493	0.002231248	0.003050447	1.154691432	4.73E-17	1.17E-12	N
Ebp	0.601765242	0.656501749	0.004261004	0.005629172	1.090959901	4.89E-17	1.22E-12	N
Galk2	0.20513743	0.240853539	0.002273156	0.003209195	1.174108201	5.12E-17	1.27E-12	N
Bahcc1	0.234590109	0.271701969	0.002421665	0.003366695	1.158198741	5.25E-17	1.31E-12	Y
Ppp1r2	1.629395117	1.728258734	0.007188944	0.009495352	1.060675042	5.35E-17	1.33E-12	N
Ptprk	0.348731232	0.39761072	0.003168091	0.004392782	1.140163781	5.63E-17	1.40E-12	N
Dock11	0.318630978	0.369473808	0.003095215	0.004411241	1.159566501	5.67E-17	1.41E-12	N
Cfc1	0.317671607	0.380319881	0.003867203	0.005633119	1.197210804	5.93E-17	1.47E-12	N
Apobec3	0.079411906	0.098911463	0.001467978	0.002037463	1.245549544	6.03E-17	1.50E-12	N
Cox16	0.20317072	0.173930129	0.002239436	0.002664803	0.856078717	6.07E-17	1.51E-12	N
Kif21a	0.514774308	0.575824262	0.00471761	0.006370838	1.118595573	6.99E-17	1.74E-12	N
Epb42	0.020314674	0.011789209	0.000771167	0.000788379	0.580329726	7.13E-17	1.77E-12	N
Sdc1	0.589533266	0.647227571	0.004215504	0.005618419	1.097864375	7.58E-17	1.88E-12	Y
Socs1	0.06195136	0.080205918	0.001246038	0.001826116	1.294659525	7.60E-17	1.89E-12	N
Ppih	2.103060392	2.209219161	0.007360334	0.009633585	1.050478231	7.74E-17	1.92E-12	N
Rbm24	0.50832254	0.418674107	0.008154276	0.009279474	0.823638682	8.40E-17	2.09E-12	N
Cldnd1	0.819038711	0.885369592	0.004840345	0.006412779	1.080986259	8.47E-17	2.11E-12	N
Smad6	0.101573368	0.12622313	0.001702876	0.002450569	1.242679386	8.68E-17	2.16E-12	Y
Ak4	0.28114357	0.246512359	0.002690596	0.003247897	0.876820193	8.71E-17	2.16E-12	N
Slc1a5	0.260109368	0.29716666	0.002601646	0.00356528	1.142468117	8.87E-17	2.21E-12	N
Bsg	9.262435842	9.530003537	0.018665168	0.024534341	1.028887401	8.98E-17	2.23E-12	N
Hbq1b	0.010313235	0.004244115	0.00053822	0.00045413	0.411521256	8.98E-17	2.23E-12	Y
Naxe	0.640379911	0.701968798	0.004199	0.005648515	1.096175545	9.18E-17	2.28E-12	N
5031439G07Rik	0.201491821	0.233269148	0.002288768	0.003140734	1.157710254	9.35E-17	2.32E-12	N
Pcsk2	0.04396316	0.063229457	0.001198848	0.001936112	1.438237312	9.41E-17	2.34E-12	N
Zdhhc8	0.097448074	0.120171337	0.001531836	0.002191736	1.233183289	9.59E-17	2.38E-12	Y
Ifngr2	0.126373099	0.155499666	0.001873736	0.00272993	1.23048075	9.61E-17	2.39E-12	N
Trappc13	0.690435075	0.748064605	0.004319314	0.005701324	1.083468428	1.06E-16	2.65E-12	N
Gm16286	2.122127884	2.227806814	0.007462401	0.009791815	1.049798568	1.07E-16	2.67E-12	Y
Slc4a1	0.005540366	0.001061029	0.000413843	0.000211522	0.191508809	1.08E-16	2.69E-12	Y
Rpn1	1.917086391	1.79195976	0.008612972	0.010384277	0.934730833	1.08E-16	2.69E-12	N
Pgls	3.16949681	3.293512005	0.009414943	0.012237742	1.039127724	1.08E-16	2.70E-12	Y
Hesx1	0.268527846	0.306991001	0.005312217	0.006880405	1.14323712	1.10E-16	2.72E-12	N
Hopx	0.064949393	0.048217865	0.001395257	0.00155902	0.742391302	1.11E-16	2.75E-12	N
Parp1	4.32740922	4.342122844	0.024202608	0.02754767	1.0034001	1.15E-16	2.86E-12	N
Adpgk	0.335276059	0.376979605	0.002915103	0.00396242	1.124385695	1.21E-16	3.01E-12	N
Npdc1	0.11260613	0.138130231	0.001704138	0.002438218	1.226667065	1.28E-16	3.19E-12	N
Postn	0.020242721	0.009274178	0.000983927	0.000822272	0.458148774	1.32E-16	3.27E-12	N
Wdr5	0.704993524	0.766966637	0.00440973	0.005880308	1.087905931	1.33E-16	3.31E-12	N
Mff	0.919412865	0.987503439	0.005030312	0.006617744	1.074058756	1.35E-16	3.35E-12	N
Nme5	0.04396316	0.062600699	0.001510535	0.002404351	1.423935387	1.35E-16	3.35E-12	N
Mrpl44	0.569386482	0.624631587	0.003900331	0.005239266	1.09702567	1.35E-16	3.36E-12	N
Ppm1a	0.936657553	1.004637089	0.005108412	0.006709453	1.072576723	1.39E-16	3.44E-12	N
Smarce1	3.507147311	3.643140645	0.010278308	0.013293831	1.038776054	1.43E-16	3.55E-12	N
Psmb2	6.070537727	6.234369474	0.012293003	0.016046455	1.026988012	1.43E-16	3.56E-12	N
Nme7	0.393437905	0.442645498	0.003193284	0.004380648	1.125070801	1.45E-16	3.61E-12	N
Gm20442	0.092651221	0.056666798	0.003176038	0.002944552	0.61161415	1.45E-16	3.61E-12	N
Lig1	3.23864345	3.097968326	0.010327224	0.012877248	0.956563566	1.56E-16	3.87E-12	N
Cse1l	1.355950496	1.268047314	0.006110008	0.007511255	0.935172278	1.57E-16	3.91E-12	Y
Tada3	0.363625462	0.404841435	0.003047839	0.004092543	1.113347325	1.61E-16	4.00E-12	N
Agpat5	0.958866983	0.885526781	0.005273901	0.006479015	0.923513685	1.61E-16	4.01E-12	N
Nespas	0.220967046	0.254018155	0.002365275	0.003240614	1.149574837	1.63E-16	4.05E-12	N
Lepr	0.573247949	0.454513302	0.008638629	0.00934677	0.792873839	1.70E-16	4.22E-12	N
Prune2	0.033218209	0.046606673	0.000905395	0.001384234	1.403045929	1.72E-16	4.28E-12	N
Pold1	0.575142706	0.63665658	0.003942821	0.005367977	1.106954106	1.73E-16	4.30E-12	Y
Slc8b1	0.033074303	0.045624239	0.000913742	0.00135338	1.379446704	1.75E-16	4.36E-12	N
Cdkn2aipnl	0.666139013	0.726058082	0.00421478	0.005622704	1.089949797	1.77E-16	4.39E-12	N
Prelid1	4.921427544	4.764805282	0.0119909	0.015070687	0.968175441	1.82E-16	4.54E-12	N
Hist3h2ba	0.218160886	0.255550753	0.002587177	0.003611829	1.171386662	1.91E-16	4.74E-12	N
Zcchc7	0.597328153	0.543246748	0.004022156	0.004899227	0.909461149	1.91E-16	4.75E-12	N
Bod1l	1.43248429	1.530239321	0.006504346	0.008695682	1.068241607	1.99E-16	4.95E-12	N
Eif3e	6.177483571	6.35395135	0.013347326	0.01742902	1.028566289	2.01E-16	4.99E-12	N
Cux1	0.43428311	0.481117617	0.003452563	0.00458875	1.107843261	2.13E-16	5.30E-12	N
Tmem114	0.037199597	0.050890085	0.001170413	0.001712559	1.368027863	2.19E-16	5.43E-12	N
Tbxa2r	0.029284789	0.04248045	0.00085583	0.001349408	1.450597759	2.20E-16	5.46E-12	N
5730507C01Rik	0.052933276	0.069713522	0.001152801	0.00171131	1.31700752	2.24E-16	5.57E-12	N
Hist1h2ap	2.862258359	3.463394506	0.014831261	0.025714066	1.210021624	2.26E-16	5.62E-12	N
Tjap1	0.304864009	0.34322317	0.002752051	0.003729451	1.125823841	2.27E-16	5.64E-12	Y
Vta1	0.746534274	0.809761465	0.004481928	0.005980042	1.084694292	2.36E-16	5.87E-12	N
Hdac5	0.122895381	0.145871812	0.001754038	0.002415005	1.186959276	2.36E-16	5.88E-12	Y
Tro	0.319782223	0.279757928	0.002919556	0.003476809	0.8748389	2.43E-16	6.03E-12	N
Ebf2	0.05065477	0.034856761	0.001485691	0.001625101	0.688123957	2.43E-16	6.05E-12	N
Pbx1	1.310164532	1.419106378	0.006726842	0.009143996	1.083151271	2.48E-16	6.18E-12	N
Pick1	0.203434547	0.236727316	0.002251033	0.003132521	1.163653466	2.49E-16	6.20E-12	N
Zpr1	0.969492013	1.040515581	0.005285817	0.006956683	1.073258539	2.53E-16	6.29E-12	N
Ngfr	0.063486353	0.04456321	0.001474797	0.001514618	0.701933687	2.55E-16	6.33E-12	N
Rce1	0.721998369	0.779856172	0.004416851	0.005811177	1.080135642	2.62E-16	6.51E-12	Y
Ccdc22	0.285892455	0.323260109	0.002688214	0.003655965	1.130705285	2.70E-16	6.71E-12	N
A830082K12Rik	0.011776275	0.005344441	0.000539102	0.000457065	0.453831241	2.75E-16	6.85E-12	N
Cyct	0.005516381	0.012417967	0.000391714	0.00083556	2.251107417	2.82E-16	7.01E-12	N
Trim28	5.242720775	5.434825323	0.013915417	0.018241518	1.036642148	2.83E-16	7.03E-12	N
Rnf8	0.403223485	0.446300153	0.003242177	0.004335347	1.106830751	2.84E-16	7.07E-12	N
Gm47561	0.028565261	0.014618619	0.001192247	0.000994609	0.511762136	2.86E-16	7.12E-12	N
Zc3hc1	0.547584784	0.602703659	0.003823945	0.005169659	1.100658155	2.93E-16	7.29E-12	N
Prdx2	16.44006332	15.68279168	0.037727328	0.042111129	0.953937426	2.98E-16	7.41E-12	N
Ubap1	0.288075023	0.325067788	0.002685085	0.00363227	1.12841365	3.05E-16	7.59E-12	N
Sertad3	0.129850818	0.156285613	0.001794998	0.00254725	1.203578197	3.09E-16	7.69E-12	N
H2-T22	0.044562767	0.059889181	0.001040831	0.00156243	1.343928703	3.11E-16	7.72E-12	N
Cep44	0.285220895	0.322041891	0.002669962	0.003617535	1.129096418	3.13E-16	7.78E-12	N
Spns2	0.096776515	0.079891539	0.001818166	0.002227404	0.825526106	3.19E-16	7.92E-12	N
Ccdc34	3.502638269	3.632530357	0.010404742	0.013400537	1.037084071	3.29E-16	8.18E-12	N
Stx5a	0.367630834	0.412700908	0.003078906	0.004197699	1.12259601	3.31E-16	8.22E-12	N
Snx3	2.671031803	2.814791527	0.012303348	0.016261838	1.053821794	3.33E-16	8.29E-12	N
Ikzf5	0.256967429	0.222344481	0.002541327	0.00300675	0.86526328	3.36E-16	8.36E-12	N
Brd7	1.68961961	1.592171965	0.006989116	0.008625521	0.942325691	3.40E-16	8.46E-12	N
Plekha7	0.17309445	0.201241797	0.00218612	0.002995034	1.162612647	3.41E-16	8.48E-12	N
Tmem189	0.322996115	0.364247259	0.002926628	0.003974515	1.127714058	3.42E-16	8.50E-12	N
Haus5	0.263251307	0.299838881	0.002558889	0.003499571	1.138983445	3.45E-16	8.57E-12	N
Twf2	0.304887993	0.347663772	0.002785542	0.003855069	1.140299976	3.57E-16	8.87E-12	N
Tmem170	0.079867607	0.100640547	0.001397713	0.002035651	1.260092182	3.57E-16	8.87E-12	N
Polr2m	3.437329112	3.55425001	0.010106402	0.01282835	1.034015043	3.68E-16	9.16E-12	N
Six2	0.041396844	0.02593626	0.001200318	0.00114092	0.626527469	3.86E-16	9.59E-12	N
Myl3	0.331366623	0.188273667	0.011879011	0.009815962	0.568173297	3.99E-16	9.93E-12	N
Ell2	0.092675205	0.07167839	0.001807917	0.00203565	0.773436545	4.04E-16	1.00E-11	Y
Elob	9.957955581	10.19538649	0.017650502	0.022977568	1.023843339	4.06E-16	1.01E-11	N
Rbm42	1.517100782	1.611427673	0.006522534	0.008640211	1.062175758	4.16E-16	1.03E-11	Y
Prkar2a	0.303233079	0.345502417	0.002969751	0.004073824	1.139395536	4.22E-16	1.05E-11	N
Cd151	0.495323068	0.547137187	0.003818638	0.005127045	1.104606715	4.32E-16	1.07E-11	N
Ttc39a	0.048088454	0.066569733	0.001149404	0.00180482	1.384318431	4.35E-16	1.08E-11	N
Ube2e1	1.488775363	1.576295831	0.006451455	0.00845208	1.058786886	4.63E-16	1.15E-11	N
Chmp7	0.29452679	0.331787637	0.00273752	0.003700231	1.126510891	4.85E-16	1.21E-11	N
Atxn2l	0.609943877	0.665147169	0.003993375	0.005339302	1.090505527	4.93E-16	1.23E-11	Y
Usp19	0.504341152	0.543561127	0.004448389	0.005455151	1.077764772	4.95E-16	1.23E-11	N
Cck	0.038134983	0.023892797	0.001282975	0.001654014	0.626532245	4.99E-16	1.24E-11	N
Mex3a	0.793159687	0.866585452	0.004924153	0.0066719	1.092573748	5.16E-16	1.28E-11	N
Tax1bp3	0.460066197	0.517467678	0.003945369	0.00545211	1.124767874	5.18E-16	1.29E-11	N
Vmp1	0.843694536	0.911895312	0.004921474	0.006552128	1.080835862	5.18E-16	1.29E-11	N
Igf2bp2	1.72458867	1.816402719	0.007286508	0.009380016	1.053238231	5.22E-16	1.30E-11	N
Nup62	1.056698806	1.1386018	0.005501304	0.007375094	1.077508363	5.33E-16	1.32E-11	N
Ptgds	0.075814266	0.100954926	0.001713067	0.002686581	1.331608567	5.48E-16	1.36E-11	N
Mterf3	0.224540701	0.257633513	0.002357799	0.003238451	1.147380013	5.63E-16	1.40E-11	N
Sost	0.014438528	0.022910363	0.000711217	0.001085968	1.586751932	5.65E-16	1.40E-11	N
D030056L22Rik	0.803137142	0.860533658	0.004771428	0.006222526	1.071465399	5.68E-16	1.41E-11	N
Sdha	1.359811963	1.44441388	0.006256894	0.008212946	1.062215894	5.91E-16	1.47E-11	N
Mis18bp1	0.807262436	0.873934059	0.005080264	0.006739553	1.082589775	5.98E-16	1.49E-11	N
Stbd1	0.093034969	0.113726569	0.001586632	0.002222648	1.222406694	6.33E-16	1.57E-11	N
Vim	2.164723941	2.303139859	0.018695936	0.02421357	1.063941603	6.33E-16	1.57E-11	N
Zfp7	0.191058666	0.218532636	0.002468898	0.003163375	1.143798612	6.33E-16	1.57E-11	N
Trap1	0.579459874	0.629307973	0.003936993	0.005195425	1.086025109	6.39E-16	1.59E-11	N
Mex3d	0.190315153	0.223562699	0.002152318	0.003046341	1.174697312	6.41E-16	1.59E-11	Y
Rsu1	0.558953327	0.615436004	0.004033015	0.005453904	1.101050794	6.43E-16	1.60E-11	N
Acadl	0.301626133	0.340197273	0.00290171	0.003932153	1.127877313	7.09E-16	1.76E-11	N
Pdgfa	1.412121648	1.50237749	0.010818696	0.013926718	1.063915062	7.14E-16	1.77E-11	Y
Fbxl15	0.109823955	0.132903682	0.001632733	0.002304399	1.210152025	7.17E-16	1.78E-11	N
Angpt1	0.051470236	0.035406924	0.001320577	0.001360816	0.68791067	7.20E-16	1.79E-11	N
Kti12	0.781695208	0.848194286	0.004696626	0.006287281	1.085070341	7.26E-16	1.81E-11	N
Ppid	4.392694392	4.541439069	0.012198484	0.015508084	1.033861831	7.39E-16	1.84E-11	N
Gatsl2	0.159495371	0.18866664	0.002064812	0.002899875	1.182897279	7.41E-16	1.84E-11	N
Gnl1	0.604043747	0.655597909	0.004073292	0.005356043	1.085348391	7.73E-16	1.92E-11	Y
Zfp326	1.565189236	1.653633041	0.006834391	0.008889645	1.056506781	7.90E-16	1.96E-11	N
Dyrk1a	0.317935434	0.357173734	0.002818716	0.003827212	1.123415936	7.93E-16	1.97E-11	N
Tmem108	0.259509762	0.214524305	0.003735905	0.004287985	0.826652162	7.97E-16	1.98E-11	N
Chd6	0.750587615	0.811372657	0.004684261	0.006204451	1.080983274	8.21E-16	2.04E-11	N
Taf15	1.361730705	1.445985774	0.006531042	0.008573436	1.061873518	8.22E-16	2.04E-11	N
Mlycd	0.072624358	0.091995127	0.001341012	0.00195531	1.266725505	9.02E-16	2.24E-11	N
Gm47117	0.106729985	0.085235981	0.002503033	0.003018579	0.798613253	9.22E-16	2.29E-11	N
Hnrnph1	3.601069698	3.738672535	0.010255791	0.013320513	1.038211656	9.26E-16	2.30E-11	N
Plagl1	0.120616875	0.095060321	0.001941182	0.002194036	0.788117925	9.59E-16	2.38E-11	N
Slc39a8	0.406893078	0.382088262	0.004457519	0.005940905	0.93903849	9.92E-16	2.47E-11	Y
Mccc1	0.168249628	0.196093842	0.002040623	0.002812904	1.165493464	1.07E-15	2.67E-11	N
Cyb5r3	1.761332566	1.856132354	0.007318867	0.009543405	1.053822764	1.08E-15	2.69E-11	Y
Mrpl40	1.308533602	1.384760483	0.006058036	0.007860591	1.058253667	1.12E-15	2.79E-11	N
Gm45184	0.400297405	0.334695642	0.005860828	0.006782134	0.836117441	1.15E-15	2.85E-11	N
Wwc1	0.219456037	0.25425394	0.002431563	0.003379406	1.158564345	1.19E-15	2.97E-11	N
Lhx2	0.059744807	0.037136008	0.001563266	0.001319801	0.621577168	1.20E-15	2.97E-11	N
Pgk1	11.91667866	11.46162612	0.028802868	0.033922151	0.961813812	1.22E-15	3.04E-11	N
Col1a2	0.200196671	0.167524659	0.003106899	0.003658072	0.836800424	1.25E-15	3.11E-11	N
Pcdh7	0.307933995	0.259284002	0.003607538	0.004099314	0.842011619	1.27E-15	3.17E-11	N
Hspa1a	0.10968005	0.1400951	0.002265675	0.003524489	1.277307038	1.28E-15	3.18E-11	N
M1ap	0.01765242	0.026957991	0.000671142	0.001052652	1.527155546	1.31E-15	3.27E-11	N
Samd4b	0.606202331	0.662042677	0.004040756	0.005399107	1.09211503	1.32E-15	3.28E-11	N
Polr2i	2.584280712	2.478563288	0.008347705	0.010539966	0.959092128	1.32E-15	3.28E-11	N
Ube2g1	0.568067348	0.624552992	0.003906489	0.005275762	1.099434768	1.35E-15	3.36E-11	N
Patj	0.113229721	0.135536605	0.001736263	0.002408926	1.197005556	1.36E-15	3.37E-11	N
Pias4	0.543819255	0.59582662	0.003779942	0.005053452	1.095633549	1.41E-15	3.51E-11	Y
Smpdl3a	0.02810956	0.040947852	0.000869769	0.001408898	1.456723343	1.43E-15	3.57E-11	N
Rbbp7	3.854943157	4.039297363	0.013383353	0.017807767	1.047822808	1.44E-15	3.57E-11	N
Stmn1	11.53420156	11.81530239	0.023294284	0.029771701	1.02437107	1.44E-15	3.58E-11	N
Wdr61	2.268695736	2.168271309	0.007851739	0.009843494	0.955734731	1.54E-15	3.83E-11	N
Dbndd1	0.04463472	0.059967776	0.001062365	0.001596534	1.343523084	1.55E-15	3.86E-11	N
Rps27l	13.32872835	13.03021967	0.023090119	0.028117967	0.977604114	1.56E-15	3.88E-11	N
Wnt5b	0.293927184	0.355916218	0.003587509	0.005341868	1.21089929	1.61E-15	4.00E-11	N
T	0.568211253	0.693559162	0.009433998	0.014007146	1.220600891	1.65E-15	4.11E-11	N
Noc3l	0.632776898	0.579557512	0.004226487	0.005195785	0.915895497	1.66E-15	4.13E-11	N
Arvcf	0.152875714	0.178252839	0.001987619	0.002717387	1.165998412	1.67E-15	4.15E-11	N
Saysd1	0.266441215	0.299013636	0.00264169	0.003542026	1.122249937	1.71E-15	4.25E-11	N
Odf2	0.591547945	0.649349629	0.004024838	0.005437383	1.097712594	1.73E-15	4.30E-11	N
Leo1	0.957931597	1.035289032	0.005142895	0.006940802	1.080754655	1.75E-15	4.34E-11	N
Ciao1	0.426800019	0.472393602	0.003307442	0.004458972	1.106826573	1.75E-15	4.35E-11	N
Asns	0.817095985	0.877745903	0.00524298	0.00685622	1.074226186	1.79E-15	4.44E-11	N
Cpox	0.95946659	0.820489645	0.008849147	0.010197998	0.855151866	1.83E-15	4.56E-11	Y
Aktip	0.234110424	0.26557158	0.00249622	0.003365276	1.134385971	1.85E-15	4.60E-11	N
Prrx2	1.004365136	0.899045074	0.009668935	0.011722947	0.895137676	1.87E-15	4.64E-11	N
Pdk1	0.2669209	0.232286714	0.002685889	0.003198867	0.870245506	1.89E-15	4.70E-11	N
Znrd1	1.835012232	1.927850041	0.007346561	0.009521309	1.050592474	1.90E-15	4.73E-11	N
Slc16a13	0.167002446	0.196683303	0.002219078	0.003104951	1.177727074	1.92E-15	4.78E-11	N
Kctd2	0.347196239	0.388533029	0.002947465	0.003998298	1.119058865	1.93E-15	4.81E-11	N
Srrm1	4.434067252	4.286831454	0.011570559	0.014502099	0.966794415	1.96E-15	4.87E-11	N
Dtx2	0.219599942	0.249852635	0.002362368	0.003187618	1.137762752	1.99E-15	4.94E-11	Y
Rab3il1	0.157600614	0.135143632	0.002265926	0.002805414	0.857507014	1.99E-15	4.94E-11	N
Pramef12	0.005996067	0.012378669	0.000388595	0.000761107	2.064464966	2.05E-15	5.11E-11	N
9930012K11Rik	0.028253466	0.040201202	0.000844146	0.001297359	1.422876857	2.06E-15	5.11E-11	N
Cntfr	0.232191682	0.278303926	0.002700277	0.003933948	1.198595587	2.14E-15	5.33E-11	N
Tmem259	0.51079292	0.560537588	0.003699896	0.00495133	1.097387153	2.23E-15	5.54E-11	Y
Tmem98	0.107257639	0.130781625	0.001661412	0.002373151	1.219322239	2.23E-15	5.55E-11	N
Rrm1	1.275938984	1.354187134	0.006055723	0.007914913	1.061325934	2.36E-15	5.88E-11	N
Mrps36	2.483067108	2.582622706	0.00809597	0.010483254	1.040093801	2.40E-15	5.96E-11	N
Epb41l3	0.48251547	0.54426848	0.004426483	0.006090055	1.127981409	2.43E-15	6.05E-11	N
Stat6	0.089461313	0.110386293	0.001545899	0.002196103	1.23389976	2.51E-15	6.25E-11	N
Apln	0.1083849	0.137069203	0.001951937	0.002880825	1.26465221	2.68E-15	6.67E-11	N
Imp4	1.519163429	1.602035603	0.006721249	0.008708667	1.054551191	2.71E-15	6.74E-11	N
Klhl24	0.251762844	0.288992809	0.002644426	0.003661006	1.147877123	2.76E-15	6.86E-11	N
Zfp984	0.098983067	0.120328526	0.001565899	0.002219407	1.21564758	2.79E-15	6.93E-11	N
Src	0.137549767	0.163948599	0.001851035	0.002608522	1.191922038	2.83E-15	7.04E-11	Y
Prmt5	1.609536144	1.696309978	0.006866676	0.008906477	1.053912324	2.84E-15	7.07E-11	N
Mxra8	0.122631554	0.147522301	0.001801875	0.002549296	1.202971803	2.91E-15	7.23E-11	N
Gm21887	0.1083849	0.088576257	0.001709345	0.002012413	0.817237982	2.95E-15	7.34E-11	N
Fermt3	0.098119634	0.086414902	0.00216627	0.002916275	0.880709583	3.14E-15	7.82E-11	N
Lrrc59	3.034369454	3.165166817	0.009607056	0.012694137	1.043105286	3.21E-15	7.97E-11	N
Olfr1441	0.017028829	0.005344441	0.001379875	0.000927697	0.313846675	3.26E-15	8.09E-11	N
Parm1	0.04902384	0.034110111	0.001213485	0.001249157	0.695786192	3.26E-15	8.11E-11	N
Mxra7	0.38868902	0.434943215	0.003230436	0.004418909	1.11900052	3.27E-15	8.12E-11	N
Zfp644	1.323235957	1.400872401	0.006352184	0.008255574	1.058671656	3.32E-15	8.26E-11	N
Dgka	0.019643114	0.03010178	0.000703738	0.001143665	1.532434215	3.38E-15	8.40E-11	N
Hscb	0.226147647	0.259205407	0.00236885	0.003262049	1.146177776	3.45E-15	8.58E-11	N
Vapa	3.303592843	3.432585374	0.00938857	0.012339996	1.039046134	3.56E-15	8.85E-11	N
Soga3	0.175253034	0.208079538	0.002380209	0.003368476	1.18730919	3.57E-15	8.89E-11	N
Coq2	0.572192642	0.624395803	0.003905596	0.005218812	1.091233542	3.70E-15	9.19E-11	N
Zcchc12	0.025687149	0.037175306	0.000831365	0.001307413	1.447233603	3.70E-15	9.21E-11	N
Ttc14	0.966062263	1.033717138	0.005200224	0.006856491	1.070031588	3.75E-15	9.33E-11	N
Ints13	0.43951168	0.485518922	0.003395568	0.004555604	1.104678086	3.80E-15	9.44E-11	N
Mpc1	0.173166403	0.14500727	0.002140376	0.002483233	0.837386858	3.85E-15	9.56E-11	N
Erp44	0.651796422	0.706566589	0.00437853	0.005825931	1.084029562	3.95E-15	9.83E-11	N
Smarcd2	0.277833741	0.31878021	0.00265997	0.003722356	1.147377596	3.98E-15	9.90E-11	Y
Rpl7l1	2.882429126	2.994773451	0.00873669	0.011370025	1.038975572	4.04E-15	1.00E-10	N
Bphl	0.228450137	0.264707038	0.002468547	0.003489562	1.158708163	4.22E-15	1.05E-10	N
Acacb	0.025111527	0.035721303	0.000791384	0.001201347	1.422506219	4.35E-15	1.08E-10	Y
Zfand6	1.084112822	1.165756278	0.005646415	0.007596121	1.075309003	4.38E-15	1.09E-10	N
Pts	0.473305512	0.51459897	0.003930379	0.005000342	1.08724483	4.40E-15	1.09E-10	N
Pus3	0.373363074	0.335638779	0.003074223	0.003758741	0.89896083	4.43E-15	1.10E-10	N
Txn1	9.68062551	9.899713129	0.017060171	0.022108618	1.022631556	4.65E-15	1.16E-10	N
9130401M01Rik	1.147839018	1.226588596	0.005621435	0.007466593	1.068606814	4.73E-15	1.18E-10	N
Dscr3	0.319830191	0.358313357	0.002881349	0.003902386	1.120323743	4.82E-15	1.20E-10	N
Wwtr1	0.223269535	0.255236374	0.002404275	0.003276446	1.143175998	4.83E-15	1.20E-10	N
Nrip1	0.421019811	0.37914096	0.003426302	0.004169317	0.900529974	4.96E-15	1.23E-10	N
Ndufs8	1.343166883	1.418163241	0.006236721	0.008068025	1.055835473	4.97E-15	1.24E-10	N
Nsmce3	0.622295774	0.675639565	0.00410871	0.005455613	1.085720959	5.02E-15	1.25E-10	N
Pex7	0.319950113	0.358902818	0.002825078	0.003848237	1.121746183	5.03E-15	1.25E-10	N
Ints5.1	0.290569386	0.32652179	0.002697036	0.003642649	1.123730873	5.06E-15	1.26E-10	N
Osbpl9	0.267064805	0.302746886	0.002588914	0.00353719	1.133608321	5.24E-15	1.30E-10	N
Cog8	0.465006955	0.512201831	0.00348036	0.004684226	1.101492838	5.33E-15	1.32E-10	N
Cks1b	5.786132297	5.952803867	0.012641611	0.016457068	1.028805351	5.37E-15	1.33E-10	N
Ccdc92	0.06717993	0.084764412	0.001289564	0.001859995	1.26175202	5.40E-15	1.34E-10	N
Chmp1a	0.667434163	0.716194443	0.004296827	0.00558564	1.073056315	5.44E-15	1.35E-10	N
Pbx3	0.50865832	0.559280072	0.003964232	0.005306314	1.09952015	5.45E-15	1.35E-10	N
Zfp219	0.307166499	0.348528314	0.002945623	0.004042535	1.134656009	5.46E-15	1.36E-10	Y
Kcnh2	0.072648343	0.091641451	0.001381758	0.001997757	1.261438974	5.51E-15	1.37E-10	Y
Coro1a	0.061255816	0.079537863	0.001242472	0.00184869	1.298454057	5.51E-15	1.37E-10	N
Cdv3	8.075214659	7.801509019	0.019278511	0.023684762	0.966105466	5.56E-15	1.38E-10	Y
Ajuba	0.468556627	0.522733525	0.003704839	0.005078529	1.115625081	5.69E-15	1.42E-10	N
Cwc15	2.619273756	2.723857429	0.008240932	0.010737855	1.0399285	5.77E-15	1.43E-10	N
Nol4l	0.79323164	0.656108775	0.009166947	0.01013188	0.827133894	5.78E-15	1.44E-10	N
Katnal2	0.056938648	0.073407474	0.001179598	0.001730401	1.289238094	5.89E-15	1.47E-10	N
Gapdh	48.38593083	49.10012968	0.070389166	0.086652334	1.014760465	5.98E-15	1.49E-10	N
Map3k3	0.167122368	0.193382324	0.00203791	0.002795798	1.157130112	6.40E-15	1.59E-10	N
Atf5	0.262771622	0.299288718	0.002623769	0.00360872	1.138968948	6.47E-15	1.61E-10	N
1110032A03Rik	0.232407541	0.267575746	0.002490929	0.003513411	1.151321273	6.65E-15	1.65E-10	N
Ptpn3	0.033410083	0.045742131	0.000913449	0.001369672	1.369111556	6.80E-15	1.69E-10	N
Gm36356	0.011272605	0.019216411	0.000538827	0.000916248	1.704700048	6.84E-15	1.70E-10	N
Gjb2	0.042572073	0.027626046	0.001228476	0.001202021	0.648924154	6.89E-15	1.71E-10	N
Uty	0.070369837	0.08822258	0.001366811	0.001954244	1.253698794	7.23E-15	1.80E-10	N
Nop9	0.727370845	0.785436397	0.004484279	0.005950844	1.079829365	7.43E-15	1.85E-10	N
Abcf1	4.575070754	4.439069438	0.01192996	0.015309904	0.970273396	7.46E-15	1.85E-10	N
Cacng7	0.03417758	0.04739262	0.000919049	0.001408631	1.386658173	7.48E-15	1.86E-10	N
Dnttip2	1.991437617	2.085589657	0.007543436	0.009783704	1.047278428	7.57E-15	1.88E-10	N
Arl6ip1	6.849330839	7.060124966	0.020137851	0.025587402	1.030775872	7.60E-15	1.89E-10	N
Bckdha	0.313066628	0.350060911	0.002825757	0.003815697	1.118167442	7.62E-15	1.89E-10	Y
Dnaja3	0.343958363	0.38479978	0.002989547	0.004052101	1.11873942	7.93E-15	1.97E-10	N
Nrp2	0.409051662	0.36035682	0.004160931	0.004968927	0.880956743	8.30E-15	2.06E-10	N
Dus1l	0.795222334	0.852870672	0.004646298	0.006115521	1.072493359	8.47E-15	2.11E-10	N
Gatad2a	1.471698566	1.393602389	0.006333199	0.007960339	0.946934666	8.47E-15	2.11E-10	N
Lsm4	5.846284837	6.002711518	0.012340137	0.015962727	1.026756596	8.65E-15	2.15E-10	Y
Kif11	0.661390128	0.718670177	0.004477442	0.005965938	1.08660554	8.83E-15	2.20E-10	N
Gadd45a	0.278361395	0.21252014	0.003886633	0.003697512	0.76346844	9.03E-15	2.25E-10	N
Tysnd1	0.339377368	0.375604197	0.002945691	0.003921154	1.106744974	9.19E-15	2.29E-10	Y
Ogdhl	0.03907037	0.052619169	0.000975837	0.001460148	1.3467794	9.21E-15	2.29E-10	N
Fbxo44	0.093034969	0.116005816	0.001529402	0.002238804	1.246905515	1.00E-14	2.49E-10	N
Nkiras2	0.372283782	0.412897395	0.003101659	0.004173508	1.109093156	1.01E-14	2.51E-10	N
Cep41	0.185997985	0.159704484	0.002171706	0.002582626	0.858635558	1.02E-14	2.52E-10	N
Hnrnpab	12.6516765	12.89468307	0.021416827	0.027030426	1.01920746	1.02E-14	2.54E-10	N
Rangap1	2.866647479	2.975635635	0.008923948	0.011500926	1.038019379	1.03E-14	2.56E-10	N
Rims2	0.097735885	0.116555979	0.001580567	0.00217397	1.192560734	1.05E-14	2.62E-10	N
R3hdm4	0.603659999	0.658152238	0.003955596	0.005324175	1.090269753	1.06E-14	2.64E-10	Y
Grpel1	3.126708879	3.244665383	0.009056499	0.011835377	1.037725451	1.08E-14	2.70E-10	N
Cdc25a	1.256511728	1.17451959	0.006137404	0.00754401	0.934746221	1.10E-14	2.72E-10	N
Prdx5	1.765265986	1.854717648	0.006897453	0.00900604	1.050673192	1.10E-14	2.74E-10	N
Hnrnpll	0.868254425	0.929421936	0.004973619	0.006526478	1.070448833	1.11E-14	2.75E-10	N
Senp6	1.547177052	1.638817935	0.006670928	0.008815175	1.059231026	1.11E-14	2.75E-10	N
Tmem145	0.016333285	0.02577907	0.000629053	0.001043503	1.578315057	1.13E-14	2.82E-10	N
Rps19bp1	1.788938456	1.703619287	0.006913406	0.008644937	0.952307376	1.16E-14	2.87E-10	N
Xxylt1	0.212092867	0.246590954	0.002296696	0.00323002	1.162655572	1.18E-14	2.94E-10	N
Epor	0.103540078	0.082052894	0.002139339	0.002478798	0.792474722	1.21E-14	3.01E-10	Y
Sf3a2	0.972490047	1.042048179	0.005189287	0.006877175	1.071525804	1.23E-14	3.05E-10	Y
Wars	0.704921571	0.762565332	0.004324718	0.005758138	1.081773296	1.23E-14	3.05E-10	N
Prm2	0.000479685	0.002750815	0.000107236	0.00033301	5.734624907	1.25E-14	3.10E-10	N
Akap8l	0.379742889	0.420481786	0.003109173	0.004182039	1.10728021	1.25E-14	3.11E-10	N
Wnt2	0.195135991	0.143356781	0.004150393	0.004086824	0.734650641	1.25E-14	3.12E-10	N
Ranbp3	0.678802705	0.732227768	0.004315655	0.005698826	1.078704846	1.27E-14	3.16E-10	Y
Elp3	0.687005325	0.744645734	0.004322242	0.00577117	1.083900965	1.29E-14	3.22E-10	N
Ednra	0.066532355	0.051518843	0.001327072	0.001521736	0.774342698	1.30E-14	3.24E-10	N
Serf2	15.31098	14.9747318	0.024450554	0.029752108	0.978038754	1.30E-14	3.24E-10	N
Wbp1	0.419149038	0.463394506	0.003317416	0.004480617	1.105560228	1.35E-14	3.35E-10	N
Flywch1	0.702858925	0.762329548	0.004469612	0.005973649	1.084612461	1.40E-14	3.48E-10	N
Igsf8	0.132081355	0.158093292	0.001818344	0.002599325	1.196938753	1.42E-14	3.53E-10	Y
Atpaf1	0.411426104	0.454159626	0.003243719	0.004363735	1.103866821	1.43E-14	3.55E-10	N
Gypc	0.070058042	0.056155932	0.001599675	0.001939893	0.801562967	1.44E-14	3.57E-10	N
Zfand1	0.328584449	0.371085	0.002899096	0.004001632	1.129344379	1.45E-14	3.59E-10	N
Fam212a	0.365927951	0.335049318	0.004391338	0.005610333	0.915615539	1.50E-14	3.72E-10	N
Wdr76	0.47548808	0.429323692	0.003688045	0.004474579	0.902911578	1.50E-14	3.73E-10	N
Dmxl1	0.354535425	0.402365701	0.003142549	0.004401949	1.134909725	1.54E-14	3.82E-10	N
Spon1	0.097016357	0.077690887	0.001682439	0.00193537	0.800801938	1.53E-14	3.82E-10	N
Gtpbp4	4.018060153	3.833811451	0.014986746	0.017752242	0.954144862	1.54E-14	3.83E-10	N
Snapc1	0.447402504	0.408063819	0.003378346	0.004174984	0.912073167	1.55E-14	3.84E-10	N
Myo10	0.555283734	0.619758714	0.004361634	0.006011046	1.116111776	1.59E-14	3.95E-10	N
Kcmf1	1.14155514	1.220693991	0.005599895	0.007484885	1.069325474	1.60E-14	3.97E-10	N
Ndrg2	0.037679282	0.050418517	0.000991756	0.001460027	1.338096527	1.65E-14	4.11E-10	Y
5430431A17Rik	0.111406917	0.070381577	0.003724293	0.003491335	0.631752312	1.66E-14	4.14E-10	N
Fyttd1	1.033961721	0.969072975	0.005355054	0.00668515	0.937242603	1.67E-14	4.14E-10	N
Dlc1	0.280160215	0.24277911	0.003042963	0.00361075	0.866572399	1.67E-14	4.16E-10	N
Tmem237	0.465534609	0.511887452	0.003573294	0.004791497	1.099569059	1.70E-14	4.24E-10	N
Gm45716	0.388401209	0.34381263	0.003616997	0.004311165	0.885199691	1.71E-14	4.25E-10	N
Pimreg	0.840888377	0.908397847	0.00535605	0.007127763	1.080283509	1.71E-14	4.26E-10	N
Rab3ip	0.602172975	0.659134672	0.004274519	0.005770986	1.09459358	1.76E-14	4.38E-10	N
Mgat5b	0.021705761	0.031712972	0.000739003	0.001142628	1.4610394	1.76E-14	4.38E-10	N
Zfp36l1	1.033098288	0.945966126	0.005920655	0.007108152	0.915659369	1.79E-14	4.44E-10	N
Dtx3	0.289514079	0.327150548	0.002699544	0.003712264	1.129998754	1.82E-14	4.52E-10	N
Reep4	0.417254281	0.467481432	0.003463591	0.004774172	1.1203754	1.87E-14	4.64E-10	N
Stx2	0.125485681	0.103862931	0.001796995	0.002087797	0.827687507	1.87E-14	4.64E-10	N
Nipsnap2	0.132369166	0.156403505	0.001859763	0.002598292	1.181570529	2.02E-14	5.01E-10	N
Fis1	2.821796901	2.9239989	0.008537961	0.011041938	1.036218765	2.02E-14	5.03E-10	N
S100a10	2.123926704	2.377372578	0.014327126	0.020759129	1.119328917	2.04E-14	5.08E-10	N
Gtse1	0.204154075	0.234094392	0.002228401	0.003071923	1.146655497	2.10E-14	5.21E-10	N
Ndufa8	2.333549192	2.433292726	0.007962523	0.010376681	1.042743275	2.18E-14	5.42E-10	N
Cnot2	0.706024848	0.760403977	0.004406097	0.005810835	1.077021552	2.20E-14	5.47E-10	N
Redrum	0.018851633	0.010806775	0.000745137	0.00071175	0.573254035	2.27E-14	5.65E-10	N
Ankrd12	0.253513695	0.289071403	0.002680306	0.003686406	1.140259517	2.35E-14	5.85E-10	N
Btbd6	0.131745575	0.154320745	0.001788952	0.002458877	1.171354296	2.38E-14	5.93E-10	N
Mcf2	0.065477047	0.084214249	0.001422033	0.002111348	1.286164435	2.40E-14	5.96E-10	N
Dusp11	0.767232695	0.709199513	0.004539864	0.005581176	0.924360389	2.47E-14	6.13E-10	N
Olfr1369-ps1	1.351705281	1.149722954	0.02197143	0.025180985	0.850572214	2.48E-14	6.18E-10	N
Rpa1	0.702259318	0.762683224	0.004418489	0.00593647	1.086042156	2.56E-14	6.37E-10	N
Calca	0.08792632	0.112154674	0.001960238	0.002935524	1.275552917	2.60E-14	6.47E-10	N
Riiad1	0.016669065	0.027468857	0.000874504	0.00150661	1.647894269	2.66E-14	6.62E-10	N
Cycs	5.8847556	5.713050654	0.013766868	0.017179116	0.970822077	2.67E-14	6.65E-10	N
Agpat2	0.163260901	0.191260266	0.00206207	0.002877132	1.171500742	2.68E-14	6.67E-10	N
Zfp212	0.173502183	0.200023578	0.002085537	0.002859295	1.152859148	2.69E-14	6.70E-10	N
Rpl27-ps3	0.394061496	0.436436515	0.003303568	0.004438591	1.107534027	2.72E-14	6.76E-10	N
Txndc5	1.133664316	1.21385625	0.005979234	0.007985957	1.070736931	2.75E-14	6.84E-10	N
Rnaseh1	0.273492589	0.306794514	0.002611825	0.003530682	1.121765366	2.88E-14	7.15E-10	N
Fam149b	0.301794023	0.337603647	0.002737554	0.003698756	1.118655841	2.92E-14	7.26E-10	N
Chchd3	1.015541805	1.086925767	0.005337624	0.007098479	1.070291506	2.96E-14	7.37E-10	N
Impa2	0.180913321	0.211577003	0.002131034	0.002996175	1.169493778	2.98E-14	7.40E-10	N
Tnfrsf1a	0.169472826	0.198648171	0.002073867	0.002909345	1.172153528	2.99E-14	7.44E-10	N
Yars2	0.614692762	0.664989979	0.004082241	0.005408177	1.081824971	2.99E-14	7.44E-10	N
Rnaseh2b	0.806135175	0.870554486	0.004647312	0.006228675	1.079911301	3.03E-14	7.54E-10	N
Ndufb9	5.826665707	5.660234998	0.012922675	0.016203246	0.971436372	3.04E-14	7.57E-10	N
Blmh	2.280064278	2.377883444	0.007706424	0.010036983	1.042901934	3.09E-14	7.67E-10	N
Por	0.400033578	0.448933077	0.003289369	0.004569646	1.122238485	3.09E-14	7.68E-10	Y
Pgap2	0.439559649	0.482178646	0.0034437	0.004604371	1.096958392	3.22E-14	8.01E-10	N
Pfdn1	3.902432005	3.76229025	0.010395668	0.012831253	0.964088611	3.22E-14	8.01E-10	N
Jpt2	1.251355111	1.325421464	0.006111865	0.007971827	1.059188916	3.29E-14	8.17E-10	N
Ndfip2	0.400920996	0.446418045	0.003393472	0.004624289	1.113481334	3.39E-14	8.43E-10	N
Rpl35a	40.73104044	40.21723582	0.040381598	0.04804356	0.987385429	3.40E-14	8.45E-10	N
Josd2	0.580779009	0.516642433	0.004398367	0.005134494	0.88956802	3.41E-14	8.47E-10	N
Foxb1	0.487720056	0.553896334	0.005035912	0.006980463	1.135684963	3.41E-14	8.48E-10	N
Rab1b	0.787619322	0.848547962	0.004590293	0.006114404	1.077357981	3.42E-14	8.50E-10	N
Nfs1	0.30779009	0.345856093	0.00281705	0.003845423	1.123675208	3.48E-14	8.65E-10	N
Gm28727	0.009353864	0.016151216	0.000472655	0.000805719	1.726689258	3.48E-14	8.65E-10	N
1110065P20Rik	0.716769799	0.771053562	0.004408354	0.005812958	1.075733887	3.48E-14	8.66E-10	N
Dok5	0.038470763	0.026957991	0.001027226	0.00109013	0.700739702	3.86E-14	9.60E-10	N
Fgf18	0.066484386	0.041615908	0.00186212	0.001564504	0.62595009	3.91E-14	9.73E-10	N
Tyw1	0.372763467	0.4128188	0.003514741	0.004485214	1.107455092	3.99E-14	9.92E-10	N
Riox1	0.389144721	0.427633906	0.003166245	0.004218008	1.098907123	4.10E-14	1.02E-09	N
Pex19	0.475464096	0.519864817	0.003560103	0.004733706	1.093383963	4.15E-14	1.03E-09	N
Tanc2	0.160023025	0.13353244	0.002236143	0.002635102	0.834457667	4.15E-14	1.03E-09	N
Snx5	2.832925601	2.943136716	0.008761888	0.011414111	1.038903639	4.18E-14	1.04E-09	N
Sp3	0.381853504	0.422368059	0.003123293	0.004200378	1.106099733	4.20E-14	1.04E-09	N
Flot2	0.379311172	0.417613078	0.003160159	0.004208209	1.100977533	4.40E-14	1.09E-09	Y
Mccc2	0.204106106	0.232443903	0.00224189	0.003050126	1.138838554	4.47E-14	1.11E-09	N
Mgea5	0.723485394	0.782764177	0.004603851	0.006134931	1.08193501	4.82E-14	1.20E-09	N
Sox10	0.007986761	0.002672221	0.00049407	0.000328365	0.33458129	4.81E-14	1.20E-09	N
Idh2	1.66736221	1.743977679	0.007225191	0.009215142	1.045950105	4.93E-14	1.22E-09	N
Gsk3a	0.657336787	0.710496326	0.004117204	0.005467983	1.080871084	4.98E-14	1.24E-09	N
Gmppb	0.356861899	0.398671749	0.003058125	0.004174208	1.117159749	5.00E-14	1.24E-09	N
Trio	0.324746966	0.363697096	0.002882832	0.003932364	1.119939935	5.09E-14	1.26E-09	N
5033428I22Rik	0.05425241	0.039415255	0.001244722	0.001320714	0.726516203	5.07E-14	1.26E-09	N
Tnfaip8	0.599198926	0.549298542	0.004252727	0.005234757	0.916721507	5.08E-14	1.26E-09	N
Wdr33	0.759533746	0.81923213	0.004509165	0.006015628	1.078598725	5.10E-14	1.27E-09	N
Atat1	0.280879743	0.316618855	0.002671412	0.003652402	1.127239906	5.11E-14	1.27E-09	N
Tfpi	0.308773445	0.276378355	0.003661464	0.004487433	0.895084599	5.16E-14	1.28E-09	N
Isg20l2	0.359236341	0.397374936	0.003045128	0.004082799	1.106165749	5.17E-14	1.29E-09	N
Tbcb	2.992492925	3.101898063	0.009025673	0.011624464	1.036559865	5.34E-14	1.33E-09	N
Spin1	0.487768024	0.533108028	0.003576133	0.004772719	1.092954031	5.37E-14	1.34E-09	N
Pgp	2.483067108	2.363146933	0.00891011	0.010947699	0.951704819	5.50E-14	1.37E-09	N
Ccdc141	0.118194464	0.088576257	0.002950737	0.003204268	0.749411209	5.62E-14	1.40E-09	N
Cmtm6	0.140835612	0.166660117	0.001896603	0.002665386	1.183366302	5.77E-14	1.43E-09	N
Spindoc	0.14791097	0.174126616	0.001898697	0.002670378	1.17723936	5.86E-14	1.46E-09	N
Miip	0.268264019	0.303414941	0.002623264	0.003585475	1.131031072	5.89E-14	1.46E-09	Y
Steap3	0.029980333	0.019334303	0.000917241	0.000920355	0.644899532	5.89E-14	1.46E-09	Y
Gpn1	1.028996978	1.095649782	0.00534441	0.007022082	1.064774538	6.05E-14	1.50E-09	N
Ccnl2	0.908787835	0.969701733	0.005008244	0.006580724	1.067027633	6.07E-14	1.51E-09	N
AC149090.1	0.243632177	0.272212835	0.002688109	0.003579234	1.117310683	6.08E-14	1.51E-09	N
Fam117a	0.241473593	0.274727866	0.002499789	0.003439065	1.137713909	6.12E-14	1.52E-09	Y
Msi2	0.923418238	1.009077691	0.005620399	0.007726348	1.092763441	6.15E-14	1.53E-09	N
Kit	0.157552645	0.130663732	0.002198225	0.002507253	0.829333789	6.16E-14	1.53E-09	N
Zyx	0.759341872	0.817503046	0.0049647	0.006572369	1.076594188	6.24E-14	1.55E-09	Y
Srsf1	2.740250396	2.849687586	0.008817608	0.011552853	1.039936931	6.25E-14	1.55E-09	N
Id3	6.479709311	6.785004126	0.025240873	0.033096188	1.047115511	6.28E-14	1.56E-09	Y
Cebpz	2.440399098	2.339332731	0.008437839	0.010543981	0.958586131	6.26E-14	1.56E-09	N
Cd320	1.27001487	1.343419657	0.006086606	0.007937626	1.057798368	6.63E-14	1.65E-09	N
Dxo	0.394229386	0.43427516	0.003224924	0.004317759	1.101579882	6.79E-14	1.69E-09	N
Thoc5	0.426056507	0.470114355	0.00331816	0.004459087	1.103408463	6.79E-14	1.69E-09	N
Nol12	1.072840217	1.002161355	0.005470991	0.006725021	0.934119862	6.81E-14	1.69E-09	N
Syne4	0.107017796	0.128109404	0.001649274	0.002311707	1.197085048	6.88E-14	1.71E-09	Y
Nfib	0.029284789	0.040633473	0.000896536	0.001345343	1.387528291	6.89E-14	1.71E-09	N
Pigt	0.391039478	0.432703266	0.003160186	0.004265704	1.106546244	6.96E-14	1.73E-09	Y
Inppl1	0.265577781	0.298542068	0.002615115	0.003541845	1.124122909	7.09E-14	1.76E-09	N
Smim5	0.017748357	0.010688883	0.000726247	0.000769173	0.602246322	7.34E-14	1.83E-09	N
Ndufv3	2.182400345	2.080913271	0.007946812	0.00984341	0.953497499	7.41E-14	1.84E-09	N
Ldb1	0.435266465	0.482453727	0.003357905	0.004578514	1.108410057	7.48E-14	1.86E-09	N
Hipk2	0.696670984	0.636145715	0.004907922	0.005962457	0.913122162	7.60E-14	1.89E-09	N
Vcam1	0.020506548	0.01147483	0.000913137	0.000884557	0.55956908	7.62E-14	1.89E-09	N
Clpb	0.37154027	0.411207608	0.003083062	0.004153559	1.106764573	8.26E-14	2.05E-09	N
Fibp	0.630090661	0.680984006	0.004108708	0.005446192	1.080771465	8.33E-14	2.07E-09	N
Tdp1	0.326377896	0.364286556	0.002863785	0.003898063	1.116149594	8.34E-14	2.07E-09	N
Meg3	5.972873795	6.314339608	0.03258134	0.042240699	1.057169434	8.43E-14	2.09E-09	Y
Jam3	0.550199069	0.605179392	0.004072464	0.005495593	1.099928055	8.68E-14	2.16E-09	N
Fam187b	0.056075215	0.07108893	0.001231157	0.001740868	1.267742449	8.76E-14	2.18E-09	N
Rgl3	0.018395932	0.027508154	0.000666792	0.001055025	1.495338959	8.96E-14	2.23E-09	N
Mcmbp	0.780591932	0.836522969	0.004702004	0.006195153	1.071652083	8.98E-14	2.23E-09	N
Hmces	0.432916007	0.474240578	0.003428857	0.004567191	1.095456326	9.67E-14	2.40E-09	N
Tsen2	0.391279321	0.4321924	0.003164386	0.004282009	1.104562334	9.77E-14	2.43E-09	N
Ccdc112	0.353264259	0.395174284	0.003094451	0.004229277	1.118636472	9.83E-14	2.44E-09	N
Ahcy	0.356430182	0.395488663	0.003081067	0.00414438	1.109582417	1.01E-13	2.50E-09	N
Usb1	0.143473881	0.167446064	0.001871063	0.002580997	1.167083953	1.01E-13	2.51E-09	N
Robo2	0.137190003	0.114630408	0.00211816	0.002495547	0.835559483	1.01E-13	2.51E-09	N
Marveld2	0.04576198	0.059928479	0.001092466	0.001605755	1.30956918	1.02E-13	2.54E-09	N
Gas1	0.482491486	0.425433253	0.004338535	0.005147345	0.88174251	1.03E-13	2.56E-09	N
Pipox	0.042428167	0.056666798	0.001030483	0.001556269	1.335593817	1.04E-13	2.58E-09	N
Emcn	0.020386626	0.009156286	0.001145917	0.00088649	0.449131967	1.06E-13	2.62E-09	N
Shq1	0.257303209	0.289228593	0.002516625	0.003415385	1.124076897	1.07E-13	2.66E-09	N
Wnt1	0.037367487	0.024718041	0.001196774	0.001208347	0.66148525	1.08E-13	2.70E-09	N
Eif4e2	3.296085768	3.178606516	0.009507322	0.011946713	0.96435795	1.10E-13	2.73E-09	N
Celf5	0.021106154	0.030769835	0.000717706	0.00112045	1.457860812	1.10E-13	2.74E-09	N
Rpusd4	0.359020483	0.39835737	0.003009734	0.004073162	1.109567252	1.11E-13	2.77E-09	N
Ost4	2.083225404	2.168232012	0.007770374	0.009968784	1.040805286	1.13E-13	2.81E-09	N
Exosc5	1.88115796	1.970291193	0.007174715	0.009377983	1.04738211	1.14E-13	2.84E-09	Y
Atp2c1	0.327888905	0.363814988	0.002964051	0.003979371	1.109567852	1.15E-13	2.86E-09	N
[truncated: 23,375 more rows]
