# Supplementary material for: Gastrulation-stage gene expression in Nipbl+/− mouse embryos foreshadows the development of syndromic birth defects
Source: Sci Adv. 2024 Mar 20;10(12):eadl4239. doi: 10.1126/sciadv.adl4239 (PMC10954218; doi:10.1126/sciadv.adl4239)
Supplement: Supplementary file 2 — Data S1 to S45 [file sciadv.adl4239_data_s1_to_s45.zip › Supplementary Data2/Data_S42.csv]

Gene	Avg_Expr_Wildtype	Avg_Expr_Nipbl+/-	SE_Wildtype	SE_Nipbl+/-	Avg_FC	P_Val	Bon_P_Val	Nanog_Target
Nsmce2	1.204321152	1.286271346	0.010937267	0.013751369	1.068046794	2.23E-06	0.050505877	N
Smad6	0.046323464	0.063735377	0.002105775	0.003065809	1.375876751	2.23E-06	0.050528942	N
Ndufb6	2.547079221	2.684146833	0.015442023	0.019992064	1.053813643	2.24E-06	0.050796473	N
Mtpn	1.553392016	1.451929541	0.012595333	0.014763801	0.934683278	2.26E-06	0.051160354	N
Fam187b	0.078509825	0.101384967	0.002705279	0.003900972	1.291366619	2.27E-06	0.051522593	N
Necap2	0.25420112	0.296087132	0.004804983	0.006482626	1.164775087	2.31E-06	0.052300663	N
Epb42	0.00480128	0.000806777	0.00065183	0.000329255	0.168033705	2.31E-06	0.052471217	N
Slc25a12	0.024362052	0.037380664	0.001475385	0.002304175	1.534380769	2.32E-06	0.052684176	N
Eya1	0.087667823	0.066559096	0.002916083	0.00310759	0.759219226	2.32E-06	0.052698012	N
Emilin2	0.035653952	0.022724217	0.001819431	0.00174896	0.637354778	2.35E-06	0.05321655	N
Akr1b3	4.237040989	4.535162028	0.025117006	0.03489177	1.070360669	2.38E-06	0.053840111	N
Fzd5	0.191251	0.220384564	0.005204178	0.006565463	1.152331561	2.43E-06	0.05513394	N
Mrpl19	1.682137459	1.5862579	0.01308755	0.015815123	0.943001353	2.44E-06	0.05523046	N
Csnk1e	1.519249578	1.426516068	0.01239153	0.0148864	0.938960977	2.44E-06	0.055286514	N
Ntrk2	0.117186805	0.094930752	0.003538329	0.004009379	0.810080549	2.46E-06	0.055768985	N
Rsbn1l	0.709344714	0.782439156	0.008181699	0.010757738	1.103045022	2.46E-06	0.055854563	N
Adss	1.723748555	1.623369638	0.013262787	0.015794611	0.941767077	2.47E-06	0.05590751	N
Atg4d	0.187605584	0.224821837	0.004068991	0.005638362	1.198374975	2.47E-06	0.055925496	N
Plekhg2	0.19534098	0.230872664	0.004260426	0.005743998	1.181895698	2.57E-06	0.058321415	N
Srek1ip1	0.905752645	0.842544037	0.009467879	0.011489768	0.930214271	2.62E-06	0.059289497	N
Kctd15	0.201120299	0.170767783	0.00434243	0.00493921	0.849082782	2.62E-06	0.059314104	N
Rsl1d1	5.816484396	5.638295011	0.025356223	0.030991319	0.969364762	2.67E-06	0.060603108	N
Sema5b	0.091757802	0.072206535	0.002869272	0.003188501	0.786925289	2.69E-06	0.061014035	N
Hunk	0.233128834	0.199677289	0.004634537	0.005298395	0.856510477	2.69E-06	0.06103703	N
1190005I06Rik	0.060460567	0.079064139	0.002313346	0.003264954	1.307697601	2.73E-06	0.061938102	N
Usp1	1.616253223	1.516606158	0.013096943	0.01562607	0.938346873	2.74E-06	0.06217564	N
Sema3b	0.025606828	0.038052978	0.001521033	0.002290885	1.486048082	2.80E-06	0.063557953	N
Smim14	0.319462968	0.3613016	0.005764625	0.007458259	1.130965515	2.81E-06	0.063652389	N
Snrpd1	12.3606295	12.6491865	0.037160873	0.045319158	1.023344847	2.81E-06	0.063757903	N
Trmt10a	0.694585223	0.629017077	0.008310678	0.009677732	0.905601006	2.84E-06	0.06428393	N
AC163720.3	0.576153641	0.472771279	0.011870451	0.012212338	0.820564594	2.85E-06	0.064660337	N
Ppt1	0.284787054	0.246604814	0.005145516	0.005827035	0.86592705	2.87E-06	0.065028719	N
Rock1	1.513203521	1.594325669	0.013021886	0.015875131	1.053609542	2.92E-06	0.066152025	N
Uhrf1	2.066773362	1.950114293	0.015218206	0.018159424	0.943554978	2.93E-06	0.066478946	N
Phf21a	0.302658487	0.341401103	0.005349608	0.00687016	1.128007697	2.95E-06	0.066824579	N
Cops6	2.536854272	2.649724351	0.01559731	0.019361395	1.044492141	3.02E-06	0.06835871	N
Sema3c	0.041077621	0.026758101	0.001982305	0.001900174	0.65140339	3.10E-06	0.070152142	N
Nt5c	0.77318396	0.848191475	0.008756539	0.011433753	1.097011214	3.17E-06	0.071819321	N
Gm2381	0.000800213	0.003764959	0.000294806	0.000710217	4.70494375	3.19E-06	0.072203093	N
AI597479	0.240330755	0.206131505	0.004667387	0.005306104	0.857699235	3.23E-06	0.073294076	N
Rom1	0.083400018	0.105687777	0.002708339	0.003767443	1.267239266	3.24E-06	0.073410986	N
Sdhb	2.094691918	2.205324728	0.014312569	0.018018963	1.052815791	3.25E-06	0.073651269	N
Arhgap22	0.01573753	0.02527901	0.001187009	0.001830238	1.606288302	3.30E-06	0.07475807	N
Gca	0.012003201	0.021245126	0.001034568	0.001735902	1.76995503	3.33E-06	0.075389188	N
Tpr	6.146972526	6.315718704	0.027609134	0.033216099	1.027451917	3.36E-06	0.07614468	N
Tnrc6b	0.532408642	0.592712115	0.007072045	0.009294452	1.113265391	3.36E-06	0.076247785	N
Rbmxl2	0.018938384	0.030254135	0.001315743	0.002084066	1.597503537	3.38E-06	0.076681356	N
4933430I17Rik	0.003467591	0.008605621	0.00055432	0.001071136	2.481728571	3.44E-06	0.077895373	N
Hspbap1	0.350048902	0.399220116	0.005723117	0.007632644	1.140469556	3.46E-06	0.078468115	N
Chmp1a	0.68800569	0.743176012	0.008292732	0.010389608	1.080188757	3.47E-06	0.078643284	N
Prkacb	0.358228861	0.316928869	0.005697391	0.006585002	0.884710596	3.48E-06	0.078942747	N
Gypc	0.015559705	0.007664381	0.001193858	0.001011342	0.492578805	3.49E-06	0.07909923	N
Trim55	0.00240064	0.007260992	0.000478295	0.001055479	3.024606696	3.52E-06	0.079766784	N
Qars	0.856672891	0.935995697	0.009543094	0.012360835	1.092594043	3.55E-06	0.080480569	N
Bckdha	0.33697875	0.382950114	0.005534904	0.007310321	1.136422147	3.59E-06	0.081435804	N
Zfp652	0.381435049	0.339115235	0.005976385	0.006970199	0.889051059	3.61E-06	0.081775457	N
Ifitm2	7.718058149	8.098830173	0.039461018	0.053280114	1.049335211	3.64E-06	0.08249903	N
Notch2	0.191695563	0.236385639	0.004613993	0.006560841	1.233130467	3.65E-06	0.082780925	N
Ankrd35	0.022672713	0.034153557	0.001426046	0.002148711	1.506372747	3.66E-06	0.082993566	N
Smg6	0.558460034	0.612881538	0.007456973	0.009522361	1.097449238	3.70E-06	0.083854315	N
Mid1	0.253134169	0.228048944	0.004963684	0.006075434	0.900901468	3.70E-06	0.083955163	N
Nav2	0.357339735	0.403522926	0.00589058	0.007877834	1.129241689	3.72E-06	0.084222374	N
Dennd1c	0.023739664	0.035363722	0.001468231	0.00219193	1.489647118	3.73E-06	0.084620201	N
Hcn4	0.022050325	0.033615705	0.001401759	0.002141424	1.524499343	3.76E-06	0.085192296	N
Alkbh6	0.433004357	0.481780288	0.006329503	0.008202542	1.112645359	3.78E-06	0.085587465	N
Dusp11	0.729261136	0.666397741	0.008449693	0.009912075	0.913798512	3.84E-06	0.087039381	N
Fkbp4	10.30141371	10.56474385	0.036782899	0.045441557	1.025562524	3.90E-06	0.088452873	N
Arf6	0.58228861	0.537044507	0.007407123	0.008961361	0.922299522	3.96E-06	0.089711309	N
Arglu1	5.619098426	5.457845906	0.024779213	0.031532443	0.971302777	3.96E-06	0.089726494	N
Plagl2	0.331555081	0.290843082	0.005537603	0.00633005	0.877208941	3.96E-06	0.089736668	N
Prr5	0.159064639	0.192147371	0.004111786	0.005642086	1.207982943	3.96E-06	0.089761195	N
Mylk	0.082688717	0.064407691	0.002733514	0.003025314	0.778917531	4.02E-06	0.091115414	N
Chrac1	1.067929226	1.154094393	0.01029441	0.013344195	1.080684342	4.06E-06	0.092062024	N
Ndufv1	1.488574731	1.579803684	0.012606185	0.015834532	1.061286109	4.12E-06	0.093388294	N
Kcng1	0.060460567	0.044238268	0.002316761	0.002429612	0.731687943	4.20E-06	0.095140117	N
Fam241b	0.096114519	0.118327283	0.002942453	0.004002367	1.231107258	4.21E-06	0.095369302	N
Incenp	1.730683738	1.864461476	0.014853919	0.019484679	1.077297623	4.22E-06	0.095572922	N
Rpl30	42.04410065	42.6817265	0.075535546	0.098859927	1.015165644	4.23E-06	0.095785523	N
Rhou	0.419311816	0.371655237	0.006833586	0.00793127	0.886345728	4.23E-06	0.09593872	N
Cep70	0.171423491	0.203711174	0.003897645	0.005263981	1.188350401	4.30E-06	0.097434202	N
Rbm47	0.032630924	0.04719645	0.001740187	0.002629721	1.446371867	4.31E-06	0.097767962	N
Cubn	0.206810705	0.190937206	0.004697419	0.006311401	0.92324624	4.32E-06	0.097942828	N
Odf2	0.631812928	0.69638295	0.007910244	0.010296043	1.102198007	4.34E-06	0.098343842	N
Zbtb45	0.1686672	0.19685357	0.003965557	0.005179884	1.167112336	4.37E-06	0.099071826	N
Zc2hc1a	0.381435049	0.435928466	0.005973739	0.008062393	1.142864209	4.38E-06	0.099353233	N
Gm45509	0.274295368	0.164985881	0.015569489	0.01275043	0.601489857	4.40E-06	0.099791233	N
Snf8	1.828220859	1.918246605	0.013291797	0.016354949	1.04924227	4.43E-06	0.100521983	N
Purb	2.020805548	1.914616109	0.014469412	0.017368633	0.947451926	4.44E-06	0.100718843	N
Gadd45b	0.115853116	0.160414145	0.003970543	0.006515472	1.384633841	4.48E-06	0.101480805	N
Ostf1	0.16217658	0.199273901	0.003948726	0.005629661	1.22874647	4.50E-06	0.101914015	N
Dis3	1.074953321	1.000806777	0.010492837	0.01256862	0.931023476	4.50E-06	0.102072818	N
Fen1	1.262825642	1.350544574	0.011731287	0.014851156	1.069462425	4.50E-06	0.10207664	N
Sf3b1	4.629234463	4.785128412	0.022732731	0.028082617	1.033675968	4.50E-06	0.102079832	N
Rad23a	0.792744732	0.866747344	0.008731899	0.011393621	1.093349863	4.51E-06	0.102208352	N
Med25	0.768115942	0.838241226	0.008559689	0.011077743	1.091295181	4.53E-06	0.102773859	N
Rpp14	0.619454077	0.678633858	0.007670187	0.009892537	1.095535381	4.60E-06	0.104191719	N
Trh	0.080821552	0.101250504	0.00408971	0.005788164	1.25276614	4.60E-06	0.104208213	N
Fgf10	0.028452032	0.017749092	0.001607633	0.00156622	0.623825131	4.61E-06	0.10445099	N
Otulin	0.907708722	0.846577921	0.009583291	0.011688959	0.932653725	4.66E-06	0.105686716	N
Selenow	4.180136925	4.345434987	0.020250155	0.025972076	1.039543696	4.74E-06	0.107333562	N
Asl	0.362852316	0.405674331	0.005818567	0.007526918	1.118014997	4.76E-06	0.107894906	N
Napa	1.162532231	1.247142665	0.010880891	0.013860228	1.072781151	4.80E-06	0.10883647	N
Snrpe	14.55846003	14.2632782	0.039963347	0.046138646	0.979724378	4.80E-06	0.108855882	N
Mapk3	1.111496399	1.193223074	0.010755663	0.013678729	1.073528511	4.81E-06	0.108946877	N
Abcb1b	0.131146083	0.106225629	0.003477489	0.003855573	0.80997942	4.87E-06	0.110340895	N
Kcnn4	0.010580599	0.004168347	0.001028288	0.000770968	0.393961376	5.00E-06	0.113355674	N
Pkm	36.41744465	37.0094124	0.127211749	0.151769315	1.01625506	5.03E-06	0.11400571	N
Slc29a1	0.313061261	0.277934651	0.005816197	0.006817749	0.887796371	5.04E-06	0.114318503	N
Exo5	0.167333511	0.14253059	0.003815213	0.004429246	0.851775531	5.05E-06	0.114461106	N
Gna15	0.003111941	0.008067769	0.000525218	0.001054691	2.592520025	5.12E-06	0.116068396	N
Morf4l2	3.518538277	3.423423423	0.019038918	0.024897145	0.972967509	5.29E-06	0.11981354	N
Slc39a8	0.116119854	0.093317198	0.003467002	0.003820605	0.803628272	5.43E-06	0.123034249	N
Asap2	0.432026318	0.388597553	0.006347287	0.007553146	0.899476575	5.43E-06	0.123146978	N
Eif3k	9.298479595	9.546456905	0.032532646	0.04042735	1.026668587	5.55E-06	0.125718143	N
Mplkip	1.012358851	1.088879925	0.010020103	0.0127658	1.075586906	5.63E-06	0.127645141	N
Abhd11	0.303992176	0.347317467	0.005276619	0.006982028	1.142521073	5.69E-06	0.129026826	N
Sidt2	0.184315818	0.217695307	0.004028728	0.005456561	1.181099431	5.74E-06	0.130148545	N
Cnn2	0.497110341	0.573215006	0.014390109	0.018452256	1.153094111	5.76E-06	0.130549763	N
Kif21a	1.08277763	1.162565551	0.012574679	0.015828006	1.073688188	5.79E-06	0.131197846	N
Irx5	0.756646217	0.876294205	0.010668112	0.01492952	1.158129368	5.79E-06	0.131200168	N
Btbd1	0.663465813	0.725830308	0.008121746	0.010462886	1.093998053	5.79E-06	0.131229784	N
Adgrb2	0.044900862	0.060508269	0.002000771	0.002861349	1.347597043	5.88E-06	0.133229723	N
Cyfip2	0.182093003	0.239343821	0.004846624	0.0077201	1.314404277	5.91E-06	0.133873229	N
Slc4a4	0.13070152	0.109452736	0.003418224	0.003963854	0.837425119	5.92E-06	0.134120383	N
Bckdk	0.560327198	0.616915423	0.007372473	0.009500598	1.100991393	5.94E-06	0.134524187	N
Plcd1	0.075931359	0.099502488	0.002698664	0.003930556	1.310426789	6.06E-06	0.137397244	N
Ppp1r1a	0.538543612	0.606696248	0.008460185	0.011219005	1.126549894	6.07E-06	0.13759998	N
Slc38a5	0.03147506	0.020572812	0.001698417	0.001721305	0.653622634	6.08E-06	0.137873141	N
Gal	0.024006402	0.037515127	0.001799365	0.002847926	1.56271346	6.14E-06	0.13910278	N
Elovl1	0.240953143	0.286540272	0.005193075	0.007161662	1.189194994	6.24E-06	0.141348014	N
Slc39a10	1.044900862	0.946080409	0.013290668	0.014316914	0.905426	6.34E-06	0.143624787	N
Hspa9	3.456832933	3.589081619	0.019563014	0.0243614	1.038257182	6.37E-06	0.144311134	N
A830018L16Rik	0.156041611	0.168212989	0.006031366	0.00562627	1.078000848	6.37E-06	0.144387389	N
Cxcl14	0.009335823	0.018018018	0.000932648	0.001719903	1.92998713	6.38E-06	0.144516868	N
Zfp639	0.571352361	0.517816324	0.007412937	0.008665759	0.906299439	6.39E-06	0.144727452	N
Nrros	0.006223882	0.01237058	0.000752196	0.001281806	1.987598686	6.39E-06	0.14481735	N
Spock2	0.047923891	0.063331989	0.002083702	0.002918909	1.321511831	6.39E-06	0.144861015	N
Dlgap3	0.053881035	0.070592981	0.002187687	0.003078022	1.310163792	6.39E-06	0.144905756	N
Zdbf2	0.723126167	0.681860965	0.009105947	0.011420836	0.942934991	6.40E-06	0.144959367	N
Hax1	1.205032453	1.293666801	0.010919443	0.014043545	1.073553495	6.45E-06	0.146225255	N
Cryzl2	0.066239886	0.080946618	0.002872502	0.0037151	1.222022303	6.51E-06	0.147511108	N
Trim46	0.034320263	0.048406616	0.001762147	0.002609494	1.410438356	6.57E-06	0.148849298	N
Mcf2	0.19738597	0.232889606	0.004632034	0.006311066	1.179869099	6.58E-06	0.149120701	N
Arhgap9	0.012003201	0.020572812	0.001042182	0.001689495	1.713943795	6.59E-06	0.149297294	N
Siva1	6.023384014	6.217560844	0.024532728	0.030943137	1.032237166	6.65E-06	0.150814442	N
Gm53	0.009069085	0.003227108	0.00093711	0.000657711	0.355836082	6.69E-06	0.151703512	N
Fbp2	0.001778252	0.005647438	0.000397293	0.000869013	3.175837031	6.75E-06	0.152995273	N
Srsf9	4.073975282	4.201021917	0.021070118	0.024914872	1.03118493	6.84E-06	0.154952304	N
Txndc17	4.24050858	4.384832594	0.020392818	0.025328806	1.0340346	6.99E-06	0.158403437	N
Strbp	1.771761359	1.672448568	0.013940094	0.016724367	0.943946858	7.00E-06	0.158569326	N
Tmem189	0.335022673	0.380529784	0.005727796	0.007541343	1.135832929	7.01E-06	0.158999924	N
Usp11	0.102427314	0.082156784	0.002983682	0.003323393	0.80209839	7.10E-06	0.161029163	N
Mt3	0.039743932	0.02810273	0.001876191	0.002008663	0.707094854	7.18E-06	0.162718963	N
Pik3r1	0.126611541	0.103267447	0.003424967	0.003795564	0.815624278	7.19E-06	0.162939068	N
Rac3	0.311727572	0.358881269	0.005741203	0.007723821	1.151265726	7.20E-06	0.163169693	N
9330158H04Rik	0.002667378	0.00712653	0.000486366	0.000975475	2.671735915	7.25E-06	0.164293021	N
Spop	0.95998933	1.036036036	0.010072324	0.012891316	1.079216199	7.26E-06	0.164636589	N
Kif2c	0.594380724	0.655909641	0.007790006	0.010186608	1.103517686	7.30E-06	0.165470446	N
Tnrc6c	1.646572419	1.740621218	0.013924493	0.017290309	1.057117924	7.37E-06	0.167139519	N
Smu1	1.247532675	1.323248622	0.01152177	0.014243173	1.060692556	7.44E-06	0.168553594	N
Tmem108	0.192762514	0.155707947	0.004831116	0.005052439	0.807770884	7.46E-06	0.169071898	N
Mrps14	3.643104828	3.773564609	0.018742509	0.023307773	1.035810054	7.50E-06	0.169985125	N
Ppil3	0.880412554	0.812962216	0.009186485	0.010883776	0.923387805	7.52E-06	0.170459861	N
Kif14	0.163510269	0.192281834	0.004693501	0.006684533	1.17596182	7.54E-06	0.170827816	N
Srrm1	4.75060016	4.595401372	0.022935203	0.027749324	0.967330699	7.61E-06	0.172518539	N
AL732506.1	0.066417711	0.08914885	0.002456715	0.003706876	1.34224514	7.63E-06	0.172876644	N
Ncoa5	0.403574286	0.363453005	0.006028763	0.007103611	0.90058514	7.64E-06	0.173174352	N
Ppm1g	3.178714324	3.302541347	0.017869082	0.02223763	1.038955065	7.76E-06	0.175984062	N
Tmem51	0.079132213	0.102191744	0.002693412	0.003865532	1.291405106	7.80E-06	0.176814065	N
Desi2	0.902462879	0.833266102	0.009485359	0.011201797	0.923324517	7.81E-06	0.176935361	N
Abcg1	0.018315995	0.028237192	0.001289219	0.001949008	1.541668462	7.84E-06	0.17759109	N
Lamtor2	2.024717702	2.134059433	0.013859329	0.017641633	1.054003444	7.85E-06	0.177958512	N
Fam69b	0.090690851	0.113217695	0.002844628	0.003954183	1.248391587	7.96E-06	0.180480692	N
Mxra7	0.448208411	0.500605083	0.006673826	0.008751264	1.116902473	8.05E-06	0.182455665	N
Pias3	0.099848849	0.122092241	0.002976872	0.004032229	1.22277065	8.11E-06	0.183895618	N
Prm2	0.000800213	0.003899422	0.000266643	0.000747341	4.872977455	8.12E-06	0.18398166	N
Galnt10	0.178003023	0.149791583	0.003993965	0.004474362	0.841511453	8.16E-06	0.184876403	N
Fam213a	0.792211256	0.871991394	0.009336406	0.012333449	1.100705636	8.17E-06	0.185184167	N
Leo1	1.040899796	1.124243647	0.010232432	0.013248856	1.080069044	8.29E-06	0.18779672	N
Nptx2	0.305770428	0.266774237	0.006162536	0.007146923	0.872465787	8.29E-06	0.187933639	N
Rsu1	0.430870454	0.487696652	0.00655575	0.008760431	1.131886967	8.31E-06	0.188318947	N
Itpr3	0.044900862	0.060777195	0.002016515	0.002923112	1.353586363	8.33E-06	0.188810562	N
Snrnp70	4.525028897	4.687911792	0.021395973	0.026779369	1.03599599	8.35E-06	0.189235867	N
Slc8b1	0.025695741	0.037111739	0.001518298	0.002233031	1.444275862	8.35E-06	0.189273518	N
Dnmt3a	0.43175958	0.479763345	0.00651181	0.008449504	1.111181702	8.41E-06	0.190539097	N
Col1a2	0.070152041	0.052574963	0.002731418	0.002860312	0.749443104	8.46E-06	0.191844896	N
Mrpl17	2.742242376	2.634126664	0.015906811	0.019205227	0.960573977	8.50E-06	0.192644165	N
E2f5	1.066062061	0.992201156	0.010204861	0.012106611	0.930716131	8.50E-06	0.192725137	N
Gjb5	0.059215791	0.096678768	0.002735629	0.005269321	1.632651813	8.65E-06	0.196169239	N
Mpnd	0.534987108	0.592981041	0.007169775	0.009417787	1.108402487	8.73E-06	0.197850386	N
Itga9	0.036720903	0.024741159	0.001873238	0.001927445	0.673762266	8.77E-06	0.19868761	N
R3hdm4	0.612341069	0.662229394	0.007647758	0.009630965	1.081471466	8.78E-06	0.198950537	N
Rhebl1	0.479238908	0.530186903	0.006700617	0.008659062	1.106310223	8.78E-06	0.198975409	N
2700038G22Rik	0.582910998	0.525346242	0.007835983	0.00901711	0.901246062	8.79E-06	0.199165888	N
Ttc39a	0.022850538	0.033884631	0.001436841	0.002149284	1.482881104	8.81E-06	0.199616427	N
B3gnt3	0.001511514	0.005512976	0.000366335	0.000919673	3.64731984	8.82E-06	0.199836041	N
Tmem159	0.097270383	0.120209762	0.002998988	0.00410642	1.235831072	8.84E-06	0.200271085	N
Prc1	1.429803503	1.551700955	0.015412686	0.01999763	1.085254688	8.85E-06	0.200495362	N
Chchd4	1.446963635	1.384698131	0.012410188	0.015754673	0.956968163	8.87E-06	0.201049234	N
Mob1a	0.316617765	0.279010354	0.005381857	0.006209126	0.881221412	8.87E-06	0.201060349	N
Nsfl1c	2.170267627	2.261799113	0.014641005	0.017851502	1.042175207	8.90E-06	0.201772419	N
Trim65	0.013870365	0.024203308	0.00112414	0.002478238	1.744965402	9.02E-06	0.204457153	N
Mcm4	1.808393349	1.715073282	0.013956808	0.016877821	0.948396146	9.04E-06	0.20486946	N
Tsc22d1	1.568418245	1.439021111	0.015004283	0.016574221	0.917498324	9.07E-06	0.205591316	N
Cic	0.250733529	0.290843082	0.004615901	0.006258226	1.159968845	9.15E-06	0.207367658	N
Hemgn	0.005690406	0.001344628	0.000741992	0.000424951	0.236297398	9.16E-06	0.207661163	N
Mmgt1	0.175691295	0.153153153	0.003945365	0.004709508	0.871717365	9.21E-06	0.208683266	N
Plcxd1	0.070329866	0.089283313	0.002510801	0.003482577	1.269493582	9.23E-06	0.209121331	N
Sh3bp4	0.144571886	0.174532742	0.003610632	0.004961732	1.207238466	9.26E-06	0.209812295	N
C130074G19Rik	0.010224949	0.00430281	0.000956934	0.000759049	0.420814845	9.31E-06	0.210924075	N
Ifrd2	0.756646217	0.816189324	0.008842142	0.011203799	1.078693457	9.35E-06	0.212036582	N
Nip7	2.787143238	2.694500471	0.016145253	0.020102489	0.966760672	9.43E-06	0.213631509	N
Platr22	0.028274206	0.040069921	0.001637149	0.002352524	1.41718993	9.46E-06	0.214333562	N
Hbb-bt	0.023117276	0.008336695	0.009451118	0.001530164	0.360626183	9.46E-06	0.214336469	N
Hdac5	0.1573753	0.185827619	0.003759231	0.005033608	1.180792784	9.53E-06	0.216085305	N
Ssbp4	0.09682582	0.128546457	0.003040838	0.004664274	1.327605143	9.55E-06	0.21647917	N
Cdkn2d	0.274562105	0.313432836	0.004988965	0.006580042	1.141573544	9.73E-06	0.220446731	N
Ctdspl2	0.533653419	0.478284254	0.007174752	0.0082366	0.896245087	9.77E-06	0.221518926	N
Lhx1	0.144927536	0.112410918	0.004807885	0.004991831	0.775635337	9.80E-06	0.222092295	N
Zcchc9	1.043833911	0.968670163	0.010430707	0.012337528	0.927992617	9.80E-06	0.222143801	N
Cwc15	2.679470081	2.795347586	0.015552389	0.019720435	1.043246426	9.82E-06	0.222574456	N
Nlrp6	0.014759491	0.007933306	0.001144056	0.001129339	0.537505407	9.95E-06	0.225529916	N
Tcf7l2	0.654396728	0.595401372	0.008431446	0.009915932	0.909847721	9.97E-06	0.226062995	N
Rasl11a	0.598559616	0.541212855	0.007895318	0.009174311	0.904192064	1.00E-05	0.227752164	N
Necab2	0.102071664	0.082694635	0.003000616	0.003364869	0.810162508	1.01E-05	0.228524286	N
Eif3d	3.522450431	3.632378647	0.019300439	0.023216139	1.031207882	1.01E-05	0.229487441	N
Ppib	6.768293767	7.000672314	0.026475368	0.034179932	1.034333401	1.01E-05	0.22991409	N
Wnt6	0.516315462	0.76213527	0.01720501	0.028632788	1.476103905	1.02E-05	0.230643082	N
Ict1os	0.013425802	0.005781901	0.001297611	0.000957978	0.43065592	1.02E-05	0.230680097	N
Emb	4.882902107	5.160279683	0.032908829	0.043338123	1.056805885	1.02E-05	0.231190806	N
Sulf2	0.33937939	0.302272422	0.005576698	0.006536068	0.890662281	1.02E-05	0.231217427	N
Pds5b	0.65857562	0.599569719	0.008161421	0.00955935	0.910403757	1.03E-05	0.234040292	N
Paxbp1	0.59767049	0.545650128	0.007707818	0.009135927	0.912961468	1.04E-05	0.235690445	N
Tmem114	0.016004268	0.024875622	0.001357599	0.002093611	1.554311774	1.05E-05	0.237547449	N
Rpl14	52.42429092	52.97458653	0.079619164	0.10150855	1.010496958	1.06E-05	0.239165005	N
Sssca1	3.15292967	3.309130026	0.017908456	0.02329754	1.049541338	1.06E-05	0.240777106	N
Ruvbl2	2.291188761	2.393034826	0.015539642	0.019165028	1.044451189	1.07E-05	0.241695747	N
Mgst3	0.213745888	0.251042087	0.004509529	0.00612741	1.174488499	1.07E-05	0.241854222	N
Tmod2	0.208500044	0.179776792	0.004332406	0.004971166	0.862238625	1.08E-05	0.244938685	N
Slc15a2	0.026318129	0.016135539	0.001576132	0.001509825	0.613095952	1.09E-05	0.246878874	N
Rpa3	0.689339379	0.742503698	0.008506555	0.010658025	1.077123576	1.10E-05	0.248569008	N
Sertad1	0.160309416	0.191206132	0.00385939	0.005270379	1.192731759	1.12E-05	0.254715946	N
Ndn	0.76153641	0.694231545	0.009148662	0.010580366	0.911619636	1.12E-05	0.254838453	N
Noc4l	0.833466702	0.898615033	0.009111705	0.011584543	1.078165487	1.13E-05	0.255496801	N
Drg1	1.471325687	1.554390211	0.012197621	0.015154954	1.056455566	1.13E-05	0.256160755	N
Fam178b	0.129190006	0.152884228	0.003481724	0.004582257	1.183405992	1.13E-05	0.256387254	N
Mpv17	0.307993243	0.349737797	0.005225019	0.006937148	1.135537243	1.14E-05	0.258202255	N
Sgpp2	0.038499155	0.025951324	0.001891081	0.001872935	0.674075164	1.16E-05	0.262430804	N
Cenpb	0.843158176	0.781901304	0.009211914	0.011031811	0.927348304	1.16E-05	0.262712005	N
Elmo3	0.011914288	0.020169423	0.001023134	0.001652279	1.692876882	1.16E-05	0.263775523	N
Limch1	0.097359296	0.07435794	0.003281962	0.003353395	0.763747718	1.16E-05	0.263865806	N
Fmnl1	0.002934116	0.007395455	0.000582408	0.001080749	2.52050558	1.17E-05	0.264145312	N
Timm10	1.350137815	1.256555063	0.01175353	0.01366362	0.930686519	1.17E-05	0.265310161	N
Bcl2l1	0.366319908	0.412531935	0.005869006	0.007704137	1.126152105	1.19E-05	0.2686303	N
Tubb6	0.321419045	0.363990857	0.005998455	0.007891192	1.132449561	1.20E-05	0.271667896	N
Upf3b	1.194096203	1.28075837	0.010954897	0.014131564	1.072575532	1.20E-05	0.272036896	N
Magohb	0.978660976	1.045045045	0.009931974	0.012410748	1.067831527	1.21E-05	0.273510155	N
Ppp2ca	4.685427225	4.822105688	0.021183245	0.025880033	1.029170971	1.21E-05	0.274356604	N
Cby1	0.857384191	0.928734705	0.009383643	0.012062231	1.083218835	1.21E-05	0.274908189	N
Tmed1	1.105272517	1.182869437	0.010663077	0.013521811	1.070206142	1.22E-05	0.275749653	N
Wnt2	0.033253312	0.0209762	0.001922661	0.001866825	0.630800327	1.22E-05	0.277042981	N
Cxcr4	0.065528585	0.04907893	0.002449172	0.002583422	0.748969772	1.23E-05	0.277779619	N
Polr2i	2.710056015	2.61153691	0.015930584	0.019444431	0.963646838	1.24E-05	0.280195566	N
Rgcc	0.012803414	0.022320828	0.001180135	0.001931415	1.743349693	1.24E-05	0.280609579	N
Ngfr	0.019382947	0.0104881	0.001359506	0.001181379	0.541099363	1.25E-05	0.284296718	N
Mir17hg	0.223437361	0.195240016	0.004564721	0.005366272	0.873802014	1.26E-05	0.285778926	N
Hoxc5	0.012803414	0.00618529	0.001067578	0.000909208	0.483096903	1.27E-05	0.286884897	N
Rps23	52.20005335	51.74626866	0.079283349	0.109650092	0.991306816	1.27E-05	0.287333657	N
Fbln2	0.070863341	0.052709426	0.002665305	0.002747105	0.743817958	1.27E-05	0.288353424	N
Ptch1	1.332977683	1.207879521	0.022827149	0.026856229	0.906151346	1.27E-05	0.288461243	N
Efna1	0.064906197	0.093451661	0.002818274	0.004576098	1.439795653	1.28E-05	0.290534878	N
Dtnb	0.230728194	0.262471427	0.004563646	0.005922346	1.137578472	1.28E-05	0.291185429	N
Laptm4a	1.907264159	2.020572812	0.013896117	0.017944741	1.059408998	1.29E-05	0.292004982	N
Pdcd4	0.847692718	0.791179239	0.009795399	0.01183406	0.933332589	1.30E-05	0.29469183	N
Rpl11	54.97759403	55.9952938	0.088487667	0.129778712	1.018511173	1.30E-05	0.295667805	N
Tspan4	0.40641949	0.459324997	0.006517806	0.008640741	1.130174631	1.32E-05	0.298154242	N
Vps29	1.981684005	2.072340998	0.013723205	0.017035563	1.045747452	1.33E-05	0.301289613	N
Yipf4	0.377789633	0.426650531	0.005948625	0.007915857	1.129333613	1.34E-05	0.303122911	N
Tal2	0.111140749	0.141723813	0.003591033	0.00519873	1.275174183	1.34E-05	0.303572836	N
Rbck1	0.650929137	0.707543364	0.008034804	0.010270083	1.086974487	1.35E-05	0.306912847	N
Iah1	0.697874989	0.754874277	0.008254109	0.010497539	1.0816755	1.36E-05	0.309279068	N
Aimp1	4.617409087	4.461476402	0.021765623	0.026023767	0.966229398	1.37E-05	0.311644513	N
Pex13	0.346581311	0.389135404	0.005678856	0.007387197	1.122782424	1.39E-05	0.314223124	N
Cyb561	0.059037966	0.077450585	0.002299484	0.003297683	1.311877603	1.39E-05	0.314533429	N
Pbld1	0.227616253	0.188113487	0.005816599	0.006094156	0.82645015	1.41E-05	0.319188288	N
Ccdc25	1.483773451	1.401102595	0.012220379	0.014700248	0.944283371	1.41E-05	0.319785526	N
Olfr1441	0.023650751	0.008605621	0.003145823	0.002231784	0.36386246	1.41E-05	0.320664042	N
Cnbp	8.843780564	9.064138766	0.02988873	0.037021158	1.024916742	1.42E-05	0.322746164	N
Tmem54	0.196496844	0.238268119	0.005495404	0.007613755	1.212579879	1.43E-05	0.323994791	N
Rai14	0.306037165	0.265564072	0.005448358	0.0060922	0.86775105	1.44E-05	0.325439094	N
Fam117a	0.299101983	0.338980772	0.005300665	0.006938578	1.133328401	1.44E-05	0.32665703	N
Zfp280b	0.190006224	0.16444803	0.004067829	0.00472737	0.865487597	1.45E-05	0.329502748	N
Fbn1	0.047301503	0.03334678	0.002135545	0.002175495	0.704983516	1.47E-05	0.333986063	N
Rps2	92.23597404	91.49684012	0.118697959	0.171714785	0.99198649	1.49E-05	0.338546006	N
Crlf2	0.051035832	0.067096948	0.002131598	0.003023431	1.314702736	1.51E-05	0.342938734	N
Cnksr1	0.011736463	0.02003496	0.001053767	0.001711626	1.707069688	1.52E-05	0.343507638	N
Mrpl27	0.957944341	1.027564878	0.009782077	0.012405967	1.072677017	1.53E-05	0.346781028	N
Fhl2	0.109718147	0.088610999	0.003360773	0.003698845	0.807623911	1.56E-05	0.352669926	N
Rprm	0.098337334	0.076912734	0.003089436	0.003293891	0.782131569	1.57E-05	0.356280322	N
Nr0b1	0.005690406	0.012639505	0.000720366	0.00144087	2.221195543	1.59E-05	0.360275329	N
Zfp703	0.490441896	0.611133522	0.008942513	0.01368009	1.246087512	1.59E-05	0.360383294	N
Arhgap27	0.025606828	0.037111739	0.001510601	0.002249169	1.449290709	1.60E-05	0.361575849	N
Cdc42ep5	0.669245132	0.730805432	0.009518471	0.012177741	1.091984681	1.61E-05	0.365101304	N
Parp1	4.544500756	4.606427323	0.041916915	0.048135482	1.013626704	1.65E-05	0.373690586	N
Sertad3	0.128656531	0.154766707	0.003393811	0.004659918	1.202944819	1.65E-05	0.374829562	N
Fastk	0.355917133	0.394513917	0.005776335	0.007375749	1.108443173	1.66E-05	0.37653233	N
Dab1	0.262381079	0.228721259	0.004981481	0.005717735	0.871713994	1.67E-05	0.379380329	N
Oard1	1.644705255	1.733494689	0.012799118	0.016003726	1.053985013	1.68E-05	0.380597363	N
Prdx4	3.544589668	3.681860965	0.018551281	0.023598675	1.038726992	1.70E-05	0.38640956	N
Palm	0.289499422	0.33077854	0.005234301	0.006891319	1.14258791	1.72E-05	0.390261039	N
Atp5h	9.147594914	9.376495899	0.029146595	0.037010265	1.025023078	1.73E-05	0.392811905	N
Stim1	0.101982751	0.122092241	0.003131107	0.004147188	1.197185214	1.75E-05	0.397785103	N
Rps12	69.00515693	68.24351217	0.1073184	0.128449702	0.988962495	1.76E-05	0.399004199	N
Ppic	0.200497911	0.235982251	0.004793977	0.00651162	1.176981098	1.80E-05	0.407405652	N
Atxn7l3b	4.806170534	4.657119806	0.022483663	0.027642279	0.968987632	1.80E-05	0.408908773	N
Rps19bp1	1.80190273	1.707274439	0.013305624	0.015824165	0.94748424	1.81E-05	0.409915925	N
Pomp	7.046234551	7.230469275	0.024899486	0.031590579	1.02614655	1.82E-05	0.411474624	N
Slc25a5	6.692184583	6.875352965	0.028416364	0.034640915	1.027370492	1.82E-05	0.411928382	N
Eps8l2	0.031741798	0.045717359	0.00177314	0.002670735	1.440288903	1.82E-05	0.412322665	N
Zfp106	2.567529119	2.443996235	0.017025711	0.020233402	0.951886472	1.83E-05	0.414855077	N
AW209491	0.202276163	0.236116714	0.004210949	0.005675571	1.16729876	1.83E-05	0.415113308	N
Pih1d1	0.796923624	0.85558693	0.008861449	0.011136755	1.073612206	1.84E-05	0.417865666	N
Cox7b	6.604427847	6.766034691	0.025927844	0.031777753	1.024469469	1.86E-05	0.420461042	N
Ndc80	0.46936961	0.512975662	0.006761867	0.008595685	1.092903443	1.86E-05	0.420555038	N
Mtfr1	0.452742954	0.500067231	0.006607782	0.008554831	1.104527917	1.86E-05	0.421885626	N
Lhpp	0.481194985	0.542019632	0.007281268	0.009736096	1.126403325	1.86E-05	0.422684228	N
En2	0.013425802	0.006319753	0.001215827	0.000976223	0.470716936	1.87E-05	0.424300458	N
Stk11ip	0.064550547	0.081887858	0.002381132	0.003296976	1.26858504	1.87E-05	0.424356533	N
Zcchc3	1.484040188	1.571735915	0.012539089	0.015797427	1.059092555	1.88E-05	0.42698123	N
Foxg1	0.018849471	0.009277935	0.001550323	0.001205455	0.492211939	1.88E-05	0.427065297	N
Socs6	0.362229928	0.320693828	0.005852489	0.00669954	0.885332225	1.89E-05	0.428445053	N
Ufc1	1.785453899	1.882345032	0.013164245	0.016721105	1.054266947	1.89E-05	0.42855574	N
Acadm	0.483239975	0.538523598	0.006810445	0.008982693	1.114402007	1.91E-05	0.433078001	N
Cnot6	0.665510803	0.614629555	0.007906902	0.00940489	0.923545572	1.92E-05	0.436188929	N
Nrxn3	0.037343292	0.02622025	0.001831586	0.001920111	0.70214084	1.94E-05	0.439186583	N
Sema3e	0.151240331	0.185020842	0.004217439	0.005961536	1.2233565	1.95E-05	0.44302124	N
Gar1	3.009602561	3.124109184	0.01699143	0.021099851	1.038047091	1.96E-05	0.445276988	N
Mustn1	0.002667378	0.006992067	0.000486366	0.00098483	2.621325803	1.98E-05	0.447926965	N
Snrpd3	7.275006668	7.078929676	0.027592857	0.033912158	0.973047861	1.99E-05	0.450506819	N
Hand2	0.068907264	0.052171575	0.002866917	0.003089218	0.757127354	1.99E-05	0.450886208	N
Rbm42	1.470436561	1.555331451	0.012292989	0.015460452	1.05773448	1.99E-05	0.452002145	N
Cpne3	0.251355917	0.29407019	0.004998674	0.006856573	1.169935416	2.00E-05	0.452739455	N
Scaf11	3.032986574	2.926986688	0.018979209	0.02366298	0.965050987	2.00E-05	0.45372204	N
Dppa2	0.001244776	0.004437273	0.000332488	0.000770766	3.564715035	2.01E-05	0.45482697	N
Gxylt1	0.332622033	0.297162834	0.005664662	0.006733362	0.893394921	2.01E-05	0.456148211	N
1500009L16Rik	0.562727839	0.618797902	0.007600933	0.009994699	1.099639755	2.02E-05	0.458910147	N
Psme4	1.073086156	1	0.010455136	0.012422464	0.931891623	2.06E-05	0.467184249	N
Fndc3c1	0.551880501	0.505849133	0.007239728	0.008626132	0.916591783	2.08E-05	0.471758376	N
Syap1	0.107850982	0.088476536	0.003143897	0.003552151	0.820359112	2.10E-05	0.475451521	N
Plcb3	0.125366764	0.151270674	0.003361508	0.004628686	1.206625012	2.10E-05	0.477070846	N
Sh3bgrl3	2.452387303	2.555331451	0.016140314	0.020282744	1.041977117	2.12E-05	0.480331196	N
Tmc4	0.166800036	0.194164314	0.003917461	0.005169086	1.164054389	2.14E-05	0.485437566	N
Stx16	0.669689695	0.72166196	0.008073259	0.010187821	1.077606488	2.15E-05	0.48738269	N
Armcx2	0.592424647	0.540406078	0.007555121	0.008843616	0.91219378	2.22E-05	0.502193394	N
Gnpnat1	0.392549124	0.437407557	0.006166666	0.008000921	1.114274698	2.22E-05	0.502348981	N
Trps1	0.051391482	0.039128681	0.002130838	0.002366145	0.761384558	2.23E-05	0.505866929	N
Gcdh	0.254378945	0.290574156	0.004841849	0.006399885	1.142288548	2.27E-05	0.515185595	N
Thoc6	0.844136214	0.912464704	0.00898883	0.011594262	1.080944862	2.30E-05	0.521773851	N
Wbp11	2.546456833	2.442920532	0.015843991	0.019194661	0.959341035	2.31E-05	0.52258748	N
Cyth2	0.678314217	0.734435928	0.008352545	0.010631369	1.082737041	2.33E-05	0.528263555	N
Cd47	0.210545034	0.180986957	0.00441319	0.005035772	0.859611616	2.34E-05	0.53104129	N
Mapk12	0.333511159	0.298910851	0.005531438	0.006505605	0.896254424	2.37E-05	0.536483955	N
Hagh	0.287276607	0.324996638	0.005151645	0.006776479	1.131302133	2.37E-05	0.537599875	N
Gnmt	0.007735396	0.014118596	0.00083566	0.001381318	1.825193696	2.38E-05	0.53845517	N
Hist1h2bj	0.321419045	0.285867958	0.005470406	0.006373235	0.889393338	2.38E-05	0.539730394	N
Fkbp5	0.358051036	0.325265564	0.005676142	0.006761385	0.908433523	2.38E-05	0.539960909	N
Rnf144a	0.228772117	0.201963157	0.004467443	0.005257577	0.882813692	2.41E-05	0.545197538	N
Tomm5	4.613141282	4.497781363	0.021486143	0.027290571	0.974993196	2.42E-05	0.548009761	N
Mapkapk3	0.009869298	0.017211241	0.000940603	0.001543775	1.743917374	2.44E-05	0.552384755	N
Tmtc2	0.02053881	0.011832728	0.00140098	0.001282489	0.576115561	2.46E-05	0.556869519	N
Fpgs	0.222992798	0.264622832	0.004546701	0.006419848	1.186687795	2.49E-05	0.563841888	N
Comt	2.126878279	1.818609654	0.040683568	0.039453757	0.855060524	2.49E-05	0.565255781	N
Triobp	0.346403485	0.395186231	0.005714514	0.007707886	1.140826371	2.52E-05	0.571289368	N
Naxe	0.632702054	0.688046255	0.007903922	0.010102648	1.08747277	2.53E-05	0.574101885	N
Crat	0.028629857	0.040069921	0.001602426	0.002321575	1.399585086	2.54E-05	0.575240508	N
Bphl	0.267449098	0.3088611	0.004885973	0.00658987	1.154840688	2.54E-05	0.57536392	N
Zfp422	0.632435316	0.582224015	0.007955168	0.009473321	0.920606424	2.54E-05	0.575550647	N
Vta1	0.746332355	0.805432298	0.008492013	0.010844354	1.079187164	2.57E-05	0.583396115	N
Hspg2	0.210456122	0.246470351	0.004749218	0.006422661	1.171124646	2.58E-05	0.584625034	N
Lin28b	0.750511247	0.692483528	0.008580302	0.010125392	0.922682412	2.61E-05	0.591947428	N
Gm29666	0.306837379	0.255210434	0.00972818	0.009833572	0.83174493	2.64E-05	0.598380254	N
Gm45184	0.513292434	0.43565954	0.0132255	0.015003386	0.84875504	2.64E-05	0.599507023	N
Hspa13	0.321952521	0.286809197	0.005421147	0.006314791	0.890843149	2.65E-05	0.601212027	N
Dlc1	0.134258024	0.105149926	0.004114512	0.004200546	0.78319286	2.68E-05	0.606419439	N
Psmb6	9.693873922	9.879655775	0.031736734	0.038611762	1.019164872	2.68E-05	0.608017025	N
Myocd	0.014759491	0.007529918	0.001224178	0.001055226	0.510174623	2.71E-05	0.613530785	N
Arhgef15	0.041522184	0.055264219	0.001963444	0.002763344	1.33095648	2.73E-05	0.61825929	N
Tex30	0.756023829	0.696651876	0.00871134	0.010277774	0.921468146	2.73E-05	0.619318589	N
Tmem98	0.092202365	0.115906952	0.002913135	0.004136159	1.257093043	2.74E-05	0.622088675	N
Usp15	1.124121988	1.056474385	0.010750716	0.012969587	0.939821831	2.80E-05	0.633737572	N
Dhrs3	0.08517827	0.06817265	0.00290636	0.003261979	0.800352607	2.80E-05	0.635667933	N
Dusp4	0.424468747	0.38416028	0.006828413	0.00813244	0.905037844	2.83E-05	0.640945063	N
Dcaf1	0.613319107	0.55721393	0.007861614	0.009117257	0.908522046	2.84E-05	0.644372772	N
2210016F16Rik	0.432648706	0.48043566	0.006327918	0.008272373	1.110452089	2.86E-05	0.648670891	N
Tmem245	0.563528052	0.499932769	0.008181463	0.009139389	0.887147972	2.94E-05	0.665885652	N
Hnrnpdl	6.954298924	6.765900229	0.027252671	0.03348415	0.972909031	2.94E-05	0.666104128	N
Sfr1	5.610296079	5.766572543	0.022750986	0.028509548	1.027855297	2.94E-05	0.666385525	N
Pam16	1.35716191	1.437810945	0.011581797	0.014694082	1.059424771	2.94E-05	0.666670389	N
Zfp593	0.784209122	0.726637085	0.008985094	0.010773918	0.926585861	2.94E-05	0.666939124	N
Efnb2	0.287187694	0.253193492	0.005513101	0.006387395	0.881630713	2.95E-05	0.668977535	N
Srgap3	0.130879346	0.109587199	0.003452145	0.003915156	0.837314693	2.95E-05	0.668987895	N
2010107E04Rik	4.461545301	4.324324324	0.021807066	0.027122588	0.969243621	2.95E-05	0.669368362	N
Peg10	0.297412643	0.312894985	0.0065232	0.010444658	1.052056769	2.95E-05	0.669580701	N
Golim4	0.432293056	0.394244991	0.0064243	0.007677947	0.911985483	2.98E-05	0.67540267	N
Dnal4	0.304881302	0.337770606	0.00531388	0.006733698	1.107875769	3.04E-05	0.689273448	N
C730034F03Rik	0.180314751	0.130966788	0.007542892	0.007390374	0.726323206	3.05E-05	0.692246481	N
Plek2	0.023472926	0.034153557	0.001444184	0.002173812	1.45501913	3.06E-05	0.692573915	N
Eif2s3x	1.308082155	1.236116714	0.011802645	0.014335848	0.944984005	3.08E-05	0.698334912	N
Igsf21	0.020627723	0.031329837	0.001346181	0.002107823	1.518821897	3.08E-05	0.699223211	N
Usp14	1.550102249	1.469678634	0.012539289	0.015118616	0.948117219	3.12E-05	0.706735385	N
Spry4	0.049079755	0.03670835	0.002117088	0.002309546	0.747932634	3.12E-05	0.707584156	N
Cbx1	8.906641771	8.688853032	0.03268309	0.040678573	0.975547603	3.17E-05	0.718545303	N
Cetn3	2.648261759	2.530590292	0.016013504	0.01894111	0.955566527	3.18E-05	0.721560997	N
Gnpda1	0.169556326	0.20209762	0.003911981	0.005380971	1.191920258	3.19E-05	0.72402435	N
Thbs1	0.032453099	0.0209762	0.002076072	0.002015857	0.646354308	3.25E-05	0.736180944	N
Mn1	0.224237574	0.192819685	0.004851026	0.005559882	0.859890167	3.27E-05	0.74179296	N
Tnni1	0.095492131	0.07435794	0.003584828	0.003822125	0.778681333	3.28E-05	0.743014676	N
Wwc1	0.379656797	0.424768052	0.005928051	0.007805345	1.118821142	3.28E-05	0.743374652	N
Zfp36l2	0.474882191	0.522522523	0.007542018	0.0097355	1.100320317	3.28E-05	0.743737858	N
1700013H16Rik	0.179781275	0.207207207	0.004221881	0.005491482	1.152551661	3.29E-05	0.746644757	N
Necap1	0.22032542	0.192685223	0.004444079	0.005164283	0.874548304	3.30E-05	0.746920811	N
Ptcd3	0.695207611	0.640984268	0.008142141	0.009672097	0.9220041	3.31E-05	0.7513368	N
Rnaseh2b	0.849915533	0.917036439	0.009070646	0.011651668	1.07897362	3.32E-05	0.751717659	N
Chek1	0.579176669	0.52763211	0.00755908	0.008774298	0.911003736	3.34E-05	0.757805117	N
Uqcr10	5.227438428	5.386715073	0.023508334	0.029306169	1.030469349	3.39E-05	0.767805705	N
Gm26772	0.129456744	0.070458518	0.008309541	0.005951925	0.544263018	3.39E-05	0.768708169	N
Nsun6	0.238374678	0.20828291	0.004647468	0.005362663	0.873762733	3.41E-05	0.772901895	N
Rrp7a	1.163510269	1.240957375	0.010898103	0.01380693	1.06656332	3.42E-05	0.774979152	N
Efcab10	0.055659287	0.071265295	0.002261974	0.003148564	1.280384624	3.46E-05	0.784148114	N
Hoxa4	0.028718769	0.018421406	0.001629197	0.001570941	0.641441358	3.46E-05	0.784325085	N
Btbd3	0.185116031	0.158531666	0.004113857	0.004654536	0.856390801	3.47E-05	0.787030042	N
Pou4f1	0.030497021	0.021514051	0.001697676	0.001866001	0.705447626	3.48E-05	0.789209253	N
Nuak1	0.082688717	0.065080005	0.002899143	0.003155082	0.787048194	3.48E-05	0.789573903	N
Med16	0.54601227	0.498722603	0.00849697	0.010010017	0.913390835	3.51E-05	0.794887598	N
Xlr4c	0.003289766	0.007933306	0.000539968	0.001063365	2.411510744	3.51E-05	0.794993657	N
Zcchc7	0.712723393	0.654027161	0.00851782	0.009924362	0.917645145	3.52E-05	0.798624835	N
Gm2a	0.039921757	0.053785128	0.001900975	0.002757447	1.347263562	3.54E-05	0.802171261	N
Ddx4	0.008980172	0.015866613	0.000889579	0.001473849	1.766849456	3.57E-05	0.80823975	N
Nudt4	0.938561394	1.01237058	0.010848018	0.013838757	1.078640764	3.58E-05	0.810519635	N
Rpl34	36.61509736	36.14965712	0.068039394	0.080293151	0.987288297	3.58E-05	0.810979173	N
B4galt5	0.06944074	0.088073148	0.002534928	0.003545858	1.26832099	3.61E-05	0.818213777	N
Nfkbia	0.234462523	0.276321097	0.004915986	0.008484695	1.178529913	3.61E-05	0.819004619	N
Gm26767	0.010758424	0.004975124	0.001012627	0.000837792	0.462439867	3.64E-05	0.824747664	N
Rps6ka4	0.023206188	0.033481242	0.001441828	0.002129005	1.44277216	3.69E-05	0.836437102	N
Sdk2	0.063928159	0.049482318	0.002449705	0.002681999	0.774030086	3.70E-05	0.839577211	N
Acsl4	0.261847604	0.233158532	0.004926538	0.005836301	0.890435995	3.71E-05	0.841958138	N
Efcab6	0.029518983	0.042086863	0.001630352	0.002507916	1.425755867	3.73E-05	0.844885336	N
Syk	0.015292967	0.023934382	0.001170763	0.001812827	1.565058116	3.73E-05	0.845625214	N
Bbx	0.873388459	0.814037919	0.009600396	0.01153939	0.932045655	3.73E-05	0.845802463	N
Cacng4	0.211878723	0.183541751	0.004632282	0.005318809	0.866258527	3.78E-05	0.856550678	N
Snx7	0.09851516	0.119134059	0.003016415	0.004079725	1.209296721	3.78E-05	0.857084983	N
Cebpz	2.572063661	2.480301197	0.016321781	0.020040533	0.964323408	3.79E-05	0.858266096	N
Igfbp2	2.808571175	2.871722469	0.027560238	0.029298707	1.022485203	3.79E-05	0.85854195	N
Elmod2	0.064372722	0.049347855	0.002404686	0.002589725	0.766595758	3.79E-05	0.859677875	N
S100g	0.289143772	0.262605889	0.006288421	0.007843446	0.908219077	3.79E-05	0.86009657	N
Fez1	0.067929226	0.052171575	0.002537009	0.002722042	0.768028402	3.84E-05	0.869629423	N
Mirg	0.166977861	0.196450182	0.003924853	0.005328186	1.176504362	3.86E-05	0.875283347	N
Psmg1	1.625766871	1.713190803	0.012733972	0.016039532	1.053773965	3.88E-05	0.878464858	N
Rflnb	0.173824131	0.149119269	0.004073867	0.00466915	0.85787438	3.94E-05	0.893446469	N
Mrpl13	2.863874811	2.984671238	0.016108527	0.020608993	1.042179367	4.00E-05	0.906008176	N
Fam206a	0.206543967	0.182466048	0.004237504	0.005041159	0.883424728	4.00E-05	0.906346869	N
Slc40a1	0.046056726	0.061180584	0.002210685	0.003122421	1.328374563	4.00E-05	0.906914002	N
Olfr1369-ps1	1.602382858	1.373403254	0.045896262	0.050648976	0.857100566	4.00E-05	0.907030833	N
Cox16	0.219258469	0.190937206	0.004432745	0.005093749	0.870831612	4.01E-05	0.908527801	N
Gm20442	0.048279541	0.031195374	0.003453792	0.00316727	0.646140657	4.08E-05	0.924739414	N
Riiad1	0.01609318	0.025010085	0.001206408	0.001869827	1.554079684	4.09E-05	0.926634585	N
Idh2	1.595803325	1.684281296	0.012852832	0.016272036	1.055444157	4.11E-05	0.931534923	N
Sfmbt2	0.039210456	0.087938685	0.002844924	0.006446924	2.242735577	4.12E-05	0.932858393	N
Atg5	1.054414511	0.9895119	0.010146894	0.012148089	0.938446778	4.12E-05	0.933972883	N
Kcnq1ot1	2.417266827	2.565550625	0.02078647	0.026619755	1.061343579	4.16E-05	0.943467432	N
Mta1	1.323819685	1.417507059	0.011541577	0.015064835	1.070770495	4.17E-05	0.945396549	N
B230311B06Rik	0.016537743	0.02527901	0.001215668	0.001849893	1.528564674	4.20E-05	0.953010191	N
Nol8	1.020449898	0.956030658	0.010165031	0.012202625	0.936871727	4.22E-05	0.956576836	N
Srp68	0.786609763	0.726233696	0.00870014	0.01023808	0.923245211	4.23E-05	0.957876927	N
Cnot2	0.713523606	0.761328493	0.008415177	0.01046063	1.066998325	4.26E-05	0.966420999	N
Raver2	0.068818352	0.086190668	0.002455666	0.003395919	1.252437269	4.27E-05	0.968247367	N
Pipox	0.11425269	0.138765631	0.003173941	0.004400321	1.214550238	4.27E-05	0.968286415	N
Cpsf3	0.605939362	0.654833938	0.007706313	0.009716426	1.080692194	4.27E-05	0.968369396	N
Aimp2	1.774517649	1.865940567	0.013235185	0.016740177	1.05151987	4.29E-05	0.97268821	N
Tbx5	0.009869298	0.004033885	0.001021204	0.000759248	0.408730635	4.29E-05	0.973099749	N
Ndufa7	6.796301236	6.965174129	0.026272144	0.032671399	1.024847765	4.31E-05	0.977767669	N
Ank3	0.345781097	0.394110528	0.005924977	0.007996116	1.139768864	4.32E-05	0.978187997	N
Wdr55	0.613230195	0.66303617	0.007784923	0.009859244	1.081219053	4.37E-05	0.989723531	N
Cdh13	0.086778697	0.108108108	0.002742472	0.003876619	1.245790873	4.39E-05	0.995135006	N
Dpp3	1.134613675	1.193626462	0.011257058	0.01378791	1.052011349	4.41E-05	0.999532206	N
Gm1992	0.000266738	0	0.000153987	0	0	0.158994487	1	N
Gm37381	8.89E-05	0	8.89E-05	0	0	0.416184145	1	N
Gm37323	8.89E-05	0	8.89E-05	0	0	0.416184145	1	N
St18	8.89E-05	0	8.89E-05	0	0	0.416184145	1	N
3110035E14Rik	8.89E-05	0	8.89E-05	0	0	0.416184145	1	N
Gm29663	0	0.000134463	0	1.34E-04	Inf	0.218828912	1	N
Gm29283	8.89E-05	0	8.89E-05	0	0	0.416184145	1	N
Gm29570	0.000177825	0	1.26E-04	0	0	0.250165548	1	N
Gm7568	0	0.000134463	0	0.000134463	Inf	0.218828912	1	N
Pi15	0	0.000134463	0	0.000134463	Inf	0.218828912	1	N
Gm28287	0	0.000134463	0	1.34E-04	Inf	0.218828912	1	N
4933415F23Rik	8.89E-05	0	8.89E-05	0	0	0.416184145	1	N
Gm27028	8.89E-05	0	8.89E-05	0	0	0.416184145	1	N
Gm5524	8.89E-05	0	8.89E-05	0	0	0.416184145	1	N
Gm28644	0	0.000134463	0	1.34E-04	Inf	0.218828912	1	N
4931428L18Rik	8.89E-05	0	8.89E-05	0	0	0.416184145	1	N
Gm5415	8.89E-05	0	8.89E-05	0	0	0.416184145	1	N
Gm37724	0.000177825	0	1.26E-04	0	0	0.250165548	1	N
Prss39	0	0.000134463	0	1.34E-04	Inf	0.218828912	1	N
Prss40	0.000266738	0	0.000153987	0	0	0.158994487	1	N
1700101I19Rik	0	0.000134463	0	0.000134463	Inf	0.218828912	1	N
Gm28415	0	0.000134463	0	0.000134463	Inf	0.218828912	1	N
Gm33533	8.89E-05	0	8.89E-05	0	0	0.416184145	1	N
Gm16150	8.89E-05	0	8.89E-05	0	0	0.416184145	1	N
D930019O06Rik	0	0.000403388	0	0.000232865	Inf	0.033167218	1	N
Il1rl1	8.89E-05	0	8.89E-05	0	0	0.416184145	1	N
Gm37915	0	0.000134463	0	0.000134463	Inf	0.218828912	1	N
4930448I06Rik	0.000177825	0	1.26E-04	0	0	0.250165548	1	N
Gm28634	0.000177825	0	1.26E-04	0	0	0.250165548	1	N
Gm29157	8.89E-05	0	8.89E-05	0	0	0.416184145	1	N
Gm5269	8.89E-05	0	8.89E-05	0	0	0.416184145	1	N
1700072G22Rik	0	0.000268926	0	1.90E-04	Inf	0.082015615	1	N
4930444A19Rik	0	0.000134463	0	1.34E-04	Inf	0.218828912	1	N
Gm15759	0	0.000134463	0	1.34E-04	Inf	0.218828912	1	N
C2cd6b	8.89E-05	0	8.89E-05	0	0	0.416184145	1	N
Gm39653	8.89E-05	0	8.89E-05	0	0	0.416184145	1	N
Dytn	0	0.000134463	0	0.000134463	Inf	0.218828912	1	N
Cps1	8.89E-05	0	8.89E-05	0	0	0.416184145	1	N
Gm15669	8.89E-05	0	8.89E-05	0	0	0.416184145	1	N
Gm28497	0	0.000134463	0	1.34E-04	Inf	0.218828912	1	N
Gm8883	0.000177825	0	1.26E-04	0	0	0.250165548	1	N
Ankar	8.89E-05	0	8.89E-05	0	0	0.416184145	1	N
Tnp1	8.89E-05	0	8.89E-05	0	0	0.416184145	1	N
Pinc	0.000177825	0	1.26E-04	0	0	0.250165548	1	N
Gm29183	8.89E-05	0	8.89E-05	0	0	0.416184145	1	N
Gm29539	0	0.000268926	0	1.90E-04	Inf	0.082015615	1	N
A630095N17Rik	8.89E-05	0	8.89E-05	0	0	0.416184145	1	N
Gm15178	8.89E-05	0	8.89E-05	0	0	0.416184145	1	N
Gm28410	0.000177825	0	1.26E-04	0	0	0.250165548	1	N
Kcne4	0.000177825	0	1.26E-04	0	0	0.250165548	1	N
Fam124b	0.000177825	0	1.26E-04	0	0	0.250165548	1	N
Gm47791	0	0.000134463	0	1.34E-04	Inf	0.218828912	1	N
A530040E14Rik	0.000177825	0	1.26E-04	0	0	0.250165548	1	N
9930111H07Rik	0	0.000134463	0	1.34E-04	Inf	0.218828912	1	N
Gpr55	0.000177825	0	1.26E-04	0	0	0.250165548	1	N
Spata3	0.000533476	0	0.000217742	0	0	0.046363397	1	N
Gm29371	8.89E-05	0	8.89E-05	0	0	0.416184145	1	N
Efhd1os	0	0.000134463	0	0.000134463	Inf	0.218828912	1	N
Neu2	0.000177825	0	1.26E-04	0	0	0.250165548	1	N
Gm19582	0.000266738	0	0.000153987	0	0	0.158994487	1	N
Ugt1a7c	0.000177825	0	1.26E-04	0	0	0.250165548	1	N
Ugt1a6a	0	0.000268926	0	1.90E-04	Inf	0.082015615	1	N
Gm29538	8.89E-05	0	8.89E-05	0	0	0.416184145	1	N
Gm28199	0	0.000134463	0	1.34E-04	Inf	0.218828912	1	N
Olfr1416	0	0.000134463	0	0.000134463	Inf	0.218828912	1	N
Otos	0.000266738	0	0.000153987	0	0	0.158994487	1	N
Gm29483	8.89E-05	0	8.89E-05	0	0	0.416184145	1	N
Gm28086	0.000266738	0	0.000153987	0	0	0.158994487	1	N
Gal3st2	8.89E-05	0	8.89E-05	0	0	0.416184145	1	N
Gal3st2b	0	0.000134463	0	0.000134463	Inf	0.218828912	1	N
Gm29601	0	0.000268926	0	1.90E-04	Inf	0.082015615	1	N
Cntnap5b	0	0.000403388	0	0.000232865	Inf	0.033167218	1	N
Serpinb12	0	0.000134463	0	0.000134463	Inf	0.218828912	1	N
Gm29348	0	0.000134463	0	0.000134463	Inf	0.218828912	1	N
Gm15392	0.000177825	0	1.26E-04	0	0	0.250165548	1	N
4930599A14Rik	8.89E-05	0	8.89E-05	0	0	0.416184145	1	N
Map3k19	0	0.000134463	0	0.000134463	Inf	0.218828912	1	N
Gm16081	0	0.000134463	0	1.34E-04	Inf	0.218828912	1	N
Cd55b	0	0.000134463	0	0.000134463	Inf	0.218828912	1	N
Gm29427	0.000266738	0	0.000153987	0	0	0.158994487	1	N
Gm28856	0	0.000134463	0	1.34E-04	Inf	0.218828912	1	N
Gm15848	0.000177825	0	1.26E-04	0	0	0.250165548	1	N
Il10	0.000177825	0	1.26E-04	0	0	0.250165548	1	N
F730311O21Rik	8.89E-05	0	8.89E-05	0	0	0.416184145	1	N
Gm28609	0	0.000134463	0	1.34E-04	Inf	0.218828912	1	N
Gm19461	8.89E-05	0	8.89E-05	0	0	0.416184145	1	N
Gm28441	0	0.000134463	0	0.000134463	Inf	0.218828912	1	N
Chit1	0.000177825	0	1.26E-04	0	0	0.250165548	1	N
Mgat4e	0.000177825	0	1.26E-04	0	0	0.250165548	1	N
Gm28892	0	0.000403388	0	0.000232865	Inf	0.033167218	1	N
Gm26642	0	0.000403388	0	0.000232865	Inf	0.033167218	1	N
Igfn1	0.000266738	0	0.000153987	0	0	0.158994487	1	N
Gm26568	0.000533476	0	0.000217742	0	0	0.046363397	1	N
Gm37552	0	0.000268926	0	1.90E-04	Inf	0.082015615	1	N
Gpr25	0.000177825	0	1.26E-04	0	0	0.250165548	1	N
Gm37799	0.000177825	0	1.26E-04	0	0	0.250165548	1	N
4933409D19Rik	8.89E-05	0	8.89E-05	0	0	0.416184145	1	N
Cfh	8.89E-05	0	8.89E-05	0	0	0.416184145	1	N
Rgs18	8.89E-05	0	8.89E-05	0	0	0.416184145	1	N
C230024C17Rik	0	0.000134463	0	0.000134463	Inf	0.218828912	1	N
Rgsl1	0	0.000134463	0	0.000134463	Inf	0.218828912	1	N
Zfp648	0	0.000268926	0	1.90E-04	Inf	0.082015615	1	N
Gm37571	8.89E-05	0	8.89E-05	0	0	0.416184145	1	N
Gm28694	8.89E-05	0	8.89E-05	0	0	0.416184145	1	N
Gm38039	8.89E-05	0	8.89E-05	0	0	0.416184145	1	N
Gm36975	0.000177825	0	1.26E-04	0	0	0.250165548	1	N
Gm37083	8.89E-05	0	8.89E-05	0	0	0.416184145	1	N
Tex50	0.000266738	0	0.000153987	0	0	0.158994487	1	N
Tnfsf4	0.000266738	0	0.000153987	0	0	0.158994487	1	N
Fasl	0.000177825	0	1.26E-04	0	0	0.250165548	1	N
Gm38304	8.89E-05	0	8.89E-05	0	0	0.416184145	1	N
Dnm3os	0.000177825	0	1.26E-04	0	0	0.250165548	1	N
Gm20471	8.89E-05	0	8.89E-05	0	0	0.416184145	1	N
4930568G15Rik	0.000177825	0	1.26E-04	0	0	0.250165548	1	N
Gm38325	0	0.000134463	0	1.34E-04	Inf	0.218828912	1	N
Gm36972	8.89E-05	0	8.89E-05	0	0	0.416184145	1	N
5330438I03Rik	0.000800213	0	0.000266643	0	0	0.014687608	1	N
Spata46	0.000177825	0	1.26E-04	0	0	0.250165548	1	N
Fcrlb	0.000177825	0	1.26E-04	0	0	0.250165548	1	N
Fcgr2b	8.89E-05	0	8.89E-05	0	0	0.416184145	1	N
Gm10522	0.000177825	0	1.26E-04	0	0	0.250165548	1	N
Fcgr4	8.89E-05	0	8.89E-05	0	0	0.416184145	1	N
Atp1a4	0	0.000268926	0	1.90E-04	Inf	0.082015615	1	N
Apcs	0	0.000134463	0	0.000134463	Inf	0.218828912	1	N
Ifi206	0	0.000134463	0	0.000134463	Inf	0.218828912	1	N
Ifi214	8.89E-05	0	8.89E-05	0	0	0.416184145	1	N
Ifi209	8.89E-05	0	8.89E-05	0	0	0.416184145	1	N
Ifi207	0	0.000268926	0	1.90E-04	Inf	0.082015615	1	N
Ifi203	0	0.000134463	0	0.000134463	Inf	0.218828912	1	N
Olfr432	8.89E-05	0	8.89E-05	0	0	0.416184145	1	N
Wdr64	0	0.000134463	0	0.000134463	Inf	0.218828912	1	N
Gm31728	8.89E-05	0	8.89E-05	0	0	0.416184145	1	N
Ccdc121	0.000177825	0	0.000177825	0	0	0.416184145	1	N
Gm37885	0	0.000268926	0	1.90E-04	Inf	0.082015615	1	N
Gm38079	8.89E-05	0	8.89E-05	0	0	0.416184145	1	N
1700112H15Rik	0	0.000134463	0	0.000134463	Inf	0.218828912	1	N
4930488B22Rik	0.000266738	0	0.000153987	0	0	0.158994487	1	N
Gm38251	0.000266738	0	0.000153987	0	0	0.158994487	1	N
Gm34732	0	0.000134463	0	1.34E-04	Inf	0.218828912	1	N
Gm34882	0	0.000134463	0	1.34E-04	Inf	0.218828912	1	N
Gm38093	8.89E-05	0	8.89E-05	0	0	0.416184145	1	N
Gm37912	0	0.000134463	0	0.000134463	Inf	0.218828912	1	N
Gm37896	0	0.000268926	0	1.90E-04	Inf	0.082015615	1	N
Gm36388	8.89E-05	0	8.89E-05	0	0	0.416184145	1	N
9330162B11Rik	0	0.000134463	0	1.34E-04	Inf	0.218828912	1	N
Ush2a	0	0.000268926	0	1.90E-04	Inf	0.082015615	1	N
Hsd11b1	0.000266738	0	0.000153987	0	0	0.158994487	1	N
Gm32250	0.000266738	0	0.000153987	0	0	0.158994487	1	N
Olah	0	0.000268926	0	1.90E-04	Inf	0.082015615	1	N
Gm13185	0.000177825	0	0.000177825	0	0	0.416184145	1	N
1700080N15Rik	0.000177825	0	1.26E-04	0	0	0.250165548	1	N
Ucma	0.000266738	0	0.000153987	0	0	0.158994487	1	N
Gm13391	8.89E-05	0	8.89E-05	0	0	0.416184145	1	N
Gm28641	0.000266738	0	0.000153987	0	0	0.158994487	1	N
Gm13218	8.89E-05	0	8.89E-05	0	0	0.416184145	1	N
Itih2	0.000177825	0	1.26E-04	0	0	0.250165548	1	N
Gm13293	8.89E-05	0	8.89E-05	0	0	0.416184145	1	N
Tmem236	0.000177825	0	1.26E-04	0	0	0.250165548	1	N
Carlr	8.89E-05	0	8.89E-05	0	0	0.416184145	1	N
Gm33940	8.89E-05	0	8.89E-05	0	0	0.416184145	1	N
Gm13344	8.89E-05	0	8.89E-05	0	0	0.416184145	1	N
4921504E06Rik	0.000177825	0	1.26E-04	0	0	0.250165548	1	N
Gm13376	8.89E-05	0	8.89E-05	0	0	0.416184145	1	N
Gpr158	0.000533476	0	0.000377207	0	0	0.158994488	1	N
Nxph2	8.89E-05	0	8.89E-05	0	0	0.416184145	1	N
Il1f9	8.89E-05	0	8.89E-05	0	0	0.416184145	1	N
Il1rn	0.000177825	0	1.26E-04	0	0	0.250165548	1	N
Gm13387	8.89E-05	0	8.89E-05	0	0	0.416184145	1	N
AL732309.1	0.000177825	0	1.26E-04	0	0	0.250165548	1	N
Tmem210	0.000177825	0	1.26E-04	0	0	0.250165548	1	N
Grin1os	0	0.000134463	0	0.000134463	Inf	0.218828912	1	N
Ccdc183	8.89E-05	0	8.89E-05	0	0	0.416184145	1	N
Fcna	8.89E-05	0	8.89E-05	0	0	0.416184145	1	N
Obp2a	0.00035565	0	0.000177801	0	0	0.103861848	1	N
Glt6d1	0	0.000134463	0	1.34E-04	Inf	0.218828912	1	N
Gm13554	8.89E-05	0	8.89E-05	0	0	0.416184145	1	N
Gm27196	8.89E-05	0	8.89E-05	0	0	0.416184145	1	N
Abo	8.89E-05	0	8.89E-05	0	0	0.416184145	1	N
Adamts13	8.89E-05	0	8.89E-05	0	0	0.416184145	1	N
Gm13547	0.00035565	0	0.000177801	0	0	0.103861848	1	N
Gm28035	0.000266738	0	0.000153987	0	0	0.158994487	1	N
Gm14487	0.000177825	0	1.26E-04	0	0	0.250165548	1	N
Gm13405	0	0.000134463	0	0.000134463	Inf	0.218828912	1	N
Gm13427	0.00035565	0	0.000177801	0	0	0.103861848	1	N
Lcn2	8.89E-05	0	8.89E-05	0	0	0.416184145	1	N
Gm13528	0	0.000268926	0	1.90E-04	Inf	0.082015615	1	N
Gm13536	8.89E-05	0	8.89E-05	0	0	0.416184145	1	N
Gm13530	8.89E-05	0	8.89E-05	0	0	0.416184145	1	N
Olfr344	0	0.000134463	0	0.000134463	Inf	0.218828912	1	N
Olfr352	8.89E-05	0	8.89E-05	0	0	0.416184145	1	N
Olfr368	8.89E-05	0	8.89E-05	0	0	0.416184145	1	N
Arhgap15	0.000177825	0	1.26E-04	0	0	0.250165548	1	N
1700019E08Rik	8.89E-05	0	8.89E-05	0	0	0.416184145	1	N
Gm13499	8.89E-05	0	8.89E-05	0	0	0.416184145	1	N
Gm13572	8.89E-05	0	8.89E-05	0	0	0.416184145	1	N
Gm13583	0.000533476	0	0.000217742	0	0	0.046363397	1	N
Slc4a10	0.00035565	0	0.000177801	0	0	0.103861848	1	N
Slc38a11	8.89E-05	0	8.89E-05	0	0	0.416184145	1	N
Xirp2	0	0.000403388	0	0.000232865	Inf	0.033167218	1	N
Gm13596	8.89E-05	0	8.89E-05	0	0	0.416184145	1	N
Dhrs9	8.89E-05	0	8.89E-05	0	0	0.416184145	1	N
Dlx1as	8.89E-05	0	8.89E-05	0	0	0.416184145	1	N
Gm14396	0	0.000134463	0	1.34E-04	Inf	0.218828912	1	N
Gm13660	0	0.000134463	0	1.34E-04	Inf	0.218828912	1	N
4930440I19Rik	8.89E-05	0	8.89E-05	0	0	0.416184145	1	N
Ppp1r1c	0.000177825	0	1.26E-04	0	0	0.250165548	1	N
Gm13752	0.000177825	0	1.26E-04	0	0	0.250165548	1	N
Prg2	8.89E-05	0	8.89E-05	0	0	0.416184145	1	N
Prg3	8.89E-05	0	8.89E-05	0	0	0.416184145	1	N
Olfr1022	0	0.000134463	0	0.000134463	Inf	0.218828912	1	N
Olfr1028	8.89E-05	0	8.89E-05	0	0	0.416184145	1	N
Olfr1034	8.89E-05	0	8.89E-05	0	0	0.416184145	1	N
Olfr1090	8.89E-05	0	8.89E-05	0	0	0.416184145	1	N
Olfr1107	8.89E-05	0	8.89E-05	0	0	0.416184145	1	N
Olfr1116	8.89E-05	0	8.89E-05	0	0	0.416184145	1	N
Olfr1122	0.00035565	0	0.000177801	0	0	0.103861848	1	N
Pramel7	8.89E-05	0	8.89E-05	0	0	0.416184145	1	N
Olfr1129	8.89E-05	0	8.89E-05	0	0	0.416184145	1	N
Olfr73	0.000177825	0	1.26E-04	0	0	0.250165548	1	N
Olfr1173	8.89E-05	0	8.89E-05	0	0	0.416184145	1	N
Olfr1178	0	0.000134463	0	1.34E-04	Inf	0.218828912	1	N
Olfr1198	0	0.000134463	0	0.000134463	Inf	0.218828912	1	N
Olfr1202	8.89E-05	0	8.89E-05	0	0	0.416184145	1	N
Olfr1204	0.000177825	0	1.26E-04	0	0	0.250165548	1	N
Olfr1209	8.89E-05	0	8.89E-05	0	0	0.416184145	1	N
Olfr1217	0	0.000134463	0	0.000134463	Inf	0.218828912	1	N
Olfr1233	8.89E-05	0	8.89E-05	0	0	0.416184145	1	N
Olfr1246	0	0.000134463	0	0.000134463	Inf	0.218828912	1	N
Olfr1262	8.89E-05	0	8.89E-05	0	0	0.416184145	1	N
2900072N19Rik	8.89E-05	0	8.89E-05	0	0	0.416184145	1	N
4631405J19Rik	0	0.000268926	0	1.90E-04	Inf	0.082015615	1	N
Accsl	0	0.000134463	0	1.34E-04	Inf	0.218828912	1	N
Gm13799	8.89E-05	0	8.89E-05	0	0	0.416184145	1	N
4930445B16Rik	8.89E-05	0	8.89E-05	0	0	0.416184145	1	N
Gm10800	0.000622388	0	0.000235178	0	0	0.031417379	1	N
A930006I01Rik	8.89E-05	0	8.89E-05	0	0	0.416184145	1	N
Gm10912	8.89E-05	0	8.89E-05	0	0	0.416184145	1	N
Pax6os1	0	0.000134463	0	1.34E-04	Inf	0.218828912	1	N
Gm13954	0	0.000134463	0	0.000134463	Inf	0.218828912	1	N
Ccdc34os	0	0.000134463	0	0.000134463	Inf	0.218828912	1	N
Gm13936	0.000177825	0	1.26E-04	0	0	0.250165548	1	N
Bbox1	0	0.000134463	0	0.000134463	Inf	0.218828912	1	N
Muc15	0.000177825	0	1.26E-04	0	0	0.250165548	1	N
Olfr1276	8.89E-05	0	8.89E-05	0	0	0.416184145	1	N
Olfr1284	0.000177825	0	1.26E-04	0	0	0.250165548	1	N
Olfr1288	8.89E-05	0	8.89E-05	0	0	0.416184145	1	N
Olfr1295	8.89E-05	0	8.89E-05	0	0	0.416184145	1	N
Olfr1297	0	0.000134463	0	1.34E-04	Inf	0.218828912	1	N
Olfr1310	8.89E-05	0	8.89E-05	0	0	0.416184145	1	N
Olfr1318	0.000266738	0	0.000153987	0	0	0.158994487	1	N
Gm13963	0.00035565	0	0.000177801	0	0	0.103861848	1	N
4930533B01Rik	0.000177825	0	1.26E-04	0	0	0.250165548	1	N
Duox1	0.000266738	0	0.000153987	0	0	0.158994487	1	N
A530010F05Rik	0	0.000268926	0	1.90E-04	Inf	0.082015615	1	N
Gm17555	8.89E-05	0	8.89E-05	0	0	0.416184145	1	N
Gm14029	0.000266738	0	0.000153987	0	0	0.158994487	1	N
Gm14232	0.000177825	0	1.26E-04	0	0	0.250165548	1	N
4921508D12Rik	8.89E-05	0	8.89E-05	0	0	0.416184145	1	N
1700026D11Rik	0.000622388	0	0.000235178	0	0	0.031417379	1	N
AU019990	8.89E-05	0	8.89E-05	0	0	0.416184145	1	N
Gm14097	0.000177825	0	1.26E-04	0	0	0.250165548	1	N
Gm14104	0	0.000134463	0	1.34E-04	Inf	0.218828912	1	N
Hao1	0	0.000134463	0	1.34E-04	Inf	0.218828912	1	N
4930545L23Rik	8.89E-05	0	8.89E-05	0	0	0.416184145	1	N
Gm14211	8.89E-05	0	8.89E-05	0	0	0.416184145	1	N
Gm14210	8.89E-05	0	8.89E-05	0	0	0.416184145	1	N
Gm14064	8.89E-05	0	8.89E-05	0	0	0.416184145	1	N
Gm14061	0	0.000134463	0	0.000134463	Inf	0.218828912	1	N
Sel1l2	0	0.000134463	0	1.34E-04	Inf	0.218828912	1	N
Macrod2os1	0.000177825	0	1.26E-04	0	0	0.250165548	1	N
Kif16bos	0.000622388	0	0.000235178	0	0	0.031417379	1	N
Nkx2-2os	0	0.000134463	0	0.000134463	Inf	0.218828912	1	N
Cst13	0.000177825	0	1.26E-04	0	0	0.250165548	1	N
Gm10750	0	0.000134463	0	0.000134463	Inf	0.218828912	1	N
C530025M09Rik	0.000444563	0	0.000198779	0	0	0.068996023	1	N
Gm28450	0	0.000134463	0	0.000134463	Inf	0.218828912	1	N
4921509C19Rik	0	0.000134463	0	0.000134463	Inf	0.218828912	1	N
Tmem74bos	0.000177825	0	1.26E-04	0	0	0.250165548	1	N
Defb29	0	0.000134463	0	1.34E-04	Inf	0.218828912	1	N
Defb36	0	0.000403388	0	0.000232865	Inf	0.033167218	1	N
Defb25	8.89E-05	0	8.89E-05	0	0	0.416184145	1	N
Bpifb6	8.89E-05	0	8.89E-05	0	0	0.416184145	1	N
Bpifa1	8.89E-05	0	8.89E-05	0	0	0.416184145	1	N
Gm14198	8.89E-05	0	8.89E-05	0	0	0.416184145	1	N
Gm14216	0	0.000134463	0	0.000134463	Inf	0.218828912	1	N
Gm45609	0	0.000134463	0	0.000134463	Inf	0.218828912	1	N
Gm14252	8.89E-05	0	8.89E-05	0	0	0.416184145	1	N
Gm14174	8.89E-05	0	8.89E-05	0	0	0.416184145	1	N
2010009K17Rik	0	0.000134463	0	0.000134463	Inf	0.218828912	1	N
Gm14205	0.000266738	0	0.000153987	0	0	0.158994487	1	N
Gm27206	0.000266738	0	0.000153987	0	0	0.158994487	1	N
Gm14243	0	0.000134463	0	0.000134463	Inf	0.218828912	1	N
Gm14246	8.89E-05	0	8.89E-05	0	0	0.416184145	1	N
Gm14255	8.89E-05	0	8.89E-05	0	0	0.416184145	1	N
Kcnk15	0	0.000134463	0	0.000134463	Inf	0.218828912	1	N
Gm11455	8.89E-05	0	8.89E-05	0	0	0.416184145	1	N
Svs3a	0.000177825	0	1.26E-04	0	0	0.250165548	1	N
Wfdc8	8.89E-05	0	8.89E-05	0	0	0.416184145	1	N
Gm11465	8.89E-05	0	8.89E-05	0	0	0.416184145	1	N
5031425F14Rik	0.000266738	0	0.000153987	0	0	0.158994487	1	N
Gm14320	0.000266738	0	0.000153987	0	0	0.158994487	1	N
1200007C13Rik	0.000177825	0	1.26E-04	0	0	0.250165548	1	N
Gm14235	0.000177825	0	1.26E-04	0	0	0.250165548	1	N
Gm20716	0.00035565	0	0.000177801	0	0	0.103861848	1	N
1700017J07Rik	0	0.000134463	0	1.34E-04	Inf	0.218828912	1	N
A630075F10Rik	0	0.000268926	0	1.90E-04	Inf	0.082015615	1	N
Gm14266	8.89E-05	0	8.89E-05	0	0	0.416184145	1	N
Mc3r	8.89E-05	0	8.89E-05	0	0	0.416184145	1	N
Gcnt7	8.89E-05	0	8.89E-05	0	0	0.416184145	1	N
Ctcflos	8.89E-05	0	8.89E-05	0	0	0.416184145	1	N
Zbp1	0	0.000268926	0	1.90E-04	Inf	0.082015615	1	N
Pmepa1os	8.89E-05	0	8.89E-05	0	0	0.416184145	1	N
Tubb1	8.89E-05	0	8.89E-05	0	0	0.416184145	1	N
Gm14393	0.000978039	0	0.000294759	0	0	0.006982791	1	N
Gm14288	0.00035565	0	0.000177801	0	0	0.103861848	1	N
Gm2026	8.89E-05	0	8.89E-05	0	0	0.416184145	1	N
Gm14434	0.000266738	0	1.99E-04	0	0	0.250165549	1	N
Lime1	0	0.000268926	0	1.90E-04	Inf	0.082015615	1	N
Abhd16b	0	0.000134463	0	0.000134463	Inf	0.218828912	1	N
Gm14496	8.89E-05	0	8.89E-05	0	0	0.416184145	1	N
Bmp15	0	0.000134463	0	0.000134463	Inf	0.218828912	1	N
Ccnb3	8.89E-05	0	8.89E-05	0	0	0.416184145	1	N
Foxp3	0	0.000403388	0	0.000232865	Inf	0.033167218	1	N
Fthl17c	8.89E-05	0	8.89E-05	0	0	0.416184145	1	N
H2al3	8.89E-05	0	8.89E-05	0	0	0.416184145	1	N
Gpr34	8.89E-05	0	8.89E-05	0	0	0.416184145	1	N
Gm14505	8.89E-05	0	8.89E-05	0	0	0.416184145	1	N
4930578C19Rik	8.89E-05	0	8.89E-05	0	0	0.416184145	1	N
Spaca5	8.89E-05	0	8.89E-05	0	0	0.416184145	1	N
Gm4907	0	0.000134463	0	0.000134463	Inf	0.218828912	1	N
E330016L19Rik	8.89E-05	0	8.89E-05	0	0	0.416184145	1	N
Gm6268	0	0.000134463	0	1.34E-04	Inf	0.218828912	1	N
Gm14569	8.89E-05	0	8.89E-05	0	0	0.416184145	1	N
Rhox2c	0	0.000134463	0	0.000134463	Inf	0.218828912	1	N
Rhox2f	8.89E-05	0	8.89E-05	0	0	0.416184145	1	N
Rhox2g	8.89E-05	0	8.89E-05	0	0	0.416184145	1	N
Btg1-ps2	0	0.000134463	0	0.000134463	Inf	0.218828912	1	N
Frmd7	0	0.000134463	0	1.34E-04	Inf	0.218828912	1	N
1600025M17Rik	0	0.000268926	0	1.90E-04	Inf	0.082015615	1	N
Gm2174	8.89E-05	0	8.89E-05	0	0	0.416184145	1	N
Adgrg4	8.89E-05	0	8.89E-05	0	0	0.416184145	1	N
Cnga2	0	0.000134463	0	0.000134463	Inf	0.218828912	1	N
Gm14685	0	0.000134463	0	1.34E-04	Inf	0.218828912	1	N
Plxnb3	0.000266738	0	0.000153987	0	0	0.158994487	1	N
Tktl1	8.89E-05	0	8.89E-05	0	0	0.416184145	1	N
Gm6880	0	0.000403388	0	0.000232865	Inf	0.033167218	1	N
Gm5640	0	0.000403388	0	0.000232865	Inf	0.033167218	1	N
Gm15384	8.89E-05	0	8.89E-05	0	0	0.416184145	1	N
Gm14717	8.89E-05	0	8.89E-05	0	0	0.416184145	1	N
5430427O19Rik	0	0.000403388	0	0.000232865	Inf	0.033167218	1	N
Samt3	8.89E-05	0	8.89E-05	0	0	0.416184145	1	N
4930415L06Rik	0	0.000134463	0	0.000134463	Inf	0.218828912	1	N
Gm14773	0	0.000134463	0	0.000134463	Inf	0.218828912	1	N
Gm5941	0.000177825	0	1.26E-04	0	0	0.250165548	1	N
Pfn5	0	0.000134463	0	0.000134463	Inf	0.218828912	1	N
F630028O10Rik	8.89E-05	0	8.89E-05	0	0	0.416184145	1	N
Gm14812	8.89E-05	0	8.89E-05	0	0	0.416184145	1	N
P2ry4	8.89E-05	0	8.89E-05	0	0	0.416184145	1	N
Arr3	0.000177825	0	1.26E-04	0	0	0.250165548	1	N
Cxcr3	0.000177825	0	1.26E-04	0	0	0.250165548	1	N
Dmrtc1b	8.89E-05	0	8.89E-05	0	0	0.416184145	1	N
Dmrtc1a	0	0.000134463	0	1.34E-04	Inf	0.218828912	1	N
1700011M02Rik	0.000177825	0	1.26E-04	0	0	0.250165548	1	N
Zcchc13	0	0.000134463	0	0.000134463	Inf	0.218828912	1	N
P2ry10b	0	0.000403388	0	0.000232865	Inf	0.033167218	1	N
Gpr174	8.89E-05	0	8.89E-05	0	0	0.416184145	1	N
2010106E10Rik	8.89E-05	0	8.89E-05	0	0	0.416184145	1	N
Gm14936	8.89E-05	0	8.89E-05	0	0	0.416184145	1	N
Prame	8.89E-05	0	8.89E-05	0	0	0.416184145	1	N
Serpina7	0	0.000134463	0	1.34E-04	Inf	0.218828912	1	N
Gm15046	8.89E-05	0	8.89E-05	0	0	0.416184145	1	N
Rtl9	0.000177825	0	1.26E-04	0	0	0.250165548	1	N
Luzp4	0	0.000403388	0	0.000232865	Inf	0.033167218	1	N
Gm10439	0	0.000134463	0	1.34E-04	Inf	0.218828912	1	N
Gm15097	0.000266738	0	0.000153987	0	0	0.158994487	1	N
Gm15091	0	0.000134463	0	0.000134463	Inf	0.218828912	1	N
Rs1	8.89E-05	0	8.89E-05	0	0	0.416184145	1	N
Gm1720	8.89E-05	0	8.89E-05	0	0	0.416184145	1	N
Gm15245	0	0.000134463	0	0.000134463	Inf	0.218828912	1	N
1110015O18Rik	0	0.000134463	0	0.000134463	Inf	0.218828912	1	N
C230057A21Rik	0.00035565	0	0.000177801	0	0	0.103861848	1	N
Gm33819	0	0.000268926	0	1.90E-04	Inf	0.082015615	1	N
Sirpb1c	0	0.000134463	0	0.000134463	Inf	0.218828912	1	N
Dnajc5b	8.89E-05	0	8.89E-05	0	0	0.416184145	1	N
Gm15462	8.89E-05	0	8.89E-05	0	0	0.416184145	1	N
Samd7	8.89E-05	0	8.89E-05	0	0	0.416184145	1	N
Gm15496	0	0.000134463	0	1.34E-04	Inf	0.218828912	1	N
Kcnmb3	0.000266738	0	0.000153987	0	0	0.158994487	1	N
4930419G24Rik	0	0.000134463	0	1.34E-04	Inf	0.218828912	1	N
Gm43666	0.000444563	0	0.000198779	0	0	0.068996023	1	N
Gm34599	0	0.000134463	0	0.000134463	Inf	0.218828912	1	N
Gm20515	8.89E-05	0	8.89E-05	0	0	0.416184145	1	N
Gm42205	8.89E-05	0	8.89E-05	0	0	0.416184145	1	N
Gm3143	0	0.000134463	0	0.000134463	Inf	0.218828912	1	N
Gm42208	0	0.000268926	0	0.000268926	Inf	0.218828912	1	N
Il21	8.89E-05	0	8.89E-05	0	0	0.416184145	1	N
Fgf2os	0.000177825	0	1.26E-04	0	0	0.250165548	1	N
4930594O21Rik	8.89E-05	0	8.89E-05	0	0	0.416184145	1	N
Gm42921	8.89E-05	0	8.89E-05	0	0	0.416184145	1	N
C230034O21Rik	0.000177825	0	1.26E-04	0	0	0.250165548	1	N
1700017G19Rik	8.89E-05	0	8.89E-05	0	0	0.416184145	1	N
Gm16508	0	0.000134463	0	0.000134463	Inf	0.218828912	1	N
1700052H01Rik	0.000177825	0	1.26E-04	0	0	0.250165548	1	N
Gm29230	0	0.000134463	0	0.000134463	Inf	0.218828912	1	N
Gm5103	0.000266738	0	0.000153987	0	0	0.158994487	1	N
Gm2447	0	0.000134463	0	0.000134463	Inf	0.218828912	1	N
Gm20750	0	0.000134463	0	0.000134463	Inf	0.218828912	1	N
C820005J03Rik	0	0.000134463	0	0.000134463	Inf	0.218828912	1	N
Gm42609	8.89E-05	0	8.89E-05	0	0	0.416184145	1	N
Clrn1	8.89E-05	0	8.89E-05	0	0	0.416184145	1	N
Gpr171	0.000177825	0	1.26E-04	0	0	0.250165548	1	N
C130079G13Rik	8.89E-05	0	8.89E-05	0	0	0.416184145	1	N
Vmn2r3	8.89E-05	0	8.89E-05	0	0	0.416184145	1	N
Gm35299	8.89E-05	0	8.89E-05	0	0	0.416184145	1	N
Il12a	0	0.000268926	0	1.90E-04	Inf	0.082015615	1	N
4930535E02Rik	8.89E-05	0	8.89E-05	0	0	0.416184145	1	N
Gm29133	8.89E-05	0	8.89E-05	0	0	0.416184145	1	N
4921511C10Rik	8.89E-05	0	8.89E-05	0	0	0.416184145	1	N
Rxfp1	0	0.000268926	0	1.90E-04	Inf	0.082015615	1	N
Gm42468	0	0.000134463	0	0.000134463	Inf	0.218828912	1	N
Npy2r	0.000622388	0	0.000235178	0	0	0.031417379	1	N
Gm30097	8.89E-05	0	8.89E-05	0	0	0.416184145	1	N
Gm45790	8.89E-05	0	8.89E-05	0	0	0.416184145	1	N
Gm42812	8.89E-05	0	8.89E-05	0	0	0.416184145	1	N
Ttc24	0	0.000134463	0	0.000134463	Inf	0.218828912	1	N
S100a14	0	0.002016942	0	0.001630217	Inf	0.013906959	1	N
S100a9	8.89E-05	0	8.89E-05	0	0	0.416184145	1	N
Pglyrp3	0.00035565	0	0.000177801	0	0	0.103861848	1	N
Sprr2f	0	0.000134463	0	0.000134463	Inf	0.218828912	1	N
Sprr2h	8.89E-05	0	8.89E-05	0	0	0.416184145	1	N
Sprr1a	0	0.000403388	0	0.000232865	Inf	0.033167218	1	N
2310046K23Rik	8.89E-05	0	8.89E-05	0	0	0.416184145	1	N
Lce6a	0	0.000134463	0	0.000134463	Inf	0.218828912	1	N
Lce1c	0	0.000134463	0	0.000134463	Inf	0.218828912	1	N
Lce1g	0	0.000134463	0	0.000134463	Inf	0.218828912	1	N
Lce1l	0	0.000134463	0	0.000134463	Inf	0.218828912	1	N
Gm4858	8.89E-05	0	8.89E-05	0	0	0.416184145	1	N
Crnn	0.000266738	0	0.000153987	0	0	0.158994487	1	N
Flg	0.000177825	0	1.26E-04	0	0	0.250165548	1	N
Hrnr	0	0.000134463	0	0.000134463	Inf	0.218828912	1	N
Tdpoz3	0	0.000134463	0	0.000134463	Inf	0.218828912	1	N
Gm38411	0	0.000134463	0	0.000134463	Inf	0.218828912	1	N
Gm43401	8.89E-05	0	8.89E-05	0	0	0.416184145	1	N
Selenbp2	0.000177825	0	1.26E-04	0	0	0.250165548	1	N
Gm17575	8.89E-05	0	8.89E-05	0	0	0.416184145	1	N
4930442L01Rik	0	0.000134463	0	1.34E-04	Inf	0.218828912	1	N
4930573H18Rik	0	0.000268926	0	1.90E-04	Inf	0.082015615	1	N
Hsd3b2	0	0.000268926	0	1.90E-04	Inf	0.082015615	1	N
Hsd3b3	0.000177825	0	1.26E-04	0	0	0.250165548	1	N
Hao2	8.89E-05	0	8.89E-05	0	0	0.416184145	1	N
Gm12440	8.89E-05	0	8.89E-05	0	0	0.416184145	1	N
Gm12474	0	0.000134463	0	1.34E-04	Inf	0.218828912	1	N
Cd101	8.89E-05	0	8.89E-05	0	0	0.416184145	1	N
Gm43134	0	0.000134463	0	0.000134463	Inf	0.218828912	1	N
Gm42678	8.89E-05	0	8.89E-05	0	0	0.416184145	1	N
Gm42681	0	0.000268926	0	1.90E-04	Inf	0.082015615	1	N
Ptpn22	0.000177825	0	1.26E-04	0	0	0.250165548	1	N
Gm38412	0.000177825	0	1.26E-04	0	0	0.250165548	1	N
Gm40117	8.89E-05	0	8.89E-05	0	0	0.416184145	1	N
Chil6	0	0.000134463	0	1.34E-04	Inf	0.218828912	1	N
Cd53	8.89E-05	0	8.89E-05	0	0	0.416184145	1	N
Gm27008	8.89E-05	0	8.89E-05	0	0	0.416184145	1	N
Gm26544	8.89E-05	0	8.89E-05	0	0	0.416184145	1	N
Gm42457	8.89E-05	0	8.89E-05	0	0	0.416184145	1	N
1700061I17Rik	8.89E-05	0	8.89E-05	0	0	0.416184145	1	N
Gm43607	0	0.000134463	0	0.000134463	Inf	0.218828912	1	N
Gm42836	8.89E-05	0	8.89E-05	0	0	0.416184145	1	N
Gm43729	0.000444563	0	0.000198779	0	0	0.068996023	1	N
Gm35585	0	0.000134463	0	0.000134463	Inf	0.218828912	1	N
Gm28543	0	0.000134463	0	0.000134463	Inf	0.218828912	1	N
Gm42697	0	0.000268926	0	1.90E-04	Inf	0.082015615	1	N
Gm29865	0	0.000134463	0	1.34E-04	Inf	0.218828912	1	N
Gm31243	0	0.000134463	0	1.34E-04	Inf	0.218828912	1	N
Bank1	8.89E-05	0	8.89E-05	0	0	0.416184145	1	N
Gm5105	0	0.000134463	0	0.000134463	Inf	0.218828912	1	N
1110002E22Rik	0.000177825	0	1.26E-04	0	0	0.250165548	1	N
4930579F01Rik	0	0.000134463	0	0.000134463	Inf	0.218828912	1	N
Gm16559	0.000177825	0	1.26E-04	0	0	0.250165548	1	N
Adh4	8.89E-05	0	8.89E-05	0	0	0.416184145	1	N
4930425O10Rik	0	0.000134463	0	0.000134463	Inf	0.218828912	1	N
Gbp5	0	0.000268926	0	1.90E-04	Inf	0.082015615	1	N
Gm43614	0	0.000134463	0	0.000134463	Inf	0.218828912	1	N
Gm43613	8.89E-05	0	8.89E-05	0	0	0.416184145	1	N
Clca3b	0	0.00094124	0	0.000355612	Inf	0.001137468	1	N
Clca1	0.000177825	0	1.26E-04	0	0	0.250165548	1	N
9530034A14Rik	0	0.000134463	0	0.000134463	Inf	0.218828912	1	N
Gm35409	0	0.000134463	0	0.000134463	Inf	0.218828912	1	N
Dnase2b	0	0.000134463	0	0.000134463	Inf	0.218828912	1	N
Gm29771	8.89E-05	0	8.89E-05	0	0	0.416184145	1	N
Gm37041	8.89E-05	0	8.89E-05	0	0	0.416184145	1	N
Gm5149	8.89E-05	0	8.89E-05	0	0	0.416184145	1	N
Gm31121	8.89E-05	0	8.89E-05	0	0	0.416184145	1	N
Ifi44	0	0.000134463	0	0.000134463	Inf	0.218828912	1	N
Tnni3k	0	0.000268926	0	1.90E-04	Inf	0.082015615	1	N
Gm15577	0.000177825	0	1.26E-04	0	0	0.250165548	1	N
Sdr16c6	0	0.000134463	0	0.000134463	Inf	0.218828912	1	N
Gm11782	8.89E-05	0	8.89E-05	0	0	0.416184145	1	N
4930423M02Rik	0.000266738	0	0.000153987	0	0	0.158994487	1	N
Gm11832	8.89E-05	0	8.89E-05	0	0	0.416184145	1	N
Gm11823	0	0.000134463	0	0.000134463	Inf	0.218828912	1	N
Gm11851	0	0.000134463	0	0.000134463	Inf	0.218828912	1	N
Cngb3	0	0.000134463	0	0.000134463	Inf	0.218828912	1	N
Slc7a13	8.89E-05	0	8.89E-05	0	0	0.416184145	1	N
Atp6v0d2	8.89E-05	0	8.89E-05	0	0	0.416184145	1	N
4930480G23Rik	0	0.000134463	0	1.34E-04	Inf	0.218828912	1	N
Gm30731	8.89E-05	0	8.89E-05	0	0	0.416184145	1	N
Gm27243	8.89E-05	0	8.89E-05	0	0	0.416184145	1	N
Gm11915	0.000266738	0	0.000153987	0	0	0.158994487	1	N
Gm11917	0	0.000134463	0	0.000134463	Inf	0.218828912	1	N
Bach2os	0	0.000134463	0	1.34E-04	Inf	0.218828912	1	N
Gm12371	0	0.000134463	0	1.34E-04	Inf	0.218828912	1	N
1700009N14Rik	0.000177825	0	1.26E-04	0	0	0.250165548	1	N
Fam219aos	8.89E-05	0	8.89E-05	0	0	0.416184145	1	N
Gm12405	0	0.000134463	0	0.000134463	Inf	0.218828912	1	N
Gm13306	0.000266738	0	0.000153987	0	0	0.158994487	1	N
Gm12395	0.000177825	0	1.26E-04	0	0	0.250165548	1	N
Ccl21a	8.89E-05	0	8.89E-05	0	0	0.416184145	1	N
Gm12473	0	0.000268926	0	1.90E-04	Inf	0.082015615	1	N
Olfr157	0.000177825	0	1.26E-04	0	0	0.250165548	1	N
Gm12493	8.89E-05	0	8.89E-05	0	0	0.416184145	1	N
Gm568	0	0.000134463	0	0.000134463	Inf	0.218828912	1	N
Gm12434	0	0.000134463	0	1.34E-04	Inf	0.218828912	1	N
Acnat2	8.89E-05	0	8.89E-05	0	0	0.416184145	1	N
C630028M04Rik	8.89E-05	0	8.89E-05	0	0	0.416184145	1	N
Olfr272	0	0.000134463	0	1.34E-04	Inf	0.218828912	1	N
Nipsnap3a	8.89E-05	0	8.89E-05	0	0	0.416184145	1	N
Gm12514	0.000177825	0	1.26E-04	0	0	0.250165548	1	N
Gm12505	0.000444563	0	0.000198779	0	0	0.068996023	1	N
2310081O03Rik	0.000177825	0	1.26E-04	0	0	0.250165548	1	N
Actl7a	0	0.000134463	0	0.000134463	Inf	0.218828912	1	N
Gm12530	8.89E-05	0	8.89E-05	0	0	0.416184145	1	N
Musk	8.89E-05	0	8.89E-05	0	0	0.416184145	1	N
AI481877	0	0.000134463	0	0.000134463	Inf	0.218828912	1	N
Gm12596	8.89E-05	0	8.89E-05	0	0	0.416184145	1	N
Mup4	8.89E-05	0	8.89E-05	0	0	0.416184145	1	N
Gm12909	0.003734329	0	0.003383322	0	0	0.068996025	1	N
Rnf183	0	0.000537851	0	0.000268871	Inf	0.013906959	1	N
Tnfsf15	0.000177825	0	1.26E-04	0	0	0.250165548	1	N
Tnfsf8	0	0.000134463	0	1.34E-04	Inf	0.218828912	1	N
Gm11217	0	0.000268926	0	1.90E-04	Inf	0.082015615	1	N
Tlr4	8.89E-05	0	8.89E-05	0	0	0.416184145	1	N
Gm11412	0	0.000134463	0	0.000134463	Inf	0.218828912	1	N
Saxo1os	0	0.000134463	0	0.000134463	Inf	0.218828912	1	N
Gm12631	0.000177825	0	1.26E-04	0	0	0.250165548	1	N
Ifna13	0	0.000134463	0	0.000134463	Inf	0.218828912	1	N
Ifnab	0	0.000134463	0	0.000134463	Inf	0.218828912	1	N
Gm13271	0	0.000134463	0	0.000134463	Inf	0.218828912	1	N
Gm13285	8.89E-05	0	8.89E-05	0	0	0.416184145	1	N
Gm13287	8.89E-05	0	8.89E-05	0	0	0.416184145	1	N
Gm13288	0.000177825	0	1.26E-04	0	0	0.250165548	1	N
4930553M12Rik	0	0.000134463	0	0.000134463	Inf	0.218828912	1	N
Zfp352	8.89E-05	0	8.89E-05	0	0	0.416184145	1	N
I0C0044D17Rik	0	0.000134463	0	0.000134463	Inf	0.218828912	1	N
Gm12690	8.89E-05	0	8.89E-05	0	0	0.416184145	1	N
Gm12682	0.00035565	0	0.000177801	0	0	0.103861848	1	N
BB031773	0.00035565	0	0.000177801	0	0	0.103861848	1	N
4921539E11Rik	8.89E-05	0	8.89E-05	0	0	0.416184145	1	N
Lexm	0.000177825	0	1.26E-04	0	0	0.250165548	1	N
Fam151a	0	0.000268926	0	1.90E-04	Inf	0.082015615	1	N
Cdcp2	0.000266738	0	0.000153987	0	0	0.158994487	1	N
Ldlrad1	0	0.000134463	0	0.000134463	Inf	0.218828912	1	N
8030443G20Rik	0	0.000134463	0	0.000134463	Inf	0.218828912	1	N
Ttc39aos1	0	0.000134463	0	1.34E-04	Inf	0.218828912	1	N
Skint11	0	0.000134463	0	0.000134463	Inf	0.218828912	1	N
Gm12847	8.89E-05	0	8.89E-05	0	0	0.416184145	1	N
Kncn	0.000266738	0	0.000153987	0	0	0.158994487	1	N
1700042G07Rik	0	0.000134463	0	1.34E-04	Inf	0.218828912	1	N
Tctex1d4	0	0.000537851	0	0.000268871	Inf	0.013906959	1	N
Klf17	8.89E-05	0	8.89E-05	0	0	0.416184145	1	N
Mpl	0	0.000134463	0	1.34E-04	Inf	0.218828912	1	N
Lao1	0	0.000134463	0	0.000134463	Inf	0.218828912	1	N
Gm12865	8.89E-05	0	8.89E-05	0	0	0.416184145	1	N
Tmem269	8.89E-05	0	8.89E-05	0	0	0.416184145	1	N
Guca2b	0.000177825	0	1.26E-04	0	0	0.250165548	1	N
Slfnl1	0.000177825	0	1.26E-04	0	0	0.250165548	1	N
Tmco2	8.89E-05	0	8.89E-05	0	0	0.416184145	1	N
Gm12923	0.000177825	0	1.26E-04	0	0	0.250165548	1	N
Nt5c1a	8.89E-05	0	8.89E-05	0	0	0.416184145	1	N
Oxct2a	8.89E-05	0	8.89E-05	0	0	0.416184145	1	N
4930535I16Rik	0.00035565	0	0.000177801	0	0	0.103861848	1	N
4933407E24Rik	8.89E-05	0	8.89E-05	0	0	0.416184145	1	N
Gm12946	8.89E-05	0	8.89E-05	0	0	0.416184145	1	N
Hmgb4	8.89E-05	0	8.89E-05	0	0	0.416184145	1	N
Gm12968	0.000800213	0	0.000525983	0	0	0.158994489	1	N
Gm12979	0	0.000134463	0	1.34E-04	Inf	0.218828912	1	N
Gm853	0	0.000134463	0	0.000134463	Inf	0.218828912	1	N
Gm12972	0.000266738	0	0.000153987	0	0	0.158994487	1	N
Gm26716	8.89E-05	0	8.89E-05	0	0	0.416184145	1	N
A930031H19Rik	0.000177825	0	1.26E-04	0	0	0.250165548	1	N
Gm16080	8.89E-05	0	8.89E-05	0	0	0.416184145	1	N
Zfp683	8.89E-05	0	8.89E-05	0	0	0.416184145	1	N
Gm7534	0	0.000268926	0	1.90E-04	Inf	0.082015615	1	N
1700021N21Rik	0	0.000134463	0	0.000134463	Inf	0.218828912	1	N
1700037C06Rik	8.89E-05	0	8.89E-05	0	0	0.416184145	1	N
Gm13003	0.000622388	0	0.000235178	0	0	0.031417379	1	N
1700095J12Rik	0.00035565	0	0.000177801	0	0	0.103861848	1	N
2310026L22Rik	0.00035565	0	0.000177801	0	0	0.103861848	1	N
Rnf186	8.89E-05	0	8.89E-05	0	0	0.416184145	1	N
Gm45533	0	0.000268926	0	1.90E-04	Inf	0.082015615	1	N
Gm21969	0	0.000268926	0	1.90E-04	Inf	0.082015615	1	N
Tas1r2	8.89E-05	0	8.89E-05	0	0	0.416184145	1	N
Gm13021	0.000177825	0	1.26E-04	0	0	0.250165548	1	N
Padi2	0	0.000268926	0	1.90E-04	Inf	0.082015615	1	N
Gm13031	0	0.000403388	0	0.000232865	Inf	0.033167218	1	N
Ctrcos	0	0.000134463	0	0.000134463	Inf	0.218828912	1	N
Fhad1os2	8.89E-05	0	8.89E-05	0	0	0.416184145	1	N
Pramel1	0	0.000134463	0	1.34E-04	Inf	0.218828912	1	N
Pramel5	0	0.000268926	0	1.90E-04	Inf	0.082015615	1	N
Pramef12os	0	0.000268926	0	1.90E-04	Inf	0.082015615	1	N
1700012P22Rik	8.89E-05	0	8.89E-05	0	0	0.416184145	1	N
Gm26763	0	0.000268926	0	1.90E-04	Inf	0.082015615	1	N
Gm26573	0.000177825	0	1.26E-04	0	0	0.250165548	1	N
Gm26880	0	0.000134463	0	1.34E-04	Inf	0.218828912	1	N
Zfp978	0	0.000268926	0	1.90E-04	Inf	0.082015615	1	N
Gm13209	8.89E-05	0	8.89E-05	0	0	0.416184145	1	N
Gm572	0	0.000268926	0	1.90E-04	Inf	0.082015615	1	N
Ube4bos3	0.000177825	0	1.26E-04	0	0	0.250165548	1	N
Ube4bos2	8.89E-05	0	8.89E-05	0	0	0.416184145	1	N
Gm13068	8.89E-05	0	8.89E-05	0	0	0.416184145	1	N
Gm13093	8.89E-05	0	8.89E-05	0	0	0.416184145	1	N
Gm16079	0.000266738	0	1.99E-04	0	0	0.250165549	1	N
Trp73os	0	0.000134463	0	0.000134463	Inf	0.218828912	1	N
Gm13133	0	0.000134463	0	1.34E-04	Inf	0.218828912	1	N
Tnfrsf14	8.89E-05	0	8.89E-05	0	0	0.416184145	1	N
Gm10564	0	0.000134463	0	0.000134463	Inf	0.218828912	1	N
Gm10563	0.000266738	0	0.000153987	0	0	0.158994487	1	N
Gm47252	0	0.000134463	0	1.34E-04	Inf	0.218828912	1	N
Gm36548	0	0.000134463	0	0.000134463	Inf	0.218828912	1	N
Gm15731	8.89E-05	0	8.89E-05	0	0	0.416184145	1	N
Gm10482	0.000177825	0	1.26E-04	0	0	0.250165548	1	N
Gm29066	8.89E-05	0	8.89E-05	0	0	0.416184145	1	N
Gm8953	0.000177825	0	1.26E-04	0	0	0.250165548	1	N
Gm26918	8.89E-05	0	8.89E-05	0	0	0.416184145	1	N
Gm26954	8.89E-05	0	8.89E-05	0	0	0.416184145	1	N
Speer4e	0	0.000134463	0	0.000134463	Inf	0.218828912	1	N
Gm43391	8.89E-05	0	8.89E-05	0	0	0.416184145	1	N
Gm10475	0.000177825	0	1.26E-04	0	0	0.250165548	1	N
Gm43657	8.89E-05	0	8.89E-05	0	0	0.416184145	1	N
1500035N22Rik	0.000177825	0	1.26E-04	0	0	0.250165548	1	N
Gm7347	0	0.000134463	0	0.000134463	Inf	0.218828912	1	N
Gm7361	0	0.000134463	0	0.000134463	Inf	0.218828912	1	N
Speer4b	8.89E-05	0	8.89E-05	0	0	0.416184145	1	N
Htr5a	0	0.000268926	0	1.90E-04	Inf	0.082015615	1	N
Gm42450	8.89E-05	0	8.89E-05	0	0	0.416184145	1	N
Adgrf3	0.000177825	0	1.26E-04	0	0	0.250165548	1	N
1700001C02Rik	0	0.000403388	0	0.000232865	Inf	0.033167218	1	N
Cib4	8.89E-05	0	8.89E-05	0	0	0.416184145	1	N
Tcf23	0	0.000134463	0	0.000134463	Inf	0.218828912	1	N
Gm17130	0	0.000403388	0	0.000232865	Inf	0.033167218	1	N
Gm7596	8.89E-05	0	8.89E-05	0	0	0.416184145	1	N
Nkx1-1	0.000177825	0	1.26E-04	0	0	0.250165548	1	N
4930557J02Rik	0	0.000134463	0	0.000134463	Inf	0.218828912	1	N
Gm42846	8.89E-05	0	8.89E-05	0	0	0.416184145	1	N
Gm15522	0.00035565	0	0.000177801	0	0	0.103861848	1	N
Gm42560	8.89E-05	0	8.89E-05	0	0	0.416184145	1	N
4930478P22Rik	0.000177825	0	1.26E-04	0	0	0.250165548	1	N
4930513D17Rik	0.000177825	0	1.26E-04	0	0	0.250165548	1	N
Nkx3-2	8.89E-05	0	8.89E-05	0	0	0.416184145	1	N
Gm42982	0.000177825	0	1.26E-04	0	0	0.250165548	1	N
Gm42413	0.000177825	0	1.26E-04	0	0	0.250165548	1	N
4930518C09Rik	0.000266738	0	0.000153987	0	0	0.158994487	1	N
C130083M11Rik	8.89E-05	0	8.89E-05	0	0	0.416184145	1	N
Gm3519	8.89E-05	0	8.89E-05	0	0	0.416184145	1	N
Gm17182	0.000177825	0	1.26E-04	0	0	0.250165548	1	N
Gm40304	8.89E-05	0	8.89E-05	0	0	0.416184145	1	N
Gm10440	0	0.000134463	0	1.34E-04	Inf	0.218828912	1	N
Dthd1	0	0.000134463	0	0.000134463	Inf	0.218828912	1	N
Gm43837	8.89E-05	0	8.89E-05	0	0	0.416184145	1	N
1700027F09Rik	8.89E-05	0	8.89E-05	0	0	0.416184145	1	N
Gm26761	8.89E-05	0	8.89E-05	0	0	0.416184145	1	N
Gm15478	0	0.000134463	0	1.34E-04	Inf	0.218828912	1	N
Gm15477	0	0.000134463	0	0.000134463	Inf	0.218828912	1	N
Yipf7	0	0.000134463	0	1.34E-04	Inf	0.218828912	1	N
Gm20647	8.89E-05	0	8.89E-05	0	0	0.416184145	1	N
Cnga1	0.000177825	0	1.26E-04	0	0	0.250165548	1	N
Gm34411	8.89E-05	0	8.89E-05	0	0	0.416184145	1	N
Gm15985	0.000177825	0	1.26E-04	0	0	0.250165548	1	N
Gm19590	0	0.000134463	0	0.000134463	Inf	0.218828912	1	N
Pdcl2	8.89E-05	0	8.89E-05	0	0	0.416184145	1	N
1700112J05Rik	8.89E-05	0	8.89E-05	0	0	0.416184145	1	N
Gm16054	0	0.000134463	0	0.000134463	Inf	0.218828912	1	N
1700031L13Rik	8.89E-05	0	8.89E-05	0	0	0.416184145	1	N
Tecrl	0.000177825	0	1.26E-04	0	0	0.250165548	1	N
Gm43532	8.89E-05	0	8.89E-05	0	0	0.416184145	1	N
Gm43567	0.000177825	0	1.26E-04	0	0	0.250165548	1	N
Gnrhr	0.000177825	0	1.26E-04	0	0	0.250165548	1	N
Tmprss11b	0	0.000134463	0	0.000134463	Inf	0.218828912	1	N
Gm43056	8.89E-05	0	8.89E-05	0	0	0.416184145	1	N
Gm43057	0	0.000134463	0	0.000134463	Inf	0.218828912	1	N
Ugt2b36	0.000177825	0	1.26E-04	0	0	0.250165548	1	N
Sult1d1	8.89E-05	0	8.89E-05	0	0	0.416184145	1	N
Csn2	8.89E-05	0	8.89E-05	0	0	0.416184145	1	N
Csn1s2a	0	0.000134463	0	0.000134463	Inf	0.218828912	1	N
Gm7714	0.000444563	0	0.000198779	0	0	0.068996023	1	N
Gm43449	8.89E-05	0	8.89E-05	0	0	0.416184145	1	N
Ppbp	0.000266738	0	0.000153987	0	0	0.158994487	1	N
Cxcl15	8.89E-05	0	8.89E-05	0	0	0.416184145	1	N
Gm19610	8.89E-05	0	8.89E-05	0	0	0.416184145	1	N
Gm43688	8.89E-05	0	8.89E-05	0	0	0.416184145	1	N
Odaph	8.89E-05	0	8.89E-05	0	0	0.416184145	1	N
Gm43599	8.89E-05	0	8.89E-05	0	0	0.416184145	1	N
Gm7792	0	0.000134463	0	0.000134463	Inf	0.218828912	1	N
Cxcl13	0.000177825	0	1.26E-04	0	0	0.250165548	1	N
Gm33609	8.89E-05	0	8.89E-05	0	0	0.416184145	1	N
Gm35172	8.89E-05	0	8.89E-05	0	0	0.416184145	1	N
4930405H06Rik	8.89E-05	0	8.89E-05	0	0	0.416184145	1	N
Gm42620	0	0.000134463	0	0.000134463	Inf	0.218828912	1	N
Slc10a6	0	0.000268926	0	1.90E-04	Inf	0.082015615	1	N
Gbp6	8.89E-05	0	8.89E-05	0	0	0.416184145	1	N
Gm26519	8.89E-05	0	8.89E-05	0	0	0.416184145	1	N
Gm32736	0.000177825	0	1.26E-04	0	0	0.250165548	1	N
4930432H08Rik	8.89E-05	0	8.89E-05	0	0	0.416184145	1	N
Gm26872	0	0.000134463	0	1.34E-04	Inf	0.218828912	1	N
Lpcat2b	0.000177825	0	1.26E-04	0	0	0.250165548	1	N
4930428O21Rik	8.89E-05	0	8.89E-05	0	0	0.416184145	1	N
Ube2d2b	8.89E-05	0	8.89E-05	0	0	0.416184145	1	N
Rnf212	8.89E-05	0	8.89E-05	0	0	0.416184145	1	N
Gm15788	0.000266738	0	0.000153987	0	0	0.158994487	1	N
Gm42488	8.89E-05	0	8.89E-05	0	0	0.416184145	1	N
1700069L16Rik	8.89E-05	0	8.89E-05	0	0	0.416184145	1	N
Gm17122	0.000266738	0	0.000153987	0	0	0.158994487	1	N
Gm13790	0	0.000134463	0	0.000134463	Inf	0.218828912	1	N
Gm20499	0	0.000134463	0	1.34E-04	Inf	0.218828912	1	N
Gm9936	8.89E-05	0	8.89E-05	0	0	0.416184145	1	N
Hnf1aos2	0	0.000134463	0	1.34E-04	Inf	0.218828912	1	N
4930430O22Rik	0.000444563	0	0.000198779	0	0	0.068996023	1	N
Gm13837	0	0.000134463	0	0.000134463	Inf	0.218828912	1	N
4930562A09Rik	8.89E-05	0	8.89E-05	0	0	0.416184145	1	N
Gm26995	0	0.000134463	0	0.000134463	Inf	0.218828912	1	N
1700081H04Rik	8.89E-05	0	8.89E-05	0	0	0.416184145	1	N
Gm16064	8.89E-05	0	8.89E-05	0	0	0.416184145	1	N
Gm42654	0.000177825	0	1.26E-04	0	0	0.250165548	1	N
Cfap73	8.89E-05	0	8.89E-05	0	0	0.416184145	1	N
Oas1f	0	0.000134463	0	0.000134463	Inf	0.218828912	1	N
Gm42917	0.000177825	0	1.26E-04	0	0	0.250165548	1	N
Gm43301	8.89E-05	0	8.89E-05	0	0	0.416184145	1	N
Gm26745	0	0.000537851	0	0.000268871	Inf	0.013906959	1	N
1700048F04Rik	0	0.000134463	0	0.000134463	Inf	0.218828912	1	N
Gm43476	0	0.000268926	0	1.90E-04	Inf	0.082015615	1	N
Tmem132cos	8.89E-05	0	8.89E-05	0	0	0.416184145	1	N
Gm42817	8.89E-05	0	8.89E-05	0	0	0.416184145	1	N
Gm36667	8.89E-05	0	8.89E-05	0	0	0.416184145	1	N
Ccl24	8.89E-05	0	8.89E-05	0	0	0.416184145	1	N
Gm16599	0	0.000672314	0	0.000300587	Inf	0.005958313	1	N
Muc3	0.000177825	0	1.26E-04	0	0	0.250165548	1	N
Epo	0	0.000403388	0	0.000232865	Inf	0.033167218	1	N
Gm17112	8.89E-05	0	8.89E-05	0	0	0.416184145	1	N
Gjc3	0	0.000134463	0	0.000134463	Inf	0.218828912	1	N
Gm454	0	0.000134463	0	1.34E-04	Inf	0.218828912	1	N
Cyp2w1	0.000177825	0	1.26E-04	0	0	0.250165548	1	N
C130050O18Rik	0.00035565	0	0.000177801	0	0	0.103861848	1	N
Gm16122	8.89E-05	0	8.89E-05	0	0	0.416184145	1	N
Gm16120	8.89E-05	0	8.89E-05	0	0	0.416184145	1	N
Gm16036	0	0.000134463	0	0.000134463	Inf	0.218828912	1	N
Spdye4b	0.00035565	0	0.000177801	0	0	0.103861848	1	N
Gm43397	0.000177825	0	1.26E-04	0	0	0.250165548	1	N
Ocm	0	0.000134463	0	1.34E-04	Inf	0.218828912	1	N
Kpna7	0.000177825	0	1.26E-04	0	0	0.250165548	1	N
Gm4871	8.89E-05	0	8.89E-05	0	0	0.416184145	1	N
Gm6408	0	0.000134463	0	0.000134463	Inf	0.218828912	1	N
Gm34333	0.000266738	0	0.000153987	0	0	0.158994487	1	N
4930573C15Rik	8.89E-05	0	8.89E-05	0	0	0.416184145	1	N
1700041I07Rik	8.89E-05	0	8.89E-05	0	0	0.416184145	1	N
Gm27033	8.89E-05	0	8.89E-05	0	0	0.416184145	1	N
Gm43156	0.000177825	0	1.26E-04	0	0	0.250165548	1	N
Gm42788	0.000177825	0	1.26E-04	0	0	0.250165548	1	N
Gm19719	8.89E-05	0	8.89E-05	0	0	0.416184145	1	N
Gm5	8.89E-05	0	8.89E-05	0	0	0.416184145	1	N
Gm42529	0	0.000268926	0	1.90E-04	Inf	0.082015615	1	N
Gm43298	8.89E-05	0	8.89E-05	0	0	0.416184145	1	N
Gm20619	8.89E-05	0	8.89E-05	0	0	0.416184145	1	N
Gm20618	0	0.000134463	0	0.000134463	Inf	0.218828912	1	N
Ppp1r3a	0.000177825	0	1.26E-04	0	0	0.250165548	1	N
Gm36503	0.00035565	0	0.000177801	0	0	0.103861848	1	N
Gm36669	0	0.000134463	0	1.34E-04	Inf	0.218828912	1	N
D830026I12Rik	8.89E-05	0	8.89E-05	0	0	0.416184145	1	N
Gm15581	0.001155864	0	0.000829287	0	0	0.103861851	1	N
Gm26738	8.89E-05	0	8.89E-05	0	0	0.416184145	1	N
Ankrd7	0	0.000403388	0	0.000232865	Inf	0.033167218	1	N
Rnf133	0	0.000134463	0	1.34E-04	Inf	0.218828912	1	N
Rnf148	8.89E-05	0	8.89E-05	0	0	0.416184145	1	N
Gm20756	0.000177825	0	1.26E-04	0	0	0.250165548	1	N
Gm13782	0	0.000268926	0	1.90E-04	Inf	0.082015615	1	N
4930412F09Rik	0.000266738	0	0.000153987	0	0	0.158994487	1	N
Tsga13	0	0.000134463	0	1.34E-04	Inf	0.218828912	1	N
Gm13844	8.89E-05	0	8.89E-05	0	0	0.416184145	1	N
Plxna4os2	0	0.000134463	0	1.34E-04	Inf	0.218828912	1	N
Akr1b7	8.89E-05	0	8.89E-05	0	0	0.416184145	1	N
Gm14547	0	0.000134463	0	1.34E-04	Inf	0.218828912	1	N
Gm26833	0	0.000134463	0	0.000134463	Inf	0.218828912	1	N
Tas2r137	8.89E-05	0	8.89E-05	0	0	0.416184145	1	N
Tas2r108	8.89E-05	0	8.89E-05	0	0	0.416184145	1	N
Prss37	8.89E-05	0	8.89E-05	0	0	0.416184145	1	N
Olfr461	0.000622388	0	0.000235178	0	0	0.031417379	1	N
Clec5a	0	0.000134463	0	0.000134463	Inf	0.218828912	1	N
Trbc1	8.89E-05	0	8.89E-05	0	0	0.416184145	1	N
Llcfc1	0	0.000268926	0	1.90E-04	Inf	0.082015615	1	N
Pip	8.89E-05	0	8.89E-05	0	0	0.416184145	1	N
Tas2r143	8.89E-05	0	8.89E-05	0	0	0.416184145	1	N
Tas2r135	0	0.000134463	0	0.000134463	Inf	0.218828912	1	N
Tcaf3	0	0.000134463	0	0.000134463	Inf	0.218828912	1	N
Gm44965	0	0.000134463	0	0.000134463	Inf	0.218828912	1	N
Gimap6	0.000444563	0	0.000198779	0	0	0.068996023	1	N
4833403J16Rik	0.000177825	0	1.26E-04	0	0	0.250165548	1	N
Gm38811	0.000177825	0	1.26E-04	0	0	0.250165548	1	N
Gm44077	8.89E-05	0	8.89E-05	0	0	0.416184145	1	N
Hottip	0	0.000134463	0	1.34E-04	Inf	0.218828912	1	N
Gm4872	8.89E-05	0	8.89E-05	0	0	0.416184145	1	N
Gm16499	0.000266738	0	0.000153987	0	0	0.158994487	1	N
9530036M11Rik	8.89E-05	0	8.89E-05	0	0	0.416184145	1	N
Gm44026	0	0.000134463	0	1.34E-04	Inf	0.218828912	1	N
Gm28402	8.89E-05	0	8.89E-05	0	0	0.416184145	1	N
Gm34358	8.89E-05	0	8.89E-05	0	0	0.416184145	1	N
Gm8239	8.89E-05	0	8.89E-05	0	0	0.416184145	1	N
Vmn1r30	0.000177825	0	0.000177825	0	0	0.416184145	1	N
Gm44071	8.89E-05	0	8.89E-05	0	0	0.416184145	1	N
Vmn1r39	0	0.000134463	0	1.34E-04	Inf	0.218828912	1	N
Igkv6-29	0.000177825	0	1.26E-04	0	0	0.250165548	1	N
Igkv8-28	8.89E-05	0	8.89E-05	0	0	0.416184145	1	N
Gm44427	8.89E-05	0	8.89E-05	0	0	0.416184145	1	N
Reg3g	0.000177825	0	1.26E-04	0	0	0.250165548	1	N
Gm32591	0.000177825	0	1.26E-04	0	0	0.250165548	1	N
2310069B03Rik	0.000177825	0	1.26E-04	0	0	0.250165548	1	N
Ccdc142	0.000711301	0	0.000251405	0	0	0.021426692	1	N
Gm42688	0.000533476	0	0.000217742	0	0	0.046363397	1	N
Gm15624	0	0.000268926	0	1.90E-04	Inf	0.082015615	1	N
Cd207	0	0.002016942	0	0.001630217	Inf	0.013906959	1	N
Ankrd53	0	0.000268926	0	1.90E-04	Inf	0.082015615	1	N
Gm15475	8.89E-05	0	8.89E-05	0	0	0.416184145	1	N
Nat8f2	8.89E-05	0	8.89E-05	0	0	0.416184145	1	N
Figla	8.89E-05	0	8.89E-05	0	0	0.416184145	1	N
Gkn3	0	0.000134463	0	1.34E-04	Inf	0.218828912	1	N
Gp9	0.000266738	0	0.000153987	0	0	0.158994487	1	N
4933427D06Rik	8.89E-05	0	8.89E-05	0	0	0.416184145	1	N
Gm1965	8.89E-05	0	8.89E-05	0	0	0.416184145	1	N
Vmn1r41	8.89E-05	0	8.89E-05	0	0	0.416184145	1	N
Vmn1r47	0	0.000134463	0	0.000134463	Inf	0.218828912	1	N
Gm45218	0.000177825	0	1.26E-04	0	0	0.250165548	1	N
Gm32592	8.89E-05	0	8.89E-05	0	0	0.416184145	1	N
Gm44196	8.89E-05	0	8.89E-05	0	0	0.416184145	1	N
1700049E22Rik	0.000177825	0	1.26E-04	0	0	0.250165548	1	N
Gm19757	0	0.000134463	0	0.000134463	Inf	0.218828912	1	N
4933431M02Rik	8.89E-05	0	8.89E-05	0	0	0.416184145	1	N
0610040F04Rik	0.000444563	0	0.000198779	0	0	0.068996023	1	N
Cav3	8.89E-05	0	8.89E-05	0	0	0.416184145	1	N
6820426E19Rik	8.89E-05	0	8.89E-05	0	0	0.416184145	1	N
Gm9946	0	0.000134463	0	0.000134463	Inf	0.218828912	1	N
Gm45083	8.89E-05	0	8.89E-05	0	0	0.416184145	1	N
Slc6a12	0	0.000134463	0	0.000134463	Inf	0.218828912	1	N
Klrg1	0.00035565	0	0.000177801	0	0	0.103861848	1	N
Clec4a2	0	0.000134463	0	0.000134463	Inf	0.218828912	1	N
Clec4n	8.89E-05	0	8.89E-05	0	0	0.416184145	1	N
Vmn2r25	0	0.000134463	0	0.000134463	Inf	0.218828912	1	N
1700013D24Rik	0	0.000134463	0	1.34E-04	Inf	0.218828912	1	N
Cd4	0	0.000134463	0	0.000134463	Inf	0.218828912	1	N
4930557K07Rik	0	0.000134463	0	0.000134463	Inf	0.218828912	1	N
Gm45869	0	0.000134463	0	0.000134463	Inf	0.218828912	1	N
Gm26673	0.000444563	0	0.000235214	0	0	0.10386185	1	N
Gm43635	0.000177825	0	1.26E-04	0	0	0.250165548	1	N
Gm38404	8.89E-05	0	8.89E-05	0	0	0.416184145	1	N
Pzp	0.000177825	0	1.26E-04	0	0	0.250165548	1	N
Klrb1a	0	0.000134463	0	0.000134463	Inf	0.218828912	1	N
Klrb1	8.89E-05	0	8.89E-05	0	0	0.416184145	1	N
Gm44066	0.000266738	0	0.000153987	0	0	0.158994487	1	N
Clec2g	0	0.000134463	0	0.000134463	Inf	0.218828912	1	N
Gm15987	0.000177825	0	1.26E-04	0	0	0.250165548	1	N
2310001H17Rik	0.000622388	0	0.000235178	0	0	0.031417379	1	N
Cd69	8.89E-05	0	8.89E-05	0	0	0.416184145	1	N
4922502D21Rik	0	0.000134463	0	1.34E-04	Inf	0.218828912	1	N
Klre1	0	0.000134463	0	0.000134463	Inf	0.218828912	1	N
5430401F13Rik	8.89E-05	0	8.89E-05	0	0	0.416184145	1	N
Tas2r117	0	0.000134463	0	0.000134463	Inf	0.218828912	1	N
4933406J09Rik	0	0.000268926	0	1.90E-04	Inf	0.082015615	1	N
Gm36328	8.89E-05	0	8.89E-05	0	0	0.416184145	1	N
Gm36640	0.000444563	0	0.000294873	0	0	0.158994488	1	N
E330021D16Rik	0	0.000403388	0	0.000232865	Inf	0.033167218	1	N
Slc15a5	0.00035565	0	0.000177801	0	0	0.103861848	1	N
B230110G15Rik	8.89E-05	0	8.89E-05	0	0	0.416184145	1	N
Igbp1b	0	0.000134463	0	0.000134463	Inf	0.218828912	1	N
4922502N22Rik	0.000266738	0	0.000153987	0	0	0.158994487	1	N
Gm30524	8.89E-05	0	8.89E-05	0	0	0.416184145	1	N
Slco1b2	0	0.000134463	0	0.000134463	Inf	0.218828912	1	N
Gm5724	8.89E-05	0	8.89E-05	0	0	0.416184145	1	N
Slco1a4	0.000177825	0	1.26E-04	0	0	0.250165548	1	N
Sult6b2	0.00035565	0	0.000177801	0	0	0.103861848	1	N
D6Ertd474e	8.89E-05	0	8.89E-05	0	0	0.416184145	1	N
Sox5os1	8.89E-05	0	8.89E-05	0	0	0.416184145	1	N
Gm15543	0.000177825	0	1.26E-04	0	0	0.250165548	1	N
Gm15704	0.000266738	0	0.000153987	0	0	0.158994487	1	N
Far2os2	0	0.000134463	0	0.000134463	Inf	0.218828912	1	N
4930528G23Rik	8.89E-05	0	8.89E-05	0	0	0.416184145	1	N
1700003I16Rik	8.89E-05	0	8.89E-05	0	0	0.416184145	1	N
Gm35037	8.89E-05	0	8.89E-05	0	0	0.416184145	1	N
Ncr1	0.000177825	0	1.26E-04	0	0	0.250165548	1	N
Gp6	0.000177825	0	1.26E-04	0	0	0.250165548	1	N
Ptprh	8.89E-05	0	8.89E-05	0	0	0.416184145	1	N
Rfpl4	0.000177825	0	1.26E-04	0	0	0.250165548	1	N
Vmn1r58	0.000266738	0	0.000153987	0	0	0.158994487	1	N
Vmn2r28	8.89E-05	0	8.89E-05	0	0	0.416184145	1	N
Vmn1r65	8.89E-05	0	8.89E-05	0	0	0.416184145	1	N
Galp	8.89E-05	0	8.89E-05	0	0	0.416184145	1	N
Olfr5	0	0.000134463	0	1.34E-04	Inf	0.218828912	1	N
Zim3	0.000444563	0	0.000198779	0	0	0.068996023	1	N
Vmn2r29	0.000177825	0	1.26E-04	0	0	0.250165548	1	N
Vmn1r72	0	0.000134463	0	1.34E-04	Inf	0.218828912	1	N
Vmn1r81	0.000177825	0	1.26E-04	0	0	0.250165548	1	N
2900092C05Rik	8.89E-05	0	8.89E-05	0	0	0.416184145	1	N
Vmn1r87	8.89E-05	0	8.89E-05	0	0	0.416184145	1	N
Vmn1r88	8.89E-05	0	8.89E-05	0	0	0.416184145	1	N
Gm38947	8.89E-05	0	8.89E-05	0	0	0.416184145	1	N
Sult2a1	0	0.000268926	0	1.90E-04	Inf	0.082015615	1	N
Obox7	8.89E-05	0	8.89E-05	0	0	0.416184145	1	N
Gm38948	8.89E-05	0	8.89E-05	0	0	0.416184145	1	N
C5ar2	0.000889126	0	0.000281054	0	0	0.010109842	1	N
Gm29442	8.89E-05	0	8.89E-05	0	0	0.416184145	1	N
Ceacam9	0.000177825	0	1.26E-04	0	0	0.250165548	1	N
Gm32772	8.89E-05	0	8.89E-05	0	0	0.416184145	1	N
Psg25	0	0.000134463	0	1.34E-04	Inf	0.218828912	1	N
Psg23	8.89E-05	0	8.89E-05	0	0	0.416184145	1	N
Psg17	0.000177825	0	1.26E-04	0	0	0.250165548	1	N
A930016O22Rik	0	0.000806777	0	0.000329255	Inf	0.002589887	1	N
Gm44658	8.89E-05	0	8.89E-05	0	0	0.416184145	1	N
Ceacam20	8.89E-05	0	8.89E-05	0	0	0.416184145	1	N
Gm44793	0.000177825	0	1.26E-04	0	0	0.250165548	1	N
Lypd5	8.89E-05	0	8.89E-05	0	0	0.416184145	1	N
Irgc1	0	0.000134463	0	0.000134463	Inf	0.218828912	1	N
Gm36159	0	0.000403388	0	0.000232865	Inf	0.033167218	1	N
4933430L12Rik	0.000266738	0	0.000153987	0	0	0.158994487	1	N
Ceacam2	8.89E-05	0	8.89E-05	0	0	0.416184145	1	N
Cyp2b10	0.000177825	0	1.26E-04	0	0	0.250165548	1	N
BC026762	0	0.000268926	0	1.90E-04	Inf	0.082015615	1	N
Cyp2b19	8.89E-05	0	8.89E-05	0	0	0.416184145	1	N
Cyp2g1	8.89E-05	0	8.89E-05	0	0	0.416184145	1	N
Gm15883	0	0.000134463	0	0.000134463	Inf	0.218828912	1	N
Gm26891	8.89E-05	0	8.89E-05	0	0	0.416184145	1	N
Gm44744	0	0.000134463	0	1.34E-04	Inf	0.218828912	1	N
Ovol3	8.89E-05	0	8.89E-05	0	0	0.416184145	1	N
Hcst	0.000266738	0	0.000153987	0	0	0.158994487	1	N
Igflr1	0	0.000134463	0	0.000134463	Inf	0.218828912	1	N
Ffar2	0.000444563	0	0.000235214	0	0	0.10386185	1	N
Gm44662	8.89E-05	0	8.89E-05	0	0	0.416184145	1	N
Gm12766	0	0.000134463	0	0.000134463	Inf	0.218828912	1	N
Gm28075	8.89E-05	0	8.89E-05	0	0	0.416184145	1	N
4930505M18Rik	8.89E-05	0	8.89E-05	0	0	0.416184145	1	N
4933402C06Rik	0.000177825	0	1.26E-04	0	0	0.250165548	1	N
Gm28307	0.000266738	0	0.000153987	0	0	0.158994487	1	N
4930433I11Rik	0	0.000134463	0	0.000134463	Inf	0.218828912	1	N
Gm21028	8.89E-05	0	8.89E-05	0	0	0.416184145	1	N
Cldnd2	8.89E-05	0	8.89E-05	0	0	0.416184145	1	N
Gm2511	0.000177825	0	1.26E-04	0	0	0.250165548	1	N
Cd33	8.89E-05	0	8.89E-05	0	0	0.416184145	1	N
Gm44756	0.000266738	0	0.000153987	0	0	0.158994487	1	N
Klk1b26	8.89E-05	0	8.89E-05	0	0	0.416184145	1	N
2310016G11Rik	0.000533476	0	0.000251444	0	0	0.068996025	1	N
Izumo2	8.89E-05	0	8.89E-05	0	0	0.416184145	1	N
Pth2	8.89E-05	0	8.89E-05	0	0	0.416184145	1	N
Spaca4	8.89E-05	0	8.89E-05	0	0	0.416184145	1	N
C86187	8.89E-05	0	8.89E-05	0	0	0.416184145	1	N
Gm9999	0	0.000268926	0	1.90E-04	Inf	0.082015615	1	N
Gm44969	8.89E-05	0	8.89E-05	0	0	0.416184145	1	N
1700015G11Rik	0.000177825	0	1.26E-04	0	0	0.250165548	1	N
Siglech	0.000177825	0	1.26E-04	0	0	0.250165548	1	N
Gm44644	0	0.000134463	0	0.000134463	Inf	0.218828912	1	N
4930554H23Rik	0.000177825	0	1.26E-04	0	0	0.250165548	1	N
Gm44718	8.89E-05	0	8.89E-05	0	0	0.416184145	1	N
Gm45052	8.89E-05	0	8.89E-05	0	0	0.416184145	1	N
Gm33926	8.89E-05	0	8.89E-05	0	0	0.416184145	1	N
Gm34350	0	0.000134463	0	0.000134463	Inf	0.218828912	1	N
Gm34549	0.000177825	0	1.26E-04	0	0	0.250165548	1	N
Gm44692	0	0.000134463	0	0.000134463	Inf	0.218828912	1	N
Gm29683	0	0.000537851	0	0.000268871	Inf	0.013906959	1	N
Gm44532	0	0.000134463	0	1.34E-04	Inf	0.218828912	1	N
Gm44813	8.89E-05	0	8.89E-05	0	0	0.416184145	1	N
6030442E23Rik	0	0.000134463	0	0.000134463	Inf	0.218828912	1	N
Gm29328	0.000266738	0	0.000153987	0	0	0.158994487	1	N
Gm29295	0	0.000268926	0	1.90E-04	Inf	0.082015615	1	N
1700011C11Rik	0.00035565	0	0.000177801	0	0	0.103861848	1	N
Gm20083	0	0.000403388	0	0.000232865	Inf	0.033167218	1	N
Gm44737	0	0.000268926	0	1.90E-04	Inf	0.082015615	1	N
Gm10619	0.000177825	0	1.26E-04	0	0	0.250165548	1	N
Gm45004	8.89E-05	0	8.89E-05	0	0	0.416184145	1	N
Gm7580	0	0.000134463	0	0.000134463	Inf	0.218828912	1	N
Agbl1	0.000266738	0	0.000153987	0	0	0.158994487	1	N
Gm44706	0.000266738	0	0.000153987	0	0	0.158994487	1	N
Gm44851	8.89E-05	0	8.89E-05	0	0	0.416184145	1	N
Gm10160	8.89E-05	0	8.89E-05	0	0	0.416184145	1	N
Gm45056	0	0.000268926	0	0.000268926	Inf	0.218828912	1	N
1700010L04Rik	8.89E-05	0	8.89E-05	0	0	0.416184145	1	N
5930435M05Rik	0.000177825	0	0.000177825	0	0	0.416184145	1	N
Gm44724	8.89E-05	0	8.89E-05	0	0	0.416184145	1	N
Gm10610	8.89E-05	0	8.89E-05	0	0	0.416184145	1	N
Gm44827	8.89E-05	0	8.89E-05	0	0	0.416184145	1	N
Gm30873	8.89E-05	0	8.89E-05	0	0	0.416184145	1	N
Gm44933	0	0.000134463	0	0.000134463	Inf	0.218828912	1	N
Gm2115	0	0.000134463	0	0.000134463	Inf	0.218828912	1	N
Olfr291	8.89E-05	0	8.89E-05	0	0	0.416184145	1	N
Tyr	8.89E-05	0	8.89E-05	0	0	0.416184145	1	N
A230065N10Rik	0.000266738	0	0.000153987	0	0	0.158994487	1	N
Gm44601	8.89E-05	0	8.89E-05	0	0	0.416184145	1	N
Gm15414	8.89E-05	0	8.89E-05	0	0	0.416184145	1	N
B3gnt6	0.000266738	0	0.000153987	0	0	0.158994487	1	N
Gm19656	8.89E-05	0	8.89E-05	0	0	0.416184145	1	N
Gm45012	8.89E-05	0	8.89E-05	0	0	0.416184145	1	N
Gm15635	0	0.000134463	0	0.000134463	Inf	0.218828912	1	N
Gm20476	8.89E-05	0	8.89E-05	0	0	0.416184145	1	N
Gm35363	8.89E-05	0	8.89E-05	0	0	0.416184145	1	N
Art2b	8.89E-05	0	8.89E-05	0	0	0.416184145	1	N
Olfr566	0	0.000134463	0	1.34E-04	Inf	0.218828912	1	N
Olfr576	0.000266738	0	0.000153987	0	0	0.158994487	1	N
Olfr577	0	0.000134463	0	0.000134463	Inf	0.218828912	1	N
Olfr586	0	0.000134463	0	0.000134463	Inf	0.218828912	1	N
Usp17lc	0.000177825	0	1.26E-04	0	0	0.250165548	1	N
Olfr607	0	0.000134463	0	0.000134463	Inf	0.218828912	1	N
Olfr620	8.89E-05	0	8.89E-05	0	0	0.416184145	1	N
Olfr622	8.89E-05	0	8.89E-05	0	0	0.416184145	1	N
Olfr243	0	0.000134463	0	0.000134463	Inf	0.218828912	1	N
Hbb-bh2	0.000978039	0	0.000294759	0	0	0.006982791	1	N
Olfr646	8.89E-05	0	8.89E-05	0	0	0.416184145	1	N
Trim30b	0.000266738	0	0.000153987	0	0	0.158994487	1	N
Olfr652	0.000533476	0	0.000217742	0	0	0.046363397	1	N
Olfr657	0	0.000134463	0	1.34E-04	Inf	0.218828912	1	N
Olfr666	8.89E-05	0	8.89E-05	0	0	0.416184145	1	N
Olfr671	0	0.000134463	0	0.000134463	Inf	0.218828912	1	N
Olfr678	0.000177825	0	1.26E-04	0	0	0.250165548	1	N
Olfr681	0	0.000134463	0	1.34E-04	Inf	0.218828912	1	N
Olfr683	8.89E-05	0	8.89E-05	0	0	0.416184145	1	N
Cnga4	0.000177825	0	1.26E-04	0	0	0.250165548	1	N
Olfr699	0	0.000134463	0	0.000134463	Inf	0.218828912	1	N
Olfr709-ps1	8.89E-05	0	8.89E-05	0	0	0.416184145	1	N
Olfr714	0	0.000268926	0	1.90E-04	Inf	0.082015615	1	N
Olfr715b	8.89E-05	0	8.89E-05	0	0	0.416184145	1	N
Olfr716	8.89E-05	0	8.89E-05	0	0	0.416184145	1	N
Platr28	0	0.000268926	0	1.90E-04	Inf	0.082015615	1	N
Gm44773	8.89E-05	0	8.89E-05	0	0	0.416184145	1	N
Olfr477	8.89E-05	0	8.89E-05	0	0	0.416184145	1	N
Olfr479	8.89E-05	0	8.89E-05	0	0	0.416184145	1	N
Gm44864	8.89E-05	0	8.89E-05	0	0	0.416184145	1	N
5430402P08Rik	0	0.000134463	0	0.000134463	Inf	0.218828912	1	N
4930543E12Rik	8.89E-05	0	8.89E-05	0	0	0.416184145	1	N
A730082K24Rik	0	0.000134463	0	0.000134463	Inf	0.218828912	1	N
Gm45155	8.89E-05	0	8.89E-05	0	0	0.416184145	1	N
Gp2	8.89E-05	0	8.89E-05	0	0	0.416184145	1	N
Acsm1	8.89E-05	0	8.89E-05	0	0	0.416184145	1	N
Gm19950	0	0.000134463	0	0.000134463	Inf	0.218828912	1	N
4930588G17Rik	8.89E-05	0	8.89E-05	0	0	0.416184145	1	N
Gm15774	0.000177825	0	1.26E-04	0	0	0.250165548	1	N
Cacng3	0.000266738	0	0.000153987	0	0	0.158994487	1	N
Gm30717	0	0.000134463	0	1.34E-04	Inf	0.218828912	1	N
Gsg1l	0	0.000268926	0	1.90E-04	Inf	0.082015615	1	N
Pagr1b	8.89E-05	0	8.89E-05	0	0	0.416184145	1	N
Itgam	0.000444563	0	0.000198779	0	0	0.068996023	1	N
Itgad	0	0.000268926	0	0.000268926	Inf	0.218828912	1	N
Gm44674	8.89E-05	0	8.89E-05	0	0	0.416184145	1	N
Gm32884	0	0.000403388	0	0.000232865	Inf	0.033167218	1	N
Gm39094	0.000177825	0	1.26E-04	0	0	0.250165548	1	N
Dmbt1	8.89E-05	0	8.89E-05	0	0	0.416184145	1	N
5430419D17Rik	8.89E-05	0	8.89E-05	0	0	0.416184145	1	N
Gm15677	0	0.000134463	0	0.000134463	Inf	0.218828912	1	N
Clrn3	0	0.000134463	0	1.34E-04	Inf	0.218828912	1	N
5830432E09Rik	8.89E-05	0	8.89E-05	0	0	0.416184145	1	N
C230079O03Rik	8.89E-05	0	8.89E-05	0	0	0.416184145	1	N
Gm45278	8.89E-05	0	8.89E-05	0	0	0.416184145	1	N
Olfr53	8.89E-05	0	8.89E-05	0	0	0.416184145	1	N
Gm45785	0.000177825	0	1.26E-04	0	0	0.250165548	1	N
C330022C24Rik	8.89E-05	0	8.89E-05	0	0	0.416184145	1	N
Odf3	8.89E-05	0	8.89E-05	0	0	0.416184145	1	N
Cox8b	8.89E-05	0	8.89E-05	0	0	0.416184145	1	N
Gm45717	0	0.000134463	0	0.000134463	Inf	0.218828912	1	N
Gm39117	8.89E-05	0	8.89E-05	0	0	0.416184145	1	N
Trpm5	0.000177825	0	0.000177825	0	0	0.416184145	1	N
Faddos	8.89E-05	0	8.89E-05	0	0	0.416184145	1	N
Gm34964	0.000266738	0	0.000153987	0	0	0.158994487	1	N
Mrgprd	0	0.000134463	0	0.000134463	Inf	0.218828912	1	N
Gm26752	0	0.000268926	0	1.90E-04	Inf	0.082015615	1	N
Vip	8.89E-05	0	8.89E-05	0	0	0.416184145	1	N
Ipcef1	0.000444563	0	0.000198779	0	0	0.068996023	1	N
Gm48727	8.89E-05	0	8.89E-05	0	0	0.416184145	1	N
Gm48759	8.89E-05	0	8.89E-05	0	0	0.416184145	1	N
Gm46210	0	0.000134463	0	0.000134463	Inf	0.218828912	1	N
Gm28905	8.89E-05	0	8.89E-05	0	0	0.416184145	1	N
Gm48279	8.89E-05	0	8.89E-05	0	0	0.416184145	1	N
Gm48721	8.89E-05	0	8.89E-05	0	0	0.416184145	1	N
Gm47691	0	0.000134463	0	0.000134463	Inf	0.218828912	1	N
Gm32105	8.89E-05	0	8.89E-05	0	0	0.416184145	1	N
Gm26835	0	0.000268926	0	1.90E-04	Inf	0.082015615	1	N
Gm48843	0	0.000134463	0	1.34E-04	Inf	0.218828912	1	N
Gm40603	8.89E-05	0	8.89E-05	0	0	0.416184145	1	N
Gm16234	0.000177825	0	1.26E-04	0	0	0.250165548	1	N
B230364G03Rik	0	0.000134463	0	0.000134463	Inf	0.218828912	1	N
Gm47710	0	0.000134463	0	1.34E-04	Inf	0.218828912	1	N
Gm32283	8.89E-05	0	8.89E-05	0	0	0.416184145	1	N
Gm47769	8.89E-05	0	8.89E-05	0	0	0.416184145	1	N
Gm32926	8.89E-05	0	8.89E-05	0	0	0.416184145	1	N
Il22ra2	8.89E-05	0	8.89E-05	0	0	0.416184145	1	N
Il20ra	8.89E-05	0	8.89E-05	0	0	0.416184145	1	N
4930405J17Rik	0	0.000134463	0	1.34E-04	Inf	0.218828912	1	N
Platr6	8.89E-05	0	8.89E-05	0	0	0.416184145	1	N
4930444G20Rik	8.89E-05	0	8.89E-05	0	0	0.416184145	1	N
Gm26740	8.89E-05	0	8.89E-05	0	0	0.416184145	1	N
Gm10825	0	0.000134463	0	1.34E-04	Inf	0.218828912	1	N
Taar3	8.89E-05	0	8.89E-05	0	0	0.416184145	1	N
Taar9	0.000177825	0	1.26E-04	0	0	0.250165548	1	N
Gm40617	8.89E-05	0	8.89E-05	0	0	0.416184145	1	N
Gm29571	0	0.000134463	0	0.000134463	Inf	0.218828912	1	N
Gm30034	8.89E-05	0	8.89E-05	0	0	0.416184145	1	N
4930579H20Rik	0	0.000134463	0	0.000134463	Inf	0.218828912	1	N
Col10a1	0.000177825	0	1.26E-04	0	0	0.250165548	1	N
1700054O05Rik	0	0.000134463	0	1.34E-04	Inf	0.218828912	1	N
Gm31378	0	0.000537851	0	0.000329328	Inf	0.033167218	1	N
D030034A15Rik	8.89E-05	0	8.89E-05	0	0	0.416184145	1	N
Mfsd4b2	0.000177825	0	1.26E-04	0	0	0.250165548	1	N
Gm34006	0.000533476	0	0.000217742	0	0	0.046363397	1	N
F930017D23Rik	0	0.000134463	0	0.000134463	Inf	0.218828912	1	N
Gm40638	0	0.000134463	0	0.000134463	Inf	0.218828912	1	N
AC158799.1	0	0.000134463	0	0.000134463	Inf	0.218828912	1	N
Gprc6a	0	0.000134463	0	0.000134463	Inf	0.218828912	1	N
AC155941.1	0	0.000134463	0	0.000134463	Inf	0.218828912	1	N
Gm47917	8.89E-05	0	8.89E-05	0	0	0.416184145	1	N
BB019430	8.89E-05	0	8.89E-05	0	0	0.416184145	1	N
Gm10322	8.89E-05	0	8.89E-05	0	0	0.416184145	1	N
Gm17059	0	0.000134463	0	1.34E-04	Inf	0.218828912	1	N
Gm20611	8.89E-05	0	8.89E-05	0	0	0.416184145	1	N
Prf1	0	0.000537851	0	0.000268871	Inf	0.013906959	1	N
Gm10118	0.000444563	0	0.000198779	0	0	0.068996023	1	N
1700023F02Rik	0.000266738	0	0.000153987	0	0	0.158994487	1	N
Gm47900	8.89E-05	0	8.89E-05	0	0	0.416184145	1	N
Gm40685	8.89E-05	0	8.89E-05	0	0	0.416184145	1	N
Gm33979	8.89E-05	0	8.89E-05	0	0	0.416184145	1	N
Gm48024	0	0.000134463	0	0.000134463	Inf	0.218828912	1	N
C730027H18Rik	0.000177825	0	1.26E-04	0	0	0.250165548	1	N
Gm20609	8.89E-05	0	8.89E-05	0	0	0.416184145	1	N
Gm47028	0	0.000134463	0	0.000134463	Inf	0.218828912	1	N
Rsph14	8.89E-05	0	8.89E-05	0	0	0.416184145	1	N
Gm20441	8.89E-05	0	8.89E-05	0	0	0.416184145	1	N
Spatc1l	0.00035565	0	0.000177801	0	0	0.103861848	1	N
Gm10787	0	0.000134463	0	1.34E-04	Inf	0.218828912	1	N
Gm19402	8.89E-05	0	8.89E-05	0	0	0.416184145	1	N
Gm10024	0	0.000134463	0	1.34E-04	Inf	0.218828912	1	N
Krtap12-1	0	0.000134463	0	0.000134463	Inf	0.218828912	1	N
Gm3233	0	0.000134463	0	0.000134463	Inf	0.218828912	1	N
Gm9639	8.89E-05	0	8.89E-05	0	0	0.416184145	1	N
Gm2696	8.89E-05	0	8.89E-05	0	0	0.416184145	1	N
Krtap10-4	0	0.000134463	0	0.000134463	Inf	0.218828912	1	N
Krtap10-10	8.89E-05	0	8.89E-05	0	0	0.416184145	1	N
1700009J07Rik	8.89E-05	0	8.89E-05	0	0	0.416184145	1	N
Gm47459	8.89E-05	0	8.89E-05	0	0	0.416184145	1	N
Olfr1356	0	0.000268926	0	1.90E-04	Inf	0.082015615	1	N
Gm47343	8.89E-05	0	8.89E-05	0	0	0.416184145	1	N
Vmn2r82	0	0.000134463	0	0.000134463	Inf	0.218828912	1	N
Theg	8.89E-05	0	8.89E-05	0	0	0.416184145	1	N
Madcam1	0	0.000672314	0	0.000300587	Inf	0.005958313	1	N
Gm48495	0	0.000134463	0	0.000134463	Inf	0.218828912	1	N
Gm15122	0	0.000134463	0	1.34E-04	Inf	0.218828912	1	N
Adat3	0.000177825	0	1.26E-04	0	0	0.250165548	1	N
Tmprss9	0.000177825	0	1.26E-04	0	0	0.250165548	1	N
4932415D10Rik	0	0.000134463	0	0.000134463	Inf	0.218828912	1	N
1700025N21Rik	8.89E-05	0	8.89E-05	0	0	0.416184145	1	N
C230099D08Rik	8.89E-05	0	8.89E-05	0	0	0.416184145	1	N
Gm15990	8.89E-05	0	8.89E-05	0	0	0.416184145	1	N
1700113H08Rik	0.000444563	0	0.000198779	0	0	0.068996023	1	N
Igf1os	8.89E-05	0	8.89E-05	0	0	0.416184145	1	N
Gm31592	0	0.000134463	0	0.000134463	Inf	0.218828912	1	N
Gm47156	0	0.000134463	0	0.000134463	Inf	0.218828912	1	N
Gm4792	0	0.000134463	0	0.000134463	Inf	0.218828912	1	N
Tmcc3os	0	0.000134463	0	0.000134463	Inf	0.218828912	1	N
4732465J04Rik	8.89E-05	0	8.89E-05	0	0	0.416184145	1	N
Gm33843	8.89E-05	0	8.89E-05	0	0	0.416184145	1	N
Epyc	0.000177825	0	1.26E-04	0	0	0.250165548	1	N
Ccer1	0.000266738	0	0.000153987	0	0	0.158994487	1	N
C030005K15Rik	0	0.000134463	0	1.34E-04	Inf	0.218828912	1	N
Gm47578	0	0.000268926	0	1.90E-04	Inf	0.082015615	1	N
C230021G24Rik	0.000177825	0	1.26E-04	0	0	0.250165548	1	N
Ptprq	0	0.000268926	0	1.90E-04	Inf	0.082015615	1	N
1700020G17Rik	0	0.000134463	0	1.34E-04	Inf	0.218828912	1	N
Gm40761	8.89E-05	0	8.89E-05	0	0	0.416184145	1	N
Gm28592	0.001066951	0	0.000307852	0	0	0.004836953	1	N
Gm47865	8.89E-05	0	8.89E-05	0	0	0.416184145	1	N
Glipr1l3	0.000444563	0	0.000198779	0	0	0.068996023	1	N
Gm31182	8.89E-05	0	8.89E-05	0	0	0.416184145	1	N
Tph2	0	0.000268926	0	1.90E-04	Inf	0.082015615	1	N
AC153364.1	8.89E-05	0	8.89E-05	0	0	0.416184145	1	N
4933416C03Rik	8.89E-05	0	8.89E-05	0	0	0.416184145	1	N
Gm26579	0.000177825	0	1.26E-04	0	0	0.250165548	1	N
4930423D24Rik	8.89E-05	0	8.89E-05	0	0	0.416184145	1	N
9530003J23Rik	0	0.000134463	0	1.34E-04	Inf	0.218828912	1	N
Gm48903	0.000177825	0	1.26E-04	0	0	0.250165548	1	N
Gm32235	0.000177825	0	1.26E-04	0	0	0.250165548	1	N
Gm32552	8.89E-05	0	8.89E-05	0	0	0.416184145	1	N
Gm40773	0.000444563	0	0.000198779	0	0	0.068996023	1	N
Gm9049	0.000177825	0	1.26E-04	0	0	0.250165548	1	N
Gm47425	8.89E-05	0	8.89E-05	0	0	0.416184145	1	N
Grip1os2	0	0.000134463	0	1.34E-04	Inf	0.218828912	1	N
Grip1os1	8.89E-05	0	8.89E-05	0	0	0.416184145	1	N
4930432O09Rik	8.89E-05	0	8.89E-05	0	0	0.416184145	1	N
1700025K04Rik	0	0.000268926	0	1.90E-04	Inf	0.082015615	1	N
Rdh1	0.000266738	0	0.000153987	0	0	0.158994487	1	N
Apof	8.89E-05	0	8.89E-05	0	0	0.416184145	1	N
Gm47540	0	0.000134463	0	0.000134463	Inf	0.218828912	1	N
Olfr780	0	0.000134463	0	1.34E-04	Inf	0.218828912	1	N
Olfr789	0	0.000134463	0	0.000134463	Inf	0.218828912	1	N
Olfr791	0.000177825	0	0.000177825	0	0	0.416184145	1	N
Olfr794	0	0.000403388	0	0.000232865	Inf	0.033167218	1	N
Olfr803	8.89E-05	0	8.89E-05	0	0	0.416184145	1	N
Olfr804	0.000177825	0	1.26E-04	0	0	0.250165548	1	N
Olfr814	0	0.000134463	0	0.000134463	Inf	0.218828912	1	N
Olfr818	0	0.000134463	0	0.000134463	Inf	0.218828912	1	N
Gm10310	8.89E-05	0	8.89E-05	0	0	0.416184145	1	N
Olfr825	0.000266738	0	0.000153987	0	0	0.158994487	1	N
Olfr827	8.89E-05	0	8.89E-05	0	0	0.416184145	1	N
Neurod4	0.000266738	0	0.000153987	0	0	0.158994487	1	N
Gm16553	0	0.000134463	0	0.000134463	Inf	0.218828912	1	N
Cd209d	0	0.000134463	0	1.34E-04	Inf	0.218828912	1	N
Gm26750	8.89E-05	0	8.89E-05	0	0	0.416184145	1	N
Cd209g	0	0.000537851	0	0.000268871	Inf	0.013906959	1	N
Gm44693	0.000266738	0	0.000153987	0	0	0.158994487	1	N
A630009H07Rik	0	0.000134463	0	1.34E-04	Inf	0.218828912	1	N
Gm31343	0	0.000134463	0	0.000134463	Inf	0.218828912	1	N
Gm31463	0	0.000134463	0	0.000134463	Inf	0.218828912	1	N
Gm45075	0	0.000134463	0	0.000134463	Inf	0.218828912	1	N
4921522P10Rik	0.000177825	0	1.26E-04	0	0	0.250165548	1	N
Gm44626	8.89E-05	0	8.89E-05	0	0	0.416184145	1	N
Gm44622	0	0.000268926	0	1.90E-04	Inf	0.082015615	1	N
Gm44516	8.89E-05	0	8.89E-05	0	0	0.416184145	1	N
Gm39129	0.000266738	0	0.000153987	0	0	0.158994487	1	N
B930025P03Rik	8.89E-05	0	8.89E-05	0	0	0.416184145	1	N
Gm44714	8.89E-05	0	8.89E-05	0	0	0.416184145	1	N
Gm15418	0.000444563	0	0.000198779	0	0	0.068996023	1	N
1700128E19Rik	0.000177825	0	1.26E-04	0	0	0.250165548	1	N
Gm39132	0	0.000268926	0	1.90E-04	Inf	0.082015615	1	N
Spaca7	0	0.000134463	0	0.000134463	Inf	0.218828912	1	N
Gm15350	0	0.000134463	0	0.000134463	Inf	0.218828912	1	N
Gm15347	8.89E-05	0	8.89E-05	0	0	0.416184145	1	N
1700029H14Rik	8.89E-05	0	8.89E-05	0	0	0.416184145	1	N
C030037F17Rik	0	0.000134463	0	1.34E-04	Inf	0.218828912	1	N
5830468F06Rik	8.89E-05	0	8.89E-05	0	0	0.416184145	1	N
Gm45408	8.89E-05	0	8.89E-05	0	0	0.416184145	1	N
Defb6	0	0.000134463	0	0.000134463	Inf	0.218828912	1	N
Defa21	0.00035565	0	0.000177801	0	0	0.103861848	1	N
Defb13	8.89E-05	0	8.89E-05	0	0	0.416184145	1	N
Tpte	8.89E-05	0	8.89E-05	0	0	0.416184145	1	N
A730045E13Rik	0	0.000134463	0	1.34E-04	Inf	0.218828912	1	N
Gm30692	8.89E-05	0	8.89E-05	0	0	0.416184145	1	N
Adam5	0.000177825	0	1.26E-04	0	0	0.250165548	1	N
Gm16933	0.000444563	0	0.000198779	0	0	0.068996023	1	N
Gm45238	0.000177825	0	1.26E-04	0	0	0.250165548	1	N
Kcnu1	0	0.000403388	0	0.000232865	Inf	0.033167218	1	N
Gm45411	0.000444563	0	0.000198779	0	0	0.068996023	1	N
Gm45307	8.89E-05	0	8.89E-05	0	0	0.416184145	1	N
Gm32098	0	0.000134463	0	1.34E-04	Inf	0.218828912	1	N
Gm45370	8.89E-05	0	8.89E-05	0	0	0.416184145	1	N
Gm45267	0.000266738	0	0.000153987	0	0	0.158994487	1	N
Tex24	0	0.000268926	0	1.90E-04	Inf	0.082015615	1	N
Gm26795	8.89E-05	0	8.89E-05	0	0	0.416184145	1	N
Gm39158	0	0.000134463	0	0.000134463	Inf	0.218828912	1	N
B930018H19Rik	8.89E-05	0	8.89E-05	0	0	0.416184145	1	N
Gm45627	8.89E-05	0	8.89E-05	0	0	0.416184145	1	N
Gm34419	8.89E-05	0	8.89E-05	0	0	0.416184145	1	N
Gm34597	8.89E-05	0	8.89E-05	0	0	0.416184145	1	N
Gm45301	8.89E-05	0	8.89E-05	0	0	0.416184145	1	N
Gm19410	0.000266738	0	0.000153987	0	0	0.158994487	1	N
Msr1	0	0.000268926	0	1.90E-04	Inf	0.082015615	1	N
Gm6329	0	0.000134463	0	1.34E-04	Inf	0.218828912	1	N
Klkb1	8.89E-05	0	8.89E-05	0	0	0.416184145	1	N
Gm45542	8.89E-05	0	8.89E-05	0	0	0.416184145	1	N
Gm16351	8.89E-05	0	8.89E-05	0	0	0.416184145	1	N
Gm30931	0.000266738	0	0.000153987	0	0	0.158994487	1	N
Gm45607	8.89E-05	0	8.89E-05	0	0	0.416184145	1	N
Gm31172	0.000177825	0	1.26E-04	0	0	0.250165548	1	N
Enpp6	0.000177825	0	1.26E-04	0	0	0.250165548	1	N
1700061N14Rik	0	0.000134463	0	0.000134463	Inf	0.218828912	1	N
Cldn22	0.000177825	0	1.26E-04	0	0	0.250165548	1	N
Gm45322	8.89E-05	0	8.89E-05	0	0	0.416184145	1	N
Gm45389	8.89E-05	0	8.89E-05	0	0	0.416184145	1	N
Gm45388	8.89E-05	0	8.89E-05	0	0	0.416184145	1	N
Adam29	8.89E-05	0	8.89E-05	0	0	0.416184145	1	N
4930518J21Rik	0	0.000134463	0	0.000134463	Inf	0.218828912	1	N
Gm34099	0	0.000134463	0	0.000134463	Inf	0.218828912	1	N
Gm34623	0	0.000134463	0	0.000134463	Inf	0.218828912	1	N
Gm16178	8.89E-05	0	8.89E-05	0	0	0.416184145	1	N
1700001D01Rik	8.89E-05	0	8.89E-05	0	0	0.416184145	1	N
Ddx60	8.89E-05	0	8.89E-05	0	0	0.416184145	1	N
Gm45460	0.000266738	0	0.000153987	0	0	0.158994487	1	N
Gm45518	0.000266738	0	0.000153987	0	0	0.158994487	1	N
Trim75	8.89E-05	0	8.89E-05	0	0	0.416184145	1	N
Gm32568	0	0.000134463	0	0.000134463	Inf	0.218828912	1	N
Tktl2	8.89E-05	0	8.89E-05	0	0	0.416184145	1	N
Nat3	0.000177825	0	1.26E-04	0	0	0.250165548	1	N
Gm43263	8.89E-05	0	8.89E-05	0	0	0.416184145	1	N
Lrrc25	0	0.000134463	0	1.34E-04	Inf	0.218828912	1	N
Gm16486	0.000177825	0	1.26E-04	0	0	0.250165548	1	N
Olfr373	0	0.000268926	0	1.90E-04	Inf	0.082015615	1	N
Gm45899	0	0.000134463	0	0.000134463	Inf	0.218828912	1	N
Gm45435	8.89E-05	0	8.89E-05	0	0	0.416184145	1	N
Gm45431	8.89E-05	0	8.89E-05	0	0	0.416184145	1	N
Gm27048	0.000177825	0	1.26E-04	0	0	0.250165548	1	N
Gm45538	8.89E-05	0	8.89E-05	0	0	0.416184145	1	N
Gm31545	0	0.000134463	0	1.34E-04	Inf	0.218828912	1	N
Mgat4d	0	0.000134463	0	0.000134463	Inf	0.218828912	1	N
Olfr370	0	0.000134463	0	0.000134463	Inf	0.218828912	1	N
Il27ra	0	0.000134463	0	0.000134463	Inf	0.218828912	1	N
Gm26887	0	0.000268926	0	1.90E-04	Inf	0.082015615	1	N
Gm42031	0.000266738	0	0.000153987	0	0	0.158994487	1	N
AA672651	8.89E-05	0	8.89E-05	0	0	0.416184145	1	N
Gm27167	8.89E-05	0	8.89E-05	0	0	0.416184145	1	N
Gm27168	0.00035565	0	0.000177801	0	0	0.103861848	1	N
Gm5118	8.89E-05	0	8.89E-05	0	0	0.416184145	1	N
1700120C18Rik	8.89E-05	0	8.89E-05	0	0	0.416184145	1	N
4933402J07Rik	0.000177825	0	1.26E-04	0	0	0.250165548	1	N
Gm28515	0.000266738	0	0.000153987	0	0	0.158994487	1	N
Gm36670	0	0.000268926	0	1.90E-04	Inf	0.082015615	1	N
Ces1c	0	0.000268926	0	1.90E-04	Inf	0.082015615	1	N
Ces1e	8.89E-05	0	8.89E-05	0	0	0.416184145	1	N
Ces1h	0.000177825	0	1.26E-04	0	0	0.250165548	1	N
Gm26843	0	0.000134463	0	1.34E-04	Inf	0.218828912	1	N
Gm30606	8.89E-05	0	8.89E-05	0	0	0.416184145	1	N
Gm15889	8.89E-05	0	8.89E-05	0	0	0.416184145	1	N
Adgrg5	0	0.000134463	0	0.000134463	Inf	0.218828912	1	N
Gm31518	0	0.000134463	0	1.34E-04	Inf	0.218828912	1	N
Gm45895	8.89E-05	0	8.89E-05	0	0	0.416184145	1	N
Gm32122	8.89E-05	0	8.89E-05	0	0	0.416184145	1	N
Cmtm2a	0.00035565	0	0.000177801	0	0	0.103861848	1	N
Ces2c	0.000177825	0	1.26E-04	0	0	0.250165548	1	N
Ces2g	0.000177825	0	1.26E-04	0	0	0.250165548	1	N
Gm45752	0	0.000134463	0	0.000134463	Inf	0.218828912	1	N
5033426E14Rik	0.00035565	0	0.000177801	0	0	0.103861848	1	N
Gm20686	8.89E-05	0	8.89E-05	0	0	0.416184145	1	N
Chst4	0.000177825	0	1.26E-04	0	0	0.250165548	1	N
Gm26832	8.89E-05	0	8.89E-05	0	0	0.416184145	1	N
Gm15894	0.00035565	0	0.000177801	0	0	0.103861848	1	N
Ctrb1	8.89E-05	0	8.89E-05	0	0	0.416184145	1	N
Gm26994	0.00035565	0	0.000177801	0	0	0.103861848	1	N
1700018P08Rik	8.89E-05	0	8.89E-05	0	0	0.416184145	1	N
Gm31774	0	0.000134463	0	0.000134463	Inf	0.218828912	1	N
Gm45723	8.89E-05	0	8.89E-05	0	0	0.416184145	1	N
Gm27021	0	0.000134463	0	0.000134463	Inf	0.218828912	1	N
Gm26878	0	0.000134463	0	0.000134463	Inf	0.218828912	1	N
5033426O07Rik	0	0.000268926	0	1.90E-04	Inf	0.082015615	1	N
Trhr2	0.000177825	0	1.26E-04	0	0	0.250165548	1	N
Gm20681	0	0.000134463	0	1.34E-04	Inf	0.218828912	1	N
Gm10612	8.89E-05	0	8.89E-05	0	0	0.416184145	1	N
Gm45732	8.89E-05	0	8.89E-05	0	0	0.416184145	1	N
Gm45709	0	0.000403388	0	0.000232865	Inf	0.033167218	1	N
Gm45805	0.000177825	0	1.26E-04	0	0	0.250165548	1	N
A630001O12Rik	0	0.000268926	0	1.90E-04	Inf	0.082015615	1	N
Gm2888	8.89E-05	0	8.89E-05	0	0	0.416184145	1	N
Gm5795	0.000177825	0	1.26E-04	0	0	0.250165548	1	N
1700110I01Rik	0	0.000134463	0	0.000134463	Inf	0.218828912	1	N
Gm3002	8.89E-05	0	8.89E-05	0	0	0.416184145	1	N
Gm2916	0	0.000134463	0	0.000134463	Inf	0.218828912	1	N
Gm3127	8.89E-05	0	8.89E-05	0	0	0.416184145	1	N
Gm3239	0	0.000134463	0	0.000134463	Inf	0.218828912	1	N
Gm3532	8.89E-05	0	8.89E-05	0	0	0.416184145	1	N
Gm3383	0	0.000134463	0	0.000134463	Inf	0.218828912	1	N
Gm3453	0	0.000134463	0	0.000134463	Inf	0.218828912	1	N
Gm21560	0	0.000134463	0	0.000134463	Inf	0.218828912	1	N
Gm3642	0	0.000134463	0	0.000134463	Inf	0.218828912	1	N
Gm45521	8.89E-05	0	8.89E-05	0	0	0.416184145	1	N
Dnase1l3	0	0.000134463	0	0.000134463	Inf	0.218828912	1	N
Gm48594	8.89E-05	0	8.89E-05	0	0	0.416184145	1	N
Gm49355	0.000177825	0	1.26E-04	0	0	0.250165548	1	N
Gm281	0.000177825	0	1.26E-04	0	0	0.250165548	1	N
4921522A10Rik	8.89E-05	0	8.89E-05	0	0	0.416184145	1	N
Gm31577	0	0.000268926	0	1.90E-04	Inf	0.082015615	1	N
Gm48163	0	0.000134463	0	0.000134463	Inf	0.218828912	1	N
7330404K18Rik	0	0.000134463	0	1.34E-04	Inf	0.218828912	1	N
Gm7480	0	0.000134463	0	0.000134463	Inf	0.218828912	1	N
Gm10248	0	0.000403388	0	0.000232865	Inf	0.033167218	1	N
E330034G19Rik	0	0.000134463	0	0.000134463	Inf	0.218828912	1	N
4930428N03Rik	0.000266738	0	0.000153987	0	0	0.158994487	1	N
Gm38408	0	0.000134463	0	1.34E-04	Inf	0.218828912	1	N
Gm32123	8.89E-05	0	8.89E-05	0	0	0.416184145	1	N
Gm17747	0	0.000134463	0	0.000134463	Inf	0.218828912	1	N
Anxa11os	0	0.000268926	0	1.90E-04	Inf	0.082015615	1	N
Plac9a	0	0.000134463	0	0.000134463	Inf	0.218828912	1	N
Cphx1	8.89E-05	0	8.89E-05	0	0	0.416184145	1	N
Cphx3	0	0.000134463	0	1.34E-04	Inf	0.218828912	1	N
Duxbl2	0	0.000134463	0	0.000134463	Inf	0.218828912	1	N
Gm35164	0	0.000134463	0	0.000134463	Inf	0.218828912	1	N
Gm48006	0	0.000134463	0	0.000134463	Inf	0.218828912	1	N
1700087M22Rik	0	0.000268926	0	1.90E-04	Inf	0.082015615	1	N
Gm35823	0	0.000134463	0	1.34E-04	Inf	0.218828912	1	N
Gm49217	8.89E-05	0	8.89E-05	0	0	0.416184145	1	N
4930425P05Rik	0.000177825	0	1.26E-04	0	0	0.250165548	1	N
Msmb	0	0.000268926	0	1.90E-04	Inf	0.082015615	1	N
Gm28651	0	0.000134463	0	1.34E-04	Inf	0.218828912	1	N
Fam170b	8.89E-05	0	8.89E-05	0	0	0.416184145	1	N
Zfp488	0	0.000134463	0	0.000134463	Inf	0.218828912	1	N
Npy4r	8.89E-05	0	8.89E-05	0	0	0.416184145	1	N
Opn4	0.000533476	0	0.000217742	0	0	0.046363397	1	N
Sftpd	0.000266738	0	0.000153987	0	0	0.158994487	1	N
Gm7945	0	0.000134463	0	0.000134463	Inf	0.218828912	1	N
Gm6401	8.89E-05	0	8.89E-05	0	0	0.416184145	1	N
Gm49135	8.89E-05	0	8.89E-05	0	0	0.416184145	1	N
Gm7233	0	0.000134463	0	0.000134463	Inf	0.218828912	1	N
Gm49087	0.000177825	0	1.26E-04	0	0	0.250165548	1	N
Gm3287	0.000177825	0	1.26E-04	0	0	0.250165548	1	N
1700047E10Rik	8.89E-05	0	8.89E-05	0	0	0.416184145	1	N
Gm8212	0	0.000134463	0	0.000134463	Inf	0.218828912	1	N
BC061237	0.000177825	0	1.26E-04	0	0	0.250165548	1	N
Gm5624	0	0.000537851	0	0.000268871	Inf	0.013906959	1	N
Gm8257	0.000177825	0	1.26E-04	0	0	0.250165548	1	N
Gm34250	8.89E-05	0	8.89E-05	0	0	0.416184145	1	N
Gm15218	8.89E-05	0	8.89E-05	0	0	0.416184145	1	N
4933425B07Rik	0	0.000403388	0	0.000232865	Inf	0.033167218	1	N
Gm48924	0.000177825	0	1.26E-04	0	0	0.250165548	1	N
Gm35360	0	0.000134463	0	0.000134463	Inf	0.218828912	1	N
Gm36146	0.000177825	0	1.26E-04	0	0	0.250165548	1	N
Olfr728	0	0.000134463	0	0.000134463	Inf	0.218828912	1	N
Olfr729	0	0.000134463	0	1.34E-04	Inf	0.218828912	1	N
1810028F09Rik	0	0.000134463	0	0.000134463	Inf	0.218828912	1	N
Gm5800	0	0.000134463	0	0.000134463	Inf	0.218828912	1	N
AY358078	0.000266738	0	0.000153987	0	0	0.158994487	1	N
Gm30214	8.89E-05	0	8.89E-05	0	0	0.416184145	1	N
Trav16n	0	0.000134463	0	1.34E-04	Inf	0.218828912	1	N
Cebpe	0.000177825	0	1.26E-04	0	0	0.250165548	1	N
Gm20521	8.89E-05	0	8.89E-05	0	0	0.416184145	1	N
Gm17428	8.89E-05	0	8.89E-05	0	0	0.416184145	1	N
Gm10876	8.89E-05	0	8.89E-05	0	0	0.416184145	1	N
Gm49378	0	0.000134463	0	0.000134463	Inf	0.218828912	1	N
Gm49067	8.89E-05	0	8.89E-05	0	0	0.416184145	1	N
Mcpt1	0.000177825	0	1.26E-04	0	0	0.250165548	1	N
Mcpt9	0	0.000134463	0	0.000134463	Inf	0.218828912	1	N
Gzmb	8.89E-05	0	8.89E-05	0	0	0.416184145	1	N
Gm16573	0	0.000134463	0	0.000134463	Inf	0.218828912	1	N
Gm33321	8.89E-05	0	8.89E-05	0	0	0.416184145	1	N
Gm48453	0	0.000134463	0	1.34E-04	Inf	0.218828912	1	N
Gm5142	0	0.000134463	0	1.34E-04	Inf	0.218828912	1	N
Arl11	8.89E-05	0	8.89E-05	0	0	0.416184145	1	N
4930556J02Rik	0	0.000268926	0	1.90E-04	Inf	0.082015615	1	N
Gm35419	0.00035565	0	0.000177801	0	0	0.103861848	1	N
Gucy1b2	0	0.000403388	0	0.000232865	Inf	0.033167218	1	N
Gm4131	0.000177825	0	1.26E-04	0	0	0.250165548	1	N
Serpine3	0	0.000268926	0	1.90E-04	Inf	0.082015615	1	N
Gm49390	8.89E-05	0	8.89E-05	0	0	0.416184145	1	N
Gm30008	0.00035565	0	2.81E-04	0	0	0.250165549	1	N
Gm41177	0.000177825	0	1.26E-04	0	0	0.250165548	1	N
Gm48433	8.89E-05	0	8.89E-05	0	0	0.416184145	1	N
Gm48449	0	0.000134463	0	0.000134463	Inf	0.218828912	1	N
Chrna2	8.89E-05	0	8.89E-05	0	0	0.416184145	1	N
Gm20675	8.89E-05	0	8.89E-05	0	0	0.416184145	1	N
Gm10860	8.89E-05	0	8.89E-05	0	0	0.416184145	1	N
Gm31107	0	0.000403388	0	0.000232865	Inf	0.033167218	1	N
Gm31227	8.89E-05	0	8.89E-05	0	0	0.416184145	1	N
Adam7	0	0.000268926	0	1.90E-04	Inf	0.082015615	1	N
Synb	0.000177825	0	1.26E-04	0	0	0.250165548	1	N
Gm27177	8.89E-05	0	8.89E-05	0	0	0.416184145	1	N
Gm21750	0.000266738	0	0.000153987	0	0	0.158994487	1	N
Gm49165	8.89E-05	0	8.89E-05	0	0	0.416184145	1	N
Gm10847	0	0.000268926	0	1.90E-04	Inf	0.082015615	1	N
Gm4278	8.89E-05	0	8.89E-05	0	0	0.416184145	1	N
Gm49200	0	0.000134463	0	1.34E-04	Inf	0.218828912	1	N
Spert	8.89E-05	0	8.89E-05	0	0	0.416184145	1	N
2900040C04Rik	8.89E-05	0	8.89E-05	0	0	0.416184145	1	N
Gm6994	8.89E-05	0	8.89E-05	0	0	0.416184145	1	N
Gm1587	8.89E-05	0	8.89E-05	0	0	0.416184145	1	N
Fam216b	8.89E-05	0	8.89E-05	0	0	0.416184145	1	N
4930452G13Rik	0.000266738	0	0.000153987	0	0	0.158994487	1	N
Gm6999	8.89E-05	0	8.89E-05	0	0	0.416184145	1	N
Gm10845	0.000177825	0	1.26E-04	0	0	0.250165548	1	N
AC121960.1	8.89E-05	0	8.89E-05	0	0	0.416184145	1	N
9630013A20Rik	0.000266738	0	0.000153987	0	0	0.158994487	1	N
AC114585.1	0.000177825	0	1.26E-04	0	0	0.250165548	1	N
Gm34907	0	0.000134463	0	0.000134463	Inf	0.218828912	1	N
Gm48970	8.89E-05	0	8.89E-05	0	0	0.416184145	1	N
Gm48972	0	0.000134463	0	1.34E-04	Inf	0.218828912	1	N
Gm48992	0	0.000134463	0	0.000134463	Inf	0.218828912	1	N
4930524C18Rik	0.000266738	0	0.000153987	0	0	0.158994487	1	N
Gm31072	8.89E-05	0	8.89E-05	0	0	0.416184145	1	N
Gm27198	8.89E-05	0	8.89E-05	0	0	0.416184145	1	N
Gm26679	0	0.000268926	0	1.90E-04	Inf	0.082015615	1	N
Gm41253	0.000177825	0	1.26E-04	0	0	0.250165548	1	N
Slc15a1	0.000177825	0	1.26E-04	0	0	0.250165548	1	N
1700024B18Rik	8.89E-05	0	8.89E-05	0	0	0.416184145	1	N
Mmp10	0	0.000134463	0	0.000134463	Inf	0.218828912	1	N
Mmp7	0.000266738	0	0.000153987	0	0	0.158994487	1	N
Gm32014	0	0.000134463	0	0.000134463	Inf	0.218828912	1	N
Gm16833	0.000266738	0	0.000153987	0	0	0.158994487	1	N
Gm47535	8.89E-05	0	8.89E-05	0	0	0.416184145	1	N
1700019J19Rik	8.89E-05	0	8.89E-05	0	0	0.416184145	1	N
Gm34069	0.000177825	0	1.26E-04	0	0	0.250165548	1	N
Gm47319	8.89E-05	0	8.89E-05	0	0	0.416184145	1	N
Olfr24	8.89E-05	0	8.89E-05	0	0	0.416184145	1	N
Olfr836	8.89E-05	0	8.89E-05	0	0	0.416184145	1	N
Olfr837	0.000177825	0	1.26E-04	0	0	0.250165548	1	N
Olfr847	0	0.000134463	0	0.000134463	Inf	0.218828912	1	N
Olfr39	0.000177825	0	1.26E-04	0	0	0.250165548	1	N
Gm10701	0	0.000134463	0	0.000134463	Inf	0.218828912	1	N
Gm29824	8.89E-05	0	8.89E-05	0	0	0.416184145	1	N
Gm30313	8.89E-05	0	8.89E-05	0	0	0.416184145	1	N
Spata19	0	0.000134463	0	0.000134463	Inf	0.218828912	1	N
Gm48091	0	0.000134463	0	0.000134463	Inf	0.218828912	1	N
Gm31408	0.000177825	0	1.26E-04	0	0	0.250165548	1	N
Gm39317	0.000177825	0	1.26E-04	0	0	0.250165548	1	N
Gm27162	0	0.000134463	0	0.000134463	Inf	0.218828912	1	N
Gm26662	0	0.000134463	0	1.34E-04	Inf	0.218828912	1	N
Kirrel3os	8.89E-05	0	8.89E-05	0	0	0.416184145	1	N
Gm33838	8.89E-05	0	8.89E-05	0	0	0.416184145	1	N
Pate4	8.89E-05	0	8.89E-05	0	0	0.416184145	1	N
Gm9513	0	0.000134463	0	1.34E-04	Inf	0.218828912	1	N
A630095E13Rik	0.000177825	0	1.26E-04	0	0	0.250165548	1	N
Gm48716	0	0.000268926	0	1.90E-04	Inf	0.082015615	1	N
Panx3	0.000177825	0	1.26E-04	0	0	0.250165548	1	N
Olfr876	0	0.000134463	0	0.000134463	Inf	0.218828912	1	N
Olfr877	0	0.000134463	0	1.34E-04	Inf	0.218828912	1	N
Olfr145	0	0.000134463	0	1.34E-04	Inf	0.218828912	1	N
Olfr890	8.89E-05	0	8.89E-05	0	0	0.416184145	1	N
Olfr893	0	0.000134463	0	0.000134463	Inf	0.218828912	1	N
Olfr896-ps1	0	0.000134463	0	1.34E-04	Inf	0.218828912	1	N
Olfr250	8.89E-05	0	8.89E-05	0	0	0.416184145	1	N
Olfr147	8.89E-05	0	8.89E-05	0	0	0.416184145	1	N
Olfr904	0	0.000268926	0	1.90E-04	Inf	0.082015615	1	N
Olfr910	8.89E-05	0	8.89E-05	0	0	0.416184145	1	N
Olfr921	0.000177825	0	0.000177825	0	0	0.416184145	1	N
Olfr967	0	0.000134463	0	0.000134463	Inf	0.218828912	1	N
[truncated: 23,375 more rows]
