# Supplementary material for: Gastrulation-stage gene expression in Nipbl+/− mouse embryos foreshadows the development of syndromic birth defects
Source: Sci Adv. 2024 Mar 20;10(12):eadl4239. doi: 10.1126/sciadv.adl4239 (PMC10954218; doi:10.1126/sciadv.adl4239)
Supplement: Supplementary file 2 — Data S1 to S45 [file sciadv.adl4239_data_s1_to_s45.zip › Supplementary Data2/Data_S43.csv]

Gene	Avg_Expr_Wildtype	Avg_Expr_Nipbl+/-	SE_Wildtype	SE_Nipbl+/-	Avg_FC	P_Val	Bon_P_Val	Nanog_Target
Golm1	1.084228998	0.951563692	0.018444937	0.023237359	0.87764088	2.39E-06	0.05005341	N
Rasal2	0.157710024	0.209763539	0.005884717	0.009080295	1.330058381	2.50E-06	0.052398241	N
Kit	0.23184909	0.172768879	0.008393421	0.009595361	0.745178163	2.58E-06	0.054194749	N
Tbc1d10a	0.538495284	0.648360031	0.011543541	0.017295746	1.204021743	2.62E-06	0.054920186	N
Zfhx4	0.043649923	0.022501907	0.003196443	0.003138021	0.515508511	2.62E-06	0.055075872	N
Pwwp2b	0.332967756	0.414187643	0.009146865	0.013669895	1.243927183	2.69E-06	0.056475085	N
Maf1	0.352270235	0.424103738	0.009287051	0.013194342	1.203915903	2.72E-06	0.057033803	N
Actr3	1.76157052	1.929443173	0.021006738	0.028672947	1.095297152	2.75E-06	0.057725594	N
Malat1	60.70497916	58.6266209	0.594097115	0.866800901	0.965762969	2.84E-06	0.059531874	N
Asb4	0.107041018	0.155225019	0.00517158	0.009025592	1.450145209	2.94E-06	0.061686502	N
Nr2f1	0.026760254	0.008009153	0.002899802	0.00174106	0.299292869	2.97E-06	0.06222872	N
Sh3bgrl	0.541346787	0.448512586	0.013433561	0.016427419	0.828512512	3.00E-06	0.062874317	N
Tmem252	0.087519193	0.143783371	0.004796542	0.009256178	1.642878172	3.00E-06	0.063003933	N
Ppp1r1b	0.01140601	0.000762777	0.001746812	0.000539262	0.066874963	3.01E-06	0.063102111	N
H3f3b	21.12195657	22.03165523	0.109587803	0.151089558	1.043068863	3.01E-06	0.063244624	N
Vapb	1.034656723	1.176201373	0.016266762	0.023142441	1.136803489	3.02E-06	0.06330222	N
Slc35b1	1.085545076	1.221205187	0.016733573	0.023189883	1.124969579	3.04E-06	0.063783552	N
Rtf1	2.257951305	2.081998474	0.025200542	0.033078125	0.922074125	3.05E-06	0.063956584	N
Agap3	0.322000439	0.387490465	0.00881122	0.012350796	1.203384899	3.17E-06	0.066495032	N
Slk	0.635885063	0.744088482	0.012962488	0.018559885	1.170161914	3.24E-06	0.067960611	N
Tnfrsf12a	0.896249177	1.024408848	0.017934689	0.024945443	1.14299558	3.28E-06	0.068895872	N
Fkbp2	2.416538715	2.630053394	0.026548345	0.0364473	1.08835558	3.32E-06	0.069668336	N
Atp1b1	2.403816626	2.702898551	0.042049121	0.058114376	1.124419609	3.34E-06	0.070150173	N
Inpp5f	0.56635227	0.677726926	0.01263558	0.018775785	1.196652616	3.37E-06	0.070761368	N
Ubxn6	0.47685896	0.558352403	0.010523628	0.014806251	1.170896322	3.37E-06	0.0707768	N
Usp50	0.987716605	0.866132723	0.015585047	0.019111206	0.876904083	3.41E-06	0.071473893	N
Mki67	1.599034876	1.816933638	0.023993784	0.035111259	1.136268924	3.41E-06	0.071537723	N
Zfp982	0.041017767	0.067505721	0.00297026	0.005075747	1.645767814	3.44E-06	0.072180892	N
Mapk3	1.518534766	1.678489703	0.019850518	0.027342977	1.10533505	3.45E-06	0.072473636	N
Bnip3l	2.639394604	2.36460717	0.03354945	0.040656363	0.895889977	3.49E-06	0.073300367	N
Gli3	0.325729327	0.248665141	0.009935547	0.011172773	0.763410356	3.50E-06	0.073473913	N
Asl	1.32792279	1.5064836	0.024063599	0.033362881	1.134466259	3.52E-06	0.073913141	N
H2afx	3.424435183	3.659801678	0.035015337	0.045636103	1.068731479	3.53E-06	0.074104651	N
Ddc	0.44746655	0.536231884	0.010659615	0.015523438	1.198373117	3.56E-06	0.074608041	N
mt-Nd1	55.25663523	57.96376812	0.372241768	0.493286389	1.048991997	3.68E-06	0.077224546	N
Rala	2.08050011	2.274599542	0.023312641	0.032494317	1.093294603	3.74E-06	0.078500736	N
Mtap	1.039921035	1.180015256	0.016854065	0.023641452	1.13471621	3.74E-06	0.078550355	N
Rab7	1.600350954	1.769641495	0.02155401	0.029584418	1.105783385	3.75E-06	0.078747885	N
Slc25a37	0.203772757	0.145690313	0.007399306	0.007651563	0.714964624	3.75E-06	0.078786993	N
Fam162a	2.16034218	1.877192982	0.030814937	0.035244305	0.868933172	3.77E-06	0.079143539	N
Zbed3	0.198727791	0.255148741	0.006595548	0.009920227	1.28391072	3.80E-06	0.079678438	N
Snu13	6.94472472	6.575514874	0.043469712	0.055208555	0.946835928	3.86E-06	0.08106363	N
Abcd4	0.591796447	0.70518688	0.013058222	0.019122992	1.191603776	3.90E-06	0.081881976	N
1600012H06Rik	0.273524896	0.332570557	0.007872661	0.011160577	1.215869421	3.96E-06	0.083193451	N
Zfp710	0.216056153	0.267353166	0.008742357	0.010718887	1.237424448	4.04E-06	0.084671037	N
Slc38a5	0.045185348	0.019832189	0.003740197	0.002929281	0.438907526	4.07E-06	0.085315151	N
Hlf	0.041675806	0.018688024	0.003399049	0.00285674	0.448414228	4.25E-06	0.08922798	N
Tmem242	0.572055275	0.482837529	0.011939233	0.014519228	0.84403999	4.30E-06	0.090158614	N
Cldnd1	0.745777583	0.844774981	0.01408822	0.019231928	1.132743864	4.31E-06	0.090428912	N
Lsm6	3.698618118	3.463005339	0.033020822	0.042546005	0.936297079	4.38E-06	0.091944881	N
Ptma	84.83395481	81.23531655	0.537729151	0.729415662	0.957580213	4.40E-06	0.092263063	N
Tkt	3.957008116	3.609458429	0.038411485	0.044775927	0.912168569	4.43E-06	0.093019643	N
Tpr	4.989471375	5.268878719	0.041081169	0.053751416	1.055999388	4.50E-06	0.09448811	N
Pla2g12a	0.896249177	1.056445461	0.016248116	0.024358745	1.178740788	4.54E-06	0.095258465	N
Samd3	0.013599474	0.033562166	0.001901789	0.004657052	2.467901872	4.57E-06	0.095927122	N
Lamp1	6.896468524	7.416857361	0.071638843	0.096114075	1.075457292	4.69E-06	0.098516583	N
Ost4	2.922790086	3.106025934	0.029225558	0.037438653	1.0626921	4.79E-06	0.100437704	N
Tnnt1	0.136652775	0.18344775	0.00599915	0.009208643	1.342437065	4.80E-06	0.100659237	N
Gm128	0.017767054	0.034706331	0.002005301	0.003615673	1.953409423	4.83E-06	0.101452444	N
Mafb	0.067119982	0.038520214	0.004205173	0.004128061	0.573900829	4.83E-06	0.101457521	N
Dkk4	0	0.004576659	0	0.001318392	Inf	4.85E-06	0.101739977	N
Mtmr4	0.319368283	0.254767353	0.008583524	0.010047826	0.797722777	4.96E-06	0.104057684	N
Lmo4	1.435841193	1.257055683	0.025003399	0.030860041	0.875483785	4.98E-06	0.104588168	N
Ddx39	3.978504058	4.224256293	0.031645574	0.042734083	1.06177001	5.00E-06	0.104903713	N
Rnaseh2c	3.222636543	3.443554539	0.027742356	0.038349916	1.068551943	5.07E-06	0.106345513	N
Slc39a8	1.513270454	1.733028223	0.022117223	0.033033553	1.145220419	5.12E-06	0.107499124	N
Prkch	0.096951086	0.139588101	0.00464914	0.007599702	1.439778622	5.14E-06	0.107796402	N
Spr	1.381004606	1.531273837	0.018925952	0.026087402	1.108811535	5.26E-06	0.110458453	N
Rock1	1.500109673	1.662852784	0.020236549	0.028114379	1.108487475	5.28E-06	0.110826427	N
Gfod2	0.460407984	0.365751335	0.019626731	0.023847398	0.79440702	5.32E-06	0.111660169	N
Mttp	1.652774731	1.8733791	0.030568416	0.042587113	1.133475158	5.34E-06	0.111965582	N
Mettl26	1.303575345	1.479023646	0.019564411	0.028290796	1.134590073	5.35E-06	0.112229854	N
Gabarap	4.890765519	5.161327231	0.04356787	0.055668164	1.055320933	5.38E-06	0.112802522	N
Bcap31	2.710024128	2.528604119	0.027406952	0.035721852	0.933055943	5.42E-06	0.113757973	N
Commd7	1.115595525	1.242944317	0.017063128	0.023466036	1.114153194	5.81E-06	0.121982068	N
Amd2	1.104847554	0.98474447	0.017715954	0.022636391	0.891294429	5.85E-06	0.122804353	N
Camsap3	0.501864444	0.595728452	0.010989854	0.01606432	1.187030599	5.98E-06	0.125525911	N
Slc25a5	7.520289537	8.124713959	0.066430443	0.095064351	1.080372493	5.99E-06	0.125744092	N
Cbx7	0.30993639	0.383676583	0.009237187	0.013583555	1.237920411	6.07E-06	0.127432395	N
Npepl1	0.491993858	0.586575133	0.010628621	0.015541189	1.192240764	6.14E-06	0.128834859	N
Ofd1	0.239745558	0.300533944	0.007383886	0.01098435	1.25355375	6.26E-06	0.131408906	N
Mcrs1	0.806097828	0.909610984	0.014319008	0.019613098	1.128412647	6.45E-06	0.135405858	N
Mex3d	0.206843606	0.261632342	0.006867193	0.010182367	1.264880006	6.54E-06	0.137194888	N
Tmem150a	1.725159026	1.995041953	0.032049577	0.046027243	1.156439448	6.55E-06	0.137447542	N
Pfdn1	5.226804124	4.950419527	0.035999135	0.045124683	0.947121685	6.56E-06	0.137695997	N
Prelid2	0.303575345	0.241800153	0.008845421	0.010367733	0.796507872	6.81E-06	0.142835739	N
Actr2	0.853037947	0.963005339	0.01495832	0.020511863	1.128912662	6.86E-06	0.143945141	N
Pax3	0.069532792	0.038520214	0.00450088	0.004197969	0.553986289	6.88E-06	0.14442249	N
Tfap2b	0.008115815	0	0.001433476	0	0	6.89E-06	0.144489256	N
Cops4	1.810484755	1.96720061	0.021264517	0.028883373	1.086560163	6.93E-06	0.145380869	N
Cdx4	0.332309717	0.19221968	0.015891188	0.013231371	0.578435326	7.00E-06	0.146880851	N
Crb3	1.280324633	1.453852021	0.019151608	0.027854271	1.135533898	7.01E-06	0.147056237	N
Slc8b1	0.086861154	0.122044241	0.004482908	0.006897442	1.405049735	7.14E-06	0.149828822	N
Tpi1	11.76113183	11.26163234	0.067526499	0.092078808	0.957529641	7.22E-06	0.151433425	N
BC004004	0.381004606	0.45423341	0.009377142	0.013454319	1.19219926	7.34E-06	0.154068274	N
Tmem144	0.34656723	0.414187643	0.009806676	0.013775931	1.195114851	7.36E-06	0.154472864	N
Plekha6	0.221101119	0.276506484	0.007233006	0.010547468	1.250588352	7.39E-06	0.155033671	N
Dscr3	0.461724062	0.553775744	0.010591459	0.015494632	1.199365138	7.43E-06	0.155963098	N
Wbp2	0.822110112	0.942791762	0.015155195	0.021400672	1.146794995	7.51E-06	0.157532055	N
Uap1	0.322000439	0.390541571	0.008734423	0.012766614	1.21286037	7.55E-06	0.158424616	N
Emid1	0.276595745	0.21624714	0.008272949	0.009547108	0.781816582	7.72E-06	0.162091216	N
Rbpms	2.063171748	2.260488177	0.02709718	0.037100071	1.095637423	7.75E-06	0.1626351	N
Dtd1	0.525115157	0.609839817	0.011488967	0.016183418	1.161344915	7.84E-06	0.164592174	N
Gcdh	0.343057688	0.409229596	0.008860658	0.012639529	1.192888572	7.91E-06	0.165943188	N
Foxc2	0.076113183	0.044241037	0.005175416	0.005459932	0.581253284	7.93E-06	0.166505731	N
Eif3a	9.157490678	9.519832189	0.068356651	0.083887142	1.039567773	7.96E-06	0.166973305	N
Lamtor3	0.980697521	1.130434783	0.016440054	0.024021115	1.15268445	8.01E-06	0.168065833	N
Ttc19	0.409519631	0.478642258	0.009938295	0.013797629	1.16878953	8.02E-06	0.168208947	N
Folr1	4.043211231	4.504576659	0.067390106	0.091540663	1.114108663	8.32E-06	0.17453583	N
Stoml2	2.248300066	2.414187643	0.023117233	0.031252325	1.073783558	8.33E-06	0.174749491	N
Naa15	2.476420268	2.307398932	0.025045929	0.03308003	0.931747718	8.40E-06	0.176277496	N
Fmc1	0.914454924	1.040427155	0.014982593	0.021381271	1.137756632	8.40E-06	0.176335047	N
Atad3a	1.451853477	1.618993135	0.019883216	0.028089557	1.115121575	8.45E-06	0.177417172	N
Sirt2	0.508006142	0.602212052	0.01148181	0.016575379	1.185442463	8.47E-06	0.177781584	N
Ctsc	1.991445492	2.248665141	0.035338841	0.049704047	1.129162284	8.55E-06	0.179443017	N
Mllt3	0.508225488	0.418382914	0.012711075	0.015162938	0.823223006	8.74E-06	0.183315158	N
Wdr45b	1.621408204	1.45423341	0.021005276	0.025634656	0.896895308	8.77E-06	0.184000051	N
Gdi2	4.130291731	4.382532418	0.032333596	0.044696618	1.061070913	8.85E-06	0.185652119	N
Pgm3	0.856547488	0.989321129	0.01538752	0.022424265	1.15501025	8.93E-06	0.187349886	N
Cdc42ep3	0.051985084	0.029366895	0.003528248	0.003511488	0.564910028	8.96E-06	0.187966615	N
Gapdh	39.28558894	37.28032037	0.196876376	0.220105631	0.948956637	8.96E-06	0.188003593	N
Tmsb15b2	0.068874753	0.042334096	0.003901917	0.004042423	0.614653325	8.96E-06	0.188049147	N
Tnfrsf21	0.105286247	0.070938215	0.004980542	0.005351416	0.673765256	9.14E-06	0.191690802	N
F2	0.235797324	0.302822273	0.00795658	0.012239841	1.284248133	9.49E-06	0.199216266	N
Gfi1b	0.016670322	0.004195271	0.002112493	0.001372934	0.251661046	9.54E-06	0.200264495	N
Xlr4a	0.20837903	0.268115942	0.007836284	0.011944752	1.286674294	9.58E-06	0.201050521	N
Rrbp1	7.005703005	7.486651411	0.065066111	0.089194223	1.068650984	9.69E-06	0.203286161	N
Col26a1	0.043649923	0.019069413	0.003470726	0.002671495	0.43687162	9.82E-06	0.205968227	N
Hist1h2ac	0.078964685	0.048436308	0.004374076	0.004330021	0.613392025	9.90E-06	0.207687117	N
Scube2	0.032682606	0.014111365	0.002810428	0.002303907	0.431769897	9.99E-06	0.209599091	N
Gm17067	0.074358412	0.104500381	0.004137866	0.00628389	1.405360586	1.00E-05	0.210655844	N
Tle4	0.663742049	0.532418002	0.016059827	0.017756362	0.802145958	1.01E-05	0.211368606	N
Pex13	0.316297434	0.376430206	0.00854672	0.011950531	1.190114639	1.03E-05	0.215168673	N
Rcc1	0.901732836	1.025171625	0.015733579	0.022046792	1.136890644	1.06E-05	0.221384461	N
Sra1	2.166703224	2.336003051	0.022933711	0.031328566	1.078137063	1.07E-05	0.224561331	N
Mgat2	0.688528186	0.795194508	0.013172659	0.018777103	1.154919325	1.07E-05	0.224669746	N
Rbm3	5.177231849	4.918001526	0.039451801	0.052057018	0.949928778	1.08E-05	0.22733432	N
Itga9	0.042772538	0.022883295	0.003138296	0.003113689	0.534999707	1.13E-05	0.237407191	N
Hook2	0.425531915	0.523264683	0.010115969	0.015589023	1.229672006	1.16E-05	0.24336266	N
Ncam1	0.132485194	0.090007628	0.006492693	0.007041632	0.679378767	1.18E-05	0.246723181	N
Amot	2.956569423	3.449275362	0.041141983	0.070697757	1.16664785	1.18E-05	0.247676302	N
Ccdc80	0.090809388	0.060259344	0.005042681	0.00550784	0.663580554	1.18E-05	0.247974312	N
Dnajb11	2.543320904	2.736079329	0.02819161	0.037811555	1.075790053	1.26E-05	0.26382661	N
Redrum	0.007677122	0	0.00136524	0	0	1.26E-05	0.265299203	N
Trappc4	2.091028734	2.247520976	0.022385697	0.030292805	1.074839833	1.32E-05	0.27689647	N
Slc4a4	0.173941654	0.128527841	0.00657037	0.007452523	0.738913529	1.33E-05	0.278480324	N
Vil1	0.745777583	0.855453852	0.016431351	0.022671165	1.147062974	1.35E-05	0.282850865	N
Eif5a	28.33954815	29.1136537	0.102868204	0.142220066	1.027315381	1.35E-05	0.283383228	N
Ppm1g	2.168019302	2.357742182	0.024537438	0.034115578	1.087509774	1.36E-05	0.284666926	N
Nkx1-2	0.085983768	0.136155606	0.005302661	0.009683344	1.583503596	1.40E-05	0.294673727	N
Nostrin	0.500548366	0.582379863	0.013807705	0.019148073	1.163483696	1.41E-05	0.294902047	N
Ifrd2	0.776705418	0.891685736	0.014426313	0.020518343	1.148035942	1.42E-05	0.298691412	N
Mapk13	0.399649046	0.316170862	0.010237431	0.011411324	0.791121273	1.43E-05	0.299105482	N
Cldn10	0.044746655	0.02173913	0.003432791	0.00294889	0.485826939	1.43E-05	0.299997073	N
Lpcat3	1.171967537	1.345919146	0.019656834	0.028508312	1.148426986	1.45E-05	0.304584355	N
Mcm6	1.708269357	1.546910755	0.023037025	0.029075562	0.905542647	1.48E-05	0.309733289	N
Glrx	1.912700154	2.122425629	0.033546645	0.045141041	1.109648904	1.48E-05	0.311046899	N
Hmbs	1.305549463	1.439359268	0.019647274	0.026499484	1.102493095	1.49E-05	0.313708375	N
Zcchc7	0.53454705	0.46071701	0.011121688	0.013898242	0.861882991	1.53E-05	0.321495602	N
Cdh5	0.008554508	0.027078566	0.001466116	0.004300157	3.165414931	1.56E-05	0.327398105	N
Hprt	0.482342619	0.574370709	0.011336015	0.016447109	1.190794026	1.56E-05	0.327542501	N
Rps5	51.1079184	49.96987033	0.173208032	0.214917519	0.977732451	1.58E-05	0.331156014	N
Ybx3	3.945382759	4.173531655	0.033624124	0.045395531	1.057826809	1.59E-05	0.332952946	N
Mogat2	1.849747752	2.088863463	0.026869138	0.038819716	1.129269362	1.59E-05	0.334120857	N
Smdt1	5.752357973	6.025553013	0.040104254	0.053083815	1.047492705	1.60E-05	0.336229402	N
Mfsd13a	0.357095854	0.438596491	0.009157625	0.013972173	1.22823182	1.62E-05	0.340506997	N
Pth1r	1.186663742	1.337528604	0.020823035	0.029106967	1.127133624	1.63E-05	0.341531686	N
Gcat	3.680193025	4.069412662	0.055186253	0.074901854	1.105760658	1.66E-05	0.347735024	N
Ap2a2	1.94055714	1.754385965	0.02391529	0.029075799	0.904063029	1.66E-05	0.347836275	N
Kdm6b	0.587190173	0.702517162	0.012224054	0.018460361	1.196404835	1.66E-05	0.347846826	N
Cd63	9.462162755	10.03470633	0.123421001	0.153286506	1.060508743	1.66E-05	0.348297305	N
Mcfd2	0.630182057	0.725019069	0.012506974	0.017780907	1.150491451	1.69E-05	0.355213466	N
Col2a1	0.407326168	0.352784134	0.013236228	0.017690394	0.866097398	1.70E-05	0.356240026	N
Nop2	0.735468304	0.812738368	0.014160823	0.018433112	1.105062397	1.72E-05	0.360196991	N
Cyb5r3	2.060100899	2.234553776	0.024709652	0.034026555	1.084681715	1.72E-05	0.361085164	N
Hspa9	3.637201141	3.890541571	0.035432179	0.047844982	1.069652577	1.73E-05	0.362292112	N
Phgdh	5.80302698	6.359267735	0.058037101	0.08602903	1.095853553	1.76E-05	0.369588932	N
Id3	8.43123492	9.159038902	0.088327634	0.127603512	1.086322346	1.81E-05	0.379507538	N
Ier5	0.163851722	0.211289092	0.006268786	0.009505545	1.289514018	1.84E-05	0.387094812	N
Lgals2	4.091467427	4.65942029	0.078587549	0.112168257	1.138813976	1.86E-05	0.389482877	N
Slc7a9	0.53695986	0.671624714	0.01327059	0.020677399	1.250791287	1.88E-05	0.394977177	N
Egln2	0.831542005	0.937070938	0.014489452	0.020049819	1.12690752	1.90E-05	0.398063199	N
Aen	0.838780434	0.961479786	0.014667506	0.021146532	1.14628304	1.92E-05	0.402551138	N
Lactb	0.723623602	0.839054157	0.014764404	0.021080961	1.1595174	2.01E-05	0.4211159	N
Spty2d1	0.201359947	0.248283753	0.006843343	0.009765456	1.233034455	2.01E-05	0.422095921	N
Car14	0.917087081	0.803966438	0.017198778	0.021515343	0.876652234	2.02E-05	0.423838528	N
Sertad3	0.152445712	0.196033562	0.005906934	0.008808683	1.285923755	2.02E-05	0.423859276	N
Prpf4b	4.302478614	4.031655225	0.040066119	0.051974496	0.9370541	2.07E-05	0.433497523	N
Lor	0.052643123	0.081617086	0.003478011	0.005916138	1.550384566	2.07E-05	0.43365196	N
Nxpe2	0.014038166	0.003432494	0.001875605	0.001263385	0.244511585	2.07E-05	0.434087016	N
Rcn3	0.749287124	0.650266972	0.014305298	0.017622899	0.867847519	2.09E-05	0.438066128	N
Ptgis	0.283614828	0.236079329	0.008720591	0.011127074	0.832394168	2.11E-05	0.443760067	N
Map2k3	0.512173722	0.594584287	0.01130359	0.016039712	1.160903539	2.13E-05	0.447022098	N
Hspd1	21.91730643	21.11060259	0.112488436	0.148699314	0.963193295	2.14E-05	0.449688446	N
Xlr5b	0.016670322	0.032418002	0.00189642	0.003501232	1.944653539	2.15E-05	0.450331022	N
Bnip3	0.852818601	0.729977117	0.016431182	0.019446371	0.85595825	2.15E-05	0.451771866	N
Dctn4	0.771441106	0.68344775	0.013600685	0.017166854	0.885936392	2.17E-05	0.456001429	N
Bax	4.456021057	4.699847445	0.033366616	0.045852787	1.05471841	2.17E-05	0.456130498	N
Zc3h15	5.216275499	4.942028986	0.038915069	0.050409445	0.947424841	2.22E-05	0.465224536	N
Rad51d	0.149155517	0.193745233	0.005773128	0.00877839	1.298947817	2.25E-05	0.471530426	N
Amdhd2	0.632375521	0.74446987	0.012658759	0.018729676	1.177259153	2.25E-05	0.472085956	N
Gstt2	0.291511296	0.373760488	0.008735189	0.013910072	1.282147529	2.30E-05	0.482704258	N
Rhbdf1	0.083132266	0.055682685	0.004384626	0.004853262	0.66980834	2.32E-05	0.486346999	N
Fam180a	0.023470059	0.042334096	0.002263757	0.004078261	1.803749011	2.35E-05	0.493596677	N
Ube2j2	1.229655626	1.356979405	0.017379551	0.023882832	1.103544258	2.36E-05	0.494988458	N
Slc22a2	0.041895152	0.022501907	0.003140891	0.003043867	0.537100491	2.36E-05	0.495405059	N
Gmfg	0.366308401	0.43440122	0.009135573	0.013127009	1.18588932	2.37E-05	0.497251498	N
Cbfa2t3	0.060978285	0.036231884	0.003930638	0.00402903	0.594176832	2.42E-05	0.507283985	N
Vasp	0.698618118	0.787185355	0.013347209	0.01823547	1.126774892	2.42E-05	0.50858428	N
Mbd2	0.459749945	0.541952708	0.010383347	0.015051454	1.178798853	2.44E-05	0.511588902	N
Acaa2	0.961395043	1.118230359	0.017380458	0.025825075	1.163133061	2.46E-05	0.515711519	N
Igf2os	0.197192367	0.2532418	0.007032606	0.010720666	1.284237338	2.46E-05	0.516151493	N
Tmem183a	1.295240184	1.435545385	0.017954375	0.025235908	1.108323694	2.51E-05	0.52587218	N
Mmp2	0.189734591	0.143401983	0.007022867	0.008002329	0.755803054	2.56E-05	0.538139877	N
Grtp1	0.657819697	0.768115942	0.014277961	0.020552978	1.167669416	2.62E-05	0.548836989	N
Vdr	0.024347445	0.009916095	0.002324679	0.001935409	0.407274551	2.62E-05	0.549249179	N
Dut	7.106382979	6.763920671	0.051173716	0.069031655	0.951809196	2.72E-05	0.571210439	N
Srsf5	2.728668568	2.922959573	0.027196059	0.037562653	1.071203593	2.73E-05	0.572339998	N
Ebna1bp2	2.141478394	2.284515637	0.023748553	0.030933057	1.066793689	2.73E-05	0.573218108	N
Sox2	0.463478833	0.395499619	0.01590045	0.020847697	0.85332833	2.74E-05	0.575006406	N
Ptn	0.914235578	0.709382151	0.031893671	0.034594431	0.775929277	2.76E-05	0.579644988	N
Smc4	2.953717921	3.187261632	0.028747765	0.040551753	1.07906771	2.77E-05	0.581520056	N
Lmna	0.585435403	0.671624714	0.013819418	0.019119794	1.147222582	2.79E-05	0.58580022	N
Gng3	0.062733055	0.092295957	0.003875216	0.006356386	1.471249193	2.80E-05	0.587839886	N
Rep15	0.160561527	0.09382151	0.009436674	0.007955268	0.584333696	2.82E-05	0.590820116	N
Psma5	4.579951744	4.361174676	0.033354841	0.043551701	0.952231578	2.83E-05	0.594029752	N
Gnb1	3.64685238	3.894736842	0.030161183	0.042520408	1.067972168	2.87E-05	0.602220612	N
Prdx6	5.767492871	5.450419527	0.04341514	0.054958264	0.94502406	2.89E-05	0.605956196	N
Hsd17b4	0.569861812	0.668573608	0.01187339	0.017275553	1.173220585	2.92E-05	0.611976568	N
Pet100	1.221101119	1.088100686	0.017957756	0.021968474	0.891081557	2.92E-05	0.612836829	N
Chchd7	1.202456679	1.336003051	0.017585425	0.024624132	1.111061275	2.94E-05	0.616685698	N
Tmem200a	0.034656723	0.017162471	0.002762014	0.002536864	0.495213336	2.95E-05	0.619666814	N
mt-Nd4l	8.277253784	7.569412662	0.082627125	0.097897243	0.914483579	3.00E-05	0.628610738	N
Npc1	0.728887914	0.826849733	0.013931153	0.019463446	1.134399017	3.05E-05	0.639221918	N
Ddx21	4.351831542	3.972158658	0.046343608	0.05539855	0.912755611	3.05E-05	0.641005921	N
Spink1	55.42684799	58.19298246	0.785177206	1.033327116	1.049906039	3.06E-05	0.642025264	N
Ndufb10	4.671419171	4.977879481	0.043710227	0.059694341	1.065603257	3.07E-05	0.643925691	N
Ralb	0.475762229	0.543859649	0.011101685	0.015174556	1.143133306	3.08E-05	0.645477351	N
Nt5c	0.712217592	0.817696415	0.013093362	0.018930841	1.148099155	3.16E-05	0.66402803	N
Susd3	0.084887037	0.053775744	0.004612775	0.004786045	0.633497715	3.19E-05	0.670228167	N
Rab2a	2.762886598	2.962623951	0.025921638	0.036036129	1.072292997	3.21E-05	0.67349549	N
Xlr3b	0.170432112	0.212051869	0.006539204	0.009360179	1.244201377	3.21E-05	0.674177325	N
AU020206	0.196314981	0.152555301	0.006962369	0.008190119	0.777094546	3.23E-05	0.67862725	N
Ccni	0.883746436	0.778794813	0.016123927	0.020212758	0.881242381	3.26E-05	0.683997599	N
Rab14	3.16758061	3.399694889	0.028903638	0.040548281	1.073278097	3.27E-05	0.685691763	N
Slc25a22	0.205308182	0.257437071	0.006908711	0.010258606	1.253905562	3.31E-05	0.695509058	N
Nabp2	1.236894056	1.367658276	0.017574506	0.024412245	1.105719823	3.37E-05	0.706601977	N
Hes6	0.413248519	0.490083905	0.009843451	0.014360587	1.185930215	3.41E-05	0.71489543	N
Ccdc12	2.122833955	2.28604119	0.022648561	0.031026334	1.076881772	3.41E-05	0.715572228	N
Slc3a2	2.491116473	2.844774981	0.036664002	0.054493975	1.141967873	3.48E-05	0.729404928	N
CAAA01118383.1	0.536082474	0.616704805	0.010994407	0.015643568	1.150391656	3.51E-05	0.737478751	N
Prkaca	0.566571617	0.664378337	0.011440005	0.016769769	1.172629051	3.56E-05	0.746286039	N
Tiprl	0.785259925	0.880625477	0.01421813	0.019456889	1.121444567	3.57E-05	0.748198407	N
Mef2d	0.163851722	0.215102975	0.00596995	0.009333579	1.312790445	3.58E-05	0.750438867	N
Cdx1	0.37354683	0.569412662	0.015158558	0.028811967	1.524340767	3.58E-05	0.752257853	N
Taf1d	3.253564378	3.066361556	0.031841885	0.04256061	0.942462235	3.61E-05	0.757307889	N
Magoh	4.672515903	4.422196796	0.038116242	0.049507155	0.94642734	3.68E-05	0.773161947	N
Gmppb	0.58499671	0.688405797	0.012309815	0.018039627	1.176768665	3.74E-05	0.784379039	N
Six1	0.228997587	0.167429443	0.009205527	0.010175064	0.731140643	3.76E-05	0.788228464	N
Fmr1nb	1.264751042	1.394355454	0.026263545	0.034895315	1.102474248	3.76E-05	0.788300698	N
Snhg6	0.611098925	0.676201373	0.01239293	0.016175453	1.106533403	3.76E-05	0.789299373	N
Mia2	1.22943628	1.378718535	0.018683882	0.026748367	1.121423337	3.81E-05	0.799463226	N
Arid3a	0.63785918	0.560640732	0.013648834	0.017329661	0.878941231	3.82E-05	0.801140933	N
Rbm46	0.020179864	0.035850496	0.002195277	0.003710776	1.776547939	3.83E-05	0.80456439	N
Setd6	0.298530379	0.36460717	0.008210141	0.012167563	1.221340256	3.89E-05	0.815483847	N
Gna11	1.303794692	1.435545385	0.018204102	0.025126113	1.101051718	3.90E-05	0.81865163	N
Uqcrc2	2.837464356	3.03279939	0.026691674	0.037104175	1.068841405	3.91E-05	0.820838928	N
Tnnt2	0.135556043	0.125095347	0.012544893	0.014308443	0.922831209	3.94E-05	0.827727888	N
Trim24	0.509980259	0.420671243	0.012771232	0.014925802	0.824877505	4.00E-05	0.839570377	N
Tmsb10	18.66001316	17.24828375	0.234034096	0.31504369	0.924344672	4.01E-05	0.840450558	N
Hhex	0.338890107	0.595728452	0.019849585	0.040152231	1.757880913	4.02E-05	0.843282074	N
Ezh2	3.17898662	2.971777269	0.032035552	0.041250579	0.934819055	4.12E-05	0.863918618	N
Hspa8	40.66330336	40.01983219	0.273241159	0.267423744	0.98417563	4.15E-05	0.871059218	N
E2f3	0.826935732	0.708619375	0.015980125	0.019085959	0.856921944	4.16E-05	0.872976177	N
Ttr	66.78679535	71.19298246	1.080029135	1.347932725	1.065973926	4.19E-05	0.878212238	N
Arl4c	0.519192805	0.448131198	0.013664629	0.01722264	0.8631306	4.24E-05	0.889025626	N
Ankrd49	0.733713534	0.642639207	0.013305368	0.016416802	0.875872091	4.25E-05	0.89247377	N
Rec8	0.075235797	0.10488177	0.00411104	0.006362028	1.394040781	4.26E-05	0.893524722	N
Sox10	0.006799737	0	0.001293899	0	0	4.28E-05	0.897877703	N
Adamts17	0.038385611	0.019832189	0.002994085	0.002776259	0.51665686	4.33E-05	0.909536884	N
Myl3	0.331871024	0.26201373	0.012081075	0.013481269	0.789504689	4.34E-05	0.911401201	N
Lin37	0.231410397	0.269641495	0.007252049	0.009683126	1.165209077	4.36E-05	0.914252184	N
Pgrmc1	1.960517657	2.118230359	0.022737288	0.031166434	1.080444418	4.39E-05	0.920482002	N
Actn1	2.280543979	2.11784897	0.026802885	0.035141203	0.928659561	4.46E-05	0.935744871	N
Hmgn1	23.19719237	22.2078566	0.126810465	0.161384478	0.957351056	4.52E-05	0.94862836	N
Ankrd12	0.498574249	0.582379863	0.011869826	0.016929762	1.168090539	4.55E-05	0.955011991	N
Plac8	0.50690941	0.418001526	0.012443413	0.01489101	0.824607942	4.58E-05	0.960347216	N
Myof	0.099144549	0.065980168	0.004822092	0.004996781	0.665494657	4.60E-05	0.964844982	N
Cdca7	1.295459531	1.137299771	0.020591645	0.024551904	0.877912234	4.61E-05	0.967245449	N
Rdx	16.6398333	15.72501907	0.121264542	0.141869003	0.945022633	4.63E-05	0.971799969	N
Cxxc5	0.620750165	0.721967963	0.012577554	0.018175785	1.163057224	4.63E-05	0.97224357	N
Abi3	0.003070849	0.011060259	0.000819548	0.002112869	3.601694454	4.68E-05	0.982195055	N
Hs6st2	0.147839438	0.111746758	0.006128081	0.007359906	0.755865683	4.72E-05	0.990793635	N
Smim14	0.324632595	0.394736842	0.00899029	0.013445877	1.215949502	4.75E-05	0.997737236	N
Gm37381	0	0.000381388	0	0.000381388	Inf	0.187394171	1	N
Gm37323	0	0.000381388	0	0.000381388	Inf	0.187394171	1	N
Gm17644	0.000219346	0	0.000219346	0	0	0.448402212	1	N
Prdm14	0.000658039	0	0.000379836	0	0	0.188996822	1	N
Gm29570	0.000658039	0	0.000379836	0	0	0.188996822	1	N
Gm28784	0	0.000381388	0	0.000381388	Inf	0.187394171	1	N
Pi15	0.000219346	0	0.000219346	0	0	0.448402212	1	N
Tfap2d	0.000438693	0	0.000310169	0	0	0.283554642	1	N
4930486I03Rik	0	0.000381388	0	0.000381388	Inf	0.187394171	1	N
Il17a	0	0.000381388	0	0.000381388	Inf	0.187394171	1	N
Il17f	0.001096732	0	0.000490258	0	0	0.089864744	1	N
Khdc1c	0.000219346	0	0.000219346	0	0	0.448402212	1	N
4933415F23Rik	0.000658039	0	0.000379836	0	0	0.188996822	1	N
Gm28644	0.000219346	0	0.000219346	0	0	0.448402212	1	N
Gm37724	0	0.000762777	0	0.000539262	Inf	0.062219196	1	N
Prss40	0	0.000762777	0	0.000539262	Inf	0.062219196	1	N
1700101I19Rik	0.000219346	0	0.000219346	0	0	0.448402212	1	N
1110002O04Rik	0	0.000381388	0	0.000381388	Inf	0.187394171	1	N
Fer1l5	0.000438693	0	0.000310169	0	0	0.283554642	1	N
Gm38033	0.000219346	0	0.000219346	0	0	0.448402212	1	N
Gm42417	0.001096732	0	0.000490258	0	0	0.089864744	1	N
4933424G06Rik	0.000438693	0	0.000310169	0	0	0.283554642	1	N
Gm26805	0.000219346	0	0.000219346	0	0	0.448402212	1	N
Gm15457	0.000219346	0	0.000219346	0	0	0.448402212	1	N
D930019O06Rik	0.000438693	0	0.000310169	0	0	0.283554642	1	N
Il1rl1	0.000219346	0	0.000219346	0	0	0.448402212	1	N
Il18rap	0.000219346	0	0.000219346	0	0	0.448402212	1	N
Gm28634	0.000219346	0	0.000219346	0	0	0.448402212	1	N
Gm28175	0.000219346	0	0.000219346	0	0	0.448402212	1	N
Gm29155	0.000219346	0	0.000219346	0	0	0.448402212	1	N
Gm29156	0.000219346	0	0.000219346	0	0	0.448402212	1	N
Gm17767	0	0.000762777	0	0.000539262	Inf	0.062219196	1	N
Gm28055	0.000438693	0	0.000310169	0	0	0.283554642	1	N
Gm28178	0.000438693	0	0.000310169	0	0	0.283554642	1	N
1700019A02Rik	0.000219346	0	0.000219346	0	0	0.448402212	1	N
Gm15759	0.000658039	0	0.000379836	0	0	0.188996822	1	N
Gm29016	0.000219346	0	0.000219346	0	0	0.448402212	1	N
Gm28411	0.000219346	0	0.000219346	0	0	0.448402212	1	N
9530026F06Rik	0.000219346	0	0.000219346	0	0	0.448402212	1	N
Gm29083	0.000438693	0	0.000310169	0	0	0.283554642	1	N
Gm4208	0.000219346	0	0.000219346	0	0	0.448402212	1	N
Gm39653	0.000219346	0	0.000219346	0	0	0.448402212	1	N
4933402D24Rik	0.000219346	0	0.000219346	0	0	0.448402212	1	N
Akr1cl	0.000219346	0	0.000219346	0	0	0.448402212	1	N
Cryga	0.000219346	0	0.000219346	0	0	0.448402212	1	N
Crygf	0.000219346	0	0.000219346	0	0	0.448402212	1	N
Gm29113	0.000438693	0	0.000310169	0	0	0.283554642	1	N
Gm28818	0	0.000381388	0	0.000381388	Inf	0.187394171	1	N
Pinc	0	0.000381388	0	0.000381388	Inf	0.187394171	1	N
D530049I02Rik	0.000219346	0	0.000219346	0	0	0.448402212	1	N
Gm29183	0.000219346	0	0.000219346	0	0	0.448402212	1	N
Rufy4	0.000438693	0	0.000310169	0	0	0.283554642	1	N
Cxcr1	0.000658039	0	0.000379836	0	0	0.188996822	1	N
Gm15841	0.000219346	0	0.000219346	0	0	0.448402212	1	N
Gm29536	0.000219346	0	0.000219346	0	0	0.448402212	1	N
Scg2	0	0.000381388	0	0.000381388	Inf	0.187394171	1	N
Nyap2	0.000219346	0	0.000219346	0	0	0.448402212	1	N
Gm28940	0.000219346	0	0.000219346	0	0	0.448402212	1	N
A030014E15Rik	0.000219346	0	0.000219346	0	0	0.448402212	1	N
A030003K21Rik	0.000219346	0	0.000219346	0	0	0.448402212	1	N
Slc16a14	0.000438693	0	0.000310169	0	0	0.283554642	1	N
4933407L21Rik	0.000219346	0	0.000219346	0	0	0.448402212	1	N
Gm28884	0.000658039	0	0.000379836	0	0	0.188996822	1	N
Spata3	0.000658039	0	0.000379836	0	0	0.188996822	1	N
Htr2b	0.000219346	0	0.000219346	0	0	0.448402212	1	N
Gm19582	0.000438693	0	0.000310169	0	0	0.283554642	1	N
Ugt1a6b	0.000219346	0	0.000219346	0	0	0.448402212	1	N
Ugt1a2	0.000219346	0	0.000219346	0	0	0.448402212	1	N
Ugt1a1	0.000658039	0	0.000379836	0	0	0.188996822	1	N
Trpm8	0.000438693	0	0.000310169	0	0	0.283554642	1	N
Gm28888	0	0.000381388	0	0.000381388	Inf	0.187394171	1	N
Glrp1	0.000877385	0	0.000438548	0	0	0.129288467	1	N
Gm19589	0.000219346	0	0.000219346	0	0	0.448402212	1	N
Iqca	0.001316078	0	0.000536992	0	0	0.063147676	1	N
Gm28722	0.000438693	0	0.000310169	0	0	0.283554642	1	N
Prlh	0	0.000381388	0	0.000381388	Inf	0.187394171	1	N
Gm17090	0.000219346	0	0.000219346	0	0	0.448402212	1	N
Klhl30	0.000658039	0	0.000379836	0	0	0.188996822	1	N
Olfr12	0.000219346	0	0.000219346	0	0	0.448402212	1	N
Agxt	0	0.000381388	0	0.000381388	Inf	0.187394171	1	N
Gm10550	0.000877385	0	0.000438548	0	0	0.129288467	1	N
D630008O14Rik	0.000438693	0	0.000310169	0	0	0.283554642	1	N
Serpinb7	0.000219346	0	0.000219346	0	0	0.448402212	1	N
Serpinb2	0.000658039	0	0.000379836	0	0	0.188996822	1	N
Gm29106	0	0.000381388	0	0.000381388	Inf	0.187394171	1	N
Gm28867	0.000219346	0	0.000219346	0	0	0.448402212	1	N
Dpp10	0	0.000381388	0	0.000381388	Inf	0.187394171	1	N
Gm28928	0.000219346	0	0.000219346	0	0	0.448402212	1	N
Gm15674	0.000219346	0	0.000219346	0	0	0.448402212	1	N
Gm28857	0.000658039	0	0.000379836	0	0	0.188996822	1	N
Ctse	0.001096732	0	0.000580172	0	0	0.129288478	1	N
Gm29629	0.000438693	0	0.000310169	0	0	0.283554642	1	N
1700037F24Rik	0.000219346	0	0.000219346	0	0	0.448402212	1	N
Gm29630	0.000219346	0	0.000219346	0	0	0.448402212	1	N
Gm28609	0	0.000381388	0	0.000381388	Inf	0.187394171	1	N
Gm28040	0.000219346	0	0.000219346	0	0	0.448402212	1	N
Myog	0	0.000381388	0	0.000381388	Inf	0.187394171	1	N
Gm28892	0.000219346	0	0.000219346	0	0	0.448402212	1	N
4933409D19Rik	0	0.000381388	0	0.000381388	Inf	0.187394171	1	N
Atp6v1g3	0	0.000381388	0	0.000381388	Inf	0.187394171	1	N
F13b	0	0.000381388	0	0.000381388	Inf	0.187394171	1	N
Rgs18	0	0.000381388	0	0.000381388	Inf	0.187394171	1	N
Gm29514	0	0.000381388	0	0.000381388	Inf	0.187394171	1	N
Gm8947	0	0.001144165	0	0.00085268	Inf	0.062219199	1	N
Rgsl1	0	0.000381388	0	0.000381388	Inf	0.187394171	1	N
Teddm1b	0	0.000381388	0	0.000381388	Inf	0.187394171	1	N
Gm29290	0.000219346	0	0.000219346	0	0	0.448402212	1	N
4930518J20Rik	0.000438693	0	0.000310169	0	0	0.283554642	1	N
Angptl1	0.001096732	0	0.000490258	0	0	0.089864744	1	N
Gm28694	0.000219346	0	0.000219346	0	0	0.448402212	1	N
Tex35	0.001096732	0	0.000490258	0	0	0.089864744	1	N
Pappa2	0.000658039	0	0.000379836	0	0	0.188996822	1	N
Tnr	0.000219346	0	0.000219346	0	0	0.448402212	1	N
Gm36975	0	0.000381388	0	0.000381388	Inf	0.187394171	1	N
Tnfsf18	0.000219346	0	0.000219346	0	0	0.448402212	1	N
Fasl	0.000219346	0	0.000219346	0	0	0.448402212	1	N
4930558K02Rik	0.000658039	0	0.000379836	0	0	0.188996822	1	N
Myocos	0.000219346	0	0.000219346	0	0	0.448402212	1	N
Gm37184	0.000219346	0	0.000219346	0	0	0.448402212	1	N
Xcl1	0.000219346	0	0.000219346	0	0	0.448402212	1	N
4930568G15Rik	0.000658039	0	0.000379836	0	0	0.188996822	1	N
Tbx19	0	0.000762777	0	0.000762777	Inf	0.187394171	1	N
5330438I03Rik	0.000219346	0	0.000219346	0	0	0.448402212	1	N
Fcrla	0.000219346	0	0.000219346	0	0	0.448402212	1	N
Gm10522	0.000658039	0	0.000379836	0	0	0.188996822	1	N
Cd244	0.000438693	0	0.000310169	0	0	0.283554642	1	N
Slamf7	0	0.000381388	0	0.000381388	Inf	0.187394171	1	N
Cd84	0.000219346	0	0.000219346	0	0	0.448402212	1	N
Nhlh1	0.000438693	0	0.000310169	0	0	0.283554642	1	N
Kcnj9	0.000658039	0	0.000379836	0	0	0.188996822	1	N
Vsig8	0.000438693	0	0.000310169	0	0	0.283554642	1	N
Crp	0	0.000381388	0	0.000381388	Inf	0.187394171	1	N
Ifi214	0	0.000381388	0	0.000381388	Inf	0.187394171	1	N
Ifi202b	0.000658039	0	0.000379836	0	0	0.188996822	1	N
Olfr414	0.000219346	0	0.000219346	0	0	0.448402212	1	N
Grem2	0.000658039	0	0.000379836	0	0	0.188996822	1	N
Rgs7	0.000877385	0	0.000438548	0	0	0.129288467	1	N
Wdr64	0.000219346	0	0.000219346	0	0	0.448402212	1	N
Gm38101	0.000219346	0	0.000219346	0	0	0.448402212	1	N
2310043L19Rik	0.000219346	0	0.000219346	0	0	0.448402212	1	N
Gm31728	0.000219346	0	0.000219346	0	0	0.448402212	1	N
2210411M09Rik	0.000219346	0	2.19E-04	0	0	0.448402212	1	N
Ccdc121	0.000658039	0	0.000379836	0	0	0.188996822	1	N
Dnah14	0.000877385	0	0.000438548	0	0	0.129288467	1	N
Gm37885	0	0.000381388	0	0.000381388	Inf	0.187394171	1	N
Capn8	0.000219346	0	0.000219346	0	0	0.448402212	1	N
Hhipl2	0.000877385	0	0.000438548	0	0	0.129288467	1	N
Gm33973	0.000877385	0	0.000537188	0	0	0.188996831	1	N
Gm38251	0.000438693	0	0.000310169	0	0	0.283554642	1	N
Gm37662	0.000438693	0	0.000310169	0	0	0.283554642	1	N
2010103J01Rik	0	0.000381388	0	0.000381388	Inf	0.187394171	1	N
Gm38093	0	0.000381388	0	0.000381388	Inf	0.187394171	1	N
1700023G09Rik	0.000219346	0	0.000219346	0	0	0.448402212	1	N
9330162B11Rik	0	0.000381388	0	0.000381388	Inf	0.187394171	1	N
Gm28172	0.000438693	0	0.000310169	0	0	0.283554642	1	N
Gm38188	0.000438693	0	0.000310169	0	0	0.283554642	1	N
Fam71a	0.000219346	0	0.000219346	0	0	0.448402212	1	N
Gm37168	0.000658039	0	0.000379836	0	0	0.188996822	1	N
Gm15872	0.000219346	0	0.000219346	0	0	0.448402212	1	N
Hsd11b1	0.000219346	0	0.000219346	0	0	0.448402212	1	N
Gm37027	0	0.000381388	0	0.000381388	Inf	0.187394171	1	N
Gm13180	0	0.000381388	0	0.000381388	Inf	0.187394171	1	N
4930551O13Rik	0.000219346	0	0.000219346	0	0	0.448402212	1	N
Gm13391	0.000219346	0	0.000219346	0	0	0.448402212	1	N
Gm13219	0.000219346	0	0.000219346	0	0	0.448402212	1	N
Gm13256	0.000219346	0	0.000219346	0	0	0.448402212	1	N
Il15ra	0.000438693	0	0.000310169	0	0	0.283554642	1	N
E030013I19Rik	0.000438693	0	0.000310169	0	0	0.283554642	1	N
C1ql3	0.001096732	0	0.000490258	0	0	0.089864744	1	N
Gm13346	0.000877385	0	0.000438548	0	0	0.129288467	1	N
Gm13335	0	0.000381388	0	0.000381388	Inf	0.187394171	1	N
Gm13376	0.000438693	0	0.000310169	0	0	0.283554642	1	N
4931423N10Rik	0.000438693	0	0.000310169	0	0	0.283554642	1	N
Fam166a	0.001316078	0	0.000536992	0	0	0.063147676	1	N
AL732309.1	0.000219346	0	0.000219346	0	0	0.448402212	1	N
Gm26702	0	0.000762777	0	0.000539262	Inf	0.062219196	1	N
Ccdc183	0.000219346	0	0.000219346	0	0	0.448402212	1	N
Sohlh1	0.000219346	0	0.000219346	0	0	0.448402212	1	N
Lhx3	0	0.001144165	0	0.000660332	Inf	0.022367909	1	N
Gm27196	0	0.000381388	0	0.000381388	Inf	0.187394171	1	N
Stkld1	0.000219346	0	0.000219346	0	0	0.448402212	1	N
Dbh	0	0.000381388	0	0.000381388	Inf	0.187394171	1	N
Gm13373	0.000219346	0	0.000219346	0	0	0.448402212	1	N
Gm10134	0.000219346	0	0.000219346	0	0	0.448402212	1	N
Gm13381	0	0.000381388	0	0.000381388	Inf	0.187394171	1	N
Ntng2	0.000658039	0	0.000379836	0	0	0.188996822	1	N
Gm14486	0.000219346	0	0.000219346	0	0	0.448402212	1	N
Gm13405	0.000219346	0	0.000219346	0	0	0.448402212	1	N
Qrfp	0.000219346	0	0.000219346	0	0	0.448402212	1	N
Fibcd1	0.000438693	0	0.000310169	0	0	0.283554642	1	N
9430097D07Rik	0.000438693	0	0.000310169	0	0	0.283554642	1	N
6330409D20Rik	0.000658039	0	0.000379836	0	0	0.188996822	1	N
Gm13528	0	0.001144165	0	0.000660332	Inf	0.022367909	1	N
Gm35202	0.000219346	0	0.000219346	0	0	0.448402212	1	N
Gm13431	0.000219346	0	0.000219346	0	0	0.448402212	1	N
Olfr361	0	0.000381388	0	0.000381388	Inf	0.187394171	1	N
Olfr365	0.000219346	0	0.000219346	0	0	0.448402212	1	N
Olfr368	0.000219346	0	0.000219346	0	0	0.448402212	1	N
Gm13470	0.000438693	0	0.000310169	0	0	0.283554642	1	N
1700057H21Rik	0	0.000381388	0	0.000381388	Inf	0.187394171	1	N
Gm13490	0	0.000381388	0	0.000381388	Inf	0.187394171	1	N
Gm26603	0.000658039	0	0.000379836	0	0	0.188996822	1	N
Gm26794	0.000219346	0	0.000219346	0	0	0.448402212	1	N
Gm33594	0.000219346	0	0.000219346	0	0	0.448402212	1	N
Galnt5	0	0.001525553	0	0.00076234	Inf	0.008348536	1	N
Gm13544	0.000219346	0	0.000219346	0	0	0.448402212	1	N
Gm13561	0	0.000381388	0	0.000381388	Inf	0.187394171	1	N
Gm13595	0	0.000381388	0	0.000381388	Inf	0.187394171	1	N
Dlx1as	0	0.000381388	0	0.000381388	Inf	0.187394171	1	N
Platr26	0.001096732	0	0.000490258	0	0	0.089864744	1	N
Rapgef4os3	0	0.000381388	0	0.000381388	Inf	0.187394171	1	N
Chrna1	0.000219346	0	0.000219346	0	0	0.448402212	1	N
Gm28793	0.000438693	0	0.000310169	0	0	0.283554642	1	N
Gm28230	0.000438693	0	0.000310169	0	0	0.283554642	1	N
Gm14426	0.000219346	0	0.000219346	0	0	0.448402212	1	N
Gm13652	0.000877385	0	0.000438548	0	0	0.129288467	1	N
2600014E21Rik	0	0.000762777	0	0.000539262	Inf	0.062219196	1	N
Ppp1r1c	0.000438693	0	0.000310169	0	0	0.283554642	1	N
Prdx6b	0.000219346	0	0.000219346	0	0	0.448402212	1	N
Prg3	0.000219346	0	0.000219346	0	0	0.448402212	1	N
Olfr152	0.002193463	0	0.000692949	0	0	0.01641337	1	N
Olfr1152	0.000219346	0	0.000219346	0	0	0.448402212	1	N
Olfr73	0.000219346	0	0.000219346	0	0	0.448402212	1	N
Olfr1167	0.000219346	0	0.000219346	0	0	0.448402212	1	N
Olfr1173	0.000219346	0	0.000219346	0	0	0.448402212	1	N
Olfr1191-ps1	0.000219346	0	0.000219346	0	0	0.448402212	1	N
Olfr1195	0.000219346	0	0.000219346	0	0	0.448402212	1	N
Olfr1202	0	0.000381388	0	0.000381388	Inf	0.187394171	1	N
Olfr1258	0.000219346	0	0.000219346	0	0	0.448402212	1	N
Olfr1265	0.000219346	0	0.000219346	0	0	0.448402212	1	N
4933423P22Rik	0	0.000762777	0	0.000539262	Inf	0.062219196	1	N
Gm17281	0.000877385	0	0.000438548	0	0	0.129288467	1	N
Chrm4	0.000219346	0	0.000219346	0	0	0.448402212	1	N
Gm9821	0.000877385	0	0.000438548	0	0	0.129288467	1	N
2900072N19Rik	0.000219346	0	0.000219346	0	0	0.448402212	1	N
Gm13814	0.000219346	0	0.000219346	0	0	0.448402212	1	N
4631405J19Rik	0.000219346	0	0.000219346	0	0	0.448402212	1	N
4930445B16Rik	0	0.000381388	0	0.000381388	Inf	0.187394171	1	N
Gm10800	0.000438693	0	0.000310169	0	0	0.283554642	1	N
Gm13881	0	0.000381388	0	0.000381388	Inf	0.187394171	1	N
Wt1os	0.000219346	0	0.000219346	0	0	0.448402212	1	N
Gm13954	0.000219346	0	0.000219346	0	0	0.448402212	1	N
Bbox1	0	0.000381388	0	0.000381388	Inf	0.187394171	1	N
Fibin	0.000877385	0	0.000438548	0	0	0.129288467	1	N
Olfr1295	0.000219346	0	0.000219346	0	0	0.448402212	1	N
Olfr1307	0.000219346	0	0.000219346	0	0	0.448402212	1	N
C130080G10Rik	0.000658039	0	0.000379836	0	0	0.188996822	1	N
3110099E03Rik	0.000658039	0	0.000379836	0	0	0.188996822	1	N
Gpr176	0.000219346	0	0.000219346	0	0	0.448402212	1	N
A430105I19Rik	0.000877385	0	0.000438548	0	0	0.129288467	1	N
Phgr1	0.000438693	0	0.000310169	0	0	0.283554642	1	N
Gm14091	0.000877385	0	0.000438548	0	0	0.129288467	1	N
Gm14137	0.001316078	0	0.000536992	0	0	0.063147676	1	N
Gm13999	0.000219346	0	0.000219346	0	0	0.448402212	1	N
Duox2	0.001096732	0	0.000490258	0	0	0.089864744	1	N
Slc12a1	0	0.000381388	0	0.000381388	Inf	0.187394171	1	N
A530010F05Rik	0.000219346	0	0.000219346	0	0	0.448402212	1	N
Fam227b	0.000219346	0	0.000219346	0	0	0.448402212	1	N
Fgf7	0	0.000381388	0	0.000381388	Inf	0.187394171	1	N
Atp8b4	0	0.000381388	0	0.000381388	Inf	0.187394171	1	N
Acoxl	0.001316078	0	0.000536992	0	0	0.063147676	1	N
4933427J07Rik	0.000658039	0	0.000379836	0	0	0.188996822	1	N
Gm14029	0.000219346	0	0.000219346	0	0	0.448402212	1	N
Il1bos	0.000219346	0	0.000219346	0	0	0.448402212	1	N
Oxt	0.000438693	0	0.000310169	0	0	0.283554642	1	N
Gm14232	0.000219346	0	0.000219346	0	0	0.448402212	1	N
4921508D12Rik	0.000219346	0	2.19E-04	0	0	0.448402212	1	N
1700026D11Rik	0.000219346	0	0.000219346	0	0	0.448402212	1	N
AU019990	0.000219346	0	0.000219346	0	0	0.448402212	1	N
9630028H03Rik	0.000219346	0	0.000219346	0	0	0.448402212	1	N
Gm14062	0.000219346	0	2.19E-04	0	0	0.448402212	1	N
Macrod2os1	0.000219346	0	0.000219346	0	0	0.448402212	1	N
Otor	0.000219346	0	0.000219346	0	0	0.448402212	1	N
1700108N11Rik	0.000219346	0	0.000219346	0	0	0.448402212	1	N
A930019D19Rik	0	0.000381388	0	0.000381388	Inf	0.187394171	1	N
Gm14149	0.000219346	0	0.000219346	0	0	0.448402212	1	N
4921509C19Rik	0.000219346	0	0.000219346	0	0	0.448402212	1	N
Rspo4os	0	0.000381388	0	0.000381388	Inf	0.187394171	1	N
AA387200	0	0.000381388	0	0.000381388	Inf	0.187394171	1	N
Defb22	0.000219346	0	0.000219346	0	0	0.448402212	1	N
Mylk2	0.000438693	0	0.000310169	0	0	0.283554642	1	N
Xkr7	0.000219346	0	0.000219346	0	0	0.448402212	1	N
Bpifb6	0	0.000381388	0	0.000381388	Inf	0.187394171	1	N
Bpifb3	0.000219346	0	0.000219346	0	0	0.448402212	1	N
Gm14214	0.000877385	0	0.000438548	0	0	0.129288467	1	N
Gm45609	0	0.000381388	0	0.000381388	Inf	0.187394171	1	N
2310005A03Rik	0.000219346	0	0.000219346	0	0	0.448402212	1	N
Gssos2	0	0.000381388	0	0.000381388	Inf	0.187394171	1	N
Gm14224	0.000438693	0	0.000310169	0	0	0.283554642	1	N
2010009K17Rik	0.000219346	0	0.000219346	0	0	0.448402212	1	N
1700060C20Rik	0.000219346	0	0.000219346	0	0	0.448402212	1	N
Gm27206	0	0.000381388	0	0.000381388	Inf	0.187394171	1	N
Ptprtos	0.000219346	0	0.000219346	0	0	0.448402212	1	N
2310001K24Rik	0.000219346	0	0.000219346	0	0	0.448402212	1	N
Gm11455	0.000219346	0	0.000219346	0	0	0.448402212	1	N
Wfdc15a	0	0.001144165	0	0.000660332	Inf	0.022367909	1	N
Svs3a	0	0.000381388	0	0.000381388	Inf	0.187394171	1	N
Gm14317	0.000219346	0	0.000219346	0	0	0.448402212	1	N
Wfdc6a	0	0.000381388	0	0.000381388	Inf	0.187394171	1	N
Spint5	0.000438693	0	0.000310169	0	0	0.283554642	1	N
Zfp663	0.000658039	0	0.000379836	0	0	0.188996822	1	N
Gm11465	0.000219346	0	0.000219346	0	0	0.448402212	1	N
Gm11464	0	0.000381388	0	0.000381388	Inf	0.187394171	1	N
Gm14291	0.000219346	0	0.000219346	0	0	0.448402212	1	N
1200007C13Rik	0	0.000381388	0	0.000381388	Inf	0.187394171	1	N
Gm20716	0.000219346	0	0.000219346	0	0	0.448402212	1	N
1700017J07Rik	0.000219346	0	0.000219346	0	0	0.448402212	1	N
4930529I22Rik	0.000219346	0	0.000219346	0	0	0.448402212	1	N
Gm26883	0.000219346	0	0.000219346	0	0	0.448402212	1	N
Gm16796	0.000438693	0	0.000310169	0	0	0.283554642	1	N
Cass4	0.001316078	0	0.000536992	0	0	0.063147676	1	N
Tubb1	0	0.001144165	0	0.000660332	Inf	0.022367909	1	N
Gm14288	0.000219346	0	0.000219346	0	0	0.448402212	1	N
Gm2026	0.000219346	0	0.000219346	0	0	0.448402212	1	N
Gm11008	0	0.000381388	0	0.000381388	Inf	0.187394171	1	N
Gm14434	0.000438693	0	0.000310169	0	0	0.283554642	1	N
Ntsr1	0.000219346	0	0.000219346	0	0	0.448402212	1	N
Bhlhe23	0.000438693	0	0.000310169	0	0	0.283554642	1	N
Gm14342	0.000658039	0	0.000379836	0	0	0.188996822	1	N
Birc7	0	0.000381388	0	0.000381388	Inf	0.187394171	1	N
Lime1	0	0.000762777	0	0.000539262	Inf	0.062219196	1	N
Lkaaear1	0.000219346	0	0.000219346	0	0	0.448402212	1	N
Mycs	0.000658039	0	0.000379836	0	0	0.188996822	1	N
Ccnb3	0.000438693	0	0.000310169	0	0	0.283554642	1	N
Foxp3	0.000219346	0	0.000219346	0	0	0.448402212	1	N
Gm10490	0	0.000381388	0	0.000381388	Inf	0.187394171	1	N
Fthl17c	0.000219346	0	0.000219346	0	0	0.448402212	1	N
Gm14862	0.001096732	0	0.000490258	0	0	0.089864744	1	N
H2al1m	0.000877385	0	0.000438548	0	0	0.129288467	1	N
H2al3	0	0.000381388	0	0.000381388	Inf	0.187394171	1	N
Gm10489	0.000219346	0	0.000219346	0	0	0.448402212	1	N
Gm14635	0.000219346	0	0.000219346	0	0	0.448402212	1	N
Gpr82	0.000438693	0	0.000310169	0	0	0.283554642	1	N
Spaca5	0	0.000381388	0	0.000381388	Inf	0.187394171	1	N
Ssxa1	0	0.000381388	0	0.000381388	Inf	0.187394171	1	N
Gm5934	0	0.000381388	0	0.000381388	Inf	0.187394171	1	N
Gm4297	0	0.000381388	0	0.000381388	Inf	0.187394171	1	N
Gm1993	0.000219346	0	0.000219346	0	0	0.448402212	1	N
Gm2030	0.000438693	0	0.000310169	0	0	0.283554642	1	N
E330016L19Rik	0	0.000381388	0	0.000381388	Inf	0.187394171	1	N
Rhox2a	0	0.000762777	0	0.000539262	Inf	0.062219196	1	N
Rhox4a	0.000219346	0	0.000219346	0	0	0.448402212	1	N
Rhox4a2	0.000219346	0	0.000219346	0	0	0.448402212	1	N
Rhox2c	0.000219346	0	0.000219346	0	0	0.448402212	1	N
Rhox2d	0.000219346	0	0.000219346	0	0	0.448402212	1	N
Rhox2g	0.000438693	0	0.000310169	0	0	0.283554642	1	N
Rhox2h	0.000219346	0	0.000219346	0	0	0.448402212	1	N
Rhox8	0.000438693	0	0.000310169	0	0	0.283554642	1	N
4930515L19Rik	0.000219346	0	2.19E-04	0	0	0.448402212	1	N
Olfr1322	0.000658039	0	0.000379836	0	0	0.188996822	1	N
Gm14582	0.000658039	0	0.000379836	0	0	0.188996822	1	N
Gm2155	0.000877385	0	0.000438548	0	0	0.129288467	1	N
Gpr101	0.000658039	0	0.000379836	0	0	0.188996822	1	N
Gm14664	0.000438693	0	0.000310169	0	0	0.283554642	1	N
Gm14705	0.000438693	0	0.000310169	0	0	0.283554642	1	N
Fate1	0.000219346	0	0.000219346	0	0	0.448402212	1	N
Gabrq	0.000219346	0	0.000219346	0	0	0.448402212	1	N
Gm26726	0.000219346	0	0.000219346	0	0	0.448402212	1	N
Avpr2	0	0.000381388	0	0.000381388	Inf	0.187394171	1	N
Gm5936	0.000658039	0	0.000379836	0	0	0.188996822	1	N
Gm14717	0	0.000381388	0	0.000381388	Inf	0.187394171	1	N
Cldn34b4	0	0.000381388	0	0.000381388	Inf	0.187394171	1	N
Gm27000	0	0.000381388	0	0.000381388	Inf	0.187394171	1	N
Pet2	0.000438693	0	0.000310169	0	0	0.283554642	1	N
Gm44	0	0.000381388	0	0.000381388	Inf	0.187394171	1	N
Mageb2	0.000219346	0	0.000219346	0	0	0.448402212	1	N
Mageb18	0	0.000381388	0	0.000381388	Inf	0.187394171	1	N
BC061195	0.000219346	0	0.000219346	0	0	0.448402212	1	N
Gm14798	0	0.000381388	0	0.000381388	Inf	0.187394171	1	N
Gpr165	0.000219346	0	0.000219346	0	0	0.448402212	1	N
Cxcr3	0	0.000381388	0	0.000381388	Inf	0.187394171	1	N
Dmrtc1b	0.000219346	0	0.000219346	0	0	0.448402212	1	N
Cypt2	0	0.000381388	0	0.000381388	Inf	0.187394171	1	N
Gm5127	0	0.000381388	0	0.000381388	Inf	0.187394171	1	N
Rtl3	0	0.000381388	0	0.000381388	Inf	0.187394171	1	N
P2ry10b	0	0.000381388	0	0.000381388	Inf	0.187394171	1	N
Tbx22	0.000219346	0	0.000219346	0	0	0.448402212	1	N
Gm379	0.000219346	0	0.000219346	0	0	0.448402212	1	N
Gm6377	0.000219346	0	0.000219346	0	0	0.448402212	1	N
Gm45194	0.000658039	0	0.000379836	0	0	0.188996822	1	N
4933403O08Rik	0	0.000381388	0	0.000381388	Inf	0.187394171	1	N
Ube2dnl1	0.000219346	0	0.000219346	0	0	0.448402212	1	N
Tnmd	0	0.000381388	0	0.000381388	Inf	0.187394171	1	N
Gm5128	0	0.000381388	0	0.000381388	Inf	0.187394171	1	N
Il1rapl2	0.000219346	0	0.000219346	0	0	0.448402212	1	N
4933428M09Rik	0.000219346	0	0.000219346	0	0	0.448402212	1	N
Gm15298	0.000658039	0	0.000379836	0	0	0.188996822	1	N
Htr2c	0.000219346	0	0.000219346	0	0	0.448402212	1	N
Il13ra2	0	0.000381388	0	0.000381388	Inf	0.187394171	1	N
Gm15128	0.000219346	0	0.000219346	0	0	0.448402212	1	N
Gm15107	0.000219346	0	0.000219346	0	0	0.448402212	1	N
Magea8	0.000219346	0	0.000219346	0	0	0.448402212	1	N
Magea2	0	0.000381388	0	0.000381388	Inf	0.187394171	1	N
Klhl34	0.000438693	0	0.000310169	0	0	0.283554642	1	N
Gm15262	0	0.000381388	0	0.000381388	Inf	0.187394171	1	N
Bmx	0.000219346	0	0.000219346	0	0	0.448402212	1	N
Frmpd4	0.000219346	0	0.000219346	0	0	0.448402212	1	N
Gm37350	0.000219346	0	0.000219346	0	0	0.448402212	1	N
Il7	0.000438693	0	0.000310169	0	0	0.283554642	1	N
Gm38303	0	0.000381388	0	0.000381388	Inf	0.187394171	1	N
Gm2464	0	0.000381388	0	0.000381388	Inf	0.187394171	1	N
Ralyl	0.000877385	0	0.000438548	0	0	0.129288467	1	N
Car1	0.006361044	0	0.001331048	0	0	0.000107223	1	N
Gm30340	0.000658039	0	0.000379836	0	0	0.188996822	1	N
Dnajc5b	0.000219346	0	0.000219346	0	0	0.448402212	1	N
Cp	0.000438693	0	0.000310169	0	0	0.283554642	1	N
Gm43674	0	0.000381388	0	0.000381388	Inf	0.187394171	1	N
Nlgn1	0.000219346	0	0.000219346	0	0	0.448402212	1	N
Tnfsf10	0.000219346	0	0.000219346	0	0	0.448402212	1	N
Ghsr	0.000219346	0	0.000219346	0	0	0.448402212	1	N
Tmem212	0.000438693	0	0.000310169	0	0	0.283554642	1	N
Gm32950	0.000658039	0	0.000379836	0	0	0.188996822	1	N
Gm1527	0	0.000381388	0	0.000381388	Inf	0.187394171	1	N
Egfem1	0.000658039	0	0.000379836	0	0	0.188996822	1	N
Gm37592	0	0.000381388	0	0.000381388	Inf	0.187394171	1	N
Gm37640	0	0.000381388	0	0.000381388	Inf	0.187394171	1	N
Gm43140	0.000658039	0	0.000379836	0	0	0.188996822	1	N
4930431L21Rik	0	0.000381388	0	0.000381388	Inf	0.187394171	1	N
Gm42695	0.000219346	0	0.000219346	0	0	0.448402212	1	N
Gm38509	0.000219346	0	0.000219346	0	0	0.448402212	1	N
1700017M07Rik	0.000219346	0	0.000219346	0	0	0.448402212	1	N
Gm12531	0.000219346	0	0.000219346	0	0	0.448402212	1	N
Fgf2os	0	0.001144165	0	0.000660332	Inf	0.022367909	1	N
Gm36823	0.000438693	0	0.000310169	0	0	0.283554642	1	N
1700017G19Rik	0.000219346	0	0.000219346	0	0	0.448402212	1	N
Gm37854	0	0.000381388	0	0.000381388	Inf	0.187394171	1	N
Gm38246	0.000438693	0	0.000310169	0	0	0.283554642	1	N
Gm42901	0.000219346	0	0.000219346	0	0	0.448402212	1	N
Ccdc169	0.001096732	0	0.000490258	0	0	0.089864744	1	N
Mab21l1	0.000658039	0	0.000379836	0	0	0.188996822	1	N
Ankub1	0.000219346	0	0.000219346	0	0	0.448402212	1	N
Gpr171	0	0.000381388	0	0.000381388	Inf	0.187394171	1	N
Gm8298	0	0.000381388	0	0.000381388	Inf	0.187394171	1	N
Gm37035	0.000219346	0	2.19E-04	0	0	0.448402212	1	N
Gm37696	0.001316078	0	0.000536992	0	0	0.063147676	1	N
Gpr149	0.000219346	0	0.000219346	0	0	0.448402212	1	N
Gm6634	0.000219346	0	0.000219346	0	0	0.448402212	1	N
Gm20754	0.000219346	0	0.000219346	0	0	0.448402212	1	N
Wdr49	0	0.000381388	0	0.000381388	Inf	0.187394171	1	N
4921511C10Rik	0	0.000381388	0	0.000381388	Inf	0.187394171	1	N
Gm36569	0.000438693	0	0.000310169	0	0	0.283554642	1	N
Gm37971	0	0.000381388	0	0.000381388	Inf	0.187394171	1	N
Npy2r	0.000219346	0	0.000219346	0	0	0.448402212	1	N
Gm30097	0.000438693	0	0.000310169	0	0	0.283554642	1	N
Tigd4	0.000219346	0	0.000219346	0	0	0.448402212	1	N
Prss48	0.000219346	0	0.000219346	0	0	0.448402212	1	N
Gm37876	0.000438693	0	0.000310169	0	0	0.283554642	1	N
Gm37855	0.000219346	0	0.000219346	0	0	0.448402212	1	N
Ntrk1	0.001535424	0	0.000790624	0	0	0.089864757	1	N
Ttc24	0.000219346	0	2.19E-04	0	0	0.448402212	1	N
AI849053	0.000219346	0	0.000219346	0	0	0.448402212	1	N
Bglap3	0.001535424	0	0.000657718	0	0	0.063147689	1	N
Gm43738	0	0.000381388	0	0.000381388	Inf	0.187394171	1	N
Gm16069	0.000438693	0	0.000310169	0	0	0.283554642	1	N
S100a9	0	0.000381388	0	0.000381388	Inf	0.187394171	1	N
Pglyrp3	0.000219346	0	0.000219346	0	0	0.448402212	1	N
Sprr1a	0.000658039	0	0.000379836	0	0	0.188996822	1	N
Lce1a1	0.000219346	0	0.000219346	0	0	0.448402212	1	N
Crnn	0.000658039	0	0.000379836	0	0	0.188996822	1	N
Tchhl1	0	0.000762777	0	0.000539262	Inf	0.062219196	1	N
Them5	0.000877385	0	0.000693588	0	0	0.283554647	1	N
C2cd4d	0.000219346	0	0.000219346	0	0	0.448402212	1	N
Gm38411	0.000219346	0	0.000219346	0	0	0.448402212	1	N
Lingo4	0	0.000381388	0	0.000381388	Inf	0.187394171	1	N
Ctss	0	0.000381388	0	0.000381388	Inf	0.187394171	1	N
Gm17575	0	0.000381388	0	0.000381388	Inf	0.187394171	1	N
BC107364	0	0.001525553	0	0.00076234	Inf	0.008348536	1	N
Gm16253	0	0.000762777	0	0.000539262	Inf	0.062219196	1	N
4930442L01Rik	0.000219346	0	0.000219346	0	0	0.448402212	1	N
Gja5	0.000438693	0	0.000310169	0	0	0.283554642	1	N
4930573H18Rik	0.000219346	0	0.000219346	0	0	0.448402212	1	N
Gm15999	0.000219346	0	0.000219346	0	0	0.448402212	1	N
Hsd3b6	0.000438693	0	0.000310169	0	0	0.283554642	1	N
Vtcn1	0.000877385	0	0.000438548	0	0	0.129288467	1	N
Atg4a-ps	0	0.000762777	0	0.000539262	Inf	0.062219196	1	N
Ptpn22	0	0.000381388	0	0.000381388	Inf	0.187394171	1	N
Gm29561	0	0.000381388	0	0.000381388	Inf	0.187394171	1	N
4930564D02Rik	0	0.000381388	0	0.000381388	Inf	0.187394171	1	N
A630076J17Rik	0.000219346	0	0.000219346	0	0	0.448402212	1	N
Ubl4b	0.000219346	0	0.000219346	0	0	0.448402212	1	N
Gpr61	0.000438693	0	0.000310169	0	0	0.283554642	1	N
Gm40123	0.000219346	0	0.000219346	0	0	0.448402212	1	N
Gm12525	0.000877385	0	0.000438548	0	0	0.129288467	1	N
Mybphl	0.000219346	0	0.000219346	0	0	0.448402212	1	N
Amy1	0	0.000381388	0	0.000381388	Inf	0.187394171	1	N
Gpr88	0.000658039	0	0.000379836	0	0	0.188996822	1	N
6530403H02Rik	0.000219346	0	0.000219346	0	0	0.448402212	1	N
Gm4610	0	0.000381388	0	0.000381388	Inf	0.187394171	1	N
Gm43569	0.000219346	0	0.000219346	0	0	0.448402212	1	N
Ndst3	0.000219346	0	0.000219346	0	0	0.448402212	1	N
Gm35585	0	0.000381388	0	0.000381388	Inf	0.187394171	1	N
Gm43522	0	0.000381388	0	0.000381388	Inf	0.187394171	1	N
Gm29811	0.000219346	0	0.000219346	0	0	0.448402212	1	N
Gm21962	0	0.000762777	0	0.000539262	Inf	0.062219196	1	N
Gm43691	0.000658039	0	0.000379836	0	0	0.188996822	1	N
Adh6b	0	0.000762777	0	0.000539262	Inf	0.062219196	1	N
Stpg2	0.000658039	0	0.000379836	0	0	0.188996822	1	N
Pdha2	0	0.000762777	0	0.000539262	Inf	0.062219196	1	N
Gm15688	0.000658039	0	0.000379836	0	0	0.188996822	1	N
Gm43614	0	0.000381388	0	0.000381388	Inf	0.187394171	1	N
Clca4b	0.000658039	0	0.000379836	0	0	0.188996822	1	N
Clca2	0.000219346	0	0.000219346	0	0	0.448402212	1	N
Gm29771	0	0.000381388	0	0.000381388	Inf	0.187394171	1	N
Gm36888	0	0.000762777	0	0.000539262	Inf	0.062219196	1	N
Gm5149	0	0.000381388	0	0.000381388	Inf	0.187394171	1	N
Gm31121	0.000219346	0	0.000219346	0	0	0.448402212	1	N
Adgrl4	0	0.00228833	0	0.000933315	Inf	0.00123382	1	N
Ifi44	0	0.000381388	0	0.000381388	Inf	0.187394171	1	N
AI115009	0	0.000762777	0	0.000539262	Inf	0.062219196	1	N
4930570G19Rik	0.000219346	0	0.000219346	0	0	0.448402212	1	N
Gm33466	0.000877385	0	0.000438548	0	0	0.129288467	1	N
Rpe65	0	0.000381388	0	0.000381388	Inf	0.187394171	1	N
4930423M02Rik	0.000219346	0	0.000219346	0	0	0.448402212	1	N
Clvs1	0.000219346	0	0.000219346	0	0	0.448402212	1	N
Gm11846	0	0.000381388	0	0.000381388	Inf	0.187394171	1	N
Gm11844	0.000219346	0	0.000219346	0	0	0.448402212	1	N
Gm11851	0.000219346	0	0.000219346	0	0	0.448402212	1	N
Gm11872	0.000219346	0	2.19E-04	0	0	0.448402212	1	N
Gm30731	0.000219346	0	0.000219346	0	0	0.448402212	1	N
Bach2os	0.000219346	0	0.000219346	0	0	0.448402212	1	N
4930509K18Rik	0	0.000381388	0	0.000381388	Inf	0.187394171	1	N
Gm13306	0.000438693	0	0.000310169	0	0	0.283554642	1	N
Gm13305	0.002632156	0	0.000758921	0	0	0.008563527	1	N
Gm2163	0.000219346	0	0.000219346	0	0	0.448402212	1	N
Ccl21a	0	0.000762777	0	0.000539262	Inf	0.062219196	1	N
Gm26643	0	0.000762777	0	0.000539262	Inf	0.062219196	1	N
Olfr157	0	0.000381388	0	0.000381388	Inf	0.187394171	1	N
Gm12678	0.000219346	0	0.000219346	0	0	0.448402212	1	N
Acnat2	0.000877385	0	0.000438548	0	0	0.129288467	1	N
Gm12510	0.000219346	0	0.000219346	0	0	0.448402212	1	N
2310081O03Rik	0.000219346	0	0.000219346	0	0	0.448402212	1	N
Actl7b	0.000219346	0	0.000219346	0	0	0.448402212	1	N
Gm26889	0	0.000381388	0	0.000381388	Inf	0.187394171	1	N
Olfr267	0.000658039	0	0.000379836	0	0	0.188996822	1	N
Gm12909	0.003509542	0	0.003297451	0	0	0.283554647	1	N
Gm11210	0.000219346	0	0.000219346	0	0	0.448402212	1	N
Orm1	0.000219346	0	0.000219346	0	0	0.448402212	1	N
Tlr4	0.000658039	0	0.000379836	0	0	0.188996822	1	N
Tyrp1	0.000438693	0	0.000310169	0	0	0.283554642	1	N
Gm12631	0.000438693	0	0.000310169	0	0	0.283554642	1	N
Gm13285	0.000219346	0	0.000219346	0	0	0.448402212	1	N
Gm13288	0.000219346	0	0.000219346	0	0	0.448402212	1	N
Eqtn	0.000438693	0	0.000310169	0	0	0.283554642	1	N
Gm12681	0.000438693	0	0.000310169	0	0	0.283554642	1	N
Gm12688	0.003070849	0	0.000819548	0	0	0.004510529	1	N
C130073F10Rik	0.001316078	0	0.000536992	0	0	0.063147676	1	N
Gm12718	0	0.000762777	0	0.000539262	Inf	0.062219196	1	N
Gm12744	0.001974117	0	0.000657461	0	0	0.022829006	1	N
Lexm	0.000219346	0	0.000219346	0	0	0.448402212	1	N
Ttc22	0.000219346	0	0.000219346	0	0	0.448402212	1	N
Ldlrad1	0.000219346	0	0.000219346	0	0	0.448402212	1	N
Dmrtb1	0.000658039	0	0.000379836	0	0	0.188996822	1	N
Ttc39aos1	0.000438693	0	0.000310169	0	0	0.283554642	1	N
Dmrta2os	0	0.000381388	0	0.000381388	Inf	0.187394171	1	N
Skint8	0.000219346	0	0.000219346	0	0	0.448402212	1	N
Cyp4a12b	0.000219346	0	0.000219346	0	0	0.448402212	1	N
Cyp4a10	0.000438693	0	0.000310169	0	0	0.283554642	1	N
Gm12847	0.000219346	0	0.000219346	0	0	0.448402212	1	N
Gm12951	0.000219346	0	0.000219346	0	0	0.448402212	1	N
Tctex1d4	0.000658039	0	0.000379836	0	0	0.188996822	1	N
Klf17	0.000438693	0	0.000310169	0	0	0.283554642	1	N
Olfr1342	0.000438693	0	0.000310169	0	0	0.283554642	1	N
Olfr1341	0	0.000381388	0	0.000381388	Inf	0.187394171	1	N
Gm12862	0	0.000381388	0	0.000381388	Inf	0.187394171	1	N
Gm12867	0.000219346	0	0.000219346	0	0	0.448402212	1	N
Ermap	0.004386927	0	0.0009789	0	0	0.000683862	1	N
Gm45579	0.000219346	0	0.000219346	0	0	0.448402212	1	N
4933435F18Rik	0.000438693	0	0.000310169	0	0	0.283554642	1	N
Gm12946	0	0.000381388	0	0.000381388	Inf	0.187394171	1	N
1700080G11Rik	0	0.000381388	0	0.000381388	Inf	0.187394171	1	N
Gm12968	0.000219346	0	0.000219346	0	0	0.448402212	1	N
Tssk3	0.000438693	0	0.000310169	0	0	0.283554642	1	N
Hcrtr1	0.001974117	0	0.000657461	0	0	0.022829006	1	N
Gm10570	0.000438693	0	0.000310169	0	0	0.283554642	1	N
Gm12972	0.000219346	0	0.000219346	0	0	0.448402212	1	N
Gm26716	0	0.000381388	0	0.000381388	Inf	0.187394171	1	N
Matn1	0.001316078	0	0.000536992	0	0	0.063147676	1	N
Gm13063	0	0.000381388	0	0.000381388	Inf	0.187394171	1	N
Gpr3	0.000219346	0	0.000219346	0	0	0.448402212	1	N
Nr0b2	0.000219346	0	0.000219346	0	0	0.448402212	1	N
Gm12974	0.000219346	0	0.000219346	0	0	0.448402212	1	N
Gm16225	0.000219346	0	0.000219346	0	0	0.448402212	1	N
Gm13008	0.000219346	0	0.000219346	0	0	0.448402212	1	N
Tex46	0.000219346	0	0.000219346	0	0	0.448402212	1	N
C1qb	0.000219346	0	0.000219346	0	0	0.448402212	1	N
Gm13010	0	0.000381388	0	0.000381388	Inf	0.187394171	1	N
1700013G24Rik	0.000219346	0	0.000219346	0	0	0.448402212	1	N
Pla2g2f	0.000219346	0	0.000219346	0	0	0.448402212	1	N
Htr6	0.000219346	0	0.000219346	0	0	0.448402212	1	N
Gm13025	0	0.000381388	0	0.000381388	Inf	0.187394171	1	N
Cela2a	0.000219346	0	0.000219346	0	0	0.448402212	1	N
Gm29367	0.000438693	0	0.000310169	0	0	0.283554642	1	N
Gm13052	0.000219346	0	0.000219346	0	0	0.448402212	1	N
Pramel1	0.000219346	0	2.19E-04	0	0	0.448402212	1	N
Pramef12os	0.000219346	0	0.000219346	0	0	0.448402212	1	N
Gm26763	0.000219346	0	0.000219346	0	0	0.448402212	1	N
Zfp980	0.000219346	0	0.000219346	0	0	0.448402212	1	N
Gm13236	0.000219346	0	0.000219346	0	0	0.448402212	1	N
Zfp986	0	0.000381388	0	0.000381388	Inf	0.187394171	1	N
Zfp989	0.000658039	0	0.000379836	0	0	0.188996822	1	N
C230088H06Rik	0.000219346	0	0.000219346	0	0	0.448402212	1	N
Nppb	0.000658039	0	0.000379836	0	0	0.188996822	1	N
Nppa	0	0.000762777	0	0.000539262	Inf	0.062219196	1	N
Gm572	0	0.000381388	0	0.000381388	Inf	0.187394171	1	N
Gm13203	0.000438693	0	0.000310169	0	0	0.283554642	1	N
Gm15969	0.000219346	0	0.000219346	0	0	0.448402212	1	N
Gm13068	0	0.000381388	0	0.000381388	Inf	0.187394171	1	N
Gm13093	0.000219346	0	0.000219346	0	0	0.448402212	1	N
BC039966	0.000658039	0	0.000379836	0	0	0.188996822	1	N
Gm13134	0.000219346	0	0.000219346	0	0	0.448402212	1	N
Ankrd65	0.000219346	0	0.000219346	0	0	0.448402212	1	N
Gm42435	0	0.000381388	0	0.000381388	Inf	0.187394171	1	N
Tmbim7	0.000219346	0	0.000219346	0	0	0.448402212	1	N
Zfp804b	0.000658039	0	0.000379836	0	0	0.188996822	1	N
Steap4	0.000219346	0	0.000219346	0	0	0.448402212	1	N
Gm15734	0.000438693	0	0.000310169	0	0	0.283554642	1	N
Gm29066	0	0.000381388	0	0.000381388	Inf	0.187394171	1	N
Gm9758	0.000219346	0	0.000219346	0	0	0.448402212	1	N
Gm17019	0.000219346	0	0.000219346	0	0	0.448402212	1	N
Gm43391	0.000219346	0	0.000219346	0	0	0.448402212	1	N
Gm21847	0	0.000381388	0	0.000381388	Inf	0.187394171	1	N
Speer4cos	0.000219346	0	0.000219346	0	0	0.448402212	1	N
Gm10475	0	0.000381388	0	0.000381388	Inf	0.187394171	1	N
Gm15587	0	0.000381388	0	0.000381388	Inf	0.187394171	1	N
4931409K22Rik	0.000219346	0	0.000219346	0	0	0.448402212	1	N
E130116L18Rik	0.000438693	0	0.000310169	0	0	0.283554642	1	N
Gm43972	0	0.000381388	0	0.000381388	Inf	0.187394171	1	N
Speer4a	0.000219346	0	0.000219346	0	0	0.448402212	1	N
Gm26608	0	0.000762777	0	0.000539262	Inf	0.062219196	1	N
Gm42450	0.000219346	0	0.000219346	0	0	0.448402212	1	N
A230098N10Rik	0	0.000381388	0	0.000381388	Inf	0.187394171	1	N
Otof	0.001316078	0	0.000536992	0	0	0.063147676	1	N
Cib4	0.000219346	0	0.000219346	0	0	0.448402212	1	N
Gm42765	0.000438693	0	0.000310169	0	0	0.283554642	1	N
Tcf23	0.000877385	0	0.000438548	0	0	0.129288467	1	N
Gm15469	0.000219346	0	0.000219346	0	0	0.448402212	1	N
4930557J02Rik	0	0.000381388	0	0.000381388	Inf	0.187394171	1	N
Gm42846	0.000219346	0	0.000219346	0	0	0.448402212	1	N
Psapl1	0.000219346	0	0.000219346	0	0	0.448402212	1	N
Gm43701	0	0.000762777	0	0.000539262	Inf	0.062219196	1	N
Otop1	0.000658039	0	0.000379836	0	0	0.188996822	1	N
Gm26560	0.000219346	0	0.000219346	0	0	0.448402212	1	N
Drd5	0	0.000762777	0	0.000539262	Inf	0.062219196	1	N
Gm43020	0.000219346	0	0.000219346	0	0	0.448402212	1	N
C1qtnf7	0	0.000381388	0	0.000381388	Inf	0.187394171	1	N
Gm42982	0.000219346	0	2.19E-04	0	0	0.448402212	1	N
D5Ertd615e	0.000219346	0	0.000219346	0	0	0.448402212	1	N
Gm42413	0.000219346	0	0.000219346	0	0	0.448402212	1	N
Clrn2	0	0.000381388	0	0.000381388	Inf	0.187394171	1	N
Gm3519	0	0.000381388	0	0.000381388	Inf	0.187394171	1	N
Gm30301	0.000219346	0	0.000219346	0	0	0.448402212	1	N
G6pd2	0.000219346	0	0.000219346	0	0	0.448402212	1	N
Dthd1	0	0.000381388	0	0.000381388	Inf	0.187394171	1	N
Gm42564	0.000219346	0	0.000219346	0	0	0.448402212	1	N
Tlr6	0.000219346	0	0.000219346	0	0	0.448402212	1	N
Gm26725	0.000658039	0	0.000379836	0	0	0.188996822	1	N
Nsun7	0.001316078	0	0.000536992	0	0	0.063147676	1	N
Gm15478	0.000658039	0	0.000379836	0	0	0.188996822	1	N
Yipf7	0	0.000381388	0	0.000381388	Inf	0.187394171	1	N
Gabra2	0.000658039	0	0.000379836	0	0	0.188996822	1	N
Gabrb1	0.001096732	0	0.000490258	0	0	0.089864744	1	N
Gm10135	0	0.000762777	0	0.000539262	Inf	0.062219196	1	N
Slc10a4	0	0.000762777	0	0.000539262	Inf	0.062219196	1	N
1700025M24Rik	0.000219346	0	0.000219346	0	0	0.448402212	1	N
Cwh43	0.000658039	0	0.000379836	0	0	0.188996822	1	N
Gm6116	0	0.000381388	0	0.000381388	Inf	0.187394171	1	N
Gm42802	0.000438693	0	0.000310169	0	0	0.283554642	1	N
Gm42800	0.000438693	0	0.000310169	0	0	0.283554642	1	N
Gm43101	0.000219346	0	0.000219346	0	0	0.448402212	1	N
Gm7271	0	0.000381388	0	0.000381388	Inf	0.187394171	1	N
2310040G07Rik	0	0.000381388	0	0.000381388	Inf	0.187394171	1	N
1700112J05Rik	0.000219346	0	0.000219346	0	0	0.448402212	1	N
Hopxos	0.001974117	0	0.000657461	0	0	0.022829006	1	N
Tecrl	0	0.000381388	0	0.000381388	Inf	0.187394171	1	N
Gm43532	0.000438693	0	0.000310169	0	0	0.283554642	1	N
Gnrhr	0	0.000381388	0	0.000381388	Inf	0.187394171	1	N
Tmprss11d	0.000219346	0	0.000219346	0	0	0.448402212	1	N
Tmprss11b	0	0.000381388	0	0.000381388	Inf	0.187394171	1	N
Ugt2b1	0.000219346	0	0.000219346	0	0	0.448402212	1	N
Ugt2b36	0.000877385	0	0.000438548	0	0	0.129288467	1	N
Ugt2b5	0.000219346	0	0.000219346	0	0	0.448402212	1	N
Ugt2b37	0.000438693	0	0.000310169	0	0	0.283554642	1	N
Jchain	0.000658039	0	0.000379836	0	0	0.188996822	1	N
5830473C10Rik	0.000219346	0	0.000219346	0	0	0.448402212	1	N
Cxcl15	0	0.000381388	0	0.000381388	Inf	0.187394171	1	N
Cxcl1	0	0.000762777	0	0.000539262	Inf	0.062219196	1	N
Cxcl2	0.000658039	0	0.000379836	0	0	0.188996822	1	N
Gm42530	0.000219346	0	0.000219346	0	0	0.448402212	1	N
Gm28271	0	0.000381388	0	0.000381388	Inf	0.187394171	1	N
Gm43599	0	0.000381388	0	0.000381388	Inf	0.187394171	1	N
1700010H22Rik	0.000438693	0	0.000310169	0	0	0.283554642	1	N
Gm43251	0.000877385	0	0.000438548	0	0	0.129288467	1	N
Gm38413	0	0.000381388	0	0.000381388	Inf	0.187394171	1	N
Gm42133	0	0.000381388	0	0.000381388	Inf	0.187394171	1	N
Gm20548	0	0.000381388	0	0.000381388	Inf	0.187394171	1	N
Dspp	0	0.000381388	0	0.000381388	Inf	0.187394171	1	N
Abcg3	0.000877385	0	0.000438548	0	0	0.129288467	1	N
Gbp9	0	0.000381388	0	0.000381388	Inf	0.187394171	1	N
Gbp10	0.000438693	0	0.000310169	0	0	0.283554642	1	N
Gbp6	0	0.000381388	0	0.000381388	Inf	0.187394171	1	N
Lrrc8dos	0.000438693	0	0.000310169	0	0	0.283554642	1	N
4930458A03Rik	0.000219346	0	0.000219346	0	0	0.448402212	1	N
Barhl2	0.000658039	0	0.000379836	0	0	0.188996822	1	N
Gm17202	0.000219346	0	0.000219346	0	0	0.448402212	1	N
Gm42669	0.000877385	0	0.000438548	0	0	0.129288467	1	N
Vmn2r10	0.000219346	0	0.000219346	0	0	0.448402212	1	N
Vmn2r15	0.000219346	0	0.000219346	0	0	0.448402212	1	N
Gm43136	0.000658039	0	0.000379836	0	0	0.188996822	1	N
Gm42596	0.000877385	0	0.000438548	0	0	0.129288467	1	N
Gm26953	0.000219346	0	0.000219346	0	0	0.448402212	1	N
Crybb1	0.001096732	0	0.000490258	0	0	0.089864744	1	N
Gm20636	0.000877385	0	0.000438548	0	0	0.129288467	1	N
Tmem211	0	0.000381388	0	0.000381388	Inf	0.187394171	1	N
Gm17122	0.000219346	0	0.000219346	0	0	0.448402212	1	N
Svop	0.000438693	0	0.000310169	0	0	0.283554642	1	N
Gm13790	0.000219346	0	0.000219346	0	0	0.448402212	1	N
4930519G04Rik	0	0.000762777	0	0.000539262	Inf	0.062219196	1	N
Gm9936	0.000219346	0	0.000219346	0	0	0.448402212	1	N
4930401G09Rik	0	0.000762777	0	0.000539262	Inf	0.062219196	1	N
4930430O22Rik	0.000219346	0	0.000219346	0	0	0.448402212	1	N
B230112J18Rik	0	0.000381388	0	0.000381388	Inf	0.187394171	1	N
4930562A09Rik	0.000219346	0	0.000219346	0	0	0.448402212	1	N
Gm26995	0	0.000381388	0	0.000381388	Inf	0.187394171	1	N
Gm7538	0.000219346	0	0.000219346	0	0	0.448402212	1	N
Gm16064	0	0.000381388	0	0.000381388	Inf	0.187394171	1	N
Gm38554	0.000219346	0	0.000219346	0	0	0.448402212	1	N
Gm42654	0.000219346	0	0.000219346	0	0	0.448402212	1	N
Cfap73	0.000438693	0	0.000310169	0	0	0.283554642	1	N
Oas1d	0.000219346	0	0.000219346	0	0	0.448402212	1	N
Gm3970	0.000219346	0	0.000219346	0	0	0.448402212	1	N
Gm43301	0.000219346	0	0.000219346	0	0	0.448402212	1	N
Hcar1	0.000219346	0	0.000219346	0	0	0.448402212	1	N
Gm34086	0	0.000762777	0	0.000539262	Inf	0.062219196	1	N
4930404A12Rik	0.000219346	0	0.000219346	0	0	0.448402212	1	N
Tmem132cos	0	0.000381388	0	0.000381388	Inf	0.187394171	1	N
Tmem132d	0.000438693	0	0.000310169	0	0	0.283554642	1	N
4930573I07Rik	0.000219346	0	0.000219346	0	0	0.448402212	1	N
Gm28616	0.000219346	0	0.000219346	0	0	0.448402212	1	N
Gm42884	0.000438693	0	0.000310169	0	0	0.283554642	1	N
Cldn13	0.001754771	0	0.000693223	0	0	0.04472947	1	N
Trim50	0.000219346	0	0.000219346	0	0	0.448402212	1	N
Gm40348	0.000438693	0	0.000310169	0	0	0.283554642	1	N
Epo	0.000219346	0	0.000219346	0	0	0.448402212	1	N
Gm17112	0.000438693	0	0.000310169	0	0	0.283554642	1	N
Gjc3	0.000219346	0	0.000219346	0	0	0.448402212	1	N
Gm43720	0	0.000381388	0	0.000381388	Inf	0.187394171	1	N
Gm5294	0.000219346	0	0.000219346	0	0	0.448402212	1	N
4930520M14Rik	0.000219346	0	0.000219346	0	0	0.448402212	1	N
C130050O18Rik	0	0.000381388	0	0.000381388	Inf	0.187394171	1	N
4930500L23Rik	0.000438693	0	0.000310169	0	0	0.283554642	1	N
Gm42423	0.000219346	0	0.000219346	0	0	0.448402212	1	N
Gm16121	0.000438693	0	0.000310169	0	0	0.283554642	1	N
Gm4869	0.000219346	0	0.000219346	0	0	0.448402212	1	N
Gm43703	0.001316078	0	0.000536992	0	0	0.063147676	1	N
Spdye4b	0.000219346	0	0.000219346	0	0	0.448402212	1	N
Spdye4a	0	0.000381388	0	0.000381388	Inf	0.187394171	1	N
Gm17135	0	0.000381388	0	0.000381388	Inf	0.187394171	1	N
Ocm	0.000438693	0	0.000310169	0	0	0.283554642	1	N
Kpna7	0.000658039	0	0.000379836	0	0	0.188996822	1	N
Gm4871	0	0.000381388	0	0.000381388	Inf	0.187394171	1	N
Gm6408	0.000219346	0	0.000219346	0	0	0.448402212	1	N
Gpr12	0.000658039	0	0.000379836	0	0	0.188996822	1	N
Gm26597	0.000219346	0	0.000219346	0	0	0.448402212	1	N
Gm15409	0.000219346	0	0.000219346	0	0	0.448402212	1	N
Gm15408	0	0.000381388	0	0.000381388	Inf	0.187394171	1	N
Gm42788	0.000219346	0	0.000219346	0	0	0.448402212	1	N
Rxfp2	0.001316078	0	0.000536992	0	0	0.063147676	1	N
Gm42556	0.001316078	0	0.000536992	0	0	0.063147676	1	N
Gm5	0.000219346	0	0.000219346	0	0	0.448402212	1	N
Zar1l	0.000219346	0	0.000219346	0	0	0.448402212	1	N
Gm36447	0.000219346	0	0.000219346	0	0	0.448402212	1	N
5430435K18Rik	0	0.000381388	0	0.000381388	Inf	0.187394171	1	N
Gm8579	0.000438693	0	0.000310169	0	0	0.283554642	1	N
Gm26774	0.001096732	0	0.000490258	0	0	0.089864744	1	N
Col28a1	0.000219346	0	0.000219346	0	0	0.448402212	1	N
Gm15581	0	0.000381388	0	0.000381388	Inf	0.187394171	1	N
Kcnd2	0.000219346	0	0.000219346	0	0	0.448402212	1	N
Gm26719	0	0.000381388	0	0.000381388	Inf	0.187394171	1	N
Rnf133	0.000219346	0	0.000219346	0	0	0.448402212	1	N
Slc13a1	0.000877385	0	0.000438548	0	0	0.129288467	1	N
Gm3294	0.000219346	0	0.000219346	0	0	0.448402212	1	N
Fam71f1	0	0.000762777	0	0.000539262	Inf	0.062219196	1	N
Gm13782	0	0.000381388	0	0.000381388	Inf	0.187394171	1	N
4930412F09Rik	0.000219346	0	0.000219346	0	0	0.448402212	1	N
Plxna4os1	0	0.000762777	0	0.000539262	Inf	0.062219196	1	N
Gm13856	0.000658039	0	0.000379836	0	0	0.188996822	1	N
Chrm2	0	0.001906941	0	0.000852159	Inf	0.003185894	1	N
Akr1d1	0.000658039	0	0.000379836	0	0	0.188996822	1	N
4930599N23Rik	0.000219346	0	0.000219346	0	0	0.448402212	1	N
Gm16272	0.000438693	0	0.000310169	0	0	0.283554642	1	N
Tas2r137	0.000219346	0	0.000219346	0	0	0.448402212	1	N
Prss37	0	0.000381388	0	0.000381388	Inf	0.187394171	1	N
Olfr461	0.000219346	0	0.000219346	0	0	0.448402212	1	N
Clec5a	0.000219346	0	0.000219346	0	0	0.448402212	1	N
Prss3	0.000219346	0	0.000219346	0	0	0.448402212	1	N
Trpv5	0.000438693	0	0.000310169	0	0	0.283554642	1	N
Llcfc1	0.000219346	0	0.000219346	0	0	0.448402212	1	N
2010310C07Rik	0.000219346	0	0.000219346	0	0	0.448402212	1	N
9430018G01Rik	0.000877385	0	0.000438548	0	0	0.129288467	1	N
4833403J16Rik	0	0.000381388	0	0.000381388	Inf	0.187394171	1	N
Doxl2	0	0.000381388	0	0.000381388	Inf	0.187394171	1	N
Gpnmb	0	0.000381388	0	0.000381388	Inf	0.187394171	1	N
Gm6559	0.000219346	0	0.000219346	0	0	0.448402212	1	N
0610033M10Rik	0.000219346	0	0.000219346	0	0	0.448402212	1	N
Hoxa6	0.000877385	0	0.000438548	0	0	0.129288467	1	N
Hottip	0.000219346	0	0.000219346	0	0	0.448402212	1	N
9530036M11Rik	0.000219346	0	0.000219346	0	0	0.448402212	1	N
Gm44026	0.000219346	0	0.000219346	0	0	0.448402212	1	N
Inmt	0.000219346	0	0.000219346	0	0	0.448402212	1	N
6430584L05Rik	0.000219346	0	0.000219346	0	0	0.448402212	1	N
Ccdc129	0.000658039	0	0.000379836	0	0	0.188996822	1	N
Vmn1r6	0.000438693	0	0.000310169	0	0	0.283554642	1	N
Vmn1r16	0.000219346	0	0.000219346	0	0	0.448402212	1	N
4930533I22Rik	0	0.000381388	0	0.000381388	Inf	0.187394171	1	N
Mmrn1	0.000438693	0	0.000310169	0	0	0.283554642	1	N
Gm43894	0.000438693	0	0.000310169	0	0	0.283554642	1	N
Atoh1	0	0.000381388	0	0.000381388	Inf	0.187394171	1	N
C130060K24Rik	0.000219346	0	0.000219346	0	0	0.448402212	1	N
Tnip3	0.000438693	0	0.000310169	0	0	0.283554642	1	N
2610300M13Rik	0.000219346	0	0.000219346	0	0	0.448402212	1	N
Vmn1r32	0	0.000381388	0	0.000381388	Inf	0.187394171	1	N
Vmn1r38	0	0.000381388	0	0.000381388	Inf	0.187394171	1	N
Rprl1	0	0.000381388	0	0.000381388	Inf	0.187394171	1	N
Igkv4-63	0.000438693	0	0.000310169	0	0	0.283554642	1	N
Igkv6-32	0.000219346	0	0.000219346	0	0	0.448402212	1	N
Igkv8-26	0.000219346	0	0.000219346	0	0	0.448402212	1	N
Cd8b1	0.000219346	0	0.000219346	0	0	0.448402212	1	N
Sh2d6	0.000438693	0	0.000310169	0	0	0.283554642	1	N
Gm44271	0.000438693	0	0.000310169	0	0	0.283554642	1	N
Gm20594	0	0.000381388	0	0.000381388	Inf	0.187394171	1	N
Gm38839	0.000219346	0	0.000219346	0	0	0.448402212	1	N
1700009C05Rik	0	0.000381388	0	0.000381388	Inf	0.187394171	1	N
Cd207	0.000438693	0	0.000310169	0	0	0.283554642	1	N
Vax2os	0.001096732	0	0.000490258	0	0	0.089864744	1	N
Nat8f3	0.000877385	0	0.000438548	0	0	0.129288467	1	N
Figla	0.000219346	0	0.000219346	0	0	0.448402212	1	N
Gm44036	0.000877385	0	0.000438548	0	0	0.129288467	1	N
Gkn1	0.000877385	0	0.000438548	0	0	0.129288467	1	N
1810020O05Rik	0.000438693	0	0.000310169	0	0	0.283554642	1	N
Gp9	0.000219346	0	0.000219346	0	0	0.448402212	1	N
Gm38708	0.000219346	0	0.000219346	0	0	0.448402212	1	N
Vmn1r47	0	0.000381388	0	0.000381388	Inf	0.187394171	1	N
Cfap100	0.000877385	0	0.000438548	0	0	0.129288467	1	N
Gm44117	0.000438693	0	0.000310169	0	0	0.283554642	1	N
Gm44123	0.000438693	0	0.000310169	0	0	0.283554642	1	N
Gm15737	0	0.000381388	0	0.000381388	Inf	0.187394171	1	N
Gm26748	0	0.000762777	0	0.000539262	Inf	0.062219196	1	N
Gm43067	0	0.000381388	0	0.000381388	Inf	0.187394171	1	N
1700049E22Rik	0.000219346	0	0.000219346	0	0	0.448402212	1	N
Gm43948	0.000438693	0	0.000310169	0	0	0.283554642	1	N
Gm34933	0	0.000381388	0	0.000381388	Inf	0.187394171	1	N
0610040F04Rik	0.000658039	0	0.000379836	0	0	0.188996822	1	N
Gm20387	0.000219346	0	0.000219346	0	0	0.448402212	1	N
Grm7	0.000219346	0	0.000219346	0	0	0.448402212	1	N
5031434C07Rik	0	0.000381388	0	0.000381388	Inf	0.187394171	1	N
Cav3	0.000219346	0	0.000219346	0	0	0.448402212	1	N
Gm44081	0.000438693	0	0.000310169	0	0	0.283554642	1	N
Gm44199	0.000219346	0	0.000219346	0	0	0.448402212	1	N
Slc6a11	0.001096732	0	0.000490258	0	0	0.089864744	1	N
Gm36355	0.000219346	0	0.000219346	0	0	0.448402212	1	N
Gm20404	0	0.000381388	0	0.000381388	Inf	0.187394171	1	N
Alox5	0.000438693	0	0.000310169	0	0	0.283554642	1	N
D030044L04Rik	0.000438693	0	0.000310169	0	0	0.283554642	1	N
Gm4640	0.000438693	0	0.000310169	0	0	0.283554642	1	N
Gm29509	0.000219346	0	0.000219346	0	0	0.448402212	1	N
Gm20692	0.000219346	0	0.000219346	0	0	0.448402212	1	N
Slc25a18	0	0.001144165	0	0.000660332	Inf	0.022367909	1	N
Mug1	0	0.000381388	0	0.000381388	Inf	0.187394171	1	N
Aicda	0.000438693	0	0.000310169	0	0	0.283554642	1	N
Apobec1	0	0.000381388	0	0.000381388	Inf	0.187394171	1	N
C3ar1	0.000658039	0	0.000379836	0	0	0.188996822	1	N
Cd163	0.000219346	0	0.000219346	0	0	0.448402212	1	N
C1ra	0.000438693	0	0.000310169	0	0	0.283554642	1	N
C1s2	0.000438693	0	0.000310169	0	0	0.283554642	1	N
Gm15884	0.000219346	0	0.000219346	0	0	0.448402212	1	N
Lpar5	0.000658039	0	0.000379836	0	0	0.188996822	1	N
Gm10415	0	0.000381388	0	0.000381388	Inf	0.187394171	1	N
Dyrk4	0	0.000381388	0	0.000381388	Inf	0.187394171	1	N
Fgf6	0.000438693	0	0.000310169	0	0	0.283554642	1	N
Fgf23	0.000219346	0	0.000219346	0	0	0.448402212	1	N
Pzp	0.000219346	0	0.000219346	0	0	0.448402212	1	N
Gm44066	0	0.000381388	0	0.000381388	Inf	0.187394171	1	N
Clec12b	0	0.000381388	0	0.000381388	Inf	0.187394171	1	N
Clec9a	0.000438693	0	0.000310169	0	0	0.283554642	1	N
Clec1a	0.000219346	0	0.000219346	0	0	0.448402212	1	N
Olr1	0	0.000381388	0	0.000381388	Inf	0.187394171	1	N
Gm44238	0.000438693	0	0.000310169	0	0	0.283554642	1	N
Apold1	0.000877385	0	0.000438548	0	0	0.129288467	1	N
Gprc5d	0.001316078	0	0.000536992	0	0	0.063147676	1	N
Gm14329	0	0.000381388	0	0.000381388	Inf	0.187394171	1	N
Smco3	0	0.000381388	0	0.000381388	Inf	0.187394171	1	N
Erp27	0.000219346	0	0.000219346	0	0	0.448402212	1	N
Ptpro	0.000219346	0	0.000219346	0	0	0.448402212	1	N
A830011K09Rik	0	0.000381388	0	0.000381388	Inf	0.187394171	1	N
Igbp1b	0	0.000381388	0	0.000381388	Inf	0.187394171	1	N
Slco1b2	0	0.001144165	0	0.000660332	Inf	0.022367909	1	N
Gm6614	0.000219346	0	0.000219346	0	0	0.448402212	1	N
Gm20400	0.000658039	0	0.000379836	0	0	0.188996822	1	N
Gys2	0.000219346	0	0.000219346	0	0	0.448402212	1	N
Kcnj8	0	0.000381388	0	0.000381388	Inf	0.187394171	1	N
Sult6b2	0.000438693	0	0.000310169	0	0	0.283554642	1	N
Gm15687	0.001316078	0	0.000536992	0	0	0.063147676	1	N
2010013B24Rik	0.000438693	0	0.000310169	0	0	0.283554642	1	N
Tuba3b	0	0.001144165	0	0.000660332	Inf	0.022367909	1	N
Gm32914	0	0.000381388	0	0.000381388	Inf	0.187394171	1	N
1700034J05Rik	0.000438693	0	0.000310169	0	0	0.283554642	1	N
Far2os1	0	0.001144165	0	0.000660332	Inf	0.022367909	1	N
Gm6313	0.000219346	0	0.000219346	0	0	0.448402212	1	N
4930528G23Rik	0	0.000381388	0	0.000381388	Inf	0.187394171	1	N
Speer9-ps1	0.000219346	0	0.000219346	0	0	0.448402212	1	N
Gm44151	0.000219346	0	0.000219346	0	0	0.448402212	1	N
3300002P13Rik	0.000219346	0	0.000219346	0	0	0.448402212	1	N
Gm44581	0.000219346	0	0.000219346	0	0	0.448402212	1	N
Gp6	0.000219346	0	0.000219346	0	0	0.448402212	1	N
Ptprh	0.000219346	0	0.000219346	0	0	0.448402212	1	N
Gm44983	0.000219346	0	0.000219346	0	0	0.448402212	1	N
Sbk3	0.000219346	0	0.000219346	0	0	0.448402212	1	N
Rfpl4	0.000219346	0	0.000219346	0	0	0.448402212	1	N
Gm20715	0.000219346	0	0.000219346	0	0	0.448402212	1	N
Vmn1r81	0.000219346	0	0.000219346	0	0	0.448402212	1	N
Gm29638	0.000219346	0	0.000219346	0	0	0.448402212	1	N
Sult2a1	0	0.000762777	0	0.000539262	Inf	0.062219196	1	N
Obox7	0.000219346	0	0.000219346	0	0	0.448402212	1	N
Crx	0.000219346	0	0.000219346	0	0	0.448402212	1	N
Crxos	0.000219346	0	0.000219346	0	0	0.448402212	1	N
Zfp541	0	0.000381388	0	0.000381388	Inf	0.187394171	1	N
Gm29443	0.000219346	0	0.000219346	0	0	0.448402212	1	N
Ptgir	0	0.000381388	0	0.000381388	Inf	0.187394171	1	N
Pnmal1	0.000658039	0	0.000379836	0	0	0.188996822	1	N
Psg29	0.000219346	0	0.000219346	0	0	0.448402212	1	N
Ceacam13	0.000219346	0	0.000219346	0	0	0.448402212	1	N
Mill1	0.000219346	0	2.19E-04	0	0	0.448402212	1	N
Psg26	0.000219346	0	0.000219346	0	0	0.448402212	1	N
Psg23	0.000438693	0	0.000310169	0	0	0.283554642	1	N
Psg22	0.000219346	0	0.000219346	0	0	0.448402212	1	N
Psg19	0.000219346	0	0.000219346	0	0	0.448402212	1	N
Psg17	0.000438693	0	0.000310169	0	0	0.283554642	1	N
Mill2	0.000219346	0	0.000219346	0	0	0.448402212	1	N
Gm26821	0.000877385	0	0.000438548	0	0	0.129288467	1	N
Nanos2	0.000219346	0	0.000219346	0	0	0.448402212	1	N
Rsph6a	0	0.000762777	0	0.000539262	Inf	0.062219196	1	N
Gm4969	0.000219346	0	0.000219346	0	0	0.448402212	1	N
Gm16174	0.000438693	0	0.000310169	0	0	0.283554642	1	N
Gm16251	0.000438693	0	0.000310169	0	0	0.283554642	1	N
Lypd5	0.000438693	0	0.000310169	0	0	0.283554642	1	N
BC049730	0.000219346	0	0.000219346	0	0	0.448402212	1	N
Gm4763	0.000219346	0	0.000219346	0	0	0.448402212	1	N
Gm44970	0	0.000381388	0	0.000381388	Inf	0.187394171	1	N
Ceacam2	0.000658039	0	0.000379836	0	0	0.188996822	1	N
Gm38569	0	0.000381388	0	0.000381388	Inf	0.187394171	1	N
Gm42375	0	0.000381388	0	0.000381388	Inf	0.187394171	1	N
Cyp2a12	0.000658039	0	0.000379836	0	0	0.188996822	1	N
Gm44744	0.000219346	0	0.000219346	0	0	0.448402212	1	N
Gm44710	0.000219346	0	0.000219346	0	0	0.448402212	1	N
Acp7	0.000658039	0	0.000379836	0	0	0.188996822	1	N
Gm44618	0.000219346	0	0.000219346	0	0	0.448402212	1	N
Ccer2	0.000219346	0	0.000219346	0	0	0.448402212	1	N
Gm10648	0	0.000381388	0	0.000381388	Inf	0.187394171	1	N
Gm38979	0.000219346	0	0.000219346	0	0	0.448402212	1	N
Gm44632	0.000219346	0	0.000219346	0	0	0.448402212	1	N
A330087D11Rik	0	0.000381388	0	0.000381388	Inf	0.187394171	1	N
Ovol3	0.000219346	0	0.000219346	0	0	0.448402212	1	N
Tyrobp	0.000438693	0	0.000310169	0	0	0.283554642	1	N
Hcst	0.000219346	0	0.000219346	0	0	0.448402212	1	N
Ffar3	0	0.000381388	0	0.000381388	Inf	0.187394171	1	N
Ffar1	0.000658039	0	0.000379836	0	0	0.188996822	1	N
Gm17077	0	0.000381388	0	0.000381388	Inf	0.187394171	1	N
Gm10640	0	0.001144165	0	0.000660332	Inf	0.022367909	1	N
Gm6096	0	0.000381388	0	0.000381388	Inf	0.187394171	1	N
Gm12764	0.000658039	0	0.000379836	0	0	0.188996822	1	N
E130304I02Rik	0.000438693	0	0.000310169	0	0	0.283554642	1	N
Gm44767	0.000219346	0	0.000219346	0	0	0.448402212	1	N
Gm28807	0	0.000762777	0	0.000539262	Inf	0.062219196	1	N
4933402C06Rik	0	0.000381388	0	0.000381388	Inf	0.187394171	1	N
4930433I11Rik	0.000219346	0	0.000219346	0	0	0.448402212	1	N
Gm20449	0	0.001525553	0	0.00076234	Inf	0.008348536	1	N
Ceacam18	0.000658039	0	0.000379836	0	0	0.188996822	1	N
Klk11	0	0.000762777	0	0.000539262	Inf	0.062219196	1	N
Gm44756	0.000219346	0	0.000219346	0	0	0.448402212	1	N
Klk1b9	0.000219346	0	0.000219346	0	0	0.448402212	1	N
Klk1b3	0.000219346	0	0.000219346	0	0	0.448402212	1	N
Klk1	0.000438693	0	0.000310169	0	0	0.283554642	1	N
Gm15517	0	0.000381388	0	0.000381388	Inf	0.187394171	1	N
2310016G11Rik	0.000438693	0	0.000310169	0	0	0.283554642	1	N
Gm45669	0.000877385	0	0.000438548	0	0	0.129288467	1	N
Gfy	0.000219346	0	0.000219346	0	0	0.448402212	1	N
Gm45564	0.000219346	0	0.000219346	0	0	0.448402212	1	N
Gm31479	0	0.000381388	0	0.000381388	Inf	0.187394171	1	N
Fgf21	0.000438693	0	0.000310169	0	0	0.283554642	1	N
Myod1	0.000877385	0	0.000438548	0	0	0.129288467	1	N
Kcnc1	0.000219346	0	0.000219346	0	0	0.448402212	1	N
Saa4	0.000219346	0	0.000219346	0	0	0.448402212	1	N
Gm45474	0.000219346	0	0.000219346	0	0	0.448402212	1	N
9130015G15Rik	0.000658039	0	0.000379836	0	0	0.188996822	1	N
Gm26856	0.000219346	0	0.000219346	0	0	0.448402212	1	N
Nell1	0.000438693	0	0.000310169	0	0	0.283554642	1	N
Slc17a6	0.000658039	0	0.000379836	0	0	0.188996822	1	N
Luzp2	0.000658039	0	0.000379836	0	0	0.188996822	1	N
Gm45081	0.000219346	0	0.000219346	0	0	0.448402212	1	N
Gm33926	0.000219346	0	0.000219346	0	0	0.448402212	1	N
Gm39027	0	0.000381388	0	0.000381388	Inf	0.187394171	1	N
Gm34549	0.000438693	0	0.000310169	0	0	0.283554642	1	N
Gm42397	0.000438693	0	0.000310169	0	0	0.283554642	1	N
Gm10295	0.000219346	0	0.000219346	0	0	0.448402212	1	N
1700011C11Rik	0	0.000381388	0	0.000381388	Inf	0.187394171	1	N
Gm20083	0.000219346	0	0.000219346	0	0	0.448402212	1	N
Gm44739	0	0.000381388	0	0.000381388	Inf	0.187394171	1	N
Gm30459	0	0.000381388	0	0.000381388	Inf	0.187394171	1	N
Gm35040	0	0.000381388	0	0.000381388	Inf	0.187394171	1	N
Gm21057	0.000219346	0	0.000219346	0	0	0.448402212	1	N
Fsd2	0.000438693	0	0.000310169	0	0	0.283554642	1	N
Gm10160	0.000219346	0	0.000219346	0	0	0.448402212	1	N
Adamtsl3	0.000658039	0	0.000379836	0	0	0.188996822	1	N
Gm36584	0.000877385	0	0.000438548	0	0	0.129288467	1	N
4933430H16Rik	0	0.000381388	0	0.000381388	Inf	0.187394171	1	N
Gm44724	0.000219346	0	0.000219346	0	0	0.448402212	1	N
Olfr308	0.000219346	0	2.19E-04	0	0	0.448402212	1	N
Olfr307	0.000219346	0	0.000219346	0	0	0.448402212	1	N
Folh1	0.000219346	0	0.000219346	0	0	0.448402212	1	N
Tyr	0.000438693	0	0.000310169	0	0	0.283554642	1	N
Ccdc83	0.001096732	0	0.000490258	0	0	0.089864744	1	N
Gm32647	0.000219346	0	0.000219346	0	0	0.448402212	1	N
Gm15413	0	0.000381388	0	0.000381388	Inf	0.187394171	1	N
Gm44633	0	0.000381388	0	0.000381388	Inf	0.187394171	1	N
Thrsp	0	0.000381388	0	0.000381388	Inf	0.187394171	1	N
Rsf1os1	0.000219346	0	2.19E-04	0	0	0.448402212	1	N
Gdpd4	0.000219346	0	0.000219346	0	0	0.448402212	1	N
B3gnt6	0.000219346	0	0.000219346	0	0	0.448402212	1	N
Tpbgl	0.000438693	0	0.000310169	0	0	0.283554642	1	N
Gm20476	0	0.000381388	0	0.000381388	Inf	0.187394171	1	N
Olfr544	0.000219346	0	0.000219346	0	0	0.448402212	1	N
Olfr545	0.000219346	0	0.000219346	0	0	0.448402212	1	N
Olfr558	0.000219346	0	0.000219346	0	0	0.448402212	1	N
Olfr78	0.000219346	0	0.000219346	0	0	0.448402212	1	N
Olfr575	0	0.000381388	0	0.000381388	Inf	0.187394171	1	N
Usp17lc	0.000438693	0	0.000310169	0	0	0.283554642	1	N
Olfr635	0.000219346	0	0.000219346	0	0	0.448402212	1	N
Olfr638	0.000219346	0	0.000219346	0	0	0.448402212	1	N
Olfr642	0	0.000381388	0	0.000381388	Inf	0.187394171	1	N
Olfr652	0.000219346	0	0.000219346	0	0	0.448402212	1	N
Olfr658	0.000438693	0	0.000310169	0	0	0.283554642	1	N
Olfr681	0.000219346	0	0.000219346	0	0	0.448402212	1	N
Olfr690	0.000219346	0	0.000219346	0	0	0.448402212	1	N
Cnga4	0.000219346	0	0.000219346	0	0	0.448402212	1	N
Gm20663	0.000658039	0	0.000379836	0	0	0.188996822	1	N
Nlrp14	0.000219346	0	0.000219346	0	0	0.448402212	1	N
Olfr503	0	0.000381388	0	0.000381388	Inf	0.187394171	1	N
1700095J03Rik	0.000219346	0	0.000219346	0	0	0.448402212	1	N
Gm45515	0.000438693	0	0.000310169	0	0	0.283554642	1	N
Gm45155	0.000219346	0	0.000219346	0	0	0.448402212	1	N
Gpr139	0	0.000381388	0	0.000381388	Inf	0.187394171	1	N
Pdilt	0	0.000381388	0	0.000381388	Inf	0.187394171	1	N
Acsm2	0.000219346	0	0.000219346	0	0	0.448402212	1	N
Gm19950	0	0.000381388	0	0.000381388	Inf	0.187394171	1	N
Gm45792	0	0.000381388	0	0.000381388	Inf	0.187394171	1	N
Dnah3	0	0.000381388	0	0.000381388	Inf	0.187394171	1	N
Abca14	0.000219346	0	0.000219346	0	0	0.448402212	1	N
4930588G17Rik	0	0.000381388	0	0.000381388	Inf	0.187394171	1	N
Mfsd13b	0	0.001144165	0	0.000660332	Inf	0.022367909	1	N
Hs3st2	0.000438693	0	0.000310169	0	0	0.283554642	1	N
1700069B07Rik	0.001096732	0	0.000490258	0	0	0.089864744	1	N
Scnn1g	0.000219346	0	0.000219346	0	0	0.448402212	1	N
Gm45847	0	0.000762777	0	0.000539262	Inf	0.062219196	1	N
3100003L05Rik	0.000219346	0	0.000219346	0	0	0.448402212	1	N
Gm45092	0	0.000381388	0	0.000381388	Inf	0.187394171	1	N
Gsg1l	0.000219346	0	0.000219346	0	0	0.448402212	1	N
1700123J17Rik	0.000438693	0	0.000310169	0	0	0.283554642	1	N
Cd19	0.000219346	0	0.000219346	0	0	0.448402212	1	N
Asphd1	0.000438693	0	0.000310169	0	0	0.283554642	1	N
Pagr1b	0.000219346	0	0.000219346	0	0	0.448402212	1	N
Gm31749	0.000219346	0	0.000219346	0	0	0.448402212	1	N
Gm28198	0.000219346	0	0.000219346	0	0	0.448402212	1	N
1700120K04Rik	0.000219346	0	0.000219346	0	0	0.448402212	1	N
Gm15533	0.000877385	0	0.000438548	0	0	0.129288467	1	N
Gm40457	0.000219346	0	2.19E-04	0	0	0.448402212	1	N
Gm44674	0	0.000762777	0	0.000539262	Inf	0.062219196	1	N
Fam24b	0.000877385	0	0.000438548	0	0	0.129288467	1	N
Fam24a	0.000219346	0	0.000219346	0	0	0.448402212	1	N
Gm44892	0	0.000762777	0	0.000539262	Inf	0.062219196	1	N
Gm45339	0	0.000381388	0	0.000381388	Inf	0.187394171	1	N
Gm36431	0	0.000381388	0	0.000381388	Inf	0.187394171	1	N
6330420H09Rik	0.000219346	0	0.000219346	0	0	0.448402212	1	N
Gm45397	0.000658039	0	0.000379836	0	0	0.188996822	1	N
Gm32486	0.000219346	0	0.000219346	0	0	0.448402212	1	N
Gm2044	0.000219346	0	0.000219346	0	0	0.448402212	1	N
Olfr45	0	0.000381388	0	0.000381388	Inf	0.187394171	1	N
C330022C24Rik	0.000219346	0	0.000219346	0	0	0.448402212	1	N
Ifitm6	0.000658039	0	0.000379836	0	0	0.188996822	1	N
Gm15579	0	0.000381388	0	0.000381388	Inf	0.187394171	1	N
Tnfrsf26	0.000219346	0	0.000219346	0	0	0.448402212	1	N
Gm39119	0	0.001144165	0	0.000660332	Inf	0.022367909	1	N
Mrgprf	0.000219346	0	0.000219346	0	0	0.448402212	1	N
Oprm1	0.000438693	0	0.000310169	0	0	0.283554642	1	N
Gm48727	0.000219346	0	0.000219346	0	0	0.448402212	1	N
Gm48757	0.000219346	0	0.000219346	0	0	0.448402212	1	N
Gm46210	0.000219346	0	0.000219346	0	0	0.448402212	1	N
Gm48278	0	0.000381388	0	0.000381388	Inf	0.187394171	1	N
Grm1	0.000658039	0	0.000379836	0	0	0.188996822	1	N
Gm47691	0.000877385	0	0.000877385	0	0	0.448402212	1	N
Gm48843	0.000219346	0	0.000219346	0	0	0.448402212	1	N
Gm16234	0.000219346	0	0.000219346	0	0	0.448402212	1	N
Gm32283	0.000219346	0	0.000219346	0	0	0.448402212	1	N
Gm47760	0.000219346	0	0.000219346	0	0	0.448402212	1	N
Gm32926	0.000219346	0	0.000219346	0	0	0.448402212	1	N
Gm33056	0	0.000381388	0	0.000381388	Inf	0.187394171	1	N
Pde7b	0.001316078	0	0.000536992	0	0	0.063147676	1	N
4930455C13Rik	0	0.000381388	0	0.000381388	Inf	0.187394171	1	N
Platr6	0	0.000381388	0	0.000381388	Inf	0.187394171	1	N
4930444G20Rik	0.000219346	0	0.000219346	0	0	0.448402212	1	N
Gm10825	0.000438693	0	0.000310169	0	0	0.283554642	1	N
Gm36908	0.000219346	0	0.000219346	0	0	0.448402212	1	N
Gm40621	0.000658039	0	0.000379836	0	0	0.188996822	1	N
Trdn	0.000219346	0	0.000219346	0	0	0.448402212	1	N
Gm15939	0	0.000381388	0	0.000381388	Inf	0.187394171	1	N
Gm26564	0	0.000762777	0	0.000539262	Inf	0.062219196	1	N
AC123035.1	0.000219346	0	0.000219346	0	0	0.448402212	1	N
Gm31378	0	0.000762777	0	0.000539262	Inf	0.062219196	1	N
D030034A15Rik	0	0.000381388	0	0.000381388	Inf	0.187394171	1	N
Gm26824	0.000219346	0	0.000219346	0	0	0.448402212	1	N
Mfsd4b2	0.000438693	0	0.000310169	0	0	0.283554642	1	N
Slc22a16	0.000219346	0	0.000219346	0	0	0.448402212	1	N
Gm15199	0	0.000381388	0	0.000381388	Inf	0.187394171	1	N
Gm34006	0.000219346	0	0.000219346	0	0	0.448402212	1	N
Gm47815	0.000219346	0	2.19E-04	0	0	0.448402212	1	N
Gm40639	0	0.000381388	0	0.000381388	Inf	0.187394171	1	N
Gm15934	0	0.001525553	0	0.00076234	Inf	0.008348536	1	N
AC155941.1	0.000219346	0	0.000219346	0	0	0.448402212	1	N
Gm20597	0.000438693	0	0.000310169	0	0	0.283554642	1	N
Gm47917	0.000219346	0	0.000219346	0	0	0.448402212	1	N
4930452L12Rik	0	0.000381388	0	0.000381388	Inf	0.187394171	1	N
Gm40652	0.000219346	0	0.000219346	0	0	0.448402212	1	N
4930467K11Rik	0	0.000762777	0	0.000539262	Inf	0.062219196	1	N
Gm10322	0.000219346	0	0.000219346	0	0	0.448402212	1	N
Cdh23	0.000219346	0	0.000219346	0	0	0.448402212	1	N
Gm20625	0.000877385	0	0.000438548	0	0	0.129288467	1	N
Gm48072	0.000219346	0	0.000219346	0	0	0.448402212	1	N
Mypn	0	0.000381388	0	0.000381388	Inf	0.187394171	1	N
Ctnna3	0.000219346	0	0.000219346	0	0	0.448402212	1	N
Gm10118	0.000219346	0	0.000219346	0	0	0.448402212	1	N
Gm32364	0	0.000381388	0	0.000381388	Inf	0.187394171	1	N
Gm16212	0.000219346	0	0.000219346	0	0	0.448402212	1	N
Gm47078	0	0.000381388	0	0.000381388	Inf	0.187394171	1	N
Gm7097	0.000219346	0	0.000219346	0	0	0.448402212	1	N
Gm48022	0.000219346	0	0.000219346	0	0	0.448402212	1	N
Gm48024	0.000219346	0	0.000219346	0	0	0.448402212	1	N
4930533K18Rik	0.000877385	0	0.000438548	0	0	0.129288467	1	N
Gm15647	0.000219346	0	0.000219346	0	0	0.448402212	1	N
C730027H18Rik	0	0.001525553	0	0.00076234	Inf	0.008348536	1	N
AC079680.2	0.000219346	0	0.000219346	0	0	0.448402212	1	N
Gm15398	0.000438693	0	0.000310169	0	0	0.283554642	1	N
Rsph14	0.000219346	0	0.000219346	0	0	0.448402212	1	N
Gstt4	0.000219346	0	0.000219346	0	0	0.448402212	1	N
1700094J05Rik	0.000438693	0	0.000310169	0	0	0.283554642	1	N
Gm3137	0	0.000381388	0	0.000381388	Inf	0.187394171	1	N
Aire	0.001974117	0	0.000657461	0	0	0.022829006	1	N
4921516A02Rik	0.000658039	0	0.000379836	0	0	0.188996822	1	N
Olfr1358	0	0.000381388	0	0.000381388	Inf	0.187394171	1	N
Gm47459	0.000219346	0	0.000219346	0	0	0.448402212	1	N
Casp14	0.000438693	0	0.000310169	0	0	0.283554642	1	N
Ccdc105	0.000219346	0	0.000219346	0	0	0.448402212	1	N
Gm47343	0	0.000381388	0	0.000381388	Inf	0.187394171	1	N
Olfr57	0.000438693	0	0.000310169	0	0	0.283554642	1	N
Gm48495	0.000219346	0	0.000219346	0	0	0.448402212	1	N
Gm26602	0.000438693	0	0.000310169	0	0	0.283554642	1	N
Grin3b	0.000219346	0	0.000219346	0	0	0.448402212	1	N
Onecut3	0.000658039	0	0.000379836	0	0	0.188996822	1	N
Tmprss9	0	0.000381388	0	0.000381388	Inf	0.187394171	1	N
4930442H23Rik	0.000219346	0	0.000219346	0	0	0.448402212	1	N
Gm15917	0.000219346	0	0.000219346	0	0	0.448402212	1	N
Gm26896	0.000658039	0	0.000379836	0	0	0.188996822	1	N
Gm4767	0	0.000381388	0	0.000381388	Inf	0.187394171	1	N
1700025N21Rik	0.000219346	0	0.000219346	0	0	0.448402212	1	N
Platr7	0	0.000381388	0	0.000381388	Inf	0.187394171	1	N
Gm6729	0	0.000381388	0	0.000381388	Inf	0.187394171	1	N
Gm16235	0	0.000381388	0	0.000381388	Inf	0.187394171	1	N
Gm48657	0.000219346	0	2.19E-04	0	0	0.448402212	1	N
Gm48689	0	0.000381388	0	0.000381388	Inf	0.187394171	1	N
1110019B22Rik	0.000219346	0	0.000219346	0	0	0.448402212	1	N
Gm5427	0	0.001144165	0	0.000660332	Inf	0.022367909	1	N
Phxr2	0.000658039	0	0.000379836	0	0	0.188996822	1	N
Gm20110	0.000438693	0	0.000310169	0	0	0.283554642	1	N
Gm47143	0	0.000381388	0	0.000381388	Inf	0.187394171	1	N
Gm29674	0	0.000381388	0	0.000381388	Inf	0.187394171	1	N
Otogl	0.000438693	0	0.000310169	0	0	0.283554642	1	N
Gm40761	0	0.000381388	0	0.000381388	Inf	0.187394171	1	N
Trhde	0.000219346	0	0.000219346	0	0	0.448402212	1	N
A930009A15Rik	0.000219346	0	0.000219346	0	0	0.448402212	1	N
Kcnmb4os1	0	0.000381388	0	0.000381388	Inf	0.187394171	1	N
Gm26579	0.000438693	0	0.000310169	0	0	0.283554642	1	N
1700030O20Rik	0	0.000762777	0	0.000539262	Inf	0.062219196	1	N
D630029K05Rik	0.000219346	0	0.000219346	0	0	0.448402212	1	N
Best3	0	0.000381388	0	0.000381388	Inf	0.187394171	1	N
Lyz2	0.000658039	0	0.000379836	0	0	0.188996822	1	N
5330439M10Rik	0.000219346	0	0.000219346	0	0	0.448402212	1	N
Iltifb	0.000219346	0	0.000219346	0	0	0.448402212	1	N
Gm34045	0.000219346	0	0.000219346	0	0	0.448402212	1	N
4930477N07Rik	0.000658039	0	0.000379836	0	0	0.188996822	1	N
Gm16321	0	0.000381388	0	0.000381388	Inf	0.187394171	1	N
Gm47027	0.000658039	0	0.000379836	0	0	0.188996822	1	N
Grip1os1	0	0.000381388	0	0.000381388	Inf	0.187394171	1	N
Gm48435	0	0.001144165	0	0.000660332	Inf	0.022367909	1	N
Gm40787	0.000219346	0	0.000219346	0	0	0.448402212	1	N
D930020B18Rik	0	0.001144165	0	0.000660332	Inf	0.022367909	1	N
Gm36041	0	0.000762777	0	0.000539262	Inf	0.062219196	1	N
A130077B15Rik	0	0.000762777	0	0.000539262	Inf	0.062219196	1	N
1700025K04Rik	0.000219346	0	0.000219346	0	0	0.448402212	1	N
Gm16230	0.001096732	0	0.000490258	0	0	0.089864744	1	N
Apof	0	0.000381388	0	0.000381388	Inf	0.187394171	1	N
Gm29585	0	0.000381388	0	0.000381388	Inf	0.187394171	1	N
Gm47540	0.000219346	0	0.000219346	0	0	0.448402212	1	N
Gm26876	0.000438693	0	0.000310169	0	0	0.283554642	1	N
AC117232.1	0.000438693	0	0.000310169	0	0	0.283554642	1	N
9030616G12Rik	0	0.000381388	0	0.000381388	Inf	0.187394171	1	N
Olfr764-ps1	0.000219346	0	0.000219346	0	0	0.448402212	1	N
Olfr804	0.000219346	0	0.000219346	0	0	0.448402212	1	N
Olfr814	0.000219346	0	0.000219346	0	0	0.448402212	1	N
Olfr822	0	0.000381388	0	0.000381388	Inf	0.187394171	1	N
Vmn2r85	0.000219346	0	0.000219346	0	0	0.448402212	1	N
A430078G23Rik	0.000219346	0	0.000219346	0	0	0.448402212	1	N
Pcp2	0	0.000381388	0	0.000381388	Inf	0.187394171	1	N
Fcer2a	0.000658039	0	0.000379836	0	0	0.188996822	1	N
Gm16553	0.000219346	0	0.000219346	0	0	0.448402212	1	N
Cd209d	0	0.001144165	0	0.000660332	Inf	0.022367909	1	N
Cd209c	0	0.000381388	0	0.000381388	Inf	0.187394171	1	N
Gm26750	0.000658039	0	0.000379836	0	0	0.188996822	1	N
4932443L11Rik	0.000438693	0	0.000310169	0	0	0.283554642	1	N
Gm6410	0.000658039	0	0.000379836	0	0	0.188996822	1	N
Gm31135	0	0.000762777	0	0.000539262	Inf	0.062219196	1	N
4921522P10Rik	0	0.000381388	0	0.000381388	Inf	0.187394171	1	N
Gm44622	0.000438693	0	0.000310169	0	0	0.283554642	1	N
Gm44516	0.000438693	0	0.000310169	0	0	0.283554642	1	N
Gm44786	0	0.000381388	0	0.000381388	Inf	0.187394171	1	N
B930025P03Rik	0.000219346	0	0.000219346	0	0	0.448402212	1	N
Gm15418	0.000438693	0	0.000310169	0	0	0.283554642	1	N
B020031H02Rik	0.000219346	0	0.000219346	0	0	0.448402212	1	N
Gm15348	0.000219346	0	0.000219346	0	0	0.448402212	1	N
Gm15350	0.000219346	0	0.000219346	0	0	0.448402212	1	N
Gm17023	0.000219346	0	0.000219346	0	0	0.448402212	1	N
Gm5608	0.000219346	0	0.000219346	0	0	0.448402212	1	N
Gm16350	0.000219346	0	0.000219346	0	0	0.448402212	1	N
Csmd1	0.000438693	0	0.000310169	0	0	0.283554642	1	N
Defa30	0.000219346	0	0.000219346	0	0	0.448402212	1	N
Defb1	0	0.000381388	0	0.000381388	Inf	0.187394171	1	N
Defb11	0.000219346	0	0.000219346	0	0	0.448402212	1	N
Gm45164	0.000438693	0	0.000310169	0	0	0.283554642	1	N
Gm30692	0.000219346	0	2.19E-04	0	0	0.448402212	1	N
Gm26714	0.000877385	0	0.000438548	0	0	0.129288467	1	N
Adam18	0.000438693	0	0.000310169	0	0	0.283554642	1	N
Htra4	0.000219346	0	0.000219346	0	0	0.448402212	1	N
Gm45237	0.000219346	0	0.000219346	0	0	0.448402212	1	N
Gm31045	0.000877385	0	0.000438548	0	0	0.129288467	1	N
Gm16159	0	0.000381388	0	0.000381388	Inf	0.187394171	1	N
Gm45411	0	0.000381388	0	0.000381388	Inf	0.187394171	1	N
Gm45572	0	0.000381388	0	0.000381388	Inf	0.187394171	1	N
Gm45370	0	0.000381388	0	0.000381388	Inf	0.187394171	1	N
Gm45267	0.000219346	0	0.000219346	0	0	0.448402212	1	N
Tex24	0.000219346	0	0.000219346	0	0	0.448402212	1	N
7420700N18Rik	0.000438693	0	0.000310169	0	0	0.283554642	1	N
Smim18	0.000219346	0	0.000219346	0	0	0.448402212	1	N
Gm26768	0	0.000381388	0	0.000381388	Inf	0.187394171	1	N
Sgcz	0.000219346	0	0.000219346	0	0	0.448402212	1	N
Gm26584	0.000219346	0	0.000219346	0	0	0.448402212	1	N
Gm16193	0	0.000381388	0	0.000381388	Inf	0.187394171	1	N
Gm45659	0.000658039	0	0.000379836	0	0	0.188996822	1	N
Klkb1	0	0.000381388	0	0.000381388	Inf	0.187394171	1	N
Helt	0.000219346	0	0.000219346	0	0	0.448402212	1	N
Gm30931	0.000219346	0	0.000219346	0	0	0.448402212	1	N
Gm45479	0	0.000381388	0	0.000381388	Inf	0.187394171	1	N
Gm31172	0.000219346	0	0.000219346	0	0	0.448402212	1	N
Gm45864	0.000438693	0	0.000310169	0	0	0.283554642	1	N
Gm45388	0	0.000381388	0	0.000381388	Inf	0.187394171	1	N
Asb5	0	0.000381388	0	0.000381388	Inf	0.187394171	1	N
Glra3	0	0.000381388	0	0.000381388	Inf	0.187394171	1	N
4930518J21Rik	0	0.000381388	0	0.000381388	Inf	0.187394171	1	N
Gm34623	0	0.000381388	0	0.000381388	Inf	0.187394171	1	N
Gm10283	0.000877385	0	0.000438548	0	0	0.129288467	1	N
Gm45460	0	0.000381388	0	0.000381388	Inf	0.187394171	1	N
Gm15356	0.000219346	0	0.000219346	0	0	0.448402212	1	N
Nat3	0.000219346	0	0.000219346	0	0	0.448402212	1	N
1700125H03Rik	0.000438693	0	0.000310169	0	0	0.283554642	1	N
Gm45848	0.000219346	0	0.000219346	0	0	0.448402212	1	N
Gm43263	0.000219346	0	2.19E-04	0	0	0.448402212	1	N
Gm20422	0	0.000381388	0	0.000381388	Inf	0.187394171	1	N
Cers1	0.001316078	0	0.000536992	0	0	0.063147676	1	N
Lrrc25	0.000219346	0	2.19E-04	0	0	0.448402212	1	N
Il12rb1	0.000877385	0	0.000438548	0	0	0.129288467	1	N
Gm35256	0	0.000381388	0	0.000381388	Inf	0.187394171	1	N
Gm35572	0.000219346	0	0.000219346	0	0	0.448402212	1	N
Cyp4f18	0.000658039	0	0.000379836	0	0	0.188996822	1	N
Cib3	0.000219346	0	0.000219346	0	0	0.448402212	1	N
Gm45822	0	0.001144165	0	0.000660332	Inf	0.022367909	1	N
Iqcm	0	0.000381388	0	0.000381388	Inf	0.187394171	1	N
Ttc29	0.000438693	0	0.000310169	0	0	0.283554642	1	N
Gm30329	0.000219346	0	0.000219346	0	0	0.448402212	1	N
Gm45435	0.000219346	0	2.19E-04	0	0	0.448402212	1	N
Gm45538	0	0.000381388	0	0.000381388	Inf	0.187394171	1	N
Olfr370	0.000219346	0	0.000219346	0	0	0.448402212	1	N
Gm26887	0.000219346	0	0.000219346	0	0	0.448402212	1	N
Rtbdn	0	0.001144165	0	0.000660332	Inf	0.022367909	1	N
2010110E17Rik	0.000219346	0	0.000219346	0	0	0.448402212	1	N
Gm10637	0	0.000381388	0	0.000381388	Inf	0.187394171	1	N
Gm27169	0	0.000381388	0	0.000381388	Inf	0.187394171	1	N
Gm27016	0.000219346	0	0.000219346	0	0	0.448402212	1	N
Gm35850	0.000219346	0	0.000219346	0	0	0.448402212	1	N
Gm28515	0	0.000381388	0	0.000381388	Inf	0.187394171	1	N
Gm45472	0.000438693	0	0.000310169	0	0	0.283554642	1	N
Ces1b	0.000658039	0	0.000379836	0	0	0.188996822	1	N
Ces1e	0	0.000381388	0	0.000381388	Inf	0.187394171	1	N
Ces1h	0	0.000381388	0	0.000381388	Inf	0.187394171	1	N
Ces5a	0.000219346	0	0.000219346	0	0	0.448402212	1	N
Gm45708	0	0.000381388	0	0.000381388	Inf	0.187394171	1	N
Mt4	0.000219346	0	0.000219346	0	0	0.448402212	1	N
Ccl22	0.000438693	0	0.000310169	0	0	0.283554642	1	N
Gm45812	0.000219346	0	0.000219346	0	0	0.448402212	1	N
Gm32122	0.000438693	0	0.000310169	0	0	0.283554642	1	N
Cdh8	0.000438693	0	0.000310169	0	0	0.283554642	1	N
Gm45391	0.000219346	0	0.000219346	0	0	0.448402212	1	N
Cmtm1	0.000219346	0	0.000219346	0	0	0.448402212	1	N
Gm45843	0	0.000381388	0	0.000381388	Inf	0.187394171	1	N
4932416K20Rik	0.000219346	0	0.000219346	0	0	0.448402212	1	N
Ces2g	0.000877385	0	0.000438548	0	0	0.129288467	1	N
Ces3b	0.000658039	0	0.000379836	0	0	0.188996822	1	N
Gm3830	0	0.000381388	0	0.000381388	Inf	0.187394171	1	N
Hsf4	0.002632156	0	0.000758921	0	0	0.008563527	1	N
Gm16156	0	0.000762777	0	0.000539262	Inf	0.062219196	1	N
Gm45752	0.000658039	0	0.00049043	0	0	0.283554647	1	N
Dpep2nb	0.000219346	0	0.000219346	0	0	0.448402212	1	N
Gm26816	0	0.001144165	0	0.000660332	Inf	0.022367909	1	N
Syce1l	0	0.000762777	0	0.000539262	Inf	0.062219196	1	N
4933408N05Rik	0.000219346	0	0.000219346	0	0	0.448402212	1	N
Gm16116	0.000438693	0	0.000310169	0	0	0.283554642	1	N
4930488N15Rik	0	0.000381388	0	0.000381388	Inf	0.187394171	1	N
Kcng4	0	0.000381388	0	0.000381388	Inf	0.187394171	1	N
Wfdc1	0	0.000381388	0	0.000381388	Inf	0.187394171	1	N
5033426O07Rik	0.000219346	0	0.000219346	0	0	0.448402212	1	N
Gm20406	0	0.001144165	0	0.000660332	Inf	0.022367909	1	N
4933417D19Rik	0.000219346	0	0.000219346	0	0	0.448402212	1	N
Gm45732	0	0.000381388	0	0.000381388	Inf	0.187394171	1	N
1810008B01Rik	0.000219346	0	0.000219346	0	0	0.448402212	1	N
Gm45709	0	0.000381388	0	0.000381388	Inf	0.187394171	1	N
A730098A19Rik	0.000219346	0	0.000219346	0	0	0.448402212	1	N
Gm45875	0.000438693	0	0.000310169	0	0	0.283554642	1	N
A630001O12Rik	0.000219346	0	0.000219346	0	0	0.448402212	1	N
Gm5795	0.000219346	0	0.000219346	0	0	0.448402212	1	N
1700110I01Rik	0.000219346	0	0.000219346	0	0	0.448402212	1	N
Gm2956	0	0.000381388	0	0.000381388	Inf	0.187394171	1	N
Gm3033	0	0.000381388	0	0.000381388	Inf	0.187394171	1	N
Gm8108	0.000219346	0	2.19E-04	0	0	0.448402212	1	N
Gm3278	0.000219346	0	0.000219346	0	0	0.448402212	1	N
Gm3500	0.000658039	0	0.000379836	0	0	0.188996822	1	N
Gm6337	0.000219346	0	0.000219346	0	0	0.448402212	1	N
Gm3685	0	0.000381388	0	0.000381388	Inf	0.187394171	1	N
Gm10339	0.000438693	0	0.000310169	0	0	0.283554642	1	N
Gm3755	0	0.000381388	0	0.000381388	Inf	0.187394171	1	N
Gm10338	0.000219346	0	0.000219346	0	0	0.448402212	1	N
Gm45521	0.000219346	0	0.000219346	0	0	0.448402212	1	N
D030051J21Rik	0.000658039	0	0.000379836	0	0	0.188996822	1	N
Nek10	0.001096732	0	0.000490258	0	0	0.089864744	1	N
AC117608.1	0.000219346	0	0.000219346	0	0	0.448402212	1	N
Gm47758	0.000438693	0	0.000310169	0	0	0.283554642	1	N
1700062C10Rik	0.000219346	0	0.000219346	0	0	0.448402212	1	N
Gm47794	0.000658039	0	0.000379836	0	0	0.188996822	1	N
Gm48163	0.000438693	0	0.000310169	0	0	0.283554642	1	N
Gm48105	0.000219346	0	0.000219346	0	0	0.448402212	1	N
Gm48283	0.000658039	0	0.000379836	0	0	0.188996822	1	N
Gm48395	0.000219346	0	0.000219346	0	0	0.448402212	1	N
Myoz1	0	0.000381388	0	0.000381388	Inf	0.187394171	1	N
Dusp13	0.000438693	0	0.000310169	0	0	0.283554642	1	N
4931407E12Rik	0.000219346	0	0.000219346	0	0	0.448402212	1	N
Gm10248	0	0.000381388	0	0.000381388	Inf	0.187394171	1	N
CT025624.1	0.000219346	0	0.000219346	0	0	0.448402212	1	N
Gm47814	0.000219346	0	0.000219346	0	0	0.448402212	1	N
4930428N03Rik	0	0.000381388	0	0.000381388	Inf	0.187394171	1	N
Gm17747	0.000219346	0	0.000219346	0	0	0.448402212	1	N
Anxa11os	0.000438693	0	0.000310169	0	0	0.283554642	1	N
Plac9b	0.000219346	0	0.000219346	0	0	0.448402212	1	N
4933413J09Rik	0.000438693	0	0.000310169	0	0	0.283554642	1	N
Dnah12	0.000219346	0	0.000219346	0	0	0.448402212	1	N
Asb14	0.000438693	0	0.000310169	0	0	0.283554642	1	N
Gm2670	0.000877385	0	0.000438548	0	0	0.129288467	1	N
Gm41118	0.000219346	0	0.000219346	0	0	0.448402212	1	N
Msmb	0.000219346	0	0.000219346	0	0	0.448402212	1	N
Slc18a3	0	0.000381388	0	0.000381388	Inf	0.187394171	1	N
Gm28651	0.000219346	0	0.000219346	0	0	0.448402212	1	N
Rbp3	0.000438693	0	0.000310169	0	0	0.283554642	1	N
Npy4r	0.000219346	0	0.000219346	0	0	0.448402212	1	N
Fam25c	0.000658039	0	0.000379836	0	0	0.188996822	1	N
Gm17110	0.000438693	0	0.000310169	0	0	0.283554642	1	N
Mat1a	0.000219346	0	0.000219346	0	0	0.448402212	1	N
Sftpa1	0	0.000381388	0	0.000381388	Inf	0.187394171	1	N
Gm8126	0	0.001144165	0	0.000660332	Inf	0.022367909	1	N
Gm5799	0	0.000381388	0	0.000381388	Inf	0.187394171	1	N
Gm21154	0.000658039	0	0.000379836	0	0	0.188996822	1	N
Gm6526	0	0.000381388	0	0.000381388	Inf	0.187394171	1	N
Gm49087	0.000219346	0	0.000219346	0	0	0.448402212	1	N
Gm3371	0.000219346	0	0.000219346	0	0	0.448402212	1	N
Gm17173	0	0.000381388	0	0.000381388	Inf	0.187394171	1	N
Ptger2	0.000219346	0	0.000219346	0	0	0.448402212	1	N
Gm34250	0.000438693	0	0.000310169	0	0	0.283554642	1	N
Gm41144	0.000219346	0	0.000219346	0	0	0.448402212	1	N
Gm15221	0.000877385	0	0.000438548	0	0	0.129288467	1	N
Gm49150	0	0.000381388	0	0.000381388	Inf	0.187394171	1	N
Gm49189	0.000219346	0	0.000219346	0	0	0.448402212	1	N
Gm48975	0.000877385	0	0.000438548	0	0	0.129288467	1	N
Gm49004	0.000219346	0	0.000219346	0	0	0.448402212	1	N
Slc35f4	0	0.000381388	0	0.000381388	Inf	0.187394171	1	N
Gm36146	0.000219346	0	0.000219346	0	0	0.448402212	1	N
Olfr727	0.000219346	0	0.000219346	0	0	0.448402212	1	N
Olfr742	0.000219346	0	0.000219346	0	0	0.448402212	1	N
Rnase9	0.000658039	0	0.000658039	0	0	0.448402212	1	N
Gm49086	0.002193463	0	0.000692949	0	0	0.01641337	1	N
Trav4-2	0.000219346	0	0.000219346	0	0	0.448402212	1	N
Trav4-4-dv10	0.000219346	0	0.000219346	0	0	0.448402212	1	N
Gm30275	0.000219346	0	0.000219346	0	0	0.448402212	1	N
Trdc	0.001316078	0	0.000536992	0	0	0.063147676	1	N
Gm17428	0.000219346	0	0.000219346	0	0	0.448402212	1	N
Zfhx2os	0.000658039	0	0.000379836	0	0	0.188996822	1	N
Gzmn	0.000219346	0	0.000219346	0	0	0.448402212	1	N
Gm5142	0	0.000381388	0	0.000381388	Inf	0.187394171	1	N
Phf11a	0.000219346	0	0.000219346	0	0	0.448402212	1	N
Phf11b	0.000438693	0	0.000310169	0	0	0.283554642	1	N
Gm49390	0	0.000381388	0	0.000381388	Inf	0.187394171	1	N
Blk	0	0.000381388	0	0.000381388	Inf	0.187394171	1	N
Mir124a-1hg	0.000438693	0	0.000310169	0	0	0.283554642	1	N
Gm48449	0.000219346	0	0.000219346	0	0	0.448402212	1	N
Adra1a	0.000658039	0	0.000379836	0	0	0.188996822	1	N
Gm10860	0.000219346	0	0.000219346	0	0	0.448402212	1	N
Gm31107	0.000219346	0	0.000219346	0	0	0.448402212	1	N
Adam7	0.000219346	0	0.000219346	0	0	0.448402212	1	N
Gm41192	0.000219346	0	0.000219346	0	0	0.448402212	1	N
Gm16677	0.000438693	0	0.000310169	0	0	0.283554642	1	N
Gm33524	0.000219346	0	0.000219346	0	0	0.448402212	1	N
Sftpc	0.000219346	0	0.000219346	0	0	0.448402212	1	N
Gm41206	0.000219346	0	0.000219346	0	0	0.448402212	1	N
Gm17233	0.000219346	0	0.000219346	0	0	0.448402212	1	N
Rubcnl	0.000219346	0	0.000219346	0	0	0.448402212	1	N
Siah3	0.000219346	0	0.000219346	0	0	0.448402212	1	N
Gm1587	0	0.000381388	0	0.000381388	Inf	0.187394171	1	N
Gm6999	0.000877385	0	0.000438548	0	0	0.129288467	1	N
Gm48942	0.000219346	0	0.000219346	0	0	0.448402212	1	N
Klhl1	0.000219346	0	0.000219346	0	0	0.448402212	1	N
4930517O19Rik	0.000219346	0	0.000219346	0	0	0.448402212	1	N
AC102815.1	0.000219346	0	0.000219346	0	0	0.448402212	1	N
Acod1	0.000219346	0	0.000219346	0	0	0.448402212	1	N
Slain1os	0.000219346	0	0.000219346	0	0	0.448402212	1	N
Gm35909	0.001096732	0	0.000904341	0	0	0.283554647	1	N
Slitrk6	0.000658039	0	0.000379836	0	0	0.188996822	1	N
4930524C18Rik	0	0.000381388	0	0.000381388	Inf	0.187394171	1	N
1700100I10Rik	0.000219346	0	0.000219346	0	0	0.448402212	1	N
Gm9376	0	0.000381388	0	0.000381388	Inf	0.187394171	1	N
Gm27198	0	0.000381388	0	0.000381388	Inf	0.187394171	1	N
Oxgr1	0.000219346	0	0.000219346	0	0	0.448402212	1	N
Gm4681	0	0.000381388	0	0.000381388	Inf	0.187394171	1	N
Gpr18	0	0.000762777	0	0.000539262	Inf	0.062219196	1	N
Timm8a2	0.000438693	0	0.000310169	0	0	0.283554642	1	N
Itgbl1	0.000219346	0	0.000219346	0	0	0.448402212	1	N
Gm10721	0.000219346	0	0.000219346	0	0	0.448402212	1	N
Casp12	0	0.000381388	0	0.000381388	Inf	0.187394171	1	N
Mmp13	0	0.000381388	0	0.000381388	Inf	0.187394171	1	N
Mmp3	0	0.000381388	0	0.000381388	Inf	0.187394171	1	N
AV064505	0	0.000381388	0	0.000381388	Inf	0.187394171	1	N
4930568E12Rik	0	0.000381388	0	0.000381388	Inf	0.187394171	1	N
Gm34069	0	0.000762777	0	0.000539262	Inf	0.062219196	1	N
Gm7607	0.000219346	0	0.000219346	0	0	0.448402212	1	N
Piwil4	0.000658039	0	0.000379836	0	0	0.188996822	1	N
Olfr859	0	0.000381388	0	0.000381388	Inf	0.187394171	1	N
Gm10701	0.000438693	0	0.000310169	0	0	0.283554642	1	N
Gm29824	0.000658039	0	0.000379836	0	0	0.188996822	1	N
Gm31408	0.000219346	0	0.000219346	0	0	0.448402212	1	N
Gm39317	0	0.000381388	0	0.000381388	Inf	0.187394171	1	N
Gm47777	0	0.000381388	0	0.000381388	Inf	0.187394171	1	N
Gm27164	0	0.000381388	0	0.000381388	Inf	0.187394171	1	N
Kirrel3os	0.000438693	0	0.000310169	0	0	0.283554642	1	N
Gm39318	0	0.000762777	0	0.000539262	Inf	0.062219196	1	N
Pate4	0.000219346	0	0.000219346	0	0	0.448402212	1	N
Pate1	0.000438693	0	0.000310169	0	0	0.283554642	1	N
9230113P08Rik	0.000219346	0	0.000219346	0	0	0.448402212	1	N
Gm27187	0.000219346	0	0.000219346	0	0	0.448402212	1	N
Gm26787	0.003509542	0	0.000875941	0	0	0.002392754	1	N
Gm34885	0.000219346	0	0.000219346	0	0	0.448402212	1	N
Hepacam	0.000219346	0	0.000219346	0	0	0.448402212	1	N
Panx3	0	0.000381388	0	0.000381388	Inf	0.187394171	1	N
Olfr876	0	0.000381388	0	0.000381388	Inf	0.187394171	1	N
Olfr895	0.000219346	0	0.000219346	0	0	0.448402212	1	N
Olfr901	0	0.000381388	0	0.000381388	Inf	0.187394171	1	N
Olfr904	0	0.000381388	0	0.000381388	Inf	0.187394171	1	N
Olfr905	0.000658039	0	0.000379836	0	0	0.188996822	1	N
Olfr912	0.000658039	0	0.000379836	0	0	0.188996822	1	N
Olfr979	0.000219346	0	0.000219346	0	0	0.448402212	1	N
Olfr983	0	0.000762777	0	0.000539262	Inf	0.062219196	1	N
Tmem225	0.000219346	0	0.000219346	0	0	0.448402212	1	N
Gm48284	0.000219346	0	0.000219346	0	0	0.448402212	1	N
Jhy	0	0.000381388	0	0.000381388	Inf	0.187394171	1	N
Gm29909	0	0.000381388	0	0.000381388	Inf	0.187394171	1	N
Gm29961	0.000438693	0	0.000310169	0	0	0.283554642	1	N
Gm3898	0.000438693	0	0.000310169	0	0	0.283554642	1	N
Gm10688	0	0.000381388	0	0.000381388	Inf	0.187394171	1	N
Ccdc153	0	0.001525553	0	0.00076234	Inf	0.008348536	1	N
Cxcr5	0	0.000381388	0	0.000381388	Inf	0.187394171	1	N
Gm10684	0.000219346	0	0.000219346	0	0	0.448402212	1	N
Tmprss4	0.000219346	0	0.000219346	0	0	0.448402212	1	N
4833428L15Rik	0	0.000381388	0	0.000381388	Inf	0.187394171	1	N
Gm47544	0	0.000762777	0	0.000539262	Inf	0.062219196	1	N
4931429L15Rik	0.000438693	0	0.000310169	0	0	0.283554642	1	N
Gm40518	0.000219346	0	0.000219346	0	0	0.448402212	1	N
Gm32335	0	0.000762777	0	0.000539262	Inf	0.062219196	1	N
Htr3b	0.000219346	0	0.000219346	0	0	0.448402212	1	N
1700042D02Rik	0.000219346	0	0.000219346	0	0	0.448402212	1	N
Gm47077	0	0.000381388	0	0.000381388	Inf	0.187394171	1	N
Btg4	0	0.000381388	0	0.000381388	Inf	0.187394171	1	N
4833427G06Rik	0.000658039	0	0.000379836	0	0	0.188996822	1	N
Gm32742	0	0.000381388	0	0.000381388	Inf	0.187394171	1	N
Gm6980	0	0.000381388	0	0.000381388	Inf	0.187394171	1	N
4930510E17Rik	0.000219346	0	0.000219346	0	0	0.448402212	1	N
Sln	0.000219346	0	0.000219346	0	0	0.448402212	1	N
Sh2d7	0.000219346	0	0.000219346	0	0	0.448402212	1	N
Gm47887	0.000219346	0	0.000219346	0	0	0.448402212	1	N
Gm17226	0.000877385	0	0.000438548	0	0	0.129288467	1	N
Peak1os	0.000219346	0	0.000219346	0	0	0.448402212	1	N
Gm26868	0.000658039	0	0.000379836	0	0	0.188996822	1	N
Odf3l1	0	0.000381388	0	0.000381388	Inf	0.187394171	1	N
Gm47237	0.000219346	0	0.000219346	0	0	0.448402212	1	N
Gm16130	0.000219346	0	0.000219346	0	0	0.448402212	1	N
Gm47271	0.000219346	0	0.000219346	0	0	0.448402212	1	N
Gm49334	0.000219346	0	0.000219346	0	0	0.448402212	1	N
Gm9869	0.000219346	0	0.000219346	0	0	0.448402212	1	N
Gm34004	0	0.000381388	0	0.000381388	Inf	0.187394171	1	N
Gm48193	0	0.000381388	0	0.000381388	Inf	0.187394171	1	N
Gm47350	0.000219346	0	0.000219346	0	0	0.448402212	1	N
Gm28379	0	0.001144165	0	0.000660332	Inf	0.022367909	1	N
Gm10647	0.000219346	0	0.000219346	0	0	0.448402212	1	N
Gm20745	0.000219346	0	0.000219346	0	0	0.448402212	1	N
Aqp9	0	0.000381388	0	0.000381388	Inf	0.187394171	1	N
BC065403	0.001096732	0	0.000490258	0	0	0.089864744	1	N
Gm27211	0.000219346	0	0.000219346	0	0	0.448402212	1	N
Gfral	0.000219346	0	0.000219346	0	0	0.448402212	1	N
Gm34829	0.000219346	0	0.000219346	0	0	0.448402212	1	N
Gsta1	0.000219346	0	0.000219346	0	0	0.448402212	1	N
Gm26713	0.000219346	0	0.000219346	0	0	0.448402212	1	N
Gm46123	0.000219346	0	0.000219346	0	0	0.448402212	1	N
Gm2109	0.000877385	0	0.000438548	0	0	0.129288467	1	N
Mrap2	0.000658039	0	0.000379836	0	0	0.188996822	1	N
Trim43c	0.000219346	0	0.000219346	0	0	0.448402212	1	N
4930579C12Rik	0.000219346	0	0.000219346	0	0	0.448402212	1	N
Ankrd34c	0.000219346	0	2.19E-04	0	0	0.448402212	1	N
Gm30849	0	0.000381388	0	0.000381388	Inf	0.187394171	1	N
Gm28652	0.000219346	0	0.000219346	0	0	0.448402212	1	N
Zic4	0.000438693	0	0.000310169	0	0	0.283554642	1	N
Gm31409	0	0.000762777	0	0.000762777	Inf	0.187394171	1	N
1700057G04Rik	0.000219346	0	0.000219346	0	0	0.448402212	1	N
Gm28085	0.000438693	0	0.000310169	0	0	0.283554642	1	N
A930006L05Rik	0.000219346	0	0.000219346	0	0	0.448402212	1	N
Prr23a1	0.000219346	0	0.000219346	0	0	0.448402212	1	N
Gm1123	0.000219346	0	0.000219346	0	0	0.448402212	1	N
9630041A04Rik	0.000219346	0	0.000219346	0	0	0.448402212	1	N
Gm26846	0	0.000762777	0	0.000539262	Inf	0.062219196	1	N
Gm47416	0	0.000381388	0	0.000381388	Inf	0.187394171	1	N
Gm33054	0.000658039	0	0.000379836	0	0	0.188996822	1	N
Gm28548	0	0.000762777	0	0.000539262	Inf	0.062219196	1	N
Gm19667	0.000219346	0	0.000219346	0	0	0.448402212	1	N
Col6a4	0.000438693	0	0.000310169	0	0	0.283554642	1	N
Iqcf5	0.000438693	0	0.000310169	0	0	0.283554642	1	N
Gm28111	0.000219346	0	0.000219346	0	0	0.448402212	1	N
Gm17118	0	0.000381388	0	0.000381388	Inf	0.187394171	1	N
Gm34106	0	0.000762777	0	0.000539262	Inf	0.062219196	1	N
Lsmem2	0.000219346	0	0.000219346	0	0	0.448402212	1	N
Gm37974	0.000219346	0	0.000219346	0	0	0.448402212	1	N
4930535L15Rik	0	0.000381388	0	0.000381388	Inf	0.187394171	1	N
Mst1	0.000219346	0	0.000219346	0	0	0.448402212	1	N
Fbxw16	0.000219346	0	0.000219346	0	0	0.448402212	1	N
Fbxw19	0.000219346	0	0.000219346	0	0	0.448402212	1	N
Fbxw27	0	0.000381388	0	0.000381388	Inf	0.187394171	1	N
Gm42470	0.000219346	0	0.000219346	0	0	0.448402212	1	N
Prss42	0.000219346	0	0.000219346	0	0	0.448402212	1	N
Prss43	0	0.000381388	0	0.000381388	Inf	0.187394171	1	N
Trank1	0.000658039	0	0.000379836	0	0	0.188996822	1	N
Dclk3	0	0.000381388	0	0.000381388	Inf	0.187394171	1	N
Gm43236	0.000219346	0	2.19E-04	0	0	0.448402212	1	N
Stac	0.000219346	0	0.000219346	0	0	0.448402212	1	N
2900079G21Rik	0.000219346	0	0.000219346	0	0	0.448402212	1	N
AU023762	0.000438693	0	0.000310169	0	0	0.283554642	1	N
C130032M10Rik	0.000219346	0	0.000219346	0	0	0.448402212	1	N
Gm48007	0.000438693	0	0.000310169	0	0	0.283554642	1	N
Gm4668	0	0.000381388	0	0.000381388	Inf	0.187394171	1	N
Gm26614	0.000877385	0	0.000438548	0	0	0.129288467	1	N
Slc22a13	0.000877385	0	0.000438548	0	0	0.129288467	1	N
Scn11a	0.000219346	0	0.000219346	0	0	0.448402212	1	N
Ccr8	0.000219346	0	0.000219346	0	0	0.448402212	1	N
Gm5922	0	0.000381388	0	0.000381388	Inf	0.187394171	1	N
Gm38642	0.000219346	0	0.000219346	0	0	0.448402212	1	N
Gm39460	0.000438693	0	0.000310169	0	0	0.283554642	1	N
Lyzl4	0.000219346	0	0.000219346	0	0	0.448402212	1	N
Klhl40	0.000877385	0	0.000438548	0	0	0.129288467	1	N
Hhatl	0.000438693	0	0.000310169	0	0	0.283554642	1	N
Gm39464	0.001316078	0	0.000980861	0	0	0.283554647	1	N
Gm47134	0.000219346	0	0.000219346	0	0	0.448402212	1	N
Gm47136	0	0.000381388	0	0.000381388	Inf	0.187394171	1	N
Gm35549	0	0.000381388	0	0.000381388	Inf	0.187394171	1	N
Gm47162	0.000438693	0	0.000310169	0	0	0.283554642	1	N
Slc6a20a	0	0.000762777	0	0.000539262	Inf	0.062219196	1	N
Gm17200	0.000219346	0	0.000219346	0	0	0.448402212	1	N
Ccr9	0.000219346	0	0.000219346	0	0	0.448402212	1	N
Cxcr6	0.000219346	0	0.000219346	0	0	0.448402212	1	N
Xcr1	0	0.000381388	0	0.000381388	Inf	0.187394171	1	N
Gm12735	0.000219346	0	0.000219346	0	0	0.448402212	1	N
Sec14l3	0.000658039	0	0.000379836	0	0	0.188996822	1	N
Wap	0.000219346	0	0.000219346	0	0	0.448402212	1	N
Abca13	0.000219346	0	0.000219346	0	0	0.448402212	1	N
Gm12056	0	0.000381388	0	0.000381388	Inf	0.187394171	1	N
Gm28048	0.000438693	0	0.000310169	0	0	0.283554642	1	N
Gm12061	0.000219346	0	0.000219346	0	0	0.448402212	1	N
Gm6899	0.000438693	0	0.000310169	0	0	0.283554642	1	N
Gm6685	0.000658039	0	0.000379836	0	0	0.188996822	1	N
Gm12088	0	0.000762777	0	0.000539262	Inf	0.062219196	1	N
Gm29237	0	0.000381388	0	0.000381388	Inf	0.187394171	1	N
4930505A04Rik	0.000658039	0	0.000379836	0	0	0.188996822	1	N
Hbq1a	0.000219346	0	0.000219346	0	0	0.448402212	1	N
Gm12111	0.000877385	0	0.000438548	0	0	0.129288467	1	N
Gm12114	0.000219346	0	0.000219346	0	0	0.448402212	1	N
Gm12116	0.000219346	0	0.000219346	0	0	0.448402212	1	N
Lcp2	0.000438693	0	0.000310169	0	0	0.283554642	1	N
Fbll1	0	0.000381388	0	0.000381388	Inf	0.187394171	1	N
Gabra1	0.000219346	0	0.000219346	0	0	0.448402212	1	N
Fabp6	0	0.000381388	0	0.000381388	Inf	0.187394171	1	N
Fndc9	0.000219346	0	0.000219346	0	0	0.448402212	1	N
Itk	0.000438693	0	0.000310169	0	0	0.283554642	1	N
Gm12167	0.000219346	0	0.000219346	0	0	0.448402212	1	N
Fam71b	0.000219346	0	2.19E-04	0	0	0.448402212	1	N
Gm5431	0.000658039	0	0.000379836	0	0	0.188996822	1	N
Gm12185	0.000219346	0	0.000219346	0	0	0.448402212	1	N
Ifi47	0.000219346	0	0.000219346	0	0	0.448402212	1	N
Olfr1394	0.000219346	0	0.000219346	0	0	0.448402212	1	N
Olfr1393	0.000438693	0	0.000310169	0	0	0.283554642	1	N
Olfr1391	0.000219346	0	0.000219346	0	0	0.448402212	1	N
Olfr1385	0.000219346	0	0.000219346	0	0	0.448402212	1	N
Scgb3a1	0.000438693	0	0.000310169	0	0	0.283554642	1	N
Gm12200	0.000219346	0	0.000219346	0	0	0.448402212	1	N
9230009I02Rik	0.000219346	0	0.000219346	0	0	0.448402212	1	N
Gm10447	0	0.000381388	0	0.000381388	Inf	0.187394171	1	N
Gm9945	0.000219346	0	0.000219346	0	0	0.448402212	1	N
Il4	0.000219346	0	0.000219346	0	0	0.448402212	1	N
Il13	0.000219346	0	0.000219346	0	0	0.448402212	1	N
Meikin	0.000219346	0	0.000219346	0	0	0.448402212	1	N
Gm12227	0.000219346	0	0.000219346	0	0	0.448402212	1	N
Gm12236	0.000219346	0	0.000219346	0	0	0.448402212	1	N
Nmur2	0.000219346	0	0.000219346	0	0	0.448402212	1	N
Gm12243	0.000219346	0	0.000219346	0	0	0.448402212	1	N
4933424L21Rik	0	0.000762777	0	0.000539262	Inf	0.062219196	1	N
Gm12253	0.000219346	0	0.000219346	0	0	0.448402212	1	N
Olfr30	0	0.000381388	0	0.000381388	Inf	0.187394171	1	N
Olfr325	0.000219346	0	0.000219346	0	0	0.448402212	1	N
Trim58	0.000438693	0	0.000310169	0	0	0.283554642	1	N
Btnl10	0.000438693	0	0.000310169	0	0	0.283554642	1	N
Trim17	0.000219346	0	0.000219346	0	0	0.448402212	1	N
Aldh3a1	0.000219346	0	0.000219346	0	0	0.448402212	1	N
Gm27194	0.000219346	0	0.000219346	0	0	0.448402212	1	N
Cdrt4	0.000438693	0	0.000310169	0	0	0.283554642	1	N
B130011K05Rik	0.000438693	0	0.000310169	0	0	0.283554642	1	N
Gm12292	0.000877385	0	0.000438548	0	0	0.129288467	1	N
Tmem238l	0.000219346	0	0.000219346	0	0	0.448402212	1	N
Myh4	0.000219346	0	0.000219346	0	0	0.448402212	1	N
Myh13	0.000219346	0	0.000219346	0	0	0.448402212	1	N
Rcvrn	0.001535424	0	0.000579954	0	0	0.044729458	1	N
Dhrs7c	0.000219346	0	0.000219346	0	0	0.448402212	1	N
C78197	0.000438693	0	0.000310169	0	0	0.283554642	1	N
9130213A22Rik	0	0.000381388	0	0.000381388	Inf	0.187394171	1	N
Alox12b	0	0.000381388	0	0.000381388	Inf	0.187394171	1	N
Kcnab3os	0.000219346	0	0.000219346	0	0	0.448402212	1	N
Spem1	0.000877385	0	0.000438548	0	0	0.129288467	1	N
Chrne	0.000438693	0	0.000310169	0	0	0.283554642	1	N
Gm12315	0	0.000381388	0	0.000381388	Inf	0.187394171	1	N
Slc13a5	0.000219346	0	0.000219346	0	0	0.448402212	1	N
4732414G09Rik	0	0.000381388	0	0.000381388	Inf	0.187394171	1	N
Trpv1	0.000438693	0	0.000310169	0	0	0.283554642	1	N
Spata22	0.000658039	0	0.000379836	0	0	0.188996822	1	N
Gm12333	0.000438693	0	0.000310169	0	0	0.283554642	1	N
Gm26780	0.000219346	0	0.000219346	0	0	0.448402212	1	N
Gm11190	0.000219346	0	0.000219346	0	0	0.448402212	1	N
Foxn1	0.000877385	0	0.000438548	0	0	0.129288467	1	N
Slc13a2	0.000219346	0	0.000219346	0	0	0.448402212	1	N
AU040972	0.000438693	0	0.000310169	0	0	0.283554642	1	N
Rab11fip4os1	0.000658039	0	0.000379836	0	0	0.188996822	1	N
5530401A14Rik	0.000219346	0	0.000219346	0	0	0.448402212	1	N
Ccl2	0	0.000762777	0	0.000539262	Inf	0.062219196	1	N
1190001M18Rik	0.001316078	0	0.000536992	0	0	0.063147676	1	N
Gas2l2	0.000219346	0	0.000219346	0	0	0.448402212	1	N
Gm11479	0.000438693	0	0.000310169	0	0	0.283554642	1	N
Mir142hg	0.001096732	0	0.000490258	0	0	0.089864744	1	N
Mpo	0.000219346	0	0.000219346	0	0	0.448402212	1	N
Olfr463	0.000219346	0	0.000219346	0	0	0.448402212	1	N
Gm11493	0.000219346	0	0.000219346	0	0	0.448402212	1	N
Scpep1os	0.000219346	0	0.000219346	0	0	0.448402212	1	N
Elobl	0.000219346	0	0.000219346	0	0	0.448402212	1	N
Gm525	0.000219346	0	0.000219346	0	0	0.448402212	1	N
Gm2018	0.000219346	0	0.000219346	0	0	0.448402212	1	N
Wfikkn2	0.000438693	0	0.000310169	0	0	0.283554642	1	N
Sgca	0.000219346	0	0.000219346	0	0	0.448402212	1	N
Dlx4os	0.001316078	0	0.000536992	0	0	0.063147676	1	N
Gm11528	0.000438693	0	0.000310169	0	0	0.283554642	1	N
Hoxb13	0.000438693	0	0.000310169	0	0	0.283554642	1	N
2010300F17Rik	0.000219346	0	0.000219346	0	0	0.448402212	1	N
Gm11537	0.000219346	0	0.000219346	0	0	0.448402212	1	N
Gm11525	0.000219346	0	2.19E-04	0	0	0.448402212	1	N
4933428G20Rik	0	0.000381388	0	0.000381388	Inf	0.187394171	1	N
Neurod2	0	0.000381388	0	0.000381388	Inf	0.187394171	1	N
[truncated: 23,375 more rows]
