# Supplementary material for: Gastrulation-stage gene expression in Nipbl+/− mouse embryos foreshadows the development of syndromic birth defects
Source: Sci Adv. 2024 Mar 20;10(12):eadl4239. doi: 10.1126/sciadv.adl4239 (PMC10954218; doi:10.1126/sciadv.adl4239)
Supplement: Supplementary file 2 — Data S1 to S45 [file sciadv.adl4239_data_s1_to_s45.zip › Supplementary Data2/Data_S18.csv]

Embryo	Cell_Barcode	UMAP_1	UMAP_2	Cluster	Cell_Type	Velocity_1	Velocity_2
LB1	AAACCTGAGCTGAACG-1	3.659137286	-3.639479707	8	Second heart field	0.042508506	-0.016044296
LB1	AAACCTGAGTCTCAAC-1	1.798803128	1.361205747	5	Mesp1-expressing mesoderm progenitor	0.064141461	0.049685714
LB1	AAACCTGTCCTGCTTG-1	4.998319901	12.23196261	17	Primitive erythrocyte	0.056755493	0.060637514
LB1	AAACGGGCACTTCTGC-1	0.197064705	-1.413363765	5	Mesp1-expressing mesoderm progenitor	0.042051046	-0.009966318
LB1	AAACGGGTCACTTACT-1	5.314880646	1.636972239	12	First heart field	0.049810179	-0.021574801
LB1	AAACGGGTCTTAACCT-1	-4.346405708	-4.446305344	6	Paraxial mesoderm progenitor	0.056485606	-0.04040619
LB1	AAAGATGCACATGACT-1	-5.963875972	-2.257736275	6	Paraxial mesoderm progenitor	0.026343042	-0.050327967
LB1	AAAGATGCATTCCTGC-1	-5.907396518	-0.792325208	6	Paraxial mesoderm progenitor	0.015574231	-0.079697678
LB1	AAAGCAACAGGCTCAC-1	8.432947911	0.157464614	11	First heart field	-0.004239136	0.004432191
LB1	AAAGTAGAGATCCGAG-1	0.100215047	0.462945146	5	Mesp1-expressing mesoderm progenitor	0.07521276	-0.004990423
LB1	AAAGTAGAGGACGAAA-1	-9.227380001	2.336553147	4	Neuromesodermal progenitor	0.003014316	-0.018088014
LB1	AAAGTAGAGGTCGGAT-1	-5.807669841	0.295235088	4	Neuromesodermal progenitor	-0.000194796	-0.102344264
LB1	AAAGTAGCACCCAGTG-1	5.432618416	7.913670947	16	Hemangioblast	-0.021643538	0.085265116
LB1	AAAGTAGCAGCCTATA-1	-0.638130807	2.299107005	7	Primordial germ cell	0.003648211	-0.039079742
LB1	AACACGTTCACCCTCA-1	1.158877171	-3.351454089	8	Second heart field	0.084224469	0.005252622
LB1	AACACGTTCGTTTATC-1	-4.334069454	-4.623320649	6	Paraxial mesoderm progenitor	0.072366916	-0.040431055
LB1	AACCATGAGCGAGAAA-1	0.036351058	-5.493373463	9	Paraxial mesoderm	0.045304384	-0.017818406
LB1	AACCATGCACTAAGTC-1	-2.54451152	0.062024882	5	Mesp1-expressing mesoderm progenitor	0.036339326	-0.023016513
LB1	AACCATGTCCCATTAT-1	-6.250447952	-0.644108007	4	Neuromesodermal progenitor	0.045103702	-0.102711079
LB1	AACCGCGAGTCTCAAC-1	-6.472764217	-1.334948848	6	Paraxial mesoderm progenitor	0.039086698	-0.093625752
LB1	AACCGCGCATGCTGGC-1	2.008650936	-4.92274339	8	Second heart field	0.038364192	0.01346636
LB1	AACCGCGGTGTGAATA-1	-6.147021019	-2.199764798	6	Paraxial mesoderm progenitor	0.030662592	-0.063893719
LB1	AACCGCGTCAACTCTT-1	-3.644874059	-2.359470914	6	Paraxial mesoderm progenitor	0.012934197	-0.04896504
LB1	AACGTTGCAATCCAAC-1	-6.837095939	3.877989461	4	Neuromesodermal progenitor	0.017791067	-0.007942326
LB1	AACGTTGCAGGACCCT-1	-3.420488321	-3.393827269	6	Paraxial mesoderm progenitor	0.026515036	-0.045041036
LB1	AACGTTGGTAGCGTCC-1	7.500038422	1.594340017	11	First heart field	0.047244764	-0.01477988
LB1	AACTCAGAGCGTAATA-1	4.61826495	1.952678373	12	First heart field	-0.030388539	0.018117384
LB1	AACTCCCCACCAGCAC-1	-6.605571949	3.066930702	4	Neuromesodermal progenitor	0.01369853	0.004338328
LB1	AACTCCCGTCACCTAA-1	-5.791866504	-2.824252675	6	Paraxial mesoderm progenitor	0.044552341	-0.075255345
LB1	AACTCCCGTGCTCTTC-1	3.387611903	1.320995857	12	First heart field	0.06135892	0.02847916
LB1	AACTCCCGTTAAGGGC-1	-5.028425895	-4.202414105	6	Paraxial mesoderm progenitor	0.067862895	-0.046170329
LB1	AACTCTTCAACGCACC-1	-5.400254928	-3.607743094	6	Paraxial mesoderm progenitor	0.024011221	-0.077680362
LB1	AACTCTTGTTCGCTAA-1	-3.729124986	-0.773290465	5	Mesp1-expressing mesoderm progenitor	0.026109073	-0.076632782
LB1	AACTCTTTCTGCTGTC-1	-6.656545841	3.025164535	4	Neuromesodermal progenitor	0.009337636	-0.025329683
LB1	AACTGGTTCGTTGACA-1	-7.143232547	4.116175582	4	Neuromesodermal progenitor	0.017868221	0.002824935
LB1	AACTTTCAGATATGCA-1	2.221897877	-3.002090762	8	Second heart field	0.046716437	0.010049971
LB1	AACTTTCCATACCATG-1	-2.580782854	-4.010758469	6	Paraxial mesoderm progenitor	0.058446601	-0.028696512
LB1	AACTTTCGTGAGGGTT-1	-5.586523735	3.300942828	4	Neuromesodermal progenitor	-0.005259459	-0.00980265
LB1	AACTTTCTCAGCCTAA-1	-1.454512679	2.924383094	7	Primordial germ cell	0.020537126	-0.048847571
LB1	AACTTTCTCTTTACGT-1	3.54682783	1.65657561	12	First heart field	0.054503227	0.030897482
LB1	AAGACCTCAAGCCGCT-1	2.798063315	-8.531525204	10	Paraxial mesoderm	-0.015219695	0.001855403
LB1	AAGACCTCAGGTGGAT-1	-5.294698917	-4.19738395	6	Paraxial mesoderm progenitor	0.076408443	-0.05355697
LB1	AAGACCTGTTCGCTAA-1	-6.815541469	1.959156325	4	Neuromesodermal progenitor	0.017744668	-0.076523001
LB1	AAGCCGCAGCAGATCG-1	8.27322749	-0.227149139	11	First heart field	-0.000918016	0.002325116
LB1	AAGCCGCGTCATGCAT-1	-5.991161548	-3.343010018	6	Paraxial mesoderm progenitor	0.04977359	-0.076646265
LB1	AAGGAGCGTAGATTAG-1	-5.221820556	-1.731473992	6	Paraxial mesoderm progenitor	0.015961852	-0.106058815
LB1	AAGGCAGAGTTTGCGT-1	-2.074301206	-4.183601926	5	Mesp1-expressing mesoderm progenitor	0.023152261	-0.024387884
LB1	AAGGCAGCAGGATTGG-1	1.834601558	-8.456928799	10	Paraxial mesoderm	0.000957494	-0.001014277
LB1	AAGGTTCCAGGTCTCG-1	-5.009659015	-4.002028535	6	Paraxial mesoderm progenitor	0.076025169	-0.069992755
LB1	AAGTCTGCACGGACAA-1	-5.641668998	-2.747626136	6	Paraxial mesoderm progenitor	0.024872875	-0.037369562
LB1	AATCCAGAGTCATGCT-1	-0.492342257	-2.445022891	5	Mesp1-expressing mesoderm progenitor	0.093910178	-0.030463516
LB1	AATCCAGCATTACCTT-1	-5.554056846	-1.562585662	6	Paraxial mesoderm progenitor	0.013273423	-0.088798637
LB1	AATCGGTAGTTCCACA-1	-2.596333944	0.536611666	5	Mesp1-expressing mesoderm progenitor	0.032930811	-0.066099857
LB1	AATCGGTCACTAAGTC-1	-6.80914756	0.75212421	4	Neuromesodermal progenitor	0.026493268	-0.112318493
LB1	AATCGGTTCACATACG-1	-6.141915046	-2.231071542	6	Paraxial mesoderm progenitor	0.039859899	-0.072759289
LB1	AATCGGTTCGCAAACT-1	-5.690816604	-2.983349393	6	Paraxial mesoderm progenitor	0.035428648	-0.068310228
LB1	ACACCAAAGCTAAACA-1	-2.706538164	0.393241448	5	Mesp1-expressing mesoderm progenitor	0.071851464	-0.006438493
LB1	ACACCAAAGGCATTGG-1	-6.471333229	-1.508819888	6	Paraxial mesoderm progenitor	0.036212726	-0.096504481
LB1	ACACCAAAGTTACGGG-1	-1.608429872	2.939012458	7	Primordial germ cell	0.020080064	-0.03006376
LB1	ACACCAACAAGCCTAT-1	4.61528138	8.930159023	16	Hemangioblast	-0.022076079	-0.001821108
LB1	ACACCAAGTGATGTGG-1	2.437062777	-4.503220628	8	Second heart field	0.057980861	0.012752811
LB1	ACACCAATCGTCACGG-1	8.183941639	0.251391252	11	First heart field	0.03952831	0.003898653
LB1	ACACCCTAGCGATGAC-1	-9.97034093	7.056649139	18	Primitive node	-0.023559497	0.023674674
LB1	ACACCCTTCAGCGACC-1	-1.396311485	2.855098893	7	Primordial germ cell	0.031836761	-0.05606139
LB1	ACACCCTTCCAAACTG-1	7.379490651	1.619507601	11	First heart field	0.052261604	-0.042936637
LB1	ACACCGGCATGCATGT-1	-6.851699554	-0.816399644	4	Neuromesodermal progenitor	0.039213455	-0.108106108
LB1	ACACCGGTCTACCAGA-1	-0.550279044	0.144944151	5	Mesp1-expressing mesoderm progenitor	0.060301332	-0.00103352
LB1	ACACTGAAGGGTTTCT-1	0.844850696	-7.5174628	9	Paraxial mesoderm	0.025899544	-0.009802559
LB1	ACACTGACACATTAGC-1	0.6721519	-0.397950003	5	Mesp1-expressing mesoderm progenitor	0.043858417	-0.001799708
LB1	ACACTGACATGCCCGA-1	-4.824573719	-0.591167817	5	Mesp1-expressing mesoderm progenitor	0.023199826	-0.023898105
LB1	ACACTGAGTCCTGCTT-1	-6.628395282	2.881383111	4	Neuromesodermal progenitor	0.015831005	-0.049336165
LB1	ACACTGAGTCGAGATG-1	-7.190438472	1.366305401	4	Neuromesodermal progenitor	0.009187797	-0.111543517
LB1	ACAGCCGAGCGAGAAA-1	-4.820096218	-3.706162045	6	Paraxial mesoderm progenitor	0.024699892	-0.08975075
LB1	ACAGCTAAGTCAATAG-1	-8.004903041	2.006299426	4	Neuromesodermal progenitor	0.009071007	-0.04277428
LB1	ACATACGAGATCACGG-1	4.519680775	7.852462699	16	Hemangioblast	-0.010164513	0.090994801
LB1	ACATACGAGCGATGAC-1	-3.97848817	-3.909777234	6	Paraxial mesoderm progenitor	0.007992337	-0.061222554
LB1	ACATACGGTTAAGAAC-1	0.925752855	-5.633768628	9	Paraxial mesoderm	0.027557212	-0.04184992
LB1	ACATACGGTTACGCGC-1	7.68237809	-1.497795413	11	First heart field	0.035059858	0.02727046
LB1	ACATACGTCAACCATG-1	4.434741295	-2.092356751	8	Second heart field	0.09066998	0.035654376
LB1	ACATCAGAGACAAGCC-1	1.57799641	-7.958176205	10	Paraxial mesoderm	0.00049511	-0.031711904
LB1	ACATCAGAGCTCCTTC-1	4.842807091	6.43251889	16	Hemangioblast	0.040078679	-0.039749202
LB1	ACATCAGAGGCAGTCA-1	-3.621573173	-4.263839791	6	Paraxial mesoderm progenitor	0.055426508	-0.04894928
LB1	ACATCAGCAACGATGG-1	-4.11616727	-4.242662022	6	Paraxial mesoderm progenitor	0.040134515	-0.053930916
LB1	ACATGGTAGCAGCGTA-1	7.186040677	-0.66843767	11	First heart field	0.058990988	0.02248901
LB1	ACATGGTCATTATCTC-1	-8.221971714	2.274250319	4	Neuromesodermal progenitor	0.002670379	-0.037222968
LB1	ACATGGTCATTCTCAT-1	3.112156189	-7.401334355	10	Paraxial mesoderm	0.016102148	0.0149946
LB1	ACCAGTAAGACTAGAT-1	-8.130751812	0.9921016	4	Neuromesodermal progenitor	0.00709754	-0.098856873
LB1	ACCAGTAAGATTACCC-1	6.853292263	0.173412567	11	First heart field	0.057725695	-0.004057596
LB1	ACCAGTAGTCGCGAAA-1	-1.443468176	3.467565706	7	Primordial germ cell	0.003840729	0.005709391
LB1	ACCAGTATCGTAGATC-1	-1.196376049	-1.567177484	5	Mesp1-expressing mesoderm progenitor	0.026393383	-0.067362935
LB1	ACCCACTAGTCGAGTG-1	-6.027028286	-1.124437282	6	Paraxial mesoderm progenitor	0.013487854	-0.090546818
LB1	ACCCACTTCACCTCGT-1	-10.56953069	6.481180599	18	Primitive node	0.009290834	0.023567837
LB1	ACCGTAAAGGCTAGCA-1	1.005218662	-7.668207715	10	Paraxial mesoderm	0.020875061	-0.046116456
LB1	ACCGTAAAGTGGCACA-1	3.386515654	-7.24093158	10	Paraxial mesoderm	-0.007995935	-0.050411914
LB1	ACCGTAACAGAAGCAC-1	-6.002819263	-1.148947666	6	Paraxial mesoderm progenitor	-0.010364782	-0.064732932
LB1	ACCGTAAGTGTGTGCC-1	-6.922403537	2.431568315	4	Neuromesodermal progenitor	0.005017059	-0.077851298
LB1	ACCGTAAGTTCATGGT-1	-6.196313106	-1.58267648	6	Paraxial mesoderm progenitor	0.034650336	-0.092007984
LB1	ACCTTTATCATAACCG-1	-0.374532693	-4.673215459	9	Paraxial mesoderm	0.0346035	-0.023416455
LB1	ACGAGCCAGCATCATC-1	1.152073897	-7.847033093	10	Paraxial mesoderm	0.014413909	-0.002696235
LB1	ACGAGGAGTGGTTTCA-1	8.427129544	0.552862143	11	First heart field	0.008036611	-0.014573495
LB1	ACGAGGATCACATACG-1	4.837467946	6.694457462	16	Hemangioblast	0.029957077	-0.052671232
LB1	ACGAGGATCATAGCAC-1	-5.488508903	-2.659956286	6	Paraxial mesoderm progenitor	0.055732799	-0.089745654
LB1	ACGAGGATCTACTCAT-1	-3.272906505	1.074634363	5	Mesp1-expressing mesoderm progenitor	0.071385918	-0.048632088
LB1	ACGATACGTTATCGGT-1	2.915857113	-7.573923657	10	Paraxial mesoderm	0.007845167	-0.015325086
LB1	ACGATGTAGAGGTTGC-1	2.763931311	-4.01806123	8	Second heart field	0.040771074	0.039991936
LB1	ACGCAGCCACCATCCT-1	2.873874463	-8.080393384	10	Paraxial mesoderm	-0.015748246	0.006978269
LB1	ACGCAGCGTACCGGCT-1	3.824142731	-7.086100171	10	Paraxial mesoderm	0.004141451	0.026253524
LB1	ACGCCAGCAATGGACG-1	5.554184235	12.19876998	17	Primitive erythrocyte	0.011178819	0.071516392
LB1	ACGCCAGCAGTAAGAT-1	-2.654299222	0.823137333	5	Mesp1-expressing mesoderm progenitor	0.068850853	-0.068375064
LB1	ACGCCAGGTTCGAATC-1	-1.597395503	-0.308357606	5	Mesp1-expressing mesoderm progenitor	0.017134501	-0.03740385
LB1	ACGCCGAGTGACTCAT-1	-5.925948822	1.12918525	4	Neuromesodermal progenitor	0.011653613	-0.101825827
LB1	ACGCCGATCACAGTAC-1	3.422756947	0.548890387	12	First heart field	0.053393438	0.05373341
LB1	ACGCCGATCGCTGATA-1	-6.838081085	1.691390207	4	Neuromesodermal progenitor	0.023515784	-0.102824958
LB1	ACGGAGAGTACGAAAT-1	3.332479275	-4.27251775	8	Second heart field	0.073212468	0.095541529
LB1	ACGGCCAAGACCGGAT-1	3.373734988	1.420690586	12	First heart field	0.066352551	0.03482566
LB1	ACGGCCAAGATACACA-1	0.430349953	-0.286039899	5	Mesp1-expressing mesoderm progenitor	0.091086747	-0.000386492
LB1	ACGGCCAAGGTCATCT-1	1.597800768	-1.459293912	5	Mesp1-expressing mesoderm progenitor	0.035318027	-0.041457083
LB1	ACGGCCAAGGTGCAAC-1	4.322471894	8.598675182	16	Hemangioblast	0.0066107	0.069203409
LB1	ACGGCCACAGCTGTGC-1	3.804095067	2.675870826	12	First heart field	0.073866041	-0.011338029
LB1	ACGGCCAGTTCTGAAC-1	4.1584175	-4.981587003	8	Second heart field	0.040329528	0.070024977
LB1	ACGGCCATCGAATGGG-1	7.488161839	1.744925668	11	First heart field	0.063515601	-0.022741329
LB1	ACGGGCTCACCAACCG-1	-1.537431799	0.807753255	5	Mesp1-expressing mesoderm progenitor	0.065343416	-0.019665414
LB1	ACGGGTCAGCGATGAC-1	-0.828923129	-4.283876488	9	Paraxial mesoderm	0.011446242	-0.022144274
LB1	ACGGGTCCACCAGTTA-1	6.864381112	-0.480746339	11	First heart field	0.03326812	-0.001805125
LB1	ACGGGTCGTCTAGTCA-1	-4.811515056	0.294798417	5	Mesp1-expressing mesoderm progenitor	0.015175978	-0.098787233
LB1	ACGTCAACAGACGTAG-1	1.349317468	-8.29832227	10	Paraxial mesoderm	-0.004056491	0.020679531
LB1	ACGTCAAGTCTAGAGG-1	8.520716465	0.444249672	11	First heart field	0.005419573	0.0035479
LB1	ACGTCAATCACTTACT-1	-7.46717807	0.47476278	4	Neuromesodermal progenitor	0.015083138	-0.031036123
LB1	ACGTCAATCCTGCCAT-1	-9.309622966	2.400584628	4	Neuromesodermal progenitor	0.003053123	0.00771469
LB1	ACTATCTAGTTAACGA-1	-8.920310222	2.233872225	4	Neuromesodermal progenitor	0.003839205	0.005579332
LB1	ACTATCTTCAAGAAGT-1	-9.27112218	2.288541724	4	Neuromesodermal progenitor	-0.000387276	-0.010245233
LB1	ACTGAACAGTAAGTAC-1	-10.97167512	7.244129112	18	Primitive node	0.00395151	0.007028623
LB1	ACTGAACCACAGTCGC-1	1.422262348	0.004583438	5	Mesp1-expressing mesoderm progenitor	0.095032609	0.049840899
LB1	ACTGAACGTGACCAAG-1	-0.42236539	-1.118698905	5	Mesp1-expressing mesoderm progenitor	0.037425299	0.03352447
LB1	ACTGAACTCAAAGACA-1	-7.986921512	1.077662577	4	Neuromesodermal progenitor	0.011725708	-0.061388284
LB1	ACTGAACTCGGAAACG-1	7.257702149	-0.549621115	11	First heart field	0.050452633	0.017317236
LB1	ACTGAGTAGAGCTTCT-1	7.380232609	-0.090271781	11	First heart field	0.049429576	0.009549507
LB1	ACTGAGTCAATGAATG-1	5.467706479	11.02689879	17	Primitive erythrocyte	0.051939337	0.119328076
LB1	ACTGAGTTCTTGAGGT-1	-6.599007808	-0.085621218	4	Neuromesodermal progenitor	0.050755458	-0.119952474
LB1	ACTGATGAGCTGTTCA-1	-4.820682251	-3.15411217	6	Paraxial mesoderm progenitor	0.067118773	-0.102863765
LB1	ACTGATGGTTGCTCCT-1	7.951960839	1.52259474	11	First heart field	0.038658248	-0.042141679
LB1	ACTGATGTCGTACGGC-1	-10.26394006	6.427612235	18	Primitive node	0.007480191	0.022381553
LB1	ACTGCTCAGGAGCGTT-1	4.74390868	8.946923663	16	Hemangioblast	-0.0339926	0.023987288
LB1	ACTGCTCGTAGTACCT-1	2.706264533	-5.794755051	8	Second heart field	0.023704191	0.043954447
LB1	ACTGCTCGTGCAACGA-1	-6.162301265	-2.004069875	6	Paraxial mesoderm progenitor	0.035716509	-0.072148793
LB1	ACTGTCCAGATGTGGC-1	-0.293226384	2.184737494	7	Primordial germ cell	0.029732813	-0.029989836
LB1	ACTGTCCCAGTAGAGC-1	-2.744503938	-0.714146445	5	Mesp1-expressing mesoderm progenitor	0.051736029	-0.059135101
LB1	ACTGTCCCATTACGAC-1	-5.095790111	-3.444765399	6	Paraxial mesoderm progenitor	0.008390192	-0.057880544
LB1	ACTTACTAGACTAGGC-1	-8.087171756	3.008574655	4	Neuromesodermal progenitor	0.00786118	-0.016808605
LB1	ACTTACTCACAGATTC-1	0.738281644	-1.430048177	5	Mesp1-expressing mesoderm progenitor	0.066470644	-0.031487888
LB1	ACTTACTTCGTTGACA-1	6.412549771	-0.546628068	11	First heart field	0.091692351	-0.022263963
LB1	ACTTGTTAGTGACTCT-1	-9.882631504	5.878436019	18	Primitive node	-0.019899955	0.033868448
LB1	ACTTGTTGTACCGTAT-1	5.881852902	1.718437245	12	First heart field	0.077273824	-0.019442488
LB1	ACTTGTTGTCGCTTCT-1	-6.864770137	1.773366859	4	Neuromesodermal progenitor	0.025433354	-0.081727359
LB1	ACTTGTTTCAAGGCTT-1	5.32291726	7.573008945	16	Hemangioblast	-0.024335814	0.102514477
LB1	ACTTGTTTCACTGGGC-1	2.224572934	0.718388041	5	Mesp1-expressing mesoderm progenitor	0.063586011	0.037337936
LB1	ACTTTCACAGGGAGAG-1	-5.734923088	-1.484919975	6	Paraxial mesoderm progenitor	-0.00919317	-0.071169651
LB1	ACTTTCATCAGGTAAA-1	-3.903277837	-2.360191653	6	Paraxial mesoderm progenitor	-0.000465474	-0.012644847
LB1	AGAATAGTCACCTCGT-1	2.722687043	1.944697311	12	First heart field	0.086222869	0.043615851
LB1	AGACGTTCAACTTGAC-1	1.370756544	-7.608001302	9	Paraxial mesoderm	-0.014521223	-0.002450538
LB1	AGACGTTGTCTGCAAT-1	4.290986336	-4.260258744	8	Second heart field	-0.008581181	0.042763926
LB1	AGACGTTTCCGAAGAG-1	-6.10320779	-1.988751481	6	Paraxial mesoderm progenitor	0.041046116	-0.10724491
LB1	AGAGCGAAGGCGATAC-1	7.982887543	0.147707959	11	First heart field	0.065241273	-0.022068113
LB1	AGAGTGGCAATCGAAA-1	-5.213216507	-2.221569607	6	Paraxial mesoderm progenitor	0.021437838	-0.105596017
LB1	AGAGTGGGTACATGTC-1	-6.334621154	-2.323896477	6	Paraxial mesoderm progenitor	0.044298319	-0.108366617
LB1	AGAGTGGGTCTAAACC-1	-3.202108346	-4.7374068	6	Paraxial mesoderm progenitor	0.062497161	-0.034808415
LB1	AGATCTGCATCTCGCT-1	3.994045294	7.588031223	16	Hemangioblast	0.010711712	0.123742059
LB1	AGATCTGGTTCTCATT-1	1.798537053	-7.267915795	10	Paraxial mesoderm	0.02796152	-0.039165122
LB1	AGATCTGTCACTCTTA-1	4.387955941	7.139471938	16	Hemangioblast	-0.011058159	0.121218227
LB1	AGATCTGTCGTACCGG-1	-6.405069076	4.145939996	4	Neuromesodermal progenitor	0.009691467	-0.00296403
LB1	AGATCTGTCTATGTGG-1	6.721819676	0.087264677	11	First heart field	0.022329641	0.02117396
LB1	AGATTGCCAAGCCGTC-1	7.355411328	-1.346532176	11	First heart field	0.033968481	0.027946568
LB1	AGATTGCCACATTTCT-1	-0.767125451	-0.147570441	5	Mesp1-expressing mesoderm progenitor	0.080764892	-0.036481924
LB1	AGATTGCCAGATGGCA-1	8.344400204	0.124491771	11	First heart field	0.015269626	-0.018907098
LB1	AGATTGCCATTGGCGC-1	-1.174158656	-3.235394786	5	Mesp1-expressing mesoderm progenitor	0.074350102	-0.024806022
LB1	AGCAGCCCACCAGGCT-1	-5.668461048	-1.66687877	6	Paraxial mesoderm progenitor	0.026465744	-0.110613824
LB1	AGCAGCCCACGTTGGC-1	-5.662950241	0.492089739	4	Neuromesodermal progenitor	-0.000195633	-0.112575176
LB1	AGCAGCCGTACCCAAT-1	-6.286001884	-1.310296724	6	Paraxial mesoderm progenitor	0.006743809	-0.098847422
LB1	AGCATACCATCCTAGA-1	2.728156126	-6.8728667	10	Paraxial mesoderm	-0.000908991	-0.043737442
LB1	AGCATACGTGTTCTTT-1	4.371007241	-2.618108104	8	Second heart field	0.078865128	0.076746492
LB1	AGCATACTCAACGGGA-1	-6.9863083	3.258439471	4	Neuromesodermal progenitor	0.00706847	-0.035510996
LB1	AGCATACTCCGCATAA-1	-9.204600536	4.517338683	4	Neuromesodermal progenitor	-0.000139264	-0.012095599
LB1	AGCCTAAAGCTAGTTC-1	-0.801564299	-5.626424382	9	Paraxial mesoderm	0.035113409	-0.009016946
LB1	AGCCTAAGTTCCTCCA-1	7.314352311	-0.169006655	11	First heart field	0.072092439	-0.005983768
LB1	AGCGGTCCAATAGCGG-1	0.128072321	-0.733009408	5	Mesp1-expressing mesoderm progenitor	0.096143651	-0.015706391
LB1	AGCGGTCCAGGTGGAT-1	4.064147271	7.557972839	16	Hemangioblast	0.002741329	0.111730069
LB1	AGCGGTCGTATATGGA-1	-9.09328767	4.547018459	4	Neuromesodermal progenitor	-0.008522189	-0.01155812
LB1	AGCGGTCGTCTCTTTA-1	3.676980771	2.50124233	12	First heart field	0.043808447	0.007900052
LB1	AGCGTATAGGAGTAGA-1	-4.507706367	-2.085666726	6	Paraxial mesoderm progenitor	0.009204135	-0.079817122
LB1	AGCGTATGTCTCCACT-1	-1.454864465	3.612231424	7	Primordial germ cell	0.009385348	-0.014564264
LB1	AGCGTATGTGGCCCTA-1	8.030886925	0.150519868	11	First heart field	0.024508441	0.001590757
LB1	AGCGTATTCATCGGAT-1	-1.009158098	1.407856991	5	Mesp1-expressing mesoderm progenitor	0.066407767	-0.006130674
LB1	AGCGTCGAGAGCAATT-1	-5.415028297	-1.695927928	6	Paraxial mesoderm progenitor	0.000307304	-0.09823125
LB1	AGCGTCGCATCGTCGG-1	-9.857482158	5.891448428	18	Primitive node	-0.024424955	0.052143813
LB1	AGCGTCGGTAAGGATT-1	4.227887906	7.614942004	16	Hemangioblast	-0.00096337	0.117606933
LB1	AGCGTCGTCCCTAATT-1	4.159473217	1.947132995	12	First heart field	-0.009754453	0.020751299
LB1	AGCTCCTGTAAGGGAA-1	-3.197888099	-0.369797597	5	Mesp1-expressing mesoderm progenitor	0.036990869	-0.030843048
LB1	AGCTCCTGTTACGGAG-1	-5.281394683	-3.367797683	6	Paraxial mesoderm progenitor	0.026164113	-0.04315176
LB1	AGCTCTCAGAGATGAG-1	4.137671269	2.440065315	12	First heart field	-0.005281804	-0.003378736
LB1	AGCTCTCAGCGATATA-1	-6.766304695	2.910439422	4	Neuromesodermal progenitor	0.000920821	-0.051597125
LB1	AGCTCTCAGGCAGGTT-1	4.104387558	-3.716759274	8	Second heart field	0.010122099	0.084840043
LB1	AGCTCTCCAGCTGGCT-1	-10.14487382	6.63914912	18	Primitive node	0.016412571	-0.020876617
LB1	AGCTCTCCATAGGATA-1	-8.161901676	2.216818502	4	Neuromesodermal progenitor	0.013047799	0.010733444
LB1	AGCTTGATCTGGTGTA-1	2.740624226	1.619083574	12	First heart field	0.09322196	0.042184124
LB1	AGGCCGTAGACTTGAA-1	-10.20916864	6.438485553	18	Primitive node	-0.016071708	0.053321011
LB1	AGGCCGTGTCGGGTCT-1	-3.778194391	-3.77439029	6	Paraxial mesoderm progenitor	0.033906917	-0.059318309
LB1	AGGCCGTTCCAAATGC-1	-0.77498325	-4.566258977	9	Paraxial mesoderm	0.063767526	-0.016112067
LB1	AGGCCGTTCGCCGTGA-1	7.232535637	-1.039229701	11	First heart field	0.03417508	0.018223638
LB1	AGGGAGTAGTGGACGT-1	0.545548178	-6.870969842	8	Second heart field	0.020050729	-0.053795475
LB1	AGGGAGTGTGACAAAT-1	4.173343934	1.578799655	12	First heart field	0.061621874	0.004030289
LB1	AGGGAGTTCACAACGT-1	-6.974870407	2.710491349	4	Neuromesodermal progenitor	0.008087144	-0.040974169
LB1	AGGGATGCACGGTAGA-1	1.637727893	2.155345371	12	First heart field	0.05221571	0.00736369
LB1	AGGTCATCAGTATGCT-1	-5.180457317	-3.966500828	6	Paraxial mesoderm progenitor	0.031624483	-0.029257654
LB1	AGGTCATGTTTGTTTC-1	-7.109535896	3.729405811	4	Neuromesodermal progenitor	0.005338524	-0.012811449
LB1	AGGTCCGCACGCATCG-1	4.69352845	7.253509452	16	Hemangioblast	-0.007706113	0.109596969
LB1	AGTAGTCCACACTGCG-1	4.785912312	10.38060801	16	Hemangioblast	0.006488198	0.004432266
LB1	AGTAGTCGTTTGTTGG-1	6.754075802	-1.202900956	11	First heart field	0.031490371	-0.000929625
LB1	AGTAGTCTCTCGTTTA-1	4.651217259	7.989498069	16	Hemangioblast	-0.018278872	0.111591248
LB1	AGTCTTTCATTCCTCG-1	4.058617629	7.512357642	16	Hemangioblast	-0.013544914	0.092299631
LB1	AGTGAGGAGATCCTGT-1	7.537892617	-0.285647581	11	First heart field	0.028775131	0.007099028
LB1	AGTGAGGCATATGGTC-1	3.869884766	-3.600123475	8	Second heart field	0.035475194	-0.018063938
LB1	AGTGAGGTCTGTACGA-1	-5.413794719	-2.017480443	6	Paraxial mesoderm progenitor	0.03503647	-0.083510393
LB1	AGTGGGAAGCCACCTG-1	4.730589188	5.424215724	16	Hemangioblast	0.0166684	0.098184793
LB1	AGTGGGACACAAGCCC-1	-0.48888471	-2.133111069	5	Mesp1-expressing mesoderm progenitor	0.053429691	-0.069592572
LB1	AGTGGGATCGGCGGTT-1	-6.663583957	-0.377667079	4	Neuromesodermal progenitor	0.008907319	-0.101557659
LB1	AGTGGGATCTTGCAAG-1	2.463955916	-3.083646128	8	Second heart field	0.095529804	0.046368119
LB1	AGTTGGTAGAAACGCC-1	-3.951626503	2.190267613	4	Neuromesodermal progenitor	0.027845109	-0.050555632
LB1	AGTTGGTGTGCCTGGT-1	-1.654413663	-1.699790309	5	Mesp1-expressing mesoderm progenitor	0.068625096	-0.06199874
LB1	AGTTGGTTCTCGGACG-1	-1.498908721	-5.786987851	9	Paraxial mesoderm	0.031309153	-0.006348626
LB1	ATAAGAGCACTTCTGC-1	3.191654242	-3.594846318	8	Second heart field	0.04164381	0.021679593
LB1	ATAAGAGCAGGCTCAC-1	-4.336271965	2.400006702	4	Neuromesodermal progenitor	0.019963909	-0.050296488
LB1	ATAAGAGTCGGCGCAT-1	-5.453528606	3.130973985	4	Neuromesodermal progenitor	0.003317684	-0.025781517
LB1	ATAGACCAGATACACA-1	-3.964532577	-2.352955649	6	Paraxial mesoderm progenitor	0.006145045	-0.034225263
LB1	ATAGACCAGGCTAGCA-1	3.884838379	2.735340764	12	First heart field	0.016211846	-0.014348231
LB1	ATAGACCCACCGAAAG-1	2.608448542	-4.74728782	8	Second heart field	-0.001828214	0.018354536
LB1	ATCACGAAGAAGGGTA-1	-5.351968967	-2.69725425	6	Paraxial mesoderm progenitor	-0.001718035	-0.096051068
LB1	ATCACGAAGATAGCAT-1	3.428299225	-4.509219239	8	Second heart field	0.04703034	0.053091659
LB1	ATCACGAAGCGTCAAG-1	-7.018624984	2.945861032	4	Neuromesodermal progenitor	0.012817671	-0.034154378
LB1	ATCACGACACACTGCG-1	-5.02657529	-3.792111943	6	Paraxial mesoderm progenitor	0.048942059	-0.06202717
LB1	ATCACGACACTATCTT-1	-7.698601924	3.3751282	4	Neuromesodermal progenitor	0.019109494	0.012016913
LB1	ATCATCTAGCTCCTTC-1	2.047894515	-6.111982415	8	Second heart field	0.009826203	-0.005535707
LB1	ATCCACCCAAGAGGCT-1	-1.708270394	-3.974721024	5	Mesp1-expressing mesoderm progenitor	0.039672301	-0.031784637
LB1	ATCCACCTCACCTTAT-1	-1.232752644	2.762631109	7	Primordial germ cell	0.000830905	-0.052353919
LB1	ATCCGAAAGTACATGA-1	-0.528388881	-4.55906255	9	Paraxial mesoderm	-0.008641014	-0.006957901
LB1	ATCCGAACATACTCTT-1	5.018984116	7.837441375	16	Hemangioblast	-0.012349161	0.073726815
LB1	ATCGAGTAGATATGGT-1	6.75240115	0.143732762	11	First heart field	0.032785595	0.020463465
LB1	ATCGAGTGTCTCTCTG-1	5.076864994	6.967183997	16	Hemangioblast	-0.007131395	0.023875364
LB1	ATCGAGTGTTTAAGCC-1	0.882378078	-5.498703072	8	Second heart field	0.029836328	-0.017660036
LB1	ATCGAGTTCACCACCT-1	-1.258186542	3.72887819	7	Primordial germ cell	-0.001061883	0.001341565
LB1	ATCTACTAGCATGGCA-1	8.091598309	0.524313187	11	First heart field	0.038281377	-0.016974505
LB1	ATCTGCCCACATCCGG-1	1.35510651	-8.244141171	10	Paraxial mesoderm	0.009815841	0.01808574
LB1	ATCTGCCCACCGGAAA-1	3.3847659	2.938830545	12	First heart field	0.013538776	-0.003886042
LB1	ATCTGCCGTCCAGTTA-1	2.799220837	1.760075023	12	First heart field	0.088414765	0.041963782
LB1	ATGAGGGAGAGTCGGT-1	4.569022931	2.140544107	12	First heart field	0.049833622	-0.019573023
LB1	ATGAGGGTCTGTCAAG-1	-6.359443389	-0.924223016	4	Neuromesodermal progenitor	-0.004040167	-0.072258155
LB1	ATGCGATCAAGAAGAG-1	4.869977749	1.65320914	12	First heart field	0.042156291	-0.019966404
LB1	ATGGGAGCAAGTTCTG-1	-2.136550151	-4.835760663	9	Paraxial mesoderm	0.033914992	-0.026555028
LB1	ATGGGAGGTCAGATAA-1	0.641491569	0.390913661	5	Mesp1-expressing mesoderm progenitor	0.096134752	0.027047567
LB1	ATGTGTGCAGATTGCT-1	4.20022229	8.595824649	16	Hemangioblast	0.027849597	0.07737261
LB1	ATTACTCAGGAGTAGA-1	5.234428204	7.894679477	16	Hemangioblast	-0.009203826	0.07234129
LB1	ATTACTCAGTCACGCC-1	7.48524598	1.449506809	11	First heart field	0.057923957	-0.045983724
LB1	ATTACTCTCGATCCCT-1	-2.278858387	-5.249127457	9	Paraxial mesoderm	0.048568458	-0.003789635
LB1	ATTACTCTCGTGGACC-1	-6.157099926	-0.099905262	4	Neuromesodermal progenitor	0.01507501	-0.087261319
LB1	ATTACTCTCTCGTTTA-1	5.018467225	10.62070029	16	Hemangioblast	0.011102277	0.015529957
LB1	ATTATCCAGCCAACAG-1	1.534901417	-5.351629327	8	Second heart field	0.032091027	0.00183985
LB1	ATTATCCGTAAAGGAG-1	5.662456788	0.543487316	11	First heart field	0.062023126	-0.022513956
LB1	ATTATCCTCATAGCAC-1	-1.793751322	2.676453283	7	Primordial germ cell	0.008108827	-0.028900093
LB1	ATTCTACAGGGTATCG-1	-1.029128276	-5.186204026	9	Paraxial mesoderm	0.028640871	-0.013618451
LB1	ATTCTACTCAACACAC-1	-9.254932605	2.189049771	4	Neuromesodermal progenitor	0.001389407	0.000470065
LB1	ATTGGACTCCTATGTT-1	-4.397453987	-2.833443234	6	Paraxial mesoderm progenitor	0.042136989	-0.069812678
LB1	ATTGGACTCTTGGGTA-1	7.130471028	1.810131242	11	First heart field	0.044106205	-0.033970008
LB1	ATTGGTGAGAGGTTAT-1	3.586689986	1.895092895	12	First heart field	-0.007719549	0.051560593
LB1	ATTGGTGAGTGTGAAT-1	0.400680757	-6.748694012	9	Paraxial mesoderm	0.012699142	-0.010029494
LB1	ATTGGTGTCAACACGT-1	-0.777375244	-6.196373532	9	Paraxial mesoderm	0.054282196	-0.04846414
LB1	ATTGGTGTCCATGAGT-1	2.788486756	-3.686030934	8	Second heart field	0.060382331	-0.012952329
LB1	ATTGGTGTCTACGAGT-1	0.049590874	-5.641553948	9	Paraxial mesoderm	0.055773252	0.005496614
LB1	ATTTCTGAGTCCGTAT-1	-0.97396978	-3.203399489	5	Mesp1-expressing mesoderm progenitor	0.022070391	-0.011280687
LB1	ATTTCTGCAAGACACG-1	-5.992590629	0.413444763	4	Neuromesodermal progenitor	0.015452173	-0.070278762
LB1	ATTTCTGGTATAGGTA-1	3.286346234	-6.68771703	10	Paraxial mesoderm	0.029732714	0.043972959
LB1	CAACCAAGTAGATTAG-1	5.215499676	7.258675506	16	Hemangioblast	-0.021123704	0.0887159
LB1	CAACCAAGTGTGAATA-1	4.823703564	9.062004497	16	Hemangioblast	-0.01685238	-0.014324233
LB1	CAACCAATCCAAAGTC-1	-3.197519504	-4.593488763	6	Paraxial mesoderm progenitor	0.063897227	-0.054750811
LB1	CAACCTCAGATGGCGT-1	1.342518724	-7.958530019	10	Paraxial mesoderm	0.022593627	-0.03220956
LB1	CAACCTCCAAGTCTGT-1	-3.165163957	-4.512044976	6	Paraxial mesoderm progenitor	0.075417903	-0.02909832
LB1	CAACCTCGTAATTGGA-1	-5.496031486	3.548617294	4	Neuromesodermal progenitor	-0.000854216	0.00238809
LB1	CAACCTCTCTGCGACG-1	3.867068804	-6.492964814	8	Second heart field	0.021873857	0.046074435
LB1	CAAGAAAAGACAAAGG-1	-5.352385723	-1.098796318	6	Paraxial mesoderm progenitor	0.034517639	-0.109022983
LB1	CAAGAAAAGATCCGAG-1	3.207200325	2.054450681	12	First heart field	0.042961768	0.027943145
LB1	CAAGAAACAGGTCGTC-1	-2.953793727	0.23037905	5	Mesp1-expressing mesoderm progenitor	0.067065385	-0.027006714
LB1	CAAGAAACATGGATGG-1	1.715069331	-8.393251965	10	Paraxial mesoderm	0.004196446	0.004666573
LB1	CAAGAAAGTAGCTAAA-1	0.189528331	-0.685060094	5	Mesp1-expressing mesoderm progenitor	-0.010989101	-0.036312725
LB1	CAAGAAAGTTAGAACA-1	-11.00558396	7.273895671	18	Primitive node	0.004867304	0.006337559
LB1	CAAGAAATCCAAATGC-1	-2.881930791	-3.731859753	6	Paraxial mesoderm progenitor	0.041350239	-0.031222944
LB1	CAAGATCTCAGAAATG-1	6.658596314	1.410364797	11	First heart field	0.083028868	-0.075254989
LB1	CAAGGCCCATGATCCA-1	-1.889308416	2.140010168	7	Primordial germ cell	0.053331124	-0.059899807
LB1	CAAGGCCGTGATGATA-1	-5.039420806	-3.058264563	6	Paraxial mesoderm progenitor	0.053760978	-0.105795892
LB1	CAAGGCCTCTAACTCT-1	-0.173593663	-6.549773762	9	Paraxial mesoderm	0.052087606	-0.034793712
LB1	CAAGTTGGTGTGTGCC-1	5.048561371	6.583151748	16	Hemangioblast	0.002222263	0.115052975
LB1	CAAGTTGGTGTTGAGG-1	5.38972453	1.625494888	12	First heart field	0.060519097	-0.027249592
LB1	CAAGTTGGTTGGACCC-1	4.167753018	-5.137350152	8	Second heart field	0.020311767	0.05551249
LB1	CACAAACAGTGGTAAT-1	-8.658090793	2.815896919	4	Neuromesodermal progenitor	0.002121748	-0.00509378
LB1	CACACAACAAGCCGCT-1	5.222013272	10.76882403	17	Primitive erythrocyte	0.00566337	0.040477327
LB1	CACACAACACCAACCG-1	8.630496777	0.06029444	11	First heart field	-0.003675247	0.026699464
LB1	CACACAACATATACGC-1	4.106803215	-4.771542142	8	Second heart field	0.038081377	0.067084735
LB1	CACACCTTCCTGCTTG-1	-5.131407939	-3.608241627	6	Paraxial mesoderm progenitor	0.034382028	-0.065636029
LB1	CACACCTTCTGCTGCT-1	2.99573592	-8.384396146	10	Paraxial mesoderm	-0.007346424	0.003783826
LB1	CACACCTTCTTAGCCC-1	-5.605088913	-2.623601268	6	Paraxial mesoderm progenitor	0.034875868	-0.07288821
LB1	CACACTCAGCTAAACA-1	7.334197319	-0.536126743	11	First heart field	0.046298913	0.003592893
LB1	CACACTCCATAAAGGT-1	7.288807667	-0.024005423	11	First heart field	0.065572217	0.006770924
LB1	CACACTCTCGGAAATA-1	-0.832483911	-1.476222704	5	Mesp1-expressing mesoderm progenitor	0.01400879	-0.01248932
LB1	CACAGGCAGGACTGGT-1	-0.252205931	0.161326443	5	Mesp1-expressing mesoderm progenitor	0.074604745	-0.03055052
LB1	CACAGGCAGTCGTACT-1	1.325354136	-7.931224416	10	Paraxial mesoderm	0.000308324	-0.021256408
LB1	CACAGGCTCGGCATCG-1	-0.460654937	-0.845668028	5	Mesp1-expressing mesoderm progenitor	0.05916421	-0.051421374
LB1	CACAGTAAGAGCCTAG-1	-1.53961774	-5.457410882	9	Paraxial mesoderm	0.052958431	-0.037444364
LB1	CACATAGCAGACGTAG-1	1.404996313	-7.505214284	10	Paraxial mesoderm	0.020810301	-0.005130209
LB1	CACATAGGTCGACTGC-1	-6.359770977	3.017499377	4	Neuromesodermal progenitor	0.014996729	-0.04090596
LB1	CACATAGGTTTGGGCC-1	1.673048414	0.165709322	5	Mesp1-expressing mesoderm progenitor	0.109865222	0.065065111
LB1	CACATTTAGTGGGATC-1	-4.725651943	-2.980490277	6	Paraxial mesoderm progenitor	0.023097917	-0.078296586
LB1	CACATTTGTAGAGTGC-1	-5.910649501	3.237625768	4	Neuromesodermal progenitor	-0.008327006	-0.002558317
LB1	CACATTTGTCGACTAT-1	8.432267941	-0.39775301	11	First heart field	0.017463616	0.029558909
LB1	CACCACTCACCTCGTT-1	-3.236357652	-0.606212268	5	Mesp1-expressing mesoderm progenitor	0.029931565	-0.001396393
LB1	CACCAGGAGATGTGGC-1	7.62216071	-0.739224742	11	First heart field	0.04698684	0.028452972
LB1	CACCTTGAGAATGTGT-1	0.842761315	0.771278789	5	Mesp1-expressing mesoderm progenitor	0.11811058	0.063195191
LB1	CACCTTGAGCGACGTA-1	-2.010076009	0.157601406	5	Mesp1-expressing mesoderm progenitor	0.052751342	-0.011652707
LB1	CACCTTGGTTCCAACA-1	-0.417276346	-6.492183278	9	Paraxial mesoderm	0.00811159	-0.02584984
LB1	CACCTTGTCGGTGTTA-1	3.162619866	2.042649438	5	Mesp1-expressing mesoderm progenitor	0.015082093	0.023287036
LB1	CACTCCAAGAAACCTA-1	2.743655003	-4.086804459	8	Second heart field	0.005376087	-0.008963127
LB1	CACTCCAAGAGGTAGA-1	-6.016976558	0.814637174	4	Neuromesodermal progenitor	0.023657503	-0.096870596
LB1	CACTCCAAGGATGGTC-1	2.486485995	0.908966949	5	Mesp1-expressing mesoderm progenitor	0.009877121	-0.015708537
LB1	CACTCCACATCGGGTC-1	-0.435495698	0.585685422	5	Mesp1-expressing mesoderm progenitor	0.084666628	-0.020398896
LB1	CACTCCATCTAACGGT-1	-5.719904624	-3.88528497	6	Paraxial mesoderm progenitor	0.058751205	-0.057227903
LB1	CAGAATCGTGCAACGA-1	-5.63424369	2.579505851	4	Neuromesodermal progenitor	-0.004929059	-0.02893417
LB1	CAGAATCGTTGTACAC-1	-6.558604919	2.779731681	4	Neuromesodermal progenitor	-0.002517929	-0.039939548
LB1	CAGAATCTCAGGCAAG-1	-1.479215108	0.788659861	5	Mesp1-expressing mesoderm progenitor	0.091069775	-0.035476286
LB1	CAGAGAGAGTACGTTC-1	0.399391509	-2.097050975	5	Mesp1-expressing mesoderm progenitor	0.089375837	-0.039192783
LB1	CAGAGAGCATATACCG-1	-10.57487317	7.073186805	18	Primitive node	0.019233722	0.021485767
LB1	CAGATCAAGAAGGCCT-1	-1.462961637	0.182778587	5	Mesp1-expressing mesoderm progenitor	0.0783494	-0.003245496
LB1	CAGATCAAGGAATTAC-1	-2.565367424	-0.035994778	5	Mesp1-expressing mesoderm progenitor	0.021200135	-0.028502885
LB1	CAGATCAGTGCGATAG-1	4.709708489	6.148724487	16	Hemangioblast	0.015417093	-0.030129227
LB1	CAGATCAGTTTGCATG-1	-1.628746473	0.565228214	5	Mesp1-expressing mesoderm progenitor	0.049666375	-0.029360569
LB1	CAGCAGCAGAATTGTG-1	7.70078162	0.429679764	11	First heart field	0.04409902	-0.024079081
LB1	CAGCAGCAGCCCAATT-1	4.826798714	5.351240566	16	Hemangioblast	0.011779331	0.138599055
LB1	CAGCAGCCAATCCGAT-1	0.84469489	0.59946989	5	Mesp1-expressing mesoderm progenitor	0.10794373	0.041399802
LB1	CAGCAGCCACCGGAAA-1	1.439833916	-7.869862149	10	Paraxial mesoderm	0.047210469	-0.029962957
LB1	CAGCAGCGTCTCACCT-1	-2.78550645	0.306738743	5	Mesp1-expressing mesoderm progenitor	0.047765288	-0.019434415
LB1	CAGCATACAGTTTACG-1	7.479447163	0.044747134	11	First heart field	0.049332545	-0.000592201
LB1	CAGCATAGTGGCGAAT-1	-0.536837303	-5.395702908	9	Paraxial mesoderm	0.070555257	-0.024790408
LB1	CAGCATATCTTGCATT-1	2.57598976	-8.09467561	10	Paraxial mesoderm	-0.001948813	0.012345508
LB1	CAGCCGAAGTCCTCCT-1	-5.406297885	-2.304029296	6	Paraxial mesoderm progenitor	0.011299036	-0.102063825
LB1	CAGCCGAGTAGAGCTG-1	3.984732426	-6.63461406	10	Paraxial mesoderm	0.035847033	0.072900536
LB1	CAGCGACCACATTAGC-1	0.250484205	-7.055103848	9	Paraxial mesoderm	0.034395305	-0.037655216
LB1	CAGCGACGTCGCATAT-1	3.459358729	2.039973786	12	First heart field	0.080419712	0.016896204
LB1	CAGCGACTCCCATTAT-1	4.612429894	6.565289428	16	Hemangioblast	0.021257577	0.117424872
LB1	CAGCTAAAGCAGCCTC-1	-6.155667507	1.403071096	4	Neuromesodermal progenitor	0.013726249	-0.113285079
LB1	CAGCTAAAGGTACTCT-1	-5.789427959	3.705930164	4	Neuromesodermal progenitor	-0.007670199	0.005633424
LB1	CAGCTAAGTATTCTCT-1	5.381466664	10.72087615	17	Primitive erythrocyte	0.003423761	-0.001679579
LB1	CAGCTGGAGCTGCAAG-1	-2.036088907	1.530750086	7	Primordial germ cell	0.034102643	-0.04389488
LB1	CAGCTGGAGTGCCAGA-1	4.781772889	1.859739711	12	First heart field	0.045346275	-0.013909844
LB1	CAGCTGGCAAATACAG-1	-6.530741893	4.070908239	4	Neuromesodermal progenitor	0.0076117	-0.002429993
LB1	CAGCTGGCATCGATGT-1	2.949301756	-8.465197156	10	Paraxial mesoderm	-0.003529857	0.005568408
LB1	CAGGTGCAGGACGAAA-1	-5.677155696	-2.26647527	6	Paraxial mesoderm progenitor	0.023131552	-0.086229555
LB1	CAGGTGCCATGGAATA-1	-5.660897934	-2.341725419	6	Paraxial mesoderm progenitor	0.018317794	-0.051699135
LB1	CAGGTGCTCAAAGACA-1	-6.102827274	-1.686076234	6	Paraxial mesoderm progenitor	-0.000372792	-0.06523104
LB1	CAGTAACAGCGTTGCC-1	3.839217223	-6.06438453	8	Second heart field	0.013112204	0.066890174
LB1	CAGTAACCATGGGACA-1	6.846310891	-1.619579981	11	First heart field	0.038760617	0.008450371
LB1	CAGTAACTCGGTTAAC-1	3.134043253	2.251903941	12	First heart field	0.076145913	0.019437813
LB1	CAGTCCTGTAGCTTGT-1	8.521304882	-0.114467571	11	First heart field	0.001799469	0.00074582
LB1	CAGTCCTGTCGGGTCT-1	2.719616927	-5.818987916	8	Second heart field	0.019416168	0.02983917
LB1	CATATGGAGTGAACGC-1	-6.832457744	-0.822707961	4	Neuromesodermal progenitor	0.028536688	-0.09748725
LB1	CATATTCAGACGCAAC-1	-4.958226882	0.555898835	5	Mesp1-expressing mesoderm progenitor	0.031818463	-0.093203865
LB1	CATATTCAGATGTAAC-1	2.675496615	-5.771781037	8	Second heart field	0.045896822	0.082116353
LB1	CATATTCCAATGACCT-1	5.094993866	7.309590747	16	Hemangioblast	-0.012879476	0.088999193
LB1	CATATTCCACATCTTT-1	-3.929196798	-2.389380524	6	Paraxial mesoderm progenitor	0.03344175	-0.075264619
LB1	CATATTCCAGCTGCTG-1	4.442737854	1.751732638	12	First heart field	0.052882702	0.00509511
LB1	CATCAAGAGCCAGGAT-1	5.022222794	8.901161601	16	Hemangioblast	-0.050299499	0.065079644
LB1	CATCAAGAGTTCCACA-1	4.118836201	7.964353969	16	Hemangioblast	0.001010568	0.094025113
LB1	CATCAAGCACTCTGTC-1	-6.951803886	2.887752464	4	Neuromesodermal progenitor	0.006021688	-0.031469206
LB1	CATCAGAGTCGTTGTA-1	2.240999497	-4.507650922	8	Second heart field	0.054081627	0.018934342
LB1	CATCAGAGTTCGTTGA-1	-6.387188636	2.541794231	4	Neuromesodermal progenitor	-0.010702683	0.004146257
LB1	CATCCACAGAGATGAG-1	-5.592031204	-0.034780989	4	Neuromesodermal progenitor	0.002915453	-0.095204835
LB1	CATCCACGTCATGCCG-1	0.68934784	1.212659826	5	Mesp1-expressing mesoderm progenitor	0.084932734	0.025251077
LB1	CATCCACGTCGCTTTC-1	-4.953554832	-3.60121424	6	Paraxial mesoderm progenitor	0.046935437	-0.097027203
LB1	CATCGAACAATCCAAC-1	-5.913816654	-1.136253784	6	Paraxial mesoderm progenitor	0.037285208	-0.10649585
LB1	CATCGAATCAGTGCAT-1	7.534520424	0.047856023	11	First heart field	0.053983276	-0.012726239
LB1	CATCGGGAGGGTGTTG-1	-5.912973606	2.316511204	4	Neuromesodermal progenitor	-0.017657809	-0.010807366
LB1	CATCGGGCATCCTTGC-1	-6.019784175	2.738516977	4	Neuromesodermal progenitor	-0.019873633	-0.022324495
LB1	CATCGGGGTACATCCA-1	-4.624997818	-4.440149853	6	Paraxial mesoderm progenitor	0.077669979	-0.049891987
LB1	CATGACATCCGCTGTT-1	4.258966721	8.639661243	16	Hemangioblast	0.01471871	0.037613757
LB1	CATGCCTCACGACGAA-1	2.941733874	-2.984467814	8	Second heart field	0.052688509	0.009728715
LB1	CATGCCTCACTCGACG-1	0.851250804	-0.164471398	5	Mesp1-expressing mesoderm progenitor	0.075057817	0.037251562
LB1	CATGCCTTCTCAAGTG-1	3.924689806	-4.991823266	8	Second heart field	0.024761923	0.009046118
LB1	CATGGCGGTCAAAGAT-1	-5.504455291	3.531737973	4	Neuromesodermal progenitor	-0.003031487	0.001277248
LB1	CATGGCGTCACAGGCC-1	-5.043753349	2.775054862	4	Neuromesodermal progenitor	0.006804489	-0.018024228
LB1	CATTATCGTTGTCGCG-1	-0.330675804	-1.858861039	5	Mesp1-expressing mesoderm progenitor	0.050856059	-0.034362815
LB1	CATTCGCGTACCCAAT-1	4.740524567	2.313652565	12	First heart field	-0.050587803	0.019493941
LB1	CCAATCCAGTGGGTTG-1	-1.880145632	-5.075520108	9	Paraxial mesoderm	0.03863843	-0.005791399
LB1	CCAATCCTCGGTTCGG-1	4.295284546	-4.684619496	8	Second heart field	0.036445851	0.064312363
LB1	CCACCTACACATTAGC-1	5.700782574	11.03154319	17	Primitive erythrocyte	0.004029019	0.080915847
LB1	CCACCTACACGGTAAG-1	2.514400042	1.450792482	12	First heart field	0.085585632	0.059515758
LB1	CCACCTACATCACGAT-1	-4.984811508	-4.30061538	6	Paraxial mesoderm progenitor	0.05374231	-0.035059225
LB1	CCACCTAGTGAACCTT-1	-6.56183406	0.867076268	4	Neuromesodermal progenitor	0.033001212	-0.092309924
LB1	CCACCTAGTGCATCTA-1	3.96918372	8.235456874	16	Hemangioblast	0.009333292	0.059470549
LB1	CCACCTAGTTCGGCAC-1	1.437264122	-8.034031461	10	Paraxial mesoderm	0.057745451	0.000220503
LB1	CCACCTATCAAGGTAA-1	2.982432402	1.253104081	12	First heart field	0.04344552	0.039662929
LB1	CCACCTATCCTTGACC-1	7.592608727	0.837510367	11	First heart field	0.035588058	-0.001867538
LB1	CCACGGACATGTAAGA-1	2.126246489	-8.025200436	10	Paraxial mesoderm	0.039903097	-0.011713787
LB1	CCACGGATCACCGGGT-1	4.741144932	5.592665603	16	Hemangioblast	0.001402232	0.120280072
LB1	CCACGGATCCTTAATC-1	4.456387318	9.031941821	16	Hemangioblast	-0.001678506	-0.027609848
LB1	CCACTACAGAGTACCG-1	2.857768095	-6.120727608	8	Second heart field	0.018745954	0.019516261
LB1	CCACTACAGGCGCTCT-1	-4.03212043	1.865343024	4	Neuromesodermal progenitor	0.051256883	-0.070470057
LB1	CCACTACAGTAAGTAC-1	6.285960949	-0.123346786	11	First heart field	0.059887888	0.00293643
LB1	CCACTACCACTGAAGG-1	8.457412518	-0.424890647	11	First heart field	0.018165575	0.035608211
LB1	CCACTACCAGACGTAG-1	5.099421299	1.756020119	12	First heart field	0.092618946	-0.02940326
LB1	CCACTACCATCTCCCA-1	-0.17216801	-1.365821908	5	Mesp1-expressing mesoderm progenitor	0.06470919	-0.081227655
LB1	CCACTACCATGAACCT-1	-4.089710914	-2.389998744	6	Paraxial mesoderm progenitor	0.013415615	-0.047967258
LB1	CCAGCGAGTTCGGGCT-1	8.364201344	-0.809621642	11	First heart field	0.01090663	0.021393056
LB1	CCATGTCAGCTGATAA-1	5.446335591	1.103602459	12	First heart field	0.081552089	-0.035745521
LB1	CCATGTCCAATCGGTT-1	4.081566609	-4.458719323	8	Second heart field	0.021253459	0.066524618
LB1	CCATGTCGTACTTCTT-1	-6.800278389	1.645278623	4	Neuromesodermal progenitor	0.020738461	-0.105975592
LB1	CCATGTCGTTTGTTGG-1	-5.05346223	-3.365614484	6	Paraxial mesoderm progenitor	0.033112408	-0.105372564
LB1	CCATTCGAGAGCTGGT-1	4.993399418	8.677502086	16	Hemangioblast	-0.055797918	0.077976574
LB1	CCATTCGGTTGAACTC-1	2.172930754	-8.112345288	10	Paraxial mesoderm	0.024743689	-0.035545174
LB1	CCATTCGTCGTTGACA-1	-3.121395074	-2.13103492	5	Mesp1-expressing mesoderm progenitor	0.045875432	-0.063647638
LB1	CCCAATCAGGATGCGT-1	3.270829476	-7.855739186	10	Paraxial mesoderm	-0.003098358	0.005285011
LB1	CCCAATCAGTCTCCTC-1	-6.133266651	-3.211986134	6	Paraxial mesoderm progenitor	0.044500866	-0.07157586
LB1	CCCAGTTAGTAGGTGC-1	4.251630105	-3.971813271	8	Second heart field	0.028092251	0.052680478
LB1	CCCAGTTGTACCGCTG-1	-6.839448177	4.461086204	4	Neuromesodermal progenitor	0.007190195	0.000621943
LB1	CCCAGTTGTCCGACGT-1	-9.267212116	2.453289916	4	Neuromesodermal progenitor	0.004352337	0.006375557
LB1	CCCAGTTGTGTGAATA-1	4.089899815	7.976739337	16	Hemangioblast	-0.002097308	0.103959306
LB1	CCCAGTTTCCCTTGCA-1	-6.476308548	0.797593405	4	Neuromesodermal progenitor	0.018848001	-0.104783249
LB1	CCCATACTCGTTACAG-1	3.608012475	-4.046236108	8	Second heart field	0.009939697	0.003359437
LB1	CCCTCCTAGACTGGGT-1	0.823801673	-0.444785724	5	Mesp1-expressing mesoderm progenitor	0.06495475	0.008123206
LB1	CCCTCCTCAAGCCGTC-1	-5.54964944	-3.603256057	6	Paraxial mesoderm progenitor	0.039285577	-0.062789659
LB1	CCCTCCTGTGTTGGGA-1	-3.483376705	1.719977906	4	Neuromesodermal progenitor	0.050239221	-0.062391624
LB1	CCCTCCTTCAGCGATT-1	1.230618633	-0.352677117	5	Mesp1-expressing mesoderm progenitor	0.051907271	0.045281282
LB1	CCGGGATCACAACGTT-1	-9.137376033	2.323544314	4	Neuromesodermal progenitor	-0.001053471	0.007852133
LB1	CCGGGATGTATATGAG-1	0.250061295	-6.609111855	9	Paraxial mesoderm	0.015032141	0.023436686
LB1	CCGTACTAGCGGATCA-1	-6.759004318	-0.783622692	4	Neuromesodermal progenitor	0.018369797	-0.085026539
LB1	CCGTACTTCACTATTC-1	-1.339311563	-3.623175452	5	Mesp1-expressing mesoderm progenitor	0.07292823	-0.020416817
LB1	CCGTGGAAGAAACCAT-1	2.580887831	-8.382406781	10	Paraxial mesoderm	0.001663447	-0.006880613
LB1	CCGTGGAAGCAAATCA-1	-5.55220338	3.353004148	4	Neuromesodermal progenitor	0.006806953	-0.033288569
LB1	CCGTGGACACATGTGT-1	5.809246815	1.296482374	12	First heart field	0.054049751	-0.014460298
LB1	CCGTGGACAGTCCTTC-1	2.945193566	2.296022823	12	First heart field	0.066417867	0.023889194
LB1	CCGTGGACATCTATGG-1	5.123141087	11.81527465	17	Primitive erythrocyte	0.060616072	0.082717764
LB1	CCGTGGATCAACGGCC-1	-3.174321853	0.842009415	5	Mesp1-expressing mesoderm progenitor	0.04451657	-0.038048212
LB1	CCGTTCAAGATGAGAG-1	7.759622372	1.364102771	11	First heart field	0.053138779	-0.065086141
LB1	CCGTTCACATGCTGGC-1	8.426763333	-0.194160352	11	First heart field	0.01285642	0.030670195
LB1	CCGTTCAGTTACGTCA-1	1.132849372	-7.835320065	10	Paraxial mesoderm	0.014524505	-0.012678563
LB1	CCTAAAGAGCTATGCT-1	6.762515343	-0.275228808	11	First heart field	0.06389272	-0.014878068
LB1	CCTAAAGCACGTAAGG-1	1.165044821	0.449774896	5	Mesp1-expressing mesoderm progenitor	0.116910239	0.047911772
LB1	CCTAAAGCATACAGCT-1	4.33956889	7.735349109	16	Hemangioblast	-0.00907788	0.084032603
LB1	CCTAAAGGTAATCGTC-1	2.71804098	1.22908329	12	First heart field	0.05684772	0.043371314
LB1	CCTACACAGATCTGCT-1	4.287725247	-4.754887173	8	Second heart field	0.025552086	0.065470063
LB1	CCTACACTCACCTCGT-1	0.618786133	-4.153945039	8	Second heart field	0.07630198	-0.013949611
LB1	CCTACACTCCAAATGC-1	2.985489644	-7.636762688	10	Paraxial mesoderm	0.024678175	0.014044619
LB1	CCTAGCTAGTGGCACA-1	0.682987369	-0.407946298	5	Mesp1-expressing mesoderm progenitor	-0.01256756	-0.030249061
LB1	CCTAGCTCAATGGACG-1	4.536870755	8.913463046	16	Hemangioblast	0.001130021	-0.026609126
LB1	CCTAGCTGTCTTCGTC-1	7.499126709	0.639745315	11	First heart field	0.050516418	-0.043616326
LB1	CCTATTATCTTCAACT-1	-8.302561008	1.24885272	4	Neuromesodermal progenitor	0.003184843	-0.092013551
LB1	CCTCAGTCACCGGAAA-1	2.527372874	2.052646687	12	First heart field	0.103198823	0.051212046
LB1	CCTCTGAAGTAAGTAC-1	3.355577029	-4.679468701	8	Second heart field	0.044788736	0.083724949
LB1	CCTCTGACAATCAGAA-1	-5.665141784	3.587877204	4	Neuromesodermal progenitor	-0.000698084	-0.000947449
LB1	CCTCTGATCTCAACTT-1	-3.226923429	-3.942905019	6	Paraxial mesoderm progenitor	0.045929961	-0.03854921
LB1	CCTTACGCATTGCGGC-1	0.562573917	-6.056490491	8	Second heart field	0.05157299	-0.035986058
LB1	CCTTACGTCAAACCAC-1	-3.062589609	-3.650570939	6	Paraxial mesoderm progenitor	0.025162259	-0.054988104
LB1	CCTTCCCAGGAGCGTT-1	4.227055825	8.356848171	16	Hemangioblast	0.007180621	0.076118107
LB1	CCTTCGAAGGTGACCA-1	4.328025616	7.796787193	16	Hemangioblast	-0.01392752	0.09282966
LB1	CCTTCGACAGATCTGT-1	5.159078873	9.360864093	16	Hemangioblast	-0.020315556	0.081358409
LB1	CCTTTCTCATCGACGC-1	-0.2015199	-6.440538476	9	Paraxial mesoderm	0.029311789	-0.033565532
LB1	CCTTTCTGTCCTCTTG-1	-2.126953327	0.803424676	5	Mesp1-expressing mesoderm progenitor	0.012448604	-0.042291695
LB1	CCTTTCTGTTGCTCCT-1	-3.162228309	1.120724132	5	Mesp1-expressing mesoderm progenitor	0.012537574	-0.047678979
LB1	CGAACATAGCTGAAAT-1	-5.089204036	3.097886255	4	Neuromesodermal progenitor	-0.001997116	-0.009554958
LB1	CGAACATAGGGTTCCC-1	8.113403119	-0.137951384	11	First heart field	0.042251149	0.021980614
LB1	CGAATGTAGACTGGGT-1	0.665733911	-6.699797223	9	Paraxial mesoderm	0.024816372	-0.039999608
LB1	CGACCTTAGTGTTGAA-1	4.375372208	1.955898812	12	First heart field	-0.059024011	0.00069874
LB1	CGACTTCCAAGTTCTG-1	4.369075573	8.794213702	16	Hemangioblast	0.004807549	0.018477643
LB1	CGACTTCGTCTAAAGA-1	4.513482369	8.531822612	16	Hemangioblast	0.008265776	0.092272039
LB1	CGAGAAGCAGATGGGT-1	8.300891674	-1.162150572	11	First heart field	0.029103775	0.021419524
LB1	CGAGCACCACATTAGC-1	-6.957732402	1.891506841	4	Neuromesodermal progenitor	0.019766457	-0.081774331
LB1	CGAGCACCATCCGGGT-1	-6.114412986	-2.837125371	6	Paraxial mesoderm progenitor	0.024688352	-0.036446451
LB1	CGAGCACTCTCACATT-1	0.233640469	-1.011517833	5	Mesp1-expressing mesoderm progenitor	0.071052688	0.022136875
LB1	CGAGCCAAGAAGGGTA-1	8.371401585	0.378940217	11	First heart field	0.010439461	-0.019728432
LB1	CGAGCCACAGACGCCT-1	3.324565447	-3.781200001	8	Second heart field	0.050257362	0.036955498
LB1	CGAGCCACATAGGATA-1	3.925635375	-5.069304536	8	Second heart field	0.036957246	0.069075688
LB1	CGAGCCACATAGTAAG-1	8.78873042	-0.165935407	11	First heart field	-0.000860237	0.017749036
LB1	CGATCGGCAATAGCGG-1	-3.357035123	-4.322071145	6	Paraxial mesoderm progenitor	0.040981336	-0.05347505
LB1	CGATGGCAGCACGCCT-1	0.887641109	0.943657567	5	Mesp1-expressing mesoderm progenitor	0.099922975	0.05194297
LB1	CGATGGCAGGGTATCG-1	-1.566532456	-4.790726254	9	Paraxial mesoderm	0.018703419	-0.038748661
LB1	CGATGGCGTCTCTCTG-1	-5.561546051	-1.789632867	6	Paraxial mesoderm progenitor	0.004151461	-0.090633223
LB1	CGATGGCTCGTAGGAG-1	-1.247875058	-0.406301151	5	Mesp1-expressing mesoderm progenitor	0.049168948	-0.040753216
LB1	CGATGTATCACTTCAT-1	1.637070335	-6.115321706	9	Paraxial mesoderm	0.027696466	-0.023608925
LB1	CGATGTATCTCTAGGA-1	4.030408181	1.092547824	12	First heart field	0.067369431	0.047106059
LB1	CGATTGAAGTGTCCAT-1	2.345858611	-8.165058682	10	Paraxial mesoderm	0.030629813	-0.01084503
LB1	CGATTGACACACAGAG-1	0.817111231	-5.933824609	9	Paraxial mesoderm	0.036194173	-0.042576585
LB1	CGCGGTACACAACGTT-1	4.361086167	-3.644223759	16	Hemangioblast	0.023304912	0.055243525
LB1	CGCGTTTCAGGTGGAT-1	4.731489933	9.652671268	16	Hemangioblast	0.004849465	0.017958161
LB1	CGCGTTTTCGTTACAG-1	4.333164013	8.87189429	16	Hemangioblast	0.020087501	0.011358243
LB1	CGCTATCAGATGGGTC-1	-6.118612014	-2.537170241	6	Paraxial mesoderm progenitor	0.046929954	-0.092991299
LB1	CGCTATCCAATGGAAT-1	0.499796248	-5.789530823	9	Paraxial mesoderm	-0.002639749	0.01090307
LB1	CGCTATCGTTTAGCTG-1	-4.909863674	-3.609211514	6	Paraxial mesoderm progenitor	0.052182635	-0.074663536
LB1	CGCTTCAAGTCGTACT-1	3.956816233	-3.354688952	8	Second heart field	0.07177659	0.073141374
LB1	CGCTTCACAGATAATG-1	-6.517730438	0.433474069	4	Neuromesodermal progenitor	0.020082047	-0.099885651
LB1	CGCTTCACAGGTCGTC-1	4.694620408	2.037335207	12	First heart field	-0.023558353	0.016582234
LB1	CGGACACAGAAGCCCA-1	4.548713006	7.678412845	16	Hemangioblast	-0.013462407	0.125973577
LB1	CGGACACAGGTAGCTG-1	-8.747738086	2.429355314	4	Neuromesodermal progenitor	-0.015661097	-0.000415886
LB1	CGGACACCAGTACACT-1	2.789162434	-7.608301232	10	Paraxial mesoderm	0.04376094	-0.012065474
LB1	CGGACACTCATCACCC-1	-6.891577446	1.428243329	4	Neuromesodermal progenitor	0.01930279	-0.079364221
LB1	CGGACGTAGATGGGTC-1	-1.574708544	0.456151915	5	Mesp1-expressing mesoderm progenitor	0.053564541	-0.039272844
LB1	CGGACGTCAGGCAGTA-1	1.86441902	-7.840518544	10	Paraxial mesoderm	0.039876005	-0.027852197
LB1	CGGACGTGTTGCTCCT-1	5.420521058	12.76186793	17	Primitive erythrocyte	0.022011384	0.01876363
LB1	CGGACTGAGCGCTTAT-1	-4.582107269	-4.257090638	6	Paraxial mesoderm progenitor	0.084868928	-0.053634953
LB1	CGGACTGTCCAATGGT-1	4.431457795	7.529234817	16	Hemangioblast	-0.001436169	0.1167864
LB1	CGGAGCTCAAGAAGAG-1	2.013405956	0.796313902	5	Mesp1-expressing mesoderm progenitor	0.068632555	0.009215126
LB1	CGGAGTCAGGCCATAG-1	-5.937944614	-2.033230613	6	Paraxial mesoderm progenitor	0.059074467	-0.109825873
LB1	CGGAGTCAGTACGTTC-1	-3.493739091	-3.508915255	6	Paraxial mesoderm progenitor	0.016079259	-0.068272053
LB1	CGGAGTCCACAAGACG-1	-3.9045107	-4.335821221	6	Paraxial mesoderm progenitor	0.03481525	-0.038917291
LB1	CGGAGTCTCGACCAGC-1	8.374309338	-0.120828787	11	First heart field	-0.017983863	0.027495167
LB1	CGGAGTCTCTTCCTTC-1	4.344448842	7.339627673	16	Hemangioblast	-0.000359725	0.097917689
LB1	CGGCTAGGTACCGTTA-1	-6.182079994	-2.839931796	6	Paraxial mesoderm progenitor	0.04537799	-0.097782066
LB1	CGGGTCAAGACCACGA-1	4.847927369	11.0456938	17	Primitive erythrocyte	0.01967106	0.070013685
LB1	CGGGTCAAGATGTGGC-1	-5.926818573	-3.146264622	6	Paraxial mesoderm progenitor	0.038620116	-0.087775472
LB1	CGGGTCAAGGGTCTCC-1	8.396975316	-1.031858394	11	First heart field	0.024320474	0.02211782
LB1	CGGGTCACAATACGCT-1	-7.29520198	1.263856222	4	Neuromesodermal progenitor	0.020969814	-0.110036914
LB1	CGGGTCACACGGCCAT-1	-3.164344274	-2.554183791	6	Paraxial mesoderm progenitor	-0.026618221	-0.017216382
LB1	CGGGTCATCCAACCAA-1	4.74441079	11.52580397	17	Primitive erythrocyte	0.038386016	0.08647554
LB1	CGGGTCATCGCTTAGA-1	4.541454113	-3.016398022	8	Second heart field	0.003992887	-0.02271243
LB1	CGGTTAAAGCGTCTAT-1	-1.041019761	-4.841635773	9	Paraxial mesoderm	0.038032743	-0.018641033
LB1	CGGTTAAAGCTCCCAG-1	-3.704898559	-4.361342023	6	Paraxial mesoderm progenitor	0.03682408	-0.035019915
LB1	CGGTTAAGTTTGGGCC-1	-1.808364355	0.052401414	5	Mesp1-expressing mesoderm progenitor	0.083150207	-0.040155888
LB1	CGGTTAATCGGGAGTA-1	2.139916695	0.408979168	5	Mesp1-expressing mesoderm progenitor	0.094687009	0.053079523
LB1	CGTAGCGAGCGGATCA-1	3.464728154	2.969328334	12	First heart field	0.042769048	-0.008304035
LB1	CGTAGCGAGGCTCAGA-1	3.046736277	-8.201500485	10	Paraxial mesoderm	-0.033138998	-0.028944502
LB1	CGTAGCGGTGATGTGG-1	3.571621216	1.052171519	12	First heart field	0.069512439	-0.004125732
LB1	CGTAGGCAGGAGCGAG-1	0.243275679	0.758229991	5	Mesp1-expressing mesoderm progenitor	0.067191049	0.03281717
LB1	CGTAGGCCAAGTCTAC-1	3.086120165	-4.018155167	8	Second heart field	-0.000870631	0.019304274
LB1	CGTAGGCCAGGCAGTA-1	4.07178191	7.83518069	16	Hemangioblast	0.003271555	0.074289938
LB1	CGTAGGCGTACCATCA-1	-5.3211362	-1.90285022	6	Paraxial mesoderm progenitor	0.033485573	-0.075757112
LB1	CGTAGGCGTCTAGCGC-1	-3.841425144	-4.124322961	6	Paraxial mesoderm progenitor	0.010834053	-0.052341703
LB1	CGTCACTGTAAGCACG-1	-0.508722984	-6.025987218	9	Paraxial mesoderm	0.030530722	-0.053673913
LB1	CGTCAGGCATTTGCTT-1	1.241210497	-8.014924596	10	Paraxial mesoderm	0.016861027	0.016398037
LB1	CGTCAGGGTCATATCG-1	-3.634453498	-3.896283219	6	Paraxial mesoderm progenitor	0.051859645	-0.072115446
LB1	CGTCAGGGTTCGCTAA-1	-6.191176616	3.654668023	4	Neuromesodermal progenitor	-0.032804805	-0.001511994
LB1	CGTCAGGTCCGAGCCA-1	-1.292881214	3.435314109	7	Primordial germ cell	0.017764395	-0.022695745
LB1	CGTCAGGTCTACTTAC-1	3.079436339	-6.52597482	10	Paraxial mesoderm	0.054589789	0.017210239
LB1	CGTCCATAGGGAGTAA-1	0.919306315	-5.726800034	9	Paraxial mesoderm	0.015301752	-0.000203759
LB1	CGTCCATGTGTATGGG-1	-8.855694019	4.302208354	4	Neuromesodermal progenitor	0.021397175	-0.014324812
LB1	CGTCTACAGTGAACGC-1	-5.159153663	-2.486576865	6	Paraxial mesoderm progenitor	0.003365596	-0.094174748
LB1	CGTCTACTCATTATCC-1	-3.771147214	1.413727095	4	Neuromesodermal progenitor	0.010509526	-0.046031953
LB1	CGTGAGCAGTCGCCGT-1	-5.616440975	2.905500581	4	Neuromesodermal progenitor	0.00803246	-0.034794449
LB1	CGTGAGCCAAGTACCT-1	4.425938405	7.834140708	16	Hemangioblast	-0.014867367	0.103592598
LB1	CGTGAGCCAGATCGGA-1	4.176416195	-4.740574906	8	Second heart field	0.049556387	0.09825305
LB1	CGTGAGCTCTGTCTCG-1	2.280316628	-7.911814282	10	Paraxial mesoderm	0.034624332	-0.006365272
LB1	CGTGTAAAGATCTGAA-1	5.352455891	7.93146651	16	Hemangioblast	-0.00450834	0.046109488
LB1	CGTGTAACACTTGGAT-1	-0.016203523	0.79093044	5	Mesp1-expressing mesoderm progenitor	0.108067735	0.020235424
LB1	CGTGTAACATAGTAAG-1	-4.353114807	-2.506668637	6	Paraxial mesoderm progenitor	0.002977654	-0.044379632
LB1	CGTGTAAGTGTAACGG-1	-5.375241481	-3.085333417	6	Paraxial mesoderm progenitor	0.036800573	-0.094368538
LB1	CGTGTCTCACTTCTGC-1	-1.75731691	-5.497860501	9	Paraxial mesoderm	0.046128124	-0.019166666
LB1	CGTGTCTTCAGTGTTG-1	-4.812253677	3.122977664	4	Neuromesodermal progenitor	0.004209704	-0.024423271
LB1	CGTTAGACACACCGAC-1	2.737105883	1.641672065	12	First heart field	0.09163626	0.041711496
LB1	CGTTAGACACGGACAA-1	-1.753077232	-4.307241509	5	Mesp1-expressing mesoderm progenitor	0.047400855	-0.018887505
LB1	CGTTAGAGTATCACCA-1	4.677221096	8.321862628	16	Hemangioblast	-0.006523903	0.057657657
LB1	CGTTAGAGTCGATTGT-1	8.131610669	0.409456541	11	First heart field	0.023542617	-0.021567871
LB1	CGTTCTGAGGAGTTTA-1	7.850847043	-0.825579117	11	First heart field	0.038975388	0.043834412
LB1	CGTTCTGTCCTAGTGA-1	-2.466307127	-3.833941529	6	Paraxial mesoderm progenitor	-0.009600338	-0.009279974
LB1	CGTTCTGTCTGGCGAC-1	4.926154412	9.892659595	16	Hemangioblast	0.003070668	0.021311367
LB1	CGTTCTGTCTTCATGT-1	-1.567256056	2.308081915	7	Primordial germ cell	0.04081936	-0.047412765
LB1	CGTTGGGAGAAACGCC-1	3.92061714	2.312104037	12	First heart field	0.024824368	-0.015073761
LB1	CGTTGGGCAGTATGCT-1	0.227290622	-6.485981534	9	Paraxial mesoderm	0.030399685	-0.026291372
LB1	CGTTGGGGTGACTACT-1	-6.85337516	2.188376	4	Neuromesodermal progenitor	0.023215577	-0.099964248
LB1	CGTTGGGTCCACTCCA-1	-6.83637067	3.547520568	4	Neuromesodermal progenitor	0.010847809	-0.011213752
LB1	CTAACTTAGCGTAATA-1	7.022586621	0.029076239	11	First heart field	0.049008207	-0.000815637
LB1	CTAAGACCAATCACAC-1	7.389889992	-0.595705698	11	First heart field	0.040210563	0.023768713
LB1	CTAATGGAGTTACCCA-1	7.293116368	-0.43133224	11	First heart field	0.040570482	0.030835836
LB1	CTAATGGGTATATGAG-1	-1.479274475	3.167707851	7	Primordial germ cell	-0.0133847	-0.058219903
LB1	CTAATGGTCAACCATG-1	-0.26248812	0.77030011	5	Mesp1-expressing mesoderm progenitor	0.121308328	0.003432723
LB1	CTACACCAGTGTCCCG-1	2.948001183	-7.988645146	10	Paraxial mesoderm	-0.008541363	0.011789633
LB1	CTACACCCAGATAATG-1	-8.95591756	2.509257247	4	Neuromesodermal progenitor	0.00055983	0.001903377
LB1	CTACACCGTTGAGTTC-1	-6.81785699	2.945410898	4	Neuromesodermal progenitor	0.011560843	-0.048530864
LB1	CTACATTGTCGTCTTC-1	4.795856751	7.099345138	16	Hemangioblast	-0.008335988	0.126642151
LB1	CTACATTTCGTCGTTC-1	-6.955902301	1.01091217	4	Neuromesodermal progenitor	0.025625253	-0.091732724
LB1	CTACATTTCTGATACG-1	7.226972378	0.222761368	11	First heart field	0.029041194	-0.001392765
LB1	CTACCCAAGAAGATTC-1	-8.479735576	1.819771459	4	Neuromesodermal progenitor	-0.005193741	-0.083947923
LB1	CTACCCAAGACATAAC-1	-7.818172657	2.210929444	4	Neuromesodermal progenitor	0.020877522	0.00217258
LB1	CTACCCAAGCCAGTAG-1	3.8725994	-6.379670689	8	Second heart field	0.025117557	0.057753251
LB1	CTACCCAGTATAGGTA-1	-0.552274369	-0.14164562	5	Mesp1-expressing mesoderm progenitor	0.046554597	-0.01483046
LB1	CTACGTCAGACAGACC-1	-6.879792892	2.011082937	4	Neuromesodermal progenitor	0.020382156	-0.089498972
LB1	CTACGTCAGCCGATTT-1	8.219429768	-0.568683157	11	First heart field	0.03365874	0.033222675
LB1	CTACGTCGTGCTCTTC-1	8.543247975	-0.404081414	11	First heart field	0.001153419	0.039117715
LB1	CTAGAGTAGCTGATAA-1	3.561069525	0.985977938	12	First heart field	0.041020407	0.05634194
LB1	CTAGAGTCAGTCTTCC-1	7.852712906	-0.372572968	11	First heart field	0.049172592	0.010783446
LB1	CTAGCCTAGGGCTTGA-1	2.702486313	1.183657279	12	First heart field	0.082377845	0.0324821
LB1	CTAGCCTAGTACGCCC-1	0.858070827	-3.686042378	8	Second heart field	0.082971033	-0.004792732
LB1	CTAGCCTAGTTAGGTA-1	-2.010925256	-4.025903294	9	Paraxial mesoderm	0.008739083	-0.041762208
LB1	CTAGCCTCAATTCCTT-1	2.534720934	1.51732867	12	First heart field	0.083270117	0.03423575
LB1	CTAGCCTCAGGTTTCA-1	-5.558376991	-4.014286587	6	Paraxial mesoderm progenitor	0.049585543	-0.041463079
LB1	CTAGCCTGTCAAAGAT-1	-4.980117523	-3.393011639	6	Paraxial mesoderm progenitor	0.058666273	-0.078861642
LB1	CTAGCCTTCAGTTTGG-1	-2.123615943	-3.79765899	6	Paraxial mesoderm progenitor	0.028242473	-0.026334399
LB1	CTAGTGAAGCGGATCA-1	8.360688961	0.776604255	11	First heart field	0.020471492	-0.022442947
LB1	CTAGTGACAATCGAAA-1	-8.494968616	2.002697875	4	Neuromesodermal progenitor	0.005746417	-0.020451247
LB1	CTAGTGACACGTTGGC-1	6.836905755	0.105080982	11	First heart field	0.039531181	0.015938824
LB1	CTAGTGAGTCTTGCGG-1	4.599572934	8.774452617	16	Hemangioblast	-0.00626875	0.02968769
LB1	CTAGTGAGTGGCGAAT-1	1.128172434	-8.097114156	10	Paraxial mesoderm	0.029534082	0.003451171
LB1	CTCACACAGGCTATCT-1	3.907661236	2.094078114	12	First heart field	0.031299799	0.017720359
LB1	CTCACACCATGCAATC-1	6.949660576	-0.902460287	11	First heart field	0.045885577	0.005795597
LB1	CTCACACGTCGGATCC-1	1.088675774	-3.482860873	8	Second heart field	0.081707092	0.011256974
LB1	CTCACACTCTCAAGTG-1	4.331229485	2.561586072	12	First heart field	-0.044775395	0.008639347
LB1	CTCAGAACAAACTGTC-1	7.384711541	-0.198380182	11	First heart field	0.016990138	0.012363828
LB1	CTCATTAAGCTAGCCC-1	-1.360776269	3.412290027	7	Primordial germ cell	-0.012882047	-0.051427039
LB1	CTCATTACAAGAAAGG-1	5.417964734	7.935077121	16	Hemangioblast	-0.006798191	0.062301878
LB1	CTCATTAGTCGCCATG-1	1.303069867	-8.276806424	10	Paraxial mesoderm	0.0109946	0.023110137
LB1	CTCATTAGTTCCAACA-1	-10.89310475	7.2111501	18	Primitive node	0.010124811	0.015289103
LB1	CTCATTATCCTCAACC-1	-0.978187048	-1.199016879	5	Mesp1-expressing mesoderm progenitor	0.016098304	-0.0107629
LB1	CTCCTAGAGCTAAACA-1	5.426562584	11.39244216	17	Primitive erythrocyte	0.030151107	0.128868757
LB1	CTCCTAGCAAAGCGGT-1	-5.226441108	-2.62875993	6	Paraxial mesoderm progenitor	0.021851317	-0.095460329
LB1	CTCCTAGTCTATCGCC-1	-0.248400473	-0.827033112	5	Mesp1-expressing mesoderm progenitor	0.081734245	-0.023237093
LB1	CTCGAGGAGGGATACC-1	-1.40320202	0.342287816	5	Mesp1-expressing mesoderm progenitor	0.03907299	-0.007131609
LB1	CTCGAGGTCACCGTAA-1	4.336694516	2.373717239	12	First heart field	-0.032050023	0.003049656
LB1	CTCGAGGTCCTTCAAT-1	4.734710968	9.693222453	16	Hemangioblast	-0.008846727	-0.028884959
LB1	CTCGAGGTCGTCACGG-1	-4.363331996	-4.408612797	6	Paraxial mesoderm progenitor	0.041502902	-0.022862237
LB1	CTCGGAGCACAACGTT-1	-6.846189701	1.196002593	4	Neuromesodermal progenitor	0.015950403	-0.075381643
LB1	CTCGGAGGTCTAGAGG-1	-3.318725311	0.855618706	5	Mesp1-expressing mesoderm progenitor	0.033061327	-0.063551301
LB1	CTCGGAGTCGGTGTTA-1	4.281360901	-3.895721028	8	Second heart field	-0.007203556	0.041979709
LB1	CTCGGGAAGTGGTAAT-1	4.39175824	2.634662797	12	First heart field	-0.027341943	0.007823333
LB1	CTCGGGAGTACAGCAG-1	3.732178248	-4.635078976	8	Second heart field	0.040197172	0.067701268
LB1	CTCGGGATCATCGGAT-1	7.976404465	-0.836524198	11	First heart field	0.038034204	0.039484922
LB1	CTCGGGATCGCGCCAA-1	7.599214352	-0.887365053	11	First heart field	0.021484233	0.028398173
LB1	CTCGTACAGAGATGAG-1	-7.522594654	2.086028983	4	Neuromesodermal progenitor	0.011345287	-0.074458993
LB1	CTCGTACTCCTAAGTG-1	-7.634742939	3.327120712	4	Neuromesodermal progenitor	0.015868898	-0.004624313
LB1	CTCGTACTCGGCTACG-1	-1.35348972	-3.449751446	5	Mesp1-expressing mesoderm progenitor	0.073154456	-0.050297277
LB1	CTCTAATAGGAACTGC-1	7.081436909	0.24000517	11	First heart field	0.04204746	0.006634897
LB1	CTCTAATGTCAGTGGA-1	-3.236952745	-2.815100739	6	Paraxial mesoderm progenitor	0.025503377	-0.062505829
LB1	CTCTAATTCAGCTTAG-1	6.148935116	-0.477845261	11	First heart field	0.10176305	0.038539481
LB1	CTCTACGAGGGCTTGA-1	4.431567944	7.628981521	16	Hemangioblast	-0.009859967	0.112664232
LB1	CTCTACGGTCTAGTCA-1	4.645479477	9.398135593	16	Hemangioblast	-0.010225304	-0.021635598
LB1	CTCTACGGTCTCATCC-1	0.362958557	0.110234787	5	Mesp1-expressing mesoderm progenitor	0.095014724	0.0121305
LB1	CTCTACGTCCGCAGTG-1	-6.884872638	3.301401784	4	Neuromesodermal progenitor	0.002728644	-0.060202403
LB1	CTCTGGTCACCATCCT-1	-10.37848588	7.334961822	18	Primitive node	0.013914003	0.00697784
LB1	CTCTGGTCATAAAGGT-1	3.930453099	-3.594366858	8	Second heart field	0.074959212	0.066210799
LB1	CTCTGGTCATATACCG-1	-5.094195091	-3.054099391	6	Paraxial mesoderm progenitor	0.019708727	-0.08357665
LB1	CTCTGGTCATTTGCCC-1	0.670313514	-0.378062377	5	Mesp1-expressing mesoderm progenitor	0.026132573	-0.000749739
LB1	CTGAAACGTCTCTTTA-1	7.820882596	0.138006588	11	First heart field	0.035242118	0.00962226
LB1	CTGAAACGTTACCAGT-1	4.419112004	-3.737475941	8	Second heart field	0.076988374	0.097469916
LB1	CTGAAACTCGTAGGTT-1	8.238728322	-1.157634328	11	First heart field	0.025290471	0.017994972
LB1	CTGAAGTAGAATGTTG-1	1.892246879	-6.614955018	10	Paraxial mesoderm	-0.003242229	-0.025181303
LB1	CTGAAGTAGCGATTCT-1	4.393615044	8.80147021	16	Hemangioblast	-0.010730764	-0.023324461
LB1	CTGATAGAGAACTCGG-1	4.85703925	9.494332721	16	Hemangioblast	-0.011398565	-0.00741866
LB1	CTGATAGCAATCCAAC-1	5.989809311	1.023252775	12	First heart field	0.040238904	-0.013596732
LB1	CTGATAGGTATTACCG-1	-3.89444872	-2.530683348	6	Paraxial mesoderm progenitor	0.010797033	-0.071841672
LB1	CTGATCCGTAGCTGCC-1	2.360635079	0.730820467	5	Mesp1-expressing mesoderm progenitor	0.113229592	0.05990184
LB1	CTGATCCGTATAGGTA-1	-3.949980938	-2.875961612	6	Paraxial mesoderm progenitor	0.003235419	-0.053035671
LB1	CTGATCCGTTCAACCA-1	-0.953059756	-5.804785798	9	Paraxial mesoderm	0.057139603	-0.029633121
LB1	CTGCCTAAGGTGCTAG-1	-4.211055957	-0.917221377	5	Mesp1-expressing mesoderm progenitor	0.040126287	-0.051107858
LB1	CTGCCTAGTGTTTGTG-1	-4.962138855	-3.701031277	6	Paraxial mesoderm progenitor	0.043579115	-0.067921205
LB1	CTGCCTATCAACACTG-1	8.637804783	-0.07957379	11	First heart field	0.00321311	0.043394892
LB1	CTGCCTATCGCGCCAA-1	-4.050747119	2.000714233	4	Neuromesodermal progenitor	0.028002332	-0.048013696
LB1	CTGCCTATCTTGCAAG-1	1.25038091	-8.284332822	10	Paraxial mesoderm	0.012228826	0.008669374
LB1	CTGCGGAAGGGTGTTG-1	7.779748238	-0.159247349	11	First heart field	0.046961419	0.013244078
LB1	CTGCGGACAATCACAC-1	3.945412196	7.107516219	16	Hemangioblast	-0.011397381	0.093358491
LB1	CTGCGGATCATCTGCC-1	6.701499737	1.085274448	11	First heart field	0.040412448	-0.011437984
LB1	CTGCGGATCCTGCTTG-1	-4.320879661	-4.39802892	6	Paraxial mesoderm progenitor	0.080765362	-0.055383063
LB1	CTGCGGATCTCCCTGA-1	-6.608959877	-0.374025593	4	Neuromesodermal progenitor	0.027238424	-0.081674067
LB1	CTGCTGTAGATCCTGT-1	1.031154133	-5.125313828	8	Second heart field	0.040046177	-0.01425803
LB1	CTGGTCTCAACGATGG-1	-10.48124143	7.214113166	18	Primitive node	0.014811171	0.002703605
LB1	CTGGTCTGTCAAACTC-1	-5.702109062	-1.818381617	6	Paraxial mesoderm progenitor	0.034225287	-0.070601794
LB1	CTGGTCTGTCTCTTTA-1	3.849498785	7.884184768	16	Hemangioblast	-0.003602827	0.065253531
LB1	CTGTGCTCACCCTATC-1	0.877834536	-7.871158192	10	Paraxial mesoderm	0.037333301	-0.023480661
LB1	CTGTTTACAGTAAGCG-1	-5.598065578	-0.976799796	6	Paraxial mesoderm progenitor	-0.012736489	-0.077860821
LB1	CTGTTTACATGCCTTC-1	8.075180806	-0.240196893	11	First heart field	0.02649409	0.024388335
LB1	CTTAACTAGTGATCGG-1	4.225758828	1.637337138	12	First heart field	0.069114401	0.005689899
LB1	CTTAACTCAGGGAGAG-1	1.526187814	-5.014722417	8	Second heart field	0.02191477	-0.003228013
LB1	CTTAACTGTCTTTCAT-1	-8.339451992	2.736491134	4	Neuromesodermal progenitor	0.014744851	0.013350564
LB1	CTTAACTTCCCATTTA-1	-9.098780834	2.500389745	4	Neuromesodermal progenitor	0.004825863	0.002605845
LB1	CTTACCGAGTGGTAAT-1	6.776313103	-1.501950572	11	First heart field	0.06540964	0.027232374
LB1	CTTAGGATCATCTGTT-1	7.353101529	0.660991301	11	First heart field	0.053981538	-0.007023278
LB1	CTTAGGATCCTCGCAT-1	-4.043672287	-3.476187537	6	Paraxial mesoderm progenitor	0.046730738	-0.071206027
LB1	CTTCTCTGTGTAAGTA-1	-4.286915981	-2.958962748	6	Paraxial mesoderm progenitor	0.005039364	-0.076006655
LB1	CTTCTCTTCCACTGGG-1	-1.72113856	-4.750984738	9	Paraxial mesoderm	0.08067007	-0.026290717
LB1	CTTGGCTGTAGAGGAA-1	-6.729154312	0.461467033	4	Neuromesodermal progenitor	0.036459556	-0.095675957
LB1	CTTGGCTGTCCGAGTC-1	1.144585765	-1.512873838	5	Mesp1-expressing mesoderm progenitor	0.056227211	0.008452397
LB1	CTTGGCTGTCGGCACT-1	1.272110857	0.228909915	5	Mesp1-expressing mesoderm progenitor	0.094236151	0.049092877
LB1	CTTGGCTTCTTGAGGT-1	8.154187001	-1.052040169	11	First heart field	0.02151972	0.027708754
LB1	CTTTGCGTCATCGGAT-1	0.539296664	1.112760176	5	Mesp1-expressing mesoderm progenitor	0.03216473	0.009144981
LB1	GAAACTCCACCTGGTG-1	2.693378247	-8.056371281	10	Paraxial mesoderm	0.029794617	-0.01663157
LB1	GAAACTCGTAGAGTGC-1	-5.067514621	-3.491482804	6	Paraxial mesoderm progenitor	0.034104398	-0.054382179
LB1	GAAACTCGTCTCTTTA-1	7.345588482	1.294183423	11	First heart field	0.039357546	-0.044688652
LB1	GAAATGAAGGCATGGT-1	-6.509067737	3.888700893	4	Neuromesodermal progenitor	0.00208353	-0.015903407
LB1	GAAATGACATAACCTG-1	6.711926735	0.328666174	11	First heart field	0.084359266	-0.027393099
LB1	GAAATGACATATGCTG-1	-7.84955331	1.689308574	4	Neuromesodermal progenitor	0.010851582	-0.076339166
LB1	GAAATGAGTTACGACT-1	2.486738957	-7.567645142	10	Paraxial mesoderm	0.031420786	-0.022763335
LB1	GAACATCTCCTAGGGC-1	8.424138821	-0.315601716	11	First heart field	0.025910775	0.047315546
LB1	GAACCTAAGGGTGTTG-1	-1.451110446	2.878711393	7	Primordial germ cell	0.041128228	-0.036417515
LB1	GAACCTAAGGTGCTAG-1	-6.115817272	-2.516138146	6	Paraxial mesoderm progenitor	0.019374895	-0.0795368
LB1	GAACCTAAGTGTTGAA-1	5.25176648	7.952250888	16	Hemangioblast	-0.015933781	0.064426458
LB1	GAACCTACAATGCCAT-1	-0.959348165	-0.645061205	5	Mesp1-expressing mesoderm progenitor	0.05346753	-0.052086045
LB1	GAACGGAAGCCGGTAA-1	3.118484057	-8.323073933	10	Paraxial mesoderm	-0.013744632	-5.85E-06
LB1	GAACGGAAGCGTCTAT-1	5.016626156	5.585679939	16	Hemangioblast	0.060705419	-0.021783479
LB1	GAACGGACAGAGCCAA-1	3.250080384	2.396408727	12	First heart field	0.051419173	0.011001041
LB1	GAACGGACAGCCAGAA-1	3.084616221	-8.141852925	10	Paraxial mesoderm	-0.010370343	0.000472642
LB1	GAACGGACAGGCTCAC-1	4.48874358	9.043905666	16	Hemangioblast	-0.019650987	-0.001297526
LB1	GAACGGAGTCAACTGT-1	0.444610036	1.304127505	5	Mesp1-expressing mesoderm progenitor	0.12795812	0.046773585
LB1	GAAGCAGCACGTCTCT-1	8.46410159	-0.153881321	11	First heart field	0.015915417	0.02218042
LB1	GAAGCAGCATCGATGT-1	-6.613493167	2.849132707	4	Neuromesodermal progenitor	0.017138639	-0.04711198
LB1	GAAGCAGGTACAAGTA-1	-5.88502761	-1.078701565	6	Paraxial mesoderm progenitor	-0.004417058	-0.096634288
LB1	GAAGCAGGTCATGCAT-1	4.418260373	8.669454982	16	Hemangioblast	-2.83E-05	0.044664197
LB1	GAAGCAGGTTATCCGA-1	0.683589793	-1.815520118	5	Mesp1-expressing mesoderm progenitor	0.062219027	-0.008044769
LB1	GAATAAGAGAATGTGT-1	1.377655304	-5.931762288	9	Paraxial mesoderm	0.012869371	-0.019894125
LB1	GAATAAGCACACGCTG-1	-2.505261623	1.003814926	5	Mesp1-expressing mesoderm progenitor	0.058083436	-0.013664895
LB1	GAATAAGGTCATGCAT-1	-6.886261665	3.411351373	4	Neuromesodermal progenitor	0.021227567	-0.010484516
LB1	GAATAAGGTCTCAACA-1	1.557540453	-7.106227467	10	Paraxial mesoderm	0.031919688	-0.036598226
LB1	GAATGAATCACAGGCC-1	-0.088359647	1.006992152	5	Mesp1-expressing mesoderm progenitor	0.127560496	0.014030624
LB1	GACACGCAGGCACATG-1	-0.135510631	-6.945161889	9	Paraxial mesoderm	0.039105431	-0.034250418
LB1	GACACGCTCGAGGTAG-1	-6.410567962	-0.402681718	4	Neuromesodermal progenitor	0.007883066	-0.114908286
LB1	GACACGCTCGGCATCG-1	-6.79233905	0.361352869	4	Neuromesodermal progenitor	0.032064567	-0.101266813
LB1	GACAGAGGTCAACTGT-1	-4.970641815	-4.202821324	6	Paraxial mesoderm progenitor	0.046381162	-0.033638749
LB1	GACAGAGGTTTAGGAA-1	7.36520747	-0.231189797	11	First heart field	0.040311465	0.03086385
LB1	GACAGAGTCACATACG-1	0.281863264	-7.250383923	9	Paraxial mesoderm	0.040890344	-0.039257027
LB1	GACCAATCACATTCGA-1	-5.173046791	-3.306651423	6	Paraxial mesoderm progenitor	0.047307781	-0.079332813
LB1	GACGCGTAGGGAAACA-1	-0.987100803	2.034787466	7	Primordial germ cell	0.052569816	-0.033056982
LB1	GACGCGTGTCTAGTGT-1	4.84148959	2.285668661	12	First heart field	-0.033070146	0.01515833
LB1	GACGCGTGTTCGCTAA-1	6.958132065	-0.910268615	11	First heart field	0.03021767	0.019036893
LB1	GACGGCTAGTCTCAAC-1	5.468736924	8.632566859	16	Hemangioblast	-0.02454193	0.038863568
LB1	GACGGCTCATCCGCGA-1	7.493585862	1.580172827	11	First heart field	0.030837061	-0.053258599
LB1	GACGTGCAGCCCTAAT-1	-2.759134017	-4.658045361	6	Paraxial mesoderm progenitor	0.038422041	-0.029980009
LB1	GACGTGCAGTGACTCT-1	1.178544677	-8.090236256	10	Paraxial mesoderm	0.033713602	0.008421981
LB1	GACGTTACAACGATCT-1	-4.836865627	-2.077716897	5	Mesp1-expressing mesoderm progenitor	0.066558574	-0.099909838
LB1	GACGTTACATGGGAAC-1	-4.763799392	0.537539532	5	Mesp1-expressing mesoderm progenitor	0.017609912	-0.069413467
LB1	GACGTTAGTTCGTCTC-1	5.409285344	12.57151358	17	Primitive erythrocyte	0.029870792	0.034972886
LB1	GACGTTATCTTGAGAC-1	-1.645658337	2.323507597	7	Primordial germ cell	0.058126627	-0.043658553
LB1	GACTAACAGAACAATC-1	3.801958598	-2.579360793	8	Second heart field	0.046577706	0.016014086
LB1	GACTAACCAGCGTCCA-1	2.304111279	-8.533985684	10	Paraxial mesoderm	-0.009219834	0.003744789
LB1	GACTAACCATAACCTG-1	-7.897055351	2.366894891	4	Neuromesodermal progenitor	0.002320556	-0.065742494
LB1	GACTACACAGGTGCCT-1	-5.187573635	-0.498886059	5	Mesp1-expressing mesoderm progenitor	0.043505035	-0.072347689
LB1	GACTACAGTAAGAGAG-1	4.905348576	0.688369831	12	First heart field	0.080273889	-0.018467483
LB1	GACTGCGAGTTTGCGT-1	6.805914677	1.133959403	12	First heart field	0.054692839	-0.017468319
LB1	GACTGCGCAAGCCTAT-1	3.857000864	8.270440986	16	Hemangioblast	0.010677717	0.029241143
LB1	GAGCAGACACGTCAGC-1	6.774524487	-1.292102645	11	First heart field	0.025105066	0.023148282
LB1	GAGCAGACATGCCACG-1	1.163138426	-7.823925565	10	Paraxial mesoderm	0.014451091	0.000542753
LB1	GAGCAGAGTGCAGACA-1	2.806366719	-7.874785969	10	Paraxial mesoderm	0.014353615	0.01481669
LB1	GAGGTGACATTAGCCA-1	-0.657242381	-6.510818551	9	Paraxial mesoderm	0.029381531	-0.028481864
LB1	GAGGTGACATTCTCAT-1	-0.916683578	-3.592664073	5	Mesp1-expressing mesoderm progenitor	0.083539161	-0.013712961
LB1	GAGGTGAGTATCACCA-1	-1.146998607	-3.197516272	5	Mesp1-expressing mesoderm progenitor	0.08065364	-0.027086131
LB1	GAGGTGAGTCCAACTA-1	-6.144939147	2.559844901	4	Neuromesodermal progenitor	0.002227226	-0.029103976
LB1	GAGTCCGAGATGTTAG-1	-6.032889091	3.470288207	4	Neuromesodermal progenitor	-0.005398349	0.000107867
LB1	GAGTCCGGTCAGAAGC-1	4.23369006	8.006323268	16	Hemangioblast	-0.002155255	0.101090069
LB1	GAGTCCGTCGTCACGG-1	7.785490788	1.745482614	11	First heart field	0.040668134	-0.036060398
LB1	GATCAGTAGGACAGCT-1	-5.243820392	-2.596919606	6	Paraxial mesoderm progenitor	0.025518764	-0.115934021
LB1	GATCGATAGTCTTGCA-1	4.589342392	-1.912593434	8	Second heart field	0.085327971	0.013867624
LB1	GATCGATGTGACAAAT-1	-1.686953508	2.588598897	7	Primordial germ cell	0.014807489	-0.047635368
LB1	GATCGCGAGCCCAACC-1	5.356689728	12.4052872	17	Primitive erythrocyte	0.037192315	0.049304721
LB1	GATCGCGGTAGGGACT-1	-6.187253677	1.819942524	4	Neuromesodermal progenitor	0.011830235	-0.053252441
LB1	GATCGCGTCCAGAGGA-1	-1.503322922	-5.498968671	9	Paraxial mesoderm	0.046733247	-0.007644845
LB1	GATCGTACACTTCGAA-1	4.952560223	0.639114489	12	First heart field	0.059940662	-0.019797361
LB1	GATCGTAGTTCCCGAG-1	4.349503315	-2.990494321	8	Second heart field	0.088325212	0.076202833
LB1	GATCTAGAGGCTACGA-1	-6.12090131	-0.905841539	6	Paraxial mesoderm progenitor	0.010532922	-0.067106442
LB1	GATGAAAAGTCCTCCT-1	-5.168508731	-3.46846349	6	Paraxial mesoderm progenitor	-0.003360287	-0.023822045
LB1	GATGAAACAAGACGTG-1	-3.012228452	0.974491884	5	Mesp1-expressing mesoderm progenitor	0.05961354	-0.040170495
LB1	GATGAAACATATGAGA-1	-1.776743971	-0.940612505	5	Mesp1-expressing mesoderm progenitor	0.020118789	-0.044287537
LB1	GATGAAATCTCCTATA-1	0.072144333	-3.62839062	5	Mesp1-expressing mesoderm progenitor	0.036596734	-0.01574005
LB1	GATGAGGAGAAACGCC-1	-10.22141191	7.357922961	18	Primitive node	-0.020559867	0.002307059
LB1	GATGAGGCAGTGGAGT-1	0.880161441	0.072456231	5	Mesp1-expressing mesoderm progenitor	0.078066706	0.027639348
LB1	GATGAGGTCCAAACAC-1	3.413275755	-2.778847764	16	Hemangioblast	0.043125121	0.087108295
LB1	GATGCTAAGCCTCGTG-1	-6.022684776	3.638869931	4	Neuromesodermal progenitor	-0.01148475	-0.000159771
LB1	GATGCTACATCTATGG-1	2.920509613	-7.520358632	10	Paraxial mesoderm	-0.018572478	-0.022747008
LB1	GATTCAGAGAGTCGGT-1	-1.805751645	1.089949717	5	Mesp1-expressing mesoderm progenitor	0.066763868	-0.031198357
LB1	GATTCAGTCTTGTATC-1	6.516812123	1.007773747	11	First heart field	0.056110889	-0.0227235
LB1	GCAAACTCAATAAGCA-1	4.01924733	2.357361605	12	First heart field	-0.003513828	-0.007663637
LB1	GCAAACTGTTCCACTC-1	5.254373826	12.13312762	17	Primitive erythrocyte	0.051695714	0.066119349
LB1	GCAATCACAACACCCG-1	4.091770924	8.241737296	16	Hemangioblast	0.015379831	0.08037086
LB1	GCAATCACATGTCGAT-1	4.188791073	-4.184387753	8	Second heart field	0.011279198	0.081945049
LB1	GCAATCAGTGTGTGCC-1	5.523018158	1.480956723	12	First heart field	0.081290214	-0.028750425
LB1	GCAATCATCAGCTTAG-1	8.144960202	0.363458638	11	First heart field	0.018985922	0.006304186
LB1	GCAATCATCATCGATG-1	3.525407589	1.909391453	12	First heart field	-0.003797007	0.025758518
LB1	GCACATATCGGTCTAA-1	-6.784261905	3.877186706	4	Neuromesodermal progenitor	-0.004891737	-0.005114965
LB1	GCACTCTAGTGAACAT-1	0.12985076	-6.594153474	9	Paraxial mesoderm	0.02161852	-0.005747064
LB1	GCAGCCAAGATGTTAG-1	6.574094094	-1.512315223	11	First heart field	0.014857196	0.009606672
LB1	GCAGCCAAGGATGGTC-1	-6.206236564	-2.857719252	6	Paraxial mesoderm progenitor	0.028589482	-0.060547047
LB1	GCAGCCACAACTGCGC-1	-2.885067665	0.9394977	5	Mesp1-expressing mesoderm progenitor	0.06524457	-0.025158044
LB1	GCAGCCACACATAACC-1	-2.111312114	0.375133119	5	Mesp1-expressing mesoderm progenitor	0.073388379	-0.047260727
LB1	GCAGCCACACCAGCAC-1	3.963548935	2.769130637	12	First heart field	-0.017062527	-0.008266129
LB1	GCAGCCAGTTGACGTT-1	-4.830618106	-0.734357426	5	Mesp1-expressing mesoderm progenitor	0.048646074	-0.10389804
LB1	GCAGCCATCTTACCTA-1	0.977270044	-7.594449589	10	Paraxial mesoderm	0.019248079	-0.029902371
LB1	GCAGTTACACGGACAA-1	-0.191571765	0.345275253	5	Mesp1-expressing mesoderm progenitor	0.052449636	-0.056412254
LB1	GCAGTTAGTTCAGTAC-1	-0.988036596	0.252786388	5	Mesp1-expressing mesoderm progenitor	0.044336294	-0.037229294
LB1	GCAGTTAGTTGGTGGA-1	-6.190198623	-1.833314011	6	Paraxial mesoderm progenitor	0.04166974	-0.098614664
LB1	GCAGTTATCAGAAATG-1	-9.02820512	2.6823787	4	Neuromesodermal progenitor	0.003388161	0.00739241
LB1	GCAGTTATCTGCCAGG-1	4.036627091	7.929161479	16	Hemangioblast	0.002009534	0.086526242
LB1	GCATACAAGCTCAACT-1	-3.006477319	-4.246554921	6	Paraxial mesoderm progenitor	-0.001618616	-0.022832633
LB1	GCATACACAATCTACG-1	2.973933257	1.023945918	12	First heart field	0.061172969	0.065685999
LB1	GCATACACAGCTCGCA-1	1.306854642	-7.832254002	10	Paraxial mesoderm	0.021258273	-0.02075771
LB1	GCATGATGTTTAGCTG-1	-5.21033641	-3.762920449	6	Paraxial mesoderm progenitor	0.04345921	-0.055880128
LB1	GCATGCGTCGGTTAAC-1	-7.021561824	4.499313285	4	Neuromesodermal progenitor	-0.002433243	-0.00490328
LB1	GCATGCGTCTCGAGTA-1	-3.501644575	1.36723583	5	Mesp1-expressing mesoderm progenitor	0.036724444	-0.061635081
LB1	GCATGTAGTTGTTTGG-1	-6.359418117	-2.259268353	6	Paraxial mesoderm progenitor	0.009271498	-0.049386533
LB1	GCCAAATCACAGGCCT-1	0.598793841	1.5332958	5	Mesp1-expressing mesoderm progenitor	0.097017873	0.02909245
LB1	GCCTCTATCACGACTA-1	-1.627952777	-5.432593415	9	Paraxial mesoderm	0.066675521	-0.033417372
LB1	GCGACCAAGTGGTCCC-1	-1.5022498	1.057408263	5	Mesp1-expressing mesoderm progenitor	0.053654207	-0.024401695
LB1	GCGACCACATGATCCA-1	-10.34198495	6.887737205	18	Primitive node	0.019903502	0.015895709
LB1	GCGACCAGTCGATTGT-1	-0.014147945	-6.380498955	9	Paraxial mesoderm	0.021854063	-0.018640219
LB1	GCGAGAAGTCTTTCAT-1	8.411104001	0.855266591	11	First heart field	0.018145366	-0.013052091
LB1	GCGCAACTCCAAGTAC-1	-9.305603229	4.759602	4	Neuromesodermal progenitor	0.001810997	-0.004155815
LB1	GCGCAGTAGCGCTTAT-1	7.799310006	1.352095952	11	First heart field	0.043169639	-0.058134668
LB1	GCGCAGTCAGAAGCAC-1	-5.979554378	3.103147914	4	Neuromesodermal progenitor	-0.018588758	-0.005001541
LB1	GCGCAGTGTCTCCACT-1	-0.12681947	-1.61480851	5	Mesp1-expressing mesoderm progenitor	0.063464852	-0.053589384
LB1	GCGCAGTGTTGATTCG-1	4.345696724	-3.233897279	8	Second heart field	-0.007560758	-0.046040761
LB1	GCGCAGTTCTCTGCTG-1	-6.645969593	-0.607781599	4	Neuromesodermal progenitor	0.012127474	-0.10535614
LB1	GCGCCAACAGCCTTGG-1	-3.400511467	-0.889137457	5	Mesp1-expressing mesoderm progenitor	0.030208156	-0.06759106
LB1	GCGCCAAGTCCAGTTA-1	7.335274971	-0.002261827	11	First heart field	0.065450999	-0.020044621
LB1	GCGCGATAGCTCAACT-1	7.848872937	-0.421035002	11	First heart field	0.049313432	0.01160701
LB1	GCGCGATGTAAGTAGT-1	-0.764094852	0.43649025	5	Mesp1-expressing mesoderm progenitor	0.072102004	-0.026238077
LB1	GCGCGATGTGACGGTA-1	-5.059566223	-2.862952302	6	Paraxial mesoderm progenitor	0.021593087	-0.096993444
LB1	GCGCGATGTGATGCCC-1	0.768097557	-1.427936146	5	Mesp1-expressing mesoderm progenitor	0.074231642	0.000385625
LB1	GCGGGTTAGCCAACAG-1	2.742402352	-8.082763264	10	Paraxial mesoderm	-0.00463195	0.035653294
LB1	GCGGGTTTCAACACCA-1	-10.4172165	7.249296596	18	Primitive node	0.013467679	0.007159203
LB1	GCTCCTACATGAAGTA-1	7.924227513	0.054451277	11	First heart field	0.04425763	0.025256358
LB1	GCTCCTAGTGCATCTA-1	2.131496228	2.179883411	12	First heart field	0.093484884	0.026197412
LB1	GCTCTGTAGGCCCTTG-1	1.584202088	-8.385208676	10	Paraxial mesoderm	0.003157482	0.00801171
LB1	GCTCTGTGTGCTCTTC-1	-0.951860987	0.291950693	5	Mesp1-expressing mesoderm progenitor	0.097350366	-0.004385155
LB1	GCTCTGTGTTATCGGT-1	6.332206048	-0.908036063	11	First heart field	0.073806575	0.043802053
LB1	GCTCTGTTCTCGCTTG-1	-6.085605823	-0.144614647	4	Neuromesodermal progenitor	0.022662284	-0.064594446
LB1	GCTGCAGAGGCATGGT-1	-1.547494613	0.473803078	5	Mesp1-expressing mesoderm progenitor	0.0797269	-0.01146588
LB1	GCTGCGAGTAGCGCTC-1	2.805931366	-5.571312974	8	Second heart field	0.007800694	0.001263838
LB1	GCTGCGAGTCTCTTTA-1	-4.233460628	-3.682666848	6	Paraxial mesoderm progenitor	0.02776195	-0.08086834
LB1	GCTGCGAGTGTTGAGG-1	2.770978487	-7.732256482	10	Paraxial mesoderm	0.026889239	0.000676352
LB1	GCTGCTTAGCCACCTG-1	-5.706715309	-1.607317636	6	Paraxial mesoderm progenitor	-0.00580985	-0.089894042
LB1	GCTGCTTGTTTAAGCC-1	3.459080494	-3.867897103	8	Second heart field	0.059588965	0.056186748
LB1	GCTGCTTTCTACTTAC-1	-4.500454628	1.616694262	4	Neuromesodermal progenitor	0.017295848	-0.033035486
LB1	GCTGGGTAGCGTGTCC-1	7.749165333	0.960361709	11	First heart field	0.057700186	-0.031163435
LB1	GCTGGGTCATGCGCAC-1	0.029361702	-1.987906764	5	Mesp1-expressing mesoderm progenitor	0.090865486	0.011546427
LB1	GCTGGGTGTACCAGTT-1	2.810954131	2.245406201	12	First heart field	0.082186961	0.022205484
LB1	GCTGGGTGTCCAACTA-1	8.395071782	0.716184398	11	First heart field	0.005385309	-0.005216891
LB1	GCTGGGTTCCTGTACC-1	0.61951182	1.053536525	5	Mesp1-expressing mesoderm progenitor	0.028747928	0.001050196
LB1	GCTTCCAAGCTCTCGG-1	4.66047839	7.492546966	16	Hemangioblast	-0.01126178	0.10477908
LB1	GCTTCCAAGTCTCAAC-1	1.538848914	-3.94563205	8	Second heart field	0.059865178	0.000925772
LB1	GCTTCCAAGTGTTAGA-1	-1.288734995	-3.325017283	5	Mesp1-expressing mesoderm progenitor	0.018019058	-0.045346852
LB1	GCTTGAAAGAGGACGG-1	4.376405037	8.55301707	16	Hemangioblast	-0.003351228	0.077528375
LB1	GCTTGAAAGCCTCGTG-1	-5.348381721	-2.321603368	6	Paraxial mesoderm progenitor	0.013675591	-0.096375225
LB1	GCTTGAATCGCTAGCG-1	4.935090817	7.119509628	16	Hemangioblast	-0.028800944	0.100267072
LB1	GGAAAGCAGTCATCCA-1	-6.482995712	2.837217977	4	Neuromesodermal progenitor	-0.022479	0.009664612
LB1	GGAAAGCTCCCTGACT-1	3.52370695	2.99737828	12	First heart field	0.020881132	-0.011844062
LB1	GGAACTTCAGATCTGT-1	5.737043179	12.28391402	17	Primitive erythrocyte	0.03146913	0.023191814
LB1	GGAATAAGTACGAAAT-1	-10.80182954	7.004303863	18	Primitive node	0.004843037	0.009177724
LB1	GGACAAGAGTGTACGG-1	2.843035735	-7.350112031	10	Paraxial mesoderm	-0.01258225	-0.037043535
LB1	GGACAAGTCTCTAAGG-1	-4.269809925	-3.805830548	6	Paraxial mesoderm progenitor	0.020847726	-0.064512101
LB1	GGACAGAAGGGTTCCC-1	7.624403275	-0.392742167	11	First heart field	0.042506702	-0.004661171
LB1	GGACAGAAGTAGGTGC-1	-4.933254921	3.334809949	4	Neuromesodermal progenitor	0.004579267	-0.013210586
LB1	GGACAGACAGACGCCT-1	-1.495284163	3.531160047	7	Primordial germ cell	-0.022647771	-0.020054002
LB1	GGACAGATCGGTCCGA-1	-6.193750106	3.907103946	4	Neuromesodermal progenitor	-0.029491679	0.004120241
LB1	GGACAGATCTTAGAGC-1	3.779662169	2.08377867	12	First heart field	0.060608765	-0.00141606
LB1	GGACATTAGCTAACAA-1	-4.300436698	-2.464209388	6	Paraxial mesoderm progenitor	0.018442332	-0.098841859
LB1	GGACATTTCGTGGTCG-1	3.62235359	-7.131782601	10	Paraxial mesoderm	0.010240261	-0.003592968
LB1	GGACGTCGTACTTGAC-1	0.887903429	0.117911553	5	Mesp1-expressing mesoderm progenitor	0.115261601	0.058738661
LB1	GGACGTCGTGTCTGAT-1	8.454340733	-0.440819333	11	First heart field	0.010015655	0.035022502
LB1	GGACGTCTCATCGATG-1	-3.64715501	0.384580403	5	Mesp1-expressing mesoderm progenitor	0.051809729	-0.021222945
LB1	GGAGCAACACAACGTT-1	2.392687357	-8.106143544	10	Paraxial mesoderm	-0.009516369	-0.014644145
LB1	GGAGCAATCAGGATCT-1	3.351754702	2.872065475	12	First heart field	0.041723566	-0.012998516
LB1	GGATGTTTCGGTTCGG-1	-1.492064201	-5.280895779	9	Paraxial mesoderm	0.040906013	-0.016463984
LB1	GGATTACAGAGGGATA-1	1.67114178	-4.61847503	8	Second heart field	0.048688291	0.009500094
LB1	GGATTACCATGACGGA-1	7.762189663	-0.346579681	11	First heart field	0.036836302	0.044519807
LB1	GGATTACGTATTACCG-1	5.182856358	8.225158145	16	Hemangioblast	-0.022603053	0.055911124
LB1	GGCAATTCACCGCTAG-1	-6.922329628	-0.186237881	4	Neuromesodermal progenitor	0.019370864	-0.060168351
LB1	GGCCGATAGCGTAGTG-1	-3.563746654	-0.732211421	5	Mesp1-expressing mesoderm progenitor	0.036353275	-0.036895952
LB1	GGCCGATGTACAAGTA-1	0.677355803	0.784434935	5	Mesp1-expressing mesoderm progenitor	0.084030328	0.018698128
LB1	GGCGACTAGACCTAGG-1	-4.147689067	2.417516639	4	Neuromesodermal progenitor	-0.001711004	-0.02087423
LB1	GGCGACTGTTGATTCG-1	7.518559731	1.820672681	11	First heart field	0.037723775	-0.048504
LB1	GGCGTGTCACATTTCT-1	0.106221001	-6.777374337	9	Paraxial mesoderm	0.017587061	-0.035639477
LB1	GGCGTGTGTAGCAAAT-1	-5.920842849	-0.212933908	4	Neuromesodermal progenitor	0.011307251	-0.059276253
LB1	GGCGTGTTCCTAGAAC-1	1.236125864	-1.125259946	5	Mesp1-expressing mesoderm progenitor	0.073463937	0.0229322
LB1	GGCTCGATCCCATTTA-1	-7.022139751	0.858679374	4	Neuromesodermal progenitor	0.024357888	-0.113818021
LB1	GGCTGGTAGCCAACAG-1	-5.789864265	-2.06621773	6	Paraxial mesoderm progenitor	0.018017297	-0.047977148
LB1	GGCTGGTAGGCATTGG-1	2.797894038	-7.850403378	10	Paraxial mesoderm	0.003099989	-0.011912774
LB1	GGCTGGTCATCGGAAG-1	-3.319081747	-4.141291688	6	Paraxial mesoderm progenitor	0.026858116	-0.048468235
LB1	GGGAATGCATGCAACT-1	2.666092909	1.78798764	12	First heart field	0.087400061	0.032861813
LB1	GGGAATGGTGCACGAA-1	2.86110381	-8.162507603	10	Paraxial mesoderm	0.006589024	0.018396515
LB1	GGGAATGGTTGGTGGA-1	-6.421272003	-1.162308524	6	Paraxial mesoderm progenitor	0.020175739	-0.086760804
LB1	GGGAATGTCCAAACAC-1	-4.212290966	-4.139094899	6	Paraxial mesoderm progenitor	0.040260833	-0.046467435
LB1	GGGACCTAGACTAGGC-1	4.354603089	1.855343749	12	First heart field	0.076402317	-0.002498556
LB1	GGGACCTCATGGTAGG-1	-2.626886808	0.912506273	5	Mesp1-expressing mesoderm progenitor	0.042779867	-0.07682711
LB1	GGGAGATAGAGCCCAA-1	1.554904736	-0.001474152	5	Mesp1-expressing mesoderm progenitor	0.080910974	0.052307744
LB1	GGGAGATAGTCAATAG-1	7.862798012	0.432013122	11	First heart field	0.015520406	-0.008268848
LB1	GGGAGATCATGCCACG-1	-0.645269834	0.202953582	5	Mesp1-expressing mesoderm progenitor	0.100766226	0.004365451
LB1	GGGAGATGTTCCAACA-1	-1.264314853	-5.26240022	9	Paraxial mesoderm	0.042362447	-0.025858289
LB1	GGGAGATTCCAGAAGG-1	0.648976184	-7.0041414	9	Paraxial mesoderm	0.010325539	-0.030382309
LB1	GGGATGACATGAACCT-1	5.117026604	6.830199172	16	Hemangioblast	-0.001902815	0.094611128
LB1	GGGATGAGTCATATGC-1	1.127226747	-4.999439786	8	Second heart field	0.035637424	0.038033518
LB1	GGGCACTGTCCTAGCG-1	4.801395215	6.345523288	16	Hemangioblast	0.008009007	0.007091906
LB1	GGGCACTTCAACACCA-1	3.806854762	-3.713810513	8	Second heart field	0.021152987	0.013502903
LB1	GGGCATCAGTAACCCT-1	7.309583462	0.565060427	11	First heart field	0.084786204	-0.03186941
LB1	GGGCATCCAAACTGCT-1	-6.984366142	4.490371635	4	Neuromesodermal progenitor	0.002399181	-0.007470851
LB1	GGGCATCGTAGTGAAT-1	-1.642340623	-2.425815652	5	Mesp1-expressing mesoderm progenitor	0.015920392	-0.026378665
LB1	GGGCATCGTCAGATAA-1	-6.613507473	0.736561318	4	Neuromesodermal progenitor	0.037342342	-0.122045643
LB1	GGGTCTGAGGCTAGGT-1	-6.20160886	-1.204319785	6	Paraxial mesoderm progenitor	-0.006216518	-0.065261136
LB1	GGGTCTGAGTAGCGGT-1	-2.187761508	-2.66875727	5	Mesp1-expressing mesoderm progenitor	0.048376724	-0.017125199
LB1	GGGTCTGCAAGTCTAC-1	-7.218168937	1.177659085	4	Neuromesodermal progenitor	0.017786423	-0.10540058
LB1	GGGTCTGCAAGTTCTG-1	-10.29538652	7.263949802	18	Primitive node	0.012592579	0.004237518
LB1	GGGTTGCCAAACCCAT-1	7.328541077	1.639638116	11	First heart field	0.018679427	-0.055196805
LB1	GGGTTGCGTCACACGC-1	-0.503519439	-1.951692651	5	Mesp1-expressing mesoderm progenitor	-0.026510513	-0.016295904
LB1	GGTATTGCAGTCTTCC-1	4.813441552	5.65348809	16	Hemangioblast	0.029354764	0.088957818
LB1	GGTATTGTCGGTCCGA-1	-2.321783744	-0.625917802	5	Mesp1-expressing mesoderm progenitor	0.045941931	-0.04081353
LB1	GGTGAAGAGGATGCGT-1	7.34281329	-0.74267299	11	First heart field	0.047439075	0.005788398
LB1	GGTGAAGAGGCGTACA-1	-1.197070204	0.075833043	5	Mesp1-expressing mesoderm progenitor	0.052736648	-0.037092366
LB1	GGTGAAGAGTTTCCTT-1	3.860393084	2.512076785	12	First heart field	-0.030315571	-0.003409361
LB1	GGTGAAGGTTTAGCTG-1	-5.775578701	0.266439465	4	Neuromesodermal progenitor	0.010735094	-0.09905387
LB1	GGTGCGTAGCTGTCTA-1	-3.025517665	-3.612783978	6	Paraxial mesoderm progenitor	0.110052698	-0.030395944
LB1	GGTGCGTAGGTGTTAA-1	4.319767273	8.729482105	16	Hemangioblast	0.027541883	0.075588957
LB1	GGTGCGTCACAGGAGT-1	-5.432866298	1.839854648	4	Neuromesodermal progenitor	0.026928527	-0.10986106
LB1	GGTGCGTGTATAATGG-1	-3.208912574	-4.533438752	6	Paraxial mesoderm progenitor	0.044822671	-0.03767147
LB1	GGTGTTAAGTAGGTGC-1	-4.99827882	-2.196494649	6	Paraxial mesoderm progenitor	-0.018059489	-0.054845463
LB1	GGTGTTACACCATGTA-1	-3.896430933	-3.315086911	5	Mesp1-expressing mesoderm progenitor	0.037889485	-0.063603587
LB1	GGTGTTAGTCCGTTAA-1	3.042138375	-8.120235989	10	Paraxial mesoderm	-0.002759281	0.001094006
LB1	GGTGTTAGTGGCGAAT-1	6.522700108	-0.812536071	11	First heart field	0.06030563	0.038064937
LB1	GGTGTTATCGTTACGA-1	2.641571082	-3.528254102	8	Second heart field	0.072982857	0.040091
LB1	GTAACGTGTCCTGCTT-1	2.004621662	-8.030773709	10	Paraxial mesoderm	0.042420479	-0.013245992
LB1	GTAACTGGTAGCTCCG-1	-5.873204433	2.739562442	6	Paraxial mesoderm progenitor	0.008213266	-0.045531656
LB1	GTAACTGGTCGAATCT-1	6.861139096	-1.141023348	11	First heart field	0.034577407	0.016732892
LB1	GTAACTGTCACCTCGT-1	0.525714196	-1.919234107	5	Mesp1-expressing mesoderm progenitor	0.042258125	-0.005618896
LB1	GTACGTAAGAAGATTC-1	0.119588661	-0.094435463	5	Mesp1-expressing mesoderm progenitor	0.088749957	0.016028592
LB1	GTACGTAAGCAATCTC-1	0.560226537	0.553786447	5	Mesp1-expressing mesoderm progenitor	0.097134951	0.029477874
LB1	GTACGTACATGCTGGC-1	3.581279553	-3.829211781	8	Second heart field	0.086740294	0.082535727
LB1	GTACGTAGTTCCGTCT-1	-2.00815817	0.351045283	5	Mesp1-expressing mesoderm progenitor	0.041874417	0.000510208
LB1	GTACGTATCACAAACC-1	0.403552986	-7.230259965	9	Paraxial mesoderm	0.0327316	-0.057049019
LB1	GTACGTATCATGCAAC-1	8.339769162	-0.086611519	11	First heart field	-0.001451539	0.021322647
LB1	GTACTCCAGCAACGGT-1	1.064035512	-3.964083741	8	Second heart field	0.05931011	0.005801122
LB1	GTACTCCTCACGGTTA-1	-6.718226158	3.535017183	4	Neuromesodermal progenitor	0.003724607	-0.023804502
LB1	GTACTCCTCCCGACTT-1	1.034712947	-7.837745259	10	Paraxial mesoderm	0.059660386	-0.013599332
LB1	GTACTCCTCGCTTGTC-1	7.235963143	1.516979267	11	First heart field	0.047226657	0.007639295
LB1	GTACTTTCAATGAATG-1	-9.373734676	2.397937228	4	Neuromesodermal progenitor	-0.002472657	-0.009487312
LB1	GTAGGCCCACCAGGCT-1	1.021679021	1.231238713	5	Mesp1-expressing mesoderm progenitor	0.100417449	0.031856347
LB1	GTAGGCCCATCGGAAG-1	8.134592808	-1.14213116	11	First heart field	0.034731092	0.017335356
LB1	GTAGGCCTCTACTATC-1	-1.301975452	0.702839573	5	Mesp1-expressing mesoderm progenitor	0.089594831	-0.024897978
LB1	GTAGTCAAGACTGGGT-1	0.085887895	-2.094224999	5	Mesp1-expressing mesoderm progenitor	0.067025524	-0.032836291
LB1	GTAGTCACAGGAATCG-1	4.381626881	6.342448642	16	Hemangioblast	-0.005297577	0.146813417
LB1	GTAGTCATCAGCATGT-1	-3.702981912	-0.377824018	5	Mesp1-expressing mesoderm progenitor	0.021729349	-0.071650915
LB1	GTAGTCATCTTTCCTC-1	-6.712963783	1.275162866	4	Neuromesodermal progenitor	0.024033944	-0.06648468
LB1	GTATCTTCAAACGCGA-1	-6.251219951	2.83776777	4	Neuromesodermal progenitor	-0.015399383	-0.012936789
LB1	GTATCTTGTTAAAGAC-1	5.415134705	7.68033879	16	Hemangioblast	-0.036498145	0.105429576
LB1	GTATTCTCATTCCTGC-1	3.840938843	-6.194851468	8	Second heart field	0.02058695	0.044931024
LB1	GTATTCTGTATTACCG-1	6.35015992	-0.319734226	11	First heart field	0.046069258	0.003800867
LB1	GTATTCTTCACATACG-1	3.616726197	1.229026546	12	First heart field	0.023194071	0.048669606
LB1	GTCACAATCGGTTAAC-1	-6.277367317	-0.2730108	4	Neuromesodermal progenitor	0.045660744	-0.102849623
LB1	GTCACGGCACGAAAGC-1	4.182787693	-5.105361054	8	Second heart field	0.026735462	0.106693601
LB1	GTCACGGTCCGTAGTA-1	-1.941200458	0.873731544	5	Mesp1-expressing mesoderm progenitor	0.058569374	-0.058951456
LB1	GTCATTTTCGCAGGCT-1	7.660076893	2.002105882	11	First heart field	0.04446977	-0.035049081
LB1	GTCCTCAAGTACGTAA-1	3.354182995	2.406369855	12	First heart field	0.081579171	0.010286734
LB1	GTCGGGTAGACACTAA-1	-0.243767702	-6.562056611	9	Paraxial mesoderm	0.014865553	-0.020286818
LB1	GTCGGGTCATCGGACC-1	-0.382724636	-6.250668595	9	Paraxial mesoderm	0.033137511	-0.011653607
LB1	GTCGGGTGTTATGTGC-1	1.145239986	-7.794506619	10	Paraxial mesoderm	0.062158462	-0.022097054
LB1	GTCGTAAAGGTGCACA-1	-2.253546917	0.151834106	5	Mesp1-expressing mesoderm progenitor	0.028169568	-0.03772915
LB1	GTCTCGTAGTCATGCT-1	-6.834624492	1.46117573	4	Neuromesodermal progenitor	0.024905413	-0.090947233
LB1	GTCTTCGTCTTGTCAT-1	-0.80451157	-0.33984978	5	Mesp1-expressing mesoderm progenitor	0.076455927	-0.011342902
LB1	GTGAAGGCACTGTTAG-1	0.195358134	-6.825062344	9	Paraxial mesoderm	0.028381697	-0.00865523
LB1	GTGAAGGCAGCTGCAC-1	8.358173169	0.045299937	11	First heart field	0.002855764	0.029177323
LB1	GTGAAGGGTGGCAAAC-1	3.772848404	-6.090070317	8	Second heart field	0.042697266	0.073944627
LB1	GTGCAGCGTACCTACA-1	-5.008763038	-3.94559295	6	Paraxial mesoderm progenitor	0.043566062	-0.051987537
LB1	GTGCAGCTCGGTTCGG-1	4.261987008	8.759670665	16	Hemangioblast	0.019917572	0.015114326
LB1	GTGCATAGTACTCTCC-1	-3.864981138	-0.575374494	5	Mesp1-expressing mesoderm progenitor	0.044496453	-0.080295915
LB1	GTGCATATCTCTAAGG-1	-8.037034236	2.533515622	4	Neuromesodermal progenitor	0.00950668	0.005721237
LB1	GTGCGGTAGCGTCAAG-1	-1.311807	2.827467134	7	Primordial germ cell	0.021352074	-0.056833031
LB1	GTGCGGTAGGATGGTC-1	4.117774285	-3.788656781	8	Second heart field	0.048639292	0.080261872
LB1	GTGCGGTCACAGAGGT-1	1.062842167	-5.917039941	8	Second heart field	0.010992552	-0.005367825
LB1	GTGCGGTCATCCCATC-1	-0.827447855	-3.180657933	5	Mesp1-expressing mesoderm progenitor	0.025619705	-0.026346592
LB1	GTGCTTCCATCGGAAG-1	8.113086499	-0.95714135	11	First heart field	0.031012083	0.03396065
LB1	GTGGGTCGTTCCACAA-1	7.82539872	1.469202449	11	First heart field	0.046864869	-0.045147542
LB1	GTGTGCGAGAGTGACC-1	-5.645332538	-1.567086885	6	Paraxial mesoderm progenitor	-0.008012282	-0.082904846
LB1	GTGTTAGAGATGTGGC-1	-0.186457418	-6.606875012	9	Paraxial mesoderm	0.04468069	-0.046280194
LB1	GTGTTAGCAAGGTGTG-1	-3.429524385	0.529162293	5	Mesp1-expressing mesoderm progenitor	0.053396137	-0.021601038
LB1	GTGTTAGGTGGCAAAC-1	3.98737315	7.974767616	16	Hemangioblast	0.006367993	0.067148149
LB1	GTTAAGCAGGTGTTAA-1	3.918040551	7.760056426	16	Hemangioblast	-0.003897585	0.052631189
LB1	GTTAAGCCACGAGAGT-1	2.278029479	-8.052191327	10	Paraxial mesoderm	0.016715999	-0.016160276
LB1	GTTAAGCGTAAGTAGT-1	3.050653494	-5.104735444	8	Second heart field	0.054585373	0.075992542
LB1	GTTAAGCTCACCTTAT-1	0.200490511	-6.877747605	9	Paraxial mesoderm	0.009252818	-0.016534176
LB1	GTTAAGCTCTCTGAGA-1	3.658532656	1.783775618	12	First heart field	0.032991475	0.039381553
LB1	GTTCATTCAGTATCTG-1	-0.723752045	-1.550862143	5	Mesp1-expressing mesoderm progenitor	0.055285428	-0.037855155
LB1	GTTCATTGTTAGATGA-1	0.339954324	0.360794174	5	Mesp1-expressing mesoderm progenitor	0.089731177	0.017534885
LB1	GTTCATTTCCTCTAGC-1	-5.087645732	-3.244177649	6	Paraxial mesoderm progenitor	0.023138013	-0.040723359
LB1	GTTCGGGAGTACACCT-1	4.272427834	-3.49523289	8	Second heart field	0.069248661	0.073878456
LB1	GTTCTCGCACCACGTG-1	0.538421221	-0.436845253	5	Mesp1-expressing mesoderm progenitor	0.081197961	-0.029276071
LB1	GTTCTCGCATGTCTCC-1	-3.932431184	-3.7634464	6	Paraxial mesoderm progenitor	0.024555216	-0.077427103
LB1	GTTCTCGGTTGGTGGA-1	-5.439661228	2.679297855	4	Neuromesodermal progenitor	0.021245114	-0.024489273
LB1	GTTTCTACATTACGAC-1	4.880782879	9.339357784	16	Hemangioblast	-0.01016585	-0.02075054
LB1	GTTTCTAGTGACCAAG-1	-9.470116817	5.144611289	4	Neuromesodermal progenitor	0.010461068	-0.052573483
LB1	TAAACCGTCACCGGGT-1	-2.133438074	2.035700729	7	Primordial germ cell	0.03392733	-0.063017349
LB1	TAAACCGTCTGGGCCA-1	1.882359303	-7.639208386	10	Paraxial mesoderm	0.036584019	-0.037898195
LB1	TAAACCGTCTTTAGTC-1	-3.805270635	0.626754721	5	Mesp1-expressing mesoderm progenitor	0.031238115	-0.047314617
LB1	TAAGAGACATGGATGG-1	6.983178414	1.956410458	11	First heart field	0.050950475	-0.045847211
LB1	TAAGAGAGTCACCTAA-1	2.550892867	-7.695554326	10	Paraxial mesoderm	-0.004628839	-0.016319222
LB1	TAAGAGAGTGAGCGAT-1	3.824590243	2.548687389	12	First heart field	0.008500168	0.004535688
LB1	TAAGCGTTCAACCATG-1	8.152664937	-1.171677897	11	First heart field	0.003983443	0.012973478
LB1	TAAGTGCCAGCTGCTG-1	2.480331934	-3.744015286	8	Second heart field	0.0573773	0.043461546
LB1	TAAGTGCGTGGTCTCG-1	-5.455876552	-2.996744702	6	Paraxial mesoderm progenitor	0.020123928	-0.113436766
LB1	TAAGTGCGTTCGAATC-1	7.16015128	-1.45637698	11	First heart field	0.037953492	0.014970056
LB1	TAAGTGCTCGTTTATC-1	-5.697925769	-2.031583855	6	Paraxial mesoderm progenitor	0.002779392	-0.084741656
LB1	TACACGACATAGACTC-1	-1.734719121	2.056479146	7	Primordial germ cell	0.060428928	-0.060632848
LB1	TACACGAGTTGGTTTG-1	-3.243970834	-4.624017308	6	Paraxial mesoderm progenitor	0.046982196	-0.033496486
LB1	TACAGTGGTACCCAAT-1	5.802058495	1.83421438	12	First heart field	0.036139111	-0.006637627
LB1	TACCTATAGCTAACAA-1	4.989885605	7.740129401	16	Hemangioblast	-0.009980714	0.085971328
LB1	TACCTTACAGGGTTAG-1	-9.147361957	2.396526267	4	Neuromesodermal progenitor	-0.000336465	-0.014170887
LB1	TACGGATAGCGTCTAT-1	-5.977600299	-2.209408591	6	Paraxial mesoderm progenitor	0.037772134	-0.088484909
LB1	TACGGATTCCAATGGT-1	-3.507049762	2.118735125	4	Neuromesodermal progenitor	0.015462278	-0.044083742
LB1	TACGGATTCGAATCCA-1	7.100303448	0.497658496	11	First heart field	0.058286514	-0.019973582
LB1	TACGGGCAGCGTCAAG-1	-10.27151796	7.438109329	18	Primitive node	-0.01490455	0.004891104
LB1	TACGGTAAGAGACTTA-1	1.986978687	-6.617260049	10	Paraxial mesoderm	-0.007638907	-0.033805523
LB1	TACGGTAAGGACAGCT-1	4.849888123	6.985167434	16	Hemangioblast	0.000178292	0.14149011
LB1	TACGGTAAGGTGCACA-1	-6.794933044	1.218557467	4	Neuromesodermal progenitor	0.020575414	-0.089104241
LB1	TACGGTAAGTCAAGGC-1	5.92718438	10.67092746	17	Primitive erythrocyte	-0.0133119	0.072485635
LB1	TACGGTACACAGCCCA-1	5.174507893	12.01863711	17	Primitive erythrocyte	0.058391063	0.080890247
LB1	TACGGTACATGACGGA-1	2.992746867	-3.941546986	8	Second heart field	0.053948403	0.038858806
LB1	TACGGTATCACTCTTA-1	-8.460958683	2.995368173	4	Neuromesodermal progenitor	0.008687219	0.010210226
LB1	TACGGTATCTGAGGGA-1	-4.081858837	-4.154801915	6	Paraxial mesoderm progenitor	0.055705869	-0.056120702
LB1	TACTCATAGGCTAGGT-1	3.644692458	1.247515967	12	First heart field	0.058732732	0.017712696
LB1	TACTCGCAGGAGTACC-1	1.20735649	-3.291816781	8	Second heart field	0.070448911	-0.017615096
LB1	TACTCGCAGGGCTTGA-1	-5.20218917	-4.05398185	6	Paraxial mesoderm progenitor	0.080215989	-0.06757988
LB1	TACTCGCGTAAATGTG-1	-1.474774801	0.18588618	5	Mesp1-expressing mesoderm progenitor	0.049082321	-0.000866338
LB1	TACTCGCGTCGAGTTT-1	-1.283850037	3.470950773	7	Primordial germ cell	-0.003431064	0.020462467
LB1	TACTCGCTCTTCAACT-1	-5.842973434	-1.690421651	6	Paraxial mesoderm progenitor	0.021943012	-0.08285536
LB1	TACTTACAGGCCCGTT-1	4.897151268	5.447355201	16	Hemangioblast	0.012718769	0.040087776
LB1	TACTTACCACCCATGG-1	-5.926291667	-2.330247472	6	Paraxial mesoderm progenitor	0.039776891	-0.095245921
LB1	TACTTACGTCTAGGTT-1	-1.028242432	-0.042899499	5	Mesp1-expressing mesoderm progenitor	0.068503439	0.002253702
LB1	TACTTACGTTCGGCAC-1	-0.924545788	1.295959999	5	Mesp1-expressing mesoderm progenitor	0.066668683	-0.046836253
LB1	TACTTGTAGTTTAGGA-1	-2.26628729	-1.461411665	5	Mesp1-expressing mesoderm progenitor	0.008171431	-0.050082542
LB1	TACTTGTCATAAGACA-1	-0.326823794	-4.582600186	9	Paraxial mesoderm	-0.006413145	-0.003371783
LB1	TACTTGTCATATGGTC-1	-8.228261196	2.763197114	4	Neuromesodermal progenitor	0.015859712	0.003742817
LB1	TACTTGTGTAGTGAAT-1	3.138531483	-4.548235963	8	Second heart field	0.049412979	0.054159424
LB1	TACTTGTGTCATATCG-1	-2.246959173	-2.014121125	5	Mesp1-expressing mesoderm progenitor	0.05780962	-0.047757634
LB1	TACTTGTGTTCTGAAC-1	-6.876121723	3.855156829	4	Neuromesodermal progenitor	-0.006182852	-0.01213057
LB1	TAGACCATCTGCCAGG-1	1.998713292	-8.085822652	10	Paraxial mesoderm	0.023566205	0.010129018
LB1	TAGACCATCTTGGGTA-1	-6.54775592	3.802664687	4	Neuromesodermal progenitor	0.004611895	0.004543843
LB1	TAGAGCTAGAGGGCTT-1	-5.407793247	-3.632378886	6	Paraxial mesoderm progenitor	0.05942472	-0.084667095
LB1	TAGAGCTCAGTTCCCT-1	-6.845027648	0.699594726	4	Neuromesodermal progenitor	0.034443085	-0.110017265
LB1	TAGAGCTGTAGCCTAT-1	-0.127860837	-3.988084386	8	Second heart field	0.060359198	-0.007879634
LB1	TAGAGCTGTGGTCTCG-1	-1.431163155	0.699361553	5	Mesp1-expressing mesoderm progenitor	0.09425175	-0.014449513
LB1	TAGGCATAGACGCTTT-1	-10.05648156	6.933739116	18	Primitive node	-0.062478828	0.062998241
LB1	TAGTGGTCAGTATCTG-1	-5.865716659	2.407357862	4	Neuromesodermal progenitor	0.00313497	-0.015532494
LB1	TAGTGGTGTATCGCAT-1	4.889238633	8.412080219	16	Hemangioblast	-0.054440451	0.081009269
LB1	TAGTGGTTCACAATGC-1	1.383910812	-8.411870549	10	Paraxial mesoderm	0.006017008	0.00548721
LB1	TAGTTGGAGTTAACGA-1	4.588254727	8.363508632	16	Hemangioblast	-0.015472005	0.094016655
LB1	TAGTTGGCAATCCAAC-1	4.36877755	8.602675845	16	Hemangioblast	-0.009806637	0.037381031
LB1	TAGTTGGGTCGCGAAA-1	4.066847838	7.308348586	16	Hemangioblast	-0.013225569	0.082645161
LB1	TAGTTGGGTGCATCTA-1	-1.994849407	-4.769376824	9	Paraxial mesoderm	0.03159378	-0.035854488
LB1	TAGTTGGGTTCATGGT-1	-1.46047517	-3.538134883	5	Mesp1-expressing mesoderm progenitor	0.037050616	-0.049704431
LB1	TATCAGGGTATATGAG-1	2.578614272	-5.583246777	8	Second heart field	0.057597097	0.038491928
LB1	TATCAGGTCGTTTGCC-1	-5.783187114	-0.252039383	4	Neuromesodermal progenitor	0.004387137	-0.089168608
LB1	TATCAGGTCTCAAACG-1	2.178133524	-8.257672856	10	Paraxial mesoderm	0.016049136	0.03096102
LB1	TATCAGGTCTCGTTTA-1	-9.321714603	4.852088382	4	Neuromesodermal progenitor	-0.003481252	-0.012596175
LB1	TATCAGGTCTTAGAGC-1	-1.263610684	3.552773645	7	Primordial germ cell	-0.008668754	-0.007881257
LB1	TATCTCACACTTCGAA-1	6.389218605	-1.214255998	11	First heart field	0.094397338	0.016768745
LB1	TATCTCAGTCAAACTC-1	5.423484124	7.543537071	16	Hemangioblast	-0.032438762	0.104026688
LB1	TATGCCCAGACCTAGG-1	-5.407499038	-2.910890887	6	Paraxial mesoderm progenitor	0.030008279	-0.098008593
LB1	TATGCCCAGATCCCGC-1	3.133972681	1.964523723	12	First heart field	0.042145382	0.016084377
LB1	TATGCCCAGCCACGTC-1	3.651243008	-7.513815949	10	Paraxial mesoderm	-0.007150752	-0.006178741
LB1	TATGCCCTCACGCGGT-1	-6.721151554	-0.989086101	6	Paraxial mesoderm progenitor	0.022975406	-0.050766189
LB1	TATTACCCAACCGCCA-1	-10.79547616	6.530992915	18	Primitive node	-0.007179863	0.049278318
LB1	TATTACCGTAAGTGTA-1	-10.70464822	6.876324584	18	Primitive node	0.010072635	0.031518648
LB1	TCAACGAAGCTAGTGG-1	0.834500946	-4.319748948	8	Second heart field	0.044398732	0.007914045
LB1	TCAACGATCGCACTCT-1	-1.79120978	0.485675139	5	Mesp1-expressing mesoderm progenitor	0.070824773	-0.017345114
LB1	TCAATCTCACATTTCT-1	-7.571067058	0.533167442	4	Neuromesodermal progenitor	0.016222156	-0.097430928
LB1	TCAATCTTCAGCTTAG-1	5.540882386	0.957079222	12	First heart field	0.070342196	-0.023371628
LB1	TCACAAGCACTTAACG-1	0.951517559	0.935394814	5	Mesp1-expressing mesoderm progenitor	0.116223504	0.057331013
LB1	TCACAAGGTCCGACGT-1	0.169435292	-6.252174447	9	Paraxial mesoderm	0.046006538	-0.024204515
LB1	TCACGAAAGACAGGCT-1	3.416882313	2.189222862	12	First heart field	0.079681968	0.011669287
LB1	TCACGAACAGTCGTGC-1	5.431473053	1.447804978	12	First heart field	0.073739547	-0.033979097
LB1	TCACGAAGTAGATTAG-1	3.696723259	1.257323136	12	First heart field	0.045117527	0.050043207
LB1	TCACGAAGTCGAGATG-1	0.582248188	-4.037905762	8	Second heart field	0.037445819	-0.018119214
LB1	TCACGAATCGTCACGG-1	5.396187581	13.01333564	17	Primitive erythrocyte	0.000956024	0.013451647
LB1	TCAGATGCATCAGTAC-1	-2.368077718	-5.092444489	9	Paraxial mesoderm	0.039179477	-0.002182274
LB1	TCAGATGCATCGTCGG-1	1.82305745	-4.059989999	8	Second heart field	0.047767816	0.023596445
LB1	TCAGATGTCCAAACTG-1	-0.072461956	-1.603491495	5	Mesp1-expressing mesoderm progenitor	0.056497246	-0.018338239
LB1	TCAGCAAAGAAACCGC-1	-1.240034067	2.472037246	7	Primordial germ cell	0.006777045	-0.047795873
LB1	TCAGCAAAGACCTTTG-1	-4.628485881	2.821975639	4	Neuromesodermal progenitor	-0.008950763	0.003858673
LB1	TCAGCAAAGCGCTTAT-1	3.795155562	2.146893193	12	First heart field	0.042109014	-0.021802457
LB1	TCAGCAACAGATAATG-1	3.344634093	-5.745452473	8	Second heart field	0.035261212	0.064969239
LB1	TCAGCAAGTCAATACC-1	-9.271021091	2.411391427	4	Neuromesodermal progenitor	0.006161334	0.009025631
LB1	TCAGCTCCATCCCACT-1	-3.512370073	-0.806904266	5	Mesp1-expressing mesoderm progenitor	0.040072581	-0.02730392
LB1	TCAGCTCCATGTCCTC-1	-4.673014843	-2.661412785	6	Paraxial mesoderm progenitor	0.010078324	-0.065325668
LB1	TCAGCTCGTGTAAGTA-1	-0.740990721	-0.808548162	5	Mesp1-expressing mesoderm progenitor	0.057387328	-0.008006665
LB1	TCAGCTCGTTTGGGCC-1	-1.612401806	-5.403702328	9	Paraxial mesoderm	0.022200362	0.00648191
LB1	TCAGGTAGTCTGGTCG-1	8.560753621	-0.275815974	11	First heart field	0.005708163	0.042680822
LB1	TCAGGTATCACCACCT-1	-5.554372512	3.584540059	4	Neuromesodermal progenitor	0.001331824	-0.012454796
LB1	TCAGGTATCGCCCTTA-1	7.639501847	-0.333091448	11	First heart field	0.022938081	0.002615051
LB1	TCATTACAGCGACGTA-1	0.685939885	1.074736645	5	Mesp1-expressing mesoderm progenitor	0.107752066	0.031177514
LB1	TCATTACAGGGAACGG-1	-6.252586566	-0.610900829	4	Neuromesodermal progenitor	0.01387249	-0.100018453
LB1	TCATTTGCACATTTCT-1	-7.376378738	1.907134702	4	Neuromesodermal progenitor	0.014762392	-0.054017294
LB1	TCATTTGGTTGATTGC-1	-4.740775787	-0.771561096	5	Mesp1-expressing mesoderm progenitor	0.055567392	-0.077513638
LB1	TCCACACTCATAGCAC-1	-7.167435371	3.92266505	4	Neuromesodermal progenitor	0.010088012	-0.007829701
LB1	TCCACACTCCAAACTG-1	4.192169941	2.203199317	12	First heart field	0.008182983	-0.006754087
LB1	TCCCGATAGAACAACT-1	-4.906155788	-1.93331177	6	Paraxial mesoderm progenitor	0.003842315	-0.071478435
LB1	TCCCGATCACAGGTTT-1	-1.698013865	2.329654863	7	Primordial germ cell	0.045744328	-0.044071776
LB1	TCCCGATGTACAGCAG-1	4.498360909	-3.835981915	8	Second heart field	-0.022566111	0.027132705
LB1	TCCCGATTCTGGTGTA-1	1.740673102	-7.897347043	10	Paraxial mesoderm	0.025424449	-0.01495795
LB1	TCGAGGCAGTGGAGAA-1	4.945161141	9.000903537	16	Hemangioblast	-0.044869464	0.047353211
LB1	TCGCGAGAGACTAGGC-1	-7.210815155	1.326107373	4	Neuromesodermal progenitor	0.019737691	-0.099217172
LB1	TCGCGAGAGATCGATA-1	6.776401318	-1.507867525	11	First heart field	0.013073822	0.011701898
LB1	TCGCGTTCAATAGAGT-1	-6.542184555	-0.617558012	4	Neuromesodermal progenitor	-0.002273999	-0.055388333
LB1	TCGGGACAGGCTATCT-1	3.682436026	2.663430383	12	First heart field	0.03603165	-0.030358265
LB1	TCGGGACCATGCAATC-1	-6.108401977	-1.444607089	6	Paraxial mesoderm progenitor	0.048695261	-0.089147325
LB1	TCGGGACGTTTGACAC-1	-1.824616634	-2.377165864	5	Mesp1-expressing mesoderm progenitor	0.063629742	-0.076532016
LB1	TCGGTAACACATTAGC-1	-6.416932785	-2.2401808	6	Paraxial mesoderm progenitor	0.033562472	-0.10872724
LB1	TCGGTAATCTGCTGTC-1	7.596375741	1.933386972	11	First heart field	0.04120188	-0.036101265
LB1	TCGTACCAGTTACGGG-1	4.526898659	8.06011193	16	Hemangioblast	-0.020312903	0.077937356
LB1	TCGTACCCACGAAGCA-1	-1.277348959	3.793588092	7	Primordial germ cell	0.000132838	-0.003206739
LB1	TCGTAGAGTACTTGAC-1	7.463685788	1.757371356	11	First heart field	0.024990384	-0.03736692
LB1	TCGTAGAGTGTGCCTG-1	-4.518943988	2.057699134	4	Neuromesodermal progenitor	0.03194544	-0.075326916
LB1	TCGTAGATCTCGAGTA-1	7.166705407	1.328887155	11	First heart field	0.058495637	-0.028796512
LB1	TCTATTGCACCAACCG-1	3.59875492	1.459887078	12	First heart field	0.005975671	0.049787889
LB1	TCTATTGCAGGAATGC-1	4.773959912	8.068363597	16	Hemangioblast	-0.009397449	-0.025913034
LB1	TCTATTGCATACTCTT-1	7.12919978	0.546880533	11	First heart field	0.047927668	-0.00784875
LB1	TCTATTGCATCGGACC-1	4.470239438	9.083174159	16	Hemangioblast	-0.011607623	-0.018439297
LB1	TCTCATAAGACCACGA-1	-1.288878404	2.381483247	7	Primordial germ cell	0.041001199	-0.02757219
LB1	TCTCATAGTAAATACG-1	-8.469536983	1.400170972	4	Neuromesodermal progenitor	-0.002729771	-0.094899891
LB1	TCTCATATCCTCTAGC-1	-8.671807491	1.976546933	4	Neuromesodermal progenitor	0.003557092	-0.016846287
LB1	TCTCTAAGTCCTCTTG-1	1.564049519	-0.516816983	5	Mesp1-expressing mesoderm progenitor	0.017013619	0.021138842
LB1	TCTCTAAGTTAAGACA-1	-9.036381923	2.364949395	4	Neuromesodermal progenitor	-0.00095005	-0.020960863
LB1	TCTGAGAGTCGTGGCT-1	4.306177891	7.590035369	16	Hemangioblast	-0.011595855	-0.043737231
LB1	TCTGAGATCACCTTAT-1	7.251613892	-0.12411047	11	First heart field	0.083963761	-0.013037076
LB1	TCTGGAAAGCGCCTCA-1	-1.221604191	3.129623582	7	Primordial germ cell	-0.016782788	-0.050524042
LB1	TCTGGAACACATTTCT-1	-7.228961669	2.493278434	4	Neuromesodermal progenitor	0.00990985	0.005351971
LB1	TCTTCGGCAATGGAGC-1	-3.921681606	0.412774095	5	Mesp1-expressing mesoderm progenitor	0.036447134	-0.069068412
LB1	TCTTCGGCAGCTGTTA-1	7.360507287	1.458296826	11	First heart field	0.043724062	-0.049762886
LB1	TCTTCGGGTCGAGATG-1	8.233986653	-0.709913204	11	First heart field	0.018793182	0.039770995
LB1	TCTTTCCTCTCTGAGA-1	8.083299435	-1.041477511	11	First heart field	0.03304205	0.031316709
LB1	TGAAAGAGTTTGACTG-1	-0.141636439	-3.691972802	5	Mesp1-expressing mesoderm progenitor	-0.008563882	0.012752042
LB1	TGAAAGATCGTGGTCG-1	-0.373503708	-6.490917275	9	Paraxial mesoderm	0.018874632	-0.003960055
LB1	TGACAACAGGAATGGA-1	5.293497838	7.027075698	16	Hemangioblast	-0.008074959	0.022800421
LB1	TGACGGCAGCAGCGTA-1	-5.632982933	1.516643097	4	Neuromesodermal progenitor	0.018665869	-0.090097553
LB1	TGACGGCAGTACGTTC-1	3.312185324	2.042814662	12	First heart field	0.071063542	0.019493986
LB1	TGACTAGCAAAGGTGC-1	2.18466214	-3.728301118	8	Second heart field	0.052642139	0.021484221
LB1	TGACTAGGTAGGGACT-1	-6.817600929	3.335679223	4	Neuromesodermal progenitor	0.012498902	-0.047297103
LB1	TGACTAGGTCTAGCCG-1	-6.730170929	3.518049409	4	Neuromesodermal progenitor	0.012122881	-0.029043754
LB1	TGACTAGTCTGATACG-1	4.903089322	7.673538139	16	Hemangioblast	-0.026743369	0.108977421
LB1	TGACTTTAGACCGGAT-1	1.882697142	-7.771702359	10	Paraxial mesoderm	0.051217273	-0.053729854
LB1	TGACTTTCATCCTTGC-1	3.306398667	-7.12884147	10	Paraxial mesoderm	0.01954761	-0.018165554
LB1	TGACTTTGTCTGCCAG-1	1.780451096	0.619939437	5	Mesp1-expressing mesoderm progenitor	0.113689983	0.066475257
LB1	TGACTTTTCTAGAGTC-1	0.568074323	-5.549055169	9	Paraxial mesoderm	-0.009292818	-0.003316074
LB1	TGAGAGGAGAAACCGC-1	-3.489174806	1.123719563	5	Mesp1-expressing mesoderm progenitor	0.056580755	-0.059455767
LB1	TGAGAGGAGTTTAGGA-1	4.821220673	8.38858073	16	Hemangioblast	-0.011872852	0.057590283
LB1	TGAGAGGTCACGGTTA-1	6.540175236	-0.875861714	11	First heart field	0.066821853	-0.01734021
LB1	TGAGCATAGACTACAA-1	-8.037154399	2.927975585	4	Neuromesodermal progenitor	0.007142139	-0.020538596
LB1	TGAGCATAGGCTAGGT-1	-1.439314209	-4.295558045	9	Paraxial mesoderm	0.035509206	-0.005997215
LB1	TGAGCATAGTGAAGAG-1	-8.195694171	1.812643578	4	Neuromesodermal progenitor	0.005096384	-0.042135116
LB1	TGAGCATGTCCGACGT-1	-4.651411735	2.601452043	4	Neuromesodermal progenitor	0.017567531	-0.045283529
LB1	TGAGCATTCTTGTATC-1	-7.696359836	0.88804399	4	Neuromesodermal progenitor	0.015675525	-0.101499172
LB1	TGAGCCGCAAAGTCAA-1	-2.947888576	-0.227764139	5	Mesp1-expressing mesoderm progenitor	0.046277343	-0.04251043
LB1	TGAGCCGCACCTTGTC-1	7.199607171	-1.146426389	11	First heart field	0.029877649	0.01672192
LB1	TGAGGGAAGATAGCAT-1	-7.354494773	3.31277292	4	Neuromesodermal progenitor	0.008621567	-0.01493531
LB1	TGAGGGACATGGTAGG-1	2.971263445	-8.273006032	10	Paraxial mesoderm	-0.010842361	0.004322394
LB1	TGATTTCTCTTATCTG-1	5.079746521	7.613488605	16	Hemangioblast	-0.009907611	0.057268029
LB1	TGCACCTAGCTCCCAG-1	4.454375542	6.3394398	16	Hemangioblast	0.001175695	0.16587619
LB1	TGCACCTGTCAAAGCG-1	8.523526944	-0.034665356	11	First heart field	-0.002539377	0.00953424
LB1	TGCCAAAAGAGGGATA-1	3.1925681	2.426172902	12	First heart field	0.074507957	0.01518854
LB1	TGCCAAACAGAGCCAA-1	4.304539479	8.288204601	16	Hemangioblast	-0.005849825	0.101553944
LB1	TGCCAAAGTGGTCTCG-1	2.59214238	2.381688287	12	First heart field	0.076527485	0.018024968
LB1	TGCCCATTCCTTTCGG-1	4.119162835	8.059915473	16	Hemangioblast	0.00404062	0.091735946
LB1	TGCCCATTCGCGTAGC-1	-5.740785324	3.482436826	4	Neuromesodermal progenitor	6.88E-05	-0.00918201
LB1	TGCCCTACAAGAAAGG-1	-10.62458249	7.342668464	18	Primitive node	0.018351358	0.00856317
LB1	TGCCCTACAGCTGTGC-1	7.403428353	1.734045436	11	First heart field	0.034455854	-0.060215411
LB1	TGCCCTAGTGATGTCT-1	1.98068384	-3.60497124	8	Second heart field	0.07960014	0.02487043
LB1	TGCCCTATCAGTACGT-1	-6.773613178	2.042151501	4	Neuromesodermal progenitor	0.014302961	-0.076384866
LB1	TGCCCTATCCGATATG-1	-1.28831073	3.707880904	7	Primordial germ cell	-0.001964792	-0.002840833
LB1	TGCCCTATCTCCCTGA-1	-7.011582576	3.917782953	4	Neuromesodermal progenitor	0.014727341	-0.009964513
LB1	TGCGCAGGTGATAAAC-1	3.760542429	-3.469664405	8	Second heart field	0.070224084	0.068476596
LB1	TGCGCAGGTGTTTGTG-1	2.152944602	1.784910133	12	First heart field	0.085870777	0.04561294
LB1	TGCGCAGGTTGTTTGG-1	1.711562193	-8.028281758	10	Paraxial mesoderm	0.017590171	-0.015552218
LB1	TGCGGGTAGACTTGAA-1	-6.631827556	-0.410437653	4	Neuromesodermal progenitor	0.036601088	-0.099951729
LB1	TGCGGGTGTCGGGTCT-1	0.641652561	-1.143246839	5	Mesp1-expressing mesoderm progenitor	0.000560092	-0.022354945
LB1	TGCGGGTTCGTGGTCG-1	4.361663617	1.204039445	12	First heart field	0.004970625	0.022934043
LB1	TGCTACCGTGACCAAG-1	0.209106765	0.387348333	5	Mesp1-expressing mesoderm progenitor	0.103713494	0.010689041
LB1	TGCTACCTCACTCTTA-1	1.318757332	-4.091559956	8	Second heart field	0.057762125	0.004302076
LB1	TGCTACCTCCCTAACC-1	-6.177930557	-0.678149054	6	Paraxial mesoderm progenitor	0.008520772	-0.056345198
LB1	TGCTACCTCGGCTACG-1	7.675192631	-0.604022036	11	First heart field	0.053528467	0.011146942
LB1	TGCTGCTGTGGTAACG-1	-0.56797471	-0.231984864	5	Mesp1-expressing mesoderm progenitor	0.087666721	-0.055375495
LB1	TGGCCAGAGTCCTCCT-1	-4.099205219	2.355370929	4	Neuromesodermal progenitor	0.032242678	-0.047417611
LB1	TGGCCAGGTCGGCATC-1	0.891811646	-4.395863602	8	Second heart field	0.047870621	0.000874007
LB1	TGGCGCAAGAGCTGCA-1	-0.385026835	1.142518809	5	Mesp1-expressing mesoderm progenitor	0.069673496	-0.010894093
LB1	TGGCTGGAGCTCAACT-1	4.192907132	2.638071229	12	First heart field	-0.041866825	0.012458422
LB1	TGGCTGGCAAGCCCAC-1	4.18466214	-3.624405453	8	Second heart field	0.011550325	0.023738743
LB1	TGGCTGGTCCTAGGGC-1	-6.18351575	-2.243950436	6	Paraxial mesoderm progenitor	0.052915764	-0.111453379
LB1	TGGGAAGAGAGGGCTT-1	4.462232388	7.431150844	16	Hemangioblast	-0.005483969	0.098928531
LB1	TGGGAAGAGTAGATGT-1	-8.775304996	1.849934747	4	Neuromesodermal progenitor	0.002092063	-0.037424332
LB1	TGGGAAGAGTGTCTCA-1	8.231405056	-1.180289695	11	First heart field	0.020943617	0.013483332
LB1	TGGGAAGTCACTTCAT-1	-6.32351514	-1.137999962	6	Paraxial mesoderm progenitor	0.014974921	-0.053939286
LB1	TGGGCGTGTCAACTGT-1	-10.22258111	7.092483928	18	Primitive node	-0.002911289	0.000698318
LB1	TGGGCGTTCCAATGGT-1	-10.03726407	6.130589893	18	Primitive node	-0.002657647	0.012906775
LB1	TGGGCGTTCGATCCCT-1	8.45731429	-0.253402779	11	First heart field	0.00364755	0.026059681
LB1	TGGTTAGAGACGCACA-1	6.949917592	-0.369761119	11	First heart field	0.059688518	0.000146558
LB1	TGGTTAGAGCTAACTC-1	-4.107129776	2.283654024	4	Neuromesodermal progenitor	0.019484659	-0.048976572
LB1	TGTATTCAGATGTTAG-1	5.559830941	0.7540028	12	First heart field	0.045323876	-0.014341625
LB1	TGTCCCAAGGCAGGTT-1	0.882728911	-2.318649838	5	Mesp1-expressing mesoderm progenitor	0.072291397	-0.030888058
LB1	TGTCCCACACCAGATT-1	-9.275201999	2.462020328	4	Neuromesodermal progenitor	0.003690125	0.005341637
LB1	TGTCCCATCACTCTTA-1	6.686364449	-1.511628936	11	First heart field	0.031966524	0.019335532
LB1	TGTCCCATCTGCAGTA-1	3.137052096	2.583792379	12	First heart field	0.042806102	-0.003204757
LB1	TGTGGTAAGCTGTCTA-1	4.413920201	6.811408927	16	Hemangioblast	-0.001924596	0.130478469
LB1	TGTGGTACACAGACAG-1	4.597962178	-2.989062855	8	Second heart field	0.08697246	0.091480716
LB1	TGTGGTACATCCCACT-1	-6.230851375	0.542307397	4	Neuromesodermal progenitor	0.003145286	-0.10479543
LB1	TGTGTTTGTTGATTCG-1	0.318921126	-1.081072638	5	Mesp1-expressing mesoderm progenitor	0.034535174	-0.013232657
LB1	TGTTCCGAGCATCATC-1	7.538526333	-0.433832953	11	First heart field	0.03931263	0.03801759
LB1	TGTTCCGGTAAACGCG-1	4.31282071	8.588768413	16	Hemangioblast	0.003468264	0.082754958
LB1	TTAACTCAGCTAGTCT-1	3.102406062	0.256878843	12	First heart field	0.072404433	0.03296808
LB1	TTAACTCCAGGTCCAC-1	-3.501240694	-0.428207467	5	Mesp1-expressing mesoderm progenitor	0.040801252	-0.06265526
LB1	TTAGGACAGGTTCCTA-1	2.603020466	-7.890797208	10	Paraxial mesoderm	0.031968652	-0.002843479
LB1	TTAGGACGTCCGAGTC-1	4.70534972	6.474842002	16	Hemangioblast	0.033437337	0.085676318
LB1	TTAGGACGTCCGTGAC-1	-6.137372695	-1.632457683	6	Paraxial mesoderm progenitor	0.019088401	-0.080513854
LB1	TTAGGACTCGTGGTCG-1	-0.506853127	0.446837021	5	Mesp1-expressing mesoderm progenitor	0.087658237	-0.007106644
LB1	TTAGGCACAGATCCAT-1	-10.35657998	7.273449352	18	Primitive node	-0.024658791	0.0333014
LB1	TTAGGCAGTCTAGGTT-1	-2.347020113	1.203387251	5	Mesp1-expressing mesoderm progenitor	0.068033483	-0.030628632
LB1	TTAGTTCAGATGGGTC-1	8.304335392	-0.526663015	11	First heart field	0.033508648	0.059617047
LB1	TTAGTTCCAGGACCCT-1	-6.543119632	3.770517995	4	Neuromesodermal progenitor	0.005280511	0.001328421
LB1	TTAGTTCCATGACATC-1	-7.072011196	0.26531711	4	Neuromesodermal progenitor	0.017713782	-0.085919902
LB1	TTATGCTAGGAGCGAG-1	1.253280319	-1.949243853	5	Mesp1-expressing mesoderm progenitor	0.078404608	0.019598746
LB1	TTATGCTAGTTAAGTG-1	5.343026913	7.877218654	16	Hemangioblast	-0.016950525	0.093223323
LB1	TTATGCTTCTCTTGAT-1	-1.603743636	2.80865853	7	Primordial germ cell	0.01660392	-0.028032976
LB1	TTCCCAGCACAACGTT-1	-6.056287014	1.811588576	4	Neuromesodermal progenitor	0.002808264	-0.061973859
LB1	TTCCCAGCATGCCTTC-1	2.798467911	-8.423966	10	Paraxial mesoderm	-0.039316482	-0.012138925
LB1	TTCCCAGGTTGTGGCC-1	-5.01993581	2.583180358	4	Neuromesodermal progenitor	0.036036341	-0.05811257
LB1	TTCCCAGTCGACCAGC-1	3.423769511	1.998813441	12	First heart field	0.085739163	0.003745809
LB1	TTCGAAGAGTGAACGC-1	2.563532866	-8.505743573	10	Paraxial mesoderm	-0.005282247	0.010608728
LB1	TTCGAAGGTACCGTTA-1	-8.31365224	3.502942254	4	Neuromesodermal progenitor	-0.004165166	-0.022923365
LB1	TTCGAAGGTCCAACTA-1	-2.550101244	0.829666277	5	Mesp1-expressing mesoderm progenitor	0.018587909	-0.036605905
LB1	TTCGAAGTCCGTAGTA-1	-3.326481306	0.255249409	5	Mesp1-expressing mesoderm progenitor	0.052122907	-0.012399366
LB1	TTCGGTCAGACTGGGT-1	4.33115033	-3.308137248	8	Second heart field	0.007478514	-0.011493227
LB1	TTCGGTCGTGGAAAGA-1	-6.133390152	2.572529008	4	Neuromesodermal progenitor	0.011234159	-0.067379027
LB1	TTCGGTCTCTTGACGA-1	-1.894764744	-3.09359915	5	Mesp1-expressing mesoderm progenitor	0.060882045	-0.031441112
LB1	TTCTACAAGTCACGCC-1	4.727052964	5.138261726	16	Hemangioblast	0.008058121	0.112006797
LB1	TTCTACACACGTGAGA-1	2.234566487	-4.171441624	8	Second heart field	0.016634892	0.014259743
LB1	TTCTACAGTGTAATGA-1	5.346480645	7.085066249	16	Hemangioblast	0.023036035	-0.024124934
LB1	TTCTCAAAGCTCCTCT-1	-5.124884807	-3.733275483	6	Paraxial mesoderm progenitor	0.043288181	-0.05757515
LB1	TTCTCAATCGTCGTTC-1	-1.848336064	2.043268969	7	Primordial germ cell	0.036384317	-0.039932445
LB1	TTCTCCTCATTGGTAC-1	-1.343330823	-3.472581218	5	Mesp1-expressing mesoderm progenitor	0.02990323	-0.041347677
LB1	TTCTTAGAGTTATCGC-1	-6.418694698	-0.427825043	4	Neuromesodermal progenitor	0.01604247	-0.071540656
LB1	TTCTTAGGTGTGACCC-1	7.926739014	-0.24993212	11	First heart field	0.042469694	0.003973557
LB1	TTCTTAGTCGGCTACG-1	-2.039147817	-1.39828665	5	Mesp1-expressing mesoderm progenitor	0.05805318	-0.086396816
LB1	TTGAACGCATTAACCG-1	-1.516065561	2.670743634	7	Primordial germ cell	0.02847477	-0.052933888
LB1	TTGAACGGTCTCCATC-1	2.597445763	-3.078468631	8	Second heart field	0.050703789	-0.003003113
LB1	TTGAACGTCTACCTGC-1	-1.503993117	-2.168690751	5	Mesp1-expressing mesoderm progenitor	0.060863595	-0.052527482
LB1	TTGACTTAGTATCTCG-1	1.197633184	-5.872447083	9	Paraxial mesoderm	0.015678675	0.026396449
LB1	TTGACTTGTGAGGCTA-1	4.316657818	-4.534114907	8	Second heart field	0.003275103	0.071232756
LB1	TTGCCGTAGCCCGAAA-1	-0.816840314	-6.128317425	9	Paraxial mesoderm	0.03863266	-0.023009493
LB1	TTGCCGTCAGGGTACA-1	0.515045888	-6.672884057	9	Paraxial mesoderm	0.03606808	-0.018493567
LB1	TTGCCGTCATGCATGT-1	2.799539126	-7.833170483	10	Paraxial mesoderm	0.005556543	-0.014148101
LB1	TTGCCGTGTGCTCTTC-1	-5.039339267	2.913863113	4	Neuromesodermal progenitor	0.013487911	-0.031934132
LB1	TTGCCGTGTTCGTCTC-1	-2.174246036	0.707118054	5	Mesp1-expressing mesoderm progenitor	0.0014193	-0.036651869
LB1	TTGCGTCAGCTTCGCG-1	-9.057645999	2.64143317	4	Neuromesodermal progenitor	0.006152209	0.008363135
LB1	TTGCGTCTCCGTCAAA-1	7.490667141	-1.520378182	11	First heart field	0.025826646	0.003261499
LB1	TTGCGTCTCTGCGGCA-1	-2.8550727	0.975851466	5	Mesp1-expressing mesoderm progenitor	0.031426143	-0.048260402
LB1	TTGGAACAGGAGCGAG-1	-5.531661712	3.665483167	4	Neuromesodermal progenitor	-0.011033697	0.01189164
LB1	TTGGAACTCGGCGGTT-1	-5.142143928	-3.041201184	6	Paraxial mesoderm progenitor	0.035185814	-0.092084078
LB1	TTGTAGGAGCCGGTAA-1	7.718838013	-0.373690734	11	First heart field	0.03656432	0.02722005
LB1	TTGTAGGAGGGTCTCC-1	-6.207466327	-1.653272937	6	Paraxial mesoderm progenitor	0.011963595	-0.065242349
LB1	TTGTAGGGTAGAGTGC-1	-6.91515895	3.388800313	4	Neuromesodermal progenitor	0.015085241	-0.011345455
LB1	TTGTAGGGTGATGATA-1	0.776865877	-6.956032346	9	Paraxial mesoderm	0.006740952	-0.002337249
LB1	TTGTAGGTCTGCGTAA-1	6.007821835	11.31555789	17	Primitive erythrocyte	0.035469758	0.065849804
LB1	TTTACTGCATACGCCG-1	3.121292389	-8.278806279	10	Paraxial mesoderm	-0.05094168	-0.022046055
LB1	TTTACTGTCAGGCGAA-1	1.627455271	-7.937589238	10	Paraxial mesoderm	0.00852321	-0.023804569
LB1	TTTATGCGTCCAGTAT-1	-4.960148536	2.769629409	4	Neuromesodermal progenitor	0.015899751	-0.047996901
LB1	TTTCCTCAGCGGATCA-1	-1.723939263	0.032245269	5	Mesp1-expressing mesoderm progenitor	0.081664092	-0.007717228
LB1	TTTCCTCAGTCTCCTC-1	7.547739781	1.843049695	11	First heart field	0.067821074	-0.038157414
LB1	TTTGCGCAGATGTTAG-1	-4.549757682	-3.394571851	6	Paraxial mesoderm progenitor	0.033294739	-0.091631268
LB1	TTTGCGCGTCTTGTCC-1	-1.514429652	-0.400648127	5	Mesp1-expressing mesoderm progenitor	0.094036941	-0.042432836
LB1	TTTGCGCTCATCGATG-1	-5.562823974	-3.778320859	6	Paraxial mesoderm progenitor	0.041442319	-0.06629022
LB1	TTTGCGCTCCTCAATT-1	-6.086999618	0.779395898	4	Neuromesodermal progenitor	0.022420249	-0.113516203
LB1	TTTGCGCTCTGTGCAA-1	-4.753407203	-4.332603047	6	Paraxial mesoderm progenitor	0.037404453	-0.019230927
LB1	TTTGCGCTCTGTTGAG-1	-6.022841655	-2.143796275	6	Paraxial mesoderm progenitor	0.030351046	-0.076278465
LB1	TTTGGTTAGAGTAAGG-1	-0.463335775	-4.754029343	9	Paraxial mesoderm	0.020971414	-0.020364423
LB1	TTTGGTTCAAGCTGGA-1	-6.156082832	0.369748048	4	Neuromesodermal progenitor	0.017675414	-0.111866025
LB1	TTTGGTTTCTGTCAAG-1	4.517733849	8.044692447	16	Hemangioblast	-0.010664156	-0.023714236
LB1	TTTGTCAAGATGTTAG-1	0.853515066	0.437293982	5	Mesp1-expressing mesoderm progenitor	0.11040052	0.047973947
LB1	TTTGTCAAGTGGTAAT-1	3.547558583	-4.037929604	8	Second heart field	0.036742772	0.03237886
LB1	TTTGTCATCCCGGATG-1	4.962692536	7.287647178	16	Hemangioblast	-0.017246565	0.117384459
LB1	TTTGTCATCGACGGAA-1	1.173318184	-5.697583268	9	Paraxial mesoderm	0.015757141	0.004898642
LB2	AAACCTGCATTAACCG-5	-6.258665763	-2.633444855	6	Paraxial mesoderm progenitor	0.02946956	-0.056102357
LB2	AAACCTGGTAGCACGA-5	-6.946105205	1.772001197	4	Neuromesodermal progenitor	-0.001776178	-0.079824731
LB2	AAACCTGTCCCACTTG-5	-5.414437973	-3.810394356	6	Paraxial mesoderm progenitor	0.013572189	-0.021717431
LB2	AAACGGGAGCGTTGCC-5	-6.347710334	-0.185977826	4	Neuromesodermal progenitor	-0.000371939	-0.0613128
LB2	AAACGGGCAGACAGGT-5	0.111240003	0.073989531	5	Mesp1-expressing mesoderm progenitor	0.047052345	0.023686957
LB2	AAACGGGTCTGCAAGT-5	1.277641691	1.006045809	5	Mesp1-expressing mesoderm progenitor	0.02272009	-0.00421287
LB2	AAAGATGCAACCGCCA-5	-3.759092056	1.420700004	4	Neuromesodermal progenitor	0.041701565	-0.043583457
LB2	AAAGATGTCACCTTAT-5	-0.483571135	-2.327664683	5	Mesp1-expressing mesoderm progenitor	0.02866595	-0.034464736
LB2	AAAGCAATCGAATCCA-5	3.937245882	2.07386594	12	First heart field	-0.006711736	-0.041264223
LB2	AAAGTAGCAGTAACGG-5	4.404652871	7.867347648	16	Hemangioblast	0.023211727	0.019110526
LB2	AAAGTAGCATGCTGGC-5	-5.597303115	3.716601779	4	Neuromesodermal progenitor	-0.017756363	0.002902888
LB2	AAAGTAGTCTACCAGA-5	-10.11207505	6.19184344	18	Primitive node	-0.023102478	0.044669767
LB2	AAATGCCCAGTAAGAT-5	-8.389998638	2.872135331	4	Neuromesodermal progenitor	-0.022307667	-0.044280702
LB2	AAATGCCCATTTCAGG-5	-7.138552867	0.525600796	4	Neuromesodermal progenitor	0.011062873	-0.053535498
LB2	AACACGTGTACCGCTG-5	-7.019416057	1.830373933	4	Neuromesodermal progenitor	0.004831831	-0.106218793
LB2	AACACGTTCCTCAACC-5	4.690485753	9.445718219	16	Hemangioblast	-0.008101536	-0.01194199
LB2	AACCATGAGAAGGGTA-5	1.751970566	-6.787950585	10	Paraxial mesoderm	0.059229345	0.015306789
LB2	AACCATGCAGATTGCT-5	-1.529980027	-0.015706281	5	Mesp1-expressing mesoderm progenitor	0.086647874	-0.011284757
LB2	AACCATGGTTCAGACT-5	1.500579394	-1.124254654	5	Mesp1-expressing mesoderm progenitor	0.032997122	0.019835767
LB2	AACCGCGCAATGGAAT-5	0.623315133	-0.707882593	5	Mesp1-expressing mesoderm progenitor	0.028099686	-0.021129121
LB2	AACGTTGAGACACGAC-5	4.785117424	9.819709232	16	Hemangioblast	0.000354119	-0.023015837
LB2	AACGTTGCAATCTGCA-5	-5.18913623	0.149772485	5	Mesp1-expressing mesoderm progenitor	0.045714296	-0.103328335
LB2	AACGTTGTCTCGTATT-5	-7.526317798	2.113025596	4	Neuromesodermal progenitor	-0.058885701	-0.060325293
LB2	AACTCAGCACATGGGA-5	2.285045422	0.828804126	5	Mesp1-expressing mesoderm progenitor	0.090265488	0.07407394
LB2	AACTCAGCAGTACACT-5	-3.592465364	1.128683498	5	Mesp1-expressing mesoderm progenitor	0.063765692	-0.077236395
LB2	AACTCAGTCCGTTGTC-5	-1.275344216	3.811519553	7	Primordial germ cell	0.003681509	-0.003743399
LB2	AACTCCCCAAACGTGG-5	8.173871792	-0.194051693	11	First heart field	0.020087233	-0.018558244
LB2	AACTCCCCACGCTTTC-5	-3.544650041	-3.775353024	6	Paraxial mesoderm progenitor	0.027083632	-0.041108896
LB2	AACTGGTGTCCATGAT-5	4.348312176	7.405855586	16	Hemangioblast	0.002754722	0.085987413
LB2	AACTTTCAGAAACCAT-5	4.662486828	1.417616656	12	First heart field	0.008311404	-0.018408777
LB2	AACTTTCAGCAATATG-5	-0.769821905	-4.029889176	9	Paraxial mesoderm	-0.025171502	-0.004526965
LB2	AACTTTCGTCGAAAGC-5	4.213532723	-4.953054497	8	Second heart field	0.047160053	0.101295084
LB2	AAGCCGCCAGTGACAG-5	-0.680804276	-6.027268479	9	Paraxial mesoderm	0.053719719	-0.048497859
LB2	AAGGAGCCAATTCCTT-5	4.668271817	1.613659551	12	First heart field	-0.032935642	-0.026741901
LB2	AAGGAGCGTGCCTTGG-5	3.185913838	2.241722038	12	First heart field	0.013095705	0.006755175
LB2	AAGGCAGAGGTGTGGT-5	3.339675463	-7.25694854	10	Paraxial mesoderm	0.045140775	0.02478237
LB2	AAGGCAGAGTAGGCCA-5	-5.808839523	3.630528142	4	Neuromesodermal progenitor	-0.010569163	-0.000144237
LB2	AAGGCAGGTAGCGTGA-5	-0.210794293	1.770775487	5	Mesp1-expressing mesoderm progenitor	0.006257286	-0.009033616
LB2	AAGGCAGTCGGTTAAC-5	-4.113082134	-1.51292176	5	Mesp1-expressing mesoderm progenitor	0.069889274	-0.04729412
LB2	AAGGTTCAGTGTACGG-5	-5.245984279	-3.279864857	6	Paraxial mesoderm progenitor	0.033702574	-0.036528716
LB2	AAGTCTGAGAGAACAG-5	0.855143405	-1.067328642	5	Mesp1-expressing mesoderm progenitor	0.067616743	0.034574142
LB2	AAGTCTGAGGCTCTTA-5	3.241313733	-3.433491299	8	Second heart field	0.073270989	-0.005058803
LB2	AAGTCTGGTGGCGAAT-5	-4.830015384	-3.983230183	6	Paraxial mesoderm progenitor	0.022118686	-0.033608002
LB2	AATCCAGAGCCGGTAA-5	8.35341338	-0.09634612	11	First heart field	0.016208197	-0.005257169
LB2	AATCCAGGTGTGCGTC-5	-5.338429653	1.175002684	4	Neuromesodermal progenitor	0.055808422	-0.112755847
LB2	AATCCAGTCCAGTAGT-5	6.167664326	0.432836925	11	First heart field	0.066894727	-0.019438213
LB2	AATCCAGTCCGTCATC-5	4.244318284	8.442844798	16	Hemangioblast	-0.02001074	0.027339512
LB2	AATCCAGTCTTTACAC-5	1.430451787	-3.389018605	5	Mesp1-expressing mesoderm progenitor	0.083310448	-0.041341079
LB2	AATCGGTAGTGGAGTC-5	-7.013551437	2.842161586	4	Neuromesodermal progenitor	-0.027598775	-0.037543983
LB2	AATCGGTCAAATTGCC-5	4.840395726	2.135118296	12	First heart field	-0.034924226	0.008932489
LB2	ACACCCTTCGTGGTCG-5	1.878517188	-3.453542302	8	Second heart field	0.111696811	-0.014782277
LB2	ACACCGGAGCTTTGGT-5	-0.037201755	-1.137287686	5	Mesp1-expressing mesoderm progenitor	0.059921215	-0.029219204
LB2	ACACCGGAGGACAGCT-5	1.744863666	0.544253056	5	Mesp1-expressing mesoderm progenitor	0.042675688	0.04142693
LB2	ACACCGGAGTGACTCT-5	-0.75757172	0.558577036	5	Mesp1-expressing mesoderm progenitor	0.04759606	-0.008922087
LB2	ACACCGGCAAGCCGTC-5	4.483723439	-3.881228993	8	Second heart field	0.014829251	0.047342321
LB2	ACACCGGCAGTCAGCC-5	-2.104808055	-1.636886189	5	Mesp1-expressing mesoderm progenitor	0.046319781	-0.058125334
LB2	ACACTGAAGTGGTAAT-5	0.693101622	-3.167871068	5	Mesp1-expressing mesoderm progenitor	0.060377477	-0.004681835
LB2	ACACTGACAAGCGCTC-5	4.171327389	8.190535476	16	Hemangioblast	-0.025056934	0.040490812
LB2	ACACTGACAAGCTGGA-5	4.029848612	2.384313752	12	First heart field	-0.015193247	-0.002153549
LB2	ACACTGATCACGACTA-5	3.37172798	2.272037079	12	First heart field	0.040585181	0.021438032
LB2	ACACTGATCGCAAGCC-5	0.120517305	-1.996019194	5	Mesp1-expressing mesoderm progenitor	0.010634944	-0.010471799
LB2	ACAGCCGGTCACAAGG-5	7.680423535	-0.403160105	11	First heart field	0.0517326	-0.003299506
LB2	ACAGCCGTCATTGCCC-5	-5.864540779	3.835655858	4	Neuromesodermal progenitor	-0.003863282	-0.003261488
LB2	ACAGCCGTCCGCGCAA-5	-2.203927242	-3.095019648	5	Mesp1-expressing mesoderm progenitor	0.025797646	-0.047383152
LB2	ACATCAGGTAAGTGGC-5	-10.76008149	6.757659843	18	Primitive node	0.004135731	0.017577847
LB2	ACATCAGGTTCAGCGC-5	-7.012422763	4.24496	4	Neuromesodermal progenitor	0.010795156	0.013652531
LB2	ACATGGTAGATCTGAA-5	-8.723764621	1.959695866	4	Neuromesodermal progenitor	-0.015758909	-0.014191502
LB2	ACATGGTCAATCCGAT-5	-6.462497436	0.047050854	4	Neuromesodermal progenitor	0.023572959	-0.076298168
LB2	ACATGGTCAGATGAGC-5	-0.996227466	-6.38890321	9	Paraxial mesoderm	0.051606741	-0.052328722
LB2	ACATGGTGTATTAGCC-5	-0.300221228	-4.574522088	9	Paraxial mesoderm	0.0489948	-0.013491245
LB2	ACATGGTTCCAAGCCG-5	-1.693986856	-2.228542397	5	Mesp1-expressing mesoderm progenitor	0.015181291	-0.029913598
LB2	ACCAGTAAGAGACGAA-5	-1.547782861	2.589232137	7	Primordial germ cell	0.031756805	-0.035972647
LB2	ACCAGTAGTATTACCG-5	2.599606074	-5.647173474	8	Second heart field	0.065235011	0.090137016
LB2	ACCAGTATCATAAAGG-5	4.332386292	-2.478096793	8	Second heart field	0.03626678	0.01723858
LB2	ACCAGTATCGGCCGAT-5	8.597204007	-0.497065196	11	First heart field	0.009878159	-0.000266532
LB2	ACCAGTATCGTTTGCC-5	4.465523041	6.946228435	16	Hemangioblast	-0.009074725	0.131702733
LB2	ACCCACTTCCACTCCA-5	6.667458809	-1.267224977	11	First heart field	0.04696381	-0.003084284
LB2	ACCGTAAAGCTAGTCT-5	0.637582875	0.307970443	5	Mesp1-expressing mesoderm progenitor	0.059134661	-0.003931877
LB2	ACCGTAACAAGCGTAG-5	0.919645465	-0.642907093	5	Mesp1-expressing mesoderm progenitor	0.071953863	0.022516169
LB2	ACCGTAACATCCGGGT-5	2.349938191	1.078058889	12	First heart field	0.071180795	0.025582646
LB2	ACCGTAAGTGGTTTCA-5	2.865002192	1.371553828	12	First heart field	0.090418679	0.032537166
LB2	ACCGTAATCCCATTTA-5	3.378910817	-4.602808545	8	Second heart field	-0.002481601	0.050234158
LB2	ACCTTTAAGATAGTCA-5	-9.174736225	2.353232553	4	Neuromesodermal progenitor	-0.011312963	-0.016052331
LB2	ACCTTTAAGGCCCTTG-5	-0.190614485	0.124003982	5	Mesp1-expressing mesoderm progenitor	0.029741207	-0.017198094
LB2	ACCTTTAAGTGAAGTT-5	1.886524118	-6.744146416	10	Paraxial mesoderm	0.063635358	-0.028287939
LB2	ACGAGCCCATCTACGA-5	1.693565286	-4.432992528	8	Second heart field	0.023805664	0.018970116
LB2	ACGAGCCTCCAAGCCG-5	5.192587651	11.61135524	17	Primitive erythrocyte	0.015316904	0.062776803
LB2	ACGAGGATCGCATGAT-5	-6.380403244	3.539352109	4	Neuromesodermal progenitor	0.007313853	-0.017442454
LB2	ACGATACAGTCCATAC-5	-1.292242729	3.608772447	7	Primordial germ cell	0.003656913	0.012288496
LB2	ACGATACTCGCTTAGA-5	-1.125685417	0.228743216	5	Mesp1-expressing mesoderm progenitor	0.054160856	-0.00102047
LB2	ACGATGTGTCGCCATG-5	4.363127984	8.784261157	16	Hemangioblast	-0.017363078	-0.00181858
LB2	ACGCAGCCACCTCGTT-5	3.989337004	-6.136374066	8	Second heart field	0.022710701	0.039942136
LB2	ACGCAGCGTAAAGTCA-5	3.249080695	2.40533488	12	First heart field	0.023085636	0.014149518
LB2	ACGCAGCGTGCGCTTG-5	4.618403233	1.608380606	12	First heart field	-0.033686134	0.026041752
LB2	ACGCAGCGTTGTTTGG-5	-2.074623548	-4.873081753	9	Paraxial mesoderm	0.015058062	-0.032453131
LB2	ACGCAGCTCACCCGAG-5	-1.072395288	-5.604292462	9	Paraxial mesoderm	0.051130307	-0.03314146
LB2	ACGCCAGGTAAATGTG-5	7.825834073	0.458660585	11	First heart field	0.03257806	-0.022140709
LB2	ACGCCGAAGCACAGGT-5	-0.62571808	-6.236272881	9	Paraxial mesoderm	0.012362681	-0.0204013
LB2	ACGCCGAGTCTCTCTG-5	-0.388147973	-0.729636381	5	Mesp1-expressing mesoderm progenitor	0.025983578	-0.019666625
LB2	ACGGAGACACCATGTA-5	-6.020346843	-3.00448663	6	Paraxial mesoderm progenitor	0.028569298	-0.070458212
LB2	ACGGAGATCCAGTATG-5	-2.271913492	-4.283498357	6	Paraxial mesoderm progenitor	0.018096744	-0.032514591
LB2	ACGGCCAAGTGTTAGA-5	4.655134953	9.631139209	16	Hemangioblast	-0.000752867	-0.016053293
LB2	ACGGCCATCACATGCA-5	-6.092519485	3.317402293	4	Neuromesodermal progenitor	-0.02828408	-0.024207072
LB2	ACGGCCATCAGAGACG-5	-5.904977523	1.587220719	4	Neuromesodermal progenitor	-0.00877433	-0.014338627
LB2	ACGGGCTCAAGCCCAC-5	2.008444942	2.055713584	12	First heart field	0.026116102	0.000785888
LB2	ACGGGCTTCGATAGAA-5	3.347010649	-7.429296563	10	Paraxial mesoderm	0.009827837	0.003634783
LB2	ACGGGTCAGTAGGTGC-5	3.803053177	-6.447041581	8	Second heart field	0.020679077	0.049156068
LB2	ACGGGTCCATCACGAT-5	3.083687819	2.45383518	12	First heart field	0.005774704	0.009056383
LB2	ACGGGTCTCGGCGCTA-5	-2.147230588	-0.407039771	5	Mesp1-expressing mesoderm progenitor	0.062629704	-0.04743254
LB2	ACGTCAAAGATAGTCA-5	-8.536928379	1.864817073	4	Neuromesodermal progenitor	-0.041814341	-0.050157275
LB2	ACGTCAACATACCATG-5	4.561013974	7.209613254	16	Hemangioblast	0.008511256	0.06790259
LB2	ACGTCAAGTTATCACG-5	-2.275741302	-2.554279397	5	Mesp1-expressing mesoderm progenitor	0.011885739	-0.042003823
LB2	ACTATCTAGACTCGGA-5	4.178373612	1.084889045	5	Mesp1-expressing mesoderm progenitor	0.014833504	-0.035550327
LB2	ACTATCTAGTGTACTC-5	-8.19800111	1.664504101	4	Neuromesodermal progenitor	-0.033874455	-0.06275203
LB2	ACTATCTCAGCTTAAC-5	-8.677352153	2.800536086	4	Neuromesodermal progenitor	-0.079292453	-0.054017633
LB2	ACTGAACAGGAGTCTG-5	7.544842041	-0.032444576	11	First heart field	0.004882479	0.011547042
LB2	ACTGAACCAAAGGCGT-5	0.794278241	-3.060947488	5	Mesp1-expressing mesoderm progenitor	0.021575594	0.002973883
LB2	ACTGAACCAAGAGTCG-5	4.571350373	-3.087130139	8	Second heart field	0.085857037	0.083392583
LB2	ACTGAGTAGGCATTGG-5	8.259480275	0.005140265	11	First heart field	0.037272961	-0.007082823
LB2	ACTGAGTCAGCTGTGC-5	-0.507306122	0.542427992	5	Mesp1-expressing mesoderm progenitor	0.067443059	-0.013420123
LB2	ACTGAGTTCAGAGCTT-5	4.807422913	7.739399364	16	Hemangioblast	-0.001064307	0.085842899
LB2	ACTGAGTTCAGGTTCA-5	7.33391837	0.196839725	11	First heart field	0.006463877	-0.044055932
LB2	ACTGATGAGAGTCTGG-5	4.957579888	5.558850696	16	Hemangioblast	0.046366103	-0.025798165
LB2	ACTGCTCGTGATAAAC-5	-6.796607219	1.825797488	4	Neuromesodermal progenitor	0.012386261	-0.098752427
LB2	ACTGTCCCAGCTTCGG-5	4.071553505	-5.545118878	8	Second heart field	0.016237233	0.049459596
LB2	ACTGTCCGTAGCGCTC-5	-2.218573295	-4.848987172	9	Paraxial mesoderm	0.034188697	-0.018616456
LB2	ACTTACTGTGGTCTCG-5	-0.737019502	0.923891833	5	Mesp1-expressing mesoderm progenitor	0.044481882	-0.025564887
LB2	ACTTACTTCTTAACCT-5	5.362543381	7.399835517	16	Hemangioblast	0.040261322	-0.026339765
LB2	ACTTGTTAGGACACCA-5	3.625096119	2.143539955	12	First heart field	-0.003564759	-0.000433273
LB2	ACTTGTTCAGTACACT-5	-5.158565246	-1.185762594	6	Paraxial mesoderm progenitor	0.04596785	-0.077993868
LB2	ACTTGTTGTTACTGAC-5	6.387514866	-0.628827105	11	First heart field	0.050691162	0.027216563
LB2	ACTTTCAAGCCGTCGT-5	7.231306351	-0.307003091	11	First heart field	0.087414487	-0.01056822
LB2	ACTTTCATCACCGTAA-5	5.235502518	10.8398041	17	Primitive erythrocyte	0.005264921	-0.005507139
LB2	ACTTTCATCTGCGTAA-5	-4.481604778	-3.139003823	6	Paraxial mesoderm progenitor	0.035435338	-0.030628707
LB2	AGAATAGTCACTTATC-5	-2.6613824	-3.475595067	6	Paraxial mesoderm progenitor	0.030631696	-0.022822516
LB2	AGAATAGTCTGAAAGA-5	1.863219059	-6.768703053	10	Paraxial mesoderm	0.042996354	0.007179082
LB2	AGACGTTCAGTTAACC-5	3.441323317	-4.559562276	8	Second heart field	-0.009205147	0.028744688
LB2	AGACGTTGTCACTTCC-5	-2.440257036	-0.64587898	5	Mesp1-expressing mesoderm progenitor	0.054501164	-0.060602577
LB2	AGAGCGAAGCGGCTTC-5	-0.187685602	-1.815953324	5	Mesp1-expressing mesoderm progenitor	0.025712979	0.002498773
LB2	AGAGCGACAACGCACC-5	5.274283207	10.2183451	16	Hemangioblast	0.045524912	0.122878348
LB2	AGAGCGACATACCATG-5	-0.562422418	0.582954188	5	Mesp1-expressing mesoderm progenitor	0.057476736	-0.018175952
LB2	AGAGCGAGTATCAGTC-5	8.072180546	0.813253095	11	First heart field	0.023783337	-0.008583375
LB2	AGAGCGAGTTGGAGGT-5	-0.996553384	-5.821372102	9	Paraxial mesoderm	0.046039044	-0.02222036
LB2	AGAGCGATCCAACCAA-5	-3.884268247	-0.355934749	5	Mesp1-expressing mesoderm progenitor	0.062139814	-0.053660192
LB2	AGAGCTTAGAAACGAG-5	-4.949316227	-0.869446585	5	Mesp1-expressing mesoderm progenitor	0.055851315	-0.078827399
LB2	AGAGCTTCAAGTACCT-5	6.005262173	0.500804027	11	First heart field	-0.004482633	-0.012796241
LB2	AGAGCTTCAGTTCATG-5	-7.425259315	1.017513265	4	Neuromesodermal progenitor	0.022959904	-0.103513185
LB2	AGAGCTTGTAAGAGGA-5	-4.046140873	-2.672524045	6	Paraxial mesoderm progenitor	0.032232451	-0.030953075
LB2	AGAGCTTGTCGCATCG-5	4.03680519	-2.56029732	8	Second heart field	0.08421305	0.022537994
LB2	AGAGCTTTCTAACTTC-5	6.386656559	0.344415025	11	First heart field	0.045154377	-0.017933902
LB2	AGAGTGGCAACGATGG-5	-6.290912353	1.936945488	4	Neuromesodermal progenitor	-0.026881916	-0.026448512
LB2	AGAGTGGCACCGTTGG-5	-5.43886634	-1.816098283	6	Paraxial mesoderm progenitor	0.004853302	-0.040614867
LB2	AGATTGCGTCCGACGT-5	0.508291371	-0.905122111	5	Mesp1-expressing mesoderm progenitor	0.017884037	-0.016497568
LB2	AGCAGCCAGGATATAC-5	-3.135141336	-4.540569375	6	Paraxial mesoderm progenitor	0.020953133	-0.02291595
LB2	AGCAGCCCATGTAAGA-5	-6.589730941	2.972021749	4	Neuromesodermal progenitor	-0.030000716	-0.031296591
LB2	AGCAGCCGTATTACCG-5	1.984206117	-8.101053784	10	Paraxial mesoderm	0.006813684	-0.026626922
LB2	AGCAGCCGTCCTCTTG-5	8.197821415	0.118138065	11	First heart field	0.004519969	-0.023889522
LB2	AGCAGCCGTGCTGTAT-5	0.567571736	-0.757249782	5	Mesp1-expressing mesoderm progenitor	0.076918921	-0.001617762
LB2	AGCAGCCTCAGTCAGT-5	8.164387501	0.239025345	11	First heart field	0.016637943	-0.01615428
LB2	AGCATACAGATATACG-5	1.96012894	-0.17290009	5	Mesp1-expressing mesoderm progenitor	0.092768788	0.003294625
LB2	AGCCTAACAAGAAGAG-5	-7.743944847	0.745096733	4	Neuromesodermal progenitor	0.00295099	-0.076182921
LB2	AGCCTAAGTCTGCAAT-5	-5.416111671	3.359675338	4	Neuromesodermal progenitor	0.005364855	-0.021605732
LB2	AGCCTAATCCTTTCGG-5	-10.6366398	7.345632484	18	Primitive node	0.003143476	0.006389119
LB2	AGCGGTCGTCCCGACA-5	-2.382028066	-3.931685517	6	Paraxial mesoderm progenitor	0.024837332	-0.03164158
LB2	AGCGGTCGTCCGACGT-5	-2.806209051	-1.032394002	5	Mesp1-expressing mesoderm progenitor	0.059695269	-0.060996818
LB2	AGCGGTCTCGGGAGTA-5	1.349628843	0.37835142	5	Mesp1-expressing mesoderm progenitor	0.093134589	0.014863482
LB2	AGCGGTCTCTGACCTC-5	-0.42565664	-6.250569413	9	Paraxial mesoderm	0.051715785	-0.036775723
LB2	AGCGTATGTAAGCACG-5	7.653822697	1.808400681	11	First heart field	0.030066196	-0.024006878
LB2	AGCGTCGGTTGATTCG-5	-1.173395001	-5.634791444	9	Paraxial mesoderm	0.037599428	-0.033646323
LB2	AGCGTCGTCAACACGT-5	2.922127045	-8.437316487	10	Paraxial mesoderm	0.014717884	-0.001422452
LB2	AGCGTCGTCACGGTTA-5	4.714169301	-3.193118165	8	Second heart field	0.014953696	0.014790771
LB2	AGCTCCTCATCTACGA-5	1.590781487	-8.044203351	10	Paraxial mesoderm	0.008723949	-0.014315877
LB2	AGCTCCTTCATTATCC-5	-7.835643016	2.347454359	4	Neuromesodermal progenitor	-0.040031322	-0.073045324
LB2	AGCTCTCGTCGCCATG-5	-6.264964782	-2.21377785	6	Paraxial mesoderm progenitor	0.019104132	-0.043853918
LB2	AGCTCTCTCAAACCAC-5	-6.35040208	2.428773334	4	Neuromesodermal progenitor	0.000483667	-0.072018431
LB2	AGCTTGACACGTCAGC-5	1.959581054	-7.936193059	10	Paraxial mesoderm	0.035678961	-0.008187041
LB2	AGCTTGAGTCATATCG-5	3.180360592	1.063338687	12	First heart field	0.08311792	-0.006894698
LB2	AGGCCACCACAGAGGT-5	3.274261034	0.985632887	5	Mesp1-expressing mesoderm progenitor	0.029877138	-0.003655041
LB2	AGGCCGTAGTGAACGC-5	-6.127361022	3.625452926	4	Neuromesodermal progenitor	-0.023327027	-0.003787951
LB2	AGGCCGTCATGTAAGA-5	-3.658328496	1.703630378	4	Neuromesodermal progenitor	0.05497106	-0.050012342
LB2	AGGCCGTGTGATAAGT-5	-1.91062101	-1.602092097	5	Mesp1-expressing mesoderm progenitor	0.058859792	-0.053090483
LB2	AGGCCGTGTGGACGAT-5	2.109570778	-7.985427449	10	Paraxial mesoderm	0.036156638	-0.018099321
LB2	AGGGATGCAAACTGTC-5	0.181670121	-6.96831281	9	Paraxial mesoderm	0.033180676	-0.025612907
LB2	AGGGATGGTAGATTAG-5	-0.893285536	-0.740010569	5	Mesp1-expressing mesoderm progenitor	0.034146397	-0.035800375
LB2	AGGGATGTCAGCGACC-5	7.876790322	-1.093763778	11	First heart field	0.044929634	0.023601615
LB2	AGGGATGTCTACTCAT-5	5.422282017	9.106728961	16	Hemangioblast	0.041386546	-0.028733535
LB2	AGGTCATAGACTACAA-5	2.104272879	0.102755418	5	Mesp1-expressing mesoderm progenitor	0.108347108	-0.006923745
LB2	AGGTCATTCGCGTAGC-5	6.409411705	-0.718820641	11	First heart field	0.104755408	0.022242164
LB2	AGGTCCGAGGAATTAC-5	-6.926953517	4.175054004	4	Neuromesodermal progenitor	-0.036542187	-0.010490619
LB2	AGGTCCGTCCACGAAT-5	4.740826882	6.366645267	16	Hemangioblast	-0.016148533	0.116991566
LB2	AGGTCCGTCTGGCGAC-5	-6.673867427	-0.762978027	6	Paraxial mesoderm progenitor	0.044692048	-0.063644256
LB2	AGTAGTCCAAAGGTGC-5	5.816873349	1.329189946	12	First heart field	0.001409555	-0.001234268
LB2	AGTAGTCGTCGGCACT-5	0.839312769	-0.049067	5	Mesp1-expressing mesoderm progenitor	0.050541395	0.043396008
LB2	AGTAGTCTCCTATTCA-5	-1.629605853	-1.705422471	5	Mesp1-expressing mesoderm progenitor	-0.008833556	-0.072204112
LB2	AGTCTTTAGAGCAATT-5	4.545014657	1.038820555	12	First heart field	-0.049361695	-0.03347439
LB2	AGTGGGAAGCTTCGCG-5	-1.091651641	2.168046882	7	Primordial germ cell	0.026869966	-0.037896686
LB2	AGTGGGAAGGAATCGC-5	-0.773213111	-3.914506982	9	Paraxial mesoderm	0.014116829	0.004570659
LB2	AGTGGGAGTACTCAAC-5	-0.800075375	-4.539382527	9	Paraxial mesoderm	-0.01193276	0.000610502
LB2	AGTGTCACAGTATAAG-5	-4.347771846	-1.926934073	6	Paraxial mesoderm progenitor	0.067713594	-0.050866048
LB2	AGTGTCATCAACCATG-5	-5.426157676	1.398890903	4	Neuromesodermal progenitor	0.025132118	-0.070239283
LB2	AGTGTCATCGGAATCT-5	-7.240400516	2.983694484	4	Neuromesodermal progenitor	-0.05469874	-0.030939759
LB2	AGTTGGTAGCTAACTC-5	-4.652928077	0.570992996	5	Mesp1-expressing mesoderm progenitor	0.062469628	-0.081822626
LB2	AGTTGGTGTAACGCGA-5	3.666362799	-6.964067052	10	Paraxial mesoderm	0.015945946	-7.34E-05
LB2	AGTTGGTGTAGAAGGA-5	5.31403283	7.662311961	16	Hemangioblast	0.020299653	-0.038676234
LB2	AGTTGGTGTCCCTTGT-5	0.901771224	-1.341755579	5	Mesp1-expressing mesoderm progenitor	0.082281783	0.020312118
LB2	AGTTGGTGTCTAGTGT-5	-4.673433506	-2.742312978	6	Paraxial mesoderm progenitor	0.049114959	-0.044582895
LB2	ATAACGCCATCTCGCT-5	-0.221798741	-6.813596318	9	Paraxial mesoderm	0.026271625	-0.016149786
LB2	ATAACGCTCCAAAGTC-5	2.599771059	1.154500952	12	First heart field	0.042652775	-0.02357265
LB2	ATAAGAGGTAATAGCA-5	2.999483384	-0.341851244	5	Mesp1-expressing mesoderm progenitor	0.035368422	0.026807798
LB2	ATAGACCGTCCATGAT-5	5.957028664	1.03254359	12	First heart field	0.047327464	-0.038519269
LB2	ATAGACCTCATTGCGA-5	6.507513798	0.660367211	11	First heart field	0.031142198	-0.015320031
LB2	ATAGACCTCTGGTATG-5	6.957441128	-0.055429379	11	First heart field	0.037765145	0.016898666
LB2	ATCACGAAGGCTAGCA-5	3.293263949	2.655105998	12	First heart field	0.014242861	0.009537273
LB2	ATCACGAAGGTAGCCA-5	8.225957669	0.515698483	11	First heart field	0.015305452	-0.018001273
LB2	ATCACGACACACATGT-5	4.611911095	6.44502299	16	Hemangioblast	0.003474656	0.023147384
LB2	ATCACGACATCTCCCA-5	-4.151315414	0.658442756	5	Mesp1-expressing mesoderm progenitor	0.044068254	-0.0827308
LB2	ATCACGAGTACCGGCT-5	4.819528855	9.168297221	16	Hemangioblast	-0.004051031	0.016032524
LB2	ATCACGAGTTGTGGCC-5	2.181500948	-3.443365882	8	Second heart field	0.09753603	0.019341312
LB2	ATCACGATCAAGAAGT-5	-2.40054413	0.238075828	5	Mesp1-expressing mesoderm progenitor	0.102470426	-0.05286669
LB2	ATCATCTTCGTGGTCG-5	-1.345364176	-5.551371644	9	Paraxial mesoderm	0.037798036	-0.031395134
LB2	ATCATGGAGCGACGTA-5	-5.345460617	-2.565342496	6	Paraxial mesoderm progenitor	0.017679268	-0.032410483
LB2	ATCATGGCACCCATTC-5	-2.898780786	-3.056099246	5	Mesp1-expressing mesoderm progenitor	0.022162401	-0.026639435
LB2	ATCATGGTCTGGTGTA-5	5.061547554	6.141811778	5	Mesp1-expressing mesoderm progenitor	0.040292706	-0.027401839
LB2	ATCCACCTCAGAGACG-5	0.040547884	-2.903783391	5	Mesp1-expressing mesoderm progenitor	0.004085459	-0.035261625
LB2	ATCCGAAAGATGTGTA-5	1.702687539	-4.958928178	9	Paraxial mesoderm	0.056423874	0.007755058
LB2	ATCCGAACAACTTGAC-5	3.596474207	-4.665083001	8	Second heart field	0.04124359	0.082517738
LB2	ATCCGAAGTCTACCTC-5	4.235159195	2.303432872	12	First heart field	-0.036132728	0.026460992
LB2	ATCCGAATCGCTGATA-5	-0.780292534	1.290430715	5	Mesp1-expressing mesoderm progenitor	0.045309622	-0.016341557
LB2	ATCCGAATCTTACCTA-5	2.239841736	-6.970685075	10	Paraxial mesoderm	0.010303499	0.012328238
LB2	ATCGAGTAGCATGGCA-5	5.045336045	7.564312389	16	Hemangioblast	-0.018303936	0.122377544
LB2	ATCGAGTTCCCTTGCA-5	3.759561099	2.060191085	12	First heart field	0.003116528	0.026159793
LB2	ATCTACTAGACAGGCT-5	-3.052312337	-3.130785773	6	Paraxial mesoderm progenitor	0.001664549	-0.031545342
LB2	ATCTACTAGCGTTCCG-5	4.165746964	-5.000072549	8	Second heart field	0.044412179	0.09159182
LB2	ATCTACTCATCCAACA-5	3.005320109	-4.633854459	8	Second heart field	-0.004180302	0.04525124
LB2	ATCTACTTCAGAGACG-5	1.229544915	0.715527555	5	Mesp1-expressing mesoderm progenitor	0.071302431	-0.023066924
LB2	ATCTGCCTCAAACGGG-5	3.013061322	2.439629485	12	First heart field	0.020360196	0.015366725
LB2	ATCTGCCTCCCAGGTG-5	6.71894244	-1.132106612	11	First heart field	0.035809193	-0.008758642
LB2	ATCTGCCTCCGCAGTG-5	3.27170471	-3.542371581	8	Second heart field	0.075806341	0.034771215
LB2	ATGAGGGAGGCTCTTA-5	3.558661736	2.717110803	12	First heart field	0.012382958	0.020849271
LB2	ATGAGGGCAATAACGA-5	4.143456734	1.965224077	12	First heart field	-0.019376919	0.010334743
LB2	ATGAGGGGTCGTGGCT-5	-6.858497821	4.456421783	4	Neuromesodermal progenitor	-0.01800585	-0.00876542
LB2	ATGAGGGGTGTTGAGG-5	-4.577111923	2.62829273	4	Neuromesodermal progenitor	0.022286404	-0.017240434
LB2	ATGAGGGTCAGTCCCT-5	4.695076741	1.411669662	12	First heart field	0.015757587	-0.007056395
LB2	ATGAGGGTCTAACCGA-5	-1.526942216	-3.425017903	5	Mesp1-expressing mesoderm progenitor	0.018685922	-0.046221365
LB2	ATGCGATGTTAAAGAC-5	-5.676556789	-0.673328469	6	Paraxial mesoderm progenitor	0.057186546	-0.058613434
LB2	ATGCGATTCGGTTAAC-5	5.981479443	-1.402786205	8	Second heart field	0.107273496	0.048488665
LB2	ATGGGAGAGGCTAGGT-5	-6.181859218	1.111543109	4	Neuromesodermal progenitor	0.025399763	-0.055530881
LB2	ATGGGAGCATCACGAT-5	-1.200617038	-1.400454114	5	Mesp1-expressing mesoderm progenitor	0.02642544	-0.015160658
LB2	ATGGGAGGTGCAACTT-5	7.446049965	-0.994096825	11	First heart field	0.057043971	0.020371124
LB2	ATGGGAGTCGCGATCG-5	1.222620285	0.63504385	5	Mesp1-expressing mesoderm progenitor	0.044468873	0.025743283
LB2	ATTATCCCAATCTGCA-5	-8.587525569	2.065665653	4	Neuromesodermal progenitor	-0.030221462	-0.065583198
LB2	ATTATCCTCAGTCCCT-5	-6.152279102	0.445429151	4	Neuromesodermal progenitor	0.025734213	-0.092348542
LB2	ATTCTACCAAGGGTCA-5	6.079615391	0.770446559	11	First heart field	0.019432954	-0.019757578
LB2	ATTCTACCACAAGACG-5	-0.484840178	-4.401827405	9	Paraxial mesoderm	0.040898482	-0.024789562
LB2	ATTCTACTCCCTCAGT-5	5.419089592	9.706344058	16	Hemangioblast	0.008368782	0.059937855
LB2	ATTCTACTCGTTGCCT-5	-5.589421474	-2.431193421	6	Paraxial mesoderm progenitor	0.019322212	-0.054427621
LB2	ATTGGACAGAAACGAG-5	-7.466932022	3.762092283	4	Neuromesodermal progenitor	-0.032930895	-0.011774012
LB2	ATTGGACGTGTTGGGA-5	-4.456786357	-3.318927834	6	Paraxial mesoderm progenitor	0.030135372	-0.053613566
LB2	ATTGGACGTTCCCGAG-5	2.147227324	-4.485063622	8	Second heart field	0.060993098	0.052705223
LB2	ATTGGACTCAGTTCGA-5	0.663090445	0.516440188	5	Mesp1-expressing mesoderm progenitor	0.051638324	-0.009763589
LB2	ATTTCTGAGACAGGCT-5	-1.745255553	0.426709836	5	Mesp1-expressing mesoderm progenitor	0.04670902	-0.006309894
LB2	ATTTCTGCACCTATCC-5	-2.047601663	-3.232700656	6	Paraxial mesoderm progenitor	0.015559329	-0.038622194
LB2	ATTTCTGCAGACAAGC-5	3.500281132	-3.36623008	8	Second heart field	0.08431388	0.032320986
LB2	ATTTCTGCATCAGTCA-5	-2.448214733	-1.525860021	5	Mesp1-expressing mesoderm progenitor	0.057346348	-0.041891019
LB2	ATTTCTGGTCCGAGTC-5	6.145175255	1.635322144	12	First heart field	-0.020395943	0.013652259
LB2	CAACCAAAGCGATTCT-5	1.945325769	0.068715175	5	Mesp1-expressing mesoderm progenitor	0.066137502	0.004897449
LB2	CAACCAAGTGCAGTAG-5	1.874703921	2.139522602	12	First heart field	0.009764999	0.003899999
LB2	CAACCTCCATTGAGCT-5	8.181216038	-0.928785751	11	First heart field	0.000479852	-0.011502213
LB2	CAACTAGAGGATATAC-5	-4.047095977	-1.80751879	6	Paraxial mesoderm progenitor	0.020338563	-0.059851866
LB2	CAACTAGAGGGATACC-5	7.554571904	0.592646112	11	First heart field	0.027361439	0.000886479
LB2	CAAGAAAAGCGATTCT-5	-8.304697238	2.433804204	4	Neuromesodermal progenitor	0.003742354	-0.04681814
LB2	CAAGAAAAGGGAAACA-5	5.572043217	11.53041308	17	Primitive erythrocyte	0.016153069	-0.011730013
LB2	CAAGAAACAGGCTGAA-5	-10.29460927	6.664390971	18	Primitive node	-0.005853301	0.020964183
LB2	CAAGATCGTACCCAAT-5	7.046927727	-0.742253373	11	First heart field	0.062948471	0.035490754
LB2	CAAGATCGTAGAAGGA-5	-8.651480876	1.943151285	4	Neuromesodermal progenitor	-0.013910306	-0.032398437
LB2	CAAGATCTCACCATAG-5	3.668673075	-4.879713605	8	Second heart field	-0.009741634	0.049597947
LB2	CAAGATCTCTTCATGT-5	2.318902768	-7.066939423	10	Paraxial mesoderm	0.014231043	0.039869397
LB2	CAAGGCCGTTACGCGC-5	0.930029131	-4.745780537	8	Second heart field	0.03155268	-0.002161403
LB2	CAAGGCCTCTATCGCC-5	3.549225605	-3.335888455	8	Second heart field	0.063927003	0.045584677
LB2	CACAAACAGGTCATCT-5	3.516837634	1.943561604	12	First heart field	0.017964392	-0.015219682
LB2	CACAAACCATTGGCGC-5	7.92951516	-0.962443183	11	First heart field	0.064350517	0.032599561
LB2	CACAAACGTCTGCAAT-5	-4.161723339	2.338649919	4	Neuromesodermal progenitor	0.048500657	-0.029234218
LB2	CACACAAGTCAAACTC-5	3.493858613	-3.980364869	8	Second heart field	0.09101028	0.083154364
LB2	CACACAATCAGCTGGC-5	0.371816374	1.375431111	5	Mesp1-expressing mesoderm progenitor	0.011631011	-0.013451467
LB2	CACACCTGTCTAGCGC-5	1.042717434	-3.790657113	8	Second heart field	0.074664996	0.009945578
LB2	CACACTCGTCATATGC-5	5.051065243	7.587230613	16	Hemangioblast	-0.025593881	0.107023973
LB2	CACACTCGTGGTCTCG-5	-2.843977415	-4.786607812	6	Paraxial mesoderm progenitor	0.043799559	-0.026144048
LB2	CACAGGCAGCGCCTCA-5	-0.970813715	-0.592762182	5	Mesp1-expressing mesoderm progenitor	0.044314088	-0.005108269
LB2	CACAGGCGTTTACTCT-5	1.171341933	-6.116630147	8	Second heart field	0.028379781	-0.031262399
LB2	CACAGGCTCAAGATCC-5	4.644423283	2.101944258	12	First heart field	-0.053276378	0.037304316
LB2	CACAGGCTCTTTAGGG-5	-5.556462966	2.217435767	4	Neuromesodermal progenitor	0.029437841	-0.046351992
LB2	CACATTTTCGCATGGC-5	2.045166172	2.065478613	12	First heart field	0.009908394	0.000421777
LB2	CACCACTCAATGGTCT-5	-1.374661171	-4.919806073	9	Paraxial mesoderm	-0.010831533	-0.008696403
LB2	CACCACTTCATACGGT-5	-0.851797723	-4.622075627	9	Paraxial mesoderm	0.019933567	-0.002967748
LB2	CACCAGGCAAACTGCT-5	1.779638804	-3.175140212	8	Second heart field	0.074225028	-0.026726195
LB2	CACCAGGCACCATCCT-5	-2.743238412	-0.720584224	5	Mesp1-expressing mesoderm progenitor	0.043072209	-0.033646092
LB2	CACCAGGGTAAACACA-5	4.842974938	9.725814273	16	Hemangioblast	0.004586317	-0.02556525
LB2	CACCAGGTCATCGATG-5	-6.231831275	3.789500882	4	Neuromesodermal progenitor	-0.03310975	-0.013669358
LB2	CACTCCACACAAGTAA-5	5.312894619	11.93216651	17	Primitive erythrocyte	0.007847399	0.003210554
LB2	CACTCCAGTCTCATCC-5	3.329942978	-3.553229401	8	Second heart field	0.08315368	0.038318077
LB2	CACTCCAGTCTTCGTC-5	-0.113205202	-6.991412232	9	Paraxial mesoderm	0.017788024	-0.001522935
LB2	CAGAATCAGTCGATAA-5	-2.928804838	0.657512029	5	Mesp1-expressing mesoderm progenitor	0.096205165	-0.082361821
LB2	CAGAATCTCCTATTCA-5	-3.845921241	-2.410641978	6	Paraxial mesoderm progenitor	0.05187565	-0.052891262
LB2	CAGAGAGCATGGGAAC-5	-0.468758487	-6.131243298	9	Paraxial mesoderm	0.061078799	-0.029260111
LB2	CAGAGAGCATTTGCTT-5	-1.543912732	-2.307338307	5	Mesp1-expressing mesoderm progenitor	0.028516579	-0.053568388
LB2	CAGATCAAGCGCCTTG-5	0.548128135	-2.109639237	5	Mesp1-expressing mesoderm progenitor	0.048904911	-0.019533133
LB2	CAGATCACATCATCCC-5	-2.248484813	-3.179181645	5	Mesp1-expressing mesoderm progenitor	0.042438714	-0.050579908
LB2	CAGATCACATGACATC-5	3.650748766	-4.550865243	8	Second heart field	0.001920913	0.036449818
LB2	CAGATCATCCCAAGTA-5	7.254157818	0.945622792	11	First heart field	0.029314074	-0.001371068
LB2	CAGCAGCTCGCCAAAT-5	-3.659592353	-0.682734678	5	Mesp1-expressing mesoderm progenitor	0.035321254	-0.042665059
LB2	CAGCATACATTTGCCC-5	4.338761128	2.654315641	12	First heart field	-0.035195875	0.015296021
LB2	CAGCCGAAGCGTGTCC-5	1.518782176	-0.544148216	5	Mesp1-expressing mesoderm progenitor	0.0249861	0.012126988
LB2	CAGCCGATCTATGTGG-5	-1.396555864	-4.335190842	9	Paraxial mesoderm	-0.004124679	-0.020499733
LB2	CAGCGACAGGATATAC-5	-9.04589101	4.261487891	4	Neuromesodermal progenitor	-0.005614018	-0.003634305
LB2	CAGCGACGTCATCGGC-5	-4.828198158	-3.650666306	6	Paraxial mesoderm progenitor	0.017064448	-0.044205243
LB2	CAGCGACGTGAGCGAT-5	-1.912627303	-4.967844556	9	Paraxial mesoderm	0.005588317	-0.017943292
LB2	CAGCTAAGTATTAGCC-5	5.989604748	0.980253508	12	First heart field	0.047004731	-0.036720891
LB2	CAGCTAAGTCACACGC-5	2.448793448	2.095659067	12	First heart field	0.050051348	0.003854958
LB2	CAGCTGGTCTGAGTGT-5	3.351557768	2.422361781	12	First heart field	0.007242091	-0.011396382
LB2	CAGGTGCAGATGGGTC-5	-3.284556114	0.930413475	5	Mesp1-expressing mesoderm progenitor	0.072328415	-0.081058361
LB2	CAGGTGCGTCTCGTTC-5	8.351875103	0.398271651	11	First heart field	0.009517927	-0.034251195
LB2	CAGTAACAGATGCCTT-5	3.40866021	-4.567936967	8	Second heart field	0.055824802	0.068708501
LB2	CAGTAACAGGAGTTTA-5	-0.703421377	-0.204352269	5	Mesp1-expressing mesoderm progenitor	0.089897747	-0.038031261
LB2	CAGTAACCAGGCGATA-5	0.033229917	-3.372893641	5	Mesp1-expressing mesoderm progenitor	0.035850809	-0.030879188
LB2	CAGTAACGTGGTCTCG-5	-5.491552078	-3.117127726	6	Paraxial mesoderm progenitor	0.042635067	-0.071494275
LB2	CAGTCCTAGTACACCT-5	6.987329281	-0.81208534	11	First heart field	0.030342731	-0.013743015
LB2	CATATGGGTCATCGGC-5	7.679344929	0.09728696	11	First heart field	-0.02275972	0.003863517
LB2	CATATGGTCCTCCTAG-5	7.510929383	-0.800378988	11	First heart field	0.053705799	0.029656653
LB2	CATATTCAGCAATATG-5	-2.804271423	-2.727099488	6	Paraxial mesoderm progenitor	0.045437505	-0.05348094
LB2	CATATTCGTGTAACGG-5	1.225171126	0.782794794	5	Mesp1-expressing mesoderm progenitor	0.055311526	-0.035022585
LB2	CATATTCTCGCGGATC-5	-4.141962253	2.395301988	4	Neuromesodermal progenitor	0.045798314	-0.021378799
LB2	CATCAAGCAGCTGTTA-5	-4.72677108	2.390313079	4	Neuromesodermal progenitor	0.040645114	-0.080908189
LB2	CATCAAGCATCTACGA-5	-7.380209171	1.968497326	4	Neuromesodermal progenitor	-0.019556334	-0.086428678
LB2	CATCAGACATCTGGTA-5	0.946806408	0.640823682	5	Mesp1-expressing mesoderm progenitor	0.066438891	-0.01264567
LB2	CATCAGAGTAGCTGCC-5	-0.281197452	-1.117261002	5	Mesp1-expressing mesoderm progenitor	0.052190236	-0.019308531
LB2	CATCAGAGTGACTCAT-5	7.856750287	0.478551698	11	First heart field	0.022995974	0.02555369
LB2	CATCCACAGGCTACGA-5	-4.796296798	-0.898135851	5	Mesp1-expressing mesoderm progenitor	0.004948786	-0.025475515
LB2	CATCCACCAATCCAAC-5	3.965993441	-4.852792332	8	Second heart field	0.030938516	0.005094303
LB2	CATCGAAAGGGAAACA-5	7.082852162	-0.307590494	11	First heart field	0.030722328	0.019552848
LB2	CATCGAAGTGACAAAT-5	2.127852953	-4.10282285	8	Second heart field	0.096118711	0.049735698
LB2	CATCGGGAGGCGATAC-5	-10.29423162	7.25978749	18	Primitive node	-0.011639648	0.011811021
LB2	CATCGGGAGTGAATTG-5	4.958685196	1.718768289	12	First heart field	0.035884833	-0.023693458
LB2	CATCGGGGTTAAAGTG-5	-3.816649877	1.848629286	4	Neuromesodermal progenitor	0.080746845	-0.074013958
LB2	CATCGGGGTTCACGGC-5	3.144585408	2.137766649	12	First heart field	-0.001416291	0.027459864
LB2	CATGACAGTCCAGTAT-5	6.296603478	-1.394129703	11	First heart field	0.067701145	0.029719019
LB2	CATGACAGTTAAGATG-5	4.982926167	8.258948257	16	Hemangioblast	-0.000709425	0.044343796
LB2	CATGACATCGCAGGCT-5	0.007712732	-1.085043857	5	Mesp1-expressing mesoderm progenitor	0.088608436	-0.01400611
LB2	CATGACATCGTCCGTT-5	4.203432835	-3.451496194	8	Second heart field	0.060940534	0.026109156
LB2	CATGACATCTCTAAGG-5	2.973068036	-4.606331418	8	Second heart field	0.051682969	0.075756421
LB2	CATGCCTCACGAAAGC-5	-0.427092933	-6.569426606	9	Paraxial mesoderm	0.018776277	-0.024637677
LB2	CATGCCTGTACAGTTC-5	0.969079531	-0.676933596	5	Mesp1-expressing mesoderm progenitor	0.056597898	0.05687933
LB2	CATGCCTGTGTGACGA-5	6.721221245	0.851181974	11	First heart field	0.004241039	-0.001523095
LB2	CATGCCTTCGCTTAGA-5	-5.935578071	3.347897937	4	Neuromesodermal progenitor	-0.035176442	-0.017834233
LB2	CATGCCTTCGGTCTAA-5	4.665447033	6.266127994	16	Hemangioblast	-0.008048103	0.127139242
LB2	CATGGCGGTCTAACGT-5	2.197237528	-6.642704556	8	Second heart field	0.015643197	-0.030942384
LB2	CATTATCCATCACCCT-5	-4.026519977	-2.401788066	6	Paraxial mesoderm progenitor	0.024470504	-0.054135892
LB2	CATTATCTCAACTCTT-5	5.422780312	8.943937709	16	Hemangioblast	0.02458896	0.079773682
LB2	CATTCGCAGGAATCGC-5	-1.137961351	-5.446151803	9	Paraxial mesoderm	0.047856719	-0.02665426
LB2	CATTCGCTCGAACGGA-5	2.084146059	-8.438067029	10	Paraxial mesoderm	0.031605132	-0.008787689
LB2	CCAATCCAGTGACATA-5	5.841100491	1.022554805	12	First heart field	-0.015011049	-0.02319901
LB2	CCAATCCCACAGGAGT-5	0.001258633	-1.667461703	5	Mesp1-expressing mesoderm progenitor	0.055576193	0.024585286
LB2	CCAATCCCACCAGGTC-5	8.486564435	0.614923736	11	First heart field	0.018096241	-0.023849227
LB2	CCAATCCTCTACTATC-5	0.760488666	-5.605670521	9	Paraxial mesoderm	0.044142813	-0.017642157
LB2	CCACCTAAGGAGCGAG-5	0.956448472	-1.912409852	5	Mesp1-expressing mesoderm progenitor	0.054675332	-0.041391255
LB2	CCACCTAAGGGTATCG-5	-5.498759948	-3.058825562	6	Paraxial mesoderm progenitor	0.01298842	-0.056866752
LB2	CCACCTAAGTTACCCA-5	1.715043701	2.191811135	12	First heart field	0.020812508	0.014569894
LB2	CCACCTAGTAAACACA-5	1.894219197	-0.208142827	5	Mesp1-expressing mesoderm progenitor	0.096331502	0.032161094
LB2	CCACCTAGTTAAAGAC-5	1.509561933	-1.011630962	5	Mesp1-expressing mesoderm progenitor	0.112887466	0.020333078
LB2	CCACCTATCAGAGCTT-5	4.382618226	7.213836124	16	Hemangioblast	0.010334695	0.076115395
LB2	CCACGGACACAGGAGT-5	-6.73770877	-0.41883112	4	Neuromesodermal progenitor	0.037123378	-0.104693749
LB2	CCACGGATCTTACCTA-5	-2.171693765	-4.731287549	6	Paraxial mesoderm progenitor	-0.016141809	-0.02467633
LB2	CCAGCGATCTGCAGTA-5	7.07385949	-1.193898986	11	First heart field	0.062047905	0.014797778
LB2	CCATGTCCAGTGGGAT-5	1.913311518	-8.456923077	10	Paraxial mesoderm	0.024091125	-0.005634866
LB2	CCATGTCTCAAACAAG-5	-7.722234451	3.013137033	4	Neuromesodermal progenitor	-0.029837374	-0.019346621
LB2	CCATGTCTCGGTCCGA-5	4.240665711	2.147769382	12	First heart field	-0.014556171	0.004797408
LB2	CCATTCGAGCAGCGTA-5	-5.967133247	3.180907895	4	Neuromesodermal progenitor	-0.017893672	-0.031791276
LB2	CCCAATCAGGATGTAT-5	2.020530022	-0.003996293	5	Mesp1-expressing mesoderm progenitor	0.050760602	0.030934129
LB2	CCCAATCTCAGGCGAA-5	-7.206706726	3.378820112	4	Neuromesodermal progenitor	0.003834585	-0.022648039
LB2	CCCAATCTCCAGAGGA-5	3.93803624	-3.563977788	8	Second heart field	0.015481509	0.025431852
LB2	CCCAATCTCCATGAGT-5	7.289982594	-0.232297013	11	First heart field	0.001411073	0.006298279
LB2	CCCAATCTCCTCGCAT-5	-7.019985401	1.694353988	4	Neuromesodermal progenitor	-0.003864051	-0.067263031
LB2	CCCAGTTTCTTGTCAT-5	-6.818097316	0.335380079	6	Paraxial mesoderm progenitor	0.002439882	-0.062837284
LB2	CCCATACAGCTGTTCA-5	7.997844017	0.411128992	11	First heart field	0.020145883	0.02411822
LB2	CCCTCCTAGATATGCA-5	3.116113223	-0.923224876	5	Mesp1-expressing mesoderm progenitor	0.092570151	0.01713066
LB2	CCCTCCTGTCTCCCTA-5	4.456536568	2.431973626	12	First heart field	-0.024309096	0.01025565
LB2	CCGGGATAGGGCACTA-5	3.714556254	-3.620124648	8	Second heart field	0.033885951	0.030986274
LB2	CCGGGATCACGACTCG-5	-1.329844438	-0.186533282	5	Mesp1-expressing mesoderm progenitor	0.058153595	-0.032832541
LB2	CCGGGATCAGTATAAG-5	-6.223252021	0.231623312	4	Neuromesodermal progenitor	0.012363681	-0.113246987
LB2	CCGGGATCAGTCAGAG-5	-2.599932157	-3.014453242	5	Mesp1-expressing mesoderm progenitor	0.030605188	-0.02710634
LB2	CCGGTAGTCTATGTGG-5	-6.069603168	1.422101071	4	Neuromesodermal progenitor	0.00663004	-0.109488752
LB2	CCGGTAGTCTTTAGTC-5	0.590651787	-0.11740453	5	Mesp1-expressing mesoderm progenitor	0.086765289	0.052258268
LB2	CCGTACTAGTGGGCTA-5	-7.045055591	4.052594831	4	Neuromesodermal progenitor	-0.007739166	-0.017079976
LB2	CCGTACTCAATGGAGC-5	-6.770604812	-0.933160613	6	Paraxial mesoderm progenitor	0.041375259	-0.102793946
LB2	CCGTACTGTAAGGATT-5	-5.046766006	-1.292057226	6	Paraxial mesoderm progenitor	0.064367785	-0.074009128
LB2	CCGTACTGTCCTCCAT-5	-7.089094841	0.60279647	4	Neuromesodermal progenitor	0.022045072	-0.108130929
LB2	CCGTGGACACATGGGA-5	7.585676945	-0.435224006	11	First heart field	0.019888854	0.000469785
LB2	CCGTGGATCGTTTGCC-5	7.389708317	1.610740711	11	First heart field	0.057297738	-0.004153175
LB2	CCGTTCAAGGGAGTAA-5	-2.683969699	-0.661832998	5	Mesp1-expressing mesoderm progenitor	0.085377721	-0.049243923
LB2	CCGTTCAGTGCGAAAC-5	4.643286026	7.589672973	16	Hemangioblast	-0.009061909	0.100289296
LB2	CCGTTCAGTTCTGAAC-5	-4.744392597	-4.417799542	6	Paraxial mesoderm progenitor	-0.004657802	-0.018821614
LB2	CCGTTCATCCGGCACA-5	-4.341959201	2.173121145	4	Neuromesodermal progenitor	0.061105524	-0.052287598
LB2	CCGTTCATCGCATGAT-5	-1.353480541	2.946148565	7	Primordial germ cell	-0.022218486	-0.030846083
LB2	CCGTTCATCTTGAGGT-5	4.3959525	7.956958225	16	Hemangioblast	-0.008037636	0.047376128
LB2	CCTAAAGCAGTGGGAT-5	-1.596190774	-2.485633681	5	Mesp1-expressing mesoderm progenitor	0.02915553	-0.013188491
LB2	CCTAAAGCATACTCTT-5	6.259392537	0.261968275	11	First heart field	0.063673534	-0.008447966
LB2	CCTAAAGCATGTCTCC-5	8.213168896	0.397940507	11	First heart field	0.01193176	-0.013140099
LB2	CCTAAAGGTCATGCCG-5	0.095509225	0.647565444	5	Mesp1-expressing mesoderm progenitor	0.020498222	-0.013693327
LB2	CCTACACGTTCCCTTG-5	8.430745877	-0.077358464	11	First heart field	0.016562463	-0.000800835
LB2	CCTACACTCTCTGCTG-5	-7.086561882	2.61187761	4	Neuromesodermal progenitor	0.004839619	-0.040776155
LB2	CCTACCAAGACACGAC-5	-1.332009875	3.624968459	7	Primordial germ cell	0.000154205	-0.007872557
LB2	CCTACCAAGCTACCGC-5	2.50706271	1.083095183	12	First heart field	0.061727495	0.058880109
LB2	CCTACCAGTGGGTATG-5	-5.459722244	3.497741391	4	Neuromesodermal progenitor	-0.005122038	-0.007244263
LB2	CCTACCAGTTAGATGA-5	3.319750584	-2.713466714	8	Second heart field	-0.05073977	-0.015223456
LB2	CCTACCATCATCGGAT-5	6.363458432	-1.659248421	11	First heart field	0.053973879	0.032317405
LB2	CCTAGCTGTCTGGAGA-5	4.799078263	9.556868007	16	Hemangioblast	-0.004589166	0.007250782
LB2	CCTAGCTTCAGAGCTT-5	-3.825806581	-4.3821326	6	Paraxial mesoderm progenitor	0.018253564	-0.028018576
LB2	CCTATTATCGCCAGCA-5	2.5703452	-8.19930322	10	Paraxial mesoderm	-0.004567892	-0.028567924
LB2	CCTCAGTAGAATGTTG-5	-4.434593879	-2.632450888	6	Paraxial mesoderm progenitor	0.048462693	-0.042623857
LB2	CCTCAGTGTATGAAAC-5	3.120204724	-5.102592538	8	Second heart field	0.044956158	0.075929949
LB2	CCTCAGTGTGTCTGAT-5	8.637982167	0.219208678	11	First heart field	0.009581437	-0.005089856
LB2	CCTCTGAAGACATAAC-5	-0.808529281	-1.715038607	5	Mesp1-expressing mesoderm progenitor	-0.008053322	-0.02719369
LB2	CCTCTGACATCTGGTA-5	3.510825909	-6.616171429	10	Paraxial mesoderm	0.040701672	0.059786001
LB2	CCTCTGAGTCTCTCGT-5	4.653049744	5.741864135	16	Hemangioblast	0.006938184	0.087445788
LB2	CCTCTGATCCGGGTGT-5	0.514161236	-1.294623921	5	Mesp1-expressing mesoderm progenitor	0.060588518	0.002810168
LB2	CCTTACGAGAACTGTA-5	3.138525284	-2.832604239	8	Second heart field	0.103343969	0.013438168
LB2	CCTTACGAGATCCGAG-5	4.967797554	5.038094928	16	Hemangioblast	0.023367922	0.035541464
LB2	CCTTACGCACTATCTT-5	-1.809081637	-2.910815785	5	Mesp1-expressing mesoderm progenitor	-0.002858429	-0.00940122
LB2	CCTTCCCGTCAACATC-5	2.677210606	1.635132482	12	First heart field	0.021573128	0.03684412
LB2	CCTTCCCGTTATGCGT-5	-3.101746761	1.580920865	4	Neuromesodermal progenitor	0.079557092	-0.066975531
LB2	CCTTCCCTCACTATTC-5	-4.790229045	-3.165231536	6	Paraxial mesoderm progenitor	0.03989513	-0.047242071
LB2	CCTTCGAAGGCAGGTT-5	-1.547519886	-4.998199532	9	Paraxial mesoderm	-0.014944214	-0.007249386
LB2	CCTTTCTGTCTAAAGA-5	-9.078999721	2.635996988	4	Neuromesodermal progenitor	-0.020743105	-0.031178154
LB2	CCTTTCTTCAAGAAGT-5	-1.498218738	-1.75372989	5	Mesp1-expressing mesoderm progenitor	-0.024888239	-0.060384617
LB2	CGAACATCACAAGACG-5	1.662120975	-3.591045449	8	Second heart field	0.07076954	0.009449889
LB2	CGAACATCACCCAGTG-5	-0.433940016	2.146189739	7	Primordial germ cell	0.02847044	-0.01192591
LB2	CGAACATCATAGTAAG-5	6.72722081	0.156799113	11	First heart field	0.057643097	-0.009370193
LB2	CGAATGTAGGTCATCT-5	1.934944309	-0.688632796	5	Mesp1-expressing mesoderm progenitor	0.084133691	0.038629895
LB2	CGAATGTGTGATGCCC-5	-6.872512542	2.837377479	4	Neuromesodermal progenitor	0.005712881	-0.013204505
LB2	CGACCTTAGACTACAA-5	-2.523767911	-0.821739266	5	Mesp1-expressing mesoderm progenitor	0.075171741	-0.046655666
LB2	CGACCTTAGGTGTTAA-5	-1.106517993	-4.225781987	9	Paraxial mesoderm	0.00400609	-0.031996989
LB2	CGACCTTCAGACGTAG-5	7.146057404	-0.867084096	11	First heart field	0.049036026	-0.023209532
LB2	CGACTTCGTCGGCTCA-5	4.056196249	2.420610358	12	First heart field	-0.011199216	-0.007987952
LB2	CGAGAAGAGAAGGTGA-5	0.590834595	-3.103574584	5	Mesp1-expressing mesoderm progenitor	0.030255258	-0.025808767
LB2	CGAGAAGGTAGCTGCC-5	1.450369395	-7.344010899	10	Paraxial mesoderm	0.050998441	-0.055733273
LB2	CGAGAAGTCCTGTAGA-5	-0.60509982	0.166505625	5	Mesp1-expressing mesoderm progenitor	0.100091161	-0.00643983
LB2	CGAGCACCATACCATG-5	-5.894107543	-1.718520472	6	Paraxial mesoderm progenitor	0.023594661	-0.059201588
LB2	CGAGCACGTACAGACG-5	4.726427353	-2.417304585	8	Second heart field	0.050022972	0.009665081
LB2	CGAGCCAGTCTCTCTG-5	-0.973578893	-4.692768166	9	Paraxial mesoderm	0.013579139	-0.046296868
LB2	CGAGCCAGTCTTGATG-5	-5.683843814	-1.891195128	6	Paraxial mesoderm progenitor	0.001934523	-0.036502795
LB2	CGAGCCATCAATCACG-5	4.342564858	-3.829314778	8	Second heart field	0.015927756	0.041339506
LB2	CGATCGGAGTTTCCTT-5	-5.802033149	0.199623366	4	Neuromesodermal progenitor	0.024723013	-0.080024773
LB2	CGATCGGCATTCTCAT-5	-5.516922676	2.717663219	4	Neuromesodermal progenitor	0.00594626	-0.049376785
LB2	CGATCGGTCACTATTC-5	-2.254103147	-1.761259387	5	Mesp1-expressing mesoderm progenitor	0.044548703	-0.062990655
LB2	CGATGTAAGCGATAGC-5	3.491350687	0.049696585	11	First heart field	0.070141361	0.032164062
LB2	CGATGTACACTAGTAC-5	-0.857148253	-0.908453772	5	Mesp1-expressing mesoderm progenitor	0.043624831	-0.02134126
LB2	CGATTGAAGGACACCA-5	-1.239510619	3.406987836	7	Primordial germ cell	-0.012377942	-0.008525184
LB2	CGATTGACAGCATGAG-5	4.565311707	8.311622073	16	Hemangioblast	-0.009381184	0.075022033
LB2	CGATTGAGTGCCTTGG-5	7.641215123	-0.919628332	11	First heart field	0.044133656	0.02175459
LB2	CGATTGATCTACTTAC-5	-1.181873285	2.240000536	7	Primordial germ cell	0.01477196	-0.020586351
LB2	CGATTGATCTGCCAGG-5	4.77323798	9.793140819	16	Hemangioblast	-0.009344665	0.005893894
LB2	CGCCAAGAGGTGCAAC-5	4.769177712	11.56768458	17	Primitive erythrocyte	-0.005810488	-0.009971157
LB2	CGCCAAGTCGGGAGTA-5	4.180245675	6.879781654	16	Hemangioblast	-0.005883483	0.126482409
LB2	CGCCAAGTCGTGGGAA-5	0.754783667	-3.879496644	8	Second heart field	0.073560622	0.001458305
LB2	CGCGGTAAGGTGACCA-5	8.234581746	-0.689024875	11	First heart field	0.046344771	0.030405551
LB2	CGCGGTACAAAGCAAT-5	2.013399876	0.431188559	5	Mesp1-expressing mesoderm progenitor	0.037008399	0.005105037
LB2	CGCGGTAGTTCAACCA-5	8.411562718	0.759289911	11	First heart field	0.000203689	-0.01017604
LB2	CGCGGTATCCTGTACC-5	-3.719065391	2.225987842	4	Neuromesodermal progenitor	0.0428105	-0.034362624
LB2	CGCTATCGTACAGTGG-5	4.461593903	-4.488950322	8	Second heart field	0.010354164	0.039433423
LB2	CGCTATCTCCAGTATG-5	-3.392218076	-3.733083318	6	Paraxial mesoderm progenitor	0.026715649	-0.035974008
LB2	CGCTATCTCCATGAGT-5	4.60255412	6.778836181	16	Hemangioblast	0.030456669	-0.047982035
LB2	CGCTATCTCTAACGGT-5	6.258799828	11.53211348	17	Primitive erythrocyte	0.024566369	0.044884754
LB2	CGCTGGAAGACCCACC-5	-2.326161348	-3.159997294	5	Mesp1-expressing mesoderm progenitor	0.033011206	-0.027906289
LB2	CGCTTCAAGAACAACT-5	-7.16720792	0.966059854	4	Neuromesodermal progenitor	0.010780542	-0.066874075
LB2	CGCTTCACAAGGACAC-5	3.99699477	8.128286292	16	Hemangioblast	-0.006768626	0.037714897
LB2	CGCTTCACATCACGAT-5	-4.560729705	2.939104965	4	Neuromesodermal progenitor	0.005893584	-0.000606492
LB2	CGCTTCAGTATGAAAC-5	3.684088028	0.015282562	12	First heart field	0.104694218	-0.002821654
LB2	CGGACACCAGATTGCT-5	4.93118409	9.432378223	16	Hemangioblast	-0.011751187	0.010238185
LB2	CGGACACGTAGAGTGC-5	-7.076935493	2.007603814	4	Neuromesodermal progenitor	0.003954938	-0.072526809
LB2	CGGACACTCCGGGTGT-5	-5.959699356	-3.520810435	6	Paraxial mesoderm progenitor	0.022578703	-0.046470422
LB2	CGGACGTAGGAATGGA-5	-5.885915481	3.440589597	4	Neuromesodermal progenitor	-0.009603259	-0.008606587
LB2	CGGACGTCAAGGGTCA-5	-3.723965847	1.429722955	4	Neuromesodermal progenitor	0.057312282	-0.073768144
LB2	CGGACGTGTTCGTCTC-5	2.054937042	-8.029409955	10	Paraxial mesoderm	0.04025692	-0.025730951
LB2	CGGACGTTCAGCTCTC-5	-3.146525823	-1.06434078	5	Mesp1-expressing mesoderm progenitor	0.068952717	-0.061771113
LB2	CGGACTGAGGAGTAGA-5	-5.523224079	3.508825233	4	Neuromesodermal progenitor	-0.015784396	0.005200864
LB2	CGGACTGCACCAACCG-5	-2.652284347	-2.090393613	5	Mesp1-expressing mesoderm progenitor	0.05380399	-0.052277786
LB2	CGGAGCTGTTCAGCGC-5	-6.941977226	2.205599477	4	Neuromesodermal progenitor	-0.008376276	-0.075211722
LB2	CGGAGCTTCGGAATCT-5	0.770077802	0.701240113	5	Mesp1-expressing mesoderm progenitor	0.045149175	0.00375231
LB2	CGGAGTCCACAACGCC-5	0.127259425	-6.215559552	9	Paraxial mesoderm	0.028438175	-0.016933341
LB2	CGGAGTCCAGGGATTG-5	-0.656612479	1.199479868	5	Mesp1-expressing mesoderm progenitor	0.048162665	-0.001226393
LB2	CGGAGTCCAGTTTACG-5	4.004076518	-2.964856217	8	Second heart field	0.021358993	-0.035653781
LB2	CGGCTAGGTTAGAACA-5	1.567681111	-5.586678097	8	Second heart field	0.042450033	-0.001995445
LB2	CGGGTCAGTATTCTCT-5	4.801874913	1.986622741	12	First heart field	0.017981773	-0.026971769
LB2	CGGGTCAGTCCATCCT-5	1.41716627	-7.804669926	10	Paraxial mesoderm	0.031719556	-0.01228016
LB2	CGGTTAATCGCCTGTT-5	3.415962018	-4.401231835	8	Second heart field	0.053739144	0.028638844
LB2	CGTAGCGAGACCACGA-5	3.39215473	-2.739617417	8	Second heart field	0.052361622	-0.038271377
LB2	CGTAGCGCATTCCTGC-5	1.522691644	-2.899163077	5	Mesp1-expressing mesoderm progenitor	0.065707047	-0.035767558
LB2	CGTAGCGGTAGAGTGC-5	7.934904374	-0.66355283	11	First heart field	0.008168261	0.027671031
LB2	CGTAGCGTCCTTGCCA-5	2.173283137	-8.174614499	10	Paraxial mesoderm	0.029416289	-0.008180712
LB2	CGTAGGCAGAGCTGGT-5	-6.161740028	-2.63057215	6	Paraxial mesoderm progenitor	0.026431359	-0.067295066
LB2	CGTAGGCAGTGGGCTA-5	-6.747088634	-0.611148486	4	Neuromesodermal progenitor	0.030198383	-0.08313016
LB2	CGTAGGCCAATGTAAG-5	4.840915955	11.01951926	17	Primitive erythrocyte	-0.004114654	-0.018797759
LB2	CGTAGGCGTGCGGTAA-5	6.428149498	-1.676030944	11	First heart field	0.065015252	0.023533764
LB2	CGTAGGCGTTAGATGA-5	6.490349568	-1.638702224	11	First heart field	0.082739132	0.032964124
LB2	CGTAGGCTCGAGCCCA-5	4.244591511	-3.064077924	8	Second heart field	0.053801944	0.02821936
LB2	CGTCACTAGTAGGCCA-5	4.269656456	-2.977232049	8	Second heart field	0.034908336	0.005581609
LB2	CGTCACTTCGAATCCA-5	-5.568335735	2.122280886	4	Neuromesodermal progenitor	-0.004179624	-0.029660982
LB2	CGTCAGGAGCGAAGGG-5	4.423289097	-3.459272454	8	Second heart field	0.049664112	0.042270622
LB2	CGTCAGGGTAAGTTCC-5	0.509841538	-6.98617656	9	Paraxial mesoderm	0.035796125	-0.016968962
LB2	CGTCAGGGTTTGGGCC-5	7.060908593	-1.445125172	11	First heart field	0.061123777	0.026165948
LB2	CGTCAGGTCATAGCAC-5	2.034377492	0.805751791	5	Mesp1-expressing mesoderm progenitor	0.038043452	0.012490396
LB2	CGTCAGGTCCAACCAA-5	3.078936137	-8.553358624	10	Paraxial mesoderm	-0.000587537	-0.006510295
LB2	CGTCCATAGTGAACAT-5	1.906120218	-7.33303983	10	Paraxial mesoderm	0.043103373	-0.003278468
LB2	CGTCCATGTTACGCGC-5	4.313583172	7.573211601	16	Hemangioblast	0.021904738	0.029888405
LB2	CGTCTACAGATCGGGT-5	6.794332303	-0.140936265	11	First heart field	0.073799219	0.018851832
LB2	CGTCTACGTCGCTTTC-5	-0.195313626	-1.09241731	5	Mesp1-expressing mesoderm progenitor	0.029275431	-0.013834696
LB2	CGTGAGCAGACTAGAT-5	1.385796941	-0.865505407	5	Mesp1-expressing mesoderm progenitor	0.01003976	0.004180507
LB2	CGTGTAATCCTTGCCA-5	2.170861758	-7.760131428	10	Paraxial mesoderm	0.035458005	-0.024168327
LB2	CGTGTCTGTGATAAGT-5	7.060452736	-0.004262696	11	First heart field	-0.020968117	0.015125647
LB2	CGTTCTGAGGGAGTAA-5	-6.93328067	0.111913641	4	Neuromesodermal progenitor	0.020644759	-0.089529944
LB2	CGTTCTGCATCGGTTA-5	-4.112840854	0.868085077	5	Mesp1-expressing mesoderm progenitor	0.047642023	-0.079739322
LB2	CGTTCTGCATTTCACT-5	1.685076273	2.13148432	12	First heart field	0.018929368	-0.004085065
LB2	CGTTCTGGTCTAAACC-5	0.984088636	-0.984712193	5	Mesp1-expressing mesoderm progenitor	0.084551454	0.007203878
LB2	CGTTCTGGTCTCCCTA-5	4.957544602	7.239932468	16	Hemangioblast	-0.020988416	0.075647193
LB2	CGTTGGGAGTCCTCCT-5	-4.188682758	2.553150346	4	Neuromesodermal progenitor	0.022230103	-0.027212006
LB2	CGTTGGGCAATCGGTT-5	-1.88091036	-4.182562897	9	Paraxial mesoderm	0.033610979	-0.042129542
LB2	CTAAGACGTCATGCAT-5	4.604313172	-3.49425299	16	Hemangioblast	0.046025311	0.041626842
LB2	CTAAGACTCTGCTGCT-5	5.33183173	1.11727195	12	First heart field	0.02009454	-0.000553499
LB2	CTACACCTCAGGTTCA-5	-2.319089376	0.715149333	5	Mesp1-expressing mesoderm progenitor	0.098151846	-0.054621168
LB2	CTACATTGTATCGCAT-5	0.489370204	0.109988471	5	Mesp1-expressing mesoderm progenitor	0.034757019	-0.006433814
LB2	CTACATTTCCAAGTAC-5	3.928973473	1.290337493	12	First heart field	0.017110125	-0.013426277
LB2	CTACATTTCGTGGACC-5	0.761138833	-0.633553097	5	Mesp1-expressing mesoderm progenitor	0.05928598	0.019068086
LB2	CTACCCACACCTATCC-5	3.838655508	1.668269803	12	First heart field	0.060316023	0.041361339
LB2	CTACGTCCAAGCGCTC-5	5.334508217	1.701339056	12	First heart field	-0.021550232	0.0002617
LB2	CTAGAGTAGACACGAC-5	5.170558251	11.04020255	17	Primitive erythrocyte	0.016107833	-0.015772954
LB2	CTAGAGTCATCCCACT-5	3.974456109	2.572788169	12	First heart field	-0.008797212	-0.006915023
LB2	CTAGAGTTCGTCCGTT-5	-5.419136249	3.118807008	4	Neuromesodermal progenitor	-0.00820881	-0.005339953
LB2	CTAGTGAGTACAGTGG-5	1.874795474	-7.139239381	10	Paraxial mesoderm	0.044407431	-0.009508795
LB2	CTAGTGATCTACGAGT-5	1.287681974	-1.733056615	5	Mesp1-expressing mesoderm progenitor	0.050283297	-0.040139754
LB2	CTCACACGTGATGATA-5	3.372372187	1.984296968	12	First heart field	0.050923038	-0.03385012
LB2	CTCACACGTTTAGCTG-5	-10.52853414	7.282575538	18	Primitive node	0.008423951	0.000936852
LB2	CTCACACTCCCTTGCA-5	8.100872792	0.724245389	11	First heart field	0.023103429	-0.032644282
LB2	CTCAGAAAGGACCACA-5	8.054233826	-0.888277958	11	First heart field	0.022261356	0.010582733
LB2	CTCAGAAGTGGGTCAA-5	-4.863945209	0.201014688	5	Mesp1-expressing mesoderm progenitor	0.034960732	-0.086212835
LB2	CTCATTAGTCGATTGT-5	-8.751563274	2.652799775	4	Neuromesodermal progenitor	-0.025807653	-0.045209731
LB2	CTCCTAGAGGCATGTG-5	2.363042868	2.135673454	12	First heart field	0.036286321	0.009404565
LB2	CTCCTAGTCCATTCTA-5	2.762474097	-6.460502217	10	Paraxial mesoderm	0.027239789	0.033543215
LB2	CTCGAAACAAACCTAC-5	-2.874177181	1.559232285	7	Primordial germ cell	0.057700615	-0.033228338
LB2	CTCGAAACAGCTTCGG-5	4.970907963	2.211690953	12	First heart field	-0.040922474	0.013465382
LB2	CTCGAAACATGAACCT-5	-1.237410866	-0.740987013	5	Mesp1-expressing mesoderm progenitor	0.065816361	-0.025907605
LB2	CTCGAAATCTAACCGA-5	-1.448551976	3.318466594	7	Primordial germ cell	0.012838626	0.024144494
LB2	CTCGAGGCAGACAAAT-5	4.488183773	6.967032363	16	Hemangioblast	0.00599878	0.098603541
LB2	CTCGAGGGTCTCTCTG-5	4.42846135	6.88946717	16	Hemangioblast	-0.011442947	0.124015151
LB2	CTCGGAGGTAGCTTGT-5	5.692702092	1.019288292	12	First heart field	-0.039408099	-0.002020526
LB2	CTCGGAGGTCCCTACT-5	1.015569962	-1.623810361	5	Mesp1-expressing mesoderm progenitor	0.035502523	-0.007503035
LB2	CTCGGGAGTTACGGAG-5	-4.586471759	2.191899588	4	Neuromesodermal progenitor	0.024408242	-0.03094726
LB2	CTCGTACAGACCCACC-5	4.43947295	6.69513457	16	Hemangioblast	0.009780264	0.108991244
LB2	CTCGTACCATTGTGCA-5	-7.075887405	0.866369774	4	Neuromesodermal progenitor	0.001603734	-0.067678827
LB2	CTCGTACGTGTAATGA-5	-0.625103377	-4.368962834	9	Paraxial mesoderm	0.042954711	-0.016253143
LB2	CTCGTACTCAGTTTGG-5	3.26470188	-7.219441006	10	Paraxial mesoderm	-0.00644325	0.006042879
LB2	CTCGTCAAGCGTCTAT-5	4.456005372	7.748292377	16	Hemangioblast	-0.00316234	0.05122004
LB2	CTCGTCAAGCTCCTTC-5	8.540779866	0.170105999	11	First heart field	0.008282604	0.005404189
LB2	CTCGTCAAGGGTTTCT-5	5.592537201	11.30970805	17	Primitive erythrocyte	0.021307351	0.115260884
LB2	CTCGTCATCTTTAGTC-5	0.67872373	-0.195554683	5	Mesp1-expressing mesoderm progenitor	0.045737844	0.02142714
LB2	CTCTAATCATTTCACT-5	2.487260855	-4.345174382	8	Second heart field	0.08389964	0.046152722
LB2	CTCTAATGTCGAATCT-5	7.705500401	0.534016689	11	First heart field	0.012299871	0.017496317
LB2	CTCTAATGTGGCTCCA-5	5.435633458	11.36597769	17	Primitive erythrocyte	0.049416072	0.101163612
LB2	CTCTAATGTGGGTATG-5	-4.657915317	-1.666466544	6	Paraxial mesoderm progenitor	0.054519759	-0.084349884
LB2	CTCTGGTAGCTGTTCA-5	-1.116408311	-0.609818945	5	Mesp1-expressing mesoderm progenitor	0.028332952	-0.02025364
LB2	CTCTGGTCAACACCCG-5	4.097103394	2.474673679	12	First heart field	-0.015154808	0.020103769
LB2	CTCTGGTGTCTAGGTT-5	-7.360834323	3.709386518	4	Neuromesodermal progenitor	-0.026592652	-0.041941324
LB2	CTCTGGTGTGCTCTTC-5	-0.016036697	0.275131283	5	Mesp1-expressing mesoderm progenitor	0.030635143	-0.010437138
LB2	CTGAAGTAGCGCCTCA-5	8.22126273	-0.769867013	11	First heart field	0.027821298	0.013475355
LB2	CTGAAGTCAATGGTCT-5	6.614872254	-0.62629355	11	First heart field	0.067850701	0.029579777
LB2	CTGAAGTCAGCCACCA-5	-0.868907117	-1.797323773	5	Mesp1-expressing mesoderm progenitor	0.060307719	-0.030897326
LB2	CTGAAGTGTAAATGTG-5	-1.426347934	2.842668702	7	Primordial germ cell	0.019724981	-0.028138547
LB2	CTGAAGTGTGTTTGTG-5	-7.245358192	0.50853098	4	Neuromesodermal progenitor	0.006071085	-0.085671996
LB2	CTGAAGTTCGCCTGTT-5	0.529418714	-1.988684008	5	Mesp1-expressing mesoderm progenitor	0.062953484	-0.043876792
LB2	CTGATAGAGTGTTGAA-5	6.154760636	0.709190538	11	First heart field	-0.011657592	-0.015768429
LB2	CTGATAGGTGCAACGA-5	-0.642843448	-2.006706307	5	Mesp1-expressing mesoderm progenitor	0.021924073	-0.031893434
LB2	CTGATAGTCCACGAAT-5	4.94949273	8.137279441	16	Hemangioblast	-0.004755937	0.018145219
LB2	CTGATCCGTCGACTAT-5	-6.239537918	-0.612386415	4	Neuromesodermal progenitor	0.018755069	-0.064810358
LB2	CTGCCTAAGAGACTAT-5	-8.114746295	2.726181676	4	Neuromesodermal progenitor	-0.025471726	-0.04989074
LB2	CTGCCTAGTCTAGAGG-5	-5.161341392	-3.725803445	6	Paraxial mesoderm progenitor	0.04898611	-0.053589674
LB2	CTGCCTAGTGACTACT-5	-6.379113399	0.275104103	4	Neuromesodermal progenitor	0.017127541	-0.059354287
LB2	CTGCCTAGTTGTGGAG-5	4.934948243	10.24641268	16	Hemangioblast	0.001252306	-0.018132513
LB2	CTGCGGACAGATCGGA-5	-0.946543657	-4.196128438	9	Paraxial mesoderm	0.01670442	-0.032281485
LB2	CTGCGGACATACTCTT-5	2.435594357	1.896100333	12	First heart field	0.000624692	0.002499599
LB2	CTGCTGTCATTTGCTT-5	-6.684501373	-1.34009845	6	Paraxial mesoderm progenitor	0.045192045	-0.080814726
LB2	CTGCTGTTCAACACAC-5	3.752126015	2.337240746	12	First heart field	-0.021679769	-0.001300981
LB2	CTGGTCTAGCTCCCAG-5	1.13786403	-8.145404408	10	Paraxial mesoderm	0.009491259	-0.011554301
LB2	CTGGTCTCACAGACTT-5	-4.069868289	2.118738343	4	Neuromesodermal progenitor	0.065795117	-0.049833314
LB2	CTGGTCTGTTACGACT-5	-5.5007331	3.182969024	4	Neuromesodermal progenitor	-0.019745298	-0.020168984
LB2	CTGGTCTTCAGAGGTG-5	6.792021073	-0.401476453	11	First heart field	0.083623543	-0.013633706
LB2	CTGGTCTTCCCTTGTG-5	0.226406387	0.267291812	5	Mesp1-expressing mesoderm progenitor	0.08615924	0.007038308
LB2	CTGGTCTTCTCAAGTG-5	0.35907308	1.362654974	5	Mesp1-expressing mesoderm progenitor	0.046980737	-0.008054447
LB2	CTGTGCTGTCCCTACT-5	-2.558392965	-0.722562621	5	Mesp1-expressing mesoderm progenitor	0.037266194	-0.056575142
LB2	CTGTTTATCTCCAGGG-5	6.364924229	-0.868354986	11	First heart field	0.076712884	0.061829864
LB2	CTTAACTTCCGGCACA-5	5.012421883	0.799616625	12	First heart field	0.07278377	-0.013349679
LB2	CTTACCGAGTGCGTGA-5	-1.898746454	-5.020860265	9	Paraxial mesoderm	-0.01699226	-0.007021379
LB2	CTTACCGCATCATCCC-5	4.359367646	7.429500034	16	Hemangioblast	-0.002981479	0.105343471
LB2	CTTACCGGTCTCCATC-5	2.564741648	1.857242276	12	First heart field	0.001292795	-0.005329746
LB2	CTTACCGTCGGTCCGA-5	2.936092413	-0.405616472	5	Mesp1-expressing mesoderm progenitor	-0.001999672	-0.038560922
LB2	CTTAGGAAGTTTCCTT-5	6.60640458	0.21924222	11	First heart field	0.030981996	-0.022845934
LB2	CTTAGGAGTCTGGTCG-5	5.015066899	11.53019183	17	Primitive erythrocyte	0.003481809	0.016857457
LB2	CTTAGGATCCAAACAC-5	3.269014872	-6.892262051	10	Paraxial mesoderm	0.055091091	0.046773633
LB2	CTTCTCTGTCCGTGAC-5	-6.492739879	0.717039724	4	Neuromesodermal progenitor	0.038309539	-0.084614049
LB2	CTTGGCTCAAGGTTCT-5	-0.885347866	-4.193469117	9	Paraxial mesoderm	0.043015991	-0.036007036
LB2	CTTGGCTCAATGAATG-5	1.064979709	-7.021615575	9	Paraxial mesoderm	0.008522695	-0.015313078
LB2	CTTGGCTCACACAGAG-5	-6.841690265	-0.485701154	4	Neuromesodermal progenitor	0.031446187	-0.099616036
LB2	CTTGGCTCAGACAGGT-5	2.523871697	1.782984783	12	First heart field	-0.014629495	-0.030249278
LB2	CTTTGCGGTCATTAGC-5	-1.33438059	2.963323047	7	Primordial germ cell	-0.012619063	-0.030295155
LB2	CTTTGCGGTTCACGGC-5	-6.165891372	-0.195883582	4	Neuromesodermal progenitor	0.019515703	-0.067103383
LB2	CTTTGCGTCCTGTACC-5	2.819400347	-8.58808286	10	Paraxial mesoderm	0.013263833	-0.005097311
LB2	CTTTGCGTCTCGAGTA-5	1.783616222	-1.386054466	5	Mesp1-expressing mesoderm progenitor	0.014429451	-0.020422244
LB2	GAAACTCCATGGGACA-5	-6.845198356	-0.459239493	4	Neuromesodermal progenitor	0.019083782	-0.04025115
LB2	GAAACTCGTTGTTTGG-5	7.564152039	-0.418579529	11	First heart field	0.054634121	0.022261901
LB2	GAAACTCTCCGCATAA-5	7.54970578	1.979351809	11	First heart field	0.048721689	-0.02326795
LB2	GAACATCCAAATTGCC-5	3.714170493	-4.681088517	8	Second heart field	0.027581836	0.042836365
LB2	GAACATCCAGGTCTCG-5	-10.61517545	6.945547511	18	Primitive node	0.00260254	0.018453017
LB2	GAACATCGTAGCGTGA-5	-2.733217918	-2.427616427	5	Mesp1-expressing mesoderm progenitor	0.06382361	-0.043490021
LB2	GAACCTATCACCTTAT-5	-2.844480478	-3.309533665	6	Paraxial mesoderm progenitor	0.023461638	-0.035108286
LB2	GAACGGACAAGTAATG-5	7.210864342	-0.331546853	11	First heart field	0.059739115	0.002267863
LB2	GAACGGACAATCTGCA-5	7.698851384	1.73979192	11	First heart field	0.035589627	-0.026070648
LB2	GAAGCAGGTGTGACCC-5	4.711921013	6.185688903	16	Hemangioblast	0.003808399	0.024958855
LB2	GAAGCAGTCCTTTCGG-5	3.863344229	7.892337253	16	Hemangioblast	0.000904254	0.061470153
LB2	GAAGCAGTCTATCCCG-5	2.904025591	-8.570496152	10	Paraxial mesoderm	0.001520447	-0.006294194
LB2	GAAGCAGTCTTAGAGC-5	4.28764943	2.492031028	12	First heart field	0.025115446	-0.008687274
LB2	GAATAAGCACCCTATC-5	-3.229361021	0.580355277	5	Mesp1-expressing mesoderm progenitor	0.054082719	-0.060587858
LB2	GAATAAGTCACGACTA-5	3.890349902	2.076841285	12	First heart field	0.032234309	-0.01465208
LB2	GAATGAACAACTGGCC-5	1.933926619	-0.999337027	5	Mesp1-expressing mesoderm progenitor	0.066306848	-0.009315453
LB2	GAATGAACAAGTCATC-5	-2.642416441	-3.15412576	6	Paraxial mesoderm progenitor	0.009836172	-0.010155654
LB2	GAATGAATCACGACTA-5	-8.037912571	3.180723836	4	Neuromesodermal progenitor	-0.04479567	-0.03200601
LB2	GAATGAATCCAGTATG-5	5.488935269	0.891139378	12	First heart field	-0.075977157	-0.002518445
LB2	GACACGCAGCAATATG-5	-6.897178375	2.965120008	4	Neuromesodermal progenitor	0.003568218	-0.02548403
LB2	GACACGCAGTCCCACG-5	-2.698093378	0.839439978	5	Mesp1-expressing mesoderm progenitor	0.07599535	-0.049015604
LB2	GACACGCCAGCCAGAA-5	2.605874814	-3.120930741	8	Second heart field	0.075281053	0.004503366
LB2	GACACGCGTCGGCATC-5	4.634964264	-3.691171239	8	Second heart field	-0.011611836	0.012572588
LB2	GACACGCTCCCATTAT-5	0.506965078	1.393025687	5	Mesp1-expressing mesoderm progenitor	0.019489587	-0.010172429
LB2	GACAGAGAGCTGATAA-5	-5.234140598	-2.852466653	6	Paraxial mesoderm progenitor	0.013637811	-0.048693695
LB2	GACAGAGCACCACGTG-5	-5.953092777	3.792571714	4	Neuromesodermal progenitor	-0.002576482	-0.016457637
LB2	GACCAATCACCTCGGA-5	5.117073334	1.995966246	12	First heart field	-0.034324656	0.02311359
LB2	GACCAATTCCGAATGT-5	-0.109185838	0.96994554	5	Mesp1-expressing mesoderm progenitor	0.029612586	-0.022878541
LB2	GACCAATTCTTAGAGC-5	-1.459369146	-0.349653969	5	Mesp1-expressing mesoderm progenitor	0.050425572	-0.054211222
LB2	GACCTGGAGAGTACAT-5	-2.364632093	1.869570424	4	Neuromesodermal progenitor	0.024704609	-0.027958122
LB2	GACCTGGCACCAGGCT-5	5.006548203	1.879105618	12	First heart field	-0.034489815	0.023155902
LB2	GACCTGGGTCTTCAAG-5	8.040908135	-0.802237342	11	First heart field	0.037848534	0.027333238
LB2	GACGCGTAGACAAGCC-5	-5.110174858	-3.481076787	6	Paraxial mesoderm progenitor	0.016555938	-0.027529712
LB2	GACGGCTGTGCCTGCA-5	-7.126582824	1.844715168	4	Neuromesodermal progenitor	0.02802089	-0.092491056
LB2	GACGGCTTCAATCACG-5	-6.527876102	0.751833876	4	Neuromesodermal progenitor	0.011677342	-0.051623417
LB2	GACGGCTTCGTGGACC-5	1.974183119	-3.608823846	8	Second heart field	0.10116927	0.012577277
LB2	GACGGCTTCTACTATC-5	-0.66954913	-1.235526154	5	Mesp1-expressing mesoderm progenitor	0.0375435	-0.008817989
LB2	GACGTGCCATGAACCT-5	4.325677193	-4.496337006	8	Second heart field	0.008449119	0.044401648
LB2	GACGTGCGTCGCGGTT-5	-0.745455765	-5.204427312	9	Paraxial mesoderm	0.018160777	-0.015318369
LB2	GACGTGCGTGATGATA-5	-5.592942916	-2.202812741	6	Paraxial mesoderm progenitor	0.05714246	-0.050970413
LB2	GACGTTAAGAGCTTCT-5	-7.69871875	2.440581014	4	Neuromesodermal progenitor	-0.042708096	-0.046869282
LB2	GACGTTACAGCAGTTT-5	-7.066827499	3.479967525	4	Neuromesodermal progenitor	0.001118732	-0.016451867
LB2	GACGTTAGTAAGGGAA-5	2.470422305	-5.211267064	8	Second heart field	0.06238426	0.044647003
LB2	GACGTTAGTGCCTGGT-5	1.03022436	-7.096942494	10	Paraxial mesoderm	0.072909436	-0.024063729
LB2	GACGTTATCAAAGACA-5	-8.322077953	1.180673649	4	Neuromesodermal progenitor	0.005436837	-0.085847382
LB2	GACTAACGTGGACGAT-5	-0.979892575	-5.442450116	9	Paraxial mesoderm	0.044176654	-0.010047678
LB2	GACTAACTCGAACTGT-5	-4.805039131	-4.065804074	6	Paraxial mesoderm progenitor	-0.007632209	-0.030581474
LB2	GACTACAAGTAGCCGA-5	-6.617476188	0.761001518	4	Neuromesodermal progenitor	-0.004905025	-0.08532491
LB2	GACTACAAGTGTTTGC-5	-0.716867887	-0.201904664	5	Mesp1-expressing mesoderm progenitor	0.03037752	-0.014415369
LB2	GACTACACAAGCGCTC-5	7.237286843	-0.526118288	11	First heart field	0.093026068	-0.010817751
LB2	GACTACACAGATGAGC-5	4.948750771	10.63713114	16	Hemangioblast	0.007187228	-0.033767299
LB2	GACTACACATAGGATA-5	5.375926293	7.789771487	16	Hemangioblast	-0.029627729	0.044990748
LB2	GACTACATCGCGATCG-5	-4.102685653	1.998117854	4	Neuromesodermal progenitor	0.040301918	-0.049714346
LB2	GACTGCGGTAATCACC-5	6.959722794	-1.325607608	11	First heart field	0.069029057	0.030443156
LB2	GACTGCGGTAGATTAG-5	-3.645372831	-3.693770955	6	Paraxial mesoderm progenitor	0.006770086	-0.016784925
LB2	GACTGCGGTAGCTTGT-5	-5.761810981	3.377692392	4	Neuromesodermal progenitor	0.019690892	-0.042414768
LB2	GAGCAGAAGAATGTTG-5	2.040069855	-6.962718556	10	Paraxial mesoderm	0.036457566	-0.012386562
LB2	GAGCAGAGTCATACTG-5	1.444426692	0.745731255	5	Mesp1-expressing mesoderm progenitor	0.066883126	-0.011813501
LB2	GAGCAGAGTGTTGAGG-5	1.308977164	-8.365395138	10	Paraxial mesoderm	0.012829673	-0.014975605
LB2	GAGCAGAGTTCTGTTT-5	7.102060116	-0.054183016	11	First heart field	0.044439813	-0.008312712
LB2	GAGCAGATCAGTGCAT-5	7.753876484	-1.428135107	11	First heart field	0.051719636	0.040156726
LB2	GAGCAGATCTCCTATA-5	8.143247403	0.626666238	11	First heart field	0.008808335	0.020102494
LB2	GAGTCCGAGAAACGCC-5	2.070045508	-3.713044713	8	Second heart field	0.081202113	0.025572926
LB2	GAGTCCGTCAGCTCGG-5	-0.969406449	-6.036031316	9	Paraxial mesoderm	0.031811207	-0.048369716
LB2	GAGTCCGTCTCGCATC-5	-6.820506298	1.342687299	4	Neuromesodermal progenitor	-0.005009324	-0.029254192
LB2	GATCAGTAGATGTGGC-5	-0.706472241	-5.328530381	9	Paraxial mesoderm	0.060365879	-0.017054784
LB2	GATCAGTCAAACGTGG-5	-0.530641221	-4.813656399	9	Paraxial mesoderm	0.047986483	-0.013202986
LB2	GATCAGTCAATCCAAC-5	3.624418534	2.281436016	12	First heart field	-0.008289387	-0.013470139
LB2	GATCAGTTCTCGGACG-5	4.720593251	5.414444854	16	Hemangioblast	0.019214808	0.016186993
LB2	GATCGATAGAGAACAG-5	2.142252243	-6.760670254	10	Paraxial mesoderm	0.036084992	-0.006921284
LB2	GATCGCGAGGATATAC-5	7.655271805	1.962707331	11	First heart field	0.035230874	-0.039206975
LB2	GATCGCGGTCACCTAA-5	0.728193081	-5.111511777	9	Paraxial mesoderm	0.052824815	0.017768844
LB2	GATCGCGGTCATGCAT-5	-5.607799255	-3.778649876	6	Paraxial mesoderm progenitor	0.030221783	-0.043358368
LB2	GATCGCGGTTCTGAAC-5	3.523834504	-3.376309703	8	Second heart field	0.061978413	-0.021017186
LB2	GATCGCGTCACAGTAC-5	-6.577329837	0.329892929	4	Neuromesodermal progenitor	-0.001736004	-0.049989733
LB2	GATCGCGTCTGTCAAG-5	-4.089182579	1.991162827	4	Neuromesodermal progenitor	0.053200151	-0.069713056
LB2	GATCGTAGTGCAGACA-5	-3.294370853	-0.566519509	5	Mesp1-expressing mesoderm progenitor	0.045685494	-0.050595214
LB2	GATCGTATCATCATTC-5	-7.928603851	2.460506608	4	Neuromesodermal progenitor	0.02251381	-0.000356128
LB2	GATGAAAAGTGGCACA-5	8.398641385	-0.70619447	11	First heart field	0.018674182	0.030965412
LB2	GATGAAACAGCTCGAC-5	4.107517041	8.177164485	16	Hemangioblast	-0.007454686	0.024391151
LB2	GATGAAACATACGCTA-5	2.580536879	0.354311826	5	Mesp1-expressing mesoderm progenitor	0.081982917	-0.020634678
LB2	GATGAGGCAAAGTGCG-5	4.235275067	8.669180324	16	Hemangioblast	0.012147843	-0.000591372
LB2	GATGAGGGTACCGAGA-5	4.31127528	6.790696075	16	Hemangioblast	-0.003495549	0.130058895
LB2	GATGCTAAGAATGTTG-5	1.206396736	-5.653419087	9	Paraxial mesoderm	0.072795208	-0.013881814
LB2	GATGCTACAGTTCCCT-5	-5.226663791	-1.611433814	6	Paraxial mesoderm progenitor	0.033289001	-0.05071867
LB2	GATGCTATCCCTTGCA-5	-3.925234758	-0.169107507	5	Mesp1-expressing mesoderm progenitor	0.051428287	-0.056080209
LB2	GATGCTATCTATGTGG-5	-4.740341865	1.275473764	4	Neuromesodermal progenitor	0.066270111	-0.086618636
LB2	GATTCAGAGAAGGCCT-5	-4.050053798	0.368908179	5	Mesp1-expressing mesoderm progenitor	0.018903521	-0.039670837
LB2	GATTCAGGTCCCGACA-5	1.030880786	-4.875134537	8	Second heart field	0.101364461	0.007920354
LB2	GCAAACTAGAGTACAT-5	-3.665130579	-2.88613827	6	Paraxial mesoderm progenitor	0.010222563	-0.018684149
LB2	GCAAACTGTCCGTTAA-5	2.642674721	-3.126023362	8	Second heart field	0.044438601	-0.018492466
LB2	GCAAACTGTTGTACAC-5	4.378795422	2.388765981	12	First heart field	-0.011532312	-0.005279227
LB2	GCAAACTTCATGTAGC-5	8.118356503	0.250385416	11	First heart field	0.015189334	-0.018873886
LB2	GCAATCAGTACAGTTC-5	-1.653570615	-2.765141556	5	Mesp1-expressing mesoderm progenitor	0.011169416	-0.012735796
LB2	GCAATCATCCTGCCAT-5	-0.664788746	-5.233532975	9	Paraxial mesoderm	0.010999624	0.010280663
LB2	GCACATAAGCGTCTAT-5	7.242780007	-0.88782532	11	First heart field	0.067292752	0.007594325
LB2	GCACATAAGTGTGGCA-5	-3.296971523	0.72753488	5	Mesp1-expressing mesoderm progenitor	0.067239322	-0.066322128
LB2	GCACATACACGACGAA-5	-4.929390632	-3.669284413	6	Paraxial mesoderm progenitor	0.03009304	-0.034958125
LB2	GCACATAGTGTTGAGG-5	-2.514812671	-0.67521734	5	Mesp1-expressing mesoderm progenitor	0.072397474	-0.056561839
LB2	GCACATATCGGCTTGG-5	-1.854925715	-0.457063208	5	Mesp1-expressing mesoderm progenitor	0.021883066	-0.023050431
LB2	GCACTCTCACGCGAAA-5	-6.18097993	2.389548709	4	Neuromesodermal progenitor	-0.018189578	-0.033231356
LB2	GCAGCCAGTACTTAGC-5	0.825209952	0.738849243	5	Mesp1-expressing mesoderm progenitor	0.008619599	-0.01038263
LB2	GCAGCCAGTGGACGAT-5	-0.813964926	-3.199972222	5	Mesp1-expressing mesoderm progenitor	0.021945545	-0.024463835
LB2	GCAGCCATCGGTGTCG-5	2.276889599	-7.59813268	10	Paraxial mesoderm	0.053657066	-0.004623548
LB2	GCAGTTACATGCGCAC-5	0.91488818	-7.883909772	9	Paraxial mesoderm	0.028135195	-0.017508985
LB2	GCAGTTACATTAGGCT-5	5.078338898	0.859052738	12	First heart field	-0.047999264	-0.008332017
LB2	GCATACAAGCTGGAAC-5	1.997058905	-3.194844077	8	Second heart field	0.096366523	0.003884328
LB2	GCATACAGTGTGCCTG-5	-5.578139507	3.067634275	4	Neuromesodermal progenitor	-0.006216542	-0.011810729
LB2	GCATACAGTTGCGTTA-5	0.959018565	0.827564558	5	Mesp1-expressing mesoderm progenitor	0.05487036	-0.001705546
LB2	GCATACATCATGCAAC-5	3.359228648	-4.882863591	8	Second heart field	0.04626807	0.066506474
LB2	GCATACATCGGAGGTA-5	4.047185219	-3.594666074	8	Second heart field	0.054277157	0.074469787
LB2	GCATGATCAAACTGCT-5	4.111329831	-4.539187024	8	Second heart field	0.025711794	0.06332139
LB2	GCATGCGCATGCAACT-5	4.514182366	9.111899783	16	Hemangioblast	-0.004597281	-0.021204105
LB2	GCATGCGGTAAGAGAG-5	3.988037384	-3.843868802	8	Second heart field	0.047797048	0.053967859
LB2	GCATGTAAGCAAATCA-5	-8.295910083	1.860630085	4	Neuromesodermal progenitor	-0.020916728	-0.047736482
LB2	GCATGTACAAGTCTGT-5	-4.64534589	-3.312201569	6	Paraxial mesoderm progenitor	0.044966358	-0.041799784
LB2	GCATGTACACAGGCCT-5	-0.343306654	-6.287683556	9	Paraxial mesoderm	0.04642481	-0.025890015
LB2	GCATGTACACCTGGTG-5	-0.919985198	0.381889823	5	Mesp1-expressing mesoderm progenitor	0.061060576	-0.014160064
[truncated: 6,164 more rows]
