# Supplementary material for: Gastrulation-stage gene expression in Nipbl+/− mouse embryos foreshadows the development of syndromic birth defects
Source: Sci Adv. 2024 Mar 20;10(12):eadl4239. doi: 10.1126/sciadv.adl4239 (PMC10954218; doi:10.1126/sciadv.adl4239)
Supplement: Supplementary file 2 — Data S1 to S45 [file sciadv.adl4239_data_s1_to_s45.zip › Supplementary Data2/Data_S30.csv]

Gene	Avg_Expr_Wildtype	Avg_Expr_Nipbl+/-	SE_Wildtype	SE_Nipbl+/-	Avg_FC	P_Val	Bon_P_Val	STRING-Interactor	Nanog_Target
Eno1	15.42622395	21.8786688	0.095958541	0.090675329	1.418277659	0	0	NA	N
Rpl35	15.60630188	21.49883335	0.078113532	0.078279757	1.377573849	0	0	NA	Y
Rps12	50.25952905	39.56846371	0.175825891	0.113710332	0.787282819	0	0	NA	N
Rpl12	43.27562256	35.72774162	0.142271486	0.105259717	0.82558585	0	0	NA	N
Rplp1	86.79857699	72.61672602	0.309258527	0.190830354	0.836611942	0	0	NA	N
Rps2	116.0066068	102.8366695	0.242274061	0.183868536	0.886472524	0	0	NA	N
Actb	39.41080806	80.44995702	0.412350755	0.774809135	2.041317115	2.10E-285	3.45E-281	NA	N
Gm42418	2.466881247	1.462237505	0.023237864	0.014905469	0.592747424	1.93E-273	3.16E-269	NA	N
Tpt1	43.72200576	38.77735478	0.104940836	0.09000577	0.886907042	4.18E-262	6.84E-258	NA	N
Taf10	5.34999153	3.813705023	0.036646753	0.027692602	0.712843189	5.90E-255	9.67E-251	NA	N
Nipbl	1.113671015	0.549183348	0.014503682	0.008957776	0.493128887	4.50E-247	7.38E-243	NA	N
AY036118	1.067253939	0.505096402	0.01442388	0.008589442	0.473267311	2.63E-245	4.31E-241	NA	N
Rpl29	43.54175843	37.6615498	0.148707634	0.101688169	0.864952431	5.41E-244	8.85E-240	NA	N
Ubb	40.87599526	47.37443203	0.159115824	0.132837121	1.158979292	1.48E-232	2.42E-228	NA	N
Rps20	56.31492461	49.65270785	0.170205679	0.124837698	0.881697138	3.42E-226	5.59E-222	NA	N
Cited2	2.949008978	1.836792337	0.034698243	0.03002458	0.62285071	2.44E-219	3.99E-215	NA	Y
Erh	4.067423344	5.474517991	0.031744922	0.029863993	1.345942511	1.34E-214	2.19E-210	NA	N
AC160336.1	16.29137727	10.30234557	0.177843187	0.077922668	0.632380271	1.69E-209	2.77E-205	NA	N
Supt16	2.693884466	5.399852634	0.039070208	0.059395014	2.004485606	4.96E-206	8.13E-202	NA	N
Prdx1	43.51838048	50.8559499	0.17253766	0.155970014	1.168608513	7.82E-205	1.28E-200	NA	N
Ptov1	5.780450618	4.214540096	0.037902139	0.034687537	0.729102344	1.44E-204	2.35E-200	NA	N
Rpl8	83.28392343	76.70981211	0.173053961	0.146545064	0.921063861	3.32E-200	5.44E-196	NA	N
Tmsb4x	7.832288667	5.356748127	0.165633938	0.105860349	0.683931397	3.05E-188	4.99E-184	NA	N
Trim28	8.305437913	6.096401818	0.058091529	0.049072942	0.734025332	5.11E-186	8.36E-182	NA	N
Tubb5	46.28951381	55.76212698	0.230818972	0.204388632	1.204638424	3.04E-177	4.98E-173	NA	N
Srsf2	15.52718956	11.96843915	0.086546027	0.089054736	0.770805245	1.00E-176	1.64E-172	NA	N
Gm10076	2.555141453	3.479307381	0.026882701	0.02461899	1.361688753	1.16E-175	1.89E-171	NA	N
Hras	2.914280874	2.100822793	0.025429122	0.022880127	0.720871763	6.75E-170	1.11E-165	NA	N
Hdgf	11.81348467	9.23787302	0.064722253	0.067425938	0.781976976	6.53E-164	1.07E-159	NA	N
Rac1	4.542605455	3.464079578	0.030953795	0.028311188	0.762575489	4.96E-163	8.13E-159	NA	N
Gm26917	4.181263764	2.786073929	0.038100253	0.020049418	0.66632341	2.47E-160	4.04E-156	NA	N
Wdr89	4.251397594	3.103401695	0.034330361	0.023079237	0.729972115	7.24E-147	1.19E-142	NA	N
Nudt4	1.272234457	0.764951492	0.01769404	0.012224688	0.601266133	5.89E-146	9.65E-142	NA	Y
Ube2m	2.406403524	1.769495272	0.024070746	0.022854442	0.735327743	4.22E-145	6.91E-141	NA	N
Eif4a1	30.86328985	35.85951124	0.147370894	0.128458915	1.161882334	5.85E-143	9.59E-139	NA	N
Odc1	10.67423344	8.920299644	0.058772914	0.047099682	0.835685269	1.15E-139	1.88E-135	NA	N
Fgfr1	2.121971879	1.442097507	0.021529096	0.015135576	0.679602553	3.13E-139	5.12E-135	NA	Y
Akirin2	1.899881416	1.31843301	0.021063875	0.017855295	0.693955422	1.96E-135	3.20E-131	NA	N
Hnrnpd	4.656107064	3.650865774	0.032756288	0.02877545	0.784102626	1.87E-134	3.07E-130	NA	N
Snhg9	0.773166187	0.424536412	0.012370274	0.008043395	0.549088177	3.60E-134	5.90E-130	NA	N
Rpl27	15.42893444	12.85140612	0.07876796	0.0506866	0.83294191	1.90E-133	3.11E-129	NA	N
Ppp1r14b	4.702015924	3.790494904	0.04332207	0.048527933	0.806142507	2.03E-133	3.32E-129	NA	N
Mtch1	2.030154159	1.405992877	0.021874596	0.017268921	0.692554736	8.56E-131	1.40E-126	NA	N
Pcbp1	9.495510757	7.869335626	0.049665023	0.046695365	0.828742742	1.59E-130	2.60E-126	NA	N
Rpl36al	7.185329493	5.764705882	0.045018892	0.029022517	0.802288314	7.14E-130	1.17E-125	NA	N
Srsf9	3.876842284	3.008227926	0.028413799	0.021687589	0.775947977	2.17E-129	3.56E-125	NA	N
Cd24a	11.06420464	9.258013017	0.057337673	0.044087586	0.836753596	7.75E-128	1.27E-123	NA	N
Pabpc1	22.41046925	19.69004053	0.084646895	0.076006459	0.878609024	4.98E-127	8.15E-123	NA	N
Hmgn2	9.020328646	10.51320152	0.054609309	0.04312208	1.165500941	6.95E-127	1.14E-122	NA	N
Ppp2ca	5.430628494	4.335625691	0.035086391	0.033540096	0.798365363	1.17E-126	1.92E-122	NA	N
Rps24	61.77011689	57.31953825	0.139000098	0.115537989	0.927949325	3.73E-126	6.11E-122	NA	N
Tmsb10	15.48178892	17.47709689	0.08890482	0.069898222	1.12888097	4.37E-126	7.16E-122	NA	Y
Hnrnpa1	36.70591225	41.10954194	0.115531028	0.128103775	1.119970583	1.16E-120	1.90E-116	NA	N
Ldha	64.33355921	71.61512956	0.254987018	0.199113635	1.113184634	1.61E-117	2.64E-113	NA	N
Rps27rt	2.971539895	2.119857546	0.028678122	0.019304227	0.713386871	1.71E-115	2.80E-111	NA	N
Hmgb1	26.63713366	30.32211716	0.09216165	0.10517562	1.138340091	1.02E-113	1.67E-109	NA	N
Rpsa	49.87633407	46.62004175	0.115325165	0.094942362	0.934712677	4.11E-112	6.73E-108	NA	N
Tdgf1	0.025580213	0.393712391	0.00273778	0.01831172	15.39128639	1.06E-108	1.74E-104	Y	Y
Btbd2	1.231238353	0.863195383	0.015569443	0.013125193	0.701079024	1.26E-108	2.07E-104	NA	N
Srrm2	7.934440115	9.624831143	0.044648973	0.049735363	1.213044777	1.85E-108	3.03E-104	NA	N
Ywhae	16.8050144	18.95063245	0.069594315	0.063738828	1.127677251	2.34E-108	3.83E-104	NA	N
Alyref	3.217516517	2.414097998	0.030294745	0.026039028	0.750298557	1.70E-106	2.79E-102	NA	N
Prmt1	14.1446722	16.23652217	0.066246031	0.058853219	1.147889604	9.81E-106	1.61E-101	NA	N
Rpl18	61.32051499	57.63195383	0.132938	0.114415556	0.939847844	2.45E-105	4.01E-101	NA	N
Set	41.34490937	46.75156576	0.158447926	0.159342382	1.130769579	3.84E-105	6.28E-101	NA	N
Aldoa	20.32966288	23.15485693	0.109314005	0.083652984	1.138969055	5.23E-105	8.56E-101	NA	N
Bod1	1.492800271	1.057595481	0.017371468	0.013704449	0.708464154	2.42E-104	3.96E-100	NA	N
Rpl7a	43.53938675	40.29424045	0.155019578	0.105638587	0.925466421	4.43E-103	7.26E-99	NA	N
Hmga1b	0.681517872	0.412747145	0.010775486	0.007528467	0.605629231	1.51E-101	2.48E-97	NA	N
Anp32a	9.073352533	10.69372467	0.054287128	0.048420829	1.178585824	4.72E-100	7.74E-96	NA	N
Suds3	1.664069117	1.242908019	0.01791917	0.015414561	0.746908891	7.88E-98	1.29E-93	NA	N
Psma7	17.74792478	19.89512465	0.068422278	0.064427068	1.120983151	1.27E-97	2.07E-93	NA	N
Ctbp1	2.827375911	2.222645217	0.023199431	0.018625968	0.786115921	5.76E-97	9.44E-93	NA	N
Slc39a1	0.588853126	1.247697409	0.014753285	0.020444261	2.118860128	1.16E-95	1.91E-91	NA	N
Rnf187	5.785193969	4.877931966	0.033492712	0.029744106	0.84317518	6.99E-95	1.14E-90	NA	N
Ccdc85c	0.278671862	0.693110647	0.008994552	0.013888168	2.487192797	7.48E-95	1.22E-90	NA	N
Rpl10	47.24004743	50.69163699	0.127171477	0.110235384	1.073064905	1.29E-93	2.11E-89	NA	N
Sox4	2.931221413	2.248925457	0.028892934	0.022720105	0.767231519	7.13E-93	1.17E-88	NA	N
P4hb	3.769778079	3.028367923	0.031659345	0.024726638	0.803327904	7.61E-93	1.25E-88	NA	N
Acvr2b	1.658139929	1.244258873	0.018749895	0.016251738	0.750394373	6.59E-91	1.08E-86	NA	N
Gm11361	1.920887684	1.38990544	0.020616408	0.015061954	0.723574549	1.04E-90	1.70E-86	NA	N
Spry2	0.348466881	0.866019894	0.01116141	0.018026597	2.4852287	2.74E-90	4.48E-86	Y	Y
Hmgn1	38.22615619	34.10241926	0.148375044	0.095010027	0.892122637	1.52E-89	2.50E-85	NA	N
H1fx	1.878875148	1.467149699	0.022312262	0.02081841	0.780865988	1.20E-88	1.96E-84	NA	N
Bex1	14.94883957	13.25518851	0.074547101	0.067025393	0.886703509	2.03E-87	3.33E-83	NA	N
Emb	6.95188887	8.33157313	0.045581887	0.046554286	1.198461783	1.12E-86	1.83E-82	NA	N
Psma4	8.80941894	10.06017438	0.04508749	0.040727918	1.141979335	1.56E-86	2.56E-82	NA	N
Csnk1g2	0.918007793	0.630480167	0.013171571	0.010340421	0.686791738	3.67E-86	6.01E-82	NA	N
Rpl14	95.5441301	91.27545131	0.175471602	0.159178103	0.955322438	7.90E-86	1.29E-81	NA	N
Tmed7	1.034389294	0.73105735	0.014257473	0.011403061	0.706752626	2.23E-85	3.66E-81	NA	N
Ppp4r2	1.4465526	1.071104016	0.016666018	0.013645907	0.740452864	5.94E-85	9.72E-81	NA	N
Uqcrb	10.60511604	11.94866757	0.051543857	0.047254942	1.126688998	2.72E-84	4.46E-80	NA	N
Utf1	1.844147044	3.137173032	0.030575741	0.042616396	1.701151241	2.90E-84	4.75E-80	NA	Y
Rtn4	2.798915806	2.226206558	0.025748631	0.022080061	0.795381752	6.36E-84	1.04E-79	NA	N
Adrm1	2.366593258	2.966351468	0.021606625	0.020352346	1.253426823	1.14E-83	1.87E-79	NA	N
Slc16a3	4.495171946	5.405747268	0.0399161	0.033811442	1.202567406	1.32E-83	2.16E-79	NA	N
Rpgrip1	1.806539048	3.189487904	0.040030793	0.048495603	1.765523921	2.37E-83	3.89E-79	NA	N
Cdc34	3.542605455	2.925948668	0.028378203	0.026222202	0.825931283	5.89E-83	9.64E-79	NA	N
Hnrnpab	15.45349822	13.9620533	0.058061058	0.047343708	0.9034882	1.50E-82	2.45E-78	NA	N
Marcks	3.249872946	2.621638217	0.026717035	0.021239541	0.806689449	3.08E-82	5.04E-78	NA	N
Lamp1	3.282229375	2.689917721	0.026213458	0.023465219	0.819539835	5.37E-82	8.79E-78	NA	N
Rps12-ps3	1.547518211	1.13864669	0.017281163	0.013349018	0.735788879	9.69E-82	1.59E-77	NA	N
Rcor2	1.321870235	0.967947931	0.016389507	0.013187693	0.732256393	5.45E-81	8.93E-77	NA	N
Gm10036	1.416737252	1.038192312	0.016375823	0.012696167	0.73280512	6.92E-81	1.13E-76	NA	N
Cbx3	8.026766051	12.34876581	0.108843416	0.124216445	1.538448453	2.81E-80	4.60E-76	NA	N
Psmd12	3.453328816	4.194031684	0.02944927	0.02569787	1.214489528	5.28E-80	8.64E-76	NA	N
Rpl36a-ps1	1.315263425	0.930246838	0.016554913	0.012050882	0.707270361	2.64E-79	4.32E-75	NA	N
Arl4c	2.024055565	1.525850424	0.022141924	0.016901909	0.753857972	1.67E-78	2.74E-74	NA	N
Ube2r2	2.223784516	1.748618445	0.020271962	0.015790075	0.786325488	2.27E-78	3.71E-74	NA	N
B230312C02Rik	0.815686939	0.477342503	0.015354203	0.009181876	0.585203072	2.58E-77	4.23E-73	NA	N
Amt	0.612061664	1.15227803	0.014476836	0.018375615	1.882617551	2.69E-77	4.41E-73	NA	N
Pgk1	18.83127223	21.08866511	0.101417484	0.080411836	1.119874688	3.41E-77	5.59E-73	NA	N
Dapk3	0.6257835	0.40832617	0.011104886	0.008323488	0.652503893	5.10E-77	8.35E-73	NA	N
Pdxp	0.633576148	0.410291048	0.011050564	0.008154057	0.647579693	1.16E-76	1.90E-72	NA	N
Cdk8	0.84465526	0.592042245	0.012262231	0.009617681	0.700927672	2.52E-76	4.13E-72	NA	N
Greb1l	0.30408267	0.132260838	0.008513526	0.004408529	0.434950264	2.96E-76	4.85E-72	NA	Y
Kpnb1	4.021514484	3.388800196	0.02773431	0.022783293	0.842667659	5.69E-76	9.31E-72	NA	N
Zmynd19	1.240047434	0.956158664	0.015969419	0.014439391	0.771066201	6.73E-76	1.10E-71	NA	N
Nop58	4.760630188	5.797863195	0.040067954	0.036351908	1.217877249	1.04E-75	1.70E-71	NA	N
Hnrnpa3	9.11604269	10.50202628	0.044005293	0.047594793	1.152037856	4.15E-75	6.79E-71	NA	Y
Phc2	0.50567508	0.310450694	0.009526091	0.006806047	0.613933148	5.39E-75	8.82E-71	NA	N
Siva1	9.409622226	8.101314012	0.055090738	0.040285729	0.860960602	2.07E-74	3.39E-70	NA	N
Ythdf1	1.324919532	1.008473536	0.015826746	0.013458141	0.761158328	3.07E-74	5.03E-70	NA	N
Arf6	1.048619346	0.768267223	0.014143298	0.011597628	0.732646433	3.22E-74	5.27E-70	NA	N
Ldhb	6.027613078	7.153874493	0.038844255	0.039792014	1.186850317	2.12E-73	3.47E-69	NA	N
Calm2	18.94240217	20.88112489	0.080121103	0.071306423	1.102348303	2.41E-73	3.95E-69	NA	N
Rbm15b	0.616296798	0.402554341	0.010377443	0.007567105	0.653182594	2.61E-73	4.27E-69	NA	N
Vegfb	0.687785872	0.470097016	0.010997402	0.008595525	0.683493272	3.93E-73	6.44E-69	NA	N
Ssbp3	1.54277486	1.159032298	0.017579655	0.013607843	0.751264703	5.10E-73	8.35E-69	NA	N
Irx5	0.904285956	0.589954562	0.015841354	0.010966713	0.652398235	5.60E-73	9.17E-69	NA	Y
Sox9	0.26257835	0.10733145	0.00796994	0.00401766	0.40875971	1.29E-72	2.11E-68	Y	Y
Rpl13a	16.04302897	14.68475992	0.061574944	0.054985375	0.915335872	2.10E-72	3.43E-68	NA	N
Gnas	8.201592411	6.992754513	0.05305898	0.043600405	0.852609367	2.50E-72	4.09E-68	NA	N
Pfkl	3.396916822	4.068156699	0.028155819	0.025177793	1.197602683	2.03E-71	3.33E-67	NA	N
Snhg12	1.232254786	0.883458185	0.017377361	0.013281014	0.716944414	4.28E-71	7.01E-67	NA	N
Atf4	2.745722514	2.232469606	0.023095415	0.018524302	0.813071822	7.12E-71	1.17E-66	NA	N
Ipo5	3.238861596	2.69090016	0.024720891	0.019933855	0.830816656	7.59E-71	1.24E-66	NA	N
Fzd2	1.198204303	0.870072455	0.01532673	0.011562993	0.726146996	1.04E-70	1.71E-66	NA	N
Zfp91	0.84245299	0.591428221	0.012975253	0.009890541	0.702031125	2.71E-69	4.44E-65	NA	N
Eif4h	6.147552092	5.342502763	0.035205276	0.029176092	0.869045546	9.76E-69	1.60E-64	NA	N
Tmem14c	4.073521938	3.416308486	0.028900888	0.021640338	0.838662106	3.11E-68	5.09E-64	NA	N
Lin28a	3.091648314	2.449220189	0.027651989	0.018997754	0.792205303	1.10E-67	1.80E-63	NA	Y
Gsta4	2.541758428	3.207417414	0.026776604	0.025860884	1.261889162	3.26E-67	5.33E-63	NA	N
Pbdc1	3.859054718	4.568709321	0.028062749	0.026594857	1.183893377	7.36E-67	1.21E-62	NA	N
Hbb-bh1	0.044384211	0.001473658	0.003952862	0.000490978	0.03320231	1.41E-66	2.31E-62	Y	Y
Slc25a5	19.59986448	21.74137296	0.093223491	0.071006531	1.109261392	3.20E-66	5.24E-62	NA	N
Pkm	55.07267491	60.15240084	0.238714384	0.186971141	1.092236775	3.97E-66	6.50E-62	NA	N
Psmd14	3.495510757	4.21061034	0.028218245	0.026339697	1.204576565	4.03E-66	6.60E-62	NA	N
Rps28	28.26461121	25.35416923	0.139193413	0.102649468	0.897028763	8.05E-66	1.32E-61	NA	N
Ywhaq	13.98255125	15.409063	0.061727682	0.055075909	1.102020849	1.82E-65	2.99E-61	NA	N
Carm1	1.044553617	0.771828564	0.013725386	0.010789374	0.73890756	8.64E-65	1.41E-60	NA	N
Rps10	40.92563104	38.33059069	0.126408965	0.095670157	0.936591318	8.81E-65	1.44E-60	NA	N
Psmd11	4.327121802	5.063612919	0.031576371	0.027959465	1.170203463	1.60E-64	2.62E-60	NA	N
Rps15	43.30340505	40.64165541	0.132265459	0.092682637	0.938532556	1.71E-64	2.81E-60	NA	N
Mcl1	0.979501948	0.710671743	0.013469157	0.010320878	0.725543981	1.74E-64	2.84E-60	NA	N
G3bp2	4.040826698	4.794793074	0.03132532	0.029664242	1.186587159	1.75E-64	2.87E-60	NA	N
Kdm1a	1.023208538	0.759302468	0.01394379	0.011226581	0.742079879	2.05E-64	3.35E-60	NA	N
Rps16	71.59139421	67.89561587	0.182738995	0.145804305	0.948376779	9.82E-64	1.61E-59	NA	N
Eif4g2	9.652549551	8.6590937	0.046596397	0.040316086	0.897078399	1.01E-63	1.65E-59	NA	N
Rpf2	2.077418262	2.572761881	0.020888581	0.019557905	1.23844193	1.39E-63	2.27E-59	NA	N
Smap1	1.176181603	0.900159646	0.015583643	0.013027282	0.765323692	7.01E-63	1.15E-58	NA	N
Ptms	1.523801457	1.180768758	0.017965209	0.014653279	0.7748836	1.26E-62	2.07E-58	NA	N
Yrdc	1.502625783	1.191084367	0.016821008	0.014632042	0.79266866	1.75E-62	2.86E-58	NA	N
Xist	3.491614433	4.20606656	0.057189975	0.045821408	1.204619422	2.62E-62	4.29E-58	NA	N
Ppid	4.918177198	5.760653322	0.039237948	0.032455606	1.171298449	3.83E-62	6.28E-58	NA	N
Arpc2	3.585634423	4.248679848	0.026482891	0.025610855	1.184917185	4.98E-62	8.16E-58	NA	N
Nr6a1	1.504828054	1.082279258	0.020311733	0.013598873	0.7192046	9.72E-62	1.59E-57	NA	Y
Arih1	0.637980688	0.439764215	0.01038498	0.007823646	0.689306468	1.11E-61	1.82E-57	NA	N
Qk	0.916483144	0.648164067	0.013157956	0.009547027	0.707229665	1.23E-61	2.01E-57	NA	N
Ahsa1	2.555141453	3.078595112	0.022875932	0.020997581	1.204862889	1.64E-61	2.69E-57	NA	N
Wtap	2.138912417	2.948299153	0.023229721	0.028297863	1.378410415	3.63E-61	5.94E-57	NA	N
Fxr2	0.612231069	0.421097875	0.010124721	0.007666736	0.687808732	4.29E-61	7.02E-57	NA	N
Tmeff1	1.106217178	0.83863441	0.014625548	0.011927333	0.758110095	5.42E-61	8.87E-57	NA	N
Ppp2r2d	1.08554972	0.833476606	0.014190658	0.011917357	0.767792198	1.12E-60	1.84E-56	NA	N
Ybx1	45.43825174	42.10696304	0.143566134	0.12707754	0.926685368	1.72E-60	2.81E-56	NA	N
Rps21	16.87362358	15.06263048	0.083833797	0.060098832	0.892673136	3.19E-60	5.22E-56	NA	N
Ncor1	1.494494325	1.144664129	0.017463856	0.013603704	0.765920693	3.72E-60	6.10E-56	NA	N
Notch2	0.350669151	0.685128331	0.009991621	0.013232242	1.953774173	4.37E-60	7.16E-56	NA	N
Metrn	0.667626631	0.43055385	0.011749822	0.007697583	0.644902151	5.13E-60	8.40E-56	NA	Y
Pbx2	0.594443503	0.396536903	0.010290206	0.007389779	0.667072482	6.89E-60	1.13E-55	NA	N
Sox2	1.591394206	1.182856441	0.022885116	0.017591233	0.743283114	8.23E-60	1.35E-55	NA	N
Ckap4	0.936981196	0.716811986	0.015453975	0.01450797	0.765022808	1.26E-59	2.06E-55	NA	N
Btbd1	1.031848213	0.778705637	0.013861405	0.011207079	0.754670723	1.70E-59	2.79E-55	NA	N
Rbm15	0.686430628	1.150435957	0.014094035	0.017190541	1.675968276	2.30E-59	3.77E-55	NA	N
Ptbp1	3.955107572	3.406484097	0.026719541	0.021894575	0.861287344	2.58E-59	4.23E-55	NA	N
Psmb3	10.70269355	11.89193172	0.053979061	0.046498551	1.111115783	2.98E-59	4.89E-55	NA	N
Eef1a1	84.36337456	77.84551148	0.385023103	0.278590557	0.922740607	4.73E-59	7.74E-55	NA	N
Ccnd2	4.522615619	3.465553236	0.051251286	0.037051118	0.766271894	7.18E-59	1.18E-54	NA	Y
Prrc2a	0.98458411	0.720250522	0.01376539	0.010428741	0.731527672	1.24E-58	2.03E-54	NA	N
Pfas	1.278841267	1.9191944	0.019855406	0.023493737	1.500729175	1.86E-58	3.04E-54	NA	N
Rpl9-ps6	2.228019651	1.782881002	0.021215441	0.016105822	0.800208832	1.93E-58	3.17E-54	NA	N
Lrrc47	0.77231916	0.553481518	0.011745074	0.009001788	0.716648695	3.31E-58	5.43E-54	NA	N
Cdk2ap1	1.970523463	1.645585165	0.020315448	0.019275351	0.835100518	3.33E-58	5.46E-54	NA	N
Psma6	6.883618499	7.845143068	0.043837188	0.036675437	1.139683012	3.51E-58	5.75E-54	NA	N
Prkaca	0.71319668	0.517008474	0.011311152	0.009031009	0.724917107	9.91E-58	1.62E-53	NA	Y
Hdac1	3.717431814	4.402677146	0.031458593	0.028088521	1.184332993	2.94E-57	4.81E-53	NA	N
Sfpq	6.435033034	5.597077244	0.040872256	0.034391642	0.869782209	4.05E-57	6.63E-53	NA	N
Rcc2	2.89276639	2.436448483	0.023955448	0.020495643	0.842255528	5.56E-57	9.11E-53	NA	N
E2f1	0.440623412	0.282696795	0.009017426	0.006553204	0.641583691	7.88E-57	1.29E-52	NA	N
Fhl1	0.872268338	0.619918949	0.014117545	0.009871435	0.710697525	8.47E-57	1.39E-52	NA	Y
Grsf1	2.779942402	1.83863441	0.052384721	0.030194365	0.661392987	1.40E-56	2.30E-52	NA	Y
Xaf1	0.496696595	0.263539236	0.012314945	0.006803014	0.53058394	3.18E-56	5.20E-52	NA	N
Otulin	0.562764696	0.390765074	0.009974918	0.007703565	0.694366717	4.57E-56	7.49E-52	NA	N
Fkbp3	14.68846349	16.04592902	0.061058856	0.05637301	1.092417122	9.16E-56	1.50E-51	NA	N
Crabp2	3.971539895	3.242785214	0.037874774	0.030466145	0.816505764	9.82E-56	1.61E-51	NA	Y
Pdia6	7.05912248	8.084121331	0.051192345	0.044261457	1.145202021	1.10E-55	1.81E-51	NA	N
Gtf2i	1.779095375	1.413606779	0.018705305	0.014832857	0.794564922	1.75E-55	2.87E-51	NA	N
Rpl32	94.87023547	90.21478571	0.238181172	0.199733953	0.950928236	2.29E-55	3.75E-51	NA	N
Pdcd7	0.697441979	0.508412133	0.011137504	0.008862235	0.728966923	3.56E-55	5.84E-51	NA	N
Atp2a2	0.982043029	0.736583569	0.013631812	0.010661342	0.750052235	4.52E-55	7.40E-51	NA	N
Psmd7	5.414026766	6.15682181	0.034738119	0.030510106	1.137198259	7.07E-55	1.16E-50	NA	N
Irx1	0.223445706	0.107699865	0.00717243	0.004315152	0.481995681	7.76E-55	1.27E-50	NA	N
Rpl35a	46.40403185	42.77379344	0.183074108	0.118808375	0.921768901	9.58E-55	1.57E-50	NA	N
Lsm14b	0.666271387	0.478447747	0.010819748	0.008435672	0.718097393	9.69E-55	1.59E-50	NA	N
Slamf1	0.405556497	0.221662778	0.010200557	0.006037699	0.546564485	1.02E-54	1.67E-50	NA	N
Nisch	1.689818736	1.332678374	0.01778105	0.013591607	0.788651673	1.57E-54	2.58E-50	NA	Y
Ctnnb1	3.702185329	3.181505588	0.026397119	0.02086139	0.859358812	2.04E-54	3.35E-50	NA	N
Myef2	1.667457225	2.351344713	0.022901274	0.025983402	1.41013795	3.70E-54	6.06E-50	NA	N
Polr1d	9.342029477	8.382905563	0.048901135	0.039354832	0.897332382	5.70E-54	9.33E-50	NA	N
Gm26825	0.294087752	0.161979614	0.007461134	0.00473003	0.550786673	9.07E-54	1.49E-49	NA	N
Ganab	1.195832627	0.92349257	0.014810054	0.011778046	0.772259051	1.05E-53	1.72E-49	NA	N
Rnf220	1.338133153	1.038315117	0.016212226	0.012860779	0.775943048	1.08E-53	1.76E-49	NA	N
Col18a1	0.994579028	0.740636129	0.013721772	0.010428374	0.744672981	1.22E-53	2.00E-49	NA	Y
Mogs	0.466711841	0.317327766	0.008992357	0.00691034	0.679922252	1.23E-53	2.02E-49	NA	N
Grk6	0.628155175	0.460641041	0.01028142	0.008415236	0.733323643	1.47E-53	2.41E-49	NA	N
U2af1	10.9403693	11.98722829	0.048083283	0.043669209	1.09568772	1.71E-53	2.81E-49	NA	N
Smc3	2.916313739	3.484956404	0.02482601	0.023792635	1.194986794	2.10E-53	3.44E-49	NA	N
Ptprf	1.524648484	1.179663515	0.018406941	0.014182654	0.773728192	2.52E-53	4.12E-49	NA	N
Cdc42ep4	0.636625445	0.437676532	0.011666073	0.00861275	0.687494563	3.49E-53	5.71E-49	NA	Y
Kmt2d	0.303405048	0.60505956	0.0079566	0.011702593	1.994230366	1.23E-52	2.01E-48	NA	N
Chchd2	29.94053871	27.49416677	0.118698101	0.08838957	0.918292321	1.41E-52	2.31E-48	NA	N
Polr2a	1.207182788	0.928159155	0.015115066	0.01177269	0.768863808	3.60E-52	5.89E-48	NA	Y
Drg1	2.392681687	2.870072455	0.021792518	0.020451321	1.199521219	5.60E-52	9.16E-48	NA	N
Rpl41	92.23293241	84.81542429	0.454990348	0.265780049	0.919578529	1.04E-51	1.71E-47	NA	N
Topbp1	1.187870574	0.921404888	0.015072313	0.011997772	0.775677845	2.02E-51	3.30E-47	NA	N
Eif2s1	6.405387091	7.227066192	0.038698564	0.034022174	1.128279382	4.28E-51	7.01E-47	NA	N
Pdgfa	1.648992038	1.26415326	0.021484074	0.016208821	0.76662181	4.76E-51	7.80E-47	NA	N
Rpl19	66.49923768	63.5026403	0.153196457	0.124239039	0.954937869	6.02E-51	9.85E-47	NA	N
Hsf2	0.396578011	0.724303082	0.009587737	0.012857268	1.826382356	6.97E-51	1.14E-46	NA	N
Maz	2.047772319	1.675303942	0.020332153	0.016774351	0.818110454	1.08E-50	1.77E-46	NA	N
Rab35	0.597831611	0.432273118	0.01035992	0.008231545	0.723068352	1.58E-50	2.59E-46	NA	N
Atxn2l	0.636625445	0.444062385	0.010783885	0.007841041	0.697525348	1.83E-50	3.00E-46	NA	N
Sfr1	5.428087413	6.126611814	0.031929766	0.030204478	1.128687021	1.91E-50	3.13E-46	NA	N
Ppm1a	1.104692529	0.892054525	0.014492371	0.012817353	0.807513857	5.82E-50	9.53E-46	NA	N
Rplp0	146.6210401	141.2643989	0.343737045	0.319993222	0.96346608	7.41E-50	1.21E-45	NA	N
Nsd2	0.944435033	0.692619428	0.013644101	0.009902691	0.733369055	1.42E-49	2.32E-45	NA	N
Ddb1	2.647975606	2.216873388	0.023630558	0.018962888	0.837195548	1.92E-49	3.15E-45	NA	N
Tmem245	1.815517533	1.202382414	0.043581428	0.024175794	0.662280805	4.09E-49	6.69E-45	NA	N
Hist1h2ap	0.857530069	1.25985509	0.015615301	0.017404796	1.469167246	5.71E-49	9.35E-45	NA	N
Kdelr2	1.798068779	2.459658602	0.023354926	0.029770927	1.36794467	3.30E-48	5.41E-44	NA	N
Rps3	82.46738946	79.31118752	0.176301038	0.153237868	0.961727879	3.35E-48	5.48E-44	NA	N
C1qbp	8.575300695	9.584428343	0.051292586	0.04205562	1.117678398	3.48E-48	5.69E-44	NA	N
Hnrnpk	17.05285448	18.6893037	0.080214746	0.072293012	1.09596336	4.02E-48	6.59E-44	NA	N
Rpl34	35.03100119	32.57853371	0.133602619	0.09219143	0.929991511	6.50E-48	1.06E-43	NA	N
Rbm26	0.659833983	0.481149454	0.01137379	0.008856858	0.729197747	8.93E-48	1.46E-43	NA	N
Zfp992	0.615110961	0.877931966	0.010733154	0.011435849	1.427274138	9.01E-48	1.48E-43	NA	N
9-Sep	0.795866509	0.594743952	0.01183639	0.009172907	0.747291091	1.17E-47	1.91E-43	NA	N
Rps17	52.52583432	48.84944124	0.190628738	0.12900421	0.930007907	1.60E-47	2.63E-43	NA	N
Nacc1	1.139251228	0.878177576	0.015154816	0.01165693	0.770837506	1.80E-47	2.94E-43	NA	N
Dkc1	3.449771303	4.030578411	0.028168984	0.025842422	1.168361047	1.89E-47	3.09E-43	NA	N
Ube2q1	0.66068101	0.484956404	0.010746266	0.008414135	0.73402504	2.12E-47	3.48E-43	NA	N
Npm1	102.0514992	110.7309345	0.415310721	0.28977845	1.085049562	2.31E-47	3.78E-43	NA	N
Frat2	0.456716924	0.303573622	0.009271287	0.006583439	0.664686605	3.40E-47	5.57E-43	NA	N
Pbld1	0.246315433	0.132997667	0.007021947	0.004322863	0.539948574	3.60E-47	5.89E-43	NA	N
Mafg	0.645434525	0.468132138	0.011128819	0.008594658	0.725297641	6.77E-47	1.11E-42	NA	N
Mest	1.812468236	1.342748373	0.025779317	0.016413909	0.740839671	7.07E-47	1.16E-42	NA	Y
Ost4	3.797729968	3.256293749	0.029123686	0.022297848	0.857431618	7.87E-47	1.29E-42	NA	N
Rgma	0.702185329	0.49342994	0.011997073	0.008577019	0.702706136	9.28E-47	1.52E-42	NA	Y
Rfc4	1.789598509	2.190838757	0.019536	0.018418355	1.224206852	1.22E-46	2.00E-42	NA	N
Tead2	5.432491953	4.778460027	0.03498378	0.027324681	0.879607382	1.26E-46	2.07E-42	NA	N
Rpl7a-ps5	0.791461968	0.591551025	0.011996891	0.00928473	0.747415604	1.31E-46	2.14E-42	NA	N
H3f3a	29.81500932	27.83359941	0.097357254	0.07404636	0.933543207	1.57E-46	2.58E-42	NA	N
Fgf5	0.139251228	0.374923247	0.005488612	0.01049048	2.692423269	1.62E-46	2.65E-42	Y	Y
Sav1	0.306454345	0.189242294	0.007177129	0.005011856	0.61752198	1.65E-46	2.70E-42	NA	N
Tnrc6c	0.86854142	0.679233698	0.012935936	0.010915915	0.7820395	2.33E-46	3.81E-42	NA	N
Psmc5	4.975944435	5.657251627	0.035669427	0.029879122	1.136920177	2.36E-46	3.87E-42	NA	N
Nmt1	1.371675419	1.083998526	0.016083765	0.01256086	0.790273348	3.85E-46	6.30E-42	NA	N
Chd7	1.380315094	1.083875721	0.016745316	0.012905073	0.785237897	4.03E-46	6.59E-42	NA	Y
Ranbp1	32.88412672	34.65086577	0.097798891	0.085610061	1.053726197	4.74E-46	7.76E-42	NA	N
Msl1	0.734880569	0.532236277	0.011659338	0.008636505	0.724248672	5.12E-46	8.39E-42	NA	N
Bmpr1a	0.536506861	0.384010807	0.009405287	0.007224249	0.715761223	5.52E-46	9.03E-42	NA	N
Hnrnpa2b1	16.82178553	18.36141471	0.063686617	0.06833728	1.091525907	5.52E-46	9.04E-42	NA	N
Fgfr2	0.335761477	0.208522657	0.008062174	0.005654612	0.62104402	6.47E-46	1.06E-41	NA	Y
Jund	0.82297137	0.641778214	0.012727928	0.010675547	0.779830547	7.82E-46	1.28E-41	NA	N
Psip1	9.981534813	11.08019158	0.051424678	0.049861932	1.110068921	8.71E-46	1.43E-41	NA	N
Atp5g2	18.54429951	17.1085595	0.076978141	0.061261362	0.922577825	8.83E-46	1.45E-41	NA	N
Ndufa10	2.849568016	3.341765934	0.023754083	0.022119147	1.172727205	1.19E-45	1.94E-41	NA	N
7-Sep	2.270879214	2.697408817	0.022232017	0.020065613	1.187825755	1.22E-45	2.00E-41	NA	N
Sub1	22.59681518	23.97789512	0.082940682	0.070460723	1.061118345	2.29E-45	3.75E-41	NA	N
Yap1	0.862781636	0.657620042	0.012436901	0.009781485	0.762209131	2.59E-45	4.24E-41	NA	N
Oaf	0.337455531	0.216382169	0.00883226	0.006991397	0.641216838	2.99E-45	4.90E-41	NA	N
Mdh2	6.786379807	7.603217487	0.040831079	0.035105662	1.120364274	3.00E-45	4.92E-41	NA	N
Fam168b	0.683720142	0.501780671	0.011197742	0.008559702	0.733897745	3.03E-45	4.96E-41	NA	N
Sec61a1	1.412840928	1.126120594	0.016691848	0.013135459	0.797061135	4.35E-45	7.12E-41	NA	N
Enah	1.33050991	1.033402923	0.016648173	0.012571884	0.7766969	5.66E-45	9.26E-41	NA	N
Dhx36	0.752668135	0.575340783	0.011282509	0.009213	0.764401676	5.97E-45	9.78E-41	NA	N
Igdcc3	0.34999153	0.208891072	0.009118682	0.006066083	0.596846079	6.45E-45	1.06E-40	NA	Y
Eif4ebp2	1.961883788	1.624953948	0.019810104	0.016432377	0.828262081	8.97E-45	1.47E-40	NA	N
Pdpn	0.854988989	1.350730689	0.014587689	0.021785381	1.579822322	1.11E-44	1.82E-40	NA	N
Sap18	1.949856005	2.324573253	0.018842306	0.017646204	1.192176882	1.23E-44	2.02E-40	NA	N
Grb2	0.899542605	0.692373818	0.012866343	0.010155922	0.769695414	1.24E-44	2.04E-40	NA	N
Sfrp1	1.136371337	0.770600516	0.019845424	0.012896754	0.678123859	1.46E-44	2.38E-40	NA	N
Arl5a	0.803997967	0.621883827	0.011975262	0.009833264	0.773489302	1.67E-44	2.74E-40	NA	N
Dars	1.81196002	2.190838757	0.019173102	0.017941306	1.209098839	3.44E-44	5.64E-40	NA	N
Vars	1.708961545	1.395554464	0.018523394	0.015099893	0.816609635	4.76E-44	7.80E-40	NA	N
Skp1a	4.848720989	5.483973965	0.031522958	0.029095308	1.131014545	4.80E-44	7.86E-40	NA	N
Nsmce4a	4.278841267	3.762741005	0.029762485	0.026728453	0.879383172	4.91E-44	8.04E-40	NA	N
Actr5	0.333728613	0.210119121	0.007630577	0.005273053	0.629610746	5.42E-44	8.87E-40	NA	N
Zfp36l1	0.907504659	0.671251382	0.013850514	0.010174131	0.739667147	5.54E-44	9.08E-40	NA	Y
Rsl1d1	5.750974081	6.488149331	0.036647151	0.033817507	1.128182676	5.58E-44	9.14E-40	NA	N
Cdh2	0.219549382	0.126489009	0.006287878	0.004306701	0.576130108	6.78E-44	1.11E-39	NA	N
Zic3	1.02862951	0.787056367	0.014914867	0.011582685	0.765150484	7.34E-44	1.20E-39	NA	N
Tubb4b	8.325427749	9.376028491	0.058997454	0.045688955	1.126191803	1.02E-43	1.68E-39	NA	N
Hdgfl3	0.968151787	0.743583446	0.013523911	0.010494966	0.768044284	1.40E-43	2.30E-39	NA	N
Nnat	1.248009487	0.954316591	0.016791295	0.012431992	0.764670943	4.13E-43	6.76E-39	NA	Y
Gm21887	0.07640183	0.023701339	0.003820566	0.001798376	0.310219516	5.66E-43	9.26E-39	NA	N
Grb10	1.214297815	0.957632322	0.01547565	0.012139423	0.788630524	5.79E-43	9.48E-39	NA	Y
Timp2	0.41131628	0.284784477	0.008863946	0.006800952	0.692373464	6.14E-43	1.01E-38	NA	N
Gstp1	0.233271218	0.392607147	0.006279477	0.007482325	1.683050102	7.22E-43	1.18E-38	NA	Y
Eif4e	4.919871252	5.547095665	0.031585355	0.02938521	1.127487973	9.92E-43	1.62E-38	NA	N
Phox2a	0.208538032	0.107085841	0.006592779	0.003869314	0.513507487	1.07E-42	1.76E-38	NA	N
Brd2	1.676435711	1.371239101	0.017786646	0.014316336	0.817949112	1.17E-42	1.91E-38	NA	N
Aimp2	2.784516348	3.241188751	0.024665504	0.021875887	1.16400421	2.60E-42	4.26E-38	NA	N
Bex4	12.12180247	10.83224856	0.066743512	0.051498223	0.893616983	2.87E-42	4.69E-38	NA	N
Pa2g4	8.895476876	9.880510868	0.056900448	0.044105	1.110734254	3.25E-42	5.33E-38	NA	N
Gm6133	0.690496358	0.511973474	0.010952874	0.00833369	0.741457168	4.06E-42	6.66E-38	NA	N
Ice1	0.358631204	0.239223873	0.007985724	0.005917968	0.667047012	4.07E-42	6.67E-38	NA	N
Hnrnpf	12.60562426	13.86430063	0.0615369	0.056095169	1.09985038	4.27E-42	6.99E-38	NA	N
Ube2z	0.919532441	0.728724057	0.012422959	0.010247112	0.792494125	4.30E-42	7.05E-38	NA	N
Snhg6	1.367270879	1.083630112	0.016673654	0.012913447	0.79254969	4.54E-42	7.43E-38	NA	N
Sap30l	0.377604608	0.264030456	0.008281349	0.0066277	0.699224666	4.99E-42	8.16E-38	NA	N
Rplp2	45.83245807	42.54844652	0.1791637	0.112777277	0.928347471	5.48E-42	8.97E-38	NA	N
Abhd17b	0.627138743	0.472430308	0.010613213	0.008580677	0.753310672	7.14E-42	1.17E-37	NA	N
Lrrc8a	0.580044045	0.919808424	0.01224042	0.014685527	1.585756171	1.48E-41	2.42E-37	NA	N
Prom1	0.734033542	0.563919931	0.011177123	0.00896655	0.768248178	1.84E-41	3.02E-37	NA	Y
Alpl	0.454853464	0.303819231	0.009583406	0.006688882	0.667949692	1.89E-41	3.09E-37	NA	N
Cntfr	0.668304252	0.462360309	0.013047014	0.008927552	0.691841041	2.06E-41	3.37E-37	NA	Y
Ror2	0.446722006	0.302591183	0.00905246	0.006475854	0.677359026	2.76E-41	4.51E-37	NA	Y
Brd7	1.197865492	0.956158664	0.014934802	0.012016394	0.798218723	2.77E-41	4.53E-37	NA	N
Fignl2	0.337286126	0.20176839	0.008201496	0.005163228	0.598211354	2.86E-41	4.68E-37	NA	N
Brix1	3.42893444	3.956772688	0.028858074	0.025418544	1.153936524	3.42E-41	5.60E-37	NA	N
2700038G22Rik	0.752159919	0.555937615	0.012231601	0.008974781	0.739121564	4.38E-41	7.18E-37	NA	N
Vps29	2.48365238	2.902984158	0.021615577	0.019853626	1.168836743	5.23E-41	8.57E-37	NA	N
Nxn	0.454514654	0.302713987	0.009752365	0.006750003	0.666015903	6.05E-41	9.90E-37	NA	N
Nedd4	4.506183297	3.921282083	0.032072514	0.023665712	0.870200306	6.12E-41	1.00E-36	NA	N
Cct7	10.7516517	11.96057964	0.068113882	0.051462698	1.112441136	7.23E-41	1.18E-36	NA	N
Ccnb2	2.134338472	2.5202014	0.020523206	0.019078434	1.180788068	7.38E-41	1.21E-36	NA	N
Fem1b	1.020667457	0.806213926	0.013970174	0.011213119	0.78988893	7.38E-41	1.21E-36	NA	N
Ctdsp2	0.713874301	0.532481886	0.011582331	0.008781867	0.745904265	8.75E-41	1.43E-36	NA	Y
Stmn2	2.352871421	1.900405256	0.026080719	0.019603195	0.807696179	9.34E-41	1.53E-36	NA	N
Uqcrc2	3.375232932	3.885914282	0.028957327	0.024938181	1.15130255	9.39E-41	1.54E-36	NA	N
Arid3b	0.621040149	0.448360555	0.01126516	0.008289642	0.721950997	1.03E-40	1.68E-36	NA	Y
Phb	2.118075555	2.494657988	0.019886949	0.018425757	1.177794618	1.04E-40	1.70E-36	NA	N
Mrpl42	9.177875656	9.952842933	0.054245869	0.044749896	1.084438633	1.45E-40	2.38E-36	NA	N
Slc7a3	1.175673386	1.588603709	0.022155041	0.021718644	1.351228774	1.50E-40	2.46E-36	NA	Y
Fxyd6	1.748771811	1.432395923	0.018714884	0.014976334	0.819086809	1.89E-40	3.10E-36	NA	N
Mark3	0.626291716	0.458184944	0.010609517	0.007928311	0.731583913	3.15E-40	5.16E-36	NA	N
Noa1	0.969676436	0.71337345	0.016214427	0.011106896	0.735681948	3.18E-40	5.21E-36	NA	N
Nop56	5.481111299	6.18838266	0.038431643	0.03463332	1.129037949	3.36E-40	5.51E-36	NA	N
Irx2	0.116550906	0.052069262	0.004614357	0.002684856	0.44675124	3.78E-40	6.20E-36	NA	N
Ago2	1.08300864	0.852879774	0.014704741	0.011487884	0.787509668	4.23E-40	6.92E-36	NA	N
Map7d1	0.684567169	0.510131401	0.011200508	0.008523671	0.745188236	4.96E-40	8.12E-36	NA	N
Clptm1l	0.470946976	0.332555569	0.009193683	0.006890027	0.706142275	4.98E-40	8.16E-36	NA	N
Camk2n1	0.152634254	0.076753039	0.005225923	0.003237754	0.502855929	5.37E-40	8.79E-36	NA	N
Meis2	1.562087074	1.132383642	0.026425675	0.017123102	0.724917107	6.22E-40	1.02E-35	NA	Y
Cdx1	2.353549043	1.339064227	0.071826605	0.036267491	0.568955311	6.50E-40	1.07E-35	NA	Y
Txndc9	2.340504828	2.729092472	0.021839765	0.019407616	1.166027277	7.35E-40	1.20E-35	NA	N
Psma3	10.86091818	11.80412624	0.052389562	0.044928293	1.086844229	7.37E-40	1.21E-35	NA	N
Epcam	5.851431476	6.557042859	0.040725173	0.035662416	1.120587823	9.67E-40	1.58E-35	NA	Y
Rpl28	35.45722514	33.636252	0.105092273	0.080684532	0.948643101	9.85E-40	1.61E-35	NA	N
Dennd5b	0.793156022	0.557042859	0.014102037	0.009420002	0.702311832	1.21E-39	1.98E-35	NA	N
Cox5a	13.26139251	14.34729215	0.05813089	0.04934673	1.081884285	1.41E-39	2.31E-35	NA	N
Gpx4	9.910215145	8.737566008	0.064581243	0.047464123	0.881672686	1.59E-39	2.60E-35	NA	N
Zfand5	1.461799085	1.220311924	0.01653656	0.014374173	0.834801401	1.62E-39	2.66E-35	NA	N
Fbxw8	0.416398441	0.290310696	0.008366132	0.006264282	0.697194483	2.28E-39	3.74E-35	NA	N
Impad1	0.719464679	0.547832494	0.011260276	0.008829793	0.761444599	2.36E-39	3.87E-35	NA	N
Dag1	0.539556158	0.382659953	0.01056195	0.007623902	0.709212466	2.43E-39	3.97E-35	NA	Y
Irx3	2.254785702	1.795038684	0.028940939	0.022221553	0.796101679	2.62E-39	4.28E-35	NA	N
Mknk2	0.408605794	0.2828196	0.008464958	0.006281067	0.692157586	2.80E-39	4.59E-35	NA	N
Mpp6	1.184651872	0.955913054	0.015470842	0.012659316	0.806914737	3.25E-39	5.32E-35	NA	N
Ppp3cb	0.683889548	0.528674936	0.010758004	0.008749084	0.773041403	4.17E-39	6.83E-35	NA	N
Gm10073	3.66542436	3.205698146	0.027522346	0.021840747	0.874577629	4.34E-39	7.10E-35	NA	N
Mta1	0.999322378	0.775881125	0.014229238	0.010879809	0.776407235	4.49E-39	7.35E-35	NA	N
Rpl10-ps3	3.122988311	2.707110402	0.024858391	0.019614821	0.866833344	4.59E-39	7.52E-35	NA	N
Car4	2.690665763	3.136804617	0.032471694	0.026435666	1.165809838	6.26E-39	1.03E-34	NA	N
Pabpn1	0.741487379	0.566130419	0.011678305	0.009086573	0.76350648	7.43E-39	1.22E-34	NA	N
Rpl31	37.22378452	35.13520815	0.126685798	0.091536538	0.943891348	7.67E-39	1.26E-34	NA	N
Aven	0.319159749	0.208522657	0.007401729	0.005316413	0.653348857	8.56E-39	1.40E-34	NA	N
Wdr82	0.705573437	0.537148471	0.011024379	0.008597318	0.761293499	1.02E-38	1.67E-34	NA	N
Csnk1g3	0.532949348	0.395554464	0.009630646	0.007567595	0.742198983	1.22E-38	2.00E-34	NA	N
Usp19	0.715229544	0.526710058	0.013316759	0.009333695	0.736421002	1.33E-38	2.18E-34	NA	N
Ccnb1	4.485515839	5.180645954	0.041432916	0.036771451	1.154972168	1.59E-38	2.60E-34	NA	N
Banp	0.675080468	0.510499816	0.011030259	0.008667504	0.756205875	2.17E-38	3.56E-34	NA	N
Skil	0.162459766	0.337958983	0.005492966	0.0084034	2.080262646	2.46E-38	4.04E-34	Y	Y
Ldb1	0.644756903	0.480167015	0.010645244	0.008091228	0.744725667	2.69E-38	4.40E-34	NA	N
Agrn	0.364899204	0.238855459	0.00843024	0.005826055	0.654579282	2.77E-38	4.54E-34	NA	Y
Adk	1.797391157	2.146260592	0.019056279	0.017864373	1.19409767	2.85E-38	4.67E-34	NA	N
Wdr26	0.698289006	0.534937984	0.011273293	0.00891876	0.766069606	3.03E-38	4.96E-34	NA	N
Ssb	6.964763679	7.728355643	0.044224286	0.036997555	1.10963645	3.09E-38	5.06E-34	NA	N
Hmga1	1.689649331	2.030946825	0.019637668	0.018378498	1.201993093	3.37E-38	5.53E-34	NA	N
Gsk3a	0.492800271	0.354783249	0.009216565	0.006921251	0.719933146	3.42E-38	5.60E-34	NA	N
Rps6ka6	0.841944774	0.66363748	0.012356652	0.010001261	0.788219727	3.52E-38	5.77E-34	NA	N
Taldo1	4.13332204	4.657497237	0.030235645	0.026171943	1.126816926	3.55E-38	5.81E-34	NA	N
Rps4x	72.88734542	77.01584183	0.218995579	0.166811933	1.056642156	4.49E-38	7.35E-34	NA	N
Nadk2	0.509910215	0.380203856	0.009265835	0.007394173	0.745629024	4.65E-38	7.61E-34	NA	N
Senp3	0.726240894	0.559376151	0.011103917	0.008754243	0.770234994	5.12E-38	8.39E-34	NA	N
Hnrnph1	4.170421819	3.712391011	0.027881031	0.02259295	0.890171587	7.87E-38	1.29E-33	NA	N
Pwwp2a	0.499915297	0.362765566	0.009346919	0.007144675	0.725654061	8.47E-38	1.39E-33	NA	N
Ina	1.109266475	0.893773793	0.01510263	0.012352947	0.805734072	1.04E-37	1.70E-33	NA	N
Anp32b	21.91970185	23.74432028	0.085442984	0.08292554	1.083241024	1.39E-37	2.27E-33	NA	N
Zfp36l2	1.343045909	1.120225961	0.016950724	0.014722794	0.834093573	1.51E-37	2.47E-33	NA	N
Axin2	0.538200915	0.363011175	0.011085199	0.00753966	0.674490075	1.54E-37	2.52E-33	NA	Y
Tnfrsf19	0.729290191	0.544639568	0.012265575	0.009294492	0.746807751	1.73E-37	2.84E-33	NA	Y
Mtg2	0.626461121	0.465184821	0.010462059	0.00785604	0.742559762	1.80E-37	2.94E-33	NA	N
Greb1	0.427070981	0.286749355	0.009133522	0.006354804	0.671432544	1.84E-37	3.01E-33	NA	N
Tuba1b	33.9151279	31.62753285	0.213898071	0.125262711	0.93254942	2.21E-37	3.61E-33	NA	N
Srsf1	6.28426224	5.70404028	0.035199782	0.028700483	0.907670632	2.56E-37	4.20E-33	NA	N
Hes3	0.660342199	0.469728601	0.015736883	0.011839962	0.711341183	2.77E-37	4.54E-33	NA	Y
Pdcd4	0.402676605	0.666216382	0.00923895	0.011767438	1.654470048	3.09E-37	5.06E-33	NA	N
Llgl1	0.484330002	0.349134226	0.009108262	0.006831739	0.720860208	3.43E-37	5.62E-33	NA	N
Hcfc1	0.999830595	0.785582709	0.014179734	0.010999513	0.785715814	3.70E-37	6.06E-33	NA	N
Inppl1	0.360155853	0.242048385	0.007925347	0.005710344	0.672065671	4.71E-37	7.72E-33	NA	N
Rpl27a	57.98610876	55.5353064	0.151937191	0.120302608	0.957734664	5.14E-37	8.41E-33	NA	N
Hdac2	2.566491614	2.988579148	0.024242805	0.021736733	1.164460905	6.44E-37	1.05E-32	NA	N
Ybx3	1.738946298	1.409062999	0.021161004	0.016156443	0.810297017	7.01E-37	1.15E-32	NA	N
Eif3g	5.892935795	6.577182856	0.03675992	0.032489682	1.116113103	7.62E-37	1.25E-32	NA	N
L1td1	0.501948162	0.783740636	0.010593446	0.012891306	1.561397562	7.72E-37	1.26E-32	NA	Y
Scd2	1.325597154	1.026280241	0.018333535	0.013098031	0.774202206	8.67E-37	1.42E-32	NA	N
Cop1	0.80094867	0.636743215	0.011877658	0.009795386	0.794986294	1.05E-36	1.72E-32	NA	N
Kras	1.023547349	0.828441606	0.013616675	0.01124477	0.809382787	2.09E-36	3.42E-32	NA	N
Abhd2	0.084702694	0.19292644	0.004099988	0.005963567	2.277689549	2.52E-36	4.13E-32	NA	N
Fndc3c1	0.324072506	0.217855827	0.007525459	0.005524543	0.672244092	2.58E-36	4.23E-32	NA	Y
Eif3e	8.489581569	9.490728233	0.056934387	0.04796403	1.117926503	2.60E-36	4.25E-32	NA	N
Ints3	0.44875487	0.321994351	0.008793926	0.006647466	0.717528371	2.79E-36	4.58E-32	NA	N
Igf2bp1	3.655768253	3.20631217	0.027480759	0.021371262	0.877055641	3.25E-36	5.32E-32	NA	N
Mbtps1	0.710655599	0.534446764	0.011681119	0.008756867	0.752047497	3.49E-36	5.72E-32	NA	N
Nutf2	0.500423513	0.369274223	0.009075822	0.00702353	0.737923406	3.64E-36	5.96E-32	NA	N
Tmem132a	0.66322209	0.507429694	0.010782452	0.008436864	0.765097697	3.71E-36	6.07E-32	NA	N
Bri3	4.243774352	3.723320643	0.033950045	0.026791588	0.877360655	4.22E-36	6.92E-32	NA	N
Slbp	4.889378282	5.526955667	0.040910838	0.035493812	1.130400503	4.31E-36	7.06E-32	NA	N
Ywhaz	2.618329663	2.245978141	0.022560894	0.017262159	0.857790435	4.44E-36	7.27E-32	NA	N
Pou3f1	1.464170761	1.209505096	0.024122046	0.021702236	0.826068331	5.65E-36	9.25E-32	NA	Y
Pknox2	0.245299001	0.146137787	0.00701571	0.004667027	0.5957537	7.40E-36	1.21E-31	NA	Y
Eif4a3	3.784346942	4.307134963	0.031184497	0.026798684	1.138144845	9.28E-36	1.52E-31	NA	N
Snrnp40	3.430120278	3.890949282	0.025786844	0.023145875	1.134347768	1.07E-35	1.75E-31	NA	N
Hoxaas3	0.110282907	0.014368169	0.010206335	0.001598067	0.130284641	1.08E-35	1.77E-31	NA	N
Ubn1	0.390479417	0.270784723	0.008503023	0.006223475	0.693467341	1.15E-35	1.88E-31	NA	N
Hmgb2	25.01727935	26.55348152	0.082575785	0.080190619	1.061405645	1.36E-35	2.22E-31	NA	N
Cables1	0.208707437	0.123664497	0.006058674	0.004055544	0.59252559	1.52E-35	2.48E-31	NA	N
Ssrp1	5.993054379	5.409185804	0.036682685	0.030922055	0.902575792	1.71E-35	2.81E-31	NA	N
Otud5	0.836523801	0.652462238	0.012019546	0.009295259	0.779968527	1.81E-35	2.97E-31	NA	N
Morf4l1	9.265119431	10.14454132	0.045346954	0.04452841	1.094917491	1.93E-35	3.16E-31	NA	N
Tmem47	0.694392682	0.539113349	0.011269513	0.008914939	0.776381093	2.12E-35	3.47E-31	NA	N
Psmd6	4.361680501	4.945229031	0.036214162	0.03025066	1.133789838	2.16E-35	3.54E-31	NA	N
Abhd17c	0.783161105	0.636497605	0.011767596	0.010136327	0.812728826	2.79E-35	4.56E-31	NA	N
Cops3	2.454684059	2.838265995	0.022898397	0.020390557	1.156265298	3.00E-35	4.92E-31	NA	N
Hsp90aa1	65.06318821	62.18297925	0.304456246	0.196285321	0.955732127	3.42E-35	5.60E-31	NA	N
Hba-a1	0.413179739	0.733636252	0.090017739	0.062977652	1.775586222	3.56E-35	5.83E-31	NA	N
Tomm40	5.628663391	6.205943755	0.03443434	0.030099722	1.102560825	4.20E-35	6.88E-31	NA	N
Eif4b	2.642893444	2.315117279	0.022144929	0.018655931	0.87597829	6.32E-35	1.03E-30	NA	N
Gspt1	3.157208199	3.618199681	0.025067315	0.023594044	1.146012379	7.13E-35	1.17E-30	NA	N
Sgpl1	0.432661359	0.313275206	0.008663601	0.006640773	0.724065599	8.27E-35	1.35E-30	NA	N
Agfg1	0.443503303	0.323959229	0.008736062	0.006770735	0.730455053	8.90E-35	1.46E-30	NA	N
Rps5	96.59596815	94.11347169	0.221424752	0.219978552	0.974300206	1.21E-34	1.98E-30	NA	N
H2afv	11.20227003	10.00908756	0.069242013	0.048870901	0.893487439	1.35E-34	2.21E-30	NA	N
Uhrf1	2.267491106	1.917475132	0.021501382	0.016690989	0.845637333	1.47E-34	2.40E-30	NA	N
Loxl2	1.297814671	0.817634778	0.033028786	0.017134944	0.630008889	1.78E-34	2.91E-30	NA	Y
Sox3	0.331187532	0.218715461	0.007942025	0.005573394	0.66039763	2.01E-34	3.29E-30	NA	N
Trh	0.834999153	1.419010193	0.022648631	0.030692866	1.699415128	2.16E-34	3.53E-30	NA	Y
Adgra3	0.551922751	0.412992755	0.00985236	0.007606546	0.748279997	2.16E-34	3.54E-30	NA	N
Kat7	0.772488565	0.600024561	0.011788318	0.009138002	0.776742321	2.74E-34	4.48E-30	NA	N
Pom121	0.627816365	0.471939089	0.011020507	0.008377695	0.751715176	3.76E-34	6.17E-30	NA	Y
Psmb6	12.78909029	13.79577551	0.052611422	0.048848373	1.078714373	4.12E-34	6.75E-30	NA	N
Phf5a	9.463493139	8.770477711	0.043784394	0.036736313	0.926769596	4.61E-34	7.55E-30	NA	N
Smarca5	3.080298153	2.692742233	0.026211341	0.021978014	0.874182335	5.40E-34	8.84E-30	NA	N
Gbx2	1.299169914	0.993122928	0.023794679	0.018485456	0.764428823	5.41E-34	8.86E-30	NA	Y
Shb	0.251058784	0.160137541	0.006721355	0.004786818	0.63784879	5.52E-34	9.03E-30	NA	N
Smo	1.022192106	0.81640673	0.013865629	0.010871866	0.798682288	5.84E-34	9.56E-30	NA	N
Prpf8	0.885820769	0.713987474	0.012496981	0.010180013	0.806017988	6.43E-34	1.05E-29	NA	N
Supt5	1.058444859	0.867616358	0.013617845	0.011246083	0.819708604	6.64E-34	1.09E-29	NA	N
Cxadr	0.783161105	0.607515658	0.011917864	0.009186844	0.775722459	6.76E-34	1.11E-29	NA	N
Ccni	1.156191767	0.95505342	0.01424939	0.01189034	0.826033749	7.55E-34	1.24E-29	NA	N
Cldn6	2.679993224	3.160137541	0.030833698	0.027627381	1.17915878	7.94E-34	1.30E-29	NA	N
Hint1	16.87176012	15.71030333	0.070439895	0.054365211	0.931159714	8.59E-34	1.41E-29	NA	N
Rpl22l1	29.76198543	31.51565762	0.10770094	0.096238527	1.058923226	1.28E-33	2.10E-29	NA	N
Map3k10	0.239878028	0.153628884	0.006456499	0.004593266	0.640445834	1.37E-33	2.25E-29	NA	N
Gpi1	3.792478401	4.330836301	0.032848554	0.028731995	1.141954111	1.38E-33	2.26E-29	NA	N
Acly	0.969845841	0.785951124	0.013031707	0.010586054	0.810387683	1.46E-33	2.40E-29	NA	N
Fzd7	0.351516178	0.230750338	0.008333667	0.005656601	0.656443009	1.57E-33	2.56E-29	NA	N
Hba-a2	0.340166017	0.587252855	0.078299591	0.048205982	1.726371317	2.50E-33	4.10E-29	NA	N
Amotl1	0.492630866	0.347414958	0.009585968	0.006760444	0.705223692	2.83E-33	4.63E-29	NA	N
Map4k4	0.802981535	0.624585534	0.012650865	0.009747436	0.777832997	2.91E-33	4.77E-29	NA	N
Sec61b	9.333050991	8.485079209	0.051536811	0.03944591	0.909143132	3.02E-33	4.95E-29	NA	N
Ncoa5	0.457902761	0.338573007	0.008766205	0.006779817	0.739399357	3.32E-33	5.43E-29	NA	N
Tsg101	2.171438252	2.493921159	0.020666781	0.018258801	1.148511203	3.71E-33	6.08E-29	NA	N
Ahcyl1	0.56005421	0.426746899	0.009668006	0.007580674	0.761974273	4.36E-33	7.14E-29	NA	N
Ftl1-ps1	1.022192106	0.827090753	0.013600188	0.010834354	0.809134358	4.98E-33	8.16E-29	NA	N
Tyms	2.541080806	2.90101928	0.024226305	0.020592319	1.141647787	5.28E-33	8.65E-29	NA	N
Nkx6-1	0.092156531	0.034508167	0.004614525	0.002194542	0.374451667	5.73E-33	9.39E-29	NA	N
Hes1	0.659495172	0.506078841	0.012891033	0.010242473	0.767373079	6.23E-33	1.02E-28	NA	N
Samd4b	0.56445875	0.43079946	0.010004696	0.007914262	0.763208046	6.43E-33	1.05E-28	NA	N
Prdx4	4.54938167	5.102542061	0.033775921	0.029446147	1.121590236	7.27E-33	1.19E-28	NA	N
Kansl1	0.501439946	0.370133857	0.00931306	0.007074694	0.738141946	8.75E-33	1.43E-28	NA	N
Ddx5	8.86888023	9.743092226	0.051705092	0.046612533	1.09857073	8.93E-33	1.46E-28	NA	N
Chst1	0.300525157	0.189733513	0.008105399	0.005489401	0.63133987	9.21E-33	1.51E-28	NA	N
Ubp1	0.579535829	0.450325433	0.01001213	0.008155388	0.777045025	9.75E-33	1.60E-28	NA	N
Rpl26	67.02710486	64.45683409	0.176268652	0.132827539	0.961653263	1.15E-32	1.88E-28	NA	N
Speg	0.758597323	0.59670883	0.011672763	0.009217962	0.786594958	1.21E-32	1.98E-28	NA	N
Ykt6	0.741317974	0.593147489	0.011091485	0.009039108	0.8001256	1.27E-32	2.07E-28	NA	N
Ptges3	9.077079451	9.972123296	0.045179492	0.04538158	1.098604827	1.29E-32	2.11E-28	NA	N
Plk4	1.093172963	0.835441483	0.01726981	0.012097796	0.764235406	1.67E-32	2.74E-28	NA	N
Cacfd1	0.506860918	0.378607393	0.009315732	0.007171396	0.746965053	1.94E-32	3.18E-28	NA	N
Atp5c1	9.655598848	10.49760531	0.052670968	0.043395325	1.08720396	2.04E-32	3.34E-28	NA	N
Ctdnep1	0.830764018	0.666339187	0.012433531	0.010045457	0.80207998	2.16E-32	3.54E-28	NA	N
Polr2f	6.784346942	6.189856318	0.037923719	0.029521119	0.912373198	2.38E-32	3.90E-28	NA	N
Psmb1	8.829578181	9.609357731	0.047371696	0.038890709	1.088314474	2.39E-32	3.92E-28	NA	N
Vim	1.11604269	0.781898563	0.022890802	0.012805896	0.700599153	2.96E-32	4.85E-28	NA	Y
Fbrsl1	0.393189903	0.285030087	0.008168081	0.006295193	0.724917107	3.13E-32	5.12E-28	NA	N
Snrnp200	0.681179061	0.538499325	0.01078444	0.008727185	0.790540043	3.70E-32	6.06E-28	NA	N
Ncapd2	0.977299678	0.806705146	0.013091398	0.010893504	0.825442967	3.87E-32	6.33E-28	NA	N
Zfand3	0.568355074	0.43485202	0.009890644	0.007745159	0.765106252	3.99E-32	6.53E-28	NA	N
Sympk	0.543621887	0.413729584	0.00971843	0.007609559	0.761061306	4.30E-32	7.04E-28	NA	N
Epop	2.090293071	1.677146015	0.027183751	0.019879007	0.802349698	4.70E-32	7.70E-28	NA	N
Erf	0.448246654	0.331941545	0.009076123	0.007035513	0.740533235	4.89E-32	8.02E-28	NA	Y
Bcas2	6.237506353	6.800196488	0.034897594	0.031478791	1.090210751	4.93E-32	8.08E-28	NA	N
2510039O18Rik	0.357784178	0.249907896	0.007972382	0.005941427	0.698487837	5.17E-32	8.46E-28	NA	N
Casc3	0.548195833	0.419378607	0.009667379	0.007613202	0.765016044	5.34E-32	8.75E-28	NA	N
Mdh1	5.594782314	6.226697777	0.041015227	0.033258705	1.112947283	6.11E-32	1.00E-27	NA	N
Tnpo1	0.934440115	0.758320029	0.01291555	0.010503422	0.811523411	6.30E-32	1.03E-27	NA	N
Cdc20	4.806539048	5.401449097	0.041630766	0.034913444	1.12377098	6.48E-32	1.06E-27	NA	N
Stt3b	0.9779773	0.791477343	0.013635013	0.010883929	0.809300321	7.92E-32	1.30E-27	NA	N
Sbk1	0.465017788	0.339432642	0.009035849	0.006802309	0.729934748	8.55E-32	1.40E-27	NA	N
Pim2	4.337455531	5.04064841	0.040784011	0.038360656	1.162121058	8.63E-32	1.41E-27	NA	Y
Hsph1	1.856852448	1.567849687	0.019109195	0.015213014	0.84435879	8.63E-32	1.41E-27	NA	N
Pitrm1	0.758936134	0.611936633	0.011407833	0.009436373	0.806308469	9.13E-32	1.50E-27	NA	N
Cab39	0.650516686	0.508657743	0.010704346	0.00850793	0.781928817	9.80E-32	1.60E-27	NA	N
Tpm3	4.22988311	4.747881616	0.029598093	0.027433499	1.12246166	1.23E-31	2.02E-27	NA	N
Ube2v2	3.180924953	3.584673953	0.024376888	0.021945091	1.126928175	1.25E-31	2.05E-27	NA	N
Ebf1	0.221412841	0.132629252	0.006551997	0.004280431	0.599013371	1.37E-31	2.25E-27	NA	N
Ddx17	1.326952397	1.079823161	0.016898701	0.01314501	0.813761792	1.40E-31	2.29E-27	NA	N
Ppa1	8.740979163	9.576077613	0.05037808	0.042557399	1.095538318	1.40E-31	2.30E-27	NA	N
Ppia	118.4848382	123.3719759	0.346929448	0.276165648	1.041246946	1.47E-31	2.41E-27	NA	N
Arl6ip1	7.113671015	7.90126489	0.053512164	0.046797911	1.110715533	1.52E-31	2.49E-27	NA	N
Rab11a	1.879891581	2.187031806	0.018717502	0.017034284	1.163381883	1.54E-31	2.52E-27	NA	N
St13	5.187362358	5.843792214	0.033739964	0.033498151	1.126544053	1.65E-31	2.71E-27	NA	N
Tomm22	7.601727935	7.005034999	0.038943942	0.031288203	0.921505618	1.70E-31	2.79E-27	NA	N
Zdhhc2	0.496188379	0.374186418	0.009148139	0.007157818	0.754121688	1.92E-31	3.15E-27	NA	N
Cnot6	0.583432153	0.44393958	0.010281223	0.007964987	0.760910378	2.02E-31	3.31E-27	NA	N
Ttr	0.57326783	0.51135945	0.011708438	0.014000991	0.892007929	2.11E-31	3.46E-27	NA	Y
Psma1	7.310520075	8.024192558	0.04457118	0.037179158	1.097622669	2.13E-31	3.48E-27	NA	N
Celf1	1.842114179	1.567112858	0.018629124	0.015146844	0.850714291	2.16E-31	3.54E-27	NA	N
Nckap1	0.644248687	0.50632445	0.010488877	0.008413702	0.785914602	2.33E-31	3.82E-27	NA	N
Sh3bgrl	1.029645943	0.849318433	0.013663061	0.01130549	0.824864546	2.40E-31	3.94E-27	NA	N
Spred1	0.54684059	0.407712145	0.010554181	0.007944354	0.745577693	2.44E-31	4.00E-27	NA	N
Dnajb1	1.140267661	0.940930861	0.014229098	0.011598192	0.825184203	2.45E-31	4.01E-27	NA	N
Zfp219	0.564119939	0.441237873	0.009716899	0.007903656	0.78217032	2.52E-31	4.12E-27	NA	N
Cct8	11.29324073	12.61660322	0.082013049	0.061505236	1.117181819	2.60E-31	4.26E-27	NA	N
Cbx2	0.552430967	0.423553973	0.009630916	0.007580781	0.766709323	3.42E-31	5.60E-27	NA	N
Sec24c	0.361680501	0.257890212	0.007860806	0.005926167	0.71303322	3.78E-31	6.20E-27	NA	N
Traf4	1.289513807	1.078717917	0.015789902	0.013121137	0.836530723	3.98E-31	6.52E-27	NA	N
Fat1	0.529900051	0.396782513	0.009882375	0.007541717	0.748787459	4.09E-31	6.69E-27	NA	N
Cenpv	0.169235982	0.096893037	0.005463447	0.003564843	0.572532129	4.23E-31	6.93E-27	NA	N
Galnt10	0.310011858	0.213803267	0.00730409	0.005424318	0.689661575	4.34E-31	7.11E-27	NA	N
Ddr1	0.543113671	0.405747268	0.009850818	0.007390625	0.747076145	4.94E-31	8.08E-27	NA	N
Znrf1	0.499407081	0.386712514	0.009126281	0.007457497	0.774343273	5.49E-31	8.99E-27	NA	N
Uggt1	0.348636287	0.242048385	0.007834645	0.005707703	0.694271923	5.76E-31	9.43E-27	NA	N
Smc2	2.401151957	2.770477711	0.022292749	0.020637609	1.153811904	6.36E-31	1.04E-26	NA	N
1110065P20Rik	1.040826698	0.848581604	0.014021119	0.011242737	0.815295769	7.13E-31	1.17E-26	NA	N
Mex3a	0.810435372	0.632813459	0.012728911	0.009675024	0.780831491	7.45E-31	1.22E-26	NA	N
Cdc123	2.269523971	2.600638585	0.021829644	0.019252691	1.145896064	8.21E-31	1.34E-26	NA	N
Cdc73	0.550906319	0.419010193	0.009774289	0.007574984	0.760583385	9.96E-31	1.63E-26	NA	N
Zfp704	0.272065052	0.177821442	0.00687156	0.004788919	0.653598985	1.01E-30	1.65E-26	NA	Y
Pum2	0.974928003	0.805968316	0.012942924	0.010812675	0.826695217	1.02E-30	1.66E-26	NA	N
Tcof1	1.301541589	1.095910598	0.015393213	0.012993816	0.842009666	1.11E-30	1.82E-26	NA	N
Ank2	0.462476707	0.329976667	0.009303348	0.006643632	0.713498998	1.22E-30	2.00E-26	NA	N
Yaf2	0.696764357	0.541569446	0.01202905	0.009289749	0.777263419	1.38E-30	2.27E-26	NA	N
Prtg	1.994409622	1.504727987	0.027216434	0.016511564	0.754472888	1.75E-30	2.87E-26	NA	Y
Lmnb2	0.515839404	0.393466781	0.009363057	0.007310519	0.762769921	1.75E-30	2.87E-26	NA	N
Flna	0.82297137	0.651725408	0.012745956	0.009915376	0.791917473	1.75E-30	2.87E-26	NA	Y
Mapkapk2	0.174487549	0.101559622	0.005879323	0.003858363	0.582045094	1.84E-30	3.01E-26	NA	Y
Jpt2	3.312044723	2.951983299	0.025081683	0.020554198	0.89128727	1.98E-30	3.25E-26	NA	N
Fbxl19	0.482466542	0.363993614	0.0091705	0.007172836	0.754443225	2.04E-30	3.34E-26	NA	N
Armcx2	0.900728443	0.74923247	0.012298784	0.010462819	0.831807273	2.07E-30	3.39E-26	NA	N
Fus	5.118075555	5.664374309	0.034767267	0.031158002	1.106739095	2.29E-30	3.75E-26	NA	N
N4bp1	0.450110114	0.331450325	0.008921614	0.006765186	0.73637609	2.29E-30	3.75E-26	NA	N
Lrpprc	0.543452482	0.428220558	0.009620602	0.00791144	0.787963202	2.72E-30	4.45E-26	NA	N
Rnf149	0.87514823	0.719390888	0.012471622	0.0103904	0.82202176	2.84E-30	4.65E-26	NA	N
Pfn1	26.73708284	27.69482992	0.144972417	0.092195776	1.035820926	3.05E-30	5.00E-26	NA	N
Lrp1	0.243774352	0.160014737	0.006570797	0.004674139	0.656405136	3.63E-30	5.94E-26	NA	Y
Rrm2	6.410469253	7.151541201	0.052346705	0.044638719	1.115603385	3.72E-30	6.09E-26	NA	N
Anapc1	0.556666102	0.430185435	0.009853757	0.00781965	0.772788991	4.50E-30	7.36E-26	NA	N
Wnk1	1.214636625	0.988824757	0.016091357	0.012554518	0.81409101	4.81E-30	7.88E-26	NA	N
Sem1	9.355751313	8.534569569	0.051494382	0.038661926	0.912227066	5.56E-30	9.10E-26	NA	N
Psme4	0.882602067	0.698759671	0.013131552	0.010034651	0.791704095	5.73E-30	9.38E-26	NA	N
Canx	4.077757073	3.65958492	0.0296786	0.024432067	0.89745045	5.76E-30	9.43E-26	NA	N
Tjp1	0.610875826	0.472307503	0.010614362	0.008303704	0.773164502	5.79E-30	9.49E-26	NA	N
Anapc16	1.100965611	0.898685988	0.014283425	0.011228719	0.816270717	6.87E-30	1.13E-25	NA	N
Rcan1	0.451465357	0.338941422	0.009047466	0.007042755	0.750758429	7.07E-30	1.16E-25	NA	N
Metap2	5.057089615	5.581481027	0.031574749	0.02862285	1.103694309	7.14E-30	1.17E-25	NA	N
Ndufa1	1.509401999	1.265135699	0.017131702	0.013775026	0.83817015	9.42E-30	1.54E-25	NA	N
mt-Nd2	12.46264611	11.37074788	0.074482958	0.058483947	0.912386325	1.08E-29	1.78E-25	NA	N
Tesk1	0.178383873	0.104138524	0.005570695	0.003617634	0.583788895	1.16E-29	1.89E-25	NA	N
Rpl30	24.7231916	22.70318065	0.118061819	0.078385837	0.918294896	1.48E-29	2.42E-25	NA	N
Dexi	0.245468406	0.157558639	0.006685785	0.004612995	0.641869322	1.50E-29	2.46E-25	NA	N
Ankrd40	0.300355751	0.210119121	0.00713269	0.005377846	0.699567496	1.72E-29	2.81E-25	NA	N
Caprin1	2.966118923	2.640550166	0.023406441	0.019365803	0.890237457	1.95E-29	3.19E-25	NA	N
Psmd4	4.837201423	5.328625814	0.032987964	0.027882635	1.101592708	2.14E-29	3.50E-25	NA	N
Nup43	2.33050991	2.662409431	0.023394759	0.020160307	1.14241498	2.17E-29	3.55E-25	NA	N
Trim8	0.346603422	0.249171067	0.007702264	0.005871193	0.718893846	2.31E-29	3.79E-25	NA	N
Cd164	1.305776724	1.088787916	0.015460025	0.01243551	0.833823958	2.43E-29	3.98E-25	NA	N
Parp1	3.832288667	3.33181874	0.034200959	0.025240093	0.869407038	2.66E-29	4.35E-25	NA	N
Wdr61	2.859562934	3.225838143	0.02316692	0.020795474	1.128087829	2.66E-29	4.36E-25	NA	N
Psmb2	9.292732509	10.01878914	0.04386308	0.040473	1.078131662	2.93E-29	4.79E-25	NA	N
Ddx24	2.655937659	3.009455974	0.02236739	0.020175754	1.1331049	3.00E-29	4.92E-25	NA	N
Zmiz1	0.34338472	0.239715093	0.007897503	0.005739527	0.698094816	3.71E-29	6.07E-25	NA	Y
Agap3	0.316449263	0.222645217	0.007205565	0.005355162	0.703573188	3.73E-29	6.11E-25	NA	N
Calu	1.06793156	0.891440501	0.014297419	0.012106857	0.834735609	4.16E-29	6.81E-25	NA	N
Tmem267	0.160088091	0.093208891	0.006205752	0.004021529	0.58223501	4.30E-29	7.04E-25	NA	N
Cdca7	3.744536676	3.330222277	0.02882863	0.023461037	0.889354963	4.62E-29	7.56E-25	NA	N
Ogdhl	0.077587667	0.169716321	0.003974924	0.005621874	2.187413628	4.65E-29	7.61E-25	NA	Y
Abracl	3.463493139	3.07650743	0.026606928	0.02073797	0.888267222	5.62E-29	9.21E-25	NA	N
Tle1	0.341013044	0.240820336	0.007831043	0.005790121	0.706190982	5.82E-29	9.54E-25	NA	N
Mtmr4	0.373369473	0.272381186	0.007915898	0.006018884	0.729521843	6.03E-29	9.88E-25	NA	N
Wdr86	0.60189734	0.469482992	0.010252986	0.008051631	0.780005094	6.14E-29	1.00E-24	NA	N
Bod1l	0.809249534	0.660198944	0.012337683	0.010102595	0.815816279	6.14E-29	1.01E-24	NA	N
Comt	1.602405556	1.23357485	0.027498157	0.018025305	0.769826867	7.11E-29	1.16E-24	NA	N
Bend3	0.390818228	0.284416063	0.008187343	0.00617649	0.727745132	7.20E-29	1.18E-24	NA	N
Msh6	1.027951889	0.850914896	0.014099945	0.011593264	0.827776966	7.58E-29	1.24E-24	NA	N
Actl6a	3.28019651	3.679602112	0.025547325	0.022760781	1.121762706	8.17E-29	1.34E-24	NA	N
H3f3b	39.00694562	40.42060666	0.163371825	0.117901982	1.036241265	8.33E-29	1.36E-24	NA	N
Sdc1	1.113162799	0.916983913	0.014806943	0.011848617	0.823764425	8.29E-29	1.36E-24	NA	N
Nkx1-2	2.43554125	1.718776864	0.046992291	0.031129977	0.705706324	9.06E-29	1.48E-24	NA	Y
Cnot1	1.058106048	0.869212821	0.01414738	0.011294543	0.821479872	9.55E-29	1.56E-24	NA	N
Dnajb6	3.228697273	3.626427607	0.02514343	0.022941144	1.12318601	9.57E-29	1.57E-24	NA	N
Hnrnpa0	1.712688463	1.404273609	0.021340647	0.015889444	0.819923552	9.92E-29	1.63E-24	NA	N
Mtpn	1.413010334	1.180768758	0.016447752	0.013053929	0.835640568	1.15E-28	1.88E-24	NA	N
Cand1	0.932407251	0.768512833	0.012716676	0.010399714	0.824224428	1.23E-28	2.01E-24	NA	N
Hnrnpc	13.3491445	14.26108314	0.060261392	0.051839193	1.068314388	1.59E-28	2.60E-24	NA	N
Atxn2	0.517872268	0.393221172	0.009574635	0.007330682	0.759301464	1.60E-28	2.62E-24	NA	N
Polr2m	5.753684567	5.218715461	0.035784023	0.028202891	0.907021475	1.75E-28	2.87E-24	NA	N
Trp53i11	0.510418431	0.386835319	0.009760561	0.007485987	0.75787882	1.83E-28	3.00E-24	NA	Y
Cdk16	0.830425208	0.680952966	0.012126543	0.010003834	0.820005173	1.94E-28	3.17E-24	NA	N
Hira	0.467050652	0.353432396	0.009014884	0.007030215	0.756732475	2.06E-28	3.38E-24	NA	N
Gatad2a	1.053023886	0.879528429	0.013793309	0.011441225	0.83524072	2.10E-28	3.44E-24	NA	N
Mprip	0.589530747	0.450571043	0.010545522	0.007981724	0.764287605	2.13E-28	3.49E-24	NA	N
Chchd10	2.873792987	2.480903844	0.027146824	0.021506125	0.86328551	2.17E-28	3.55E-24	NA	N
Aes	1.242927325	1.00478939	0.016759408	0.012567024	0.808405584	2.29E-28	3.75E-24	NA	N
Hprt	3.063188209	3.449097384	0.025463415	0.022731462	1.125982848	2.35E-28	3.85E-24	NA	N
Hbb-bt	0.189564628	0.350607884	0.053419867	0.039731666	1.849542752	2.39E-28	3.92E-24	NA	N
Ccnt1	0.789598509	0.643006263	0.011731239	0.009529815	0.814345842	2.52E-28	4.13E-24	NA	N
Evl	0.584956802	0.471693479	0.010138528	0.008479594	0.806373185	2.55E-28	4.17E-24	NA	N
Nptx2	0.395053363	0.264030456	0.009366837	0.006216703	0.668341243	2.84E-28	4.66E-24	NA	N
Rnpepl1	0.260714891	0.177944247	0.006626369	0.004901983	0.682524293	2.93E-28	4.80E-24	NA	N
Ly6e	2.180755548	1.861598919	0.021340253	0.016486632	0.853648599	3.00E-28	4.92E-24	NA	N
Cdkn1b	0.118583771	0.221171558	0.004692013	0.006057366	1.865108156	3.15E-28	5.16E-24	NA	N
Zc3h7b	0.452990005	0.335257276	0.009039309	0.00683873	0.740098617	3.48E-28	5.69E-24	NA	N
Fjx1	0.300525157	0.202996439	0.007706025	0.005469562	0.675472366	3.65E-28	5.98E-24	NA	N
Uqcrc1	4.962561409	5.474640796	0.034160131	0.029574215	1.103188524	3.76E-28	6.16E-24	NA	N
Mpped2	0.382009148	0.286135331	0.008205181	0.006514043	0.749027432	3.86E-28	6.32E-24	NA	N
6-Mar	0.351685584	0.253960457	0.007707948	0.005800608	0.722123592	3.93E-28	6.44E-24	NA	N
Dnaja1	12.84668812	13.94179049	0.070047687	0.059229255	1.085243945	4.19E-28	6.87E-24	NA	N
Ipo11	0.537184482	0.413606779	0.009705235	0.007529685	0.769952953	4.27E-28	7.00E-24	NA	N
Snrpg	7.209554464	6.526587253	0.04473829	0.032469424	0.905269152	4.36E-28	7.13E-24	NA	N
Acot2	0.113162799	0.216627778	0.00458501	0.006071293	1.91430206	4.79E-28	7.85E-24	NA	N
Rab1b	0.801118076	0.647181628	0.011934791	0.009542573	0.807847992	4.80E-28	7.87E-24	NA	N
Bzw1	4.465187193	4.975316223	0.033396148	0.029388379	1.114245833	4.82E-28	7.90E-24	NA	N
Vdac3	5.05251567	5.561709444	0.033129994	0.029472608	1.100780246	4.91E-28	8.05E-24	NA	N
Glg1	0.640013552	0.509885791	0.010701681	0.008620481	0.796679679	5.55E-28	9.09E-24	NA	N
Cdip1	0.640182958	0.508657743	0.01056091	0.008417032	0.794550584	6.13E-28	1.00E-23	NA	N
Limk2	0.378790446	0.267100577	0.009351946	0.006600017	0.705140746	6.18E-28	1.01E-23	NA	N
Ppdpf	3.156361172	2.733022228	0.027270094	0.01988863	0.865877534	6.48E-28	1.06E-23	NA	N
Ankrd13a	0.414026766	0.311801547	0.008317316	0.006541805	0.753095145	7.80E-28	1.28E-23	NA	N
Dpysl2	0.841267152	1.156330591	0.013751485	0.015620845	1.374510567	8.30E-28	1.36E-23	NA	N
Wdr5	1.165678469	0.996561464	0.013997358	0.012113004	0.85491968	9.06E-28	1.48E-23	NA	N
Rnf4	1.318312722	1.113103279	0.015377947	0.012690053	0.844339329	9.33E-28	1.53E-23	NA	N
Gm49359	0.271556836	0.180768758	0.007110977	0.004949063	0.665675596	1.04E-27	1.70E-23	NA	N
Pex6	0.359986448	0.266118138	0.007848412	0.006104063	0.73924488	1.08E-27	1.77E-23	NA	N
Strn3	0.537015077	0.423553973	0.009699428	0.007947929	0.788718959	1.08E-27	1.77E-23	NA	N
Prps1	2.3239031	2.673953089	0.022192497	0.020658545	1.1506302	1.09E-27	1.78E-23	NA	Y
Otub1	0.922242927	1.183224856	0.013153028	0.013789284	1.282986099	1.11E-27	1.81E-23	NA	N
Exosc2	2.298322887	1.91059806	0.024287756	0.016973419	0.831300976	1.13E-27	1.85E-23	NA	N
Podxl	0.683042521	0.52879774	0.012249847	0.009065683	0.774179827	1.18E-27	1.93E-23	NA	Y
Itsn1	0.422835846	0.316099718	0.008536135	0.006570589	0.747570766	1.42E-27	2.32E-23	NA	N
Nectin3	0.329154667	0.237750215	0.007499484	0.005752179	0.722305465	1.43E-27	2.34E-23	NA	N
Rnf5	1.215314247	1.001350853	0.015395152	0.012009888	0.823943977	1.44E-27	2.36E-23	NA	N
Hdac6	0.415043198	0.313398011	0.008435579	0.006627557	0.755097329	1.45E-27	2.37E-23	NA	N
Gm7324	0.173640522	0.106717426	0.005466297	0.003745804	0.614588259	1.62E-27	2.65E-23	NA	N
Ptk7	0.66322209	0.507798109	0.012028188	0.009080858	0.765653189	1.85E-27	3.03E-23	NA	Y
Mmp15	0.189734034	0.119734741	0.005643223	0.003953451	0.631066231	1.92E-27	3.14E-23	NA	Y
Ptn	1.455361681	1.217610217	0.022215307	0.01689927	0.836637541	2.15E-27	3.52E-23	NA	N
Asxl1	0.647467389	0.514183962	0.010852626	0.008642461	0.794146501	2.20E-27	3.60E-23	NA	N
Ppib	6.974250381	6.429939826	0.042461902	0.032487486	0.921954257	2.26E-27	3.71E-23	NA	N
Pan3	0.271048619	0.44848336	0.007287653	0.009152729	1.654623296	2.32E-27	3.80E-23	NA	N
Atxn10	2.375571743	2.710057718	0.023840889	0.020758728	1.140802304	2.36E-27	3.86E-23	NA	N
Znrf2	0.329154667	0.229645094	0.007605894	0.005462825	0.697681415	2.43E-27	3.98E-23	NA	N
Ylpm1	0.709300356	0.571411028	0.011129161	0.009009966	0.805598113	2.44E-27	3.99E-23	NA	N
Pard6g	0.312044723	0.222645217	0.007398841	0.005584041	0.713504188	2.48E-27	4.06E-23	NA	N
Zic2	0.309164831	0.213680462	0.007976727	0.005838688	0.691153844	2.79E-27	4.57E-23	NA	N
Trim44	0.571743181	0.450079823	0.010351763	0.008287296	0.78720628	2.92E-27	4.79E-23	NA	N
Ccnk	0.653227173	0.522657497	0.010538338	0.008483457	0.800115977	2.98E-27	4.87E-23	NA	N
Hist3h2a	0.488395731	0.36337959	0.009848163	0.007308896	0.744026958	3.31E-27	5.42E-23	NA	N
Rcbtb1	0.437404709	0.334274837	0.00848558	0.006704369	0.764223224	3.43E-27	5.61E-23	NA	N
Thap12	0.438929358	0.328748618	0.008828921	0.006776908	0.748978423	3.52E-27	5.76E-23	NA	N
Mdk	16.25275284	14.54525359	0.093239194	0.059392347	0.894940921	3.57E-27	5.84E-23	NA	N
Epn1	1.456208707	1.233820459	0.016206333	0.013107488	0.84728271	3.83E-27	6.28E-23	NA	N
Tmem243	0.403184821	0.298047403	0.008410492	0.006397617	0.739232697	3.88E-27	6.36E-23	NA	N
Ubl3	0.377943419	0.275082893	0.008219578	0.006179569	0.72784147	4.00E-27	6.54E-23	NA	N
Ammecr1	0.588514315	0.453763969	0.010368573	0.007934805	0.771033019	4.01E-27	6.56E-23	NA	N
Atp5a1	11.76198543	12.77379344	0.069532013	0.055520081	1.086023573	4.04E-27	6.62E-23	NA	N
Ruvbl1	3.165339658	3.557534078	0.027379314	0.023147058	1.123902792	4.08E-27	6.69E-23	NA	N
Tead1	0.397594444	0.289082648	0.008707986	0.006500361	0.727079194	4.22E-27	6.92E-23	NA	Y
Dck	0.601727935	0.468991772	0.010359102	0.007981786	0.779408342	4.23E-27	6.93E-23	NA	N
Snx18	0.373200068	0.275574113	0.007991226	0.006127849	0.738408528	4.30E-27	7.04E-23	NA	N
Lyar	10.06098594	10.7777232	0.046332518	0.041853573	1.071239266	4.37E-27	7.16E-23	NA	N
Kmt2a	0.42012536	0.308608621	0.008809972	0.006651702	0.734563181	4.59E-27	7.52E-23	NA	N
Ttyh3	0.422497035	0.315731303	0.008552412	0.006544017	0.747298268	4.73E-27	7.75E-23	NA	N
Taf5	0.41351855	0.312538377	0.008347428	0.006539792	0.755802555	4.80E-27	7.85E-23	NA	N
Sox1	0.070642046	0.028859143	0.003600089	0.001919248	0.408526427	5.14E-27	8.42E-23	NA	N
Cct5	11.96069795	13.18113717	0.082715165	0.061601877	1.102037459	5.35E-27	8.77E-23	NA	N
Sec13	2.191258682	2.506201646	0.021100117	0.019124631	1.143726967	5.71E-27	9.34E-23	NA	N
Eif3m	7.968151787	8.778214417	0.058840627	0.0450019	1.10166255	5.84E-27	9.57E-23	NA	N
Igfbp4	0.773335592	0.622497851	0.012409025	0.009839993	0.804951766	6.22E-27	1.02E-22	NA	N
Uchl3	4.458241572	4.909247206	0.030534803	0.027553787	1.101162224	6.82E-27	1.12E-22	NA	N
Xpo4	0.709639167	0.561341029	0.011540857	0.008872387	0.791023179	7.03E-27	1.15E-22	NA	N
Rpl22	20.36269693	19.17843547	0.08023853	0.060541375	0.94184162	7.49E-27	1.23E-22	NA	N
Pcgf2	0.517025241	0.366081297	0.012433653	0.007730074	0.708053046	7.52E-27	1.23E-22	NA	N
Zfp664	1.225647976	1.021122436	0.015738206	0.012506601	0.833128644	7.59E-27	1.24E-22	NA	N
B3gat3	0.394206336	0.292152769	0.008483991	0.006463677	0.741116372	7.73E-27	1.27E-22	NA	N
Dhcr24	0.767745214	0.622743461	0.011845552	0.00953286	0.811132976	8.14E-27	1.33E-22	NA	N
Chic2	1.480094867	1.259977895	0.0167883	0.013825332	0.851281849	8.61E-27	1.41E-22	NA	N
Suz12	0.538031509	0.419747022	0.009897959	0.007868916	0.780153234	9.06E-27	1.48E-22	NA	N
Psmc4	5.798407589	6.375168857	0.038392959	0.032518827	1.099468907	9.60E-27	1.57E-22	NA	N
Bcl2l13	0.61070642	0.479675795	0.010343492	0.00808735	0.785444166	1.10E-26	1.80E-22	NA	N
Vps36	1.523462646	1.783249417	0.016842146	0.015779571	1.170523886	1.16E-26	1.91E-22	NA	N
Snrpb	18.28358462	17.17364608	0.073817111	0.0583702	0.939293166	1.17E-26	1.92E-22	NA	N
Tcf7	0.502964594	0.386958124	0.009988149	0.007799985	0.769354599	1.21E-26	1.98E-22	NA	N
Tpr	3.349144503	3.778582832	0.028479359	0.026090565	1.128223291	1.27E-26	2.08E-22	NA	N
Nomo1	0.365068609	0.269065455	0.007968632	0.006045911	0.737027091	1.33E-26	2.17E-22	NA	N
Rps18	89.76452651	86.79589832	0.225862926	0.170322288	0.966928715	1.40E-26	2.29E-22	NA	N
Peg3	1.884126715	1.521797863	0.027273285	0.019136632	0.807694011	1.49E-26	2.45E-22	NA	Y
Car14	2.478062002	2.828564411	0.023765253	0.021715468	1.141442147	1.62E-26	2.66E-22	NA	Y
Lsm2	7.167203117	6.521797863	0.042398951	0.031705083	0.909950193	1.66E-26	2.72E-22	NA	N
Scap	0.327291208	0.230627533	0.007545692	0.005509997	0.704655448	1.79E-26	2.94E-22	NA	N
Uhrf2	1.598170422	1.334274837	0.019531723	0.015210952	0.834876443	1.81E-26	2.97E-22	NA	Y
Nrxn2	0.486362866	0.36792337	0.009339089	0.007084585	0.756479154	1.82E-26	2.97E-22	NA	N
Msantd2	0.377943419	0.285521307	0.007982184	0.006333076	0.755460454	1.94E-26	3.17E-22	NA	N
Eomes	0.095883449	0.286012526	0.004815009	0.011564519	2.982918625	2.11E-26	3.46E-22	Y	Y
Cdkn1c	0.701338303	0.530517008	0.016777225	0.011058687	0.756435242	2.13E-26	3.49E-22	NA	N
Hist1h4i	0.953582924	0.777723198	0.013783815	0.010880984	0.815580039	2.25E-26	3.69E-22	NA	N
Sf3b6	6.391665255	5.909861231	0.033593191	0.027925131	0.924619953	2.29E-26	3.75E-22	NA	N
Sf3b5	7.119261393	6.559007737	0.039604392	0.032090812	0.921304525	2.30E-26	3.77E-22	NA	N
Kdm6b	0.362527528	0.592656269	0.00886535	0.011367839	1.6347897	2.57E-26	4.21E-22	NA	N
Patz1	0.927155684	0.763477834	0.012874425	0.010277027	0.823462389	2.75E-26	4.51E-22	NA	N
Rpl3	64.9529053	68.86565148	0.231661833	0.162340487	1.060239741	3.04E-26	4.98E-22	NA	N
Fbl	7.526173132	8.186786197	0.047864511	0.038491237	1.087775428	3.09E-26	5.06E-22	NA	N
Msi2	0.525495511	0.402554341	0.009884466	0.007529138	0.766047155	3.15E-26	5.16E-22	NA	Y
Bag6	0.933423683	0.778460027	0.013056136	0.010824464	0.833983582	3.66E-26	6.00E-22	NA	N
Gnb1	5.585973234	6.459658602	0.046977903	0.048266759	1.156407009	3.67E-26	6.01E-22	NA	N
Gm2694	0.172793495	0.104015719	0.005603033	0.003702542	0.60196548	3.96E-26	6.48E-22	NA	N
Prrc2b	0.55124513	0.429080192	0.01003195	0.007853077	0.778383642	4.03E-26	6.61E-22	NA	N
Ube3b	0.264611215	0.18408449	0.006692996	0.004929442	0.695679093	5.00E-26	8.18E-22	NA	N
Amotl2	0.552769778	0.434360801	0.010019158	0.007969253	0.785789705	5.31E-26	8.70E-22	NA	Y
Rarg	0.581229883	0.454623603	0.010146531	0.007893488	0.782175205	5.36E-26	8.77E-22	NA	N
Yy1	1.352871421	1.162716444	0.01586222	0.013501212	0.859443422	5.87E-26	9.62E-22	NA	N
Rac3	0.45095714	0.342993983	0.008906311	0.006893943	0.760591089	6.17E-26	1.01E-21	NA	N
Glul	1.459088599	1.728478448	0.017257436	0.016342204	1.184628849	6.99E-26	1.15E-21	NA	N
Rps15a	54.82314078	51.91747513	0.214421904	0.14983257	0.946999285	7.26E-26	1.19E-21	NA	N
9-Mar	0.173471116	0.106840231	0.00542769	0.003678327	0.61589637	7.67E-26	1.26E-21	NA	N
Vapa	4.094528206	4.54267469	0.029000608	0.026712452	1.109450091	7.83E-26	1.28E-21	NA	N
Creb1	0.685583602	0.54672725	0.011274299	0.008832227	0.797462555	7.85E-26	1.29E-21	NA	N
Mn1	0.291546671	0.202259609	0.007883478	0.005715566	0.693746935	7.94E-26	1.30E-21	NA	Y
B230219D22Rik	0.615449771	0.492570306	0.010565424	0.008492103	0.800342008	8.03E-26	1.32E-21	NA	N
Gcn1l1	0.699813654	0.561218224	0.011271277	0.008946977	0.801953807	8.37E-26	1.37E-21	NA	N
Pura	0.239539217	0.163944492	0.006422978	0.004724902	0.68441608	8.44E-26	1.38E-21	NA	N
Txnl1	4.319667965	4.763600639	0.031670974	0.026826551	1.102770092	9.24E-26	1.51E-21	NA	N
Camk2n2	0.143316957	0.08534938	0.004987833	0.003407203	0.595528829	9.51E-26	1.56E-21	NA	N
Tln2	0.409452821	0.307626182	0.008792464	0.006758473	0.751310448	9.68E-26	1.59E-21	NA	Y
Eef1d	14.16889717	15.3005035	0.070923686	0.053931801	1.079865519	1.02E-25	1.68E-21	NA	N
Gna11	1.006945621	0.848090384	0.013514042	0.011298132	0.842240501	1.06E-25	1.74E-21	NA	N
Zfp503	0.13806539	0.071840845	0.005756475	0.003405633	0.520339273	1.12E-25	1.83E-21	NA	Y
Gng5	15.19464679	13.93626428	0.079465145	0.054117495	0.91718251	1.19E-25	1.95E-21	NA	N
Mphosph8	2.480941894	2.812354169	0.022000838	0.020289441	1.133583248	1.25E-25	2.04E-21	NA	N
Ccdc124	2.479078435	2.78914405	0.021293821	0.0190026	1.125072935	1.31E-25	2.14E-21	NA	N
Eml1	0.209554464	0.135453764	0.006168789	0.004285422	0.646389304	1.35E-25	2.20E-21	NA	N
Dgcr2	0.560901237	0.43915019	0.00996824	0.007796024	0.782936748	1.43E-25	2.34E-21	NA	N
Sall1	0.464001355	0.343239592	0.009571991	0.007001002	0.73973834	1.43E-25	2.35E-21	NA	N
Rai1	0.371844825	0.271767162	0.008193333	0.00611549	0.730861757	1.54E-25	2.52E-21	NA	N
Emsy	0.570218533	0.447869336	0.010000996	0.007871136	0.785434548	1.61E-25	2.64E-21	NA	N
Nmd3	1.287480942	1.55200786	0.016167956	0.015660255	1.205460841	1.62E-25	2.65E-21	NA	N
Mcmbp	1.386583093	1.739039666	0.018380142	0.019112412	1.254190733	1.67E-25	2.73E-21	NA	N
Polr1a	0.617313231	0.49342994	0.010458167	0.00834528	0.799318588	2.00E-25	3.28E-21	NA	N
Dlg1	0.35439607	0.236890581	0.009369698	0.006006566	0.66843456	2.56E-25	4.19E-21	NA	N
Ap2b1	0.53837032	0.419992632	0.009789851	0.007665329	0.780118472	2.77E-25	4.54E-21	NA	N
Msi1	0.685244791	0.551393835	0.011041157	0.008769048	0.804666949	2.80E-25	4.58E-21	NA	N
Hspe1	39.03845502	37.04703426	0.12863592	0.092340309	0.948988228	2.88E-25	4.71E-21	NA	N
Arid1a	2.110960529	1.806582341	0.021697848	0.016774739	0.855810574	2.94E-25	4.82E-21	NA	N
Cope	2.531424699	2.857055139	0.022488784	0.02044803	1.128635246	3.05E-25	5.00E-21	NA	N
Ppp4r1	0.454006437	0.352818372	0.008811883	0.007002841	0.777121958	3.20E-25	5.24E-21	NA	N
Csk	0.766220566	0.625445168	0.011552121	0.009286443	0.81627301	3.23E-25	5.29E-21	NA	N
Pxdn	0.430797899	0.323713619	0.008815495	0.006743163	0.751428035	3.31E-25	5.42E-21	NA	Y
Eef2	18.13671015	16.8560727	0.0973376	0.080516558	0.929389761	3.38E-25	5.54E-21	NA	N
Zmiz2	0.407250551	0.306643743	0.008465851	0.006476897	0.752960905	3.90E-25	6.38E-21	NA	N
Tlk2	0.472132814	0.365467273	0.0090907	0.007136203	0.774077255	3.94E-25	6.46E-21	NA	N
Npm3	6.633576148	7.272995211	0.040341264	0.038438935	1.096391305	4.30E-25	7.04E-21	NA	Y
5430416N02Rik	0.453837032	0.344344836	0.009181816	0.007046968	0.75874116	4.51E-25	7.38E-21	NA	N
Spata13	0.323564289	0.236890581	0.007380932	0.005652091	0.732128324	4.91E-25	8.04E-21	NA	N
Slc25a1	0.597153989	0.477588112	0.010241184	0.008173864	0.799773795	5.47E-25	8.96E-21	NA	N
Magt1	0.544468914	0.428711777	0.009902112	0.007823803	0.787394406	5.60E-25	9.17E-21	NA	N
Six3	0.300694562	0.156084981	0.011462178	0.006153644	0.519081489	5.86E-25	9.59E-21	NA	Y
Atp5e	5.430628494	4.939088788	0.035079028	0.027759893	0.90948751	5.90E-25	9.66E-21	NA	N
Usp7	0.643909876	0.521183839	0.010684865	0.008705048	0.809404946	6.21E-25	1.02E-20	NA	N
Zcchc11	0.455869897	0.342993983	0.009186635	0.006874224	0.752394455	6.47E-25	1.06E-20	NA	Y
Hbb-bs	1.387599526	2.193049245	0.302660155	0.205644614	1.580462665	6.61E-25	1.08E-20	NA	N
Spink1	0.954938167	0.915755864	0.021245812	0.024868893	0.958968754	6.95E-25	1.14E-20	NA	N
Tspan13	1.813315263	1.504113963	0.023319858	0.017512555	0.829482878	7.09E-25	1.16E-20	NA	Y
Surf6	0.515331188	0.412747145	0.009227331	0.007554467	0.800935699	7.30E-25	1.20E-20	NA	N
Prpf40a	3.379637472	3.761390151	0.026926672	0.023908828	1.112956695	8.31E-25	1.36E-20	NA	N
Dcp2	0.566322209	0.445413238	0.010057006	0.007863338	0.78650145	8.76E-25	1.43E-20	NA	N
Dpf2	1.558360156	1.346923738	0.016599369	0.013870159	0.864321212	8.86E-25	1.45E-20	NA	N
Serbp1	26.63476199	28.02971878	0.100523535	0.079693688	1.052373541	8.92E-25	1.46E-20	NA	N
Arhgdia	5.337624936	4.911089279	0.031678371	0.026227172	0.920088867	8.95E-25	1.47E-20	NA	N
Mybbp1a	2.246315433	1.979982807	0.020920324	0.017545306	0.881435785	9.64E-25	1.58E-20	NA	N
Rbm38	0.893613417	0.754758688	0.012939486	0.01107442	0.84461432	9.90E-25	1.62E-20	NA	N
Crls1	0.506522107	0.414589218	0.009401649	0.008066772	0.818501723	1.16E-24	1.90E-20	NA	N
Ephb1	0.140775877	0.083507307	0.004997208	0.003375029	0.5931933	1.16E-24	1.90E-20	NA	N
1190002N15Rik	0.306793156	0.212820828	0.007912822	0.005590571	0.693694835	1.16E-24	1.90E-20	NA	Y
Irak1	0.526173132	0.401817512	0.010879473	0.007715956	0.763660262	1.17E-24	1.92E-20	NA	N
Nme2	0.397255633	0.297433378	0.00830232	0.006314536	0.748720355	1.21E-24	1.99E-20	NA	N
Ube4b	0.707267491	0.5782881	0.010972015	0.008932305	0.817637043	1.25E-24	2.05E-20	NA	N
Cad	0.690496358	0.563919931	0.011064986	0.009001805	0.816687771	1.28E-24	2.10E-20	NA	N
Urm1	1.175503981	0.999508781	0.014473422	0.012038121	0.850281068	1.29E-24	2.11E-20	NA	N
B4galnt4	0.203794681	0.130909984	0.005936548	0.004066649	0.642362124	1.48E-24	2.43E-20	NA	N
Eid1	1.10503134	0.944369397	0.014051507	0.011904444	0.8546087	1.71E-24	2.80E-20	NA	N
Rgs19	0.86633915	0.723075034	0.012347365	0.010178277	0.834632758	1.84E-24	3.01E-20	NA	N
Pfdn2	6.12451296	6.586884441	0.03502504	0.030258315	1.075495225	1.85E-24	3.03E-20	NA	N
Rps26	35.48043368	33.83102051	0.142332293	0.121670187	0.953512035	1.90E-24	3.12E-20	NA	N
Clint1	0.697103168	0.56993737	0.01104796	0.008939124	0.817579658	2.20E-24	3.60E-20	NA	N
Synrg	0.190072844	0.118015473	0.005880447	0.003878981	0.620896025	2.48E-24	4.06E-20	NA	N
Nup153	0.54277486	0.425273241	0.009952525	0.007775372	0.783516835	2.52E-24	4.13E-20	NA	N
Ctnnbip1	1.706081653	1.452658725	0.018556722	0.014550808	0.851459086	2.66E-24	4.35E-20	NA	N
Tfrc	0.563272912	0.443571165	0.010176638	0.007976021	0.787488899	2.79E-24	4.57E-20	NA	N
Sox13	0.221582246	0.1439273	0.006407047	0.004413252	0.649543463	2.80E-24	4.58E-20	NA	N
Sptan1	0.355920718	0.267837406	0.007839596	0.006112119	0.752519852	2.87E-24	4.69E-20	NA	N
Lmo1	0.128748094	0.054893774	0.006366557	0.002780182	0.426365719	2.90E-24	4.76E-20	NA	N
Plagl2	0.252075216	0.17045315	0.006749016	0.004758741	0.676199559	2.92E-24	4.78E-20	NA	Y
Lasp1	0.380992716	0.291538745	0.008358675	0.006708624	0.765208186	3.10E-24	5.08E-20	NA	N
Dnajc8	5.835676775	6.30529289	0.03368455	0.030065982	1.080473291	3.57E-24	5.85E-20	NA	N
Ap1g1	0.407758767	0.312538377	0.008391879	0.006629129	0.766478619	3.60E-24	5.90E-20	NA	N
Gap43	0.575300695	0.441974702	0.011607761	0.008633924	0.768249902	3.69E-24	6.04E-20	NA	N
Ddah2	1.458919194	1.233943264	0.017235732	0.013647845	0.845792741	3.92E-24	6.43E-20	NA	N
Brwd1	0.501948162	0.387817758	0.0095173	0.007254536	0.772625117	4.06E-24	6.65E-20	NA	N
Polr2c	4.378112824	4.775144296	0.028667528	0.025043882	1.090685528	4.46E-24	7.31E-20	NA	N
Zfp598	0.356767745	0.266732163	0.007742773	0.005982184	0.747635307	4.79E-24	7.84E-20	NA	N
Mapk8ip1	0.326613586	0.237750215	0.007516375	0.005619544	0.727925062	4.82E-24	7.89E-20	NA	N
Snf8	2.650686092	2.333046789	0.02315895	0.017953635	0.880167137	4.94E-24	8.09E-20	NA	N
Rpl39	37.63882771	35.72651357	0.154472526	0.118472279	0.949193047	5.20E-24	8.51E-20	NA	N
Zfp691	0.106386583	0.196487781	0.004612417	0.00579906	1.846922565	5.74E-24	9.40E-20	NA	N
Siah1a	0.552600373	0.445536043	0.009696106	0.007901712	0.806253606	6.29E-24	1.03E-19	NA	N
Nup37	1.83584618	2.105612182	0.019550138	0.017672689	1.146943685	6.60E-24	1.08E-19	NA	N
Rfwd3	0.658986956	0.532359081	0.010888485	0.008676523	0.807844642	6.71E-24	1.10E-19	NA	N
Slc3a2	1.670675927	1.926317082	0.018586661	0.017002219	1.153016603	6.90E-24	1.13E-19	NA	N
Pkn2	1.13366085	0.958737566	0.01507316	0.012342577	0.845700516	6.90E-24	1.13E-19	NA	N
Psmc2	3.796205319	4.214417291	0.03082873	0.025892055	1.110165794	7.46E-24	1.22E-19	NA	N
AI837181	0.296628833	0.214417291	0.007045912	0.005284684	0.722847098	7.81E-24	1.28E-19	NA	N
Csnk1e	0.922751143	0.761267346	0.013317269	0.010510262	0.824997456	8.49E-24	1.39E-19	NA	N
Qars	1.542436049	1.321994351	0.018479275	0.015346014	0.857082115	8.84E-24	1.45E-19	NA	N
Rnf126	1.993901406	1.760653322	0.019285429	0.016323664	0.883019249	9.06E-24	1.48E-19	NA	N
Cxcl12	1.139251228	0.956158664	0.015867256	0.012895506	0.839286928	9.60E-24	1.57E-19	NA	N
Stox2	0.255802135	0.180277539	0.006686692	0.004972542	0.704753849	9.62E-24	1.58E-19	NA	Y
Cct4	10.28172116	11.28810021	0.074589048	0.055824705	1.097880407	9.92E-24	1.62E-19	NA	N
Slc2a3	5.658139929	4.935773057	0.091634331	0.072274804	0.872331388	1.02E-23	1.67E-19	NA	Y
Paip1	0.714382517	1.001719268	0.013202189	0.014960938	1.402216941	1.14E-23	1.87E-19	NA	N
Nr2f6	0.682026088	0.553113103	0.011145917	0.008946594	0.810985258	1.20E-23	1.97E-19	NA	N
Tnks2	0.850923259	0.710671743	0.012526539	0.010326721	0.835177244	1.40E-23	2.29E-19	NA	N
Dnaaf5	0.223784516	0.154979737	0.006191082	0.004618817	0.692540037	1.53E-23	2.51E-19	NA	N
Myh10	1.003557513	0.845634287	0.013668431	0.0112311	0.842636596	1.57E-23	2.57E-19	NA	Y
Trim37	0.55819075	0.445781653	0.00998824	0.007994901	0.798618846	1.59E-23	2.60E-19	NA	N
Slc35e1	0.206335761	0.137050227	0.005938598	0.004199128	0.664209763	1.61E-23	2.64E-19	NA	N
Nsmce2	1.580044045	1.842564166	0.017312284	0.016446854	1.166147343	1.70E-23	2.78E-19	NA	N
Larp1	0.817042182	0.693110647	0.012671878	0.010838209	0.848316846	1.70E-23	2.78E-19	NA	N
Pdhb	1.493308487	1.738548447	0.016664811	0.015747007	1.164225919	1.73E-23	2.83E-19	NA	N
Pde7a	0.428426224	0.327888984	0.008591285	0.00660285	0.7653336	1.79E-23	2.93E-19	NA	N
Wnt8a	0.426562765	0.301731549	0.01077903	0.007686963	0.707355572	1.85E-23	3.04E-19	NA	Y
Prrx1	0.164831442	0.099349134	0.005836059	0.003806445	0.602731695	1.88E-23	3.09E-19	NA	Y
Pprc1	0.602913773	0.489745794	0.010166921	0.008233831	0.812298236	2.00E-23	3.27E-19	NA	N
Hotairm1	0.278333051	0.154365713	0.009577385	0.005234982	0.554607914	2.01E-23	3.29E-19	NA	N
Cenpk	1.081822802	1.328257399	0.014039857	0.014242834	1.227795713	2.09E-23	3.43E-19	NA	N
Fdps	0.900897849	1.110524377	0.013087086	0.012815242	1.232686235	2.13E-23	3.49E-19	NA	N
Pcdh1	0.372861257	0.280240698	0.00805115	0.006180394	0.75159511	2.30E-23	3.76E-19	NA	N
Dnajc5	0.893105201	0.750583323	0.012810585	0.010602086	0.840419832	2.37E-23	3.88E-19	NA	N
Ep400	0.619684906	0.499324573	0.010491983	0.008363648	0.805771721	2.39E-23	3.92E-19	NA	N
Cs	1.342707098	1.16111998	0.015443893	0.01305549	0.86476044	2.52E-23	4.12E-19	NA	N
Zdbf2	0.3521938	0.253592042	0.008203816	0.005937484	0.72003551	2.59E-23	4.24E-19	NA	N
Cherp	0.827714721	0.693356257	0.011883301	0.009842869	0.837675396	2.67E-23	4.38E-19	NA	N
Atp1a1	1.4465526	1.25580253	0.017400725	0.015009346	0.868134715	2.68E-23	4.39E-19	NA	N
Dvl2	0.499915297	0.397150927	0.009135715	0.007314934	0.794436436	2.93E-23	4.79E-19	NA	N
Slc38a10	0.448924276	0.354169225	0.00885589	0.007115255	0.788928655	2.99E-23	4.90E-19	NA	N
Gm13075	1.326613586	0.819599656	0.038944542	0.021015636	0.617813404	3.06E-23	5.01E-19	NA	N
Shisa2	0.456716924	0.281591551	0.013202452	0.007548029	0.616555981	3.08E-23	5.04E-19	NA	Y
Rprd1a	0.690835169	0.558025298	0.011200649	0.008801746	0.807754618	3.39E-23	5.55E-19	NA	N
Csnk2a2	0.809080129	0.666584797	0.012421868	0.009986225	0.823879827	3.45E-23	5.65E-19	NA	N
Eif3k	12.09452821	12.8963527	0.057918573	0.048231126	1.066296467	3.51E-23	5.74E-19	NA	N
Gjc1	0.508385567	0.402554341	0.009666335	0.007703409	0.791828816	3.54E-23	5.80E-19	NA	N
Polg	0.33711672	0.248188628	0.009461964	0.007011514	0.736209785	3.68E-23	6.03E-19	NA	Y
Ndufa9	1.836015585	2.101682427	0.019697377	0.017761496	1.144697487	3.73E-23	6.10E-19	NA	N
Pdia3	4.351007962	4.81161734	0.037635866	0.032191149	1.105862683	3.87E-23	6.33E-19	NA	N
Aph1a	0.617821447	0.5025175	0.010254871	0.008318397	0.813370113	3.90E-23	6.39E-19	NA	N
Ccny	0.447060817	0.346432519	0.0089315	0.006940492	0.77491139	4.10E-23	6.71E-19	NA	N
Hif1a	0.851600881	0.714478693	0.012235815	0.010095421	0.838983037	4.42E-23	7.24E-19	NA	N
Ctnnd1	0.421480603	0.321134717	0.008640998	0.006617336	0.761920512	4.52E-23	7.40E-19	NA	N
Uba52	1.244282568	1.501903475	0.014788843	0.015052273	1.207043732	4.89E-23	8.02E-19	NA	N
Fasn	0.733694731	0.591182611	0.012117205	0.0094542	0.805761014	4.92E-23	8.05E-19	NA	N
Cmtm4	0.308995426	0.223259241	0.007350537	0.005487	0.722532511	5.32E-23	8.71E-19	NA	N
Pold1	0.928510927	0.79393344	0.013048435	0.011106357	0.855060955	5.48E-23	8.97E-19	NA	N
Pdap1	9.941724547	9.288223014	0.048528022	0.037721314	0.934266783	5.64E-23	9.24E-19	NA	N
Fzd10	0.292224293	0.203610463	0.008126698	0.005941397	0.696760906	6.07E-23	9.93E-19	NA	Y
Efnb1	0.309842453	0.219083876	0.008303811	0.00603052	0.70708153	6.29E-23	1.03E-18	NA	Y
Sort1	0.189395223	0.126120594	0.005604327	0.004020065	0.665912226	6.37E-23	1.04E-18	NA	N
Wac	0.989158055	0.839125629	0.013457203	0.011168	0.848323102	6.77E-23	1.11E-18	NA	N
Cdh1	1.307470778	1.11212084	0.016222717	0.013053193	0.850589443	6.82E-23	1.12E-18	NA	N
Mbd3	4.699813654	4.246100946	0.033717537	0.026038203	0.903461554	7.87E-23	1.29E-18	NA	N
Chtf8	1.378112824	1.177207417	0.016216622	0.013096254	0.854217011	8.05E-23	1.32E-18	NA	N
Rad23a	1.320345587	1.129927545	0.015825315	0.013001035	0.855781665	8.74E-23	1.43E-18	NA	N
Morc2a	0.437065899	0.33206435	0.00889473	0.00667957	0.759758084	9.90E-23	1.62E-18	NA	N
Fam53c	0.253938675	0.17978632	0.006553601	0.004876739	0.70799109	9.99E-23	1.64E-18	NA	N
H2afx	7.743350839	6.95984281	0.053229669	0.038332793	0.898815378	1.02E-22	1.67E-18	NA	N
Plekha3	0.236998137	0.166891809	0.006472277	0.004885085	0.704190385	1.10E-22	1.80E-18	NA	N
Ndufv2	4.562934101	4.965737443	0.030036724	0.026156863	1.088277265	1.11E-22	1.82E-18	NA	N
Cdc42se2	0.754870405	0.63207663	0.011657134	0.009727565	0.837331317	1.18E-22	1.94E-18	NA	N
Lrp2	0.417245468	0.270293504	0.013300609	0.007998929	0.647804528	1.42E-22	2.32E-18	NA	Y
Nup133	0.620023717	0.500675427	0.010793398	0.008661319	0.807510121	1.43E-22	2.35E-18	NA	N
Ensa	0.397763849	0.306889353	0.008244408	0.006459143	0.771536563	1.54E-22	2.52E-18	NA	N
Ikbkap	0.706081653	0.582709075	0.011123863	0.009044903	0.825271514	1.54E-22	2.53E-18	NA	N
2900011O08Rik	0.725224462	0.58713005	0.0117161	0.009106299	0.809583903	1.58E-22	2.59E-18	NA	N
Shisa4	0.398949687	0.30529289	0.008350646	0.006483567	0.765241583	1.63E-22	2.67E-18	NA	N
Lmo4	0.952227681	0.800319293	0.013695287	0.011197716	0.840470518	1.69E-22	2.77E-18	NA	N
Tnrc6a	0.78773505	0.649269311	0.011976228	0.009615759	0.824222956	1.70E-22	2.79E-18	NA	N
Tyro3	0.296798238	0.212698023	0.007279155	0.005397611	0.716641797	1.73E-22	2.84E-18	NA	N
Dusp9	0.742842622	0.649269311	0.015477247	0.014447204	0.874033465	1.76E-22	2.88E-18	NA	Y
Eif2s2	10.80348975	11.63797126	0.053281376	0.04903534	1.077241848	1.79E-22	2.93E-18	NA	N
Flrt3	0.333559207	0.23283802	0.009472703	0.006716097	0.698041053	1.84E-22	3.01E-18	NA	Y
Kctd2	0.196002033	0.131278399	0.005805502	0.00416235	0.669780801	1.87E-22	3.06E-18	NA	N
Clic4	1.366762663	1.148839494	0.017742185	0.013575969	0.840555222	1.94E-22	3.17E-18	NA	N
Msl2	0.34999153	0.262679602	0.007702391	0.005921963	0.750531312	1.97E-22	3.22E-18	NA	N
Nol4l	0.405895307	0.280240698	0.011041534	0.00723707	0.690426059	2.05E-22	3.35E-18	NA	N
Cdc25a	1.120786041	0.948913177	0.014936711	0.01211602	0.84664971	2.08E-22	3.41E-18	NA	N
Hoxa1	1.07674064	0.679233698	0.029288668	0.015977964	0.63082387	2.08E-22	3.41E-18	NA	Y
Zfp553	0.816195155	0.68156699	0.012298486	0.009994925	0.835053952	2.19E-22	3.59E-18	NA	N
Mif	63.40335423	64.91035245	0.188106165	0.146890133	1.023768431	2.26E-22	3.70E-18	NA	N
Eif4g3	0.720819922	0.586638831	0.011470494	0.009060382	0.813849358	2.43E-22	3.97E-18	NA	N
Sdhd	3.908690496	3.559376151	0.027185288	0.021493589	0.910631362	2.64E-22	4.32E-18	NA	N
Coa6	0.947653735	0.790126489	0.01311097	0.010393679	0.833771302	2.67E-22	4.37E-18	NA	N
Drosha	0.634253769	0.516271644	0.010508605	0.008429973	0.813982777	2.88E-22	4.72E-18	NA	N
Rnf130	0.328477046	0.254574481	0.007384996	0.006023153	0.775014524	2.90E-22	4.75E-18	NA	N
Nbr1	0.360494664	0.270907528	0.007857254	0.005959095	0.751488316	2.99E-22	4.90E-18	NA	N
Atp5o.1	9.232932407	9.808055999	0.044230792	0.038673818	1.062290458	3.10E-22	5.07E-18	NA	N
Aif1l	1.099271557	0.939088788	0.014127846	0.011672857	0.854282804	3.19E-22	5.22E-18	NA	N
Hic2	0.360494664	0.277047771	0.008048538	0.006408619	0.768521143	3.30E-22	5.41E-18	NA	N
Uba1	1.634761985	1.434974825	0.017979695	0.015488645	0.877788227	3.33E-22	5.45E-18	NA	Y
Aup1	0.590377774	0.488517745	0.009755302	0.008141524	0.827466356	3.54E-22	5.80E-18	NA	N
Slc38a2	1.632220905	1.41237873	0.017981295	0.014672476	0.865311017	3.79E-22	6.20E-18	NA	N
Rps27l	25.66813485	23.93958001	0.114643331	0.077130714	0.93265756	3.89E-22	6.37E-18	NA	N
Phpt1	0.760121972	0.630357362	0.011620184	0.009386416	0.82928449	4.06E-22	6.66E-18	NA	N
Nck1	0.640013552	0.524622375	0.010787167	0.008822696	0.819705103	4.43E-22	7.26E-18	NA	N
Rbm22	1.494833136	1.303082402	0.016599324	0.013997378	0.871724322	4.50E-22	7.37E-18	NA	N
1810032O08Rik	0.384889039	0.296450939	0.008124259	0.006372493	0.770224426	4.57E-22	7.49E-18	NA	N
Plekho1	0.196510249	0.136559008	0.005669991	0.004275823	0.694920537	4.60E-22	7.54E-18	NA	N
Phlda1	0.2012536	0.14368169	0.006493244	0.005063525	0.713933514	4.69E-22	7.69E-18	NA	Y
Fam53b	0.354226664	0.260469115	0.008178451	0.006027256	0.735317639	4.87E-22	7.97E-18	NA	N
2900097C17Rik	0.962392004	0.810266487	0.013459704	0.010937796	0.841929778	5.67E-22	9.28E-18	NA	N
Paxip1	0.488395731	0.382537148	0.009128179	0.007026541	0.783252441	6.29E-22	1.03E-17	NA	N
Sel1l	0.304929697	0.216996193	0.007586385	0.005375155	0.71162696	6.31E-22	1.03E-17	NA	N
Fn3krp	0.02642724	0.068525114	0.002221127	0.0032534	2.592972728	6.34E-22	1.04E-17	NA	N
Kdm2b	0.723530408	0.598673707	0.011388739	0.009254602	0.827434066	6.38E-22	1.04E-17	NA	N
Sipa1l1	0.358461799	0.262065578	0.008028234	0.005849729	0.731083698	6.43E-22	1.05E-17	NA	N
Mepce	0.309842453	0.227557411	0.007303343	0.005477676	0.734429414	6.54E-22	1.07E-17	NA	N
Usf2	1.011519566	0.857177944	0.013704388	0.011181257	0.847416079	6.78E-22	1.11E-17	NA	N
Frem2	0.197357276	0.13005035	0.005968479	0.004148945	0.658958984	7.13E-22	1.17E-17	NA	Y
Rae1	2.272403862	2.550411396	0.020589883	0.01848278	1.122340724	7.36E-22	1.21E-17	NA	N
Pygo2	0.348297476	0.26489009	0.007568912	0.005889405	0.760528307	7.44E-22	1.22E-17	NA	N
Ptp4a2	2.034219888	1.795407098	0.019681213	0.016130627	0.882602274	7.90E-22	1.29E-17	NA	N
Ddit4	1.502286973	1.252363994	0.02212191	0.017058281	0.833638324	8.03E-22	1.31E-17	NA	Y
Ankrd17	0.795697103	0.670760162	0.011899986	0.009895592	0.842984296	8.14E-22	1.33E-17	NA	N
Abr	0.264441809	0.187154611	0.006691986	0.004885984	0.707734574	8.26E-22	1.35E-17	NA	N
Enho	0.24055565	0.168979492	0.006456673	0.004784145	0.702454887	8.46E-22	1.39E-17	NA	N
Zfp462	0.681179061	0.555200786	0.01147308	0.009117063	0.815058503	9.09E-22	1.49E-17	NA	Y
Prelid1	7.943926817	7.305415694	0.0459182	0.033530133	0.919622734	9.32E-22	1.53E-17	NA	N
Ephb4	0.237336947	0.168733882	0.006294783	0.004712156	0.710946541	9.41E-22	1.54E-17	NA	Y
Crabp1	0.475351516	0.375905686	0.010375024	0.007980305	0.790795176	1.02E-21	1.67E-17	NA	Y
Mgat4b	0.245637811	0.183470465	0.006534915	0.005378419	0.746914591	1.14E-21	1.86E-17	NA	N
Cxxc5	1.007115026	0.861967334	0.014677755	0.012420974	0.855877741	1.15E-21	1.88E-17	NA	N
Id4	0.173301711	0.10327889	0.006525877	0.004146883	0.595948472	1.16E-21	1.90E-17	NA	N
Cdipt	0.944435033	0.793319415	0.013194932	0.010653689	0.839993634	1.19E-21	1.95E-17	NA	N
Utp18	1.493308487	1.74014491	0.017262105	0.01631795	1.165294997	1.20E-21	1.97E-17	NA	N
Hdlbp	1.461290869	1.270539113	0.017560015	0.014754367	0.869463527	1.21E-21	1.98E-17	NA	N
Tle3	0.500084703	0.393343976	0.009699557	0.007499726	0.786554706	1.21E-21	1.99E-17	NA	N
Ddt	3.727087921	3.401080683	0.026384555	0.021289476	0.912530306	1.24E-21	2.03E-17	NA	N
Tcf4	0.644756903	0.516762864	0.011104498	0.008601658	0.80148481	1.24E-21	2.03E-17	NA	N
Por	0.635778418	0.520078595	0.010993923	0.008893914	0.818018638	1.27E-21	2.08E-17	NA	Y
Cks1brt	0.129933932	0.078840722	0.004668553	0.003153636	0.606775466	1.28E-21	2.09E-17	NA	N
Igf2bp2	1.376079959	1.176961808	0.016430311	0.013268286	0.855300449	1.37E-21	2.25E-17	NA	Y
Nploc4	0.300863967	0.223136436	0.007211125	0.005455914	0.741652243	1.43E-21	2.34E-17	NA	N
Sod2	1.640013552	1.870072455	0.017277515	0.015838771	1.140278659	1.48E-21	2.42E-17	NA	N
Dot1l	0.438251736	0.341029105	0.008886453	0.006942934	0.778158023	1.63E-21	2.66E-17	NA	N
G0s2	0.218702355	0.145892177	0.006349637	0.004401896	0.667080963	1.70E-21	2.79E-17	NA	N
Bcat2	1.151109605	1.377993369	0.014913952	0.014519177	1.197100052	1.76E-21	2.88E-17	NA	Y
Rnf44	0.643571066	0.522780302	0.010637177	0.008428121	0.812311693	1.88E-21	3.07E-17	NA	N
Fbxo45	0.202947654	0.137295837	0.005900257	0.004219644	0.676508619	1.95E-21	3.19E-17	NA	N
Agap1	0.413687955	0.320397888	0.008470604	0.006598904	0.7744917	1.95E-21	3.19E-17	NA	N
Midn	0.863798069	0.73130296	0.012264507	0.010170536	0.84661333	1.98E-21	3.25E-17	NA	N
Foxd3	0.003218702	0.028490728	0.000775247	0.002379489	8.851619408	2.15E-21	3.53E-17	Y	Y
Polr2b	0.830764018	0.698268451	0.012176947	0.00994981	0.840513595	2.22E-21	3.64E-17	NA	N
Gli3	0.302049805	0.21945229	0.007295768	0.005404916	0.726543393	2.26E-21	3.70E-17	NA	Y
Kcmf1	0.805692021	0.695935159	0.01187405	0.010433371	0.86377318	2.44E-21	3.99E-17	NA	N
Fabp5	12.2608843	11.47243031	0.063138406	0.051109081	0.935693546	2.53E-21	4.14E-17	NA	N
Psmb4	6.254277486	6.74849564	0.038932394	0.031507766	1.079020823	2.69E-21	4.41E-17	NA	N
Plekha5	0.534643402	0.432518728	0.009777538	0.007902736	0.80898544	3.03E-21	4.96E-17	NA	N
Poldip3	0.622903608	0.519218961	0.010414262	0.008649989	0.833546241	3.22E-21	5.28E-17	NA	N
Zmym4	0.443842114	0.352818372	0.008657222	0.006963965	0.794918644	3.26E-21	5.35E-17	NA	N
Gnpat	0.910045739	0.779565271	0.012347008	0.01039585	0.856622076	3.28E-21	5.37E-17	NA	N
Timm10b	1.550736913	1.346186909	0.016917012	0.013844123	0.868094967	3.35E-21	5.48E-17	NA	N
Colec12	0.261053702	0.189242294	0.006933214	0.005212483	0.724917107	3.37E-21	5.51E-17	NA	Y
Sec62	1.862612231	2.121085595	0.019041134	0.017772873	1.138769283	3.46E-21	5.66E-17	NA	N
Crkl	0.346603422	0.264767285	0.00760853	0.005924552	0.763891145	3.96E-21	6.49E-17	NA	N
Ski	0.441470439	0.342011544	0.008890143	0.006822998	0.774709955	4.62E-21	7.57E-17	NA	N
Ric1	0.112993393	0.196856196	0.004772808	0.005693835	1.742192087	4.65E-21	7.61E-17	NA	N
Phgdh	4.051838048	4.437676532	0.034335884	0.027372601	1.095225544	5.46E-21	8.94E-17	NA	N
Slc24a5	1.146705065	1.488272136	0.021316581	0.021778566	1.297868284	5.49E-21	8.98E-17	NA	N
Clpp	2.678468575	2.979982807	0.021647131	0.020072123	1.112569636	5.50E-21	9.00E-17	NA	N
Tulp3	0.528544808	0.412992755	0.011103057	0.008351339	0.781376997	5.88E-21	9.63E-17	NA	N
Tcp1	10.30899543	11.02836792	0.058024811	0.046214105	1.069781047	5.89E-21	9.65E-17	NA	N
Rnf11	0.455192275	0.367800565	0.008893969	0.007351774	0.808011438	6.05E-21	9.91E-17	NA	N
Gtf3c6	2.23648992	2.49797372	0.020426049	0.018212594	1.116917048	6.07E-21	9.94E-17	NA	N
Vamp3	1.742503812	1.513692742	0.018996634	0.015182228	0.868688339	6.24E-21	1.02E-16	NA	N
Clstn1	0.320006776	0.244504482	0.007335126	0.005784179	0.764060328	6.37E-21	1.04E-16	NA	N
Zkscan17	0.394883957	0.307134963	0.008108333	0.006356483	0.777785364	6.48E-21	1.06E-16	NA	N
Gpc1	0.235473488	0.171189979	0.006194121	0.004780797	0.727003199	6.52E-21	1.07E-16	NA	N
Hoxb8	0.060138912	0.015841827	0.00482073	0.001624453	0.263420582	6.54E-21	1.07E-16	Y	Y
Purb	0.557343724	0.450202628	0.010117549	0.008079112	0.807764776	6.85E-21	1.12E-16	NA	N
Mdn1	0.691173979	0.572025052	0.011140569	0.008960684	0.827613697	7.00E-21	1.15E-16	NA	N
Vkorc1l1	0.473996273	0.377993369	0.009018731	0.007176424	0.797460634	7.58E-21	1.24E-16	NA	N
Ndufa4	13.88395731	14.49171067	0.065256628	0.051330471	1.043773785	8.00E-21	1.31E-16	NA	N
Mkrn1	3.328815856	3.737074788	0.031143186	0.028696105	1.122643892	8.18E-21	1.34E-16	NA	Y
Dgkz	0.305099102	0.230750338	0.007170912	0.005619147	0.756312739	9.62E-21	1.58E-16	NA	Y
Tmem248	0.781297645	0.672111016	0.011731207	0.010212305	0.860249637	9.71E-21	1.59E-16	NA	N
Abi2	0.471794003	0.384870441	0.008889377	0.007366509	0.815759502	9.90E-21	1.62E-16	NA	N
Tbcd	0.247840081	0.182733636	0.006340034	0.004934083	0.737304617	1.01E-20	1.66E-16	NA	N
Hs6st1	0.190072844	0.126611814	0.00584618	0.004125589	0.666122582	1.02E-20	1.68E-16	NA	N
Pno1	2.312722345	2.598059683	0.020725176	0.01906223	1.123377257	1.05E-20	1.72E-16	NA	N
Tmem131	0.34812807	0.263170822	0.007810961	0.005997755	0.755959786	1.06E-20	1.74E-16	NA	N
Tab2	0.339827207	0.259241066	0.007745849	0.00598103	0.762861422	1.08E-20	1.77E-16	NA	N
Hat1	4.208538032	4.620041754	0.037290162	0.030190978	1.097778307	1.16E-20	1.90E-16	NA	N
Ttc9c	0.777909538	0.648164067	0.011663955	0.009382892	0.83321265	1.20E-20	1.97E-16	NA	N
Ammecr1l	0.435371845	0.345572885	0.008680335	0.006970681	0.793741922	1.22E-20	2.00E-16	NA	N
Trabd	0.620701338	0.518850546	0.010327311	0.008625643	0.835910146	1.25E-20	2.05E-16	NA	N
Rock2	0.3742165	0.283310819	0.008420614	0.006397338	0.757077304	1.28E-20	2.10E-16	NA	N
Epha4	0.276130781	0.191698391	0.00781153	0.005327509	0.694230432	1.28E-20	2.10E-16	NA	Y
Kif5b	2.182788413	2.46592165	0.021369579	0.019557	1.129711719	1.29E-20	2.11E-16	NA	N
Cactin	0.690496358	0.574112735	0.01104941	0.009032368	0.831449331	1.29E-20	2.12E-16	NA	N
Krt18	1.892258174	1.820090876	0.055842626	0.03171972	0.961861812	1.31E-20	2.15E-16	NA	N
Ipo7	1.099779773	0.954193786	0.014016071	0.011962656	0.8676226	1.35E-20	2.21E-16	NA	N
Dut	18.67711333	17.84747636	0.072794238	0.058777068	0.955580022	1.36E-20	2.22E-16	NA	N
Ctc1	0.315263425	0.236767776	0.007291537	0.005592365	0.751015681	1.37E-20	2.24E-16	NA	N
Zfp280c	0.291885482	0.217610217	0.006977299	0.00533972	0.745532857	1.38E-20	2.25E-16	NA	N
Lhx5	0.156530578	0.091612428	0.005852626	0.003638352	0.585268573	1.38E-20	2.26E-16	NA	Y
Gapvd1	0.644248687	0.541692251	0.010491614	0.008789109	0.840812348	1.41E-20	2.31E-16	NA	N
Samm50	2.174148738	2.411396291	0.02071566	0.017814921	1.109122044	1.49E-20	2.43E-16	NA	N
Ppfia1	0.283584618	0.204101682	0.007182437	0.005274908	0.719720568	1.49E-20	2.43E-16	NA	N
BC005537	0.743181433	0.616971632	0.011677265	0.009375932	0.830176326	1.49E-20	2.44E-16	NA	N
Ywhag	2.084533288	1.837037947	0.019936045	0.015971634	0.881270622	1.50E-20	2.45E-16	NA	N
Coa5	0.485685245	0.393712391	0.009140097	0.007417461	0.810632802	1.56E-20	2.56E-16	NA	N
mt-Atp8	0.343215314	0.261942773	0.007686963	0.005923425	0.763202462	1.59E-20	2.61E-16	NA	N
Bmi1	0.171099441	0.114208523	0.005392738	0.003879368	0.66749793	1.65E-20	2.70E-16	NA	N
Lsm6	7.069117398	6.450325433	0.0441441	0.031859265	0.912465456	1.71E-20	2.81E-16	NA	N
Desi1	0.91699136	0.787301977	0.012679713	0.010697804	0.858570769	1.84E-20	3.01E-16	NA	N
Aagab	0.524140268	0.423308363	0.009466774	0.007540578	0.807624197	1.88E-20	3.08E-16	NA	N
Ndc1	0.595459936	0.489991404	0.010082906	0.008145467	0.822878878	1.95E-20	3.19E-16	NA	N
2610037D02Rik	0.225647976	0.162225224	0.006186574	0.00470982	0.718930554	1.97E-20	3.23E-16	NA	N
D5Ertd579e	0.599186854	0.48864055	0.010424032	0.008275678	0.815506126	2.03E-20	3.33E-16	NA	N
Atpif1	9.543283076	10.17094437	0.053006639	0.045505939	1.065769954	2.16E-20	3.53E-16	NA	N
Fto	0.547687616	0.43964141	0.009779975	0.007687393	0.802722933	2.16E-20	3.53E-16	NA	N
Dhx9	0.903438929	0.774775881	0.012932576	0.010863824	0.857585229	2.22E-20	3.63E-16	NA	N
Mrpl21	3.922920549	4.302099963	0.026840027	0.024976201	1.096657429	2.23E-20	3.66E-16	NA	N
E2f5	1.107911232	0.946579885	0.014473504	0.011770633	0.854382425	2.25E-20	3.68E-16	NA	N
Wipi2	1.065559885	0.915510254	0.013629213	0.011250495	0.859182358	2.44E-20	3.99E-16	NA	N
Rpl24	53.63442317	51.93589586	0.130263077	0.101013672	0.968331396	2.59E-20	4.24E-16	NA	N
Xpo6	0.621209554	0.516640059	0.010306827	0.008545392	0.831667921	2.61E-20	4.27E-16	NA	N
Ptk2	0.44875487	0.355765688	0.008852483	0.007014671	0.792784016	2.68E-20	4.38E-16	NA	N
Naa60	0.415212604	0.325924107	0.00844267	0.006607944	0.784957161	2.69E-20	4.41E-16	NA	N
Tgif2	1.02608843	0.884563429	0.013509014	0.011322404	0.86207329	2.73E-20	4.47E-16	NA	N
Arhgap19	0.298322887	0.220803144	0.00721508	0.00546894	0.740148187	2.74E-20	4.49E-16	NA	N
Yeats2	0.390140606	0.299889476	0.008297255	0.006362192	0.768670245	2.78E-20	4.55E-16	NA	N
Spag5	0.302558021	0.224732899	0.007258665	0.005490606	0.742776207	2.94E-20	4.81E-16	NA	N
Maml1	0.173809927	0.115190962	0.005431141	0.003836686	0.662740981	3.12E-20	5.10E-16	NA	N
Lefty2	0.012197188	0.066437431	0.001468409	0.004792922	5.446946594	3.13E-20	5.13E-16	Y	Y
Gfod2	0.6478062	0.497359695	0.014061623	0.009741504	0.767760011	3.24E-20	5.31E-16	NA	N
Siah2	0.064882263	0.030824021	0.003505597	0.002081528	0.475076224	3.35E-20	5.49E-16	NA	N
Cops4	3.117906149	3.427483728	0.025188298	0.021796669	1.099290217	3.36E-20	5.50E-16	NA	N
Pla2g12a	1.124174149	0.985386221	0.014587797	0.012605639	0.876542324	3.36E-20	5.50E-16	NA	N
Ythdf2	2.214297815	2.563428712	0.021913455	0.021753745	1.157671156	3.45E-20	5.66E-16	NA	N
Mrps34	2.34118245	2.608252487	0.020989498	0.01884053	1.11407485	3.51E-20	5.74E-16	NA	N
Epb41	0.440962223	0.346678128	0.008808483	0.006849286	0.786185552	3.54E-20	5.80E-16	NA	N
1700037H04Rik	1.09181772	0.939088788	0.014158701	0.011730859	0.860114991	3.72E-20	6.09E-16	NA	N
Mib1	0.264611215	0.192189611	0.006761264	0.005043125	0.726309393	3.74E-20	6.13E-16	NA	N
Ube3c	0.326444181	0.250030701	0.007492763	0.005896195	0.765921759	3.78E-20	6.19E-16	NA	N
Mbtd1	1.222598679	1.061279627	0.014958434	0.012465563	0.868052326	3.96E-20	6.49E-16	NA	N
Dnajc21	0.825681857	0.729706496	0.012356759	0.011179359	0.8837623	4.01E-20	6.56E-16	NA	N
Dcbld2	0.20786041	0.141716812	0.005980193	0.004251614	0.681788379	4.01E-20	6.57E-16	NA	N
Hmgn5	1.493308487	1.741986983	0.018200984	0.016686638	1.166528549	4.16E-20	6.81E-16	NA	Y
Otud4	0.565136371	0.466781285	0.010021153	0.008268444	0.825962207	4.37E-20	7.15E-16	NA	N
Tomm7	6.063865831	5.540587007	0.040658945	0.0306909	0.913705409	4.46E-20	7.31E-16	NA	N
Rfx7	0.330848721	0.250890335	0.007463805	0.005747871	0.758323425	4.79E-20	7.85E-16	NA	N
H19	0.626291716	0.604445536	0.022386239	0.023263444	0.965118204	4.84E-20	7.93E-16	NA	Y
Tjap1	0.508893783	0.415571657	0.009234981	0.007522403	0.816617673	5.05E-20	8.27E-16	NA	N
Hmga2	1.792478401	1.563060297	0.019618181	0.015615716	0.872010673	5.06E-20	8.29E-16	NA	Y
Hoxa5	0.078773505	0.034999386	0.004559785	0.002471629	0.444304033	5.61E-20	9.18E-16	NA	N
Mis12	0.616805014	0.513815547	0.010290367	0.008498224	0.833027513	5.61E-20	9.19E-16	NA	N
Upf1	0.615280366	0.508412133	0.010398704	0.008456393	0.826309698	6.35E-20	1.04E-15	NA	N
Gm20721	0.057767237	0.026403046	0.003229219	0.001883973	0.457059173	6.58E-20	1.08E-15	NA	N
Hk2	1.062849399	0.886651111	0.014904781	0.011517145	0.834220834	6.59E-20	1.08E-15	NA	N
Maea	1.710655599	1.506078841	0.017378369	0.014405978	0.880410319	6.64E-20	1.09E-15	NA	N
Naa40	0.481280705	0.390028245	0.009037684	0.007329	0.810396597	7.16E-20	1.17E-15	NA	N
Rnf114	1.18617652	1.027999509	0.014623575	0.012142673	0.866649686	7.51E-20	1.23E-15	NA	N
Dhx30	0.699474843	0.595972	0.01085195	0.00922545	0.852027784	7.56E-20	1.24E-15	NA	N
Mosmo	0.280535321	0.206680585	0.00705371	0.005306799	0.736736407	8.28E-20	1.36E-15	NA	N
Itgb5	0.396747417	0.313275206	0.008610153	0.00687512	0.789608685	8.31E-20	1.36E-15	NA	N
Tardbp	3.663052685	3.36288837	0.025895635	0.021399921	0.918056239	8.48E-20	1.39E-15	NA	N
Rbbp7	6.649669659	7.274714479	0.065184454	0.054405821	1.093996371	8.69E-20	1.42E-15	NA	N
Foxp1	0.612739285	0.489254574	0.011595939	0.008990346	0.79847104	8.67E-20	1.42E-15	NA	Y
Tbc1d10b	0.340166017	0.263662041	0.007616254	0.00601269	0.775098122	8.69E-20	1.42E-15	NA	N
Snrpa1	6.246993054	6.708461255	0.036220927	0.032002445	1.073870452	9.17E-20	1.50E-15	NA	N
Tm9sf2	0.819075047	0.697286013	0.012069028	0.010006619	0.851309066	9.35E-20	1.53E-15	NA	N
Gal	0.316618668	0.213803267	0.011280403	0.00796367	0.675270563	9.41E-20	1.54E-15	NA	Y
Ciapin1	2.497374217	2.762741005	0.021858238	0.019054381	1.10625832	1.02E-19	1.66E-15	NA	N
Tmem59	2.456378113	2.734987105	0.021662231	0.019562325	1.113422682	1.02E-19	1.66E-15	NA	N
Ier5l	0.093003558	0.049613165	0.004163526	0.00250476	0.533454483	1.02E-19	1.67E-15	NA	N
Syvn1	0.198881924	0.141594007	0.005776474	0.004372781	0.711950106	1.05E-19	1.73E-15	NA	N
Huwe1	1.127223446	0.970895247	0.014638351	0.012005566	0.861315697	1.09E-19	1.78E-15	NA	N
Tm9sf4	0.356259529	0.275696918	0.007818654	0.006111149	0.773865385	1.12E-19	1.83E-15	NA	N
Zfp568	0.304421481	0.229890704	0.007275103	0.005662231	0.755172412	1.12E-19	1.84E-15	NA	N
Fam222a	0.176859224	0.116787425	0.005768634	0.004054549	0.660341158	1.32E-19	2.16E-15	NA	N
Pnrc1	1.246993054	1.097752671	0.015700269	0.013589618	0.880319796	1.33E-19	2.18E-15	NA	N
10-Sep	0.144672201	0.235908142	0.005228596	0.006233042	1.630639066	1.43E-19	2.34E-15	NA	N
Mzt2	0.963747247	0.826353924	0.012998195	0.010694178	0.857438427	1.49E-19	2.44E-15	NA	N
Dirc2	0.182619007	0.124032912	0.005544807	0.00396577	0.679189497	1.49E-19	2.44E-15	NA	N
Mga	0.670506522	0.549183348	0.011299338	0.008896953	0.819057428	1.50E-19	2.45E-15	NA	N
Hipk2	0.254446891	0.183224856	0.006622168	0.004860996	0.720090761	1.67E-19	2.73E-15	NA	Y
Fkbp5	0.403693037	0.31794179	0.008315385	0.006553913	0.787583042	1.68E-19	2.76E-15	NA	N
Slc20a2	0.473826868	0.38155471	0.009053589	0.007269322	0.80526187	1.69E-19	2.76E-15	NA	N
Nudc	10.14551923	10.76065332	0.049873326	0.042877628	1.06063111	1.70E-19	2.78E-15	NA	N
Ppp2r5a	0.393359309	0.315976913	0.008140296	0.006665887	0.803278086	1.72E-19	2.82E-15	NA	N
Ppp2r5d	0.868202609	0.74444308	0.012218748	0.010183204	0.857453171	1.73E-19	2.84E-15	NA	N
Snn	0.477892597	0.388308977	0.00906493	0.007383229	0.812544449	1.76E-19	2.89E-15	NA	N
Dedd2	0.279857699	0.205329731	0.006951734	0.005205694	0.733693343	1.77E-19	2.90E-15	NA	N
Cbx6	0.380315094	0.298293012	0.008066929	0.006374953	0.784331248	1.83E-19	3.00E-15	NA	N
Ephb2	0.189903439	0.126857424	0.005755581	0.003983282	0.668010144	1.85E-19	3.03E-15	NA	Y
Grik5	0.191766898	0.129067911	0.005792371	0.00405346	0.67304583	1.98E-19	3.25E-15	NA	N
Unc119b	0.492630866	0.395308854	0.009228991	0.007286928	0.802444349	1.99E-19	3.25E-15	NA	N
Nanog	0.374555311	0.503254329	0.008335827	0.00866473	1.343604841	2.01E-19	3.30E-15	Y	Y
Camsap1	0.371675419	0.284907282	0.008175348	0.006200525	0.766548627	2.25E-19	3.68E-15	NA	N
Prrx2	0.080128748	0.042613287	0.004027414	0.002475251	0.531810224	2.25E-19	3.69E-15	NA	N
Phf6	0.683889548	0.571165418	0.01086156	0.008848043	0.835172025	2.31E-19	3.78E-15	NA	N
AU020206	0.352024394	0.270907528	0.007878461	0.006109072	0.769570326	2.52E-19	4.12E-15	NA	N
Exosc7	3.46383195	3.800564902	0.026194959	0.0233725	1.097213998	2.61E-19	4.28E-15	NA	N
Crk	0.764018296	0.647550043	0.011654647	0.00967686	0.847558294	2.62E-19	4.30E-15	NA	N
Iars	0.843977638	0.725531131	0.012216213	0.010317384	0.859656818	2.66E-19	4.36E-15	NA	N
Rhobtb3	0.330848721	0.250399116	0.007827948	0.005951571	0.7568387	2.76E-19	4.52E-15	NA	N
Nae1	1.196340844	1.397150927	0.015732738	0.014481251	1.167853572	2.79E-19	4.56E-15	NA	N
Ing1	1.164323225	1.036227435	0.01466886	0.013126752	0.88998262	2.84E-19	4.66E-15	NA	N
Limd1	0.498390649	0.405624463	0.009337679	0.007531938	0.813868526	2.85E-19	4.67E-15	NA	N
Actn4	1.522615619	1.330713496	0.017079267	0.014039552	0.873965484	3.10E-19	5.08E-15	NA	N
Opa3	0.526681348	0.42601007	0.009746492	0.007731498	0.808857331	3.18E-19	5.21E-15	NA	N
Timmdc1	0.238014569	0.362028736	0.006761078	0.007862622	1.521036036	3.21E-19	5.25E-15	NA	N
Rrp1	3.381839743	3.705759548	0.026017562	0.023019055	1.095782128	3.26E-19	5.33E-15	NA	N
Dync1h1	0.506013891	0.412255925	0.009651776	0.007787756	0.814712664	3.40E-19	5.56E-15	NA	N
Rgmb	0.117736744	0.070735601	0.004599903	0.003026413	0.600794609	3.50E-19	5.73E-15	NA	N
Mrpl9	1.199390141	1.030209996	0.016003053	0.012711273	0.85894486	3.54E-19	5.80E-15	NA	N
Kctd15	0.202778248	0.142453641	0.005971353	0.004425941	0.702509477	3.59E-19	5.87E-15	NA	N
Ccdc71l	0.222090462	0.158418273	0.006229118	0.004656583	0.713305162	3.61E-19	5.92E-15	NA	N
Zeb2	0.425715738	0.323345204	0.009790022	0.007232005	0.759533125	4.01E-19	6.56E-15	NA	Y
Bcar1	0.504997459	0.42146629	0.009144904	0.007678995	0.834590913	4.01E-19	6.57E-15	NA	N
Scrib	0.317973912	0.242908019	0.007369589	0.005675379	0.763924367	4.09E-19	6.69E-15	NA	N
Psmc6	5.573776046	5.98636866	0.036303144	0.030635107	1.074023895	4.12E-19	6.75E-15	NA	N
1810058I24Rik	3.111299339	2.772319784	0.026381584	0.019575342	0.891048877	4.12E-19	6.76E-15	NA	N
Rpusd4	0.602405556	0.497850915	0.010218477	0.008267485	0.826438119	4.14E-19	6.78E-15	NA	N
Rabggtb	1.089954261	0.94645708	0.01479417	0.012492295	0.868345686	4.22E-19	6.91E-15	NA	N
Triap1	1.112315772	0.960825249	0.013960983	0.011479185	0.86380619	4.41E-19	7.22E-15	NA	N
Usp9x	0.617482636	0.517868108	0.010507133	0.00868862	0.838676389	4.54E-19	7.43E-15	NA	N
Gsto1	1.881924445	2.475623235	0.025159089	0.047100905	1.315474296	4.71E-19	7.71E-15	NA	N
Eif1	30.37845163	31.66081297	0.10157989	0.082175097	1.04221286	4.73E-19	7.74E-15	NA	N
Setd1b	0.38963239	0.29620533	0.008507917	0.006324007	0.760217418	4.74E-19	7.76E-15	NA	N
2010107E04Rik	5.640013552	5.214785706	0.036823772	0.029185287	0.924605173	4.88E-19	7.99E-15	NA	N
Ndufs3	3.222259868	3.54218347	0.024221925	0.022158455	1.099285475	4.93E-19	8.08E-15	NA	N
Ptma	155.5393868	151.0664374	0.350631353	0.282828436	0.971242337	4.97E-19	8.14E-15	NA	N
Ythdc1	1.583432153	1.384747636	0.017947828	0.014802632	0.874522873	5.03E-19	8.24E-15	NA	N
Mtcl1	0.417753685	0.328994228	0.008661673	0.006753146	0.787531601	5.03E-19	8.24E-15	NA	N
Pak1ip1	1.849737422	2.070981211	0.019344824	0.017077979	1.119608214	5.04E-19	8.25E-15	NA	N
Gclc	0.366085042	0.287977404	0.007920967	0.006285899	0.786640729	5.10E-19	8.35E-15	NA	N
Ergic1	0.977469084	0.8383888	0.013236446	0.010865476	0.85771388	5.10E-19	8.35E-15	NA	N
Srebf2	0.38963239	0.306275329	0.00837531	0.006597838	0.786062289	5.28E-19	8.65E-15	NA	N
Ipo9	0.598848043	0.4974825	0.010065974	0.008210722	0.830732447	5.48E-19	8.98E-15	NA	Y
Tmem189	0.567677452	0.469114577	0.009931975	0.008075775	0.826375216	5.49E-19	8.99E-15	NA	N
Camkv	0.278671862	0.208645462	0.00684964	0.005283091	0.748713778	5.58E-19	9.13E-15	NA	N
Rpl23a	63.41284093	61.54169225	0.168638513	0.127653885	0.97049259	5.63E-19	9.22E-15	NA	N
Tcfl5	0.270540403	0.20152278	0.006904654	0.005285645	0.744889776	5.68E-19	9.31E-15	NA	N
Rbm25	4.767406404	5.150067543	0.033168927	0.028267835	1.080266104	5.74E-19	9.40E-15	NA	N
Basp1	2.223445706	2.091858038	0.022784451	0.022556493	0.940818133	5.80E-19	9.50E-15	NA	N
Dlst	0.906996442	0.78509149	0.012550722	0.010603135	0.865594894	5.85E-19	9.58E-15	NA	N
Usp34	0.81822802	0.700847354	0.012537013	0.010585592	0.856542842	5.86E-19	9.60E-15	NA	N
0610030E20Rik	0.343215314	0.263293626	0.007779753	0.005957982	0.76713834	6.04E-19	9.90E-15	NA	N
Cnot3	0.830425208	0.715092718	0.011957308	0.010077366	0.861116343	6.30E-19	1.03E-14	NA	N
Cggbp1	0.70692868	0.586147611	0.011496832	0.009148755	0.829146741	6.55E-19	1.07E-14	NA	N
Man1a2	0.548534643	0.450079823	0.010271706	0.008411939	0.820513032	7.11E-19	1.16E-14	NA	N
Dicer1	0.824326614	0.691268574	0.012901318	0.01034679	0.838585778	7.15E-19	1.17E-14	NA	N
Ncam1	0.206166356	0.140857178	0.006366431	0.004521493	0.683220971	7.24E-19	1.19E-14	NA	N
Hoxb3os	0.099271557	0.052192067	0.004950498	0.002995259	0.525750461	7.38E-19	1.21E-14	NA	Y
Sh3bp5l	0.275961376	0.208031438	0.006813663	0.005267485	0.75384259	7.39E-19	1.21E-14	NA	N
Ctdsp1	0.53396578	0.43915019	0.009609161	0.007801825	0.822431337	7.40E-19	1.21E-14	NA	N
Galnt16	0.096730476	0.054279749	0.004149113	0.002645484	0.56114424	7.41E-19	1.21E-14	NA	N
Alg13	0.801118076	0.684882721	0.012011504	0.009995005	0.854908586	7.42E-19	1.22E-14	NA	N
Lemd2	0.123665933	0.07601621	0.004607855	0.003082435	0.614689985	7.77E-19	1.27E-14	NA	N
Fam199x	0.305099102	0.22903107	0.007329272	0.005516802	0.750677626	7.78E-19	1.27E-14	NA	N
Ube2q2	0.292224293	0.222768022	0.007153673	0.005573977	0.762318627	7.84E-19	1.28E-14	NA	N
Sufu	0.290360833	0.215522535	0.007144456	0.005357152	0.742257598	8.26E-19	1.35E-14	NA	Y
Rpa3	2.544638319	2.30455606	0.021507626	0.018011477	0.905651716	8.27E-19	1.35E-14	NA	N
Lrp6	0.340166017	0.259732285	0.0077322	0.005912453	0.763545658	8.47E-19	1.39E-14	NA	N
Nfya	0.277316619	0.203978878	0.006879845	0.005170083	0.735545091	8.61E-19	1.41E-14	NA	N
Kit	0.119091987	0.070981211	0.004612694	0.003010715	0.596020039	8.84E-19	1.45E-14	NA	Y
Agps	0.363543961	0.277293381	0.007985827	0.006001333	0.762750618	8.97E-19	1.47E-14	NA	N
Fbxo28	0.498221243	0.411150682	0.009075794	0.007520159	0.825237155	9.36E-19	1.53E-14	NA	N
Rpl13	129.2505506	125.475132	0.33102503	0.266530215	0.970789923	9.50E-19	1.56E-14	NA	N
Pum1	1.390310012	1.205206926	0.016584735	0.013479241	0.866862006	1.02E-18	1.66E-14	NA	N
Tbrg1	1.554802643	1.759548078	0.018874926	0.016752618	1.131685804	1.02E-18	1.68E-14	NA	N
Adgrl2	0.356090124	0.281100332	0.00797803	0.006409303	0.789407829	1.04E-18	1.71E-14	NA	N
Repin1	0.342537693	0.26464448	0.007673403	0.005992303	0.772599587	1.07E-18	1.75E-14	NA	N
Fndc4	0.369134338	0.284907282	0.008136834	0.006253811	0.771825465	1.10E-18	1.80E-14	NA	N
Mpv17	0.639505336	0.52879774	0.010870448	0.008477612	0.826885579	1.10E-18	1.81E-14	NA	N
Helz	0.660003388	0.541815056	0.011169666	0.008804469	0.820927689	1.11E-18	1.82E-14	NA	Y
Spast	0.427579197	0.342011544	0.008693049	0.006913038	0.79987882	1.13E-18	1.85E-14	NA	N
Cpsf1	0.394375741	0.307626182	0.008296195	0.006405578	0.780033227	1.15E-18	1.88E-14	NA	N
Zfp979	0.30408267	0.415326047	0.007627975	0.007886208	1.365832677	1.20E-18	1.97E-14	NA	N
Psmb5	8.983906488	9.520815424	0.042296435	0.037260203	1.059763415	1.24E-18	2.03E-14	NA	N
Msx1	0.75283754	0.519341766	0.025506753	0.01673438	0.689845735	1.24E-18	2.03E-14	NA	Y
Bahcc1	0.304760291	0.231364362	0.007276644	0.005598561	0.759168332	1.35E-18	2.22E-14	NA	Y
Tmem259	0.248687108	0.185312538	0.006462263	0.005002798	0.745163429	1.37E-18	2.25E-14	NA	N
Sec31a	0.52075216	0.437185313	0.009358363	0.007915086	0.839526643	1.42E-18	2.32E-14	NA	N
Emc1	0.233101813	0.172418028	0.006273684	0.004850585	0.739668327	1.49E-18	2.44E-14	NA	N
Cct3	9.763001863	10.50386835	0.063509456	0.047042382	1.075885112	1.50E-18	2.46E-14	NA	N
Zbtb12	0.681517872	0.581235417	0.011062024	0.009362795	0.852854255	1.52E-18	2.50E-14	NA	N
Svbp	1.450448924	1.252363994	0.017131726	0.01354749	0.863431985	1.53E-18	2.51E-14	NA	N
Yme1l1	0.859901745	1.103892914	0.013102554	0.014270625	1.28374308	1.57E-18	2.56E-14	NA	N
Fam117a	0.280027105	0.209505096	0.007055097	0.005354092	0.748160063	1.60E-18	2.62E-14	NA	N
Tmbim6	3.207521599	3.483851161	0.02534668	0.021667125	1.086150491	1.61E-18	2.64E-14	NA	N
Pfdn4	3.841944774	4.171312784	0.026908172	0.024022941	1.085729501	1.72E-18	2.82E-14	NA	N
Dync1i2	1.129595121	0.991772074	0.014494905	0.012308504	0.877988985	1.80E-18	2.95E-14	NA	N
Edc4	0.338302558	0.263048017	0.007556595	0.005890582	0.77755255	1.82E-18	2.98E-14	NA	N
Ahcy	0.810943588	0.683531868	0.012055036	0.009739776	0.842884607	1.84E-18	3.02E-14	NA	N
Tra2b	6.788412672	7.29117033	0.03794954	0.034819999	1.074061151	1.88E-18	3.08E-14	NA	N
Psmc3	4.08961545	4.460395432	0.028638247	0.025790891	1.090663777	2.00E-18	3.27E-14	NA	N
Unc13d	0.106894799	0.060665602	0.004563494	0.002859265	0.567526229	2.10E-18	3.43E-14	NA	N
Ruvbl2	4.037438591	4.414097998	0.029164183	0.025932229	1.093291675	2.14E-18	3.51E-14	NA	N
Sdhaf1	0.589700152	0.48913177	0.010355765	0.008411339	0.829458442	2.14E-18	3.51E-14	NA	N
Fcf1	2.61697442	2.880019649	0.024230564	0.020541556	1.100515017	2.22E-18	3.63E-14	NA	N
Fhdc1	0.108250042	0.065209382	0.004417368	0.002943334	0.602395906	2.25E-18	3.68E-14	NA	Y
Cox17	1.262070134	1.083261697	0.015937686	0.012663113	0.858321315	2.37E-18	3.89E-14	NA	N
Tgfbr1	0.255463324	0.191329977	0.006519384	0.005051619	0.74895282	2.40E-18	3.94E-14	NA	N
Lin7c	0.686091818	0.585287977	0.010849913	0.009115061	0.853075292	2.44E-18	4.00E-14	NA	N
Tnrc6b	0.416906658	0.326415326	0.008683473	0.006650479	0.782945823	2.50E-18	4.10E-14	NA	N
Zfp41	0.320684398	0.244504482	0.007431223	0.005697479	0.762445832	2.62E-18	4.29E-14	NA	N
Foxo1	0.370320176	0.28711777	0.008157662	0.006327782	0.775323054	2.70E-18	4.42E-14	NA	N
Dnajc10	0.628324581	0.534692374	0.010570141	0.008999685	0.850981149	2.75E-18	4.51E-14	NA	N
Abl1	0.317973912	0.23308363	0.007652378	0.005527387	0.733027527	2.76E-18	4.52E-14	NA	Y
Hells	3.077248857	2.790003684	0.025785648	0.02085169	0.906655202	3.24E-18	5.31E-14	NA	N
Zc3h4	0.293240725	0.221048754	0.007150638	0.005428964	0.753813283	3.25E-18	5.32E-14	NA	N
Igfbp3	0.158394037	0.096647427	0.00850295	0.005545546	0.61017087	3.31E-18	5.42E-14	NA	N
Olfm1	0.281721159	0.211961194	0.006932762	0.005262558	0.75237939	3.34E-18	5.47E-14	NA	N
Fst	2.036252753	1.840476483	0.049730463	0.048032021	0.903854632	3.41E-18	5.59E-14	NA	N
Lrfn4	0.207182788	0.148102665	0.005897207	0.00439282	0.714840581	3.50E-18	5.74E-14	NA	N
Slc7a6	0.336439099	0.261574358	0.007741262	0.006084914	0.777479072	3.55E-18	5.81E-14	NA	N
Hnrnpdl	7.659664577	8.13434852	0.042300436	0.036499678	1.061971897	3.59E-18	5.87E-14	NA	N
Ryk	0.58427918	0.479430185	0.010335744	0.008238785	0.820549836	3.79E-18	6.21E-14	NA	N
Fstl1	0.653396578	0.538744934	0.011330684	0.008848909	0.824529776	4.19E-18	6.86E-14	NA	Y
Ogdh	0.63018804	0.52928896	0.010609654	0.008743661	0.839890519	4.36E-18	7.14E-14	NA	N
Supt6	0.582246315	0.481395063	0.010313501	0.008270421	0.826789368	4.50E-18	7.37E-14	NA	N
Rtf1	2.135016094	2.391624708	0.01995948	0.018488921	1.120190483	4.53E-18	7.41E-14	NA	N
Ptpn14	0.322547857	0.238364239	0.007733912	0.005641803	0.739004256	4.61E-18	7.56E-14	NA	Y
Stk38	0.441301033	0.357484956	0.008634443	0.006932498	0.810070517	4.69E-18	7.69E-14	NA	N
Sulf2	0.328646451	0.25531131	0.007543319	0.005890142	0.776857044	4.80E-18	7.86E-14	NA	N
Pdzrn3	0.123327122	0.078595112	0.004621831	0.003234654	0.637289764	5.12E-18	8.39E-14	NA	Y
Pak1	1.067423344	0.922878546	0.014344926	0.01169724	0.864585313	5.23E-18	8.57E-14	NA	N
Aurka	2.115365069	2.387817758	0.025426757	0.02235701	1.128797007	5.32E-18	8.71E-14	NA	N
Zfp445	0.489073353	0.392852757	0.00941621	0.007385371	0.803259378	5.43E-18	8.89E-14	NA	N
Vbp1	3.660850415	4.027631094	0.026777443	0.025174081	1.100190021	5.90E-18	9.66E-14	NA	N
Hmgn3	0.848890395	0.71312784	0.012923973	0.010267783	0.840070572	6.21E-18	1.02E-13	NA	N
Fam19a5	0.377435202	0.289082648	0.008408195	0.006342995	0.765913317	6.22E-18	1.02E-13	NA	N
Ntn1	0.183804845	0.123050473	0.005935912	0.004133332	0.669462618	6.33E-18	1.04E-13	NA	Y
Med11	0.480094867	0.394817635	0.008928615	0.007283988	0.822374205	6.54E-18	1.07E-13	NA	N
Afdn	0.734541758	0.631216996	0.011923379	0.01012852	0.859334393	6.70E-18	1.10E-13	NA	N
Dlk1	0.226495003	0.138769495	0.010990336	0.005896518	0.612682371	6.75E-18	1.11E-13	NA	Y
Atxn7l3	0.284770456	0.208277048	0.007244157	0.005260562	0.731385731	6.78E-18	1.11E-13	NA	N
Ube2g2	0.659325767	0.560727005	0.01063155	0.008908532	0.850455167	6.94E-18	1.14E-13	NA	N
Rbms1	1.249872946	1.0227189	0.020274126	0.014565985	0.81825829	7.21E-18	1.18E-13	NA	N
Capzb	3.071319668	3.358221786	0.025213946	0.02208168	1.093413304	7.53E-18	1.23E-13	NA	N
Xpo1	1.65221074	1.466290065	0.017553544	0.014825495	0.887471573	7.51E-18	1.23E-13	NA	N
Mllt1	0.161443334	0.110892791	0.005186415	0.003810875	0.68688368	7.55E-18	1.24E-13	NA	N
Eaf1	0.260037269	0.191821196	0.006725436	0.005016365	0.737668092	7.57E-18	1.24E-13	NA	N
Tmem185a	0.65221074	0.541692251	0.016275752	0.013245302	0.830547885	7.59E-18	1.24E-13	NA	N
Gclm	0.925122819	0.816652339	0.013332488	0.011684141	0.882750185	7.87E-18	1.29E-13	NA	N
Xpo7	0.653904794	0.552130664	0.010547556	0.008713296	0.844359407	7.98E-18	1.31E-13	NA	N
Setdb1	0.466373031	0.383273978	0.008915206	0.007295514	0.821818485	7.99E-18	1.31E-13	NA	N
Pola2	0.937489412	0.797740391	0.013234202	0.010593151	0.850932693	8.03E-18	1.31E-13	NA	N
Fam43a	0.096730476	0.055999018	0.004210914	0.002741949	0.57891804	8.26E-18	1.35E-13	NA	N
Cd81	2.985769947	3.263293626	0.026185521	0.022368552	1.092948782	8.63E-18	1.41E-13	NA	N
Tpp2	0.564628155	0.475623235	0.009964264	0.008292258	0.842365423	8.58E-18	1.41E-13	NA	N
Notum	0.222090462	0.152400835	0.007139468	0.004982417	0.686210625	8.66E-18	1.42E-13	NA	N
Gm29666	0.148907335	0.095542183	0.005490116	0.003575651	0.64162174	8.70E-18	1.43E-13	NA	N
Cecr2	0.63899712	0.543288714	0.010674389	0.008914261	0.850220912	8.88E-18	1.45E-13	NA	N
Itga6	0.390479417	0.316222522	0.008366908	0.006858528	0.809831475	8.88E-18	1.45E-13	NA	N
Rab11fip4	0.328138235	0.250644726	0.007654691	0.005809214	0.763838831	8.90E-18	1.46E-13	NA	N
Champ1	0.395392173	0.314257645	0.008207953	0.006494924	0.794799861	9.13E-18	1.49E-13	NA	N
Sf3b3	2.438590547	2.201154366	0.02111808	0.017453414	0.902633847	9.54E-18	1.56E-13	NA	N
Cltc	0.933254277	0.808670023	0.013285902	0.011163038	0.866505563	9.68E-18	1.58E-13	NA	Y
Mcm10	0.653904794	0.54672725	0.010903483	0.008811711	0.836096103	1.01E-17	1.65E-13	NA	N
Plxnb2	0.344401152	0.266609358	0.007944381	0.006123638	0.774124466	1.03E-17	1.68E-13	NA	N
Dhx38	0.398272065	0.321994351	0.008112114	0.006597359	0.808478373	1.03E-17	1.68E-13	NA	N
Ireb2	0.529730645	0.43460641	0.0098008	0.007814699	0.82042905	1.04E-17	1.71E-13	NA	N
Tusc2	1.203794681	1.051086823	0.014856706	0.012308688	0.873144598	1.09E-17	1.79E-13	NA	N
Spats2	0.589869558	0.491587867	0.010139844	0.008230423	0.833384026	1.13E-17	1.85E-13	NA	N
Mrps6	0.799424022	0.688689672	0.012201183	0.010219164	0.861482334	1.20E-17	1.96E-13	NA	N
Zfp281	0.630357445	0.535552008	0.010549613	0.008931981	0.849600511	1.20E-17	1.97E-13	NA	N
Ccdc97	0.214128409	0.154365713	0.006012233	0.004470375	0.720902534	1.21E-17	1.99E-13	NA	N
Rpl36	33.87633407	32.33353801	0.140883257	0.103765371	0.954457998	1.21E-17	1.99E-13	NA	N
Wdyhv1	0.540911401	0.446886897	0.009658218	0.007814555	0.826173928	1.22E-17	2.00E-13	NA	N
Ube2k	5.728104354	6.128576692	0.035672655	0.031275085	1.06991359	1.24E-17	2.02E-13	NA	N
Eif3j1	2.156869388	2.405624463	0.019743571	0.018202448	1.115331543	1.24E-17	2.03E-13	NA	N
Aggf1	0.839742504	0.720127717	0.012662804	0.010470916	0.85755778	1.27E-17	2.08E-13	NA	N
Mt2	0.527189565	0.451307872	0.013304991	0.012589586	0.856063743	1.28E-17	2.10E-13	NA	N
Prr12	0.343215314	0.260960334	0.007944044	0.005943993	0.760340006	1.30E-17	2.13E-13	NA	N
Hp1bp3	0.381839743	0.302099963	0.008088499	0.006373046	0.791169513	1.36E-17	2.22E-13	NA	N
Srsf5	3.303405048	3.598059683	0.027267422	0.023734732	1.089197247	1.37E-17	2.25E-13	NA	N
Cd276	0.381162121	0.297801793	0.008101001	0.006214879	0.781299548	1.39E-17	2.28E-13	NA	N
Ccdc117	0.390648823	0.314380449	0.008260257	0.006671762	0.804764871	1.43E-17	2.35E-13	NA	N
Crebbp	0.659325767	0.545990421	0.011083605	0.008670701	0.828104177	1.44E-17	2.36E-13	NA	N
Rad9a	0.498560054	0.41286995	0.00909476	0.007456171	0.828124809	1.45E-17	2.38E-13	NA	N
Atn1	0.206843978	0.146260592	0.00597176	0.004350409	0.707105876	1.46E-17	2.39E-13	NA	N
Snip1	0.401998984	0.323099595	0.008315483	0.006669205	0.803732367	1.47E-17	2.40E-13	NA	N
Rasa1	0.402676605	0.3232224	0.008344395	0.006676386	0.802684823	1.47E-17	2.41E-13	NA	N
Sugt1	2.803828562	3.076139015	0.025126057	0.021275559	1.097120936	1.50E-17	2.45E-13	NA	N
Cbl	0.545993563	0.449957018	0.009955861	0.007996358	0.824106819	1.53E-17	2.50E-13	NA	N
Tmem65	0.2232763	0.16566376	0.006215007	0.004790502	0.741967509	1.70E-17	2.79E-13	NA	N
Gas1	0.271556836	0.22853985	0.007380353	0.00702041	0.841591226	1.70E-17	2.79E-13	NA	N
Rpap1	0.353549043	0.281714356	0.007642958	0.006098409	0.796818324	1.72E-17	2.82E-13	NA	N
Lpar1	0.300525157	0.230381923	0.007536548	0.005838181	0.766597797	1.73E-17	2.83E-13	NA	Y
Mapk6	0.538200915	0.446395677	0.009686803	0.007860331	0.829421997	1.78E-17	2.92E-13	NA	N
Rmnd5a	0.379637472	0.301731549	0.008121962	0.006421158	0.794788635	1.84E-17	3.01E-13	NA	N
Ints6	0.5251567	0.434360801	0.009544835	0.007713426	0.827107034	1.84E-17	3.01E-13	NA	N
Neo1	0.192275114	0.133611691	0.005860963	0.00420555	0.694898513	1.84E-17	3.02E-13	NA	Y
Sall3	0.729629002	0.615866388	0.012544485	0.010243195	0.844081563	1.91E-17	3.13E-13	NA	N
Smc4	2.965271896	3.27397765	0.026931814	0.023758965	1.104107065	2.01E-17	3.29E-13	NA	N
Skiv2l	0.267999322	0.205084121	0.006708733	0.005218457	0.765241194	2.16E-17	3.54E-13	NA	N
Apela	1.598170422	1.289942282	0.036317862	0.026818261	0.807136876	2.19E-17	3.59E-13	NA	N
Wasl	0.67829917	0.574358345	0.011073482	0.009120197	0.846762564	2.26E-17	3.71E-13	NA	N
Strbp	1.310520075	1.15252364	0.015445856	0.012847003	0.879439897	2.47E-17	4.04E-13	NA	N
Krba1	0.202100627	0.146137787	0.005794784	0.004376838	0.72309418	2.52E-17	4.13E-13	NA	N
Rnf41	0.455700491	0.374677637	0.008803578	0.007179915	0.822201521	2.57E-17	4.20E-13	NA	N
Vcan	0.095036422	0.053665725	0.004284962	0.002683804	0.564685875	2.57E-17	4.21E-13	NA	Y
Rybp	0.339488396	0.261328749	0.007825771	0.005950882	0.769772257	2.62E-17	4.29E-13	NA	N
Cnpy2	5.253430459	4.87903721	0.034306082	0.02826763	0.928733567	2.62E-17	4.30E-13	NA	N
Wdr83	0.801287481	0.692005403	0.011560225	0.009732098	0.863616891	2.74E-17	4.49E-13	NA	N
Rpl37	40.99915297	38.93491342	0.195150727	0.130299707	0.949651654	2.77E-17	4.54E-13	NA	N
Tmem80	0.389971201	0.308731426	0.008352043	0.006551612	0.791677501	2.77E-17	4.54E-13	NA	N
Cops7b	0.677113332	0.571411028	0.010925377	0.008929251	0.843892744	2.78E-17	4.55E-13	NA	N
Tatdn2	0.271556836	0.205698146	0.006712303	0.005167551	0.757477326	2.84E-17	4.65E-13	NA	N
Cachd1	0.49652719	0.404028	0.009619221	0.00765659	0.813707704	2.84E-17	4.65E-13	NA	N
Ndufa5	2.373877689	2.639936141	0.021496856	0.019579353	1.112077574	2.86E-17	4.68E-13	NA	N
Sirt6	0.287989158	0.409554218	0.007180716	0.008101093	1.422116795	2.99E-17	4.89E-13	NA	N
Arhgap35	0.474335084	0.378975807	0.009198512	0.007076894	0.798962211	3.03E-17	4.96E-13	NA	N
Kmt2b	0.274097916	0.204347292	0.00697818	0.005242185	0.745526617	3.15E-17	5.16E-13	NA	N
Rbx1	11.38268677	11.87068648	0.050079085	0.042760738	1.042872102	3.33E-17	5.46E-13	NA	N
Tmf1	0.369981365	0.517745303	0.008310139	0.009308812	1.399382107	3.60E-17	5.90E-13	NA	N
Ubqln4	0.88615958	0.77170576	0.012349641	0.010419966	0.870842879	3.63E-17	5.95E-13	NA	N
Rbm12	0.471794003	0.388431782	0.008976135	0.00727231	0.82330801	3.66E-17	5.99E-13	NA	N
Uba6	0.346603422	0.274346064	0.007563124	0.006010423	0.791527281	3.66E-17	6.00E-13	NA	N
Rpl7	64.16821955	62.96893037	0.16212787	0.126075241	0.981310231	3.77E-17	6.17E-13	NA	N
Lig3	0.428595629	0.344099226	0.008574803	0.006751147	0.802852859	3.78E-17	6.19E-13	NA	N
Klhdc10	0.337963747	0.261328749	0.00759326	0.005827953	0.773244914	4.18E-17	6.84E-13	NA	N
Brd4	1.485346434	1.317818986	0.016497762	0.013933382	0.887213215	4.33E-17	7.09E-13	NA	N
Wdr12	1.640182958	1.855458676	0.017539443	0.016351527	1.13125104	4.52E-17	7.41E-13	NA	N
Larp4b	0.812468236	0.705759548	0.012105396	0.010209693	0.868661095	4.61E-17	7.55E-13	NA	N
Sall2	0.469083517	0.379589832	0.009338252	0.007403141	0.809215882	4.73E-17	7.75E-13	NA	N
Pkdcc	0.121802473	0.077858283	0.004855654	0.003351311	0.639217588	4.74E-17	7.77E-13	NA	N
Riox1	0.655429443	0.561955053	0.010684388	0.008978329	0.857384513	4.77E-17	7.80E-13	NA	N
Lpl	0.603083178	0.496622866	0.010841571	0.008603583	0.823473253	4.84E-17	7.93E-13	NA	N
Trip10	0.552092157	0.45757092	0.01007404	0.008114072	0.828794458	5.03E-17	8.24E-13	NA	N
Sec16a	0.193291547	0.138278276	0.005736439	0.004258419	0.715387083	5.41E-17	8.85E-13	NA	N
Dennd2a	0.209893275	0.15227803	0.006011279	0.004487571	0.725502189	5.41E-17	8.86E-13	NA	N
Synj2bp	0.764865323	0.654918335	0.011653853	0.009633003	0.856253141	5.42E-17	8.88E-13	NA	N
Cd2bp2	0.954938167	0.831511728	0.012913756	0.010794109	0.870749287	5.51E-17	9.03E-13	NA	N
Tmem216	0.864814501	0.748618445	0.01229446	0.010244662	0.865640486	5.63E-17	9.22E-13	NA	N
Fbxl14	0.254955108	0.186417782	0.006859497	0.005020336	0.731178849	5.86E-17	9.60E-13	NA	N
Foxm1	0.292563104	0.220557534	0.007123175	0.00535873	0.753880211	6.31E-17	1.03E-12	NA	Y
D17H6S53E	0.1226495	0.199680707	0.004902065	0.005816849	1.62805969	6.43E-17	1.05E-12	NA	N
Stk24	0.528544808	0.451799091	0.00954322	0.008182322	0.854798088	6.54E-17	1.07E-12	NA	N
Rab6b	0.23428765	0.177330222	0.006300456	0.004943005	0.756891036	6.85E-17	1.12E-12	NA	N
Stk11	1.089954261	0.965860248	0.013961702	0.012064723	0.886147505	6.86E-17	1.12E-12	NA	N
Map2k6	0.369473149	0.289328257	0.008165924	0.006281879	0.783083312	6.88E-17	1.13E-12	NA	Y
Tshz1	0.104692529	0.056367432	0.004995154	0.002929861	0.538409307	7.04E-17	1.15E-12	NA	Y
Atp5f1	10.9527359	11.60825249	0.055175671	0.045227046	1.059849575	7.22E-17	1.18E-12	NA	N
Nfe2l1	0.33457564	0.263170822	0.007656222	0.00602285	0.786580942	7.24E-17	1.19E-12	NA	N
Zfp703	0.316788074	0.202505219	0.010981753	0.006696451	0.639245085	7.38E-17	1.21E-12	NA	Y
Acaca	0.226156192	0.164804126	0.006282438	0.004661751	0.72871817	7.52E-17	1.23E-12	NA	N
Slc4a7	0.379976283	0.303942036	0.008161589	0.006473907	0.799897387	8.13E-17	1.33E-12	NA	N
Cdc37l1	0.546332373	0.459781407	0.009639191	0.007993737	0.841578185	8.30E-17	1.36E-12	NA	N
Hspg2	0.213959004	0.151909616	0.006497351	0.004748709	0.709994031	8.41E-17	1.38E-12	NA	Y
Cdpf1	0.597323395	0.504236768	0.010280076	0.008471033	0.84416042	8.50E-17	1.39E-12	NA	N
Zranb1	0.434863629	0.355151664	0.008553105	0.006924378	0.816696639	8.63E-17	1.41E-12	NA	N
Son	3.157038794	3.490114209	0.025741446	0.023836035	1.105502478	8.81E-17	1.44E-12	NA	N
Gpat4	0.678637981	0.57804249	0.010852622	0.008934258	0.851768553	8.93E-17	1.46E-12	NA	N
Ppp1r12c	0.154158902	0.105734987	0.005126775	0.003761273	0.685883109	9.14E-17	1.50E-12	NA	N
Prdx6	13.46264611	14.14048876	0.064232989	0.05264217	1.050349883	9.31E-17	1.52E-12	NA	N
Clasp1	0.369981365	0.289328257	0.008167298	0.006269862	0.782007648	9.30E-17	1.52E-12	NA	N
D3Ertd254e	0.127901067	0.083016087	0.004678055	0.003272164	0.649064853	9.43E-17	1.54E-12	NA	N
Fnbp1l	0.629679824	0.529780179	0.010640423	0.0086306	0.841348506	9.52E-17	1.56E-12	NA	N
Eef1b2	22.10892766	21.29055631	0.073491259	0.064238817	0.962984575	9.57E-17	1.57E-12	NA	N
Abhd17a	2.058953075	1.828932826	0.020171257	0.015915797	0.888282909	9.78E-17	1.60E-12	NA	N
Ric8b	0.19905133	0.144786934	0.005773	0.004342589	0.72738491	1.01E-16	1.65E-12	NA	N
Fbln1	0.613755717	0.511482255	0.011157757	0.008914418	0.833364546	1.01E-16	1.66E-12	NA	Y
Fam160a2	0.279518889	0.212943633	0.006900177	0.005297695	0.761821978	1.02E-16	1.67E-12	NA	N
Sp9	0.07419956	0.038683532	0.003740689	0.002253916	0.521344495	1.02E-16	1.68E-12	NA	N
Cdv3	7.281721159	6.866265504	0.051063822	0.047497348	0.942945405	1.09E-16	1.79E-12	NA	N
Cfl2	1.151109605	1.00933317	0.014724135	0.012266058	0.876834982	1.10E-16	1.79E-12	NA	N
Trim59	1.324241911	1.178926685	0.015723577	0.013479356	0.890265348	1.10E-16	1.80E-12	NA	N
Cant1	0.264102998	0.201031561	0.006664171	0.005146281	0.761186211	1.10E-16	1.80E-12	NA	N
Nup188	0.361511096	0.291784355	0.00769049	0.006219597	0.807124201	1.12E-16	1.83E-12	NA	N
Exosc10	0.54938167	0.464079578	0.009645557	0.008101192	0.844730727	1.14E-16	1.87E-12	NA	N
Mfhas1	0.111807555	0.07147243	0.004385999	0.003083553	0.639245085	1.18E-16	1.92E-12	NA	N
Alg10b	0.316110452	0.250276311	0.007188146	0.005773407	0.791736904	1.18E-16	1.93E-12	NA	N
Sfswap	0.50347281	0.419624217	0.009371345	0.007690395	0.83345954	1.18E-16	1.93E-12	NA	N
Sf1	1.937997628	1.732408203	0.018595549	0.015176114	0.893916576	1.21E-16	1.97E-12	NA	N
Grhpr	1.478570219	1.680216137	0.017230112	0.015796217	1.136378993	1.22E-16	1.99E-12	NA	N
Spcs3	0.528544808	0.446395677	0.00978381	0.008109666	0.844574898	1.29E-16	2.12E-12	NA	N
Fzd3	0.335592072	0.259977895	0.007614832	0.00580037	0.774684258	1.30E-16	2.14E-12	NA	Y
Brpf1	0.243774352	0.182979246	0.006411611	0.004886886	0.750609096	1.31E-16	2.14E-12	NA	N
Ppp6r3	0.521768592	0.42576446	0.009704295	0.00763304	0.81600247	1.32E-16	2.17E-12	NA	N
Slc20a1	0.37862104	0.304433256	0.008144107	0.006526772	0.804057945	1.37E-16	2.24E-12	NA	N
Tbpl1	1.691343385	1.498833354	0.017736254	0.014506292	0.886179215	1.38E-16	2.26E-12	NA	N
Fhl3	0.022700322	0.057841091	0.002039789	0.003086862	2.548029532	1.42E-16	2.32E-12	NA	N
Akr1b3	6.147721498	6.70404028	0.043251896	0.04054237	1.090491865	1.43E-16	2.34E-12	NA	N
Reep3	0.563611723	0.474395186	0.009956727	0.008159783	0.841705676	1.43E-16	2.34E-12	NA	N
Pogz	0.337963747	0.262433992	0.007630967	0.005861869	0.776515217	1.46E-16	2.39E-12	NA	N
Glo1	3.594951719	3.888861599	0.025759896	0.022398511	1.08175628	1.51E-16	2.47E-12	NA	N
Sft2d3	0.200237168	0.147243031	0.005862314	0.004496436	0.735343156	1.51E-16	2.47E-12	NA	N
Rap2c	0.288327969	0.224364485	0.007134293	0.005637459	0.7781572	1.54E-16	2.52E-12	NA	N
Rere	0.602574962	0.501166646	0.010650077	0.0085509	0.831708381	1.55E-16	2.53E-12	NA	N
Mier2	0.277486024	0.215276925	0.006762963	0.00534145	0.775811775	1.58E-16	2.58E-12	NA	N
Apc	0.311875318	0.242785214	0.007320104	0.005706501	0.778468832	1.60E-16	2.62E-12	NA	N
Arl5b	0.298322887	0.230627533	0.007207119	0.005586117	0.773080254	1.61E-16	2.64E-12	NA	N
Timm29	0.323394884	0.253346433	0.007515134	0.005895438	0.783396538	1.62E-16	2.65E-12	NA	N
Prr7	0.246315433	0.182242417	0.006708374	0.005015127	0.739874131	1.64E-16	2.68E-12	NA	N
Rab1a	2.282568186	2.52879774	0.021086242	0.019084983	1.10787391	1.64E-16	2.69E-12	NA	N
Naa30	0.360155853	0.28687216	0.007819613	0.006213709	0.796522277	1.70E-16	2.78E-12	NA	N
Kcnj12	0.049635778	0.022596095	0.002994739	0.00169215	0.455238047	1.70E-16	2.78E-12	NA	N
Phf3	0.883279688	0.761635761	0.013204505	0.010825852	0.86228153	1.77E-16	2.90E-12	NA	N
Dnm2	0.340166017	0.26869704	0.007635074	0.006006633	0.789899716	1.82E-16	2.98E-12	NA	N
Xxylt1	0.238522785	0.1792951	0.006433847	0.004946504	0.751689613	1.85E-16	3.03E-12	NA	N
Rap2b	0.489920379	0.666461992	0.009781185	0.010915882	1.360347558	1.86E-16	3.04E-12	NA	N
G3bp1	10.87040488	11.49171067	0.054267197	0.049415962	1.057155718	1.88E-16	3.09E-12	NA	N
Tet3	0.271556836	0.200785951	0.007123076	0.005211524	0.739388315	1.90E-16	3.10E-12	NA	Y
B3galnt2	0.278841267	0.213803267	0.006884004	0.005317605	0.766756186	1.93E-16	3.17E-12	NA	N
Fam149b	0.396069795	0.319661059	0.008275576	0.006601007	0.807082647	1.98E-16	3.24E-12	NA	N
Nectin1	0.263255972	0.201154366	0.006744736	0.005245843	0.764101815	2.06E-16	3.38E-12	NA	N
Ptpa	0.99559546	0.871791723	0.013201576	0.011077754	0.875648552	2.08E-16	3.41E-12	NA	N
3-Sep	0.20345587	0.141594007	0.005967447	0.004196775	0.695944566	2.09E-16	3.43E-12	NA	N
Mad2l1	1.559545994	1.765811126	0.017186561	0.015905227	1.13225973	2.14E-16	3.51E-12	NA	N
Rbm8a2	0.26918516	0.203856073	0.006762511	0.005160458	0.757307991	2.23E-16	3.65E-12	NA	N
Ajuba	1.179739116	1.034262557	0.015231105	0.012659475	0.876687518	2.28E-16	3.73E-12	NA	N
Mrto4	3.796205319	4.103647304	0.027654281	0.023956454	1.080986659	2.29E-16	3.74E-12	NA	N
Wiz	0.381331526	0.300994719	0.008164946	0.006364079	0.789325557	2.30E-16	3.77E-12	NA	N
Fam57b	0.662544469	0.558270908	0.010866383	0.008820377	0.842616509	2.34E-16	3.83E-12	NA	N
Mt1	0.851939692	0.757337591	0.020136443	0.019650944	0.88895681	2.35E-16	3.84E-12	NA	N
Tpd52l1	0.336947315	0.265872529	0.008523028	0.006920548	0.789062612	2.45E-16	4.01E-12	NA	N
Farp1	0.146366254	0.100085963	0.005018771	0.003670899	0.68380491	2.50E-16	4.09E-12	NA	Y
Ccdc50	0.677621548	0.580007368	0.011015559	0.009130857	0.855945874	2.57E-16	4.21E-12	NA	N
Senp2	0.581060478	0.48888616	0.010194737	0.008319345	0.841368805	2.59E-16	4.24E-12	NA	N
Cox7a2l	5.748602406	5.365712882	0.035252712	0.02852922	0.933394329	2.70E-16	4.42E-12	NA	N
Tubb2b	0.650686092	0.543288714	0.011579829	0.009195763	0.834947482	2.76E-16	4.51E-12	NA	N
Epb41l4aos	0.966288328	0.840722093	0.013428362	0.011197108	0.870053035	2.76E-16	4.52E-12	NA	N
Becn1	0.802134508	0.702689427	0.011618406	0.009932791	0.876024432	2.77E-16	4.53E-12	NA	N
Mrfap1	15.17906149	14.53628884	0.062828855	0.052784341	0.957653992	2.81E-16	4.60E-12	NA	N
Stum	0.174487549	0.114208523	0.005815511	0.003867686	0.654536805	2.81E-16	4.61E-12	NA	N
Sh3gl3	0.245976622	0.186294977	0.006585269	0.005099881	0.75736863	2.86E-16	4.69E-12	NA	N
Trub2	0.583262748	0.496868476	0.009960997	0.008345525	0.851877611	2.91E-16	4.76E-12	NA	N
Rhot2	0.376757581	0.299643866	0.008018569	0.006308864	0.795322725	2.91E-16	4.77E-12	NA	N
Ercc2	0.267152295	0.204961316	0.006737925	0.005266518	0.767207769	3.04E-16	4.98E-12	NA	N
Mpzl1	1.106894799	0.980105612	0.014200517	0.012112303	0.88545507	3.07E-16	5.03E-12	NA	N
Dpy19l1	0.24716246	0.188505465	0.00646107	0.005027281	0.762678382	3.08E-16	5.05E-12	NA	N
Josd1	0.23174657	0.175856564	0.006300434	0.004928089	0.758831357	3.09E-16	5.06E-12	NA	N
9530068E07Rik	0.403015416	0.330590691	0.008241232	0.00672901	0.820292918	3.16E-16	5.17E-12	NA	N
Dcaf12	0.617990852	0.527078472	0.010198406	0.008508497	0.852890412	3.18E-16	5.21E-12	NA	N
Usp36	0.384380823	0.308977035	0.008062742	0.00645509	0.803830516	3.20E-16	5.25E-12	NA	N
Gtf3c1	0.374385905	0.293994842	0.008122625	0.006197071	0.785272196	3.28E-16	5.38E-12	NA	N
Pou2f1	0.541927833	0.455114823	0.009627712	0.007903381	0.839807064	3.29E-16	5.38E-12	NA	N
1500011B03Rik	0.748941216	0.638585288	0.011852035	0.009624416	0.852650748	3.34E-16	5.48E-12	NA	N
Tnks	0.217685922	0.160874371	0.006097401	0.00462997	0.739020552	3.36E-16	5.50E-12	NA	N
Mmgt1	0.194307979	0.139506324	0.005745624	0.004257041	0.717964981	3.42E-16	5.61E-12	NA	N
Dph3	3.923089954	3.54746408	0.032072317	0.024097974	0.904252546	3.43E-16	5.62E-12	NA	N
Gars	2.727257327	2.960334029	0.02694833	0.021489078	1.08546194	3.67E-16	6.01E-12	NA	N
Tle4	0.252244621	0.194645708	0.006621273	0.005219869	0.771654543	3.69E-16	6.05E-12	NA	N
Cul3	0.596984584	0.503622743	0.010297357	0.008449675	0.843610969	3.75E-16	6.15E-12	NA	N
Ssr1	1.881585634	2.198084244	0.020217269	0.020809905	1.168208454	3.82E-16	6.25E-12	NA	N
Nefh	0.086735558	0.049981579	0.003964536	0.002578059	0.576252466	3.82E-16	6.25E-12	NA	N
Bap1	0.544299509	0.456465676	0.009602028	0.007808317	0.838629594	3.82E-16	6.26E-12	NA	N
Dr1	0.509571404	0.420483851	0.009588632	0.007669891	0.8251716	3.82E-16	6.26E-12	NA	N
C2cd3	0.252583432	0.18813705	0.006575577	0.004942759	0.744851112	3.86E-16	6.32E-12	NA	Y
Rrp12	0.438590547	0.35834459	0.008641219	0.006891024	0.817036739	3.87E-16	6.34E-12	NA	N
Mex3b	0.138404201	0.092717672	0.004956573	0.003561556	0.669905037	3.88E-16	6.36E-12	NA	Y
Mrps2	0.605285448	0.522043473	0.009994781	0.008524449	0.862474845	3.93E-16	6.43E-12	NA	N
Gabpb2	0.310350669	0.234434484	0.007468774	0.005521732	0.755385784	3.95E-16	6.47E-12	NA	N
Dpysl5	0.301202778	0.230873143	0.007280046	0.005527866	0.766504027	3.95E-16	6.47E-12	NA	N
Btg1	0.685075385	0.601989439	0.011497542	0.01064228	0.878719994	3.97E-16	6.50E-12	NA	N
Gldc	0.747247162	0.646199189	0.01166279	0.009760071	0.864773026	3.97E-16	6.51E-12	NA	N
Pds5a	0.781636456	0.67223382	0.012050888	0.009969911	0.860033863	4.00E-16	6.55E-12	NA	N
Ino80d	0.204472302	0.151049982	0.005859577	0.004485946	0.738730772	4.00E-16	6.56E-12	NA	N
Casp2	0.216330679	0.160997175	0.006082017	0.004669993	0.744217954	4.09E-16	6.69E-12	NA	N
Satb1	0.327799424	0.258504237	0.007444273	0.005898638	0.788604915	4.14E-16	6.78E-12	NA	N
Mapk14	0.60596307	0.517622498	0.010332479	0.00865215	0.854214595	4.16E-16	6.81E-12	NA	Y
Drap1	1.780450618	1.586270416	0.019395019	0.016155852	0.890937609	4.29E-16	7.03E-12	NA	N
Coq2	0.948500762	0.815178681	0.013394175	0.010764732	0.859439142	4.31E-16	7.06E-12	NA	N
Rapgef1	0.299339319	0.230381923	0.007251615	0.005584662	0.769634687	4.33E-16	7.09E-12	NA	N
Nup155	0.42012536	0.343362397	0.008575533	0.006929884	0.817285577	4.40E-16	7.21E-12	NA	N
AC163720.3	0.312722345	0.202750829	0.009721674	0.005836185	0.648341356	4.42E-16	7.24E-12	NA	N
Rc3h1	0.24055565	0.182856441	0.006344562	0.004968558	0.760141952	4.43E-16	7.25E-12	NA	N
Chp1	0.717262409	0.622620656	0.010947073	0.009245509	0.868051424	4.49E-16	7.36E-12	NA	N
Gpx7	0.511265458	0.423185558	0.00964503	0.007688981	0.827721786	4.56E-16	7.47E-12	NA	N
Psma2	10.79925462	11.41434361	0.051231228	0.045536747	1.056956615	4.84E-16	7.93E-12	NA	N
Net1	0.510587837	0.424782021	0.009458855	0.007655538	0.831947005	5.02E-16	8.22E-12	NA	N
Pank1	0.224970354	0.165786565	0.00631015	0.00474728	0.736926276	5.12E-16	8.39E-12	NA	N
Nars	2.274436727	2.514306767	0.021204836	0.019030805	1.105463492	5.20E-16	8.52E-12	NA	N
Elf2	0.605454853	0.51086823	0.01050963	0.008611583	0.843775927	5.27E-16	8.63E-12	NA	N
Psrc1	1.045570049	0.898071964	0.015026625	0.012008893	0.85893046	5.40E-16	8.85E-12	NA	N
Peli2	0.275283754	0.204470097	0.007046036	0.005176448	0.74276122	5.70E-16	9.34E-12	NA	N
Nsmaf	0.271895646	0.20631217	0.00699071	0.005324163	0.758791738	5.84E-16	9.56E-12	NA	Y
Zfp592	0.150262578	0.101682427	0.005076142	0.003588575	0.676698269	5.86E-16	9.60E-12	NA	N
Slc25a39	1.056581399	0.918211961	0.013975949	0.01143642	0.869040437	5.89E-16	9.65E-12	NA	N
Pigm	0.335253261	0.272258381	0.00740334	0.006070714	0.812097638	5.97E-16	9.78E-12	NA	N
Nptn	0.241910893	0.180277539	0.006588993	0.004975574	0.745222908	6.37E-16	1.04E-11	NA	N
Rreb1	0.110113502	0.070244382	0.004406302	0.003067411	0.637927054	6.50E-16	1.06E-11	NA	Y
Nufip2	0.351177367	0.276065332	0.007930236	0.006134975	0.786113679	6.50E-16	1.06E-11	NA	N
Zmym2	0.365576825	0.297678988	0.007894097	0.006400902	0.814272042	6.64E-16	1.09E-11	NA	N
Vhl	0.203625275	0.152400835	0.005763366	0.004495455	0.748437712	6.73E-16	1.10E-11	NA	N
Sf3b2	5.344739963	5.71312784	0.033667864	0.029563338	1.068925313	6.77E-16	1.11E-11	NA	N
Zmat3	0.375741149	0.297678988	0.008168432	0.006344097	0.792244845	6.77E-16	1.11E-11	NA	N
Lpcat1	0.541250212	0.456834091	0.009717231	0.008078197	0.844034941	6.80E-16	1.11E-11	NA	N
Gpc3	0.860240556	1.060051578	0.013717453	0.013904206	1.232273428	7.01E-16	1.15E-11	NA	N
Icmt	0.224970354	0.16590937	0.006167529	0.004616271	0.737472147	7.06E-16	1.16E-11	NA	N
Luzp1	1.533118753	1.333292398	0.01922692	0.015222519	0.869660224	7.07E-16	1.16E-11	NA	N
Kat14	0.484499407	0.397028122	0.009239718	0.007308533	0.819460492	7.14E-16	1.17E-11	NA	N
Atp13a1	0.362188718	0.292889598	0.007869616	0.006332237	0.808665715	7.40E-16	1.21E-11	NA	N
Trim2	0.336439099	0.259977895	0.007859016	0.005966998	0.772733895	7.53E-16	1.23E-11	NA	N
Capza2	3.042351347	3.337222154	0.024127543	0.022131459	1.09692201	7.57E-16	1.24E-11	NA	N
Thy1	0.414196171	0.329117033	0.010336396	0.007325599	0.794592166	7.74E-16	1.27E-11	NA	N
Papd5	0.217685922	0.163084858	0.006054886	0.004649749	0.749175033	7.75E-16	1.27E-11	NA	N
Pds5b	0.349483314	0.278521429	0.007804379	0.006187495	0.796952011	7.83E-16	1.28E-11	NA	N
Npepps	0.915636117	0.807196365	0.012725652	0.010877948	0.881568944	7.90E-16	1.29E-11	NA	N
Mapk8ip2	0.292901914	0.225715338	0.007076337	0.005410908	0.770617491	8.66E-16	1.42E-11	NA	N
Epc2	0.305099102	0.239346678	0.007286066	0.005724314	0.784488307	8.82E-16	1.45E-11	NA	N
Rbm6	0.962730815	0.853002579	0.012940165	0.011177308	0.88602397	9.10E-16	1.49E-11	NA	N
Mrpl15	3.790445536	4.112857669	0.027387255	0.024095432	1.085059165	9.13E-16	1.50E-11	NA	N
Arvcf	0.330679316	0.254697286	0.007577655	0.005680997	0.770224426	9.26E-16	1.52E-11	NA	N
Tcf12	0.626122311	0.526955667	0.010877027	0.00873768	0.841617777	9.73E-16	1.59E-11	NA	N
Tenm4	0.194307979	0.139751934	0.005990201	0.004412645	0.719229004	9.93E-16	1.63E-11	NA	N
Ephb3	0.144841606	0.102542061	0.005011963	0.003917268	0.707959981	1.01E-15	1.65E-11	NA	N
St3gal2	0.146027444	0.102296451	0.004928118	0.003675739	0.700528944	1.01E-15	1.66E-11	NA	Y
Adipor2	0.474673895	0.395922879	0.009015874	0.007400958	0.834094487	1.02E-15	1.67E-11	NA	N
Snrpa	3.896493308	4.189979123	0.027979277	0.023859483	1.075320498	1.04E-15	1.70E-11	NA	N
Clcn5	0.323733695	0.257398993	0.00765272	0.006072066	0.795094849	1.08E-15	1.76E-11	NA	Y
Naca	39.83821786	40.89782635	0.105605521	0.087969265	1.026597789	1.09E-15	1.78E-11	NA	N
Clmp	0.144841606	0.100577183	0.005108393	0.003877114	0.694394281	1.14E-15	1.87E-11	NA	N
Ddx56	1.589869558	1.788530026	0.018049424	0.016318737	1.124953942	1.15E-15	1.88E-11	NA	N
Slc35c2	0.423174657	0.352572762	0.008441983	0.006969822	0.833161334	1.15E-15	1.88E-11	NA	N
Arhgef40	0.167541928	0.116296205	0.005456528	0.003923981	0.694131952	1.20E-15	1.96E-11	NA	N
Wbp1	0.722852787	0.621515412	0.011396027	0.00940739	0.859809111	1.21E-15	1.98E-11	NA	N
Cux1	0.468575301	0.396905317	0.008763965	0.007384286	0.847047031	1.23E-15	2.02E-11	NA	N
Amot	0.266813485	0.20606656	0.008080396	0.006086616	0.772324384	1.24E-15	2.02E-11	NA	N
Klf13	1.00220227	0.903352573	0.014635916	0.013037182	0.901367518	1.25E-15	2.05E-11	NA	N
Map4	0.253938675	0.196733391	0.006597253	0.0052088	0.774727955	1.26E-15	2.07E-11	NA	N
Syce2	2.745214298	3.012403291	0.025668517	0.022787492	1.097329011	1.29E-15	2.12E-11	NA	Y
Actn1	0.74402846	0.647672848	0.011762449	0.009930485	0.870494722	1.31E-15	2.14E-11	NA	N
Pih1d1	1.383533796	1.221785583	0.016198582	0.013375537	0.883090522	1.33E-15	2.17E-11	NA	N
Man2a1	0.13772658	0.093208891	0.004919094	0.003564215	0.676767631	1.34E-15	2.20E-11	NA	N
Fkrp	0.346264611	0.275574113	0.007686197	0.00607594	0.79584833	1.35E-15	2.21E-11	NA	N
Fam8a1	0.173301711	0.125015351	0.005473365	0.004137036	0.721374012	1.36E-15	2.22E-11	NA	N
Gosr2	0.535998645	0.454255189	0.009688232	0.008039017	0.847493166	1.36E-15	2.23E-11	NA	N
Usp22	0.634931391	0.545007982	0.010602315	0.008752704	0.858373031	1.37E-15	2.25E-11	NA	N
Rpl10a	51.97018465	50.70882967	0.135461941	0.113632248	0.975729257	1.41E-15	2.30E-11	NA	N
Pck2	0.497543622	0.421834705	0.009285244	0.007831155	0.847834614	1.46E-15	2.38E-11	NA	N
Sall4	3.134169067	2.819722461	0.02718104	0.020477418	0.89967146	1.46E-15	2.40E-11	NA	N
Phf10	0.462815518	0.383765197	0.008932113	0.007269554	0.82919691	1.48E-15	2.42E-11	NA	N
Ncor2	0.346434017	0.272749601	0.007849351	0.006058055	0.787306061	1.49E-15	2.43E-11	NA	N
Hoxb2	0.38929358	0.262802407	0.012839516	0.008101527	0.675075112	1.49E-15	2.45E-11	NA	Y
Pard6b	0.238183974	0.180891563	0.006506938	0.005040618	0.759461521	1.55E-15	2.54E-11	NA	N
Wdr36	0.652041335	0.547955299	0.01117566	0.008911327	0.840368961	1.58E-15	2.59E-11	NA	N
Fgfbp3	0.139590039	0.068033894	0.006774624	0.003141476	0.487383589	1.58E-15	2.59E-11	NA	N
Ctsz	1.60630188	1.80252978	0.017802013	0.016230981	1.122161284	1.59E-15	2.61E-11	NA	N
Nkiras2	0.50093173	0.42576446	0.009207686	0.007731209	0.849945083	1.60E-15	2.62E-11	NA	N
Mlf1	0.284092834	0.379221417	0.007516924	0.007341023	1.334850343	1.62E-15	2.66E-11	NA	N
Snai1	0.300016941	0.258627042	0.010960907	0.010956719	0.862041461	1.69E-15	2.77E-11	NA	N
Foxk2	0.238183974	0.178681076	0.006377732	0.004839836	0.750180932	1.71E-15	2.80E-11	NA	N
Chst2	0.105539556	0.069630357	0.004243107	0.003110622	0.659756018	1.71E-15	2.80E-11	NA	N
Gtpbp4	3.522276808	3.760530517	0.031800776	0.024981092	1.06764196	1.73E-15	2.84E-11	NA	N
Cand2	0.304421481	0.233206435	0.007286929	0.005500763	0.766064321	1.75E-15	2.86E-11	NA	Y
Aida	0.492630866	0.411519096	0.009334135	0.007618329	0.835349802	1.75E-15	2.87E-11	NA	N
Isyna1	2.349144503	2.559498956	0.024534536	0.020394597	1.089545131	1.80E-15	2.95E-11	NA	N
Hjurp	0.847873962	0.734987105	0.012835031	0.010583339	0.866858918	1.92E-15	3.14E-11	NA	N
Alkbh5	0.877011689	1.160505956	0.01416729	0.016133464	1.323250272	1.95E-15	3.20E-11	NA	N
Usp4	0.469761138	0.394080806	0.008987797	0.007428267	0.83889614	1.97E-15	3.23E-11	NA	N
Mtmr2	0.488565136	0.659462115	0.009546285	0.010653357	1.349793642	1.98E-15	3.24E-11	NA	N
Azin1	0.76571235	0.671988211	0.011625923	0.00994013	0.877598763	2.01E-15	3.30E-11	NA	N
Serf2	15.67033712	14.66204102	0.08309973	0.058719221	0.935655749	2.14E-15	3.51E-11	NA	N
Prkci	0.245468406	0.187400221	0.006436426	0.005000784	0.763439272	2.17E-15	3.55E-11	NA	N
Zscan26	0.301033373	0.433869581	0.007852132	0.008873261	1.441267382	2.26E-15	3.70E-11	NA	N
Bcl9	0.452990005	0.362274346	0.009045657	0.006885485	0.799740264	2.27E-15	3.71E-11	NA	Y
Add1	0.340166017	0.26489009	0.007776618	0.005881717	0.778708267	2.30E-15	3.76E-11	NA	N
Prmt8	0.120955446	0.078472308	0.004538545	0.003123533	0.648770352	2.30E-15	3.76E-11	NA	N
Adpgk	0.560901237	0.478816161	0.009927846	0.00826601	0.853655028	2.41E-15	3.94E-11	NA	N
Prag1	0.112654582	0.071840845	0.004450566	0.003045582	0.637709034	2.55E-15	4.18E-11	NA	N
Ndufs8	2.334236829	2.568463711	0.020800405	0.018800963	1.100344095	2.56E-15	4.20E-11	NA	N
Terf1	1.055226156	1.247820214	0.013838592	0.013634887	1.182514484	2.65E-15	4.33E-11	NA	N
Arhgef7	0.198373708	0.144909738	0.005841185	0.004340348	0.73048863	2.66E-15	4.36E-11	NA	N
Dst	0.591902422	0.486430063	0.010701499	0.0082698	0.821807859	2.78E-15	4.56E-11	NA	Y
Nid2	0.245299001	0.188259855	0.00658955	0.005132321	0.767470942	2.79E-15	4.57E-11	NA	Y
Kdm5a	0.518041674	0.438536166	0.009459978	0.007887757	0.846526811	2.98E-15	4.88E-11	NA	N
Dcun1d2	0.16855836	0.122190839	0.005225396	0.003974685	0.724917107	2.98E-15	4.89E-11	NA	N
Golga3	1.398949687	0.983052929	0.036519081	0.021576452	0.702707852	3.02E-15	4.95E-11	NA	N
Cabp7	0.100965611	0.063858529	0.004183757	0.00290314	0.632478013	3.04E-15	4.98E-11	NA	N
E2f6	0.55785194	0.477342503	0.009875868	0.008256401	0.855679561	3.05E-15	4.99E-11	NA	N
Ndufa11	4.208368626	4.522043473	0.02896518	0.02549409	1.074535972	3.09E-15	5.07E-11	NA	N
Hnrnpul2	0.898526173	0.78054771	0.012918427	0.010640714	0.8686978	3.12E-15	5.11E-11	NA	N
Raly	7.913264442	7.434237996	0.042862722	0.034149476	0.939465381	3.17E-15	5.19E-11	NA	N
Retreg3	0.273420295	0.213803267	0.006765555	0.005311929	0.781958292	3.21E-15	5.26E-11	NA	N
Aig1	0.426393359	0.349379835	0.008571647	0.006876414	0.819383857	3.24E-15	5.30E-11	NA	N
Atf2	0.490767406	0.409677023	0.009290702	0.007585908	0.834768197	3.33E-15	5.45E-11	NA	N
Tex10	0.73742165	0.642023824	0.01138143	0.009577399	0.870633272	3.33E-15	5.45E-11	NA	N
Rpl9	54.29645943	53.10143682	0.126403157	0.105394384	0.977990782	3.39E-15	5.55E-11	NA	N
Tbc1d20	0.213281382	0.158786688	0.006076665	0.004607821	0.744493899	3.47E-15	5.68E-11	NA	N
Hspa8	68.02439438	64.69323345	0.473622218	0.324444007	0.951029907	3.52E-15	5.76E-11	NA	N
Ptch1	0.398610876	0.280363502	0.012204183	0.007686261	0.703351362	3.57E-15	5.85E-11	NA	Y
Slc23a1	0.052346265	0.026894265	0.002996503	0.001891112	0.513776202	3.60E-15	5.89E-11	NA	Y
Ormdl3	0.43113671	0.351590323	0.008783326	0.006991033	0.81549614	3.61E-15	5.90E-11	NA	N
Haus1	1.092495341	1.278153015	0.014064387	0.013632168	1.169939099	3.61E-15	5.91E-11	NA	N
Chmp3	0.722513976	0.629252118	0.011137306	0.009445952	0.870920341	3.64E-15	5.96E-11	NA	N
Gpsm1	0.297814671	0.236030947	0.007132635	0.005671153	0.792543048	3.65E-15	5.99E-11	NA	N
Mob1a	0.279180078	0.213312047	0.007038388	0.005334184	0.764066149	3.74E-15	6.12E-11	NA	N
Phlda2	3.57987464	4.451062262	0.12312469	0.101488105	1.243357019	3.78E-15	6.19E-11	NA	N
Tenm3	0.251397594	0.189119489	0.006602863	0.004941206	0.752272469	3.78E-15	6.19E-11	NA	N
Mxra7	0.447399627	0.365835687	0.008847892	0.006991873	0.817693321	3.81E-15	6.24E-11	NA	N
Kmt5c	0.539386752	0.457693725	0.009691923	0.008007496	0.848544616	3.82E-15	6.26E-11	NA	N
Sephs2	1.657123497	1.893773793	0.018306756	0.017616246	1.142807882	3.85E-15	6.31E-11	NA	N
Aar2	0.542944266	0.46186909	0.009555128	0.007955278	0.850674957	3.88E-15	6.36E-11	NA	N
Cic	0.237845163	0.177330222	0.006513446	0.0048506	0.745570016	3.93E-15	6.43E-11	NA	N
Rnf7	5.865322717	5.490728233	0.035467419	0.028309005	0.936134037	3.95E-15	6.47E-11	NA	N
Tubb6	1.032187024	1.231241557	0.014595571	0.014439507	1.192847351	4.11E-15	6.73E-11	NA	N
Btbd7	0.273250889	0.211469974	0.006890712	0.005307782	0.773904066	4.18E-15	6.85E-11	NA	N
Dnal4	0.531932915	0.447255311	0.009649091	0.007870633	0.840811498	4.19E-15	6.86E-11	NA	N
Bcl9l	0.215314247	0.158172664	0.006092838	0.004522889	0.734613087	4.22E-15	6.91E-11	NA	Y
Gm11627	0.504658648	0.418150559	0.009477852	0.007587777	0.828580983	4.24E-15	6.94E-11	NA	N
Ctdp1	0.33491445	0.272995211	0.007386534	0.006031742	0.815119235	4.27E-15	7.00E-11	NA	N
Nkd1	1.055903778	0.892791355	0.019264411	0.015218537	0.845523402	4.46E-15	7.31E-11	NA	Y
Zfp593	0.951041843	0.8434238	0.01287016	0.011049954	0.886841947	4.47E-15	7.32E-11	NA	N
Nup205	0.328646451	0.261697163	0.007539513	0.005990581	0.796287812	4.48E-15	7.33E-11	NA	N
Phf12	0.396747417	0.317696181	0.008428215	0.00653925	0.800751731	4.56E-15	7.47E-11	NA	N
Bambi	0.620023717	0.481149454	0.01630018	0.011446522	0.776017821	4.59E-15	7.52E-11	NA	N
Atox1	4.256479756	4.50632445	0.03397518	0.026990642	1.058697494	4.63E-15	7.58E-11	NA	N
Mmd	0.168388955	0.12096279	0.005527918	0.004189778	0.718353471	4.64E-15	7.60E-11	NA	Y
Rbm10	1.005420972	0.886896721	0.013350691	0.011220264	0.882114801	4.71E-15	7.71E-11	NA	N
Wls	0.694053871	0.576323222	0.013502085	0.010328162	0.830372463	4.81E-15	7.88E-11	NA	Y
Haus8	1.169405387	0.957755127	0.023048928	0.015394949	0.81901036	4.90E-15	8.02E-11	NA	N
Rab23	0.410130442	0.338695812	0.00832069	0.006786846	0.82582461	4.91E-15	8.04E-11	NA	N
Thyn1	3.245976622	3.513447133	0.025742236	0.022078336	1.082400627	4.93E-15	8.07E-11	NA	N
Clip3	0.530408267	0.443816775	0.009557273	0.007722592	0.836745584	4.96E-15	8.12E-11	NA	N
Flywch1	1.245637811	1.1161734	0.014779214	0.012765462	0.896065767	5.07E-15	8.30E-11	NA	N
Spire2	0.135354904	0.090261574	0.00492441	0.003466396	0.666851156	5.10E-15	8.35E-11	NA	N
Pigq	0.421650008	0.349871055	0.008343837	0.006820477	0.829766507	5.11E-15	8.37E-11	NA	N
Zfp260	0.49466373	0.410905072	0.009426168	0.007545832	0.830675561	5.12E-15	8.39E-11	NA	N
Birc6	0.70658987	0.940071227	0.012005888	0.013737848	1.330434057	5.24E-15	8.59E-11	NA	N
Mcfd2	0.825851262	0.722338205	0.012047846	0.010052033	0.874658958	5.26E-15	8.62E-11	NA	N
Shoc2	0.391326444	0.320275083	0.008198998	0.006605347	0.818434552	5.36E-15	8.79E-11	NA	N
Agpat5	0.731831272	0.643497483	0.011380781	0.009797377	0.879297602	5.39E-15	8.83E-11	NA	N
Vps37b	0.294257157	0.234188874	0.007021984	0.005617781	0.795864665	5.40E-15	8.84E-11	NA	N
Insig1	0.117736744	0.192312416	0.00474125	0.005847262	1.633410344	5.45E-15	8.93E-11	NA	N
Vti1b	1.112654582	0.98612305	0.014050694	0.011888997	0.886279593	5.59E-15	9.16E-11	NA	N
Idh3a	1.775199051	1.983298539	0.018502225	0.016904327	1.117226002	5.67E-15	9.28E-11	NA	N
Apoa1	0.53616805	0.561463834	0.010677514	0.015956629	1.047178835	5.73E-15	9.38E-11	NA	N
Fam76b	0.296798238	0.235908142	0.007095451	0.00567045	0.794843471	5.80E-15	9.49E-11	NA	N
Med24	0.341013044	0.277170576	0.007505391	0.006098011	0.812785847	5.85E-15	9.58E-11	NA	N
Lin28b	0.558360156	0.468009333	0.009956412	0.008002071	0.838185405	5.85E-15	9.58E-11	NA	N
Selenoi	0.319329155	0.253592042	0.007506393	0.005922223	0.79413996	5.89E-15	9.65E-11	NA	N
D17Wsu92e	0.28866678	0.228171436	0.007103743	0.005660116	0.790431916	6.02E-15	9.87E-11	NA	N
Ubqln1	1.552261562	1.392729952	0.016637352	0.014071563	0.897226335	6.06E-15	9.93E-11	NA	N
Ermp1	0.200067762	0.144786934	0.005855946	0.004283136	0.723689474	6.11E-15	1.00E-10	NA	N
Paip2b	0.447738438	0.365098858	0.009297466	0.007263148	0.815428891	6.25E-15	1.02E-10	NA	N
Lrp5	0.137895985	0.096770232	0.00479716	0.003592646	0.701762506	6.35E-15	1.04E-10	NA	N
Stk40	0.364560393	0.298661427	0.007829073	0.006395279	0.819237176	6.50E-15	1.06E-10	NA	N
Efnb3	0.169574792	0.12145401	0.005430043	0.004022705	0.716226792	6.54E-15	1.07E-10	NA	N
Tipin	3.930374386	4.235908142	0.0290259	0.025490548	1.077736553	6.61E-15	1.08E-10	NA	Y
2810403A07Rik	0.412671523	0.338695812	0.008407611	0.006760125	0.820739483	6.63E-15	1.09E-10	NA	N
Slc25a10	0.340166017	0.277416186	0.00758226	0.006167967	0.815531745	6.77E-15	1.11E-10	NA	N
Zc3h18	0.752329324	0.654672725	0.011859267	0.009918909	0.870194347	6.84E-15	1.12E-10	NA	N
Gmfb	0.740809758	0.652093823	0.011255183	0.009655728	0.880244646	7.02E-15	1.15E-10	NA	N
Apex1	8.139759444	8.649392116	0.045174336	0.039275786	1.062610287	7.09E-15	1.16E-10	NA	N
Map3k11	0.224462138	0.171681199	0.006102845	0.004788093	0.764855936	7.24E-15	1.19E-10	NA	N
Tug1	0.513975944	0.434729215	0.009584722	0.007874429	0.845816268	7.33E-15	1.20E-10	NA	N
Arhgef2	0.43554125	0.35834459	0.008713551	0.00693031	0.82275695	7.43E-15	1.22E-10	NA	N
Rack1	40.91140098	40.17487413	0.117740826	0.09030153	0.981997027	7.79E-15	1.28E-10	NA	N
Pfn2	0.658986956	0.56490237	0.010830336	0.008898137	0.857228455	7.85E-15	1.29E-10	NA	N
Dnajb14	0.149923768	0.10806828	0.005015275	0.003830684	0.72082153	7.87E-15	1.29E-10	NA	N
Donson	0.585295612	0.500061402	0.010217013	0.008405026	0.854374084	7.90E-15	1.29E-10	NA	N
Bivm	0.189395223	0.140120349	0.005710868	0.00436135	0.739830428	7.93E-15	1.30E-10	NA	N
Mtdh	2.944435033	3.209382292	0.025672415	0.022743187	1.089982375	8.07E-15	1.32E-10	NA	N
Itm2b	1.973742165	2.155962176	0.020197881	0.017593462	1.092322095	8.23E-15	1.35E-10	NA	N
Cse1l	1.511434864	1.349257031	0.016861289	0.014096549	0.892699423	8.23E-15	1.35E-10	NA	N
Rbp4	0.409452821	0.395063245	0.00938003	0.011981659	0.964856571	8.38E-15	1.37E-10	NA	Y
Sun1	0.20565814	0.152400835	0.005889209	0.004455011	0.741039645	8.60E-15	1.41E-10	NA	N
Sirt3	0.396408606	0.324573253	0.008093945	0.006509235	0.818784578	8.65E-15	1.42E-10	NA	N
Dyrk2	0.233271218	0.178558271	0.006320482	0.004916143	0.765453503	8.73E-15	1.43E-10	NA	N
Rbpms2	3.241233271	3.654427115	0.02601268	0.026985649	1.12748044	8.78E-15	1.44E-10	NA	Y
Cdca8	4.482127732	4.79847722	0.030110928	0.026005596	1.070580204	9.08E-15	1.49E-10	NA	N
Zfp617	0.283415213	0.228171436	0.006820794	0.005552503	0.805078293	9.57E-15	1.57E-10	NA	N
Nek9	0.208707437	0.158541078	0.005846509	0.004546255	0.759633105	9.59E-15	1.57E-10	NA	N
Trio	0.413687955	0.331695935	0.008815972	0.006797075	0.801802254	9.68E-15	1.58E-10	NA	N
Tsc2	0.203964086	0.151172786	0.005855229	0.004436412	0.741173553	9.91E-15	1.62E-10	NA	N
Skiv2l2	0.827714721	0.731425764	0.012027353	0.010294015	0.883668909	9.99E-15	1.64E-10	NA	N
Hoxb4	0.081483991	0.04064841	0.004791333	0.00274492	0.498851481	1.02E-14	1.68E-10	Y	Y
Cdr2l	0.242080298	0.181874002	0.006440329	0.004825206	0.751296176	1.02E-14	1.68E-10	NA	N
Mdm1	0.229713705	0.176470588	0.006212204	0.004862211	0.768219677	1.05E-14	1.72E-10	NA	N
Bms1	0.840081315	0.729338082	0.012453257	0.010249842	0.868175579	1.06E-14	1.73E-10	NA	N
Celsr1	0.110452312	0.070489991	0.004359012	0.002971803	0.638193895	1.07E-14	1.76E-10	NA	Y
Numb	0.109944096	0.069998772	0.004429755	0.003013539	0.636676041	1.08E-14	1.76E-10	NA	N
Pwp2	0.345417584	0.282451185	0.007509507	0.006141065	0.817709341	1.10E-14	1.80E-10	NA	N
Fbxw11	0.349144503	0.279872283	0.007806948	0.006127307	0.801594413	1.10E-14	1.80E-10	NA	N
Kank1	0.176520413	0.127225838	0.005593586	0.004172359	0.72074292	1.12E-14	1.84E-10	NA	N
Prpf3	0.599525665	0.523394326	0.010237325	0.008785417	0.873014046	1.13E-14	1.84E-10	NA	N
Glis2	0.141284093	0.097384256	0.004934069	0.003567429	0.689279695	1.14E-14	1.86E-10	NA	N
Smad5	0.300694562	0.234925703	0.007186407	0.00553554	0.781276859	1.15E-14	1.88E-10	NA	N
Atg12	0.483821786	0.41237873	0.009051209	0.007583835	0.85233601	1.16E-14	1.89E-10	NA	N
Mdm4	0.409622226	0.333538008	0.008631322	0.006862248	0.814257594	1.22E-14	1.99E-10	NA	N
Olfr889	0.800271049	0.566376028	0.02166422	0.013580561	0.707730249	1.23E-14	2.01E-10	NA	N
F2r	0.38082331	0.316099718	0.008278905	0.006866915	0.830042986	1.23E-14	2.01E-10	NA	Y
Cnpy3	0.721836354	0.62348029	0.011196139	0.009262035	0.86374188	1.24E-14	2.03E-10	NA	N
Pgs1	0.536337456	0.454255189	0.009556768	0.007841464	0.846957795	1.25E-14	2.05E-10	NA	N
Apba2	0.296120617	0.230627533	0.007148592	0.005512733	0.778829706	1.25E-14	2.05E-10	NA	N
Kpna2	0.58648145	0.746530763	0.011389747	0.011587947	1.272897485	1.26E-14	2.06E-10	NA	N
1700020I14Rik	1.256649161	1.095664988	0.016022644	0.012769229	0.871894099	1.28E-14	2.09E-10	NA	N
Gatad2b	0.447738438	0.365344468	0.0092882	0.007154916	0.815977447	1.29E-14	2.12E-10	NA	N
Epb41l4a	0.150770795	0.106840231	0.005324779	0.003962578	0.708626835	1.31E-14	2.14E-10	NA	N
Slain2	0.39149585	0.320275083	0.00813965	0.006534177	0.818080404	1.35E-14	2.22E-10	NA	N
Dennd6a	0.314924615	0.250521921	0.00744976	0.005875692	0.795498062	1.35E-14	2.22E-10	NA	N
Vav2	0.176181603	0.126489009	0.005517913	0.004098543	0.71794675	1.37E-14	2.24E-10	NA	N
Foxo4	0.313738777	0.25076753	0.007578491	0.005986311	0.799287652	1.38E-14	2.25E-10	NA	Y
Lpar2	0.225817381	0.170084735	0.006192484	0.004704585	0.753195944	1.39E-14	2.27E-10	NA	N
Zfp746	0.198034898	0.142576446	0.005877418	0.004235637	0.719956168	1.40E-14	2.30E-10	NA	N
Ctbp2	2.242419109	2.497850915	0.023098378	0.021186372	1.113909039	1.45E-14	2.38E-10	NA	Y
Wdr74	0.670845333	0.574972369	0.010978938	0.008967811	0.857086337	1.46E-14	2.39E-10	NA	N
Trp53bp1	0.429781467	0.350853494	0.008646458	0.006849599	0.816353242	1.47E-14	2.41E-10	NA	N
Rnaset2b	0.188887007	0.141102788	0.005620016	0.00433664	0.747022202	1.48E-14	2.43E-10	NA	N
Fras1	0.138743012	0.097138647	0.0048614	0.003622786	0.700133616	1.49E-14	2.45E-10	NA	Y
Ntrk2	0.079959343	0.046420238	0.003841979	0.00250023	0.580548022	1.50E-14	2.45E-10	NA	N
Timm13	7.611384042	7.146137787	0.042656955	0.032971436	0.938874947	1.53E-14	2.51E-10	NA	N
Zfp532	0.202270032	0.149944738	0.00588472	0.004441528	0.741309705	1.54E-14	2.52E-10	NA	N
Fgfr3	0.072674911	0.041876458	0.003695613	0.002452315	0.576216162	1.61E-14	2.64E-10	NA	Y
Pbx1	1.687616466	1.505096402	0.018411463	0.01519579	0.891847426	1.61E-14	2.64E-10	NA	Y
Cby1	1.120108419	0.970281223	0.014683759	0.011513496	0.866238666	1.62E-14	2.65E-10	NA	N
Rnf111	0.319837371	0.250030701	0.007500813	0.005764257	0.781743236	1.62E-14	2.65E-10	NA	N
Pten	1.282229375	1.170944369	0.015615874	0.014073704	0.913209752	1.62E-14	2.66E-10	NA	N
Smad6	0.097746908	0.058823529	0.004413376	0.00286662	0.601794271	1.63E-14	2.66E-10	NA	Y
Srsf6	7.595459936	8.014859388	0.041422332	0.035696646	1.055217124	1.63E-14	2.67E-10	NA	N
Nudt3	0.526342538	0.446764092	0.009514172	0.007889368	0.848808637	1.64E-14	2.69E-10	NA	N
Trim33	0.392851093	0.324573253	0.008167329	0.006736966	0.826199186	1.71E-14	2.79E-10	NA	N
Pak4	0.458580383	0.381431905	0.008896751	0.007223283	0.831766728	1.72E-14	2.82E-10	NA	N
Lsm1	2.576655938	2.331327521	0.02300185	0.018223506	0.904788057	1.75E-14	2.86E-10	NA	N
Kcnh2	0.139590039	0.092103647	0.005102257	0.003466971	0.659815328	1.75E-14	2.86E-10	NA	N
Mageh1	0.584956802	0.4974825	0.010251146	0.008403185	0.850460237	1.76E-14	2.89E-10	NA	N
Wdr6	0.492630866	0.416308486	0.009228991	0.007622995	0.845071868	1.77E-14	2.90E-10	NA	N
Cdx2	2.840081315	2.021736461	0.059844039	0.038932724	0.711858654	1.81E-14	2.97E-10	NA	Y
Traf7	1.092664747	0.971140857	0.01396281	0.011810581	0.88878209	1.83E-14	2.99E-10	NA	N
Mlxip	0.173640522	0.123664497	0.005497712	0.004018181	0.712186855	1.87E-14	3.06E-10	NA	N
Krcc1	0.712688463	0.613778706	0.011738624	0.009633014	0.861215997	1.88E-14	3.07E-10	NA	N
Fbxo30	0.378282229	0.311310328	0.00799384	0.006472841	0.822957844	1.92E-14	3.15E-10	NA	N
Slc15a4	0.255124513	0.195750952	0.006630748	0.005087418	0.767276141	1.97E-14	3.23E-10	NA	N
Coq4	0.929696764	0.814687462	0.0127435	0.010525649	0.876293747	1.99E-14	3.26E-10	NA	N
Zmynd11	0.570896154	0.476851283	0.010235645	0.008090147	0.83526799	2.06E-14	3.37E-10	NA	N
Smad4	0.498051838	0.409922633	0.009508248	0.007445793	0.823052144	2.08E-14	3.40E-10	NA	N
Bmt2	0.215483652	0.161979614	0.006117683	0.004643135	0.751702566	2.09E-14	3.42E-10	NA	N
Cenpb	0.309503642	0.248679848	0.00734496	0.005899373	0.803479552	2.11E-14	3.45E-10	NA	N
Prkar2b	0.333898018	0.267960211	0.007661233	0.006063141	0.80252112	2.11E-14	3.46E-10	NA	Y
Lman2l	0.428426224	0.355274469	0.008604638	0.00690943	0.829254721	2.15E-14	3.52E-10	NA	N
Exosc4	1.607148907	1.813213803	0.016687611	0.016069616	1.128217675	2.16E-14	3.53E-10	NA	N
Cenpw	2.534473996	2.281100332	0.02329428	0.017990052	0.900029093	2.27E-14	3.72E-10	NA	N
Hmgcs1	0.491783839	0.419869827	0.009256818	0.007782339	0.853769062	2.28E-14	3.73E-10	NA	N
Zfp687	0.28646451	0.225960948	0.006978342	0.005509107	0.788792121	2.32E-14	3.80E-10	NA	N
Rarb	0.04370659	0.019403168	0.003024623	0.001661077	0.443941484	2.34E-14	3.83E-10	Y	Y
Rnf38	0.180416737	0.133243276	0.005518134	0.004194419	0.738530574	2.36E-14	3.86E-10	NA	N
Snhg11	0.596476368	0.491465062	0.011133863	0.008646863	0.823947248	2.37E-14	3.88E-10	NA	N
Dnajc25	0.313230561	0.254451676	0.007400049	0.006069935	0.812346266	2.46E-14	4.02E-10	NA	N
Six4	0.207521599	0.154120103	0.005967775	0.004481524	0.742670179	2.49E-14	4.07E-10	NA	N
Zfp637	0.566830425	0.486307258	0.009921382	0.00826065	0.857941346	2.49E-14	4.08E-10	NA	N
Piezo1	0.159071658	0.11236645	0.00530809	0.003856749	0.706388874	2.50E-14	4.09E-10	NA	N
Ddx50	1.036083347	0.925211838	0.013446543	0.011540089	0.892989778	2.50E-14	4.09E-10	NA	N
Hipk1	0.207182788	0.155102542	0.005979378	0.004554181	0.748626579	2.59E-14	4.24E-10	NA	N
Ythdf3	0.507030324	0.430431045	0.009419887	0.007783186	0.848925646	2.60E-14	4.25E-10	NA	N
Ptbp3	0.323733695	0.260837529	0.007524115	0.005983852	0.805716345	2.70E-14	4.42E-10	NA	N
Sac3d1	1.587667288	1.426746899	0.017031852	0.01433282	0.898643507	2.72E-14	4.46E-10	NA	N
Stmn1	16.86091818	17.48090384	0.073578275	0.064928954	1.036770576	2.73E-14	4.47E-10	NA	N
Stx6	0.669828901	0.57877932	0.010714371	0.008904715	0.86407039	2.74E-14	4.48E-10	NA	N
Utp20	0.345248179	0.277907405	0.007671524	0.006093891	0.804949663	2.76E-14	4.51E-10	NA	N
Rbbp6	1.138912417	1.014736584	0.014818264	0.012513753	0.890969813	2.76E-14	4.52E-10	NA	N
Surf4	1.463662544	1.308117401	0.01692329	0.014022108	0.893728822	2.85E-14	4.66E-10	NA	N
Chmp1a	1.16195155	1.039174751	0.014218318	0.012143224	0.894335699	2.94E-14	4.82E-10	NA	N
Anapc15	1.477723192	1.320397888	0.016844123	0.014090325	0.893535335	2.95E-14	4.84E-10	NA	N
Adh5	4.470608165	4.799214049	0.034504546	0.028464597	1.07350362	3.07E-14	5.03E-10	NA	N
Celf2	0.246823649	0.190838757	0.006625542	0.005157297	0.773178575	3.08E-14	5.04E-10	NA	N
Gm49336	0.419278333	0.352081542	0.008490086	0.007009547	0.839732261	3.10E-14	5.07E-10	NA	N
Mrpl12	7.036422158	6.650988579	0.038947814	0.031811047	0.945223074	3.13E-14	5.13E-10	NA	N
Cdkn1a	1.011858377	0.815669901	0.020735183	0.015455989	0.806110735	3.28E-14	5.38E-10	NA	N
Sap130	0.178383873	0.130173155	0.005466673	0.004080656	0.729736119	3.32E-14	5.44E-10	NA	N
Cpsf7	0.393528714	0.324450448	0.008112416	0.006550406	0.824464484	3.34E-14	5.47E-10	NA	N
Rnf185	0.201931221	0.154120103	0.005813092	0.004558275	0.763230679	3.36E-14	5.51E-10	NA	N
Tlnrd1	0.321362019	0.257030578	0.00754893	0.005959927	0.799816291	3.37E-14	5.51E-10	NA	N
Nol9	0.501609351	0.426746899	0.009340752	0.007740158	0.85075547	3.38E-14	5.53E-10	NA	N
Pi4k2a	0.22547857	0.168242662	0.006281996	0.004695078	0.746158104	3.40E-14	5.56E-10	NA	N
Gtf2ird1	0.4025072	0.331204716	0.008392081	0.006719692	0.82285414	3.47E-14	5.68E-10	NA	N
Rab40c	0.362527528	0.298538622	0.007819397	0.006397162	0.823492283	3.49E-14	5.72E-10	NA	N
Uspl1	0.369473149	0.299521061	0.00787971	0.006272418	0.810670712	3.50E-14	5.72E-10	NA	N
Ubxn4	1.88615958	2.084121331	0.019077219	0.017163611	1.104954932	3.50E-14	5.73E-10	NA	N
Szrd1	1.273250889	1.13005035	0.015621792	0.01295847	0.887531561	3.50E-14	5.73E-10	NA	N
Cdr2	0.273928511	0.213680462	0.006969018	0.005364802	0.780059224	3.53E-14	5.78E-10	NA	N
mt-Nd1	40.19566322	42.94252732	0.237086626	0.227259869	1.068337325	3.57E-14	5.85E-10	NA	Y
Arid3a	0.34118245	0.273609235	0.008259727	0.006468844	0.801944049	3.65E-14	5.97E-10	NA	N
Rab26os	0.238522785	0.183224856	0.006398057	0.004928786	0.768165002	3.66E-14	6.00E-10	NA	N
Cdc6	0.705065221	0.599533342	0.012677667	0.010218611	0.850323238	3.67E-14	6.01E-10	NA	N
Puf60	2.400135524	2.630602972	0.022081106	0.019475296	1.096022681	3.69E-14	6.04E-10	NA	N
Gm45716	0.267321701	0.209013877	0.007115965	0.005587976	0.781881442	3.77E-14	6.18E-10	NA	N
Slc6a8	0.122310689	0.082033649	0.004632605	0.003302721	0.67069893	3.81E-14	6.23E-10	NA	N
Pafah1b2	1.348466881	1.208891072	0.015518518	0.01319172	0.896492965	3.97E-14	6.49E-10	NA	N
Slc44a1	0.287650347	0.229645094	0.007013179	0.005607249	0.79834805	4.03E-14	6.60E-10	NA	N
Proser1	0.544130103	0.472675918	0.009771061	0.008368988	0.868681801	4.05E-14	6.63E-10	NA	N
Ubap2	1.088260207	0.955176225	0.015120193	0.01233555	0.877709411	4.09E-14	6.70E-10	NA	N
Ypel1	0.681009656	0.579147734	0.011084171	0.008868671	0.850425143	4.17E-14	6.83E-10	NA	N
Fgfr1op	0.594612909	0.508780548	0.01009848	0.008332369	0.855650021	4.18E-14	6.85E-10	NA	N
Polr2j	5.003896324	4.687584428	0.03154162	0.025529983	0.936786881	4.19E-14	6.87E-10	NA	N
Phf14	1.03049297	0.91059806	0.01378093	0.011521424	0.88365286	4.31E-14	7.06E-10	NA	N
Zdhhc8	0.108758259	0.071595235	0.004259743	0.003006422	0.658296999	4.33E-14	7.09E-10	NA	N
Pcsk1n	1.926139251	1.711408572	0.022542247	0.018246555	0.888517572	4.38E-14	7.17E-10	NA	N
Atp5l	8.960867356	9.400466658	0.051506933	0.041017703	1.049057673	4.43E-14	7.26E-10	NA	Y
Ap1b1	0.304929697	0.238978264	0.007178134	0.005504611	0.783715939	4.47E-14	7.32E-10	NA	Y
Tpi1	14.93765882	15.59941054	0.072735952	0.057957993	1.044300899	4.58E-14	7.49E-10	NA	N
Hyal2	1.091648314	0.978140734	0.013823465	0.011913505	0.896021843	4.63E-14	7.58E-10	NA	N
Med20	0.484668812	0.410659462	0.009019692	0.007461048	0.847299128	4.64E-14	7.60E-10	NA	N
Chaf1a	1.283754023	1.150927177	0.015747573	0.013407105	0.896532479	4.66E-14	7.63E-10	NA	N
Exoc1	0.335083856	0.268083016	0.007788158	0.006071176	0.800047545	4.86E-14	7.97E-10	NA	N
Cuedc1	0.072844316	0.042244873	0.003580641	0.002334947	0.579933685	4.92E-14	8.05E-10	NA	N
Rbm14	1.214806031	1.088173892	0.015004532	0.012755173	0.895759376	4.96E-14	8.12E-10	NA	N
Apeh	0.316788074	0.263048017	0.007309841	0.006148661	0.830359595	5.05E-14	8.28E-10	NA	N
Asphd2	0.155852956	0.108927914	0.00521806	0.003782106	0.698914645	5.06E-14	8.29E-10	NA	N
Efna4	0.539556158	0.475623235	0.009759685	0.008657108	0.881508306	5.06E-14	8.29E-10	NA	N
Asap2	0.329662883	0.270416308	0.007735038	0.006375068	0.82028133	5.08E-14	8.32E-10	NA	N
Gtse1	0.385397256	0.312292767	0.00827251	0.00651582	0.810313935	5.25E-14	8.60E-10	NA	N
Axin1	0.283415213	0.223013631	0.006962402	0.005455148	0.786879537	5.45E-14	8.92E-10	NA	N
Esyt2	0.170930036	0.125629375	0.005337479	0.004066706	0.734975421	5.60E-14	9.18E-10	NA	N
Pde3b	0.187870574	0.135944983	0.005716885	0.004190961	0.723609772	5.70E-14	9.34E-10	NA	N
Ap1s2	0.150431984	0.108927914	0.005032697	0.003833598	0.724100759	5.75E-14	9.41E-10	NA	N
Sf3a1	1.451295951	1.30959106	0.016323965	0.014019196	0.902359756	5.80E-14	9.50E-10	NA	N
Rtcb	2.181941386	2.39015105	0.020871381	0.018252208	1.095424041	5.84E-14	9.57E-10	NA	N
Senp1	0.411993901	0.339432642	0.008498103	0.006826656	0.82387783	5.96E-14	9.75E-10	NA	N
Tmem64	0.10723361	0.070367187	0.004262922	0.003019986	0.656204585	6.00E-14	9.83E-10	NA	N
Thap2	0.388785363	0.320889107	0.008186213	0.006632457	0.825363137	6.05E-14	9.91E-10	NA	N
Tns3	0.231577164	0.172295223	0.006545029	0.004815233	0.744007828	6.09E-14	9.98E-10	NA	N
Gm45184	0.245807217	0.148716689	0.009974685	0.005669231	0.605013519	6.10E-14	9.99E-10	NA	N
Rhob	0.287480942	0.216873388	0.007991773	0.005772185	0.754392228	6.16E-14	1.01E-09	NA	N
Rad54l2	0.304421481	0.23787302	0.007353587	0.005590649	0.781393676	6.25E-14	1.02E-09	NA	N
Rnaset2a	0.186007115	0.140857178	0.005561935	0.004351507	0.757267688	6.27E-14	1.03E-09	NA	N
Mocs3	0.161443334	0.118015473	0.005197472	0.003952169	0.731002455	6.40E-14	1.05E-09	NA	N
Gfm1	0.573098425	0.493061525	0.010213366	0.008552328	0.860343536	6.52E-14	1.07E-09	NA	N
Tmem200a	0.041165509	0.019648778	0.002651821	0.001586403	0.477311675	6.54E-14	1.07E-09	NA	N
Amz2	0.612739285	0.528060911	0.010214088	0.008474357	0.861803583	6.58E-14	1.08E-09	NA	N
Klk8	0.757919702	0.660567358	0.011707219	0.009693477	0.871553222	6.89E-14	1.13E-09	NA	N
Atf5	0.30848721	0.239592288	0.007586609	0.00570986	0.776668465	6.92E-14	1.13E-09	NA	N
Lsm10	0.827714721	0.727004789	0.012375513	0.010352825	0.878327727	6.98E-14	1.14E-09	NA	N
Paxbp1	0.263764188	0.21061034	0.006666444	0.005375485	0.798479665	7.02E-14	1.15E-09	NA	N
Cnot4	0.694731492	0.602112244	0.011179015	0.009246758	0.866683388	7.26E-14	1.19E-09	NA	N
Blcap	0.24309673	0.189610709	0.006375578	0.005011651	0.779980497	7.26E-14	1.19E-09	NA	N
Kpna1	0.379976283	0.314380449	0.007976617	0.006472093	0.82736861	7.41E-14	1.21E-09	NA	N
Spint1	0.622225987	0.525850424	0.011206785	0.008909029	0.845111639	7.68E-14	1.26E-09	NA	N
Pmp22	0.383872607	0.177575832	0.029071235	0.01053987	0.462590528	8.18E-14	1.34E-09	NA	Y
Arl8a	0.230560732	0.176470588	0.006323708	0.004874603	0.765397415	8.20E-14	1.34E-09	NA	N
Cacybp	8.716754193	9.166400589	0.043575604	0.038787635	1.051584155	8.39E-14	1.37E-09	NA	N
Zfp516	0.061832966	0.034508167	0.00334762	0.002159904	0.558086868	8.41E-14	1.38E-09	NA	Y
Uck1	0.541250212	0.469482992	0.009441568	0.007997121	0.867404726	8.56E-14	1.40E-09	NA	N
Sox12	0.310520075	0.247574604	0.007325943	0.005740596	0.797290173	8.62E-14	1.41E-09	NA	N
Twsg1	0.257157378	0.203364853	0.006613091	0.005258362	0.790818662	8.71E-14	1.43E-09	NA	N
Chtf18	0.349313908	0.289082648	0.007692691	0.00636436	0.827572681	8.72E-14	1.43E-09	NA	N
Pou5f1	15.39081823	14.75832003	0.081412025	0.077369902	0.958904186	8.72E-14	1.43E-09	NA	N
Ncapg2	0.394883957	0.328748618	0.00835589	0.00683453	0.83251956	8.74E-14	1.43E-09	NA	N
Mapk7	0.350499746	0.28687216	0.007718954	0.006199128	0.8184661	9.04E-14	1.48E-09	NA	N
Zfhx2	0.270540403	0.211838389	0.006908809	0.005386383	0.783019417	9.05E-14	1.48E-09	NA	N
Cmtm7	0.92800271	0.852634164	0.014810814	0.014317609	0.918784131	9.16E-14	1.50E-09	NA	N
B930036N10Rik	0.681687278	0.319783863	0.03014857	0.014300809	0.469106398	9.30E-14	1.52E-09	NA	N
Mmp2	0.248009487	0.18838266	0.006697791	0.005017335	0.759578444	9.68E-14	1.59E-09	NA	Y
Gon7	1.009825512	0.893650989	0.013542382	0.011317349	0.884955844	9.79E-14	1.60E-09	NA	N
Ivns1abp	2.164662036	1.980228417	0.019655573	0.016432014	0.914797961	9.83E-14	1.61E-09	NA	N
Suv39h1	0.393020498	0.324327643	0.008199272	0.006598182	0.825218137	1.02E-13	1.66E-09	NA	N
Man1b1	0.307470778	0.240451922	0.007374996	0.005586541	0.782031788	1.05E-13	1.71E-09	NA	N
Hoxa3	0.063696426	0.034139752	0.003545895	0.002184919	0.535975946	1.05E-13	1.71E-09	NA	Y
Fut10	0.280535321	0.222399607	0.006992405	0.00553097	0.792768648	1.09E-13	1.79E-09	NA	N
Polr3k	3.073860749	2.8207049	0.024305561	0.019278117	0.917642382	1.11E-13	1.82E-09	NA	N
Epb41l3	0.310011858	0.257153383	0.007323712	0.006120348	0.829495312	1.11E-13	1.83E-09	NA	N
Rspo1	0.264272404	0.206680585	0.006988919	0.005471918	0.782074032	1.12E-13	1.84E-09	NA	N
Hadha	0.562087074	0.483851161	0.009769211	0.008184898	0.860811754	1.12E-13	1.84E-09	NA	N
1500009L16Rik	0.914958496	0.817020754	0.013194425	0.011660946	0.892959361	1.13E-13	1.84E-09	NA	N
Aars	1.140945282	1.020508412	0.01447199	0.012320218	0.894441152	1.14E-13	1.86E-09	NA	N
Zbed4	0.308826021	0.241434361	0.007361498	0.005570514	0.781781147	1.14E-13	1.87E-09	NA	N
Fam91a1	0.314585804	0.25076753	0.007405821	0.005781234	0.797135558	1.19E-13	1.95E-09	NA	N
Setd1a	0.302219211	0.239346678	0.00730441	0.005695257	0.791963812	1.20E-13	1.97E-09	NA	N
Chmp4b	2.10723361	1.91514184	0.020163882	0.016723408	0.90884173	1.23E-13	2.01E-09	NA	N
Lamc1	0.250550568	0.301731549	0.016396501	0.026061604	1.204274058	1.23E-13	2.02E-09	NA	N
Trrap	0.340166017	0.274837284	0.007721056	0.006075074	0.807950441	1.24E-13	2.03E-09	NA	N
Peg10	0.118922582	0.093454501	0.005140197	0.004627732	0.785843188	1.25E-13	2.05E-09	NA	N
Fpgt	0.110621718	0.072454869	0.004387821	0.003051219	0.654978703	1.26E-13	2.06E-09	NA	N
Ect2	0.409452821	0.341520324	0.008617709	0.007039232	0.834089563	1.26E-13	2.07E-09	NA	N
6330403K07Rik	0.246823649	0.190347538	0.006599498	0.005065117	0.771188411	1.28E-13	2.09E-09	NA	N
Atmin	0.210232085	0.158663883	0.006061586	0.004616515	0.754708221	1.28E-13	2.10E-09	NA	N
Nop2	1.289174996	1.157435834	0.015923093	0.01356739	0.897811266	1.28E-13	2.10E-09	NA	N
Reps1	0.266135863	0.210119121	0.006667696	0.005247247	0.789518249	1.28E-13	2.10E-09	NA	N
Ubr2	0.358970015	0.292521184	0.007867249	0.006254052	0.814890301	1.29E-13	2.11E-09	NA	N
Cdx4	0.046247671	0.019034754	0.003506515	0.001710798	0.411582973	1.31E-13	2.14E-09	Y	Y
Faf1	0.96510249	0.848213189	0.013841511	0.011486993	0.878884054	1.31E-13	2.14E-09	NA	N
Mms22l	0.569879722	0.496254452	0.009932281	0.008442525	0.870805597	1.33E-13	2.17E-09	NA	N
Pcdh18	0.105200745	0.07196365	0.004230986	0.003173766	0.684060265	1.35E-13	2.22E-09	NA	N
Rab24	1.335083856	1.193417659	0.016034309	0.013415459	0.893889664	1.38E-13	2.25E-09	NA	N
Trip12	0.638827715	0.55630603	0.010821639	0.009076438	0.870823255	1.41E-13	2.30E-09	NA	N
Gm26782	0.274606132	0.220066315	0.006746785	0.005411613	0.80138893	1.42E-13	2.32E-09	NA	N
Plin3	1.317635101	1.513938352	0.017074815	0.01605049	1.148981498	1.43E-13	2.35E-09	NA	N
Fbxo33	0.254616297	0.199435098	0.006687922	0.005236646	0.783277033	1.45E-13	2.38E-09	NA	N
Wnt5a	0.1226495	0.078840722	0.005017805	0.003312258	0.642813236	1.48E-13	2.42E-09	NA	Y
Vangl2	0.569371506	0.492079086	0.009877828	0.008294375	0.864249582	1.49E-13	2.44E-09	NA	N
Gm8797	0.233271218	0.180523149	0.006320482	0.0049196	0.77387665	1.50E-13	2.46E-09	NA	N
Mkln1	0.603591394	0.525727619	0.010358744	0.008772589	0.870999196	1.51E-13	2.47E-09	NA	N
4930524J08Rik	0.120786041	0.082647673	0.004536147	0.003293979	0.684248545	1.55E-13	2.54E-09	NA	N
Ube3a	1.621548365	1.423922387	0.018488141	0.014281462	0.878125141	1.56E-13	2.55E-09	NA	N
Ppip5k2	0.41792309	0.348765811	0.008525001	0.006966295	0.834521517	1.56E-13	2.56E-09	NA	N
Eef1g	33.16906658	34.59867371	0.123990628	0.091664341	1.043100614	1.57E-13	2.57E-09	NA	N
Grk2	0.289344401	0.226083753	0.007143408	0.005482415	0.78136557	1.57E-13	2.57E-09	NA	N
Olfr655	0.262917161	0.172049613	0.011938927	0.007435942	0.654387156	1.58E-13	2.59E-09	NA	N
Ado	0.929527359	0.851528921	0.01305377	0.011840733	0.916088066	1.59E-13	2.60E-09	NA	N
Hs2st1	0.407589361	0.333538008	0.008527284	0.006699876	0.818318729	1.59E-13	2.60E-09	NA	N
Ptpn12	0.240216839	0.184944124	0.006409739	0.004933138	0.76990491	1.61E-13	2.63E-09	NA	N
Itm2c	1.078773505	0.964018175	0.013890735	0.011774922	0.89362426	1.61E-13	2.63E-09	NA	N
Igsf9	0.341690666	0.272995211	0.007617881	0.005892605	0.798954253	1.62E-13	2.65E-09	NA	N
Nfib	0.223784516	0.167874248	0.006333173	0.004736669	0.750160246	1.62E-13	2.66E-09	NA	N
Psap	1.258004405	1.12550657	0.015791573	0.013128716	0.894676176	1.64E-13	2.68E-09	NA	N
Bcl2l11	0.319329155	0.257767408	0.007340128	0.005835782	0.807215388	1.67E-13	2.73E-09	NA	N
Zkscan3	0.480941894	0.409799828	0.009002561	0.007435475	0.852077628	1.67E-13	2.74E-09	NA	N
Trappc6a	0.68490598	0.587007245	0.011263451	0.009139508	0.85706252	1.68E-13	2.74E-09	NA	N
Smarcd1	1.209385058	1.077367064	0.015076643	0.012619988	0.890838742	1.68E-13	2.75E-09	NA	N
Mark2	0.660511604	0.570428589	0.010924178	0.009005892	0.863616302	1.70E-13	2.78E-09	NA	N
Pbrm1	1.371844825	1.219083876	0.016471921	0.013510009	0.888645606	1.71E-13	2.80E-09	NA	N
Ncaph	0.357445367	0.289942282	0.007920785	0.006248299	0.811151322	1.73E-13	2.83E-09	NA	N
Uqcrh	11.82483483	11.27569692	0.05185929	0.041088424	0.953560627	1.78E-13	2.92E-09	NA	N
2610528J11Rik	0.051838048	0.095173769	0.003040778	0.003835289	1.835982868	1.80E-13	2.95E-09	NA	N
Ptpra	0.311705912	0.255065701	0.007416756	0.006033113	0.818289582	1.82E-13	2.98E-09	NA	N
Plpp3	0.406572929	0.334643252	0.008878346	0.007117927	0.823082965	1.83E-13	3.00E-09	NA	N
Hspd1	19.46264611	20.61095419	0.116442213	0.085577381	1.059000615	1.87E-13	3.06E-09	NA	N
Id2	2.887006607	2.98636866	0.041381316	0.055362585	1.034416982	1.95E-13	3.19E-09	NA	N
Arhgap5	0.792308995	0.69519833	0.012029244	0.0100837	0.877433342	1.99E-13	3.26E-09	NA	N
Terf2	0.266305269	0.213434852	0.006647146	0.005366003	0.801466878	2.02E-13	3.31E-09	NA	N
Pxn	0.148568524	0.109910352	0.004981935	0.003927368	0.739795679	2.03E-13	3.32E-09	NA	N
Smarcad1	0.936642385	0.818617217	0.013492348	0.010920708	0.873991216	2.06E-13	3.37E-09	NA	N
Capn10	0.381839743	0.324450448	0.007930822	0.006729853	0.849703193	2.07E-13	3.39E-09	NA	N
Rrbp1	1.92986617	1.71767162	0.021637338	0.01723576	0.890047013	2.07E-13	3.39E-09	NA	N
Gm49207	0.120277825	0.081665234	0.004547911	0.003260184	0.678971656	2.08E-13	3.41E-09	NA	N
Mvk	0.425376927	0.358098981	0.008479248	0.006992528	0.841839221	2.11E-13	3.46E-09	NA	N
Mettl9	3.414534982	3.143313275	0.026515479	0.020822318	0.920568479	2.15E-13	3.52E-09	NA	N
Aldh2	0.832288667	0.697163208	0.015939837	0.01157907	0.837645922	2.21E-13	3.63E-09	NA	N
Rab12	0.157377605	0.114576937	0.005185451	0.003895496	0.728038386	2.25E-13	3.69E-09	NA	N
Tfip11	0.306454345	0.248679848	0.007228932	0.005775348	0.811474373	2.27E-13	3.71E-09	NA	N
Zfp644	1.035405726	0.934667813	0.01444307	0.012615197	0.902706823	2.32E-13	3.79E-09	NA	N
Ndufv1	1.744197865	1.920422449	0.018822936	0.016496423	1.101034743	2.35E-13	3.85E-09	NA	N
Amer1	0.338471963	0.278521429	0.007800179	0.006327299	0.822878878	2.36E-13	3.86E-09	NA	N
Tpm1	3.022361511	2.904703426	0.059040056	0.034493029	0.96107081	2.38E-13	3.90E-09	NA	N
Phactr4	0.141114687	0.098612305	0.004937798	0.003554808	0.698809648	2.42E-13	3.97E-09	NA	N
Uso1	0.391665255	0.328748618	0.008262526	0.006821276	0.8393612	2.43E-13	3.99E-09	NA	N
Wee1	0.629510418	0.528920545	0.010846488	0.008474002	0.840209359	2.44E-13	4.00E-09	NA	N
Flot2	0.533288159	0.45781653	0.009543624	0.007922362	0.858478708	2.45E-13	4.01E-09	NA	N
Cldn7	1.219549382	1.427729338	0.017522837	0.016730105	1.170702359	2.49E-13	4.07E-09	NA	N
Ppm1m	0.43554125	0.362274346	0.008788988	0.007037151	0.831779644	2.49E-13	4.07E-09	NA	N
Igf1r	0.469930544	0.391133489	0.009366342	0.007459516	0.832321912	2.49E-13	4.08E-09	NA	N
Eef1akmt1	2.711502626	2.943755373	0.023610626	0.020786971	1.085654627	2.50E-13	4.09E-09	NA	N
Rtel1	0.275453159	0.212575218	0.006898761	0.00518878	0.771729097	2.52E-13	4.12E-09	NA	N
Fryl	0.206505167	0.156453396	0.006021603	0.004612711	0.757624605	2.53E-13	4.15E-09	NA	N
[truncated: 14,393 more rows]
