# Supplementary material for: Gastrulation-stage gene expression in Nipbl+/− mouse embryos foreshadows the development of syndromic birth defects
Source: Sci Adv. 2024 Mar 20;10(12):eadl4239. doi: 10.1126/sciadv.adl4239 (PMC10954218; doi:10.1126/sciadv.adl4239)
Supplement: Supplementary file 2 — Data S1 to S45 [file sciadv.adl4239_data_s1_to_s45.zip › Supplementary Data2/Data_S25.csv]

Gene	Slope	Spearman_Coefficient	P_Val	Ben_Hoch_P_Val	Avg_Expr_WT	Transcription_Factor
Hand1	15.03899675	0.802113079	0	0	7.362411174	Y
Spin2c	10.66122876	0.787048444	0	0	4.384464592	N
Mest	29.09400533	0.778261414	0	0	10.53883852	N
Krt8	22.30473907	0.778239126	0	0	7.919137466	N
H19	15.00532321	0.771358405	0	0	5.572898799	N
Krt18	24.10951148	0.759517267	0	0	8.511394266	N
Pmp22	14.65547985	0.735073604	0	0	5.274687577	N
Dlk1	6.407821978	0.72568377	0	0	2.837049743	N
Tmem88	5.119035559	0.717375871	0	0	2.277137956	N
Dok4	3.043576895	0.709264681	0	0	1.20509679	N
Car4	15.89772949	0.70383388	0	0	6.351629503	N
Msx2	3.885065518	0.692858969	0	0	1.96961529	Y
Ppic	5.958018745	0.692412139	0	0	3.186473903	N
Csrp2	13.14700134	0.692363018	0	0	6.385199706	N
Bmp4	4.577490088	0.691423649	0	0	2.46238667	N
Slc25a4	11.70740508	0.685100336	0	0	10.69811321	N
Polg	4.52960146	0.682926817	0	0	1.798823818	N
Foxf1	3.763508567	0.672799254	0	0	2.095809851	Y
Ahnak	2.880160646	0.669627813	0	0	0.916197011	N
Stard8	3.483436355	0.664685819	0	0	1.169566283	N
Sparc	5.309244207	0.660233043	0	0	3.18328841	N
Prdm6	1.933115549	0.651272999	0	0	0.759127665	Y
Tpm1	6.996126214	0.645330509	0	0	5.028669444	N
Csrp1	4.353195054	0.643033024	0	0	2.036265621	N
Podxl	3.138153207	0.637740916	0	0	1.23303112	N
Smtnl2	2.223771707	0.611947596	0	0	1.007841215	N
Morc4	1.878511707	0.6102087	0	0	0.820632198	N
Msx1	5.086688581	0.602648887	0	0	3.373927959	Y
Clic1	3.25628417	0.600108622	0	0	1.797598628	N
S100a10	6.945649187	0.59116602	0	0	5.968880176	N
Nrp1	1.85343876	0.590453313	0	0	0.686596422	N
Serpinh1	9.571710888	0.585647094	0	0	7.856407743	N
Tspan4	2.908060718	0.585576348	0	0	1.277382994	N
Bambi	3.950379512	0.583771089	0	0	2.43445234	N
Lrpap1	3.242514097	0.580875544	0	0	2.043126685	N
Tbx20	1.216381107	0.57995015	0	0	0.433472188	Y
Cnn2	6.15455168	0.578288391	0	0	2.807400147	N
Fth1	27.86254955	0.567423345	0	0	30.29845626	N
Peg10	2.54195905	0.564954851	0	0	1.270521931	N
Hoxb6	2.166800863	0.564508763	0	0	0.844155844	Y
Dusp9	3.659974758	0.549448823	1.08200376439233e-320	2.78933653541301e-318	2.667238422	N
Plac1	1.386479294	0.549311379	1.6817994584436e-320	4.26782798059294e-318	0.546189659	N
Unc5c	1.300766672	0.545225044	7.66486951923655e-315	1.88613857366681e-312	0.545944621	N
Anxa2	1.674433839	0.532786757	4.32E-298	9.76E-296	0.64444989	N
Pitx1	1.648330439	0.531572952	1.71E-296	3.76E-294	0.519235481	Y
Hsd11b2	1.49566659	0.531324051	3.63E-296	7.87E-294	0.530997305	N
Cmtm7	3.303977536	0.523548643	4.28E-286	8.80E-284	2.199950992	N
Plac8	3.169290042	0.523185526	1.25E-285	2.53E-283	1.469247733	N
Cald1	3.267300504	0.51599495	1.47E-276	2.85E-274	2.301396716	N
Srm	5.723511463	0.51512435	1.79E-275	3.41E-273	7.256799804	N
Rbpms	3.858269134	0.513172543	4.68E-273	8.73E-271	3.054888508	N
Aprt	5.692229388	0.508933245	7.38E-268	1.36E-265	6.622151433	N
Cdkn1c	4.340636285	0.505232198	2.22E-263	4.06E-261	2.665278118	N
Pkp2	1.065412797	0.503558594	2.26E-261	4.08E-259	0.407988238	N
Cfc1	1.970223531	0.50276136	2.02E-260	3.61E-258	1.338887528	N
Crip2	4.181584772	0.502260878	7.99E-260	1.41E-257	2.512619456	N
Slc2a1	16.38580023	0.495719307	4.06E-252	6.86E-250	9.072531242	N
Arhgap29	1.213667069	0.494829428	4.40E-251	7.37E-249	0.473413379	N
Txndc17	4.246578751	0.489660928	3.95E-245	6.48E-243	6.416809605	N
Uaca	1.391724935	0.489586881	4.80E-245	7.79E-243	0.605488851	N
3632451O06Rik	1.078764634	0.488541556	7.45E-244	1.20E-241	0.444008821	N
Tdo2	1.253147653	0.484281502	4.83E-239	7.34E-237	0.393285959	N
Gata6	1.077169957	0.482876483	1.81E-237	2.72E-235	0.495221759	Y
Igfbp4	3.771140173	0.482671919	3.05E-237	4.55E-235	3.213918157	N
Adgra2	0.862992463	0.481397962	8.00E-236	1.18E-233	0.298946337	N
Lrrfip1	1.821470726	0.480300079	1.32E-234	1.93E-232	0.914481745	Y
Hand2	0.893465016	0.479837718	4.29E-234	6.21E-232	0.356285224	Y
Pcgf5	1.26006414	0.47966569	6.64E-234	9.54E-232	0.612104876	N
Sh3bgrl3	4.758326228	0.478249572	2.41E-232	3.44E-230	4.641754472	N
Cgnl1	1.203160861	0.476421745	2.43E-230	3.40E-228	0.499632443	N
Ccnd3	3.664077116	0.475996379	7.09E-230	9.84E-228	3.298946337	N
Klf6	1.825105755	0.475812092	1.13E-229	1.55E-227	0.921587846	Y
Ppp1r14a	1.176685756	0.473152901	8.68E-227	1.18E-224	0.625827003	N
Smad6	1.008639022	0.472325206	6.79E-226	9.11E-224	0.438372948	Y
Efnb1	1.427609554	0.471534922	4.81E-225	6.41E-223	0.585640774	N
Vim	5.127443643	0.469312428	1.16E-222	1.51E-220	5.748345994	N
St3gal5	1.401859279	0.467365062	1.36E-220	1.74E-218	0.64077432	N
Foxo4	1.358949355	0.465763262	6.73E-219	8.54E-217	0.795393286	Y
Tagln	1.474047436	0.464367161	1.98E-217	2.50E-215	0.495711835	N
Lrrn4	1.043980362	0.4642986	2.34E-217	2.92E-215	0.432737074	N
Gadd45g	1.463699053	0.462462521	1.95E-215	2.42E-213	0.630482725	N
Igsf3	1.306034794	0.462016678	5.69E-215	7.00E-213	0.648125459	N
Amot	3.331916679	0.456749769	1.56E-209	1.90E-207	2.199950992	N
Tbrg1	2.50785293	0.455996794	9.16E-209	1.11E-206	2.419505023	N
Tceal9	12.11648346	0.455471104	3.15E-208	3.79E-206	17.82455281	N
Phlda2	35.83764041	0.455283448	4.89E-208	5.80E-206	47.69688802	N
Bex3	17.08844576	0.453102872	7.98E-206	9.39E-204	21.645185	N
Maged1	2.45532677	0.45268059	2.13E-205	2.49E-203	2.532222494	N
Rgs5	0.906261179	0.449963623	1.15E-202	1.31E-200	0.362166136	N
Nectin2	2.212479428	0.449950918	1.18E-202	1.34E-200	1.793923058	N
Lgals1	4.070671164	0.449794889	1.69E-202	1.91E-200	2.703994119	N
Vasn	0.753122949	0.449516369	3.21E-202	3.59E-200	0.303847096	N
Col1a1	0.789834671	0.448119659	7.91E-201	8.80E-199	0.258270032	N
Smad7	0.950204915	0.448065528	8.95E-201	9.89E-199	0.521930899	Y
Capn6	0.786745033	0.447654909	2.29E-200	2.51E-198	0.279833374	N
Hes1	1.557346553	0.445014287	9.33E-198	1.02E-195	1.258270032	Y
Rubie	0.672642464	0.444465314	3.23E-197	3.50E-195	0.238176917	N
Pard6b	1.069878855	0.443492026	2.91E-196	3.13E-194	0.427836315	N
Ptch1	2.524252434	0.439771327	1.21E-192	1.27E-190	1.382014212	N
Ece1	0.927955827	0.437215529	3.50E-190	3.64E-188	0.405047782	N
Rnd3	1.06969257	0.436409409	2.07E-189	2.13E-187	0.543494242	N
Rbms1	2.994026506	0.432797316	5.60E-186	5.68E-184	3.549865229	N
Myc	0.940401773	0.430565539	7.04E-184	7.10E-182	0.478069101	Y
Id2	2.093282046	0.430159141	1.69E-183	1.70E-181	1.903455036	Y
Tmem158	1.283832196	0.427242497	8.81E-181	8.73E-179	0.503062975	N
Tnnt2	0.898320294	0.426839355	2.08E-180	2.05E-178	0.288899779	N
Hlx	0.641848714	0.424413504	3.59E-178	3.45E-176	0.20142122	Y
Rbbp7	6.630817019	0.424264684	4.91E-178	4.69E-176	8.895368782	N
Snai2	0.753347873	0.423853123	1.17E-177	1.11E-175	0.254594462	Y
Glipr2	1.309918699	0.423049902	6.36E-177	5.97E-175	0.629992649	N
Smarcd3	1.479040315	0.422759592	1.17E-176	1.09E-174	0.7961284	N
Slc38a4	1.896439074	0.42075802	7.76E-175	7.20E-173	1.581720167	N
Calm1	6.946934383	0.416589707	4.39E-171	3.99E-169	14.20877236	N
Ugdh	1.401315549	0.416263507	8.60E-171	7.76E-169	0.995344278	N
Cobll1	0.607021853	0.41581766	2.15E-170	1.93E-168	0.20019603	N
Bmp2	0.725564693	0.414547642	2.90E-169	2.59E-167	0.30213183	N
Hoxd1	1.000146554	0.414319241	4.62E-169	4.08E-167	0.560156824	Y
Smim1	0.726550811	0.413497149	2.47E-168	2.15E-166	0.26219064	N
Cryab	0.71736165	0.410562634	9.46E-166	8.13E-164	0.23058074	N
Myl12a	4.811881353	0.410253859	1.76E-165	1.51E-163	8.967900025	N
Cdh11	0.787446007	0.407306919	6.48E-163	5.51E-161	0.386424896	N
Unc5b	0.864883184	0.405589381	1.97E-161	1.67E-159	0.490566038	N
Fermt2	1.727906342	0.402420239	1.02E-158	8.46E-157	1.556481255	N
Rdx	3.127231286	0.402373948	1.12E-158	9.21E-157	4.710120069	N
Degs1	1.653111537	0.40223323	1.47E-158	1.21E-156	1.423915707	N
Tmem108	1.91270831	0.401752371	3.78E-158	3.08E-156	0.746630728	N
Nexn	0.522973067	0.400212894	7.62E-157	6.18E-155	0.171526587	N
Frmd6	0.974682984	0.398954929	8.77E-156	7.08E-154	0.472188189	N
Tbx3	0.721378368	0.39608104	2.24E-153	1.80E-151	0.428571429	Y
Meg3	9.77513646	0.395554603	6.13E-153	4.91E-151	11.35358981	N
Cst3	4.248481501	0.391103443	2.90E-149	2.29E-147	4.519480519	N
Fhl2	0.886315197	0.38991511	2.71E-148	2.14E-146	0.40406763	N
1700017B05Rik	0.790302879	0.389645543	4.50E-148	3.53E-146	0.454300417	N
Nudt4	1.94954737	0.388884711	1.87E-147	1.46E-145	1.939720657	N
Kalrn	0.624721401	0.388755339	2.38E-147	1.85E-145	0.257044842	N
Eif4ebp1	4.6039851	0.386396464	1.93E-145	1.49E-143	6.636853712	N
Spats2l	0.700763461	0.3853751	1.28E-144	9.85E-143	0.301886792	N
Suv39h1	1.250107708	0.383902176	1.94E-143	1.48E-141	0.802499387	N
Fgfr2	0.643513209	0.383896291	1.96E-143	1.49E-141	0.25728988	N
Akap12	1.01910657	0.383382399	5.03E-143	3.82E-141	0.528546925	N
Colec11	0.453783017	0.38298403	1.04E-142	7.89E-141	0.144327371	N
Tax1bp3	1.833870835	0.382075189	5.51E-142	4.13E-140	1.772604754	N
Myl6	6.712056748	0.380031736	2.28E-140	1.69E-138	12.31781426	N
Appbp2	1.434915456	0.378776154	2.21E-139	1.63E-137	1.263905905	N
Prr5	1.033226853	0.377087297	4.63E-138	3.34E-136	0.633913257	N
Gnb4	0.773982952	0.376730781	8.78E-138	6.31E-136	0.482479784	N
Gas6	0.547153948	0.376139447	2.53E-137	1.81E-135	0.193580005	N
Popdc2	0.461650659	0.375188922	1.38E-136	9.82E-135	0.153148738	N
Hapln1	0.461395958	0.375099167	1.62E-136	1.15E-134	0.152413624	N
Gpx3	1.945281521	0.374441651	5.24E-136	3.68E-134	1.245037981	N
Timp2	1.092097676	0.373451247	3.04E-135	2.12E-133	0.635138446	N
Slc16a3	2.317363462	0.373024547	6.48E-135	4.50E-133	2.704484195	N
P4ha1	0.881784166	0.371384965	1.17E-133	8.09E-132	0.562852242	N
Dab2	0.855134486	0.369978037	1.38E-132	9.52E-131	0.449889733	N
Rps6ka6	1.428606974	0.368017406	4.24E-131	2.88E-129	1.627787307	N
Acta2	2.10476098	0.366974409	2.59E-130	1.75E-128	0.730458221	N
App	0.79613462	0.366379851	7.25E-130	4.88E-128	0.477333987	N
Bmp5	0.49496282	0.364646298	1.44E-128	9.57E-127	0.187209017	N
Itgb1	1.215900837	0.363650532	7.94E-128	5.26E-126	1.172261701	N
P3h2	0.620784113	0.363601347	8.63E-128	5.70E-126	0.273217349	N
Igsf11	0.401299687	0.362862784	3.05E-127	2.01E-125	0.131585396	N
Pwwp2b	0.567684106	0.362587476	4.88E-127	3.18E-125	0.256554766	N
Pja1	1.467642968	0.362504477	5.62E-127	3.65E-125	1.681940701	N
Plp2	1.369585993	0.357519743	2.56E-123	1.63E-121	1.27787307	N
Hspa12b	0.458626086	0.356538678	1.32E-122	8.35E-121	0.151433472	N
Creb3l1	0.506413024	0.355899183	3.83E-122	2.40E-120	0.181083068	Y
Zfp711	0.463444314	0.35441419	4.52E-121	2.82E-119	0.177652536	Y
Nabp1	0.594148354	0.354102129	7.57E-121	4.71E-119	0.288899779	N
Rab3il1	0.417886096	0.353173945	3.51E-120	2.17E-118	0.159519726	N
Crb2	0.696195166	0.352220477	1.68E-119	1.04E-117	0.409458466	N
Fzd4	0.523014665	0.351732666	3.75E-119	2.30E-117	0.213673119	N
Igf2r	0.814621914	0.351402841	6.44E-119	3.93E-117	0.494976721	N
Hbegf	0.609717888	0.350802616	1.72E-118	1.04E-116	0.307522666	N
Aldoa	6.780174983	0.350466477	2.98E-118	1.80E-116	20.38814016	N
Rgs3	0.592392213	0.350148578	5.00E-118	3.01E-116	0.285714286	N
Slc2a3	3.415617721	0.349001661	3.23E-117	1.94E-115	3.231560892	N
Efhd2	0.875500175	0.347500359	3.68E-116	2.20E-114	0.537858368	N
Fam216a	1.011365553	0.347287131	5.19E-116	3.09E-114	0.842930654	N
S1pr2	0.712985844	0.346987932	8.41E-116	4.98E-114	0.418279833	N
Adprh	1.127842878	0.346413547	2.12E-115	1.25E-113	1.272482235	N
Cox4i2	0.646384872	0.345889334	4.92E-115	2.89E-113	0.387405048	N
Actg1	19.3539619	0.345714844	6.51E-115	3.81E-113	60.09507474	N
C1qtnf12	0.82472202	0.344960043	2.18E-114	1.27E-112	0.562117128	N
P4hb	3.2046842	0.34486825	2.53E-114	1.46E-112	4.878706199	N
Pitx2	0.439827699	0.343419251	2.55E-113	1.47E-111	0.147757902	Y
Sri	1.413246793	0.342652056	8.63E-113	4.95E-111	1.347218819	N
Mapk3	1.706348923	0.342013059	2.38E-112	1.36E-110	2.320264641	N
Hoxd9	0.875791952	0.341845624	3.10E-112	1.76E-110	0.517765254	Y
Sh3glb1	1.375451309	0.341622072	4.41E-112	2.50E-110	1.768929184	N
Vcan	0.699645413	0.341462253	5.68E-112	3.21E-110	0.327860818	N
Bri3	2.760542457	0.341229769	8.19E-112	4.62E-110	3.925753492	N
Trabd2b	0.427729311	0.341221607	8.30E-112	4.66E-110	0.145307523	N
Tnnt3	0.376047839	0.339270394	1.78E-110	9.96E-109	0.135506003	N
Pim3	1.016417424	0.339135901	2.20E-110	1.23E-108	0.723597158	N
Tgfb1i1	0.707575121	0.336181537	2.20E-108	1.20E-106	0.339132566	N
Padi3	0.382123142	0.334504823	2.92E-107	1.57E-105	0.140406763	N
Ptpn18	0.532513916	0.33442201	3.32E-107	1.78E-105	0.288654741	N
Fgfr3	0.469234184	0.3305545	1.22E-104	6.53E-103	0.193825043	N
Sh3bp5	0.398435758	0.329724379	4.30E-104	2.28E-102	0.172016663	N
Wls	1.145081104	0.32829973	3.68E-103	1.94E-101	1.757657437	N
Npc2	2.566635421	0.326534031	5.20E-102	2.73E-100	4.767949032	N
Ripor3	0.326448284	0.326396369	6.38E-102	3.33E-100	0.10438618	N
Galk1	1.827040282	0.325452341	2.61E-101	1.35E-99	2.613575104	N
Mapkapk2	0.715873066	0.32475717	7.32E-101	3.76E-99	0.516295026	N
Gucy1b1	0.349302155	0.324491963	1.09E-100	5.56E-99	0.121783877	N
Asb4	1.005172527	0.324202069	1.67E-100	8.52E-99	0.563832394	N
Rac1	2.41985285	0.324141169	1.83E-100	9.26E-99	5.555256065	N
Siah2	0.561738303	0.323772989	3.15E-100	1.59E-98	0.369517275	N
Epas1	0.297195332	0.322191908	3.24E-99	1.63E-97	0.095319775	Y
Anxa6	0.590473406	0.321804606	5.71E-99	2.86E-97	0.345013477	N
Dstn	3.290052969	0.321453037	9.57E-99	4.78E-97	7.474393531	N
Arid5b	0.479173734	0.321403032	1.03E-98	5.13E-97	0.242587601	Y
Daam1	0.718730474	0.32080696	2.46E-98	1.22E-96	0.385199706	N
Lama4	0.321516411	0.320678148	2.97E-98	1.47E-96	0.111002205	N
Gata5	0.406961814	0.319627687	1.38E-97	6.77E-96	0.156334232	Y
Arl4c	1.979104903	0.318482062	7.26E-97	3.56E-95	1.455525606	N
Radil	0.32409089	0.318188672	1.11E-96	5.42E-95	0.127909826	N
Actn1	1.061846119	0.317457442	3.19E-96	1.55E-94	1.225434942	N
Pdgfrb	0.463245784	0.316264372	1.78E-95	8.55E-94	0.222739525	N
Krt19	0.538423997	0.314890766	1.27E-94	6.09E-93	0.238912031	N
Emp2	0.377368042	0.314464726	2.34E-94	1.11E-92	0.134280814	N
7-Sep	1.695613463	0.312460178	4.04E-93	1.91E-91	3.150943396	N
Pdlim7	1.269270557	0.312164151	6.14E-93	2.90E-91	1.013232051	N
Ccdc80	0.437683229	0.31138237	1.85E-92	8.70E-91	0.18083803	N
Lifr	0.472992606	0.311260031	2.20E-92	1.03E-90	0.225189904	N
Hmga2	2.680252329	0.310780369	4.32E-92	2.02E-90	4.939720657	Y
Mtch1	1.64148681	0.31076958	4.39E-92	2.04E-90	2.471208037	N
Bmp7	0.604570418	0.310759368	4.45E-92	2.07E-90	0.423180593	N
Hoxa10	0.519534297	0.309743246	1.85E-91	8.53E-90	0.189659397	Y
Hoxc8	0.409684772	0.309448606	2.80E-91	1.28E-89	0.132565548	Y
Wdr1	1.089976765	0.308313059	1.37E-90	6.20E-89	1.169321245	N
Arpc2	2.330012386	0.30820613	1.59E-90	7.18E-89	4.587111002	N
Wisp1	0.327004367	0.308204212	1.59E-90	7.18E-89	0.108306788	N
Flt1	0.442896047	0.308147989	1.72E-90	7.74E-89	0.17348689	N
Tead4	0.326489282	0.307573643	3.82E-90	1.70E-88	0.124479294	Y
Plin2	0.755907203	0.306500566	1.69E-89	7.40E-88	0.640039206	N
Cdc42ep1	0.312076704	0.306205257	2.54E-89	1.11E-87	0.120558687	N
Hs6st2	0.782503518	0.306194427	2.58E-89	1.12E-87	0.473658417	N
Kdr	0.504425151	0.305941814	3.66E-89	1.58E-87	0.246998285	N
Mnat1	1.262086687	0.305202272	1.01E-88	4.36E-87	1.631217839	N
Vgll4	0.814576827	0.305025265	1.29E-88	5.54E-87	0.6432247	N
Cldn11	0.354797906	0.304955045	1.42E-88	6.09E-87	0.119578535	N
Coro1c	1.260864609	0.304630307	2.23E-88	9.49E-87	1.629502573	N
Adamts9	0.381671372	0.30316453	1.66E-87	7.00E-86	0.165645675	N
Htra2	0.898855999	0.302939313	2.25E-87	9.50E-86	0.797598628	N
Twist2	0.48889765	0.302779104	2.80E-87	1.18E-85	0.259005146	Y
Arhgap1	0.696563438	0.302439541	4.45E-87	1.86E-85	0.558686596	N
Sertad2	0.6262189	0.302010974	7.97E-87	3.30E-85	0.373192845	N
Reep5	1.566071806	0.301321081	2.03E-86	8.40E-85	1.742465082	N
Manf	3.823769633	0.300326112	7.80E-86	3.22E-84	7.30825778	N
Id3	3.948027867	0.300110812	1.04E-85	4.29E-84	10.5309973	Y
Ddb1	1.56169672	0.299951512	1.29E-85	5.30E-84	3.081107572	N
Gfpt2	0.494745091	0.299267782	3.25E-85	1.32E-83	0.255329576	N
Myrf	0.440419639	0.297616218	2.97E-84	1.20E-82	0.201666258	Y
Tomm5	3.870022148	0.296430351	1.44E-83	5.82E-82	7.365106592	N
Gprc5c	0.452730409	0.296209896	1.93E-83	7.76E-82	0.256554766	N
Gyg	0.791725605	0.295831752	3.19E-83	1.28E-81	0.752021563	N
Ilk	1.001799411	0.295408816	5.58E-83	2.22E-81	1.17838765	N
Zc3hav1	0.365851447	0.29517923	7.56E-83	3.00E-81	0.144327371	N
Mxra8	0.602733951	0.294413896	2.08E-82	8.21E-81	0.401617251	N
Ptpra	0.788575106	0.294155288	2.92E-82	1.15E-80	0.664297966	N
9-Sep	1.103185796	0.293644494	5.72E-82	2.25E-80	1.169076207	N
Calr	3.24143746	0.293023704	1.29E-81	5.00E-80	9.871110022	N
Mybl2	0.876336427	0.29274677	1.86E-81	7.15E-80	0.846116148	Y
Egfl7	1.179083369	0.292151458	4.05E-81	1.55E-79	1.184758638	N
Sowahb	0.265995247	0.29198063	5.06E-81	1.93E-79	0.089928939	N
Svep1	0.289584539	0.291475713	9.77E-81	3.72E-79	0.104141142	N
Tspan9	0.557915807	0.291083521	1.63E-80	6.19E-79	0.289634893	N
Eif1a	1.486497996	0.29074782	2.52E-80	9.55E-79	3.056358736	N
Hspa5	4.649878355	0.290667639	2.79E-80	1.06E-78	10.54520951	N
Arid3a	0.920563694	0.290482386	3.55E-80	1.34E-78	0.970350404	Y
Nhsl2	0.369543783	0.290184678	5.23E-80	1.97E-78	0.182798334	N
B4galt6	0.536441034	0.288428667	5.05E-79	1.89E-77	0.450869885	N
Myl7	2.573632182	0.287844961	1.07E-78	3.98E-77	1.141631953	N
P4ha2	0.513600115	0.287499641	1.66E-78	6.17E-77	0.422935555	N
Ckap4	0.953971037	0.286931261	3.45E-78	1.27E-76	1.35800049	N
Arhgdia	2.530186445	0.286452634	6.35E-78	2.34E-76	6.446704239	N
Tnnc1	0.336258385	0.285822553	1.42E-77	5.19E-76	0.115167851	N
Fgf3	1.603462273	0.285776157	1.50E-77	5.49E-76	1.855182553	N
Hspg2	0.531228953	0.285013719	3.96E-77	1.44E-75	0.348689047	N
Ptges	0.336298117	0.284931424	4.40E-77	1.60E-75	0.134770889	N
Dpf3	0.240764655	0.283740316	1.99E-76	7.14E-75	0.083067876	N
Fbn2	0.428730338	0.283243078	3.72E-76	1.33E-74	0.221024259	N
Rbms2	0.695291557	0.283100626	4.45E-76	1.59E-74	0.583190395	N
Tpm4	2.7925731	0.282028848	1.71E-75	6.09E-74	6.551090419	N
Dnajc3	0.960853557	0.281738347	2.46E-75	8.74E-74	1.023278608	N
Ppp3ca	0.682665718	0.281441641	3.57E-75	1.26E-73	0.657436903	N
Airn	0.26297578	0.280802459	7.92E-75	2.80E-73	0.097770154	N
Lsp1	0.307907331	0.279972245	2.23E-74	7.84E-73	0.144572409	N
Myh9	0.774739994	0.279823606	2.68E-74	9.41E-73	0.600833129	N
Colec12	0.469741413	0.27939963	4.53E-74	1.59E-72	0.400882137	N
Ywhah	2.494311445	0.279109419	6.49E-74	2.27E-72	6.581720167	N
Ubc	2.224264356	0.278920654	8.20E-74	2.86E-72	5.204361676	N
Sap30l	0.697105326	0.278893946	8.48E-74	2.95E-72	0.679980397	N
Slc6a6	0.760817098	0.278562048	1.28E-73	4.43E-72	0.978681696	N
Lbr	1.21329019	0.278155691	2.11E-73	7.31E-72	2.136486155	N
Nup62cl	0.546470968	0.277800814	3.27E-73	1.13E-71	0.351874541	N
Ptpn13	0.529193388	0.277479552	4.85E-73	1.67E-71	0.346238667	N
Ube2h	0.546454188	0.276397936	1.83E-72	6.27E-71	0.414849302	N
Ssr3	1.447849722	0.276386022	1.86E-72	6.35E-71	2.490075962	N
Prag1	0.348765927	0.275575314	5.00E-72	1.69E-70	0.186228865	N
Gucy1a1	0.241755353	0.275455138	5.79E-72	1.95E-70	0.081597648	N
Clta	2.282645685	0.2753863	6.30E-72	2.11E-70	7.135506003	N
Hic2	0.726600367	0.275251094	7.42E-72	2.48E-70	0.588091154	Y
Jcad	0.355069361	0.275202793	7.87E-72	2.63E-70	0.161480029	N
Mtss1	0.739226534	0.275197039	7.93E-72	2.64E-70	0.74393531	N
Prr5l	0.393273038	0.27517678	8.13E-72	2.70E-70	0.209262436	N
Hoxc9	0.292170547	0.27513644	8.54E-72	2.83E-70	0.095809851	Y
Aaed1	0.506665367	0.274731089	1.40E-71	4.61E-70	0.367311933	N
Fpgs	0.498480092	0.274615471	1.61E-71	5.30E-70	0.372702769	N
Foxf2	0.228945193	0.273480285	6.37E-71	2.09E-69	0.081597648	Y
Myo18a	0.36430644	0.273323612	7.70E-71	2.52E-69	0.170791473	N
Ccdc102a	0.431458853	0.273125444	9.78E-71	3.19E-69	0.300661603	N
Rem1	0.220988647	0.272086141	3.42E-70	1.11E-68	0.07155109	N
Fam129b	0.436993279	0.272017016	3.72E-70	1.20E-68	0.293555501	N
Capzb	1.949386806	0.271925452	4.15E-70	1.34E-68	4.027689292	N
Bcar1	0.631440993	0.271784913	4.91E-70	1.58E-68	0.53271257	N
Shmt2	0.782019978	0.271437733	7.45E-70	2.39E-68	0.989953443	N
Tmed2	2.264714236	0.271392145	7.87E-70	2.52E-68	4.665768194	N
Actr3	1.421080315	0.27080132	1.60E-69	5.09E-68	2.97329086	N
Mtpn	1.341664917	0.270126185	3.57E-69	1.14E-67	2.035775545	N
Tead1	0.766154073	0.269728574	5.74E-69	1.82E-67	0.652291105	Y
Fndc3b	0.378673512	0.269706389	5.89E-69	1.87E-67	0.20509679	N
Gpc3	1.344565292	0.269631742	6.44E-69	2.04E-67	2.796373438	N
Myo1c	0.437572224	0.269259817	1.00E-68	3.16E-67	0.262680716	N
Slc1a6	0.223579936	0.269230596	1.04E-68	3.27E-67	0.077432002	N
Grb10	1.293552351	0.269195844	1.08E-68	3.40E-67	1.875520706	N
Abtb2	0.237467146	0.26821438	3.46E-68	1.08E-66	0.090909091	N
Cbln1	0.325959821	0.267690001	6.43E-68	2.00E-66	0.112717471	N
Zar1	0.250918769	0.267580767	7.31E-68	2.27E-66	0.089438863	N
Smoc2	0.34069125	0.266434457	2.82E-67	8.70E-66	0.123254104	N
Mgat4b	0.452021675	0.265687304	6.76E-67	2.08E-65	0.340847831	N
Cct3	2.672281256	0.264386119	3.08E-66	9.40E-65	9.984072531	N
Pdlim1	0.822917072	0.263946736	5.14E-66	1.56E-64	0.642979662	N
Sgms1	0.390516086	0.263782598	6.22E-66	1.88E-64	0.259985298	N
2700046A07Rik	0.257906467	0.263438772	9.26E-66	2.80E-64	0.10806175	N
Efnb3	0.452337571	0.263423125	9.43E-66	2.84E-64	0.31070816	N
Ddt	2.31200744	0.263181033	1.25E-65	3.75E-64	3.744425386	N
Tpi1	3.823589002	0.263163243	1.27E-65	3.81E-64	11.58294536	N
Impact	0.567522516	0.262322912	3.36E-65	1.00E-63	0.469982847	N
Txndc5	1.205345111	0.262195333	3.90E-65	1.16E-63	2.069345749	N
Ndufa4l2	0.522893728	0.262187751	3.93E-65	1.17E-63	0.348689047	N
Ndn	0.904637127	0.261535486	8.33E-65	2.47E-63	0.920852732	N
Lrp2	0.336189042	0.26128639	1.11E-64	3.28E-63	0.141876991	N
Erbb2	0.356646377	0.259779315	6.21E-64	1.83E-62	0.225434942	N
Basp1	1.723367832	0.259542144	8.14E-64	2.40E-62	3.059299191	N
Ryk	0.837802258	0.259464797	8.89E-64	2.62E-62	0.900759618	N
Tpcn1	0.455967518	0.258894836	1.70E-63	4.99E-62	0.274932615	N
Noc2l	0.820159484	0.258751221	2.00E-63	5.87E-62	1.294780691	N
Zfhx3	0.48727927	0.258699796	2.12E-63	6.21E-62	0.320509679	Y
Bbx	0.815076712	0.258305431	3.32E-63	9.67E-62	1.2354815	Y
Smap1	0.927976949	0.257686759	6.68E-63	1.94E-61	1.587111002	N
Parva	0.391692935	0.257549533	7.80E-63	2.27E-61	0.255329576	N
Mid1ip1	1.384064855	0.257473773	8.50E-63	2.46E-61	0.881891693	N
Tgfb1	0.469004276	0.257286726	1.05E-62	3.03E-61	0.492526342	N
Tiparp	0.476673114	0.257228688	1.12E-62	3.23E-61	0.354079882	N
Hspd1	4.33183136	0.257029111	1.40E-62	4.02E-61	18.90762068	N
Cd44	0.371799105	0.256185785	3.62E-62	1.03E-60	0.227395246	N
Mum1l1	0.440291504	0.25609386	4.01E-62	1.14E-60	0.860328351	N
Adgrl1	0.544125297	0.255893605	5.02E-62	1.43E-60	0.453565303	N
Man1a	0.230271479	0.254884345	1.55E-61	4.38E-60	0.104876256	N
Myl9	0.702584374	0.254859094	1.60E-61	4.50E-60	0.420240137	N
Mmp2	0.496682794	0.254327231	2.89E-61	8.12E-60	0.534917912	N
Stx18	0.666720232	0.254303862	2.97E-61	8.32E-60	0.774810096	N
Copz2	0.258002651	0.25429499	3.00E-61	8.39E-60	0.113697623	N
Rab17	0.21387813	0.254088508	3.77E-61	1.05E-59	0.07522666	N
Tinagl1	0.223271138	0.253722644	5.66E-61	1.58E-59	0.075961774	N
Pgf	0.271804678	0.253689742	5.87E-61	1.63E-59	0.116148003	N
Ydjc	0.48529438	0.253647371	6.15E-61	1.71E-59	0.335456996	N
Lamc1	0.459594642	0.25361586	6.37E-61	1.76E-59	0.313893654	N
Trim63	0.223734467	0.253504723	7.21E-61	1.99E-59	0.087233521	N
Eng	0.250885449	0.253202405	1.01E-60	2.77E-59	0.109531977	N
Acvrl1	0.219374188	0.253087638	1.14E-60	3.14E-59	0.081842686	N
Bcar3	0.260350305	0.252995778	1.27E-60	3.47E-59	0.117863269	N
Wscd2	0.193356663	0.252770817	1.62E-60	4.44E-59	0.062974761	N
Lypd6	0.349159852	0.252395356	2.46E-60	6.70E-59	0.20754717	N
Tmem119	0.296355713	0.251913725	4.18E-60	1.14E-58	0.150698358	N
Rab32	0.258805302	0.251876965	4.35E-60	1.18E-58	0.1335457	N
Mapk14	0.654873503	0.251785736	4.81E-60	1.31E-58	0.784611615	N
Flnc	0.41488958	0.250976632	1.17E-59	3.16E-58	0.236216614	N
Ssbp3	1.025573312	0.250905818	1.27E-59	3.41E-58	1.554765989	N
Afdn	0.962827071	0.250686498	1.61E-59	4.33E-58	0.97329086	N
Actn4	0.985333421	0.250390915	2.22E-59	5.95E-58	1.674344523	N
Daam2	0.260887886	0.249749539	4.48E-59	1.19E-57	0.134525852	N
Dse	0.37130211	0.24899312	1.02E-58	2.70E-57	0.293310463	N
Lrp1	0.597573897	0.248988078	1.03E-58	2.71E-57	0.470472923	N
Itga5	0.370246989	0.248666791	1.45E-58	3.82E-57	0.258024994	N
Hoxb5	0.354376124	0.248535506	1.68E-58	4.40E-57	0.219308993	Y
Il11ra1	0.429447998	0.248066501	2.79E-58	7.29E-57	0.325165401	N
Erp29	1.258091541	0.247920728	3.26E-58	8.51E-57	2.367311933	N
Adamts2	0.19318295	0.247876526	3.42E-58	8.91E-57	0.065425141	N
Crabp1	0.818184555	0.247216044	6.99E-58	1.81E-56	2.62141632	N
Rcn3	0.804700541	0.246806192	1.09E-57	2.81E-56	0.929184024	N
Kdelr2	1.577816676	0.246438562	1.61E-57	4.16E-56	2.542024014	N
Rap2c	0.618405278	0.246288454	1.89E-57	4.88E-56	0.612594952	N
Elovl1	0.591167272	0.245835481	3.08E-57	7.91E-56	0.706689537	N
Greb1l	0.567055861	0.245674796	3.66E-57	9.39E-56	0.563587356	N
Ctso	0.1890481	0.245664833	3.70E-57	9.47E-56	0.07645185	N
Cdc34	1.251736152	0.245612273	3.91E-57	1.00E-55	3.278853222	N
Prrx2	0.54257848	0.245083178	6.89E-57	1.75E-55	0.653026219	Y
Trip6	0.769206367	0.244071444	2.02E-56	5.09E-55	1.110267091	N
Rsu1	0.780524592	0.24402489	2.13E-56	5.34E-55	0.926978682	N
Col4a2	0.48272687	0.243941606	2.32E-56	5.82E-55	0.320019603	N
C1qbp	2.131639065	0.243316702	4.51E-56	1.13E-54	8.255819652	N
Sertad4	0.193334975	0.242900592	7.00E-56	1.75E-54	0.072286204	N
Mme	0.215751344	0.242804047	7.75E-56	1.93E-54	0.091889243	N
Etv2	1.006884896	0.242465149	1.11E-55	2.76E-54	0.601568243	Y
Cd151	0.677850954	0.24228426	1.34E-55	3.34E-54	0.710365107	N
Ppfibp2	0.22448084	0.242135602	1.57E-55	3.89E-54	0.089438863	N
Nenf	0.824077854	0.241571543	2.84E-55	7.02E-54	0.937760353	N
Apoe	3.713166158	0.241305861	3.75E-55	9.26E-54	5.257044842	N
Gdf6	0.162183372	0.240831971	6.17E-55	1.52E-53	0.051703014	N
Ets1	0.330256373	0.240825997	6.20E-55	1.52E-53	0.261455526	Y
Scn1b	0.238321764	0.240518036	8.56E-55	2.10E-53	0.106101446	N
Vegfa	0.210349992	0.239679516	2.05E-54	5.01E-53	0.084783141	N
Pdcd5	1.733717055	0.239264425	3.16E-54	7.69E-53	4.975986278	N
Gm5868	0.18649495	0.238878642	4.72E-54	1.14E-52	0.064935065	N
Runx1t1	0.336343106	0.238830296	4.96E-54	1.20E-52	0.218573879	N
Wdr26	0.727322466	0.238749965	5.40E-54	1.30E-52	1.019112963	N
Triobp	0.618181408	0.238657833	5.94E-54	1.43E-52	0.69664298	N
P3h4	0.395559836	0.238480721	7.13E-54	1.71E-52	0.319529527	N
Mrpl14	1.094535189	0.238141561	1.01E-53	2.43E-52	1.987748101	N
Cdk7	0.604931116	0.237240648	2.57E-53	6.11E-52	0.915216859	N
Chst15	0.202110827	0.236995618	3.30E-53	7.83E-52	0.072041166	N
Alad	0.620280989	0.236747055	4.26E-53	1.01E-51	0.802254349	N
Olfml3	0.225816662	0.236683248	4.55E-53	1.07E-51	0.118353345	N
Rbfox2	0.732852544	0.236486761	5.57E-53	1.31E-51	0.971330556	N
Luzp1	1.4936513	0.235878507	1.04E-52	2.44E-51	2.081597648	N
Nebl	0.184974326	0.235516724	1.50E-52	3.52E-51	0.060034305	N
Jak1	0.525431188	0.235221407	2.03E-52	4.74E-51	0.467777506	N
Ddah2	1.038647732	0.235170495	2.14E-52	4.99E-51	1.396961529	N
Piezo1	0.353924932	0.234975614	2.61E-52	6.08E-51	0.248223475	N
Fkbp9	0.585519073	0.234841499	2.99E-52	6.94E-51	0.77309483	N
Arpc5	1.664967889	0.23439218	4.73E-52	1.10E-50	3.145797599	N
Fam104a	1.565616906	0.234026066	6.85E-52	1.59E-50	3.272972311	N
Dact3	0.191185514	0.233467792	1.21E-51	2.79E-50	0.081842686	N
Flna	0.970868509	0.233224375	1.54E-51	3.56E-50	1.268561627	N
Lman2	1.125060449	0.232802153	2.36E-51	5.44E-50	2.432982112	N
Apbb1	0.597902621	0.232691605	2.64E-51	6.07E-50	0.5922568	N
Hsp90b1	2.715385692	0.232589619	2.93E-51	6.72E-50	9.647145308	N
Impdh1	0.681704465	0.232487438	3.24E-51	7.43E-50	0.877235972	N
Zcchc24	0.214587763	0.232090465	4.84E-51	1.11E-49	0.098505268	N
Ecscr	0.342489391	0.231156141	1.23E-50	2.82E-49	0.190394511	N
Mob3a	0.311102429	0.230737275	1.88E-50	4.27E-49	0.193089929	N
Kifc3	0.221634751	0.230524828	2.32E-50	5.27E-49	0.110267091	N
Psmd7	1.68273605	0.229494112	6.47E-50	1.46E-48	6	N
Pgam1	3.788940035	0.229368877	7.32E-50	1.65E-48	21.03185494	N
Psme2	1.677255705	0.22933526	7.57E-50	1.70E-48	2.22935555	N
Sec14l1	0.47114871	0.229095231	9.60E-50	2.16E-48	0.409703504	N
Phlda1	0.8908648	0.228877868	1.19E-49	2.67E-48	0.940945847	N
Braf	0.507187257	0.228718981	1.39E-49	3.12E-48	0.502327861	N
Akt1	0.472869774	0.228340655	2.03E-49	4.52E-48	0.442538593	N
Cavin2	0.163887244	0.228303234	2.10E-49	4.68E-48	0.05586866	N
Tln1	0.684412137	0.228182419	2.37E-49	5.27E-48	0.656456751	N
Rab14	1.145359253	0.228091042	2.59E-49	5.75E-48	2.441313404	N
Polr2e	1.799131569	0.228090941	2.59E-49	5.75E-48	6.086253369	N
Ubl4a	0.819188247	0.227756137	3.60E-49	7.98E-48	1.378828718	N
Pkdcc	0.372932615	0.227514436	4.57E-49	1.01E-47	0.169076207	N
Sh3bp1	0.384714646	0.227329008	5.48E-49	1.21E-47	0.490811076	N
Dap3	0.795115367	0.226979964	7.72E-49	1.70E-47	1.570203382	N
Pxn	0.346262438	0.226818707	9.05E-49	1.99E-47	0.239157069	N
Eif3j1	1.04861174	0.226619047	1.10E-48	2.41E-47	2.446704239	N
Ssr2	1.658966087	0.226116179	1.80E-48	3.94E-47	4.849791718	N
Llgl2	0.315110714	0.226112761	1.80E-48	3.94E-47	0.205586866	N
Cul4b	0.490025678	0.225772217	2.52E-48	5.47E-47	0.551335457	N
Prtg	2.451757493	0.225721663	2.64E-48	5.74E-47	4.876010782	N
Bend4	0.387656383	0.224655264	7.45E-48	1.60E-46	0.290370007	N
Actb	19.37032191	0.2240245	1.37E-47	2.94E-46	52.02940456	N
Parvb	0.326896147	0.223929388	1.50E-47	3.21E-46	0.331046312	N
Atp1a1	0.862337597	0.223897914	1.55E-47	3.31E-46	1.761823083	N
Inf2	0.252919332	0.223705318	1.87E-47	3.97E-46	0.144327371	N
D10Wsu102e	0.723500267	0.223474204	2.33E-47	4.96E-46	0.957118353	N
Chst14	0.271700716	0.2234109	2.48E-47	5.25E-46	0.178142612	N
Rap1b	1.281167383	0.223140888	3.22E-47	6.80E-46	2.689781916	N
Colgalt1	0.448244878	0.223129996	3.25E-47	6.86E-46	0.520705709	N
Amph	0.383416886	0.222962586	3.82E-47	8.04E-46	0.353589806	N
Epb41l5	0.522474698	0.222757821	4.65E-47	9.78E-46	0.519235481	N
Zc3hav1l	0.393909065	0.222501818	5.94E-47	1.25E-45	0.365106592	N
Clmp	0.294767143	0.221849831	1.11E-46	2.31E-45	0.227640284	N
Traf3ip2	0.232157958	0.221503873	1.54E-46	3.21E-45	0.135260965	N
Kmt5a	0.881080395	0.221429285	1.66E-46	3.44E-45	1.502082823	N
Pth1r	0.453373658	0.221417051	1.68E-46	3.48E-45	0.46361186	N
Mdfi	0.35497702	0.221151665	2.16E-46	4.47E-45	0.254594462	N
Pfkp	0.266233163	0.220088003	5.94E-46	1.22E-44	0.162705219	N
Tnni1	0.552730196	0.220085215	5.96E-46	1.23E-44	0.401617251	N
Fam122b	0.26843933	0.220067963	6.05E-46	1.24E-44	0.171771625	N
Bcam	0.444504171	0.219721371	8.41E-46	1.72E-44	0.50845381	N
Col9a1	0.296820051	0.219368014	1.17E-45	2.40E-44	0.219063955	N
Dkk3	0.168035014	0.219299095	1.25E-45	2.56E-44	0.060034305	N
Ppp1r9b	0.229131813	0.218805921	1.99E-45	4.06E-44	0.120313649	N
Pxmp2	0.426033122	0.218474798	2.72E-45	5.54E-44	0.314873805	N
Mtap	0.67251952	0.21837098	3.00E-45	6.10E-44	2.647145308	N
Rab34	0.799797939	0.218351786	3.06E-45	6.21E-44	1.299191375	N
Gnas	2.129600162	0.218271341	3.30E-45	6.69E-44	9.567753002	N
Ptms	0.892734952	0.218072609	3.97E-45	8.04E-44	1.617005636	N
Lta4h	0.557134518	0.218034386	4.12E-45	8.32E-44	0.698848321	N
Akap2	0.18595381	0.217946414	4.47E-45	9.03E-44	0.083312914	N
Tubb6	0.93905165	0.217768165	5.29E-45	1.06E-43	1.468267581	N
Abcb10	0.279508655	0.217348104	7.84E-45	1.57E-43	0.170301397	N
Pcmt1	0.890968456	0.217323629	8.02E-45	1.60E-43	1.797598628	N
Ksr1	0.183545533	0.217174616	9.21E-45	1.83E-43	0.080862534	N
Zmiz1	0.50042429	0.216580437	1.60E-44	3.18E-43	0.51335457	Y
St6galnac6	0.283938249	0.2163786	1.94E-44	3.82E-43	0.206812056	N
Itga3	0.169914488	0.216316631	2.05E-44	4.05E-43	0.070570938	N
Llph	1.274159021	0.216027476	2.68E-44	5.28E-43	4.307767704	N
Frs2	0.311825036	0.215999618	2.75E-44	5.41E-43	0.229845626	N
Cd248	0.179389266	0.21586498	3.12E-44	6.12E-43	0.070815976	N
Pop5	1.040557806	0.215832322	3.22E-44	6.30E-43	2.768439108	N
Xbp1	0.673331567	0.215166704	5.96E-44	1.16E-42	0.856162705	Y
Sec61a1	1.01332801	0.21495211	7.26E-44	1.42E-42	1.818426856	N
Arap2	0.172747697	0.214517639	1.08E-43	2.11E-42	0.074736584	N
Igf2os	0.191792038	0.214340459	1.28E-43	2.48E-42	0.083067876	N
Srrm2	1.964475596	0.214145109	1.53E-43	2.96E-42	7.483950012	N
Pecam1	0.152341441	0.213736001	2.23E-43	4.30E-42	0.054398432	N
Mta3	0.481868153	0.212741898	5.53E-43	1.06E-41	0.629257535	Y
Map4	0.457875947	0.212520093	6.78E-43	1.30E-41	0.452340113	N
Ugp2	0.42751226	0.211938202	1.15E-42	2.20E-41	0.455770644	N
Mpzl1	0.807669529	0.211903458	1.19E-42	2.27E-41	1.340112717	N
Zfp516	0.410291108	0.21182898	1.27E-42	2.42E-41	0.402352365	Y
Vps35	0.676360957	0.21178648	1.32E-42	2.52E-41	1.352119579	N
Loxl1	0.157000386	0.211756531	1.36E-42	2.58E-41	0.057828963	N
Sptbn1	0.668932033	0.210777475	3.30E-42	6.24E-41	0.828228375	N
Eif5b	1.220230199	0.210729633	3.45E-42	6.51E-41	4.430531732	N
Scarf2	0.15795479	0.21064986	3.70E-42	6.99E-41	0.069835825	N
Rcn1	0.818972847	0.210567872	3.99E-42	7.52E-41	1.641509434	N
Cd63	1.00489491	0.210429002	4.52E-42	8.50E-41	1.895368782	N
Tex30	0.654880913	0.210377033	4.74E-42	8.90E-41	1.1529037	N
St3gal6	0.2501016	0.210300899	5.08E-42	9.52E-41	0.176182308	N
Ppp1r18	0.3312609	0.21023014	5.41E-42	1.01E-40	0.263170791	N
Ehd1	0.706994428	0.210115576	6.00E-42	1.12E-40	0.963979417	N
Tmed7	0.622234934	0.209941335	7.02E-42	1.31E-40	1.178877726	N
Gnl3	0.993095191	0.209844856	7.66E-42	1.43E-40	3.222004411	N
Eva1b	0.589713777	0.209536761	1.01E-41	1.87E-40	0.615780446	N
Scube3	0.140221115	0.20953256	1.01E-41	1.88E-40	0.055623622	N
Mpp6	1.037531254	0.209400387	1.14E-41	2.11E-40	1.840480274	N
Hras	1.147868292	0.209293225	1.26E-41	2.32E-40	2.525851507	N
Rbpms2	1.173690118	0.20921738	1.35E-41	2.48E-40	2.810095565	N
Tspan12	0.458979147	0.209045047	1.57E-41	2.90E-40	0.454055379	N
Slc9a3r2	0.261665303	0.208724785	2.09E-41	3.85E-40	0.172261701	N
Fbln1	0.681286848	0.208551625	2.44E-41	4.48E-40	1.176917422	N
Map7d1	0.571959798	0.208473414	2.62E-41	4.80E-40	0.722371968	N
1700025G04Rik	0.434538293	0.20838628	2.83E-41	5.17E-40	0.455770644	N
Sh3gl1	0.62889275	0.208192847	3.37E-41	6.13E-40	1.304337172	N
Tnfrsf21	0.326596089	0.208192088	3.37E-41	6.13E-40	0.265131095	N
Il6st	0.311848894	0.208186244	3.39E-41	6.15E-40	0.242587601	N
Rrbp1	1.092191236	0.208075972	3.74E-41	6.78E-40	1.838274933	N
B230312C02Rik	0.744710026	0.207827552	4.66E-41	8.42E-40	0.955403087	N
Raph1	0.497986806	0.207707362	5.19E-41	9.35E-40	0.685861309	N
Plekha2	0.268152054	0.20767635	5.33E-41	9.60E-40	0.205831904	N
Poldip2	0.786735302	0.207638702	5.51E-41	9.92E-40	1.628277383	N
Prelid1	2.723369453	0.207631128	5.55E-41	9.97E-40	8.941435923	N
Psph	0.930261987	0.207614356	5.64E-41	1.01E-39	1.154373928	N
Sar1a	1.046430971	0.207433997	6.62E-41	1.18E-39	2.74148493	N
H13	0.653565835	0.207250015	7.79E-41	1.39E-39	1.195785347	N
Zfp9	0.148716092	0.207184136	8.26E-41	1.47E-39	0.060279343	Y
Tbx2	0.134324739	0.20705205	9.29E-41	1.65E-39	0.049497672	Y
Vcl	0.435674417	0.206980094	9.90E-41	1.76E-39	0.38593482	N
Atxn10	0.973276726	0.206660481	1.31E-40	2.33E-39	2.663317814	N
Atic	0.790017012	0.206510556	1.50E-40	2.66E-39	2.656456751	N
Tsc22d4	0.535494329	0.20601835	2.32E-40	4.09E-39	0.689781916	Y
Dusp12	0.532415893	0.205940789	2.48E-40	4.37E-39	0.726782651	N
Lats2	0.255320488	0.205852588	2.68E-40	4.72E-39	0.168096055	N
Sccpdh	0.498713418	0.205806017	2.80E-40	4.91E-39	0.701788777	N
Utp11	0.976038933	0.205713124	3.03E-40	5.33E-39	2.275912766	N
Capn2	0.48591484	0.205647119	3.22E-40	5.64E-39	0.481989708	N
Gamt	0.223936098	0.205557346	3.48E-40	6.09E-39	0.129625092	N
Aamdc	0.472518056	0.204698522	7.40E-40	1.29E-38	0.484930164	N
Cxxc4	0.18023024	0.204656937	7.67E-40	1.34E-38	0.082332762	N
Ripor1	0.188344953	0.204576658	8.23E-40	1.43E-38	0.108306788	N
Eef1d	2.14188461	0.204292543	1.06E-39	1.83E-38	14.20999755	N
Actg2	0.121982486	0.204278228	1.07E-39	1.85E-38	0.039451115	N
Gm34030	0.124749666	0.204174953	1.17E-39	2.02E-38	0.047782406	N
Pag1	0.165287732	0.203977667	1.39E-39	2.40E-38	0.074246508	N
Map4k5	0.336177411	0.203863505	1.54E-39	2.65E-38	0.347708895	N
St3gal2	0.318955476	0.203763919	1.67E-39	2.88E-38	0.310463122	N
Arhgap45	0.243999482	0.203242108	2.64E-39	4.53E-38	0.196030385	N
Gars	0.884885441	0.203012467	3.22E-39	5.53E-38	2.715510904	N
Arhgap8	0.135760861	0.202806155	3.85E-39	6.60E-38	0.053908356	N
Ctdsp2	0.636342683	0.202692641	4.25E-39	7.27E-38	0.892428326	N
Ppp1r13b	0.165735711	0.202028422	7.55E-39	1.28E-37	0.073756432	N
Gata3	0.154518363	0.201902034	8.43E-39	1.43E-37	0.094094585	Y
Tmed9	1.695559484	0.201808634	9.13E-39	1.55E-37	5.271992159	N
Carmn	0.132447444	0.2016397	1.06E-38	1.79E-37	0.050477824	N
Cct5	2.192551757	0.201586249	1.11E-38	1.87E-37	12.43249204	N
Slf2	0.494472945	0.201415511	1.28E-38	2.16E-37	0.555501103	N
Col18a1	0.453346999	0.201351929	1.35E-38	2.28E-37	0.498162215	N
Ctsd	0.66189245	0.201247905	1.48E-38	2.49E-37	1.135260965	N
Dnpep	0.656931156	0.201244928	1.48E-38	2.49E-37	1.20999755	N
Chchd4	1.107339749	0.201175236	1.58E-38	2.64E-37	2.759862779	N
Rgl1	0.223494307	0.201158016	1.60E-38	2.68E-37	0.137711345	N
Snx4	0.513018041	0.200952106	1.91E-38	3.19E-37	0.795638324	N
Hey2	0.129678217	0.200913496	1.97E-38	3.29E-37	0.053173242	Y
Ebna1bp2	1.221245941	0.200619252	2.54E-38	4.22E-37	4.542759128	N
Zfpm1	0.236793156	0.20039724	3.07E-38	5.09E-37	0.152168586	Y
Tuba1b	5.165429173	0.200370117	3.15E-38	5.21E-37	32.55231561	N
Smc4	1.413396587	0.200191308	3.67E-38	6.06E-37	3.858368047	N
Mogat2	0.915168765	0.200157176	3.77E-38	6.24E-37	2.309237932	N
Tspan18	0.172738245	0.20008776	4.01E-38	6.61E-37	0.07645185	N
Ubxn1	1.117934529	0.199900959	4.70E-38	7.75E-37	3.310463122	N
Vdac1	1.311903385	0.199677974	5.68E-38	9.36E-37	5.086008331	N
Ncoa4	0.524004417	0.199577809	6.19E-38	1.02E-36	0.699093359	N
Cct8	2.041578354	0.19937797	7.34E-38	1.21E-36	11.47929429	N
Cttnbp2	0.176466231	0.199351084	7.51E-38	1.23E-36	0.094584661	N
Cdc42ep3	0.155846804	0.199232213	8.31E-38	1.36E-36	0.062484685	N
Tbkbp1	0.236291615	0.198950859	1.06E-37	1.73E-36	0.169321245	N
Ctnna1	0.862077458	0.198693409	1.31E-37	2.14E-36	1.743445234	N
Birc5	1.797367977	0.198469321	1.59E-37	2.59E-36	7.594952218	N
Ggnbp2	0.508053512	0.198230497	1.95E-37	3.17E-36	0.95148248	N
Palld	0.362801812	0.197475435	3.68E-37	5.94E-36	0.387650086	N
Ppp1r12a	0.527570439	0.197371813	4.02E-37	6.48E-36	0.992403823	N
Bgn	0.129060193	0.19735599	4.07E-37	6.56E-36	0.048762558	N
Itgb5	0.459870023	0.197341724	4.12E-37	6.63E-36	0.590541534	N
Sh3bgr	0.145859321	0.197217297	4.58E-37	7.36E-36	0.056603774	N
Nynrin	0.292238129	0.196862042	6.17E-37	9.91E-36	0.246998285	N
Spcs1	1.591560115	0.196360414	9.40E-37	1.51E-35	5.397451605	N
Pa2g4	1.496199873	0.196286235	1.00E-36	1.60E-35	8.280078412	N
Aatf	0.361981857	0.196140255	1.13E-36	1.81E-35	0.49277138	N
Rnd2	0.400502296	0.195805589	1.50E-36	2.38E-35	0.282528792	N
Arpc1b	0.666813786	0.195754403	1.56E-36	2.48E-35	0.773829944	N
Wwc2	0.502253367	0.195725181	1.60E-36	2.54E-35	0.691252144	N
Nab2	0.137770385	0.195725057	1.60E-36	2.54E-35	0.061504533	N
Mrps18b	0.790280287	0.195661063	1.69E-36	2.68E-35	2.35922568	N
Bbip1	0.856679456	0.195582165	1.80E-36	2.86E-35	1.492036266	N
Myl4	0.20106331	0.195242989	2.39E-36	3.77E-35	0.093604509	N
Gata4	0.238134134	0.195157293	2.57E-36	4.04E-35	0.255819652	Y
Surf4	0.968881122	0.19509291	2.71E-36	4.26E-35	1.736584171	N
Sh3pxd2a	0.253052511	0.195014153	2.89E-36	4.54E-35	0.210732664	N
Fndc4	0.502174594	0.194990808	2.95E-36	4.62E-35	0.526096545	N
Etl4	0.270589231	0.194949485	3.05E-36	4.78E-35	0.187699093	N
Ccm2	0.700636095	0.194608443	4.05E-36	6.34E-35	1.297476109	N
Anapc2	0.435966277	0.194574126	4.17E-36	6.51E-35	0.698113208	N
Serpinb6a	0.472483997	0.194185457	5.76E-36	8.97E-35	0.679245283	N
Bag3	0.301734764	0.193902987	7.27E-36	1.13E-34	0.358490566	N
Aimp2	0.93988928	0.193845997	7.62E-36	1.18E-34	2.867434452	N
Ccnd2	1.680945862	0.193649999	8.96E-36	1.39E-34	7.919627542	N
Gmfb	0.534418587	0.193391449	1.11E-35	1.72E-34	0.929429062	N
Magi3	0.191340935	0.193316957	1.18E-35	1.82E-34	0.094094585	N
Cdkl1	0.139643338	0.193175172	1.33E-35	2.05E-34	0.070080863	N
Rragc	0.358510895	0.193036065	1.49E-35	2.29E-34	0.430041656	N
5033428I22Rik	0.118360518	0.192871672	1.70E-35	2.62E-34	0.047047292	N
Vapb	0.781596814	0.192825073	1.77E-35	2.71E-34	1.622396471	N
Lman1	0.6650968	0.192610835	2.11E-35	3.23E-34	1.291840235	N
Hdlbp	0.93765783	0.192561099	2.20E-35	3.36E-34	1.870619946	N
Alpk3	0.137114152	0.192370504	2.57E-35	3.92E-34	0.059789267	N
Rab11fip1	0.271981484	0.191999148	3.48E-35	5.31E-34	0.232050968	N
Eno3	0.346706052	0.191957899	3.60E-35	5.49E-34	0.41509434	N
Gjb5	0.210725689	0.191775767	4.18E-35	6.34E-34	0.140896839	N
Flnb	0.327515607	0.191495902	5.25E-35	7.96E-34	0.292575349	N
Bnc1	0.106717888	0.191428125	5.55E-35	8.40E-34	0.037980887	Y
Gps1	0.791274479	0.191418956	5.59E-35	8.46E-34	2.288899779	N
Stk39	0.42807286	0.191123316	7.12E-35	1.07E-33	0.58980642	N
Bex2	1.603575177	0.191071158	7.43E-35	1.12E-33	4.866699338	N
Srp72	0.651936118	0.190998236	7.88E-35	1.19E-33	1.7135506	N
Tln2	0.655339638	0.190922843	8.38E-35	1.26E-33	1.000735114	N
Pdlim3	0.146836211	0.190669184	1.03E-34	1.55E-33	0.066650331	N
Irs1	0.205407691	0.19015371	1.56E-34	2.34E-33	0.114922813	N
Ikbip	0.220676373	0.189791339	2.10E-34	3.14E-33	0.168341093	N
Eea1	0.210257262	0.189600411	2.45E-34	3.65E-33	0.145307523	N
Cpne4	0.234614859	0.189286865	3.15E-34	4.69E-33	0.180347954	N
Prph	0.171185233	0.189144548	3.53E-34	5.26E-33	0.077432002	N
Ubxn4	1.053050285	0.188850958	4.48E-34	6.65E-33	2.370007351	N
Ncln	0.447103343	0.188640926	5.30E-34	7.85E-33	0.760597893	N
Cnih4	0.984178964	0.188364093	6.62E-34	9.77E-33	2.391570693	N
Klf14	0.111543456	0.188328558	6.81E-34	1.00E-32	0.037735849	Y
Nfkb1	0.339168091	0.188116111	8.07E-34	1.19E-32	0.323205097	Y
Dnaja2	0.902871633	0.187914451	9.48E-34	1.40E-32	3.688556726	N
Dctn1	0.333466938	0.187857554	9.93E-34	1.46E-32	0.371967655	N
Rala	1.144103522	0.18768135	1.14E-33	1.68E-32	2.710855183	N
Hdac7	0.229844023	0.187323398	1.52E-33	2.23E-32	0.169076207	N
Vps29	0.842127252	0.187287238	1.56E-33	2.29E-32	2.652046067	N
Ppp1r14b	1.2457503	0.18716884	1.72E-33	2.52E-32	4.381524136	N
Slc25a24	0.261388551	0.187124627	1.78E-33	2.60E-32	0.207792208	N
Hoxd10	0.110408963	0.187120275	1.79E-33	2.61E-32	0.037735849	Y
Plekhg2	0.477591428	0.187097804	1.82E-33	2.66E-32	0.495711835	N
Snx12	0.562291687	0.186853404	2.21E-33	3.22E-32	0.964224455	N
Mtdh	1.109115177	0.186805735	2.30E-33	3.34E-32	3.601568243	N
Dubr	0.120072412	0.186681238	2.53E-33	3.68E-32	0.048027444	N
Mpc2	0.481334139	0.186609479	2.68E-33	3.90E-32	0.769909336	N
Adgrf5	0.104353553	0.186546257	2.82E-33	4.09E-32	0.034060279	N
Racgap1	0.577047148	0.186334047	3.34E-33	4.83E-32	1.154864004	N
Rhoa	1.167950452	0.186183623	3.76E-33	5.43E-32	4.90173977	N
Fhod1	0.173935418	0.186164865	3.82E-33	5.51E-32	0.090419015	N
Tab3	0.185170007	0.186083063	4.07E-33	5.86E-32	0.113207547	N
Kctd15	0.320664046	0.186042921	4.20E-33	6.05E-32	0.368292085	N
Emilin1	0.265307114	0.185813453	5.04E-33	7.24E-32	0.222739525	N
Mgat1	0.319595258	0.18580027	5.09E-33	7.31E-32	0.387895124	N
Prmt7	0.502262489	0.185693045	5.54E-33	7.94E-32	1.058319039	N
Dync1li1	0.461217869	0.185607819	5.93E-33	8.48E-32	0.887282529	N
Sipa1l2	0.19081114	0.185358542	7.22E-33	1.03E-31	0.107816712	N
Hdgf	1.767594681	0.185288707	7.63E-33	1.09E-31	11.89732909	N
Hoxa7	0.22890403	0.1851779	8.32E-33	1.18E-31	0.118843421	Y
Tapbp	0.235067947	0.185144651	8.54E-33	1.21E-31	0.190639549	N
Nbdy	0.645663013	0.185111794	8.77E-33	1.24E-31	1.138446459	N
Agpat2	0.372295234	0.184946659	9.98E-33	1.42E-31	0.511149228	N
Igf2	0.114697351	0.184913616	1.02E-32	1.45E-31	0.047047292	N
Aup1	0.512481384	0.184841384	1.08E-32	1.53E-31	0.728987993	N
Vegfc	0.178520582	0.184825331	1.10E-32	1.55E-31	0.09948542	N
Mybbp1a	0.651719182	0.184374594	1.56E-32	2.20E-31	2	N
Ywhab	1.226423568	0.184305206	1.65E-32	2.32E-31	5.20999755	N
Ripk2	0.265048645	0.184281308	1.68E-32	2.36E-31	0.231560892	N
Pdgfa	0.459049323	0.184239672	1.74E-32	2.44E-31	0.797108552	N
Sav1	0.332614995	0.184135868	1.89E-32	2.64E-31	0.449889733	N
Mcfd2	0.618672933	0.184098436	1.94E-32	2.71E-31	0.997059544	N
Kcnab1	0.143802629	0.183920138	2.23E-32	3.12E-31	0.067630483	N
Pes1	0.474098506	0.183681696	2.69E-32	3.75E-31	1.310218084	N
Sec62	0.792224131	0.183520939	3.05E-32	4.24E-31	2.119088459	N
Akr1b8	0.238750282	0.18345897	3.20E-32	4.44E-31	0.167851017	N
Pofut2	0.49272768	0.183441076	3.25E-32	4.50E-31	0.724577309	N
Rtn4	0.926845458	0.18342314	3.29E-32	4.56E-31	3.53638814	N
Nsun2	0.68874869	0.183371081	3.43E-32	4.74E-31	2.413134036	N
Foxp4	0.242861397	0.183172906	4.00E-32	5.53E-31	0.165890713	Y
Jup	0.20840325	0.183165883	4.02E-32	5.55E-31	0.151188434	N
Furin	0.301129457	0.182817094	5.27E-32	7.27E-31	0.290370007	N
Wtip	0.271100427	0.182576123	6.36E-32	8.74E-31	0.240627297	N
Mogs	0.386836252	0.182485936	6.82E-32	9.36E-31	0.559666748	N
Lpgat1	0.351556034	0.182332103	7.68E-32	1.05E-30	0.397206567	N
Tmem55a	0.516247244	0.182077119	9.36E-32	1.28E-30	0.953442784	N
Aida	0.541327348	0.181728915	1.23E-31	1.67E-30	0.874540554	N
Fkbp1a	3.015809385	0.18170037	1.25E-31	1.71E-30	11.61504533	N
Ak4	0.27737194	0.181587499	1.37E-31	1.86E-30	0.264886057	N
Mirg	0.268642654	0.181444229	1.53E-31	2.08E-30	0.269051703	N
Cd81	1.133933075	0.181426163	1.55E-31	2.10E-30	3.189659397	N
Eif3g	1.207826239	0.181193745	1.85E-31	2.51E-30	5.79245283	N
Nfxl1	0.423197066	0.181160896	1.90E-31	2.58E-30	0.438863024	Y
Imp4	0.820064277	0.18107712	2.02E-31	2.74E-30	2.588091154	N
Atp6v0e	1.252648099	0.181015133	2.12E-31	2.87E-30	4.017152659	N
Hdac4	0.271965486	0.180974527	2.19E-31	2.96E-30	0.256799804	N
Homer2	0.432012529	0.180828537	2.45E-31	3.31E-30	0.348689047	N
Vegfb	0.442314983	0.180209328	3.94E-31	5.30E-30	0.643469738	N
Cct4	1.667970967	0.180192058	3.99E-31	5.37E-30	10.10046557	N
Larp1	0.642738345	0.180131244	4.18E-31	5.62E-30	1.037245773	N
Evl	0.513910966	0.179884009	5.05E-31	6.78E-30	0.830433717	N
Vcp	1.044927305	0.179722764	5.71E-31	7.66E-30	6.99632443	N
Frem1	0.139903014	0.17968784	5.87E-31	7.86E-30	0.068120559	N
Max	0.685249765	0.179522553	6.66E-31	8.90E-30	1.446459201	Y
Grb14	0.097735346	0.179481615	6.87E-31	9.18E-30	0.033080127	N
Ap1m1	0.400940742	0.179446108	7.06E-31	9.42E-30	0.790982602	N
Cct7	1.491171584	0.179444705	7.06E-31	9.43E-30	10.7838765	N
Fn1	0.407937445	0.179338433	7.66E-31	1.02E-29	3.665768194	N
Nedd9	0.117630601	0.179318003	7.78E-31	1.04E-29	0.052683166	N
Mapt	0.157402478	0.179294585	7.92E-31	1.05E-29	0.077922078	N
Fam3c	0.441691185	0.179062174	9.45E-31	1.26E-29	0.704484195	N
Zfyve21	0.497156214	0.178735692	1.21E-30	1.61E-29	0.757412399	N
Rgn	0.1159169	0.178526877	1.42E-30	1.88E-29	0.046802254	N
Cyp26a1	0.258657466	0.178515511	1.43E-30	1.89E-29	0.161725067	N
Lhx8	0.104641443	0.178445997	1.51E-30	1.99E-29	0.040676305	Y
Pcdh7	0.242806674	0.178402647	1.56E-30	2.06E-29	0.274442539	N
C1galt1c1	0.196817279	0.178296785	1.69E-30	2.23E-29	0.162460181	N
Clptm1	0.48388888	0.178115425	1.94E-30	2.55E-29	1.301151679	N
Rwdd1	1.496994823	0.178089978	1.97E-30	2.59E-29	5.510414114	N
Dlg5	0.274978743	0.177796996	2.46E-30	3.23E-29	0.294290615	N
Vldlr	0.198028103	0.177575571	2.91E-30	3.81E-29	0.118108307	N
Creld2	0.726423911	0.17757531	2.91E-30	3.81E-29	1.109531977	N
Purb	0.526564898	0.177481285	3.12E-30	4.09E-29	0.752266601	Y
Rap1gds1	0.302102439	0.177474341	3.14E-30	4.11E-29	0.328350894	N
Eif3d	0.766234133	0.177386249	3.36E-30	4.38E-29	3.451604999	N
Dlgap4	0.522730153	0.177175796	3.93E-30	5.12E-29	0.940700809	N
Parm1	0.113358296	0.176957223	4.63E-30	6.03E-29	0.044841951	N
Irs2	0.181516424	0.176848288	5.03E-30	6.53E-29	0.130115168	N
Eif2b1	0.578374242	0.176789409	5.26E-30	6.82E-29	1.714040676	N
Pcolce	0.319738947	0.176598159	6.07E-30	7.86E-29	0.317324185	N
Cdc42	1.489317878	0.17654537	6.31E-30	8.17E-29	7.017397697	N
Rras2	0.731467421	0.17650692	6.49E-30	8.40E-29	1.933839745	N
Actr1b	0.660175927	0.176282996	7.68E-30	9.92E-29	1.412153884	N
Tpd52l1	0.553317078	0.176093904	8.84E-30	1.14E-28	0.709629993	N
Itga4	0.111475278	0.175772784	1.12E-29	1.45E-28	0.038225925	N
Pde4a	0.184094568	0.175715064	1.17E-29	1.51E-28	0.139671649	N
Fkbp10	0.306652526	0.175553774	1.32E-29	1.70E-28	0.404312668	N
Cs	0.566146176	0.175538467	1.34E-29	1.72E-28	1.444253859	N
Nid1	0.135293568	0.175416137	1.47E-29	1.88E-28	0.068120559	N
Bsg	2.175225443	0.175295864	1.60E-29	2.05E-28	10.55697133	N
Slc39a8	0.250007801	0.175294406	1.60E-29	2.05E-28	0.22690517	N
Masp1	0.10238983	0.175213789	1.70E-29	2.18E-28	0.043371723	N
Amfr	0.41240128	0.174714052	2.47E-29	3.14E-28	0.543494242	N
Efna1	0.223708235	0.174649096	2.59E-29	3.30E-28	0.953442784	N
Ppfibp1	0.363919454	0.174573344	2.74E-29	3.48E-28	0.397941681	N
Lmna	0.168991106	0.174151539	3.74E-29	4.75E-28	0.099730458	N
Tanc2	0.212233474	0.173918843	4.44E-29	5.63E-28	0.146287675	N
Col5a1	0.139527379	0.173801476	4.84E-29	6.14E-28	0.0825778	N
Minpp1	0.52772811	0.173597425	5.63E-29	7.13E-28	1.067385445	N
Cxcr4	0.120700601	0.173416676	6.43E-29	8.13E-28	0.059054153	N
Plod2	0.267992099	0.173282577	7.09E-29	8.96E-28	0.262680716	N
Bcl9l	0.236963498	0.173278065	7.12E-29	8.98E-28	0.217593727	N
Skap1	0.147750927	0.173227932	7.39E-29	9.31E-28	0.069100711	N
Ptpre	0.111124454	0.173224882	7.40E-29	9.33E-28	0.040921343	N
Casd1	0.235008137	0.173091924	8.16E-29	1.03E-27	0.26096545	N
Tgfb2	0.15532035	0.172970395	8.92E-29	1.12E-27	0.088703749	N
Spon1	0.12948937	0.172916472	9.28E-29	1.16E-27	0.061504533	N
Crispld1	0.186219402	0.172840462	9.81E-29	1.23E-27	0.258024994	N
St13	1.331116588	0.172728358	1.07E-28	1.33E-27	5.739769664	N
Dnajc25	0.301205469	0.172541335	1.22E-28	1.52E-27	0.398186719	N
Ackr3	0.135731664	0.172411173	1.34E-28	1.68E-27	0.076941926	N
Nudcd3	0.452572377	0.172388793	1.37E-28	1.70E-27	0.831168831	N
Dnajb1	0.619162197	0.172366588	1.39E-28	1.73E-27	1.551335457	N
Gm26632	0.175009865	0.172190927	1.58E-28	1.96E-27	0.110757167	N
B4galt1	0.295187407	0.172094872	1.69E-28	2.10E-27	0.312178388	N
Rnf217	0.175682064	0.171906353	1.94E-28	2.40E-27	0.14922813	N
Lpcat1	0.359616881	0.171858477	2.01E-28	2.49E-27	0.699093359	N
Ptov1	1.108893084	0.171753345	2.17E-28	2.68E-27	6.142122029	N
Aimp1	0.751769343	0.171734508	2.20E-28	2.72E-27	2.949277138	N
Cdv3	2.1184035	0.171685155	2.28E-28	2.82E-27	8.053173242	N
Gm36229	0.084229034	0.171642275	2.35E-28	2.90E-27	0.026219064	N
Hspb1	0.332447528	0.171220379	3.20E-28	3.93E-27	0.319039451	N
Steap2	0.184424791	0.171161315	3.34E-28	4.10E-27	0.102915952	N
Sgce	0.335749762	0.171033446	3.66E-28	4.49E-27	0.478559177	N
Mgarp	0.325892478	0.170984748	3.79E-28	4.65E-27	0.309728008	N
Klf4	0.229213631	0.170775914	4.41E-28	5.40E-27	0.15412889	Y
Lasp1	0.350534049	0.170772046	4.42E-28	5.41E-27	0.471453075	N
Atad3a	0.540728218	0.170616974	4.95E-28	6.04E-27	1.401617251	N
Hoxa11	0.09889814	0.170532241	5.26E-28	6.42E-27	0.038716001	Y
Papss2	0.082887579	0.170452683	5.57E-28	6.79E-27	0.030629748	N
Jmjd6	0.551813363	0.170328126	6.09E-28	7.42E-27	1.465572164	N
Smim14	0.40680742	0.170288543	6.27E-28	7.63E-27	0.478559177	N
Dnajb11	0.658863497	0.170278864	6.31E-28	7.67E-27	2.00122519	N
Kit	0.141304909	0.170269001	6.36E-28	7.72E-27	0.077432002	N
Tsen54	0.325057221	0.170103028	7.17E-28	8.69E-27	0.379318794	N
Ano1	0.092826747	0.169950451	8.00E-28	9.69E-27	0.035285469	N
Eif4b	0.870422915	0.169918384	8.19E-28	9.91E-27	2.809115413	N
Nuak1	0.193055864	0.169856729	8.56E-28	1.03E-26	0.177407498	N
Nop2	0.458898902	0.169598602	1.03E-27	1.24E-26	1.166870865	N
Alyref	0.771112156	0.169562904	1.06E-27	1.27E-26	3.402352365	N
Rbfa	0.396402408	0.169549458	1.07E-27	1.28E-26	0.723597158	N
Tbc1d24	0.198293668	0.16943212	1.16E-27	1.39E-26	0.145797599	N
Ube3a	0.916899409	0.169067194	1.51E-27	1.80E-26	2.165400637	N
Cd59a	0.143598415	0.169055023	1.52E-27	1.82E-26	0.071306052	N
Serinc3	0.28436256	0.168978262	1.61E-27	1.92E-26	0.372947807	N
Tuba1a	2.880423817	0.168899699	1.70E-27	2.03E-26	7.378093605	N
Tmem150a	0.248849611	0.16884968	1.76E-27	2.10E-26	0.243812791	N
Mydgf	0.885051182	0.168773311	1.86E-27	2.22E-26	2.326390591	N
Tmem165	0.889263263	0.168727793	1.92E-27	2.29E-26	2.161234991	N
Vnn1	0.086525997	0.168615411	2.08E-27	2.48E-26	0.028669444	N
Cyr61	0.393231122	0.168419344	2.39E-27	2.85E-26	0.685126195	N
Lyn	0.09473597	0.168131802	2.94E-27	3.49E-26	0.042881647	N
Rnf128	0.335705582	0.167870552	3.54E-27	4.20E-26	0.291840235	N
Arrdc3	0.196395919	0.167688076	4.03E-27	4.77E-26	0.166135751	N
Ctdsp1	0.404409184	0.167676551	4.06E-27	4.81E-26	0.74025974	N
Alg8	0.295119797	0.167635659	4.18E-27	4.95E-26	0.442048518	N
Igf2bp1	1.045772854	0.167602394	4.28E-27	5.06E-26	4.205586866	N
Vgll3	0.091830703	0.167590036	4.32E-27	5.10E-26	0.034305317	N
Srd5a3	0.324263029	0.167524668	4.52E-27	5.34E-26	0.451114923	N
Csrp3	0.08212675	0.167484892	4.65E-27	5.49E-26	0.02670914	N
Gspt1	0.895136412	0.167364919	5.07E-27	5.97E-26	3.670913992	N
Nos1ap	0.143085548	0.167248977	5.50E-27	6.47E-26	0.099975496	N
Ppfia4	0.121276069	0.167204721	5.67E-27	6.67E-26	0.059299191	N
Emc7	0.599413984	0.167099639	6.11E-27	7.18E-26	1.38593482	N
Sec11a	0.935891038	0.167019934	6.47E-27	7.59E-26	3.853222249	N
Klk14	0.146119171	0.166906201	7.01E-27	8.21E-26	0.10683656	N
Krcc1	0.611851196	0.16688213	7.13E-27	8.35E-26	1.113452585	N
Cttn	0.603604069	0.166778558	7.67E-27	8.97E-26	1.452585151	N
Atp6ap1	0.330169035	0.166777767	7.67E-27	8.97E-26	0.684146043	N
Pja2	0.257130801	0.166731964	7.92E-27	9.26E-26	0.301396716	N
Asb12	0.078818629	0.166692995	8.15E-27	9.51E-26	0.025974026	N
Kctd1	0.226501521	0.16656643	8.91E-27	1.04E-25	0.192109777	N
Asns	0.615673663	0.166528222	9.15E-27	1.07E-25	1.242832639	N
Nipsnap2	0.305170997	0.166000069	1.33E-26	1.54E-25	0.303111982	N
Nrp2	0.259197903	0.165806874	1.52E-26	1.76E-25	0.366821857	N
Derl2	0.408692851	0.165703442	1.63E-26	1.89E-25	0.738544474	N
Stt3a	0.432466234	0.165635925	1.71E-26	1.98E-25	1.188434207	N
Cdc42ep5	0.455688772	0.165606553	1.75E-26	2.02E-25	0.780691007	N
Rpn1	0.599923062	0.165522502	1.85E-26	2.14E-25	1.541533938	N
Mical1	0.239606465	0.165452124	1.95E-26	2.25E-25	0.255819652	N
Eif4e2	0.832403585	0.165385463	2.04E-26	2.35E-25	3.189659397	N
Scaf11	0.878575916	0.165172855	2.37E-26	2.73E-25	2.170056359	N
Setd3	0.346661767	0.164967515	2.73E-26	3.15E-25	0.721636854	N
Hsph1	0.587101321	0.164870492	2.92E-26	3.36E-25	2.155599118	N
Prkce	0.126193661	0.164848454	2.97E-26	3.41E-25	0.075716736	N
Ogfr	0.501455488	0.164770534	3.13E-26	3.60E-25	1.273707425	N
Ndufb11	0.995585616	0.164703521	3.28E-26	3.76E-25	4.056603774	N
Zpr1	0.478604075	0.164650969	3.41E-26	3.90E-25	1.339867679	N
Tmeff1	0.411947701	0.164625997	3.47E-26	3.97E-25	1.123009066	N
Mrpl12	1.587349215	0.164609765	3.51E-26	4.01E-25	6.835579515	N
C530008M17Rik	0.40941852	0.164534256	3.70E-26	4.22E-25	0.406763048	N
Upk3b	0.07899661	0.164065626	5.12E-26	5.83E-25	0.026464102	N
Trabd	0.466097666	0.164060836	5.13E-26	5.84E-25	0.843665768	N
Mboat7	0.358426316	0.163997957	5.36E-26	6.10E-25	0.683165891	N
Hspa8	6.838968415	0.163913699	5.69E-26	6.45E-25	64.01151679	N
Rsl1d1	1.156878104	0.163830364	6.02E-26	6.83E-25	5.710365107	N
Flot2	0.419798763	0.163657848	6.79E-26	7.68E-25	0.608184269	N
Lmf2	0.247576405	0.16347246	7.72E-26	8.72E-25	0.281058564	N
Gli3	0.370528876	0.16329907	8.70E-26	9.82E-25	0.446459201	Y
Mrps33	1.087511147	0.163293097	8.73E-26	9.85E-25	4.567262926	N
Cd47	0.209594321	0.163284909	8.78E-26	9.90E-25	0.219799069	N
Dsp	0.329296833	0.163263659	8.91E-26	1.00E-24	0.469737809	N
Extl1	0.091611904	0.163055043	1.03E-25	1.16E-24	0.037245773	N
Hoxb8	0.157785317	0.163000667	1.07E-25	1.20E-24	0.375643225	Y
Arhgef17	0.262387497	0.162675233	1.34E-25	1.50E-24	0.249693703	N
G6pc3	0.284008885	0.162499223	1.51E-25	1.69E-24	0.455525606	N
Dnmbp	0.194438316	0.162394663	1.62E-25	1.81E-24	0.151433472	N
Tex264	0.284169306	0.162355572	1.67E-25	1.86E-24	0.332271502	N
Kctd10	0.345660779	0.162264497	1.77E-25	1.98E-24	0.562607204	N
Nol4l	0.330157243	0.162198322	1.85E-25	2.07E-24	0.417054643	N
Sptan1	0.366880016	0.162197911	1.86E-25	2.07E-24	0.484930164	N
6330403K07Rik	0.227661687	0.162096047	1.99E-25	2.22E-24	0.213428081	N
Lpp	0.40493884	0.161859268	2.34E-25	2.61E-24	0.531242343	N
Capns1	0.784094004	0.161845871	2.36E-25	2.63E-24	1.804459691	N
Rgs19	0.5488817	0.161766587	2.49E-25	2.77E-24	1.084048027	N
Zfp639	0.361400652	0.161753836	2.51E-25	2.80E-24	0.63832394	Y
Tcf21	0.116559085	0.161705399	2.60E-25	2.89E-24	0.060524381	Y
Gadd45b	0.159164814	0.161665569	2.67E-25	2.96E-24	0.114187699	N
Capn5	0.080743209	0.161614579	2.77E-25	3.06E-24	0.028424406	N
Add1	0.422855824	0.161516237	2.96E-25	3.27E-24	0.526096545	N
Ube2e1	0.878538826	0.161500332	2.99E-25	3.31E-24	2.769909336	N
Fam120a	0.32133068	0.161356661	3.30E-25	3.64E-24	0.406272972	N
Fbn1	0.14077268	0.161332401	3.35E-25	3.70E-24	0.075716736	N
Col4a1	0.297686386	0.161265133	3.51E-25	3.87E-24	0.334231806	N
Sys1	0.886653719	0.161229983	3.60E-25	3.96E-24	1.769174222	N
Nisch	0.826371267	0.161203313	3.66E-25	4.03E-24	1.978436658	N
2310057M21Rik	0.231070245	0.161128665	3.85E-25	4.24E-24	0.296250919	N
Pdia3	0.90384896	0.160850844	4.65E-25	5.10E-24	4.600833129	N
Rab35	0.375087944	0.160743946	5.00E-25	5.48E-24	0.737074247	N
10-Sep	0.269627125	0.160690368	5.19E-25	5.67E-24	0.28767459	N
Ptprf	0.598990828	0.160659634	5.30E-25	5.78E-24	1.008821367	N
Psmb10	0.749514327	0.160628256	5.41E-25	5.90E-24	1.039451115	N
4930444M15Rik	0.070261509	0.160605697	5.50E-25	5.99E-24	0.021563342	N
Calu	0.550967634	0.160456252	6.08E-25	6.63E-24	1.316098995	N
Fbxo6	0.193328728	0.160385002	6.38E-25	6.94E-24	0.194315119	N
Pxk	0.173513761	0.160382706	6.39E-25	6.95E-24	0.167605979	N
Gpsm3	0.318525735	0.160364819	6.47E-25	7.03E-24	0.353589806	N
Cables2	0.236875933	0.160339867	6.58E-25	7.15E-24	0.242342563	N
Phkg1	0.283241039	0.160260681	6.94E-25	7.52E-24	0.165155599	N
Mrps26	0.906544295	0.16018249	7.32E-25	7.93E-24	2.271257045	N
Mbnl2	0.234774873	0.160059537	7.96E-25	8.60E-24	0.198235727	N
Orai3	0.198491749	0.160016382	8.19E-25	8.85E-24	0.203136486	N
Tmem97	0.591818702	0.159986121	8.36E-25	9.02E-24	1.891693212	N
Sypl	0.373274437	0.159975737	8.42E-25	9.08E-24	0.906395491	N
Plk2	0.132720677	0.159952211	8.56E-25	9.22E-24	0.07890223	N
Kdm6b	0.471927062	0.159873566	9.02E-25	9.70E-24	0.656946827	N
Hoxc10	0.079796264	0.159864547	9.08E-25	9.76E-24	0.025728988	Y
Bop1	0.456938429	0.159669626	1.04E-24	1.11E-23	1.367066895	N
Tmx1	0.532503969	0.159647621	1.05E-24	1.13E-23	1.114187699	N
Cyba	0.490943157	0.159581623	1.10E-24	1.18E-23	0.702523891	N
Ube2f	0.844919559	0.159579064	1.10E-24	1.18E-23	2.178632688	N
Meis3	0.262292839	0.159478907	1.18E-24	1.26E-23	0.417299681	Y
Syde1	0.15599797	0.159443591	1.21E-24	1.29E-23	0.124234256	N
Mmadhc	0.653078784	0.159344382	1.29E-24	1.38E-23	1.678020093	N
Tmem9b	0.331059376	0.159168439	1.45E-24	1.55E-23	0.41264396	N
Wbp1l	0.358194611	0.159076021	1.54E-24	1.65E-23	0.505513355	N
Cand1	0.457831668	0.159032873	1.59E-24	1.69E-23	1.062974761	N
Tnks	0.276492399	0.158936723	1.70E-24	1.80E-23	0.336927224	N
Flot1	0.226217598	0.158780959	1.88E-24	2.00E-23	0.23058074	N
Gosr2	0.382783759	0.15867202	2.02E-24	2.15E-23	0.674834599	N
Lap3	0.532217414	0.158634123	2.08E-24	2.20E-23	2.071306052	N
Tmem135	0.153931832	0.158441837	2.36E-24	2.50E-23	0.109777015	N
Ptprd	0.136321217	0.158428444	2.38E-24	2.53E-23	0.079882382	N
Sdc4	0.211937294	0.158377851	2.47E-24	2.61E-23	0.169076207	N
Ccdc47	0.37709797	0.158309844	2.58E-24	2.73E-23	0.729968145	N
Tanc1	0.221832373	0.158305743	2.59E-24	2.73E-23	0.208527322	N
Cdr2	0.257121737	0.158233621	2.72E-24	2.87E-23	0.312423426	N
Klhdc10	0.302534494	0.158198974	2.78E-24	2.93E-23	0.417299681	N
Tubb4b	1.074813676	0.158154724	2.86E-24	3.02E-23	7.657926979	N
P3h1	0.231436174	0.15805738	3.05E-24	3.22E-23	0.246018133	N
Snx24	0.218689522	0.158000419	3.17E-24	3.34E-23	0.25728988	N
Irf2bpl	0.198104635	0.15781921	3.58E-24	3.76E-23	0.155844156	N
Wnt5a	0.323782357	0.157809477	3.60E-24	3.79E-23	0.554275913	N
Tspan2	0.210995183	0.157689317	3.90E-24	4.10E-23	0.20264641	N
Bin1	0.326070194	0.157489344	4.46E-24	4.68E-23	0.597647635	N
Foxk1	0.163692743	0.157473141	4.51E-24	4.72E-23	0.138691497	Y
Dusp26	0.108278993	0.157429778	4.64E-24	4.86E-23	0.055378584	N
Git1	0.244639878	0.157324358	4.98E-24	5.21E-23	0.265131095	N
Mak16	0.592411767	0.156917852	6.52E-24	6.80E-23	2.153393776	N
Cers5	0.430570224	0.156915317	6.53E-24	6.80E-23	0.929429062	N
Serpinb9	0.089227894	0.156880591	6.68E-24	6.96E-23	0.040921343	N
Usp13	0.186551474	0.156833072	6.89E-24	7.18E-23	0.155844156	N
2610028E06Rik	0.102362504	0.156740801	7.33E-24	7.62E-23	0.048272482	N
Sptlc2	0.273898954	0.156687624	7.59E-24	7.89E-23	0.471208037	N
Ptdss1	0.255101972	0.156624963	7.91E-24	8.21E-23	0.422690517	N
Trip13	0.428290596	0.1564509	8.87E-24	9.20E-23	1.200931144	N
Crtap	0.232356612	0.156318007	9.69E-24	1.00E-22	0.328350894	N
Gm7694	0.10679764	0.156187128	1.06E-23	1.09E-22	0.063464837	N
Son	0.786045518	0.155661808	1.49E-23	1.54E-22	3.317324185	Y
Carnmt1	0.620729871	0.15558441	1.57E-23	1.62E-22	2.158294536	N
Fam171a1	0.161989489	0.1553986	1.77E-23	1.82E-22	0.162705219	N
Utp4	0.312517104	0.155349596	1.83E-23	1.88E-22	0.970350404	N
Lims1	0.415421151	0.155323291	1.86E-23	1.91E-22	0.740014702	N
Desi1	0.480049075	0.15526816	1.93E-23	1.98E-22	1.07277628	N
Ifrd2	0.536164081	0.155245819	1.96E-23	2.01E-22	1.091889243	N
Pfkl	0.651964237	0.155224998	1.99E-23	2.04E-22	2.765253614	N
Mknk2	0.332300843	0.155199718	2.02E-23	2.07E-22	0.511394266	N
Micall1	0.131945027	0.15510587	2.15E-23	2.20E-22	0.07767704	N
Dapk3	0.359296026	0.155096256	2.16E-23	2.21E-22	0.703013967	N
Cyp20a1	0.288966835	0.155076529	2.19E-23	2.24E-22	0.428816467	N
Zbtb7c	0.080831229	0.155009829	2.29E-23	2.33E-22	0.029894634	Y
Yaf2	0.555812679	0.154864773	2.52E-23	2.56E-22	1.443028669	N
Vkorc1	0.370893033	0.154720954	2.76E-23	2.81E-22	0.614800294	N
Rab6a	0.671065587	0.154696974	2.81E-23	2.85E-22	1.866944376	N
Atg3	0.466329414	0.154603191	2.98E-23	3.03E-22	0.826268072	N
Reck	0.128060873	0.154483385	3.23E-23	3.27E-22	0.074981622	N
Tmem64	0.162552075	0.154478293	3.24E-23	3.28E-22	0.182553296	N
Gm2694	0.229753743	0.154450541	3.30E-23	3.33E-22	0.148738054	N
Cat	0.351132821	0.154411492	3.38E-23	3.42E-22	0.650330801	N
2-Mar	0.230320421	0.154306823	3.62E-23	3.65E-22	0.258270032	N
Kdelr1	0.522640611	0.154291276	3.66E-23	3.69E-22	1.342318059	N
Ak1	0.218430286	0.154283131	3.68E-23	3.71E-22	0.192109777	N
Gng5	3.890967737	0.154211629	3.85E-23	3.88E-22	17.00294046	N
Cep85l	0.12315323	0.153944105	4.58E-23	4.61E-22	0.067140407	N
Camk2d	0.141942882	0.153852259	4.87E-23	4.89E-22	0.106101446	N
Pcsk5	0.155663583	0.153819358	4.97E-23	4.99E-22	0.105121294	N
Angptl2	0.160740842	0.153743025	5.22E-23	5.24E-22	0.132075472	N
Nxf7	0.095124378	0.153717197	5.31E-23	5.32E-22	0.039696153	N
Usp16	0.417123291	0.153687798	5.41E-23	5.42E-22	0.782161235	N
Ifrd1	0.408151973	0.153660714	5.51E-23	5.51E-22	0.85199706	N
Pdk1	0.210401664	0.153638233	5.59E-23	5.59E-22	0.217593727	N
Sec23a	0.247410133	0.153433618	6.38E-23	6.38E-22	0.33864249	N
Ptgis	0.403492816	0.153381592	6.60E-23	6.59E-22	0.712080372	N
Lrrc41	0.308271217	0.15336531	6.67E-23	6.66E-22	0.442048518	N
Klf10	0.174775388	0.153303939	6.94E-23	6.92E-22	0.209507474	Y
Arf6	0.344409831	0.153282973	7.04E-23	7.01E-22	0.941435923	N
Dnttip2	0.507956509	0.153215025	7.35E-23	7.33E-22	1.754962019	N
Npepps	0.408994157	0.153184813	7.50E-23	7.46E-22	0.836069591	N
Slc19a1	0.267475949	0.153178181	7.53E-23	7.49E-22	0.427346239	N
Prrc1	0.244712614	0.1531503	7.67E-23	7.62E-22	0.342073021	N
Nop14	0.402638541	0.153120963	7.81E-23	7.76E-22	1.094339623	N
Arhgef25	0.295649086	0.152948409	8.73E-23	8.66E-22	0.393530997	N
Sumf2	0.202188716	0.152944577	8.75E-23	8.68E-22	0.303602058	N
2310022B05Rik	0.327324385	0.152926563	8.86E-23	8.78E-22	0.498407253	N
Eprn	0.083655099	0.152888037	9.08E-23	8.99E-22	0.033080127	N
Hoxb7	0.156444712	0.152758097	9.87E-23	9.77E-22	0.155844156	Y
Adk	0.696990661	0.152734789	1.00E-22	9.91E-22	1.938250429	N
Arpc1a	0.706176996	0.152698142	1.03E-22	1.01E-21	2.793187944	N
Arsa	0.131515366	0.152587044	1.10E-22	1.09E-21	0.089438863	N
Prkab2	0.146691071	0.152378876	1.26E-22	1.24E-21	0.120803725	N
Btbd2	0.361191776	0.152281836	1.34E-22	1.32E-21	1.22813036	N
Trp53i13	0.192851912	0.152231672	1.39E-22	1.36E-21	0.172996815	N
Myo9a	0.170591944	0.152220634	1.40E-22	1.37E-21	0.154373928	N
Pgm2	0.300822508	0.152213589	1.40E-22	1.37E-21	0.599117863	N
Stard3nl	1.110787899	0.152122723	1.49E-22	1.46E-21	2.395246263	N
Fhl1	0.447559132	0.152092783	1.51E-22	1.48E-21	1.140406763	N
Tagln2	0.711306301	0.152046864	1.56E-22	1.53E-21	2.185003676	N
Stau1	0.355779577	0.152031661	1.57E-22	1.54E-21	0.672874296	N
Aebp1	0.147331326	0.151963942	1.64E-22	1.61E-21	0.112717471	N
Ssu72	1.075523051	0.151938631	1.67E-22	1.63E-21	4.302866944	N
Myh10	0.682251377	0.15185264	1.77E-22	1.72E-21	1.268071551	N
Ccnd1	0.847694834	0.151771211	1.86E-22	1.81E-21	2.53271257	N
Ktn1	0.642598787	0.151721115	1.92E-22	1.87E-21	1.550845381	N
B3gnt8	0.084729835	0.151679987	1.97E-22	1.92E-21	0.043126685	N
Abcg2	0.382499494	0.151618756	2.05E-22	1.99E-21	0.892183288	N
Creb3	0.23570213	0.15161119	2.06E-22	2.00E-21	0.288164666	Y
Dusp27	0.063202731	0.151605851	2.07E-22	2.01E-21	0.022298456	N
Mcl1	0.452123533	0.151578978	2.10E-22	2.04E-21	1.175202156	N
Sema3f	0.093455902	0.151508231	2.20E-22	2.13E-21	0.045086988	N
Man1c1	0.100799376	0.151125286	2.81E-22	2.71E-21	0.059789267	N
Phactr2	0.158445551	0.151059997	2.93E-22	2.82E-21	0.118598383	N
Gabarap	1.00517275	0.151059699	2.93E-22	2.82E-21	2.936290125	N
Txn1	1.398089537	0.151037504	2.97E-22	2.86E-21	9.530997305	N
Cuedc1	0.169151566	0.150991242	3.06E-22	2.94E-21	0.118598383	N
Tnrc18	0.166484669	0.150961746	3.12E-22	3.00E-21	0.145062485	N
Ero1l	0.212870031	0.150846072	3.36E-22	3.23E-21	0.227640284	N
Vat1	0.271565947	0.150619493	3.88E-22	3.71E-21	0.292575349	N
Sigmar1	0.475172264	0.150565999	4.01E-22	3.84E-21	1.551825533	N
Cenpt	0.295648111	0.150486038	4.22E-22	4.04E-21	0.477824063	N
Sct	0.093294471	0.150441636	4.34E-22	4.15E-21	0.38225925	N
Ramp1	0.07502009	0.150412069	4.42E-22	4.22E-21	0.02548395	N
Mxra7	0.329476658	0.150408796	4.43E-22	4.23E-21	0.440823328	N
Ephb3	0.154733996	0.150362742	4.56E-22	4.35E-21	0.132810586	N
Kif5b	0.72973871	0.15028231	4.80E-22	4.57E-21	2.689046802	N
Stub1	1.003207375	0.150267851	4.85E-22	4.61E-21	4.312913502	N
Me2	0.373784801	0.150189151	5.10E-22	4.85E-21	0.950502328	N
Gls	0.244766768	0.150156749	5.20E-22	4.94E-21	0.295025729	N
Slc27a3	0.276148031	0.150140862	5.25E-22	4.99E-21	0.369517275	N
Lrrc1	0.183885625	0.150137666	5.26E-22	5.00E-21	0.175692232	N
Rad23b	0.799848056	0.150068215	5.50E-22	5.22E-21	3.448909581	N
Tac2	0.09719337	0.149975542	5.83E-22	5.53E-21	0.044106837	N
Glud1	0.503466632	0.149856875	6.29E-22	5.96E-21	1.912031365	N
Tubb2a	0.188912355	0.149802332	6.51E-22	6.16E-21	0.18573879	N
Cbx8	0.112577453	0.149487654	7.94E-22	7.51E-21	0.064935065	N
Hspb8	0.140644599	0.149463323	8.06E-22	7.62E-21	0.130360206	N
Magt1	0.391455485	0.149181818	9.62E-22	9.08E-21	0.729968145	N
Steap1	0.149613344	0.148988774	1.09E-21	1.02E-20	0.109041901	N
Bag2	0.352430949	0.148923566	1.13E-21	1.06E-20	0.701298701	N
Arid3b	0.527080841	0.148908065	1.14E-21	1.07E-20	1.388875276	Y
Ptpa	0.478019104	0.148850659	1.18E-21	1.11E-20	1.174222004	N
Slc39a6	0.216674621	0.148755604	1.26E-21	1.18E-20	0.289634893	N
Rer1	0.980194676	0.148650693	1.34E-21	1.26E-20	3.276157804	N
Notch2	0.479878817	0.148533308	1.45E-21	1.35E-20	0.455770644	N
Trappc6b	0.519895551	0.148472911	1.50E-21	1.41E-20	0.958588581	N
Gnl1	0.347772677	0.148451249	1.52E-21	1.42E-20	0.787061995	N
Kif21b	0.180550597	0.14842535	1.55E-21	1.45E-20	0.156334232	N
Sdk2	0.123143835	0.148421136	1.55E-21	1.45E-20	0.08012742	N
Clint1	0.385722541	0.148372781	1.60E-21	1.49E-20	0.852732173	N
Ralbp1	0.687031064	0.148365132	1.61E-21	1.50E-20	1.6432247	N
Ubqln2	0.435557754	0.14829459	1.68E-21	1.57E-20	1.033325165	N
Ebpl	0.519153825	0.148221299	1.76E-21	1.64E-20	1.047047292	N
Zwint	0.881627451	0.148203923	1.78E-21	1.65E-20	3.262435678	N
Strn3	0.35994304	0.148142119	1.85E-21	1.72E-20	0.701543739	N
Dsg2	0.162858704	0.14800551	2.01E-21	1.87E-20	0.159274688	N
Pcbp4	1.268101159	0.14797348	2.05E-21	1.90E-20	4.974025974	N
Smtn	0.153182036	0.147908068	2.14E-21	1.98E-20	0.160989953	N
Nfkbia	0.28775819	0.147890047	2.16E-21	2.00E-20	0.492281304	N
Fam83d	0.300140976	0.147687878	2.45E-21	2.27E-20	0.419259985	N
Vasp	0.612905041	0.147513	2.73E-21	2.52E-20	1.409703504	N
Gtf2h1	0.363385766	0.147347467	3.03E-21	2.79E-20	0.771624602	N
Ascc3	0.242442811	0.147274085	3.17E-21	2.92E-20	0.291350159	N
Txn2	1.169266015	0.147144326	3.43E-21	3.16E-20	4.080862534	N
Gpat4	0.429987098	0.14712162	3.48E-21	3.21E-20	0.835334477	N
Prelid2	0.25505261	0.147121451	3.48E-21	3.21E-20	0.294780691	N
Ncoa3	0.305844637	0.147042998	3.66E-21	3.36E-20	0.335456996	N
Prkci	0.241857021	0.146983071	3.80E-21	3.49E-20	0.309728008	N
Sdc3	0.101634407	0.146804574	4.24E-21	3.89E-20	0.05341828	N
Hspa9	0.67318955	0.146730435	4.44E-21	4.07E-20	5.271257045	N
Nadk2	0.275916814	0.146721487	4.46E-21	4.09E-20	0.575594217	N
Polr2c	0.838504786	0.146553697	4.95E-21	4.53E-20	4.407498162	N
Twist1	0.224358542	0.146373675	5.53E-21	5.05E-20	0.251408968	Y
Utrn	0.191555813	0.146368392	5.55E-21	5.06E-20	0.251899044	N
Sqstm1	0.348861051	0.146138353	6.40E-21	5.82E-20	0.682675815	N
Rarg	0.387013732	0.146122204	6.46E-21	5.87E-20	0.690271992	Y
Hars	0.409131276	0.146095143	6.57E-21	5.97E-20	1.12251899	N
Tfpi	0.169255414	0.145912895	7.35E-21	6.66E-20	0.144817447	N
Zeb1	0.151054514	0.145893824	7.43E-21	6.73E-20	0.112472433	Y
Ddx50	0.453708864	0.145848743	7.64E-21	6.92E-20	1.20509679	N
Grk6	0.352613549	0.145778941	7.98E-21	7.21E-20	0.732908601	N
Prkar1a	0.458047407	0.14576104	8.07E-21	7.29E-20	1.860328351	N
Cul2	0.241331829	0.145714599	8.30E-21	7.48E-20	0.553295761	N
Dlc1	0.255961487	0.145553888	9.16E-21	8.25E-20	0.35309973	N
Rbms3	0.129282189	0.145530563	9.29E-21	8.36E-20	0.084538103	N
Gnb2	1.216948974	0.14552667	9.31E-21	8.37E-20	4.677284979	N
Rab12	0.19581834	0.145508541	9.42E-21	8.46E-20	0.217348689	N
Iqsec1	0.162863559	0.14545158	9.75E-21	8.75E-20	0.150208282	N
Zfp91	0.432135279	0.145314377	1.06E-20	9.50E-20	1.027689292	Y
Tbc1d9b	0.172409136	0.145290471	1.08E-20	9.64E-20	0.175692232	N
Arf4	0.957923402	0.1452703	1.09E-20	9.75E-20	3.723842196	N
Kank2	0.196539598	0.145270098	1.09E-20	9.75E-20	0.193580005	N
Dync1i2	0.522864446	0.145265665	1.09E-20	9.77E-20	1.370742465	N
Itm2c	0.470770191	0.14522406	1.12E-20	1.00E-19	1.315118843	N
Fbl	0.88668459	0.145179343	1.15E-20	1.03E-19	7.705709385	N
Wdr86	0.315428774	0.145122294	1.19E-20	1.06E-19	0.484440088	N
Dag1	0.363250822	0.145087709	1.22E-20	1.08E-19	0.493751531	N
Pon2	0.177117057	0.145003228	1.28E-20	1.14E-19	0.18206322	N
Alg5	0.270212581	0.145002104	1.28E-20	1.14E-19	0.51580495	N
Kars	0.435222699	0.144929129	1.34E-20	1.19E-19	2.052683166	N
Farp1	0.235312647	0.14492134	1.35E-20	1.20E-19	0.261700564	N
Gorasp2	0.6395837	0.14491041	1.36E-20	1.20E-19	1.633668219	N
Pmpca	0.421506916	0.144889286	1.38E-20	1.22E-19	1.322715021	N
Rnh1	0.332264764	0.144854977	1.40E-20	1.24E-19	0.754226905	N
Pak4	0.361953339	0.144814431	1.44E-20	1.27E-19	0.594217104	N
Tex261	0.609833525	0.144759711	1.49E-20	1.31E-19	1.736339133	N
Timm44	0.433332727	0.144634267	1.61E-20	1.42E-19	1.293800539	N
Ddx21	0.683662249	0.144599732	1.64E-20	1.45E-19	1.867434452	N
Cul7	0.236099317	0.144583606	1.66E-20	1.46E-19	0.329086008	N
Arcn1	0.38691719	0.144550692	1.69E-20	1.49E-19	0.831168831	N
St3gal1	0.0924436	0.144545711	1.70E-20	1.49E-19	0.051212938	N
Mcrip2	0.261980853	0.144496325	1.75E-20	1.54E-19	0.319774565	N
Efemp2	0.401829238	0.144485101	1.76E-20	1.55E-19	0.658417055	N
Fgf10	0.143099094	0.144387769	1.87E-20	1.64E-19	0.13109532	N
Clptm1l	0.312843611	0.144286872	1.99E-20	1.74E-19	0.626807155	N
Pwp1	0.34497047	0.144276309	2.00E-20	1.75E-19	0.958588581	N
Timm9	0.537942687	0.144129045	2.19E-20	1.91E-19	1.789022298	N
Pafah1b1	0.681363559	0.144119377	2.20E-20	1.92E-19	2.110757167	N
Zfp593	0.43303811	0.144011538	2.35E-20	2.04E-19	1.037735849	N
Ext1	0.270219295	0.144000591	2.36E-20	2.06E-19	0.456750796	N
Wdr43	0.482146245	0.14398043	2.39E-20	2.08E-19	2.28767459	N
Fstl1	0.362712255	0.143974295	2.40E-20	2.09E-19	0.823327616	N
Fkbp7	0.122584535	0.143870047	2.56E-20	2.22E-19	0.101200686	N
Cytl1	0.071373182	0.143711132	2.82E-20	2.44E-19	0.02793433	N
Snx6	0.588103789	0.143624909	2.97E-20	2.56E-19	2.455280568	N
Fbxo31	0.238868428	0.143571701	3.06E-20	2.64E-19	0.423670669	N
Tmem189	0.324956501	0.143534326	3.13E-20	2.70E-19	0.592991914	N
Des	0.172966411	0.143479669	3.24E-20	2.79E-19	0.17593727	N
Ankrd37	0.189266283	0.143397919	3.40E-20	2.93E-19	0.189659397	N
Gata2	0.120843853	0.14339206	3.41E-20	2.94E-19	0.102670914	Y
Cbfa2t3	0.102364042	0.143274785	3.66E-20	3.15E-19	0.045086988	N
Igf1r	0.343837245	0.143257135	3.70E-20	3.18E-19	0.550600343	N
Lipa	0.175365068	0.143251154	3.72E-20	3.19E-19	0.17961284	N
Tnrc6a	0.465662252	0.143241798	3.74E-20	3.21E-19	0.987993139	N
Sft2d2	0.21012886	0.143228279	3.77E-20	3.23E-19	0.245773095	N
Lrrc59	1.247710565	0.143202901	3.83E-20	3.28E-19	4.961038961	N
2610008E11Rik	0.244988991	0.143174906	3.89E-20	3.33E-19	0.251899044	Y
Tpm2	0.389105192	0.142979516	4.38E-20	3.75E-19	0.597647635	N
Ankrd27	0.223386457	0.142908508	4.57E-20	3.91E-19	0.351384465	N
Zfp948	0.126682621	0.142908285	4.57E-20	3.91E-19	0.090419015	Y
Mvb12b	0.138722694	0.142693873	5.20E-20	4.44E-19	0.146042637	N
Tacc3	0.392857295	0.142605291	5.48E-20	4.68E-19	1.571673609	N
Hmces	0.33672816	0.142362796	6.34E-20	5.41E-19	0.956138201	N
Acbd3	0.306864869	0.142350677	6.39E-20	5.44E-19	0.614310218	N
Tor2a	0.315667773	0.142324225	6.49E-20	5.53E-19	0.627052193	N
Arhgdib	0.076182947	0.142214477	6.93E-20	5.90E-19	0.032099975	N
Ube2m	0.607472826	0.141948521	8.13E-20	6.90E-19	2.551335457	N
Lzic	0.277893876	0.141921846	8.26E-20	7.01E-19	0.518990444	N
Rnf19a	0.19187928	0.141826093	8.75E-20	7.42E-19	0.227640284	N
Ankrd13a	0.250148368	0.141797058	8.90E-20	7.54E-19	0.442538593	N
Sult5a1	0.137392613	0.141786429	8.96E-20	7.58E-19	0.116883117	N
Rnf126	0.634223991	0.141668189	9.61E-20	8.13E-19	2.241607449	N
Pitpna	0.563747945	0.14163335	9.81E-20	8.29E-19	1.637343788	N
Pitpnm2	0.104211269	0.141626369	9.85E-20	8.32E-19	0.060279343	N
Mbnl3	0.157805893	0.141546891	1.03E-19	8.72E-19	0.121293801	N
St6galnac4	0.136192868	0.141412604	1.12E-19	9.44E-19	0.144572409	N
Tcerg1l	0.091912871	0.141357242	1.16E-19	9.74E-19	0.045086988	N
Mpp1	0.172296052	0.141298735	1.20E-19	1.01E-18	0.20264641	N
Gng11	0.128730299	0.141280156	1.21E-19	1.02E-18	0.093114433	N
Rbm25	0.672137787	0.141178944	1.29E-19	1.08E-18	4.598627787	N
Tmem65	0.263704326	0.141112259	1.34E-19	1.12E-18	0.370987503	N
Gdi2	0.72248346	0.141081816	1.36E-19	1.14E-18	6.708649841	N
Plekho1	0.220900827	0.141075339	1.37E-19	1.15E-18	0.309728008	N
Eif2b3	0.25619476	0.141069034	1.37E-19	1.15E-18	0.765253614	N
Tomm70a	0.535117186	0.14098218	1.45E-19	1.21E-18	2.390100466	N
Pip5k1c	0.202696941	0.140838287	1.57E-19	1.32E-18	0.243077677	N
Heatr5a	0.207938953	0.140774132	1.64E-19	1.36E-18	0.249938741	N
Prrc2b	0.409870223	0.140546261	1.87E-19	1.56E-18	0.731928449	N
Raet1d	0.093814978	0.140462204	1.97E-19	1.64E-18	0.060524381	N
Rybp	0.272772767	0.140295339	2.17E-19	1.81E-18	0.435922568	N
B3gat3	0.339666996	0.140282462	2.19E-19	1.82E-18	0.518990444	N
Tyro3	0.204233946	0.140101704	2.43E-19	2.02E-18	0.235236462	N
Uba2	0.515030177	0.139994418	2.59E-19	2.15E-18	2.850526832	N
Plekha6	0.091445839	0.139925776	2.70E-19	2.24E-18	0.04851752	N
Cdx4	0.396387035	0.139875337	2.78E-19	2.30E-18	0.858368047	Y
S100a6	0.190095851	0.139859019	2.81E-19	2.33E-18	0.171526587	N
Mdh2	1.008608982	0.139801219	2.91E-19	2.41E-18	6.718696398	N
Mrpl30	0.962334377	0.139626376	3.22E-19	2.66E-18	3.346973781	N
Ddost	0.701997584	0.139613775	3.24E-19	2.68E-18	3.029649596	N
Cdc16	0.346015376	0.139583965	3.30E-19	2.73E-18	1.247733399	N
Crls1	0.257951591	0.139562425	3.34E-19	2.76E-18	0.522666013	N
Pus7	0.283646051	0.139535059	3.40E-19	2.80E-18	0.575839255	N
Eif3c	0.648573412	0.139527184	3.41E-19	2.81E-18	4.902719922	N
Inpp5f	0.24976173	0.139438631	3.60E-19	2.96E-18	0.286939476	N
Hoxd8	0.0719181	0.139335334	3.82E-19	3.14E-18	0.040921343	Y
Acaa2	0.239276514	0.139255459	4.00E-19	3.29E-18	0.344278363	N
Ager	0.086182479	0.139244713	4.03E-19	3.31E-18	0.040431267	N
Tcf4	0.516971326	0.139180346	4.18E-19	3.44E-18	0.954913012	Y
Trpc4ap	0.276150425	0.1390749	4.45E-19	3.65E-18	0.771134526	N
Ctnnd1	0.349776355	0.139055386	4.50E-19	3.69E-18	0.628032345	N
Impad1	0.381001625	0.138989644	4.68E-19	3.83E-18	0.881646655	N
Cops5	0.676587519	0.138903478	4.92E-19	4.02E-18	3.263905905	N
Cdk6	0.302347779	0.138826723	5.15E-19	4.21E-18	0.54251409	N
Serpinb6b	0.06824114	0.138819017	5.17E-19	4.22E-18	0.028179368	N
Hmmr	0.390272798	0.138791309	5.25E-19	4.29E-18	0.812300907	N
Lgr4	0.207055201	0.138570195	5.98E-19	4.87E-18	0.152658662	N
Nptn	0.195992777	0.138504076	6.21E-19	5.06E-18	0.310218084	N
Fkbp2	0.671530086	0.138501449	6.22E-19	5.07E-18	1.72090174	N
Lims2	0.059202901	0.13846938	6.34E-19	5.16E-18	0.020828228	N
B830012L14Rik	0.137422414	0.138468547	6.34E-19	5.16E-18	0.138936535	N
Tmem70	0.372587204	0.138053602	8.07E-19	6.56E-18	1.057828963	N
Pcbp1	0.893398119	0.137885914	8.90E-19	7.22E-18	9.167115903	N
Hspa1a	0.114520124	0.137834278	9.17E-19	7.44E-18	0.071061014	N
Sel1l	0.282053862	0.137804144	9.33E-19	7.56E-18	0.421955403	N
Copg1	0.319313954	0.137778526	9.47E-19	7.67E-18	0.967409949	N
Lamp1	0.687006813	0.137666168	1.01E-18	8.18E-18	3.546189659	N
Plin3	0.41433295	0.137636416	1.03E-18	8.31E-18	0.9174222	N
AI661453	0.086831606	0.137615123	1.04E-18	8.41E-18	0.046557216	N
Pak2	0.343402975	0.137602038	1.05E-18	8.47E-18	0.835089439	N
Vdac2	1.287028984	0.137523833	1.10E-18	8.85E-18	7.010291595	N
Pura	0.216372494	0.137517066	1.10E-18	8.88E-18	0.315608919	Y
Atp5b	1.279544931	0.137514379	1.10E-18	8.89E-18	23.80568488	N
Ndel1	0.238426809	0.137445323	1.15E-18	9.25E-18	0.345748591	N
Cdh3	0.159663406	0.137418499	1.17E-18	9.39E-18	0.155109042	N
Rae1	0.579901359	0.137379735	1.19E-18	9.59E-18	2.366821857	N
Wdr74	0.265815016	0.13722	1.31E-18	1.05E-17	0.66380789	N
Vsir	0.054322616	0.137184723	1.34E-18	1.07E-17	0.019358	N
Egln1	0.248327727	0.13702283	1.47E-18	1.18E-17	0.268561627	N
Thap11	0.523765013	0.13699474	1.49E-18	1.19E-17	1.841215388	Y
Nktr	0.415338976	0.136964467	1.52E-18	1.21E-17	0.852977211	N
Fam162b	0.107138514	0.136946105	1.53E-18	1.23E-17	0.051703014	N
Zdhhc8	0.169635672	0.136888532	1.58E-18	1.27E-17	0.161234991	N
Carm1	0.421369333	0.13686774	1.60E-18	1.28E-17	1.102425876	N
Cd55	0.079741782	0.136788034	1.68E-18	1.34E-17	0.036510659	N
Fli1	0.071418688	0.136741729	1.72E-18	1.38E-17	0.0316099	Y
Arl8a	0.211874092	0.136607769	1.86E-18	1.48E-17	0.28032345	N
Dnajc2	0.789085672	0.136582024	1.89E-18	1.51E-17	3.51212938	Y
Ipo4	0.288015755	0.136525095	1.95E-18	1.55E-17	0.655966675	N
Csrnp1	0.083815387	0.136374523	2.13E-18	1.69E-17	0.04851752	Y
Cnih1	0.868774502	0.136331094	2.18E-18	1.74E-17	3.677039941	N
Timm17a	0.818319735	0.136327953	2.19E-18	1.74E-17	3.326880667	N
Dab2ip	0.239673314	0.136199369	2.35E-18	1.87E-17	0.286694438	N
Chst12	0.183433177	0.13617807	2.38E-18	1.89E-17	0.204851752	N
Ptbp1	0.71075207	0.136117572	2.47E-18	1.96E-17	4.196275423	N
Pik3ip1	0.102209719	0.136033915	2.59E-18	2.05E-17	0.075471698	N
Dimt1	0.281248205	0.135959937	2.70E-18	2.14E-17	0.733153639	N
Uqcrc1	0.606511999	0.135915441	2.77E-18	2.19E-17	4.472678265	N
Tmem248	0.398383038	0.13574547	3.05E-18	2.41E-17	0.932859593	N
Nectin3	0.232882935	0.135685658	3.16E-18	2.50E-17	0.412398922	N
Dld	0.353477596	0.135652193	3.22E-18	2.54E-17	1.127174712	N
Psmd6	0.645679822	0.135464666	3.58E-18	2.83E-17	4.525116393	N
Alg9	0.190207224	0.135421394	3.67E-18	2.90E-17	0.297476109	N
Rit1	0.251224425	0.135394348	3.73E-18	2.94E-17	0.357510414	N
Cdc42bpb	0.198142574	0.13533786	3.85E-18	3.03E-17	0.247243323	N
Gm14005	0.046632202	0.135247568	4.06E-18	3.19E-17	0.014212203	N
Stk11	0.499477871	0.135148917	4.29E-18	3.37E-17	1.292085273	N
Elac2	0.248349386	0.135088612	4.44E-18	3.48E-17	0.503062975	N
Asb7	0.201460169	0.13489795	4.95E-18	3.88E-17	0.263415829	N
Snx17	0.488547301	0.134885469	4.98E-18	3.91E-17	1.410438618	N
Eif4g1	0.74643862	0.134759404	5.35E-18	4.19E-17	2.729968145	N
Tmem115	0.277228361	0.134725465	5.46E-18	4.27E-17	0.54373928	N
Trim8	0.295132613	0.134688542	5.57E-18	4.36E-17	0.455280568	N
Lyst	0.098392843	0.134651703	5.69E-18	4.45E-17	0.063709875	N
Foxn2	0.157533308	0.134637422	5.73E-18	4.48E-17	0.175692232	Y
Grwd1	0.482793529	0.134526066	6.11E-18	4.77E-17	1.85199706	N
Trafd1	0.175194382	0.134505816	6.18E-18	4.82E-17	0.212692967	N
Dcbld1	0.145838441	0.134442891	6.40E-18	5.00E-17	0.133300662	N
Was	0.053735706	0.13439345	6.58E-18	5.14E-17	0.020093114	N
Pdia6	1.577904761	0.134366348	6.69E-18	5.21E-17	9.081597648	N
Camk1	0.168708648	0.134363499	6.70E-18	5.22E-17	0.218818917	N
2200002D01Rik	0.200552337	0.134356974	6.72E-18	5.24E-17	0.259985298	N
Ptgfrn	0.233998873	0.134331282	6.82E-18	5.31E-17	0.291840235	N
Ankrd17	0.397730929	0.134300348	6.94E-18	5.40E-17	0.934329821	N
Ext2	0.242650465	0.134287649	6.99E-18	5.43E-17	0.387405048	N
Tmem214	0.271697112	0.134269509	7.06E-18	5.48E-17	0.601323205	N
Lrfn4	0.200311651	0.13425057	7.14E-18	5.54E-17	0.326635629	N
Gbp4	0.054091519	0.134226428	7.24E-18	5.61E-17	0.020093114	N
Polr2f	1.364100425	0.133920106	8.60E-18	6.65E-17	6.358735604	N
Hspb2	0.088493223	0.133744197	9.50E-18	7.34E-17	0.040676305	N
Ncl	3.248059246	0.133669427	9.90E-18	7.65E-17	36.83116883	N
Samd1	0.20583568	0.133656724	9.97E-18	7.70E-17	0.257779956	N
Cdc37	0.815848829	0.133596352	1.03E-17	7.95E-17	5.238421955	N
Npepl1	0.248360721	0.133590261	1.04E-17	7.97E-17	0.357755452	N
Hspa14	0.331431863	0.133586913	1.04E-17	7.99E-17	1.604018623	N
Tab2	0.289928223	0.133455393	1.12E-17	8.59E-17	0.508208772	N
Gm6710	0.172379272	0.133403593	1.15E-17	8.83E-17	0.174957118	Y
Ryr2	0.066888046	0.133164075	1.32E-17	1.01E-16	0.026464102	N
Mlec	0.627431483	0.132984996	1.45E-17	1.12E-16	1.811565793	N
Tmem167	1.228854386	0.132867719	1.55E-17	1.19E-16	5.407988238	N
Lix1l	0.13469802	0.132769836	1.64E-17	1.26E-16	0.114187699	N
Orc6	0.712946924	0.132570189	1.83E-17	1.40E-16	2.948542024	N
Asph	0.275419545	0.132569417	1.83E-17	1.40E-16	0.418769909	N
Fndc3c1	0.273577308	0.132512922	1.89E-17	1.45E-16	0.435432492	N
Eif2s1	0.84870675	0.132499053	1.91E-17	1.46E-16	6.207302132	N
Papd4	0.259591313	0.132477296	1.93E-17	1.47E-16	0.487135506	N
Anln	0.228878826	0.132364682	2.06E-17	1.57E-16	0.341337907	N
Frmd8	0.224919396	0.13230799	2.12E-17	1.62E-16	0.407008086	N
Gm34342	0.045694799	0.132269021	2.17E-17	1.65E-16	0.014212203	N
Hoxb9	0.133460357	0.132255095	2.18E-17	1.67E-16	0.182798334	Y
Ltv1	0.324583717	0.132250195	2.19E-17	1.67E-16	1.181083068	N
Zhx3	0.077417956	0.132221626	2.23E-17	1.69E-16	0.051212938	Y
Adamts3	0.068263936	0.132175279	2.28E-17	1.74E-16	0.032345013	N
Lrrc75a	0.106985525	0.132070182	2.42E-17	1.84E-16	0.106591522	N
Ppan	0.428209562	0.132042158	2.46E-17	1.87E-16	1.760107817	N
Sertad1	0.179148953	0.131998524	2.52E-17	1.91E-16	0.243567753	N
Tbl1x	0.504511466	0.131997983	2.52E-17	1.91E-16	1.447439353	N
Bysl	0.33262438	0.131876622	2.70E-17	2.04E-16	1.081842686	N
Dok1	0.109308022	0.131816668	2.79E-17	2.11E-16	0.093849547	N
Prkaca	0.312816101	0.13172468	2.93E-17	2.22E-16	0.740749816	N
Efcc1	0.146894258	0.131657322	3.04E-17	2.30E-16	0.100955648	N
Ly75	0.132727255	0.131497717	3.33E-17	2.51E-16	0.122273952	N
Hacd4	0.10711517	0.131351412	3.61E-17	2.72E-16	0.069345749	N
Ajuba	0.352034245	0.131303381	3.70E-17	2.79E-16	0.853467287	N
Pkmyt1	0.18989269	0.131252676	3.81E-17	2.87E-16	0.292575349	N
Ost4	0.94388832	0.131199696	3.92E-17	2.95E-16	3.723107082	N
Nsmaf	0.220620049	0.131182768	3.96E-17	2.97E-16	0.362411174	N
Fam57a	0.142561569	0.131139368	4.05E-17	3.05E-16	0.172016663	N
Ulk2	0.100998567	0.13112926	4.08E-17	3.06E-16	0.069100711	N
Dguok	0.387143154	0.131093647	4.16E-17	3.12E-16	1.241362411	N
Rabggtb	0.29238197	0.130994636	4.39E-17	3.29E-16	1.073266356	N
Slc39a10	0.370913994	0.130907788	4.61E-17	3.45E-16	0.777015437	N
Jun	0.212628233	0.130718067	5.11E-17	3.82E-16	0.310953198	Y
Rasl11b	0.174386858	0.130698004	5.17E-17	3.86E-16	0.286694438	N
Cyp51	0.202358098	0.130654856	5.29E-17	3.95E-16	0.262680716	N
Akirin2	0.356363885	0.130473532	5.85E-17	4.36E-16	1.947071796	N
Smyd5	0.395935735	0.130385139	6.14E-17	4.57E-16	1.064199951	N
Nop58	0.415608096	0.130301173	6.43E-17	4.78E-16	4.085273217	N
Tal1	0.156463635	0.13020826	6.76E-17	5.03E-16	0.070570938	Y
2510039O18Rik	0.22541946	0.130177388	6.88E-17	5.12E-16	0.411908846	N
Zswim8	0.194833394	0.130127104	7.07E-17	5.26E-16	0.257779956	N
Psmb8	0.108718063	0.130048858	7.38E-17	5.48E-16	0.059299191	N
Cox4i1	1.743369723	0.129961728	7.74E-17	5.74E-16	17.91791228	N
Iffo2	0.08428825	0.129879017	8.10E-17	6.00E-16	0.053663318	N
Ahsa1	0.656603464	0.129738886	8.74E-17	6.47E-16	2.562607204	N
Psmc2	0.57684382	0.129672143	9.07E-17	6.71E-16	3.857877971	N
Ednra	0.065903414	0.129605497	9.40E-17	6.94E-16	0.032099975	N
Tnni2	0.050616968	0.129579399	9.54E-17	7.04E-16	0.016907621	N
Map1a	0.131061032	0.129503757	9.94E-17	7.33E-16	0.090909091	N
Lemd2	0.151409489	0.129467202	1.01E-16	7.47E-16	0.18083803	N
Dync1h1	0.321160247	0.129418563	1.04E-16	7.67E-16	0.560401862	N
Lzts2	0.352304617	0.129400355	1.05E-16	7.74E-16	0.842930654	N
Arpc4	0.530397605	0.129399947	1.05E-16	7.74E-16	2.163195295	N
Chmp2a	0.387575377	0.129371324	1.07E-16	7.86E-16	1.184023524	N
Dars	0.401597906	0.129332098	1.09E-16	8.02E-16	2.1019358	N
Vamp8	0.34029955	0.129328782	1.09E-16	8.03E-16	0.555011027	N
Zfp185	0.092324618	0.129274244	1.13E-16	8.27E-16	0.05464347	N
Grhpr	0.43281994	0.129269943	1.13E-16	8.28E-16	1.391080617	N
Mycbp2	0.286972053	0.129245328	1.14E-16	8.39E-16	0.489340848	N
Adamts17	0.085896101	0.129150174	1.20E-16	8.82E-16	0.044351875	N
Phldb2	0.226357433	0.128993455	1.31E-16	9.59E-16	0.326880667	N
Ilkap	0.584957432	0.128964459	1.33E-16	9.74E-16	2.125949522	N
Ptpn9	0.198031275	0.128961639	1.33E-16	9.75E-16	0.331781426	N
Col1a2	0.160958734	0.128902967	1.38E-16	1.01E-15	0.166135751	N
Ddx56	0.399367278	0.128899113	1.38E-16	1.01E-15	1.530017153	N
Saraf	0.41776729	0.128891214	1.39E-16	1.01E-15	1.14800294	N
Cpox	0.267339137	0.128843785	1.42E-16	1.04E-15	0.564567508	N
Larp6	0.056147443	0.128688209	1.55E-16	1.13E-15	0.021073266	N
Prrt4	0.080546135	0.12856476	1.65E-16	1.20E-15	0.039451115	N
Smpd1	0.172527409	0.128415201	1.79E-16	1.30E-15	0.221514335	N
Coro2b	0.105070855	0.128326095	1.88E-16	1.37E-15	0.07155109	N
Zfp568	0.26840644	0.128213725	2.00E-16	1.45E-15	0.401127175	Y
Slc22a15	0.084530622	0.128142831	2.08E-16	1.51E-15	0.066650331	N
Kif23	0.310257962	0.127783586	2.52E-16	1.82E-15	0.792697868	N
Otulin	0.264831089	0.127708522	2.62E-16	1.89E-15	0.617250674	N
Slc51a	0.053770978	0.127699793	2.64E-16	1.90E-15	0.017642735	N
Nubp1	0.423408462	0.127499855	2.94E-16	2.11E-15	1.204116638	N
Pxdc1	0.087144792	0.127409976	3.08E-16	2.22E-15	0.060279343	N
Epb41l1	0.07644034	0.127201662	3.44E-16	2.48E-15	0.044351875	N
Naa25	0.250996105	0.127086551	3.66E-16	2.63E-15	0.705954423	N
Atp6v0b	0.710072307	0.127074604	3.69E-16	2.64E-15	1.888997795	N
Uba5	0.314293587	0.127064925	3.71E-16	2.66E-15	0.887282529	N
Ddx27	0.445550419	0.126843001	4.17E-16	2.99E-15	1.691252144	N
Abracl	1.180651795	0.126651738	4.62E-16	3.31E-15	4.234501348	N
Yars	0.283296369	0.126645959	4.63E-16	3.32E-15	1.006861063	N
Fam162a	1.174996315	0.126622022	4.69E-16	3.36E-15	5.830188679	N
Mob1a	0.262899123	0.126614961	4.71E-16	3.37E-15	0.41141877	N
Actr2	0.377786756	0.1266012	4.75E-16	3.39E-15	1.148983092	N
Tmem259	0.169981929	0.126597145	4.76E-16	3.40E-15	0.295760843	N
Ankrd11	0.536606581	0.126558336	4.86E-16	3.47E-15	1.851016908	N
Cers2	0.377672765	0.126479722	5.06E-16	3.61E-15	0.890958099	N
Actc1	0.190839677	0.126439011	5.17E-16	3.69E-15	0.165155599	N
Fam207a	0.347097591	0.126417063	5.23E-16	3.73E-15	0.893653516	N
Nrbp1	0.385151326	0.126304222	5.56E-16	3.96E-15	1.240627297	N
Adam33	0.06463842	0.1262902	5.60E-16	3.99E-15	0.026219064	N
Rrp7a	0.486662278	0.12622424	5.80E-16	4.12E-15	2.061994609	N
Adam19	0.226655965	0.125961414	6.67E-16	4.73E-15	0.395246263	N
Has2	0.079480553	0.125949574	6.71E-16	4.76E-15	0.056113698	N
Cdk1	0.728596095	0.125944754	6.73E-16	4.77E-15	4.445724087	N
Akap5	0.062119776	0.125803738	7.25E-16	5.14E-15	0.030874786	N
Rbm42	0.437647025	0.125714804	7.60E-16	5.38E-15	2.15045332	N
Ncald	0.060772826	0.125698414	7.66E-16	5.42E-15	0.028914482	N
Cul4a	0.243302687	0.12560424	8.05E-16	5.69E-15	0.531242343	N
Fbxw8	0.28198779	0.125521409	8.41E-16	5.94E-15	0.504288165	N
Schip1	0.129790822	0.125511296	8.46E-16	5.97E-15	0.107081598	N
Ostc	1.254411443	0.125455237	8.71E-16	6.14E-15	6.407008086	N
Plxnb2	0.286484257	0.125427547	8.84E-16	6.23E-15	0.420730213	N
Heatr3	0.25671342	0.125350724	9.21E-16	6.49E-15	0.514089684	N
Ddx18	0.536024948	0.125318447	9.36E-16	6.59E-15	2.878706199	N
Rhob	0.209210431	0.125219424	9.87E-16	6.94E-15	0.641754472	N
Ppp1r12c	0.169299497	0.125078724	1.06E-15	7.47E-15	0.235236462	N
Gfpt1	0.172635371	0.124998905	1.11E-15	7.78E-15	0.234501348	N
H6pd	0.078561836	0.124810278	1.22E-15	8.59E-15	0.047782406	N
Rnf13	0.179299048	0.124754151	1.26E-15	8.84E-15	0.265376133	N
Wt1	0.054722741	0.124700277	1.30E-15	9.08E-15	0.023768684	Y
Pitpnb	0.358962114	0.124639728	1.34E-15	9.37E-15	1.152413624	N
Vapa	0.804098224	0.124615984	1.35E-15	9.49E-15	4.38593482	N
Pla2g12b	0.087204206	0.124492787	1.44E-15	1.01E-14	0.051212938	N
Anapc4	0.239702935	0.124486223	1.45E-15	1.01E-14	0.649595687	N
Mfhas1	0.140344637	0.12434984	1.56E-15	1.09E-14	0.160499877	N
Eprs	0.490144341	0.12434892	1.56E-15	1.09E-14	2.673119333	N
Habp4	0.146098646	0.124312907	1.59E-15	1.11E-14	0.145797599	N
Angpt1	0.043266466	0.124296281	1.60E-15	1.12E-14	0.013477089	N
Loxl2	0.217238634	0.124292201	1.60E-15	1.12E-14	1.163440333	N
Tufm	0.304551988	0.124245692	1.64E-15	1.14E-14	1.423425631	N
Selenon	0.145398009	0.124174107	1.71E-15	1.19E-14	0.166135751	N
Hadh	0.41545847	0.124126749	1.75E-15	1.22E-14	1.590786572	N
Erp44	0.330758978	0.12405387	1.82E-15	1.26E-14	1.034795393	N
Ntpcr	0.199244695	0.124053063	1.82E-15	1.26E-14	0.284244058	N
E130006D01Rik	0.050955675	0.124043112	1.83E-15	1.27E-14	0.019358	N
Abhd17b	0.30917601	0.124028746	1.84E-15	1.28E-14	0.729723107	N
Trmt61a	0.275093138	0.124024943	1.85E-15	1.28E-14	0.726782651	N
Sec31a	0.302916102	0.1239758	1.89E-15	1.31E-14	0.660622396	N
Rmdn3	0.244999311	0.123948271	1.92E-15	1.33E-14	0.51457976	N
Tomm22	1.432818288	0.123902444	1.97E-15	1.36E-14	8.219308993	N
Zmynd19	0.269572761	0.123834589	2.04E-15	1.41E-14	0.892673364	N
Xrn2	0.295307589	0.123790269	2.09E-15	1.44E-14	1.683655967	N
Zfp592	0.159905792	0.123782625	2.09E-15	1.45E-14	0.237686841	Y
Rbm34	0.255797807	0.12376178	2.12E-15	1.46E-14	0.767703994	N
Zdhhc12	0.266091846	0.123522686	2.40E-15	1.65E-14	0.851261946	N
Txndc11	0.212025834	0.1234016	2.55E-15	1.76E-14	0.33006616	N
Eif4a3	0.40941351	0.123397787	2.56E-15	1.76E-14	3.63587356	N
Hrct1	0.042462195	0.123350151	2.62E-15	1.80E-14	0.013477089	N
Znhit6	0.28057103	0.123339619	2.64E-15	1.81E-14	1.128889978	N
Sec11c	0.226820651	0.123240881	2.77E-15	1.91E-14	0.328595932	N
Npc1	0.156236514	0.123201845	2.83E-15	1.94E-14	0.20142122	N
Gdf2	0.041272058	0.123167307	2.88E-15	1.98E-14	0.012741975	N
Actr10	0.34572219	0.123109599	2.97E-15	2.04E-14	1.236461652	N
Pycrl	0.457497992	0.123090806	3.00E-15	2.05E-14	1.468267581	N
Psma6	0.729135201	0.123050072	3.06E-15	2.09E-14	6.955403087	N
Cygb	0.047332595	0.122988015	3.16E-15	2.16E-14	0.017152659	N
Faf1	0.294874252	0.12298192	3.17E-15	2.17E-14	0.959078657	N
Tsr1	0.302901641	0.122959706	3.21E-15	2.19E-14	0.930409213	N
Gm49336	0.234189402	0.122957086	3.21E-15	2.19E-14	0.451850037	N
Chsy1	0.204439327	0.122893881	3.32E-15	2.26E-14	0.353834844	N
Tcof1	0.341700363	0.122835853	3.42E-15	2.33E-14	1.340357755	N
Selenok	0.955273182	0.122775268	3.53E-15	2.40E-14	3.347218819	N
Atp5f1	0.847281209	0.122720783	3.63E-15	2.47E-14	11.12766479	N
Tdrp	0.103266221	0.122660376	3.74E-15	2.55E-14	0.071796128	N
F3	0.071265945	0.122546811	3.97E-15	2.70E-14	0.040676305	N
Cpa2	0.192299385	0.122534318	4.00E-15	2.71E-14	0.170056359	N
Slc7a6	0.184030439	0.122454403	4.16E-15	2.82E-14	0.456750796	N
Osbpl1a	0.141750415	0.122409086	4.26E-15	2.89E-14	0.185248714	N
Pacs1	0.135620692	0.122405775	4.27E-15	2.89E-14	0.136731193	N
Tek	0.049870539	0.122392708	4.30E-15	2.91E-14	0.017642735	N
Slc46a3	0.087369832	0.122372558	4.34E-15	2.94E-14	0.050232786	N
Arhgef2	0.181586664	0.122230035	4.67E-15	3.16E-14	0.416809605	N
Gm15222	0.07382155	0.12219132	4.77E-15	3.22E-14	0.054888508	N
Ppp3r1	0.239281403	0.1221598	4.85E-15	3.27E-14	0.615535408	N
Gpx1	1.211723315	0.122144423	4.88E-15	3.30E-14	5.399656947	N
Smarca4	0.54198581	0.122078352	5.05E-15	3.41E-14	2.577309483	N
Dlst	0.327768436	0.122075835	5.06E-15	3.41E-14	0.989218329	N
Spon2	0.048053283	0.122021382	5.20E-15	3.51E-14	0.017397697	N
Arhgap23	0.094055546	0.121898869	5.54E-15	3.73E-14	0.062974761	N
Eif3a	0.794836961	0.12186463	5.64E-15	3.80E-14	7.200931144	N
Gpsm1	0.22920417	0.121813782	5.79E-15	3.90E-14	0.390345504	N
Ssr4	0.718983451	0.121649753	6.29E-15	4.23E-14	3.081842686	N
Gpi1	0.423634011	0.121645096	6.31E-15	4.24E-14	3.006861063	N
Dffa	0.179582746	0.121574208	6.54E-15	4.40E-14	0.276157804	N
Ctu2	0.254848691	0.121462224	6.93E-15	4.65E-14	0.648615535	N
Lztr1	0.141560711	0.121437055	7.02E-15	4.71E-14	0.218328841	N
Nelfb	0.271209937	0.121260842	7.68E-15	5.14E-14	0.991668709	N
Cln5	0.169008158	0.121155259	8.10E-15	5.42E-14	0.302376868	N
Shc2	0.136120996	0.121117397	8.26E-15	5.52E-14	0.135751041	N
Bms1	0.368799973	0.121105203	8.31E-15	5.55E-14	0.892673364	N
Nkx2-3	0.056141147	0.121104752	8.31E-15	5.55E-14	0.022298456	Y
Snx8	0.178952811	0.121010091	8.72E-15	5.82E-14	0.311688312	N
Ssna1	0.683173673	0.12093196	9.08E-15	6.05E-14	2.498162215	N
Trim3	0.097826485	0.120930107	9.09E-15	6.05E-14	0.073756432	N
Hscb	0.162625184	0.120888886	9.28E-15	6.17E-14	0.306052438	N
Naaladl2	0.040949876	0.120888579	9.28E-15	6.17E-14	0.013232051	N
Ginm1	0.184938438	0.120820188	9.61E-15	6.39E-14	0.363636364	N
Gnai3	0.366895071	0.120817808	9.62E-15	6.39E-14	1.601813281	N
Rpn2	0.576650847	0.120771457	9.85E-15	6.54E-14	3.444743935	N
Tle3	0.321695527	0.120761904	9.90E-15	6.57E-14	0.811565793	N
Rin3	0.088769893	0.12074192	1.00E-14	6.63E-14	0.107816712	N
Pard3	0.285437985	0.12072055	1.01E-14	6.70E-14	0.564812546	N
Atp5a1	0.607788632	0.120716405	1.01E-14	6.71E-14	11.96716491	N
Ifitm10	0.050259042	0.120696564	1.02E-14	6.78E-14	0.022788532	N
Vps37a	0.221892598	0.120642091	1.05E-14	6.96E-14	0.427101201	N
Kpnb1	0.822488112	0.120641796	1.05E-14	6.96E-14	3.827738299	N
Dnajc14	0.198353817	0.120564128	1.09E-14	7.23E-14	0.352854692	N
H2afy2	0.513091341	0.120505336	1.13E-14	7.45E-14	1.809850527	N
Flrt2	0.066995719	0.120383205	1.20E-14	7.91E-14	0.037245773	N
Rbm20	0.072713655	0.120361473	1.21E-14	8.00E-14	0.045332026	N
Hook3	0.191208232	0.120307789	1.25E-14	8.21E-14	0.316098995	N
Erc1	0.264600452	0.120307022	1.25E-14	8.21E-14	0.542759128	N
Mapk8ip3	0.152426955	0.120209036	1.31E-14	8.62E-14	0.168341093	N
Rab2a	0.828420066	0.120146917	1.35E-14	8.89E-14	3.387650086	N
Sec16a	0.186005811	0.120076496	1.40E-14	9.21E-14	0.239157069	N
Ube2r2	0.516197039	0.120015686	1.44E-14	9.48E-14	2.828963489	N
Rexo2	0.662533557	0.120006481	1.45E-14	9.52E-14	2.41386915	N
Tnfaip1	0.318893386	0.119930438	1.51E-14	9.88E-14	0.838274933	N
Cyfip1	0.242835645	0.11984962	1.57E-14	1.03E-13	0.644694928	N
Flii	0.171711639	0.119825463	1.59E-14	1.04E-13	0.230825778	N
Usp14	0.398896805	0.119758039	1.64E-14	1.08E-13	1.577554521	N
Cdk11b	0.307042147	0.119693698	1.70E-14	1.11E-13	1.255084538	N
Rnpep	0.190501956	0.119661666	1.73E-14	1.13E-13	0.830678755	N
Amer1	0.24450183	0.119607585	1.77E-14	1.16E-13	0.377113453	N
Phb	0.557528403	0.119604065	1.78E-14	1.16E-13	2.315853957	Y
Gpr180	0.31737766	0.11958185	1.80E-14	1.17E-13	0.649595687	N
Wdr46	0.278022044	0.119417651	1.95E-14	1.27E-13	1.222984563	N
Arpin	0.16620939	0.119250422	2.12E-14	1.38E-13	0.249693703	N
Mfap4	0.131366898	0.119146137	2.24E-14	1.45E-13	0.149718206	N
Rpia	0.131917424	0.119054035	2.34E-14	1.52E-13	0.165645675	N
Nans	0.45880724	0.119051682	2.34E-14	1.52E-13	1.465817202	N
Zfp281	0.301186208	0.118982571	2.43E-14	1.58E-13	0.619701054	Y
Fadd	0.155631729	0.118962727	2.45E-14	1.59E-13	0.260475374	N
Nradd	0.248277748	0.11888644	2.55E-14	1.65E-13	0.516049988	N
Sox9	0.131705095	0.118701283	2.79E-14	1.81E-13	0.133300662	Y
Slc5a6	0.106622135	0.118565364	2.99E-14	1.93E-13	0.104631218	N
Copa	0.312203405	0.118422052	3.21E-14	2.07E-13	0.782651311	N
Lxn	0.120517268	0.118408387	3.23E-14	2.09E-13	0.522911051	N
Rars	0.328628713	0.118376287	3.28E-14	2.12E-13	1.699583435	N
Laptm4a	0.725625846	0.118358421	3.31E-14	2.14E-13	4.159764764	N
Ncoa6	0.156299278	0.118301619	3.41E-14	2.19E-13	0.213673119	N
Dgkz	0.213808337	0.118270485	3.46E-14	2.23E-13	0.390345504	N
Psmd4	0.581202081	0.118201146	3.58E-14	2.30E-13	4.931634403	N
Spcs3	0.258223125	0.118195757	3.59E-14	2.31E-13	0.693212448	N
Eif6	0.877437156	0.118127075	3.72E-14	2.39E-13	5.566282774	N
Aard	0.25693358	0.118104414	3.76E-14	2.41E-13	0.403822593	N
A530016L24Rik	0.037677367	0.118091285	3.79E-14	2.43E-13	0.012251899	N
Ltbr	0.143836536	0.11788232	4.20E-14	2.69E-13	0.228865474	N
Mrps18a	0.641514503	0.117733896	4.52E-14	2.89E-13	2.158784612	N
Tbc1d20	0.180678002	0.117697447	4.60E-14	2.94E-13	0.288899779	N
Glt8d1	0.156323767	0.117684388	4.63E-14	2.96E-13	0.232786082	N
Tm9sf2	0.274868214	0.117662597	4.68E-14	2.99E-13	0.882626807	N
Eif3i	0.607822832	0.117661146	4.68E-14	2.99E-13	7.957363391	N
Prkag1	0.284445147	0.117592331	4.85E-14	3.09E-13	0.761087969	N
Vma21	0.326127969	0.117568801	4.90E-14	3.13E-13	1.001960304	N
Uba6	0.216421185	0.11756304	4.92E-14	3.13E-13	0.404802744	N
Ccdc86	0.357445607	0.117537884	4.98E-14	3.17E-13	1.562852242	N
Gm41307	0.03897676	0.117467952	5.15E-14	3.28E-13	0.012496937	N
Emc4	0.439378636	0.11745267	5.19E-14	3.31E-13	1.567017888	N
Sugt1	0.398040651	0.117382232	5.38E-14	3.42E-13	2.936290125	N
Bahd1	0.107754676	0.117346322	5.47E-14	3.48E-13	0.115167851	N
Ubtd2	0.117383764	0.117344489	5.48E-14	3.48E-13	0.128399902	N
Jph2	0.065850999	0.117338043	5.50E-14	3.49E-13	0.03038471	N
Mrpl41	0.363645048	0.117317058	5.55E-14	3.53E-13	1.332761578	N
Larp4b	0.38918254	0.117291072	5.62E-14	3.57E-13	1.018132811	N
Hhip	0.04856596	0.11724101	5.77E-14	3.66E-13	0.017397697	N
Dnajc5	0.393434588	0.117225854	5.81E-14	3.68E-13	1.02670914	N
Tacc1	0.201272813	0.117184096	5.93E-14	3.76E-13	0.291105121	N
Pusl1	0.321369046	0.117163773	5.99E-14	3.79E-13	0.854447439	N
Herc1	0.265525001	0.117118975	6.12E-14	3.87E-13	0.441068366	N
Nip7	0.670452765	0.116985665	6.54E-14	4.14E-13	3.725067385	N
Enoph1	0.316867005	0.116969082	6.59E-14	4.17E-13	1.00245038	N
Srf	0.260379318	0.116924636	6.74E-14	4.25E-13	0.456505758	Y
Pigk	0.141885421	0.116833053	7.05E-14	4.45E-13	0.217103651	N
Elovl5	0.270197184	0.116832437	7.05E-14	4.45E-13	0.587601078	N
Zfyve19	0.187161458	0.11682762	7.07E-14	4.46E-13	0.357755452	N
Lhfpl2	0.186238781	0.116766339	7.28E-14	4.59E-13	0.257534918	N
Timp4	0.050989685	0.116717576	7.46E-14	4.70E-13	0.019848076	N
Gcnt1	0.11460361	0.1166502	7.71E-14	4.85E-13	0.105121294	N
Ptdss2	0.345210534	0.116576541	7.99E-14	5.03E-13	1.044351875	N
Cnn1	0.092987183	0.116540269	8.14E-14	5.12E-13	0.094584661	N
Mylk3	0.051660993	0.116388094	8.77E-14	5.50E-13	0.02303357	N
Kitl	0.222719302	0.116299348	9.16E-14	5.74E-13	0.360205832	N
Gemin7	0.616949331	0.116279597	9.24E-14	5.79E-13	1.780936045	N
Stk17b	0.111970209	0.116238252	9.43E-14	5.91E-13	0.115902965	N
Fgfrl1	0.107493926	0.116229961	9.47E-14	5.93E-13	0.109777015	N
Bcap31	0.419471647	0.116186555	9.68E-14	6.05E-13	1.99387405	N
Sptlc1	0.154533104	0.116177505	9.72E-14	6.07E-13	0.365841705	N
Rab1a	0.576857647	0.116147157	9.86E-14	6.16E-13	2.851506984	N
Selenos	0.750197094	0.116078653	1.02E-13	6.36E-13	2.211467778	N
Smarca1	0.237351741	0.116033678	1.04E-13	6.50E-13	0.420975251	N
Nmd3	0.250244662	0.116027684	1.05E-13	6.51E-13	1.272237197	N
Apmap	0.13162633	0.116000518	1.06E-13	6.60E-13	0.2038716	N
Prpf40a	0.568113124	0.115899383	1.11E-13	6.92E-13	3.537858368	N
Elp3	0.254937174	0.115872206	1.13E-13	7.01E-13	1.009801519	N
Caskin2	0.106715346	0.115855708	1.14E-13	7.06E-13	0.10561137	N
Fscn1	1.278561358	0.115822354	1.16E-13	7.18E-13	7.91864739	N
Bloc1s4	0.280088943	0.115788474	1.17E-13	7.29E-13	0.676794903	N
Immt	0.431585631	0.115762561	1.19E-13	7.38E-13	2.56554766	N
Hmgcs1	0.220954692	0.115739253	1.20E-13	7.47E-13	0.584170546	N
Ciapin1	0.511937545	0.115738281	1.20E-13	7.47E-13	2.792942906	N
1-Mar	0.040505566	0.115727952	1.21E-13	7.50E-13	0.013477089	N
Vamp2	0.138527026	0.115689513	1.23E-13	7.63E-13	0.158049498	N
Epn3	0.042190996	0.115612594	1.28E-13	7.92E-13	0.016907621	N
Copb1	0.238130767	0.115567408	1.31E-13	8.09E-13	0.739279588	N
Mns1	0.343602185	0.115524996	1.34E-13	8.25E-13	2.25238912	N
Rmdn2	0.082897261	0.115487068	1.36E-13	8.40E-13	0.073266356	N
Iqcb1	0.20860999	0.115387695	1.43E-13	8.81E-13	0.38225925	N
Tulp4	0.209488331	0.115334248	1.47E-13	9.03E-13	0.459446214	Y
Josd1	0.172182748	0.115264171	1.52E-13	9.34E-13	0.314138691	N
Lrrc47	0.250941224	0.115248574	1.53E-13	9.41E-13	0.778485665	N
Dcaf12l1	0.118094265	0.115220761	1.55E-13	9.53E-13	0.10561137	N
Nup85	0.223423219	0.115149548	1.60E-13	9.86E-13	0.983092379	N
Fez2	0.200468941	0.115097773	1.64E-13	1.01E-12	0.411663808	N
Rhog	0.192795149	0.115077444	1.66E-13	1.02E-12	0.409213428	N
Ssr1	0.582379412	0.115055627	1.68E-13	1.03E-12	2.119823573	N
Wdr45b	0.405876743	0.115053874	1.68E-13	1.03E-12	1.409703504	N
Cebpz	0.370624685	0.115012159	1.71E-13	1.05E-12	1.431756922	Y
Trim71	0.450853025	0.114980739	1.74E-13	1.06E-12	1.206812056	N
Ldb1	0.293142269	0.114946797	1.77E-13	1.08E-12	0.665768194	N
Fktn	0.130844014	0.114860998	1.84E-13	1.13E-12	0.17471208	N
Eaf1	0.146369259	0.114856859	1.85E-13	1.13E-12	0.303111982	N
Pacsin2	0.264684792	0.114784065	1.91E-13	1.17E-12	0.594952218	N
Ube2q1	0.272133896	0.114719873	1.97E-13	1.20E-12	0.765498652	N
Jade3	0.135750774	0.114650645	2.04E-13	1.24E-12	0.195295271	N
Rps6ka1	0.312575854	0.114635565	2.05E-13	1.25E-12	0.651801029	N
Sox12	0.174429545	0.114500659	2.19E-13	1.34E-12	0.253859348	Y
Fam126a	0.1124108	0.114497917	2.20E-13	1.34E-12	0.098505268	N
Nfe2l1	0.234516038	0.114471254	2.22E-13	1.35E-12	0.448909581	Y
Creb3l2	0.121356902	0.114454289	2.24E-13	1.36E-12	0.115167851	Y
Polr3e	0.230347045	0.114434112	2.26E-13	1.38E-12	0.582455281	N
Ephb2	0.156827201	0.11427022	2.45E-13	1.49E-12	0.218328841	N
Psma3	0.80279219	0.114264929	2.46E-13	1.49E-12	10.81230091	N
Pip4k2a	0.150135638	0.114261118	2.46E-13	1.49E-12	0.238176917	N
Stk24	0.254302239	0.114163847	2.58E-13	1.56E-12	0.681205587	N
Bmpr2	0.121033774	0.114141335	2.61E-13	1.58E-12	0.13232051	N
Tgs1	0.341166131	0.114111102	2.64E-13	1.60E-12	0.963979417	N
Pawr	0.090932616	0.114079933	2.68E-13	1.62E-12	0.089683901	N
Thap12	0.24892424	0.114062507	2.71E-13	1.64E-12	0.57044842	Y
Lamp2	0.160594987	0.113998847	2.79E-13	1.69E-12	0.308747856	N
Saa1	0.043665747	0.113935727	2.88E-13	1.74E-12	0.016172507	N
Lmf1	0.123310489	0.113885729	2.95E-13	1.78E-12	0.237441803	N
Wdr75	0.266289359	0.113859788	2.98E-13	1.80E-12	0.917912276	N
1010001N08Rik	0.044217141	0.113795696	3.08E-13	1.85E-12	0.017642735	N
Khk	0.182299599	0.113771967	3.11E-13	1.87E-12	0.318794413	N
Cgrrf1	0.187389218	0.113722007	3.19E-13	1.92E-12	0.369272237	N
Phf13	0.169900421	0.113705595	3.21E-13	1.93E-12	0.313403578	N
Cdc6	0.232643049	0.113561224	3.44E-13	2.07E-12	0.74148493	N
Dnah2	0.046253436	0.11351277	3.52E-13	2.11E-12	0.023523646	N
Mrpl19	0.355009065	0.113397427	3.72E-13	2.23E-12	1.526096545	N
Txnl1	0.618019211	0.113323933	3.85E-13	2.31E-12	4.780445969	N
Serp1	1.045774114	0.113244581	4.00E-13	2.40E-12	2.952217594	N
Ap1s1	0.359579695	0.113113153	4.26E-13	2.55E-12	1.088458711	N
Plet1	0.081435337	0.113083512	4.32E-13	2.58E-12	0.047537368	N
Fasn	0.332518342	0.113037526	4.42E-13	2.64E-12	0.864739035	N
B230219D22Rik	0.391644132	0.112978119	4.54E-13	2.71E-12	0.809605489	N
Ssb	0.544441752	0.112927496	4.65E-13	2.78E-12	7.010536633	N
Gclm	0.234120892	0.112843463	4.84E-13	2.89E-12	0.580740015	N
Mrpl20	0.905769933	0.112827293	4.88E-13	2.91E-12	6.532467532	N
Tcp1	0.480057165	0.112825205	4.88E-13	2.91E-12	10.36951728	N
Acads	0.237681556	0.112788757	4.97E-13	2.96E-12	0.74025974	N
Msl1	0.332357869	0.112694556	5.20E-13	3.09E-12	0.892183288	N
Srp68	0.268181242	0.112478743	5.76E-13	3.42E-12	1.12374418	N
Armc6	0.176589421	0.112417493	5.93E-13	3.52E-12	0.269051703	N
Atf6	0.108269522	0.112416277	5.93E-13	3.52E-12	0.106101446	Y
Sec24c	0.235352405	0.112374878	6.05E-13	3.59E-12	0.449644695	N
Rragd	0.215823271	0.112268464	6.36E-13	3.77E-12	0.372457731	N
Tube1	0.123112451	0.112240757	6.44E-13	3.82E-12	0.159519726	N
Lysmd3	0.14503594	0.112211001	6.53E-13	3.87E-12	0.21122274	N
Prnp	0.136174061	0.112142165	6.75E-13	3.99E-12	0.145797599	N
Akt2	0.2328073	0.112115221	6.84E-13	4.04E-12	0.472188189	N
Tfg	0.437225404	0.11207619	6.96E-13	4.11E-12	1.620926244	N
Pgd	0.270036631	0.112013529	7.17E-13	4.23E-12	1.960548885	N
Nup107	0.179900998	0.111970057	7.32E-13	4.32E-12	0.480519481	N
Smchd1	0.440247871	0.111958678	7.36E-13	4.34E-12	1.245037981	N
Abcd4	0.194320965	0.111951433	7.38E-13	4.35E-12	0.388875276	N
Il17rc	0.071935457	0.11189251	7.59E-13	4.47E-12	0.052438128	N
Galnt7	0.130246303	0.111871186	7.67E-13	4.51E-12	0.335211958	N
Samhd1	0.266943797	0.111784589	7.99E-13	4.70E-12	0.723107082	N
Lamb2	0.075829966	0.111738933	8.16E-13	4.79E-12	0.052928204	N
Dnajb14	0.130905833	0.11170604	8.29E-13	4.86E-12	0.20019603	N
Plaa	0.241351508	0.111650611	8.51E-13	4.99E-12	0.983092379	N
Get4	0.521687742	0.111603531	8.70E-13	5.10E-12	1.979906886	N
Apela	0.712257633	0.111578994	8.80E-13	5.15E-12	1.540553786	N
Eif3l	0.432540425	0.111378482	9.67E-13	5.65E-12	4.365596667	N
Eef2	0.763761177	0.111369715	9.71E-13	5.67E-12	18.02768929	N
Limd1	0.254602566	0.111363572	9.73E-13	5.68E-12	0.580494977	N
Tcirg1	0.064647968	0.111266148	1.02E-12	5.95E-12	0.05464347	N
Ftsj3	0.364057182	0.111231395	1.04E-12	6.04E-12	1.590786572	N
Isyna1	0.477617435	0.111210097	1.05E-12	6.10E-12	2.019112963	N
Commd7	0.389502273	0.111179677	1.06E-12	6.18E-12	1.174467042	N
Nob1	0.3752805	0.11117203	1.06E-12	6.20E-12	1.629747611	N
Lgr5	0.062438519	0.111139995	1.08E-12	6.29E-12	0.037735849	N
Dolk	0.13717221	0.111099298	1.10E-12	6.41E-12	0.215878461	N
Senp5	0.143132786	0.111085388	1.11E-12	6.45E-12	0.205586866	N
Gm27204	0.03611491	0.111016528	1.14E-12	6.65E-12	0.012251899	N
Usp47	0.273895627	0.110969031	1.17E-12	6.80E-12	0.583190395	N
Clcf1	0.059476463	0.110917705	1.20E-12	6.96E-12	0.038716001	N
Cmtm4	0.161106976	0.110820202	1.25E-12	7.28E-12	0.320019603	N
Hipk3	0.097767498	0.11077739	1.28E-12	7.42E-12	0.105856408	N
Smad9	0.046455014	0.110747543	1.30E-12	7.52E-12	0.02425876	Y
Cadm3	0.095700094	0.110647531	1.36E-12	7.87E-12	0.083067876	N
Pttg1ip	0.208473327	0.110629564	1.37E-12	7.93E-12	0.444743935	N
Pkp4	0.241372354	0.110629479	1.37E-12	7.93E-12	0.525116393	N
Atp7a	0.121167063	0.110607342	1.39E-12	8.01E-12	0.135015927	N
Exoc3l4	0.037116041	0.1105373	1.43E-12	8.28E-12	0.012741975	N
Slc4a2	0.122307138	0.110422929	1.51E-12	8.72E-12	0.143347219	N
Slk	0.128503068	0.110415924	1.51E-12	8.74E-12	0.182308258	N
Snx30	0.094418085	0.110414622	1.52E-12	8.74E-12	0.09826023	N
Tomm20	2.587149257	0.11040817	1.52E-12	8.77E-12	17.49791718	N
Flvcr1	0.142405827	0.110368621	1.55E-12	8.92E-12	0.189659397	N
Psma5	0.445946035	0.110342222	1.57E-12	9.03E-12	6.652291105	N
Kpna4	0.298092326	0.110266356	1.62E-12	9.35E-12	1.010291595	N
Rassf8	0.081173472	0.110262008	1.63E-12	9.36E-12	0.062974761	N
Srpk2	0.207763461	0.110209414	1.67E-12	9.58E-12	0.448174467	N
Psmd1	0.187208449	0.110200919	1.67E-12	9.62E-12	2.312668464	N
Ipo13	0.147814922	0.110186619	1.68E-12	9.68E-12	0.248468513	N
Med12	0.165480368	0.110122785	1.74E-12	9.96E-12	0.230090664	N
Ppib	0.833089364	0.110071074	1.78E-12	1.02E-11	7.775055134	N
Sh3glb2	0.231123241	0.110052186	1.79E-12	1.03E-11	0.46728743	N
Klhl21	0.143268808	0.110042229	1.80E-12	1.03E-11	0.203136486	N
Ppp2ca	0.37585773	0.110027742	1.81E-12	1.04E-11	5.530507229	N
Usf2	0.390825888	0.109960491	1.87E-12	1.07E-11	1.236216614	Y
Ppat	0.186628531	0.109945936	1.88E-12	1.08E-11	1.069590787	N
Gm15261	0.04385045	0.109896112	1.93E-12	1.10E-11	0.018622887	N
Mrpl23	0.817494947	0.109890507	1.93E-12	1.10E-11	4.091889243	N
Trappc2l	0.41435188	0.109887613	1.93E-12	1.10E-11	1.261210488	N
Ptbp3	0.214697348	0.109863209	1.96E-12	1.12E-11	0.534672874	N
Tsnax	0.365532578	0.109857379	1.96E-12	1.12E-11	1.069590787	N
Hmox2	0.276947292	0.109842302	1.98E-12	1.13E-11	1.019112963	N
Pprc1	0.233413467	0.109829116	1.99E-12	1.13E-11	0.597402597	N
Polr3g	0.250334315	0.109827936	1.99E-12	1.13E-11	0.700563587	N
Acat1	0.122453734	0.109813701	2.00E-12	1.14E-11	0.162215143	N
0610012G03Rik	0.912680754	0.109811204	2.00E-12	1.14E-11	2.987993139	N
Wdr5	0.283722715	0.109778981	2.03E-12	1.16E-11	1.170301397	N
Cops2	0.321093829	0.109762368	2.05E-12	1.17E-11	1.678510169	N
Cct2	0.339997189	0.109761878	2.05E-12	1.17E-11	8.862778731	N
Abhd16a	0.169593873	0.109723584	2.09E-12	1.19E-11	0.255574614	N
Tmem179	0.040909905	0.109716269	2.09E-12	1.19E-11	0.015192355	N
Fxr1	0.387424772	0.109690226	2.12E-12	1.20E-11	1.653026219	N
Umps	0.302711663	0.109684236	2.13E-12	1.21E-11	1.823817692	N
Abr	0.194766902	0.109555287	2.26E-12	1.28E-11	0.288164666	N
Mef2a	0.136085276	0.109555213	2.26E-12	1.28E-11	0.194315119	Y
Slc9a3r1	0.704554452	0.109538357	2.27E-12	1.29E-11	3.38103406	N
Psmd2	0.375774024	0.10953191	2.28E-12	1.29E-11	3.143592257	N
Nmi	0.071380012	0.109463205	2.35E-12	1.33E-11	0.056603774	N
Eif4e3	0.132668402	0.109462948	2.35E-12	1.33E-11	0.170056359	N
Mapre1	0.629207885	0.109448294	2.37E-12	1.34E-11	4.218328841	N
Ier5	0.201271306	0.109408709	2.41E-12	1.36E-11	0.585150698	N
Abhd12	0.159898717	0.109224351	2.63E-12	1.48E-11	0.379318794	N
Emc8	0.810873951	0.109210186	2.64E-12	1.49E-11	3.238912031	N
Stam2	0.130469029	0.109184652	2.68E-12	1.51E-11	0.261210488	N
Adam12	0.033020098	0.109160949	2.70E-12	1.52E-11	0.011026709	N
Pi4k2a	0.167034766	0.109122775	2.75E-12	1.55E-11	0.308992894	N
Smad2	0.186025834	0.109094564	2.79E-12	1.57E-11	0.471943151	Y
Arhgap6	0.044511548	0.109070092	2.82E-12	1.59E-11	0.019112963	N
Atp2b1	0.466185228	0.109013343	2.89E-12	1.63E-11	1.528791963	N
Stx2	0.100221594	0.109011008	2.90E-12	1.63E-11	0.097770154	N
Hnrnpd	0.347608472	0.108996537	2.92E-12	1.64E-11	4.693212448	N
Atf7	0.074486648	0.108957099	2.97E-12	1.67E-11	0.083557951	Y
Ndc80	0.141955651	0.108868881	3.09E-12	1.73E-11	0.443763783	N
Tysnd1	0.178761556	0.108855086	3.11E-12	1.74E-11	0.419259985	N
Prkcd	0.120063434	0.108844928	3.13E-12	1.75E-11	0.247488361	N
2700081O15Rik	0.109500669	0.10851061	3.64E-12	2.04E-11	0.160009802	N
Serinc1	0.22095447	0.108461432	3.73E-12	2.08E-11	0.693702524	N
Abca4	0.031828098	0.108454216	3.74E-12	2.09E-11	0.010536633	N
Hdgfl2	0.34562075	0.108432188	3.78E-12	2.10E-11	1.563587356	N
Morf4l2	1.085834148	0.108378255	3.87E-12	2.16E-11	8.815976476	N
Lin7c	0.278303899	0.108293915	4.02E-12	2.24E-11	0.764028424	N
Plekhj1	0.882697432	0.108293743	4.02E-12	2.24E-11	3.121783877	N
Rac3	0.279562379	0.10827408	4.06E-12	2.26E-11	0.480274443	N
Zfp385a	0.117220376	0.108252625	4.10E-12	2.28E-11	0.150208282	Y
Cept1	0.153599395	0.108228282	4.14E-12	2.30E-11	0.470472923	N
Gde1	0.36541282	0.108207766	4.18E-12	2.33E-11	0.973535898	N
Gm14295	0.094110627	0.10820216	4.19E-12	2.33E-11	0.086253369	Y
Plekhf1	0.123353449	0.108200917	4.20E-12	2.33E-11	0.10438618	N
Pbrm1	0.495992517	0.108147784	4.30E-12	2.39E-11	1.625091889	Y
Pbx2	0.315999113	0.108092316	4.41E-12	2.45E-11	0.803724577	Y
Fam13a	0.063320015	0.108084212	4.43E-12	2.46E-11	0.039206077	N
Sh2b3	0.096912456	0.107948833	4.71E-12	2.61E-11	0.119578535	N
Asxl3	0.068931009	0.107919648	4.77E-12	2.64E-11	0.041901495	N
Fam217b	0.065182057	0.107868482	4.88E-12	2.70E-11	0.042881647	N
Cldnd1	0.379760858	0.107811802	5.01E-12	2.77E-11	1.416074492	N
Pstk	0.366026409	0.107701833	5.26E-12	2.91E-11	1.268316589	N
Gsdme	0.183451479	0.107630748	5.44E-12	3.00E-11	0.444253859	N
Pip4k2b	0.123338088	0.107607216	5.50E-12	3.03E-11	0.183778486	N
Adpgk	0.218528018	0.107587356	5.55E-12	3.05E-11	0.628767459	N
Stx12	0.286298431	0.107570836	5.59E-12	3.08E-11	0.761823083	N
Mapk1ip1l	0.516670178	0.107553398	5.63E-12	3.10E-11	1.776035285	N
Far1	0.22327196	0.107550558	5.64E-12	3.10E-11	0.709139917	N
B3galnt1	0.092298512	0.107535243	5.68E-12	3.12E-11	0.080617496	N
Coq9	0.176791939	0.107515288	5.73E-12	3.15E-11	0.343543249	N
Fyttd1	0.275678998	0.107471926	5.84E-12	3.21E-11	0.834354325	N
Nop56	0.398255158	0.107431127	5.95E-12	3.27E-11	5.004655722	N
Sox5	0.048002058	0.107400697	6.03E-12	3.31E-11	0.018377849	Y
Vcam1	0.032996874	0.10739661	6.04E-12	3.32E-11	0.011516785	N
Ruvbl1	0.369711134	0.107370486	6.12E-12	3.36E-11	3.25116393	N
Ghr	0.087962858	0.107368854	6.12E-12	3.36E-11	0.129135016	N
Pgrmc2	0.273383831	0.107210752	6.57E-12	3.60E-11	0.806665033	N
Ptpn23	0.132237931	0.10716084	6.72E-12	3.68E-11	0.183043372	N
Lrrk1	0.076643359	0.107135974	6.80E-12	3.72E-11	0.059299191	N
Clcn4	0.138755854	0.107013177	7.19E-12	3.93E-11	0.272972311	N
Pwwp2a	0.208823749	0.106931098	7.46E-12	4.07E-11	0.615045332	N
Pdlim2	0.213372913	0.106868715	7.67E-12	4.19E-11	0.445724087	N
Ldlr	0.128047173	0.106676027	8.36E-12	4.56E-11	0.162950257	N
Sod1	0.330943586	0.106623874	8.56E-12	4.67E-11	1.480029405	N
Copb2	0.262900789	0.106618805	8.58E-12	4.68E-11	1.215143347	N
Bri3bp	0.309670787	0.106578049	8.74E-12	4.76E-11	0.797598628	N
Phf23	0.397261186	0.106577591	8.74E-12	4.76E-11	1.396471453	N
Stxbp2	0.160002126	0.106572628	8.76E-12	4.77E-11	0.496446949	N
Snhg18	0.132893011	0.106530962	8.93E-12	4.86E-11	0.229600588	N
Acyp2	0.1048829	0.106517888	8.98E-12	4.88E-11	0.101200686	N
Riok1	0.205870898	0.10618941	1.04E-11	5.63E-11	0.730213183	N
Ampd2	0.112107126	0.106159759	1.05E-11	5.71E-11	0.187209017	N
Pwp2	0.167546164	0.106126237	1.07E-11	5.79E-11	0.345748591	N
Klc1	0.184602101	0.106100008	1.08E-11	5.86E-11	0.421220289	N
Psme1	0.345729252	0.106086105	1.09E-11	5.89E-11	1.436657682	N
Mphosph10	0.245620475	0.106083999	1.09E-11	5.89E-11	1.446459201	N
Sart1	0.249928305	0.105994406	1.13E-11	6.13E-11	0.886057339	N
Usp4	0.184761786	0.105947738	1.16E-11	6.25E-11	0.581965205	N
Acap3	0.097902368	0.105914698	1.18E-11	6.35E-11	0.09826023	N
Guk1	0.666444853	0.105867998	1.20E-11	6.47E-11	3.096790002	N
Smyd2	0.243945509	0.105787229	1.24E-11	6.70E-11	1.050232786	N
Cbx4	0.060440902	0.105737647	1.27E-11	6.85E-11	0.055133546	N
Sgk3	0.083075381	0.105662434	1.32E-11	7.08E-11	0.198480765	N
Slc44a2	0.124399379	0.10559481	1.36E-11	7.29E-11	0.171526587	N
Dhcr24	0.304530027	0.105591384	1.36E-11	7.30E-11	0.750551335	N
Thra	0.132318163	0.105468548	1.43E-11	7.70E-11	0.25116393	Y
Csnk1d	0.330332293	0.105444931	1.45E-11	7.78E-11	1.301151679	N
Slc35c2	0.209057472	0.10543732	1.45E-11	7.81E-11	0.46238667	N
Snd1	0.215749903	0.105249993	1.58E-11	8.46E-11	0.537858368	N
Eml4	0.44704014	0.105228274	1.60E-11	8.54E-11	0.890468023	N
Plod3	0.116362273	0.105220904	1.60E-11	8.56E-11	0.188434207	N
Cmtm3	0.171143939	0.105114381	1.68E-11	8.97E-11	0.275422691	N
Sbf2	0.133992766	0.104962605	1.79E-11	9.59E-11	0.181328106	N
Reps2	0.045620075	0.10467812	2.03E-11	1.08E-10	0.02058319	N
Csnk1g2	0.294570018	0.104632583	2.08E-11	1.10E-10	0.980396962	N
Usp36	0.193814356	0.104528918	2.17E-11	1.16E-10	0.422445479	N
Cers4	0.104183043	0.104504281	2.20E-11	1.17E-10	0.123009066	N
Gm53	0.043036896	0.104459705	2.24E-11	1.19E-10	0.019848076	N
Xpnpep1	0.266465672	0.104431618	2.27E-11	1.20E-10	1.062974761	N
Chic1	0.118771881	0.104414429	2.29E-11	1.21E-10	0.197745651	N
Large1	0.103024091	0.104402788	2.30E-11	1.22E-10	0.128399902	N
Cnot11	0.211279698	0.104375733	2.32E-11	1.23E-10	0.973780936	N
Me1	0.120617579	0.104351057	2.35E-11	1.25E-10	0.14922813	N
Bach2	0.087821288	0.104251953	2.45E-11	1.30E-10	0.074491546	Y
Plpbp	0.225105912	0.104123657	2.60E-11	1.37E-10	0.627052193	N
Crk	0.304853077	0.10412118	2.60E-11	1.37E-10	0.905415339	N
Kirrel	0.062155025	0.104070714	2.66E-11	1.40E-10	0.042146533	N
Psmd3	0.387601861	0.104057017	2.67E-11	1.41E-10	2.348934085	N
Sec24b	0.158752469	0.103983103	2.76E-11	1.46E-10	0.289634893	N
Wrb	0.285000886	0.103944152	2.81E-11	1.48E-10	0.659397207	N
Arpc3	0.406989735	0.103785317	3.01E-11	1.59E-10	2.886057339	N
Wnt4	0.054821525	0.103766943	3.04E-11	1.60E-10	0.04606714	N
Numa1	0.243907703	0.103728075	3.09E-11	1.63E-10	0.603773585	N
Cast	0.119158628	0.103712173	3.11E-11	1.64E-10	0.17838765	N
Higd1a	1.094839387	0.103650024	3.19E-11	1.68E-10	5.026219064	N
Prr12	0.192657044	0.1036114	3.25E-11	1.71E-10	0.412888998	N
Sacs	0.102608847	0.103580029	3.29E-11	1.73E-10	0.109041901	N
Fbxo3	0.170542902	0.103505384	3.40E-11	1.79E-10	0.469492771	N
Anxa7	0.274415668	0.103483867	3.44E-11	1.80E-10	0.73903455	N
Rasa2	0.144640988	0.103467158	3.46E-11	1.82E-10	0.244302867	N
Bad	0.314140576	0.103422285	3.53E-11	1.85E-10	0.629502573	N
Gys1	0.109314743	0.103409166	3.55E-11	1.86E-10	0.149718206	N
Tjp1	0.274706011	0.103395972	3.57E-11	1.87E-10	0.586620926	N
Bace1	0.134279681	0.103375261	3.60E-11	1.89E-10	0.172751777	N
Stip1	0.346572623	0.103315527	3.70E-11	1.94E-10	4.464101936	N
Rassf3	0.157176783	0.103299293	3.72E-11	1.95E-10	0.249693703	N
Ikbkap	0.203575012	0.103275694	3.76E-11	1.97E-10	0.755207057	N
Papd5	0.125667547	0.103089977	4.08E-11	2.13E-10	0.245528057	N
Ccdc124	0.49105105	0.103039738	4.17E-11	2.17E-10	2.85199706	N
Gm5532	0.035281034	0.102953734	4.33E-11	2.25E-10	0.015682431	N
Smarcb1	0.363947934	0.102933822	4.36E-11	2.27E-10	2.920852732	N
Zdhhc20	0.201662434	0.102907532	4.41E-11	2.30E-10	0.540553786	N
Ttll12	0.20761088	0.102898672	4.43E-11	2.30E-10	0.66748346	N
Rhod	0.163446197	0.102863386	4.50E-11	2.34E-10	0.318794413	N
Sdf4	0.33606207	0.102824507	4.57E-11	2.38E-10	1.382994364	N
Psmc5	0.435392211	0.102800477	4.62E-11	2.40E-10	4.960793923	N
Rcor2	0.202264002	0.102797265	4.63E-11	2.40E-10	1.028914482	Y
Ctsl	0.30166735	0.102744193	4.74E-11	2.46E-10	3.021318304	N
Vars	0.362801229	0.102741821	4.74E-11	2.46E-10	1.827738299	N
Mrps12	0.719531202	0.102718457	4.79E-11	2.48E-10	3.457240872	N
Col4a5	0.061546832	0.102691092	4.85E-11	2.51E-10	0.043126685	N
Mfsd5	0.18621018	0.102663897	4.90E-11	2.54E-10	0.414114188	N
Egr4	0.051402559	0.102600963	5.04E-11	2.60E-10	0.024503798	Y
Osbpl5	0.044175973	0.10259186	5.06E-11	2.61E-10	0.02303357	N
Spire1	0.150366002	0.102570102	5.11E-11	2.64E-10	0.282038716	N
Zmym3	0.105027272	0.102559012	5.13E-11	2.65E-10	0.124234256	N
Tmtc4	0.098699366	0.102467541	5.34E-11	2.76E-10	0.103896104	N
Nup153	0.256002476	0.102456244	5.36E-11	2.77E-10	0.672139182	N
Mcu	0.135251488	0.102411872	5.47E-11	2.82E-10	0.187944131	N
Sdf2	0.212613344	0.102363561	5.58E-11	2.88E-10	0.81793678	N
Gm44929	0.031320277	0.102277923	5.79E-11	2.98E-10	0.011761823	N
Gpatch4	0.391312557	0.102267011	5.82E-11	3.00E-10	1.931389365	N
Prrc2a	0.353514305	0.10226607	5.82E-11	3.00E-10	1.068855673	N
Tead3	0.07284121	0.102187194	6.02E-11	3.10E-10	0.048272482	Y
Rrp15	0.550749565	0.10192243	6.75E-11	3.46E-10	2.408723352	N
Vav2	0.123062471	0.101863586	6.92E-11	3.55E-10	0.169811321	N
Rhou	0.119958537	0.101861157	6.93E-11	3.55E-10	0.208037246	N
Snu13	1.250982586	0.101860478	6.93E-11	3.55E-10	12.4761088	N
Dynll2	0.811367182	0.101841477	6.99E-11	3.58E-10	2.352854692	N
Gm36033	0.03390228	0.10183491	7.01E-11	3.58E-10	0.013967165	N
Dzip1l	0.17002215	0.101763847	7.23E-11	3.69E-10	0.231315854	N
Eif2s2	0.910050452	0.101712106	7.39E-11	3.77E-10	10.40676305	N
Dgcr2	0.259876186	0.101657231	7.56E-11	3.86E-10	0.700318549	N
Nmt1	0.306997085	0.101624729	7.67E-11	3.92E-10	1.380298946	N
Emc3	0.197388641	0.10160122	7.75E-11	3.95E-10	0.647880421	N
Gng8	0.036542913	0.101561476	7.88E-11	4.02E-10	0.015437393	N
Ech1	0.196596426	0.101455725	8.25E-11	4.20E-10	0.48664543	N
Camk2g	0.189353894	0.101398359	8.45E-11	4.30E-10	0.340357755	N
Ntf3	0.048831823	0.101397995	8.45E-11	4.30E-10	0.027199216	N
Herpud1	0.20581958	0.101360261	8.59E-11	4.37E-10	0.341827983	N
Snx21	0.12502095	0.101303597	8.80E-11	4.48E-10	0.174957118	N
Papd7	0.127421412	0.101284843	8.87E-11	4.51E-10	0.173241852	N
Slc22a23	0.097401743	0.101279826	8.89E-11	4.52E-10	0.107081598	N
Cd2	0.048238191	0.101118015	9.52E-11	4.84E-10	0.025974026	N
Ubac1	0.29590545	0.101082082	9.67E-11	4.91E-10	0.937760353	N
Eif3b	0.397078353	0.101035725	9.86E-11	5.00E-10	3.858123009	N
Fam210a	0.149800127	0.101004319	1.00E-10	5.07E-10	0.403087479	N
Klk13	0.078024096	0.100948097	1.02E-10	5.19E-10	0.073266356	N
Aacs	0.098153435	0.100915592	1.04E-10	5.26E-10	0.104631218	N
Nhs	0.128842259	0.100869973	1.06E-10	5.35E-10	0.176917422	N
Slc12a4	0.10147477	0.100798612	1.09E-10	5.52E-10	0.113697623	N
Adarb1	0.07377385	0.100767334	1.11E-10	5.59E-10	0.057583926	N
Map1s	0.182274515	0.100730527	1.12E-10	5.67E-10	0.441558442	N
Col5a2	0.066112496	0.100730343	1.12E-10	5.67E-10	0.046802254	N
Psmg3	0.344191279	0.100713192	1.13E-10	5.71E-10	1.222004411	N
Yrdc	0.368552867	0.100697954	1.14E-10	5.74E-10	1.486400392	N
Alox5ap	0.051506072	0.100650933	1.16E-10	5.85E-10	0.030139672	N
Fem1a	0.113667569	0.100524694	1.23E-10	6.17E-10	0.187699093	N
Napa	0.477467857	0.100485121	1.25E-10	6.27E-10	2.138446459	N
Klhl13	0.118071876	0.100357957	1.32E-10	6.61E-10	0.143102181	N
Dcbld2	0.148511652	0.100306843	1.34E-10	6.75E-10	0.234746386	N
Mark4	0.129105647	0.100246145	1.38E-10	6.93E-10	0.202891448	N
Cherp	0.221657019	0.100175003	1.42E-10	7.13E-10	0.821367312	N
Gm14296	0.097431706	0.10015314	1.43E-10	7.20E-10	0.097770154	Y
Srebf2	0.207538002	0.10011757	1.46E-10	7.30E-10	0.427836315	Y
Snx2	0.20659877	0.100112388	1.46E-10	7.31E-10	0.762803235	N
Mall	0.037136201	0.100078312	1.48E-10	7.41E-10	0.018622887	N
Mrto4	0.4637255	0.100047848	1.50E-10	7.51E-10	3.471943151	N
Smurf1	0.09270126	0.100042014	1.50E-10	7.52E-10	0.09826023	N
Pin1	1.250343895	0.099995074	1.53E-10	7.67E-10	7.539328596	N
Ptcd3	0.170791629	0.099908967	1.59E-10	7.95E-10	0.886302377	N
Micu1	0.10696683	0.099906325	1.59E-10	7.95E-10	0.176427346	N
Rprm	0.05136901	0.099903417	1.59E-10	7.96E-10	0.031364862	N
Cep170	0.133973131	0.099896602	1.60E-10	7.98E-10	0.209507474	N
Nbeal1	0.227387618	0.099772881	1.68E-10	8.40E-10	0.429306543	N
Stk3	0.121341635	0.099722563	1.72E-10	8.58E-10	0.224209753	N
Cox10	0.179996529	0.099717779	1.72E-10	8.59E-10	0.568488116	N
Wbp4	0.292178282	0.09970607	1.73E-10	8.63E-10	1.043616761	N
Atp2a2	0.332827346	0.099699747	1.74E-10	8.65E-10	1.382749326	N
Ap3m1	0.162880295	0.099648387	1.77E-10	8.84E-10	0.475863759	N
Arl13b	0.195711952	0.099560626	1.84E-10	9.17E-10	0.333496692	N
Zdhhc9	0.094398986	0.099555479	1.84E-10	9.18E-10	0.090173977	N
Dsc2	0.068604701	0.099496441	1.89E-10	9.40E-10	0.063464837	N
Kdelr3	0.064969327	0.099494456	1.89E-10	9.41E-10	0.055378584	N
4930402H24Rik	0.087526022	0.099472758	1.91E-10	9.49E-10	0.084538103	N
Kctd12b	0.043220812	0.099458849	1.92E-10	9.54E-10	0.02058319	N
Sgo2a	0.187489878	0.099455395	1.92E-10	9.55E-10	0.399411909	N
Igf2bp2	0.36367811	0.099398657	1.97E-10	9.77E-10	1.309973046	N
Kif1b	0.193560589	0.099312229	2.04E-10	1.01E-09	0.450869885	N
Med6	0.152661518	0.099302386	2.05E-10	1.02E-09	0.596177407	N
Tmem251	0.356045448	0.099285574	2.07E-10	1.02E-09	0.848811566	N
Otud4	0.204420344	0.099278446	2.07E-10	1.03E-09	0.620926244	N
Gm39459	0.157897318	0.099272041	2.08E-10	1.03E-09	0.200686106	N
Pgam2	0.047671041	0.099266227	2.08E-10	1.03E-09	0.022053418	N
Agfg1	0.185247457	0.099238748	2.11E-10	1.04E-09	0.495466797	N
Rock2	0.25047174	0.099207173	2.13E-10	1.06E-09	0.561382014	N
Lix1	0.072530377	0.099173572	2.16E-10	1.07E-09	0.108796864	N
Kif3a	0.130407401	0.0991256	2.21E-10	1.09E-09	0.393776035	N
Atp11c	0.10108916	0.09910526	2.23E-10	1.10E-09	0.143102181	N
Trip10	0.124853158	0.09906898	2.26E-10	1.12E-09	0.500857633	N
Taf5l	0.172594217	0.099056356	2.27E-10	1.12E-09	0.432492036	N
Snrnp70	0.437236988	0.098987093	2.34E-10	1.15E-09	4.290370007	N
Heatr1	0.161571036	0.098974762	2.35E-10	1.16E-09	0.407008086	N
Sin3b	0.304238624	0.098879822	2.45E-10	1.21E-09	1.371477579	N
Htatsf1	0.264322183	0.098877739	2.45E-10	1.21E-09	1.214898309	N
Tkt	0.164419965	0.09886409	2.46E-10	1.21E-09	4.133790738	N
Psmg1	0.324309018	0.098844545	2.48E-10	1.22E-09	2.146532713	N
Elf1	0.074112533	0.098838712	2.49E-10	1.22E-09	0.065915217	Y
Evi5	0.254911803	0.098768844	2.56E-10	1.26E-09	0.607939231	N
Mprip	0.3537731	0.098747307	2.59E-10	1.27E-09	0.818426856	N
Ehd2	0.061518869	0.098649932	2.69E-10	1.32E-09	0.048027444	N
Ubp1	0.204545357	0.098634789	2.71E-10	1.33E-09	0.617495712	Y
Polr2g	0.401933282	0.098615029	2.73E-10	1.34E-09	3.797598628	N
Gle1	0.234204415	0.098611859	2.74E-10	1.34E-09	0.763538348	N
Fmr1	0.239442107	0.098537811	2.82E-10	1.38E-09	0.671894144	N
Ric8a	0.163644885	0.098455025	2.92E-10	1.43E-09	0.351139427	N
Pias1	0.147975338	0.098413036	2.97E-10	1.46E-09	0.33619211	Y
Xrcc6	0.129760061	0.098375247	3.02E-10	1.48E-09	0.616270522	N
Hexa	0.168228865	0.098353313	3.05E-10	1.49E-09	0.559176672	N
Cnpy3	0.235824497	0.098341545	3.06E-10	1.50E-09	0.792207792	N
1810055G02Rik	0.18989724	0.098290294	3.13E-10	1.53E-09	0.435187454	N
Birc6	0.307456425	0.098235376	3.20E-10	1.56E-09	0.82038716	N
Kifap3	0.225480465	0.098234041	3.20E-10	1.56E-09	0.539083558	N
Arhgap28	0.116757484	0.098171016	3.28E-10	1.60E-09	0.173241852	N
[truncated: 14,273 more rows]
