# Supplementary material for: Gastrulation-stage gene expression in Nipbl+/− mouse embryos foreshadows the development of syndromic birth defects
Source: Sci Adv. 2024 Mar 20;10(12):eadl4239. doi: 10.1126/sciadv.adl4239 (PMC10954218; doi:10.1126/sciadv.adl4239)
Supplement: Supplementary file 2 — Data S1 to S45 [file sciadv.adl4239_data_s1_to_s45.zip › Supplementary Data2/Data_S31.csv]

Gene	Avg_Expr_Wildtype	Avg_Expr_Nipbl+/-	SE_Wildtype	SE_Nipbl+/-	Avg_FC	P_Val	Bon_P_Val	STRING_Interactor	Nanog_Target
Rpl35	15.92046145	21.86033775	0.165496271	0.192618312	1.373096993	1.79E-131	2.91E-127	NA	Y
Gm42418	4.397692775	2.691008672	0.083802076	0.061149078	0.611913749	3.98E-82	6.49E-78	NA	N
Eno1	6.939283546	11.14376997	0.126459806	0.156563105	1.605896328	6.32E-78	1.03E-73	NA	N
Actb	53.67880996	110.1350981	1.352860903	2.117030444	2.051742545	2.16E-65	3.53E-61	NA	N
AY036118	1.126897389	0.554084893	0.028670978	0.018130907	0.491690635	2.93E-65	4.79E-61	NA	N
Gm26917	4.346690953	2.775445002	0.071194768	0.041110646	0.638519056	2.58E-64	4.20E-60	NA	N
Erh	2.756527019	4.014148791	0.050826679	0.053516857	1.456234154	2.22E-61	3.63E-57	NA	N
Supt16	1.751062538	4.100410771	0.05522514	0.096775002	2.34167009	2.27E-60	3.71E-56	NA	N
Nanog	0.044323012	0.266088544	0.005754272	0.011850725	6.003394959	3.71E-56	6.05E-52	Y	Y
Cbx3	5.180935033	9.557736194	0.143958462	0.187723593	1.844789817	1.20E-53	1.96E-49	NA	N
Hmgn2	7.686095932	10.03149247	0.103976848	0.107539336	1.305147966	2.69E-53	4.39E-49	NA	N
Tubb5	25.66423801	35.85029667	0.352201297	0.43449629	1.396896984	3.59E-52	5.85E-48	NA	N
Tdgf1	0.014571949	0.897307166	0.003193655	0.075229609	61.57770424	4.35E-49	7.09E-45	Y	Y
Rps12	44.36612022	35.01049749	0.483533012	0.281425016	0.789126868	3.89E-48	6.35E-44	NA	N
Dusp9	2.309046752	1.486079416	0.04724728	0.034123906	0.643590007	2.13E-47	3.47E-43	NA	Y
Rpl36al	8.314511233	6.184847102	0.11145653	0.06698851	0.743861777	3.50E-47	5.71E-43	NA	N
Ubb	34.42076503	42.12825194	0.425322706	0.352846123	1.223919686	1.19E-46	1.94E-42	NA	N
Rpgrip1	1.207043109	2.833865815	0.054269945	0.083365925	2.347775149	1.24E-45	2.02E-41	NA	N
Ldha	33.72738312	40.37425833	0.34661623	0.316237687	1.197076517	4.25E-45	6.94E-41	NA	N
Gm10076	2.973891925	4.29529895	0.058102308	0.069985589	1.444335927	1.54E-44	2.50E-40	NA	N
Fth1	133.1645416	100.8142401	1.808804723	1.343110673	0.757065198	1.43E-43	2.34E-39	NA	N
Nipbl	0.961141469	0.540392515	0.026442449	0.017468406	0.562240349	1.49E-42	2.44E-38	NA	N
H19	27.60777171	17.59561844	0.573032566	0.39177858	0.637342942	1.06E-41	1.73E-37	NA	Y
Set	18.01700061	24.289822	0.225768462	0.303443575	1.348161247	8.17E-41	1.33E-36	NA	N
Slc39a1	1.097146327	2.106344135	0.050429923	0.058069621	1.919838844	9.18E-41	1.50E-36	NA	N
Rps27rt	3.376442016	2.277498859	0.065685304	0.043661913	0.674526276	1.04E-39	1.69E-35	NA	N
Wdr89	4.314511233	3.054769512	0.072610804	0.045577269	0.708022148	2.64E-39	4.30E-35	NA	N
Rplp1	74.66848816	61.27247832	0.768635789	0.447611005	0.820593531	9.15E-39	1.49E-34	NA	N
Hmgb1	14.43655131	18.88315838	0.196823344	0.229065954	1.30801034	5.13E-38	8.36E-34	NA	N
Rpl27	13.89738919	11.39890461	0.145494822	0.096884175	0.82021914	4.49E-37	7.33E-33	NA	N
Cltc	6.446873103	4.403468736	0.124337698	0.084867114	0.683039462	3.92E-36	6.40E-32	NA	Y
Taf10	5.347298118	4.278868097	0.066916916	0.056634972	0.800192546	7.45E-36	1.22E-31	NA	N
Bex1	22.36976321	18.69602921	0.221807806	0.193893142	0.835772334	1.02E-35	1.66E-31	NA	N
Snhg9	0.646630237	0.343222273	0.022515686	0.015015842	0.530785994	1.29E-35	2.11E-31	NA	N
Pou5f1	1.479659988	2.603833866	0.063818095	0.075362789	1.759751488	1.75E-34	2.86E-30	NA	Y
Eif5a	32.78749241	36.84573254	0.230121642	0.223642845	1.123774032	2.04E-34	3.33E-30	NA	N
Wtap	1.78749241	2.783204016	0.041909816	0.053371522	1.557043823	3.22E-34	5.24E-30	NA	N
Srrm2	6.093503339	7.691465084	0.075192647	0.0867327	1.262240235	1.11E-32	1.81E-28	NA	N
Pkm	23.09532483	29.21405751	0.330800641	0.343449509	1.264933822	3.07E-32	5.01E-28	NA	N
mt-Nd2	23.03460838	19.14742127	0.250039763	0.198451678	0.831245791	5.19E-32	8.47E-28	NA	N
Hras	4.097753491	3.094477408	0.069671321	0.05570149	0.755164364	8.24E-32	1.34E-27	NA	N
Slc16a3	0.746812386	1.259242355	0.030376075	0.034401956	1.686156227	1.08E-31	1.76E-27	NA	N
Hmga1	0.902853673	1.388863533	0.027232382	0.029368929	1.538304128	2.55E-31	4.16E-27	NA	N
Podxl	4.176077717	3.099954359	0.0772192	0.061920087	0.742312421	4.21E-31	6.87E-27	NA	Y
mt-Co3	129.7213115	110.6426289	1.234603893	1.030403515	0.852925612	8.31E-31	1.36E-26	NA	N
Cystm1	2.051001821	1.45686901	0.043482604	0.034216456	0.710320681	2.13E-30	3.47E-26	NA	N
Gm11361	1.915604129	1.30762209	0.041528054	0.029354643	0.682616033	2.75E-30	4.49E-26	NA	N
Ptges3	5.530661809	6.995435874	0.074751313	0.084427167	1.264846074	3.84E-30	6.26E-26	NA	N
Nudc	6.081360049	7.455043359	0.081346446	0.080760029	1.225884226	3.86E-30	6.29E-26	NA	N
H3f3b	30.77170613	35.32679142	0.291588327	0.281419558	1.148028363	5.92E-30	9.65E-26	NA	N
Rhou	0.714025501	0.410771337	0.023383376	0.015590605	0.575289449	9.13E-30	1.49E-25	NA	N
Aldoa	9.364298725	11.60109539	0.126721318	0.131484251	1.238864301	9.53E-30	1.55E-25	NA	N
Cpm	1.327261688	0.645823825	0.057594507	0.029911986	0.486583641	2.46E-29	4.01E-25	NA	Y
Cited1	17.63752277	12.67685988	0.35335111	0.267114686	0.718743785	3.60E-29	5.87E-25	NA	Y
Lasp1	1.139647845	0.77681424	0.028055847	0.021730689	0.68162656	3.76E-29	6.12E-25	NA	N
Amt	1.646023072	2.723413966	0.072675669	0.076915139	1.654541794	4.12E-29	6.72E-25	NA	N
Stard10	2.0667881	1.465997262	0.046272869	0.035909092	0.709311836	6.97E-29	1.14E-24	NA	N
Rdx	10.77899211	8.863076221	0.136727122	0.109097888	0.822254635	1.29E-28	2.11E-24	NA	Y
Hmgb2	16.10625379	18.97946143	0.177539646	0.17720502	1.178390809	2.33E-28	3.81E-24	NA	N
Clic6	4.19914997	2.970789594	0.089958772	0.06862972	0.70747404	2.50E-28	4.07E-24	NA	Y
Rpl36a-ps1	1.310261081	0.869465997	0.032810655	0.023352372	0.663582251	3.46E-28	5.65E-24	NA	N
Smap1	2.981177899	2.204472843	0.058452143	0.045839369	0.739463701	3.64E-28	5.93E-24	NA	N
Kdelr2	3.214329083	4.461433136	0.070030631	0.078300935	1.387982693	4.58E-28	7.47E-24	NA	N
Trp53	1.670309654	2.38840712	0.04324554	0.045903133	1.429918767	5.38E-28	8.77E-24	NA	N
Lyar	4.811778992	5.872660885	0.067297036	0.064827751	1.220476023	6.11E-28	9.97E-24	NA	N
Pfkl	1.336976321	1.910543131	0.033913672	0.035964909	1.429002969	7.98E-28	1.30E-23	NA	N
Pfas	0.789313904	1.414422638	0.027605275	0.037282931	1.791964681	1.21E-27	1.97E-23	NA	N
Snrpn	1.517304189	2.418986764	0.057107781	0.062506752	1.594266187	1.67E-27	2.72E-23	NA	Y
Hmgb3	2.905889496	3.924691921	0.07472222	0.072049536	1.350599163	2.18E-27	3.56E-23	NA	N
Prmt1	7.70856102	9.491099954	0.117659825	0.109671996	1.231241464	3.01E-27	4.91E-23	NA	N
Rps24	54.89981785	50.26289366	0.32309621	0.25117078	0.915538441	3.53E-27	5.75E-23	NA	N
Eif4a1	20.78384942	25.51163852	0.257215722	0.281232666	1.22747418	4.42E-27	7.22E-23	NA	N
Sparc	5.702489375	4.347786399	0.154782519	0.11204208	0.762436563	6.19E-27	1.01E-22	NA	N
Ccdc85c	0.413479053	0.89456869	0.022946386	0.032107918	2.163516347	8.45E-27	1.38E-22	NA	N
Tpt1	37.17425622	33.95709722	0.230100294	0.189633122	0.91345734	1.03E-26	1.67E-22	NA	N
Tmprss2	2.104432301	1.513920584	0.047326623	0.035717371	0.719396192	5.54E-26	9.04E-22	NA	Y
Hist1h2ap	0.527625987	0.951163852	0.022053484	0.027549472	1.802723664	6.72E-26	1.10E-21	NA	N
Pth1r	1.839101396	1.309904153	0.048345747	0.036665361	0.712252275	9.92E-26	1.62E-21	NA	N
Pcnp	1.797207043	2.508443633	0.039333838	0.045067234	1.395745494	1.15E-25	1.87E-21	NA	N
Myef2	0.804493018	1.471930625	0.028905259	0.04050419	1.82963754	1.23E-25	2.00E-21	NA	N
Prps1	0.239222829	0.522136011	0.015457552	0.020612511	2.182634543	1.65E-25	2.69E-21	Y	Y
Adrm1	1.872495446	2.434961205	0.039131489	0.036784269	1.300382978	1.68E-25	2.73E-21	NA	N
Chchd2	33.37765634	30.45002282	0.221471023	0.190094313	0.912287625	4.08E-25	6.66E-21	NA	N
Ranbp1	20.22161506	22.79689639	0.16617195	0.162693398	1.127352901	5.68E-25	9.26E-21	NA	N
Pcbd1	6.111111111	4.748973072	0.105407272	0.086697256	0.777104684	5.90E-25	9.62E-21	NA	N
Nt5dc2	5.621736491	6.680967595	0.071788908	0.068203053	1.188417068	8.99E-25	1.47E-20	NA	N
Slc24a5	0.505160899	0.964399817	0.025535438	0.033138287	1.90909435	1.32E-24	2.15E-20	NA	N
Serbp1	14.48269581	16.66544957	0.145474029	0.144464141	1.150714603	1.41E-24	2.31E-20	NA	N
Gm10036	1.300546448	0.904609767	0.031301928	0.023174977	0.695561292	1.80E-24	2.94E-20	NA	N
Col4a1	1.639344262	1.146052031	0.053844732	0.036803475	0.699091739	1.85E-24	3.01E-20	NA	Y
Slc16a1	11.36854888	9.510269283	0.136988213	0.111526144	0.836542059	2.03E-24	3.31E-20	NA	N
Hbb-bh1	0.113539769	0.000456413	0.041396826	4.56E-04	0.004019848	2.07E-24	3.37E-20	Y	Y
Anp32a	3.031572556	4.412596988	0.087791567	0.094549699	1.455547214	2.70E-24	4.41E-20	NA	N
Hnrnpa1	17.10868245	21.63350068	0.212154861	0.267132429	1.264474967	3.01E-24	4.90E-20	NA	N
2010107E04Rik	8.234972678	6.751255135	0.107756209	0.076277158	0.819827266	3.38E-24	5.52E-20	NA	N
Ermp1	0.452337583	0.254678229	0.017769587	0.012077346	0.563026904	4.45E-24	7.26E-20	NA	N
Pclaf	4.553126897	5.872660885	0.126020299	0.111127357	1.289808305	4.48E-24	7.30E-20	NA	N
Rbm15	0.611414693	1.059333638	0.026441001	0.030536458	1.732594341	6.41E-24	1.05E-19	NA	N
Peg10	2.421372192	1.78913738	0.057834061	0.04745707	0.738893998	9.89E-24	1.61E-19	NA	N
Ppp1cc	4.402550091	5.380648106	0.065964106	0.06576463	1.222166243	2.27E-23	3.71E-19	NA	N
1810058I24Rik	6.468123862	5.424007303	0.084833575	0.068737388	0.838575052	3.13E-23	5.11E-19	NA	N
Id1	6.760170006	5.063897764	0.130669355	0.088988056	0.749078464	4.91E-23	8.01E-19	NA	N
Nid2	1.135397693	0.791419443	0.030457241	0.023159753	0.697041617	7.52E-23	1.23E-18	NA	Y
Clcn5	1.930783242	1.442720219	0.041496244	0.033299329	0.747220189	8.04E-23	1.31E-18	NA	Y
Notch2	0.459623558	0.914650844	0.023515191	0.032579565	1.989999922	9.40E-23	1.53E-18	NA	N
Sumo2	18.79842137	21.71976267	0.183543099	0.195344347	1.155403543	1.09E-22	1.77E-18	NA	N
Igfbp2	1.740133576	2.526243724	0.062171821	0.065053628	1.451752761	1.43E-22	2.33E-18	NA	Y
Gm26825	0.323618701	0.154267458	0.014858482	0.008538909	0.476695128	1.58E-22	2.58E-18	NA	N
Ywhaz	3.520947177	2.872204473	0.051923992	0.040868369	0.815747675	1.85E-22	3.01E-18	NA	N
Hsf2	0.550091075	0.979917846	0.024965052	0.030016166	1.781373832	1.86E-22	3.03E-18	NA	N
Ywhae	12.10018215	14.51300776	0.148819666	0.159862623	1.199404073	1.92E-22	3.14E-18	NA	N
Amot	5.319975713	4.204016431	0.108459621	0.096626181	0.79023226	2.55E-22	4.16E-18	NA	N
Apoc1	3.729811779	2.61341853	0.090657418	0.063738582	0.700683757	3.08E-22	5.03E-18	NA	N
Trim2	0.493624772	0.296211775	0.017952099	0.01273967	0.600074778	6.97E-22	1.14E-17	NA	N
Rpl12	33.77352763	30.2282063	0.294006157	0.222365339	0.895026621	8.34E-22	1.36E-17	NA	N
Rap2c	0.873102611	0.607485167	0.02397666	0.018546256	0.695777517	1.12E-21	1.82E-17	NA	N
Man2a1	0.415907711	0.239160201	0.01654514	0.011318303	0.575031899	1.19E-21	1.94E-17	NA	N
Anp32e	1.862173649	2.544956641	0.044613133	0.047502588	1.366659142	1.26E-21	2.06E-17	NA	N
Pgk1	9.244080146	10.80693747	0.121560676	0.113965953	1.169065748	1.70E-21	2.78E-17	NA	N
Fn1	2.55616272	1.837060703	0.062955329	0.040655199	0.718679092	1.73E-21	2.83E-17	NA	Y
Npm3	5.202792957	6.63623916	0.086141411	0.100484606	1.27551475	1.75E-21	2.86E-17	NA	Y
Pfn1	24.7808136	27.47512551	0.208039733	0.190533501	1.108725725	2.31E-21	3.76E-17	NA	N
G3bp1	6.374620522	7.616157006	0.077887285	0.085448173	1.194762414	2.38E-21	3.89E-17	NA	N
mt-Co1	63.04310868	55.35098129	0.622318417	0.519285208	0.877986229	2.74E-21	4.46E-17	NA	N
Pdcd4	0.981177899	1.608854404	0.040780289	0.047499224	1.639717329	2.85E-21	4.66E-17	NA	N
Peg3	4.230115361	3.346417161	0.079675725	0.060111439	0.791093593	3.45E-21	5.63E-17	NA	Y
P4hb	6.850637523	5.746234596	0.102015203	0.085923332	0.838788299	4.04E-21	6.59E-17	NA	N
Gpx4	18.31026108	16.02236422	0.186315075	0.161028106	0.875048376	4.21E-21	6.87E-17	NA	N
Slc26a2	0.570127505	0.347786399	0.020789176	0.014210707	0.610015121	4.46E-21	7.28E-17	NA	Y
Dkc1	1.393442623	1.947968964	0.034619152	0.038477808	1.397954198	4.49E-21	7.32E-17	NA	N
Kmt2d	0.420765027	0.793701506	0.018455913	0.025289353	1.886329554	4.91E-21	8.01E-17	NA	N
mt-Nd4	42.12750455	37.34869922	0.398755564	0.355390504	0.886563294	5.44E-21	8.87E-17	NA	N
Nmt1	1.71523983	1.242811502	0.039888761	0.028745424	0.724570104	5.75E-21	9.38E-17	NA	N
Mcl1	1.428051002	1.071656778	0.031787184	0.025928184	0.750433126	6.01E-21	9.80E-17	NA	N
U2af1	6.80752884	8.035600183	0.079351452	0.08290931	1.180398992	7.39E-21	1.21E-16	NA	N
mt-Cytb	69.72131148	62.42492013	0.599654624	0.553588567	0.895349195	7.82E-21	1.28E-16	NA	N
Tnks2	2.261687917	1.748060246	0.043738455	0.03488974	0.772900732	1.14E-20	1.85E-16	NA	N
Hnf1b	0.789313904	0.524418074	0.024804029	0.018342908	0.66439736	1.27E-20	2.07E-16	NA	Y
Hba-a1	0.325440194	0.864445459	0.146419682	0.187678233	2.65623446	1.43E-20	2.33E-16	NA	N
Mtch1	2.083181542	1.590597901	0.043845396	0.034856384	0.763542624	1.90E-20	3.10E-16	NA	N
Rrbp1	6.183363692	5.1195801	0.096319156	0.082858325	0.827960372	1.92E-20	3.14E-16	NA	N
Fgf5	0.135397693	0.614331356	0.011726811	0.037040114	4.537236514	2.01E-20	3.27E-16	Y	Y
Rrm2	2.573770492	3.515289822	0.066139121	0.069689105	1.365813243	2.92E-20	4.76E-16	NA	N
Gldc	3.757134183	2.836147878	0.075937696	0.056814201	0.754869999	3.23E-20	5.27E-16	NA	N
Larp7	3.828779599	5.667731629	0.157950101	0.183519811	1.480297176	4.00E-20	6.53E-16	NA	Y
Apoc2	0.408621736	0.215426746	0.018700013	0.011748711	0.527203344	4.23E-20	6.90E-16	NA	Y
Col18a1	0.950212508	0.634869922	0.03024523	0.021019096	0.668134672	7.22E-20	1.18E-15	NA	Y
Ahsa1	1.999392835	2.510269283	0.04025491	0.037925306	1.255515794	1.14E-19	1.85E-15	NA	N
Pxdn	0.799635701	0.556366956	0.023662301	0.018185125	0.695775532	1.31E-19	2.14E-15	NA	Y
Spink1	109.6879174	87.43952533	2.613633154	2.008561074	0.797166428	1.33E-19	2.17E-15	NA	N
Tspan18	0.425015179	0.259698768	0.017097594	0.012327909	0.611034101	3.31E-19	5.40E-15	NA	Y
D17Wsu92e	0.682452945	0.448653583	0.021872346	0.015386536	0.657413213	3.66E-19	5.96E-15	NA	N
Igfbp5	0.646023072	0.407120037	0.024824391	0.016287153	0.630194267	3.73E-19	6.09E-15	NA	Y
Lrp2	1.347905282	0.860337745	0.043685451	0.030341245	0.638277598	4.09E-19	6.66E-15	NA	Y
Rpl26	63.97996357	59.37927887	0.40015048	0.313799366	0.928091789	4.43E-19	7.22E-15	NA	N
Camk2n1	0.248330298	0.1195801	0.013298486	0.008020547	0.481536492	4.49E-19	7.32E-15	NA	N
Paip1	0.52276867	0.893655865	0.021600596	0.027162641	1.709467142	4.60E-19	7.50E-15	NA	N
Rps25	40.62962963	37.37562757	0.284018653	0.217552097	0.919910615	4.81E-19	7.85E-15	NA	N
Ythdf2	1.134183364	1.582838886	0.030412027	0.033073735	1.395575828	5.28E-19	8.60E-15	NA	N
Aqp3	1.632665452	1.022364217	0.054325531	0.036338003	0.626193331	5.72E-19	9.34E-15	NA	Y
Sema6a	0.692167577	0.439981743	0.023856748	0.016087652	0.635657835	6.34E-19	1.03E-14	NA	N
Ftl1-ps1	2.161505768	1.697398448	0.044980902	0.037054923	0.785285181	1.15E-18	1.87E-14	NA	N
Polg	2.027929569	1.548607942	0.045143293	0.035779307	0.763639904	1.16E-18	1.89E-14	NA	Y
Ppp1ca	9.511839709	10.62756732	0.099593227	0.087808124	1.117298824	1.19E-18	1.95E-14	NA	N
Sae1	3.585306618	4.311729804	0.053947373	0.054185463	1.202611175	1.46E-18	2.37E-14	NA	N
Vamp8	7.661202186	6.279780922	0.130644911	0.112662104	0.819686098	1.52E-18	2.48E-14	NA	N
Dbi	13.08864602	10.66955728	0.22319149	0.166528389	0.815176548	1.54E-18	2.50E-14	NA	N
Rps6	64.90467517	69.16978549	0.429962751	0.317636246	1.065713453	1.64E-18	2.68E-14	NA	N
Fscn1	2.468123862	3.235965313	0.071078192	0.067083128	1.311103289	2.27E-18	3.69E-14	NA	N
Abcc4	0.281724347	0.146508444	0.013813416	0.008757163	0.520041825	2.51E-18	4.10E-14	NA	N
Slc22a23	0.507589557	0.319488818	0.018317942	0.012915132	0.629423544	2.54E-18	4.15E-14	NA	Y
Cbx1	4.375227687	5.311273391	0.086606575	0.078745787	1.21394217	2.59E-18	4.22E-14	NA	N
Tmsb10	14.6180935	19.01506162	0.411958476	0.424049917	1.300789437	2.59E-18	4.22E-14	NA	Y
Psat1	4.301153613	3.329073482	0.083374274	0.06175263	0.773995486	2.59E-18	4.22E-14	NA	N
Cobll1	0.487553127	0.310360566	0.017991218	0.01319132	0.636567686	2.70E-18	4.40E-14	NA	Y
Agfg1	1.253187614	0.894112277	0.033758008	0.024708627	0.713470407	3.00E-18	4.89E-14	NA	N
Tmem160	3.980570735	3.169329073	0.070982902	0.05302316	0.796199662	3.12E-18	5.08E-14	NA	N
Sec14l2	1.201578628	0.830214514	0.035273726	0.026164585	0.690936485	4.64E-18	7.57E-14	NA	Y
Lrrc8a	0.500910747	0.875399361	0.020250772	0.026630953	1.747615452	5.18E-18	8.45E-14	NA	N
Aqp11	1.306010929	0.954815153	0.035909532	0.028239638	0.731092774	5.77E-18	9.41E-14	NA	N
Anp32b	12.57619915	14.5832953	0.132944491	0.146879656	1.159594813	5.86E-18	9.56E-14	NA	N
Dcakd	2.09896782	2.626654496	0.04831715	0.044888865	1.251402937	5.96E-18	9.72E-14	NA	N
Rps12-ps3	1.409836066	1.033774532	0.034305059	0.025684905	0.73325868	6.93E-18	1.13E-13	NA	N
Csrp2	3.612021858	2.837973528	0.071520547	0.044330297	0.785702202	9.73E-18	1.59E-13	NA	Y
Sccpdh	2.852459016	2.154267458	0.062202578	0.044780219	0.755231695	1.05E-17	1.71E-13	NA	Y
Sod1	2.755919854	2.198083067	0.051477543	0.040576182	0.797585991	1.06E-17	1.73E-13	NA	N
Chchd10	5.349119611	4.113190324	0.106444304	0.076938898	0.768947158	1.07E-17	1.74E-13	NA	N
Col4a2	1.404371585	1.035600183	0.046788298	0.032025306	0.737411803	1.11E-17	1.81E-13	NA	Y
Cmtm8	1.772313297	1.342309448	0.041627191	0.031672094	0.757377068	1.14E-17	1.86E-13	NA	N
Mfsd12	1.021250759	0.727978092	0.029916213	0.02295274	0.712829915	1.60E-17	2.60E-13	NA	N
Mest	0.912568306	1.526243724	0.054861498	0.067280479	1.672470668	1.60E-17	2.62E-13	NA	N
Rps21	19.31815422	16.55271565	0.246529281	0.177649953	0.856847682	2.03E-17	3.32E-13	NA	N
Washc5	0.78202793	0.533089913	0.024284451	0.017534946	0.68167631	2.19E-17	3.56E-13	NA	N
Hnrnpk	10.04978749	11.91465084	0.136073164	0.140039112	1.185562466	2.19E-17	3.58E-13	NA	N
Arglu1	2.635701275	3.28115016	0.057404664	0.054374985	1.244886965	2.57E-17	4.19E-13	NA	N
Hbb-bs	1.097146327	2.50433592	0.455188673	0.511188679	2.282590625	3.15E-17	5.13E-13	NA	N
Atp5e	7.378870674	6.205842081	0.103598109	0.075982506	0.84102871	3.21E-17	5.24E-13	NA	N
Hba-a2	0.280510018	0.651757188	0.137363488	0.135825284	2.323472055	3.37E-17	5.49E-13	NA	N
Aqp8	0.884031573	0.513007759	0.041623791	0.027388646	0.580304793	3.93E-17	6.41E-13	NA	N
Slc25a1	1.035215543	0.766773163	0.027845194	0.021816636	0.740689384	3.95E-17	6.44E-13	NA	N
mt-Nd3	3.672738312	2.965312643	0.066172071	0.050772721	0.807384679	6.25E-17	1.02E-12	NA	N
Ihh	0.662416515	0.447740758	0.022905218	0.01716507	0.675920282	7.10E-17	1.16E-12	NA	N
Fam60a	1.763205829	2.315381105	0.045032581	0.045644994	1.313165523	7.32E-17	1.19E-12	NA	N
Ppid	2.314511233	2.999087175	0.049851042	0.052433886	1.295775597	7.81E-17	1.27E-12	NA	N
Usp9x	1.092896175	0.818347786	0.028074943	0.022288599	0.748788225	7.82E-17	1.28E-12	NA	N
Sf3b2	3.106253795	3.72752168	0.052120327	0.049997094	1.200005513	8.26E-17	1.35E-12	NA	N
Psip1	3.332726169	4.32861707	0.084283024	0.083926357	1.2988217	8.53E-17	1.39E-12	NA	N
Ckap4	1.370977535	1.034230945	0.033477726	0.025834304	0.75437483	9.27E-17	1.51E-12	NA	N
H2afx	4.137219186	5.112277499	0.08588135	0.085428893	1.235679636	9.89E-17	1.61E-12	NA	N
Fam162a	2.451123254	3.00182565	0.051096117	0.047905978	1.224673482	1.07E-16	1.75E-12	NA	N
Sumo1	7.494839101	8.60109539	0.093901149	0.091532877	1.147602407	1.23E-16	2.01E-12	NA	N
Slc13a4	5.361870067	4.143313555	0.127806663	0.106786878	0.772736658	1.25E-16	2.04E-12	NA	Y
Rps20	50.44748027	45.25832953	0.462348235	0.300536408	0.897137563	1.33E-16	2.17E-12	NA	N
Sox11	0.862173649	1.191236878	0.036297489	0.034865666	1.381666999	1.43E-16	2.34E-12	NA	N
Cfl1	19.73831208	21.82199909	0.202725594	0.179847093	1.105565612	1.47E-16	2.39E-12	NA	N
Cmtm4	1.062537948	0.77863989	0.030757044	0.023746072	0.732811371	1.73E-16	2.82E-12	NA	N
Slc7a8	1.246508804	0.85759927	0.038382904	0.027366538	0.688000973	1.83E-16	2.99E-12	NA	Y
Agrn	1.162112933	0.903240529	0.029214153	0.025085533	0.777239891	1.93E-16	3.15E-12	NA	Y
Apex1	3.45051609	4.15289822	0.063093346	0.059114569	1.203558573	2.12E-16	3.46E-12	NA	N
Rpl3	51.15361263	56.84390689	0.512175658	0.410740973	1.111239343	2.40E-16	3.91E-12	NA	N
Ube2i	6.282331512	7.151528982	0.071274193	0.068492266	1.138355875	2.41E-16	3.93E-12	NA	N
Zfp992	0.229508197	0.403925148	0.012786764	0.01501327	1.759959575	3.12E-16	5.08E-12	NA	N
Cdc34	4.396478446	3.710634414	0.072445553	0.061591783	0.844001502	3.61E-16	5.89E-12	NA	N
Hsd17b11	0.853066181	0.581469649	0.026877795	0.019364104	0.68162314	3.66E-16	5.97E-12	NA	N
Mapkapk2	0.4571949	0.301688727	0.017078629	0.01286036	0.659868968	3.72E-16	6.07E-12	NA	Y
Spint1	0.717061324	0.513464172	0.02178132	0.017089545	0.716067308	3.75E-16	6.12E-12	NA	N
Vil1	1.093503339	0.784573254	0.031951407	0.02396743	0.717485924	4.32E-16	7.04E-12	NA	Y
Smad6	0.375227687	0.240073026	0.015885505	0.012024011	0.639806268	4.57E-16	7.45E-12	NA	Y
Cct7	7.25804493	8.416704701	0.109122423	0.096672266	1.159637999	4.69E-16	7.65E-12	NA	N
Hdlbp	2.7619915	2.250114103	0.048681588	0.038224763	0.814670901	5.88E-16	9.59E-12	NA	N
Apln	0.940497875	0.57827476	0.036774308	0.023792917	0.614860252	6.88E-16	1.12E-11	NA	N
Maf	0.932604736	0.632587859	0.031997084	0.022840595	0.678302216	7.20E-16	1.17E-11	NA	Y
Iqgap2	0.778992107	0.55362848	0.023768639	0.018427953	0.710698446	7.38E-16	1.20E-11	NA	Y
P3h2	0.36369156	0.214057508	0.015757736	0.010495985	0.588568807	7.64E-16	1.25E-11	NA	N
Cacybp	6.441408622	7.37608398	0.083018394	0.077481681	1.145104187	9.40E-16	1.53E-11	NA	N
Atp13a3	0.823315118	0.586033775	0.024000542	0.017725158	0.71179766	9.52E-16	1.55E-11	NA	N
Rangrf	1.405585914	1.826106801	0.037739144	0.036977146	1.299178359	9.98E-16	1.63E-11	NA	Y
Nisch	2.071645416	1.654039251	0.039573554	0.030432115	0.798418126	1.06E-15	1.72E-11	NA	Y
Apoc3	1.173041894	0.81013236	0.039359225	0.028782343	0.690625257	1.08E-15	1.76E-11	NA	N
Fgf8	0.09228901	0.344591511	0.010448733	0.023803896	3.733830383	1.09E-15	1.78E-11	Y	Y
Sec24c	0.862173649	0.63623916	0.024980532	0.019967496	0.737947815	1.10E-15	1.80E-11	NA	N
Ap1g1	0.803278689	0.5869466	0.023383032	0.018198861	0.730688624	1.13E-15	1.85E-11	NA	N
Gnb1	6.312082574	7.375627567	0.096817575	0.091232409	1.168493517	1.14E-15	1.86E-11	NA	N
Rpsa	42.38312083	39.14650844	0.293301913	0.22946587	0.923634402	1.16E-15	1.90E-11	NA	N
Snrnp40	1.965998786	2.44637152	0.04084211	0.039911811	1.244340301	1.18E-15	1.92E-11	NA	N
Bex4	21.6557377	19.06298494	0.251879116	0.226174151	0.880274096	1.27E-15	2.07E-11	NA	N
Cnbp	10.61445052	11.85623003	0.110129927	0.102507805	1.116989524	1.27E-15	2.08E-11	NA	N
Smarcc1	1.150576806	1.592423551	0.033523555	0.036105353	1.384021946	1.39E-15	2.27E-11	NA	N
Hprt	1.368548877	1.780921953	0.033471985	0.034220014	1.30132141	1.41E-15	2.30E-11	NA	N
Rrp1b	0.989071038	1.298037426	0.028756567	0.02764239	1.312380381	1.46E-15	2.39E-11	NA	N
Arfgef1	0.696417729	0.49566408	0.021967307	0.016533906	0.711733863	1.51E-15	2.46E-11	NA	N
Rac1	4.786278081	4.185759927	0.061100542	0.057451138	0.874533376	1.65E-15	2.69E-11	NA	N
Fem1b	2.242865817	1.713829302	0.052810916	0.039412951	0.764124759	1.68E-15	2.75E-11	NA	N
Prkg2	0.066180935	0.015518028	0.006757321	0.002939925	0.234478831	1.71E-15	2.79E-11	NA	N
Rplp2	45.32483303	40.54039251	0.431716696	0.282709674	0.894441078	1.72E-15	2.81E-11	NA	N
Slc9a6	0.786885246	0.562756732	0.023912869	0.018335393	0.715170014	1.84E-15	3.01E-11	NA	N
Psma7	11.667881	13.08991328	0.13560802	0.121001312	1.121875796	1.96E-15	3.19E-11	NA	N
Rpl32	94.71766849	88.41807394	0.670755728	0.570197518	0.933490819	2.13E-15	3.48E-11	NA	N
Clic1	6.797207043	5.816065723	0.100809438	0.085400217	0.855655225	2.23E-15	3.64E-11	NA	N
Gpx3	11.75591985	8.996348699	0.258617912	0.199188885	0.765261146	2.25E-15	3.66E-11	NA	N
Klhl2	1.310261081	0.941122775	0.039061824	0.028594882	0.718271182	2.27E-15	3.70E-11	NA	N
Ptma	81.35094111	92.13829302	0.981801539	0.921749237	1.132602669	2.27E-15	3.71E-11	NA	N
Spns2	0.290831815	0.164764948	0.01439419	0.009764763	0.566529997	2.32E-15	3.79E-11	NA	Y
Tnrc6a	1.218579235	0.918758558	0.030976651	0.023560597	0.753958816	2.41E-15	3.93E-11	NA	N
St13	5.601092896	6.443633044	0.070360578	0.068824791	1.150424241	2.54E-15	4.14E-11	NA	N
Sel1l	0.653309047	0.465997262	0.020587602	0.015953396	0.71328763	2.72E-15	4.44E-11	NA	N
Rpl23	61.32119004	57.76357827	0.323246089	0.265119362	0.941983974	2.88E-15	4.70E-11	NA	N
Clic4	1.774134791	1.402099498	0.037172426	0.02945418	0.790300436	3.22E-15	5.25E-11	NA	N
Selenos	5.103217972	4.28115016	0.081770132	0.065150578	0.838911875	3.38E-15	5.51E-11	NA	N
Rps15a	53.21190043	48.55591054	0.446431244	0.364617447	0.912500966	3.55E-15	5.79E-11	NA	N
Loxl2	1.187006679	0.821999087	0.043383603	0.027808504	0.692497441	3.60E-15	5.87E-11	NA	Y
Flnb	0.752884032	0.55362848	0.022663345	0.018200361	0.735343635	3.78E-15	6.16E-11	NA	N
Atp6v0a1	0.753491196	0.528069375	0.024293331	0.017810145	0.700830185	3.84E-15	6.27E-11	NA	N
Gak	0.556769885	0.397535372	0.018366076	0.014628116	0.714003007	3.95E-15	6.44E-11	NA	N
Cgn	0.758348512	0.542674578	0.023173548	0.017667612	0.715600504	4.17E-15	6.80E-11	NA	Y
Cdc20	3.21129326	3.971702419	0.076642697	0.071008902	1.236792188	4.29E-15	7.00E-11	NA	N
Id2	6.181542198	4.922409859	0.124657124	0.10303414	0.796307734	4.40E-15	7.18E-11	NA	Y
Mylip	0.513054038	0.343678686	0.019085349	0.014234322	0.669868397	4.60E-15	7.51E-11	NA	N
Tmed7	1.559805707	1.235052487	0.035110123	0.029138319	0.791798928	4.70E-15	7.67E-11	NA	N
Gna12	0.524590164	0.364217252	0.018268528	0.014110391	0.694289137	4.71E-15	7.68E-11	NA	N
Atp5g3	8.101396478	7.214970333	0.088664765	0.073184851	0.890583537	4.97E-15	8.10E-11	NA	N
Ube2n	5.911353977	6.746691009	0.074178811	0.069816349	1.141310609	5.99E-15	9.77E-11	NA	N
Cubn	8.198542805	6.058877225	0.196751137	0.153075059	0.739018795	6.21E-15	1.01E-10	NA	Y
Med12	0.783242259	0.56412597	0.025258835	0.019596965	0.720244552	6.49E-15	1.06E-10	NA	Y
Myo6	1.833029751	1.410771337	0.045152966	0.036327683	0.769639083	6.54E-15	1.07E-10	NA	Y
Npm1	53.0564663	59.6088544	0.551742258	0.544467383	1.123498389	7.68E-15	1.25E-10	NA	N
Rnf130	0.948998179	0.69602921	0.0282121	0.021468696	0.733435771	7.68E-15	1.25E-10	NA	N
Unc5b	0.426836673	0.27065267	0.017528451	0.012473046	0.634089541	7.81E-15	1.27E-10	NA	N
Car7	3.63630844	2.652213601	0.098129903	0.076082309	0.729369811	9.07E-15	1.48E-10	NA	Y
Eif1ax	3.960534305	4.727065267	0.071482765	0.067395833	1.193542311	9.25E-15	1.51E-10	NA	N
Gpx1	7.367941712	6.503879507	0.083842817	0.065877314	0.882726786	9.58E-15	1.56E-10	NA	N
Ywhah	3.638737098	4.330899133	0.065767923	0.061872928	1.190220402	9.88E-15	1.61E-10	NA	N
Rpl22	20.84092289	19.01186673	0.174477645	0.131487686	0.912237276	1.17E-14	1.91E-10	NA	N
mt-Nd1	85.49969642	75.85486079	1.002177621	0.82432925	0.887194504	1.25E-14	2.04E-10	NA	N
Slc16a10	0.47055252	0.313555454	0.018081481	0.013446627	0.666355913	1.41E-14	2.30E-10	NA	Y
Foxa3	0.843351548	0.571428571	0.028626597	0.018792592	0.677568652	1.43E-14	2.33E-10	NA	N
Nomo1	0.797814208	0.571884984	0.024306649	0.018183059	0.71681474	1.44E-14	2.35E-10	NA	N
Pgap1	0.504553734	0.334094021	0.018854403	0.013599628	0.662157464	1.44E-14	2.35E-10	NA	N
Arl8b	1.428051002	1.104974897	0.033016687	0.025539884	0.773764309	1.46E-14	2.38E-10	NA	N
Carmil1	0.488767456	0.331355545	0.01774397	0.013210904	0.677941097	1.53E-14	2.49E-10	NA	N
B4galt6	0.473588342	0.314468279	0.017899812	0.013075292	0.664011867	1.62E-14	2.64E-10	NA	N
Ube2s	14.808136	16.89913282	0.150138541	0.167690684	1.141205943	1.69E-14	2.75E-10	NA	N
Rpl29	37.53309047	34.49201278	0.308466276	0.230626214	0.918976091	1.72E-14	2.81E-10	NA	N
Cct4	6.030965392	7	0.098385695	0.088286145	1.160676533	1.87E-14	3.06E-10	NA	N
Eif2s1	4.216757741	4.890004564	0.062741285	0.059624817	1.15965983	1.99E-14	3.25E-10	NA	N
Cotl1	11.40437158	9.465084436	0.203438046	0.169509226	0.829952301	1.99E-14	3.25E-10	NA	Y
Ppa1	4.893139041	5.709265176	0.078197663	0.071996333	1.166789893	2.01E-14	3.28E-10	NA	N
Gns	1.228293868	0.901871292	0.035695182	0.026868262	0.734247166	2.07E-14	3.38E-10	NA	N
Agpat4	1.130540376	0.844363304	0.029883382	0.022214727	0.746867005	2.14E-14	3.49E-10	NA	N
Fau	46.02975106	42.82565039	0.324324079	0.2436215	0.930390658	2.36E-14	3.85E-10	NA	N
Ddah2	3.03339405	2.481971702	0.058340801	0.046279721	0.818216052	2.38E-14	3.87E-10	NA	N
Ang	1.234365513	0.904153355	0.037190069	0.028391792	0.732484297	2.39E-14	3.89E-10	NA	N
Abcc2	0.496660595	0.310360566	0.020159335	0.013626509	0.624894685	2.51E-14	4.09E-10	NA	Y
Glul	5.314511233	4.244637152	0.101765088	0.074847698	0.798688151	2.55E-14	4.15E-10	NA	N
Phpt1	0.931390407	0.718393428	0.024105305	0.019968363	0.771312891	2.63E-14	4.28E-10	NA	N
Prdx1	30.23254402	34.09949795	0.349496438	0.3369868	1.127906997	2.76E-14	4.50E-10	NA	N
Arl5a	1.119611415	0.858512095	0.028561139	0.022383939	0.766794697	2.91E-14	4.75E-10	NA	N
Hnrnpdl	3.453551913	4.106344135	0.057400731	0.056368681	1.189020533	2.93E-14	4.78E-10	NA	N
Tipin	2.480874317	2.949794614	0.046647988	0.042806763	1.189014129	3.44E-14	5.61E-10	NA	Y
Pcdh1	0.558591378	0.39890461	0.018779716	0.014717675	0.71412597	3.61E-14	5.88E-10	NA	N
Rcc1	1.213114754	1.540848927	0.030063446	0.029437702	1.270159251	3.72E-14	6.07E-10	NA	N
Kdm6b	0.612629022	0.973071657	0.022941856	0.028353373	1.588353834	3.75E-14	6.11E-10	NA	N
Gng12	3.068609593	2.391602008	0.073248517	0.058906598	0.779376436	3.86E-14	6.30E-10	NA	N
Gatad2a	1.41044323	1.094020995	0.032900942	0.025477693	0.775657589	3.90E-14	6.36E-10	NA	N
Camk2d	0.422586521	0.269283432	0.017177132	0.01201882	0.637226743	4.23E-14	6.89E-10	NA	N
Atp6v0e	8.678202793	7.590597901	0.117127757	0.09689537	0.874673948	5.34E-14	8.71E-10	NA	N
Selenop	8.104432301	6.432679142	0.166316095	0.126039829	0.793723595	5.67E-14	9.25E-10	NA	N
Hnrnpf	9.204614451	10.47329986	0.1008383	0.107274829	1.137831456	6.23E-14	1.02E-09	NA	N
Ruvbl2	1.829993928	2.265632131	0.04194842	0.040171927	1.238054453	6.42E-14	1.05E-09	NA	N
Ccnb1	2.829386764	3.549064354	0.060701657	0.063036482	1.254358153	6.63E-14	1.08E-09	NA	N
Gstp1	0.302975106	0.475125513	0.015506029	0.016713717	1.568199841	6.73E-14	1.10E-09	NA	Y
Tfcp2l1	0.50394657	0.33044272	0.020177558	0.014628208	0.655709832	6.74E-14	1.10E-09	NA	N
mt-Co2	65.06071645	58.61296212	0.634565417	0.555263266	0.900896352	7.77E-14	1.27E-09	NA	N
Timm10b	2.038251366	1.644911	0.040681456	0.03212445	0.807020678	7.96E-14	1.30E-09	NA	N
Slc38a9	0.679417122	0.494294843	0.021971701	0.017429609	0.727527798	8.31E-14	1.36E-09	NA	N
Tmem150a	3.932604736	3.08261068	0.093617515	0.074930034	0.783859779	8.65E-14	1.41E-09	NA	N
Msx1	2.781420765	2.096303058	0.079905777	0.060143692	0.753680667	8.66E-14	1.41E-09	NA	Y
Tanc2	0.187006679	0.092651757	0.011039759	0.006681255	0.495446247	8.67E-14	1.41E-09	NA	Y
Fam46a	0.396478446	0.242811502	0.018180944	0.011682052	0.612420434	8.94E-14	1.46E-09	NA	N
Ruvbl1	1.875531269	2.328160657	0.041493465	0.040357356	1.24133396	9.09E-14	1.48E-09	NA	N
mt-Atp6	146.4663024	133.9484254	1.329616816	1.229787019	0.914534082	9.27E-14	1.51E-09	NA	N
Ppp1r14b	5.50273224	4.634869922	0.112865206	0.095043129	0.842285199	9.50E-14	1.55E-09	NA	N
Spc24	2.341833637	2.89274304	0.049320877	0.048810579	1.235247028	9.75E-14	1.59E-09	NA	N
Gsn	1.241651488	0.763121862	0.051884178	0.030494707	0.614602302	9.99E-14	1.63E-09	NA	N
Tmem245	1.700060716	1.102236422	0.079620251	0.04197249	0.648351209	1.01E-13	1.65E-09	NA	N
Pa2g4	5.010928962	5.929256047	0.075973997	0.07824175	1.183264838	1.02E-13	1.66E-09	NA	N
Slc25a5	16.90892532	18.80374258	0.21635807	0.182566543	1.112060183	1.18E-13	1.93E-09	NA	N
Abca3	0.375834851	0.243724327	0.016547982	0.012265368	0.648487829	1.19E-13	1.94E-09	NA	Y
Hnf4a	1.12568306	0.804655408	0.035585588	0.026400696	0.714815242	1.24E-13	2.02E-09	NA	Y
Fkbp3	9.038858531	10.13099042	0.119045837	0.102354898	1.120826306	1.29E-13	2.11E-09	NA	N
Atp1b1	3.717668488	2.850753081	0.088659875	0.067792661	0.766812073	1.29E-13	2.11E-09	NA	N
Ddx39b	3.800242866	4.624372433	0.068469752	0.070252963	1.216862342	1.34E-13	2.19E-09	NA	N
Fabp1	0.9332119	0.577818348	0.038863942	0.025411555	0.619171645	1.37E-13	2.23E-09	NA	N
Smc4	2.817243473	3.280237335	0.055816625	0.047587215	1.164342864	1.42E-13	2.31E-09	NA	N
Mtpn	2.404371585	2.021451392	0.040536566	0.033708106	0.840740011	1.46E-13	2.38E-09	NA	N
Pcbp4	2.250151791	2.760839799	0.05358779	0.05017674	1.226957137	1.63E-13	2.65E-09	NA	N
Ssb	4.471159684	5.226380648	0.071740175	0.06824539	1.168909414	1.67E-13	2.72E-09	NA	N
S100a16	1.02671524	0.759470561	0.031946927	0.024474754	0.739709057	1.72E-13	2.80E-09	NA	N
Asb4	0.337583485	0.630762209	0.018203288	0.027231855	1.868462875	1.76E-13	2.87E-09	NA	N
Atp2a2	1.536733455	1.222729347	0.034823546	0.027968158	0.795667813	1.77E-13	2.89E-09	NA	N
Tomm40	4.310261081	4.95253309	0.06165252	0.057294336	1.149010001	1.86E-13	3.03E-09	NA	N
Psmd12	2.50941105	3.019625742	0.051447884	0.04773637	1.203320493	1.97E-13	3.22E-09	NA	N
Sorl1	0.335761991	0.209036969	0.015065726	0.010412797	0.622574844	2.08E-13	3.39E-09	NA	N
Uchl3	3.11900425	3.619351894	0.050034183	0.045857877	1.160419032	2.14E-13	3.49E-09	NA	N
Nol4l	0.428658166	0.267457782	0.0181938	0.011757144	0.623941879	2.16E-13	3.52E-09	NA	N
Obsl1	0.712204007	0.522592424	0.021417855	0.016413234	0.733767879	2.38E-13	3.88E-09	NA	N
Slc23a1	0.590771099	0.406207211	0.021163124	0.015416996	0.687588157	2.40E-13	3.92E-09	NA	Y
Tfpi	1.551912568	1.155636696	0.041855604	0.030198949	0.744653223	2.41E-13	3.93E-09	NA	N
Tpm3	4.268973892	4.910999544	0.062871162	0.058920111	1.150393436	2.47E-13	4.03E-09	NA	N
Zfp91	1.273831208	0.968963943	0.034149553	0.026025019	0.760669025	2.62E-13	4.27E-09	NA	N
Mt2	8.236187007	6.09493382	0.225405126	0.169448464	0.740018872	2.68E-13	4.37E-09	NA	N
Tuba1c	3.184578021	2.547695116	0.063525008	0.046085061	0.800010268	3.11E-13	5.07E-09	NA	N
Ppp1r15b	0.538554948	0.387950707	0.018653641	0.014638764	0.720354921	3.18E-13	5.19E-09	NA	N
Pebp1	9.467516697	10.61068005	0.103915279	0.101893187	1.120745851	3.47E-13	5.67E-09	NA	N
Tpcn1	1.027322404	0.777270653	0.030232135	0.023902079	0.756598561	3.48E-13	5.67E-09	NA	Y
Gcsh	11.65452338	10.02921041	0.166438463	0.131597353	0.860542305	3.51E-13	5.72E-09	NA	N
Dnajc5	1.100182149	0.868096759	0.02764919	0.022720047	0.789048213	4.11E-13	6.70E-09	NA	N
Wwc1	0.381906497	0.250114103	0.015753428	0.011302248	0.654909265	4.12E-13	6.72E-09	NA	N
Tmem51	0.817243473	0.586033775	0.024610678	0.017783849	0.717085904	4.62E-13	7.53E-09	NA	N
Ifitm2	2.987856709	3.640803286	0.094983157	0.081692671	1.218533431	4.75E-13	7.74E-09	NA	N
Atp1a1	3.204614451	2.606115929	0.059909502	0.044060559	0.813238525	4.81E-13	7.85E-09	NA	N
Dsg2	0.519732848	0.372432679	0.018372769	0.014350138	0.716584839	4.82E-13	7.86E-09	NA	N
Tmem259	0.601700061	0.433135555	0.020186613	0.015494387	0.719852935	4.97E-13	8.10E-09	NA	N
Abhd17b	0.843958713	0.649475126	0.02382556	0.019351126	0.769557936	5.56E-13	9.07E-09	NA	N
Fkbp1a	8.78870674	9.786398905	0.09022857	0.088667777	1.113519792	5.81E-13	9.47E-09	NA	N
Rps15	41.19914997	38.39890461	0.305041987	0.220294473	0.932031477	6.50E-13	1.06E-08	NA	N
Gmfb	1.90103218	1.496576906	0.043622997	0.033818388	0.787244383	6.66E-13	1.09E-08	NA	N
Etv5	0.774134791	0.570972159	0.023396562	0.018023534	0.737561683	6.92E-13	1.13E-08	NA	N
Mif	44.24104432	47.23870379	0.297529896	0.247406054	1.06775743	7.17E-13	1.17E-08	NA	N
Rrp1	2.49726776	2.939297125	0.043227452	0.04075784	1.177005194	7.44E-13	1.21E-08	NA	N
Sec61a1	2.570127505	2.125057052	0.048866688	0.039142779	0.826829427	7.62E-13	1.24E-08	NA	N
Marcksl1	10.24225865	11.97946143	0.236788476	0.199135572	1.169611298	8.36E-13	1.36E-08	NA	N
Ttr	103.6071645	81.58010041	2.399830752	1.933279216	0.787398254	8.36E-13	1.36E-08	NA	Y
Slc20a1	0.680631451	0.505705157	0.022789851	0.018508244	0.742994107	8.58E-13	1.40E-08	NA	N
Limd1	0.754098361	0.567777271	0.02219451	0.017536931	0.752922033	8.59E-13	1.40E-08	NA	N
Cenpf	2.097753491	2.612505705	0.052208211	0.051830274	1.245382604	9.08E-13	1.48E-08	NA	N
Atp6v1a	2.891317547	2.246462802	0.066873355	0.050197981	0.77696855	9.26E-13	1.51E-08	NA	N
Sec61b	16.04978749	14.63167503	0.175417599	0.155274616	0.911642914	9.72E-13	1.59E-08	NA	N
Ldhb	1.664845173	2.02464628	0.055201954	0.047201869	1.216116858	9.84E-13	1.61E-08	NA	N
Klhdc2	1.428051002	1.773162939	0.034039858	0.033009232	1.241666395	9.98E-13	1.63E-08	NA	N
Psmd11	2.920461445	3.49383843	0.050107505	0.05027837	1.196330955	9.98E-13	1.63E-08	NA	N
Phb	1.672131148	2.054313099	0.033799124	0.03414592	1.228559795	1.00E-12	1.64E-08	NA	N
Apob	8.936854888	6.858055682	0.219128802	0.168462028	0.767390292	1.04E-12	1.69E-08	NA	Y
Gatsl2	0.581663631	0.42537654	0.019117182	0.015274898	0.73131019	1.05E-12	1.71E-08	NA	N
Alkbh5	0.919854281	1.317206755	0.02938854	0.03310468	1.431973284	1.06E-12	1.73E-08	NA	N
Degs1	4.312082574	3.486079416	0.086592689	0.066148204	0.808444494	1.07E-12	1.75E-08	NA	N
Lpin2	0.411657559	0.274303971	0.016863054	0.012553326	0.666340177	1.09E-12	1.78E-08	NA	N
Galnt1	0.733454766	0.559105431	0.021369594	0.017420144	0.762290269	1.09E-12	1.78E-08	NA	N
Ubqln2	1.455373406	1.132359653	0.034934287	0.026594271	0.77805438	1.10E-12	1.79E-08	NA	N
Rps10	33.50880389	31.22866271	0.23984334	0.191307466	0.931953967	1.11E-12	1.81E-08	NA	N
Ubn1	0.542197936	0.389319945	0.019020956	0.014799244	0.718040257	1.15E-12	1.87E-08	NA	N
Epb41l3	1.321797207	1.027384756	0.033406663	0.025946693	0.777263524	1.20E-12	1.96E-08	NA	N
Calm2	12.56891318	14.00867184	0.147143903	0.137953327	1.114549177	1.23E-12	2.00E-08	NA	N
Mcmbp	1.011536126	1.41122775	0.029721531	0.033931465	1.395133316	1.25E-12	2.03E-08	NA	N
Rrs1	1.793564056	2.230944774	0.038112353	0.039210359	1.24386122	1.26E-12	2.05E-08	NA	N
Dctpp1	6.930176078	7.714285714	0.091403435	0.081548189	1.113144259	1.46E-12	2.38E-08	NA	N
Zfpm1	0.296903461	0.182565039	0.014472428	0.01013605	0.614896971	1.55E-12	2.53E-08	NA	Y
Soat1	2.310868245	1.932450936	0.045582886	0.039276373	0.836244533	1.66E-12	2.71E-08	NA	N
Rnase4	1.485124469	1.161113647	0.041448554	0.03383811	0.781829181	1.67E-12	2.73E-08	NA	N
Lxn	3.062537948	2.356001826	0.079580232	0.058694494	0.769297186	1.76E-12	2.86E-08	NA	N
Dnajc8	3.931997571	4.52715655	0.054547861	0.053492654	1.151363008	1.80E-12	2.93E-08	NA	N
Rpl27a	59.19125683	55.61524418	0.417456322	0.342128999	0.939585458	1.80E-12	2.93E-08	NA	N
Mfap3l	0.247115968	0.152441807	0.012334176	0.008981722	0.616883678	1.87E-12	3.04E-08	NA	N
Cd82	0.415300546	0.279780922	0.01696162	0.012514676	0.673683009	1.87E-12	3.04E-08	NA	N
Nudt10	0.604735883	0.417161114	0.02164143	0.015526368	0.689823649	2.03E-12	3.31E-08	NA	Y
Rps28	31.7893139	28.62254678	0.441412715	0.35855517	0.900382653	2.09E-12	3.41E-08	NA	N
Atp6v0b	10.73345477	8.795070744	0.198475826	0.154288483	0.819407258	2.13E-12	3.47E-08	NA	N
1700011H14Rik	0.60291439	0.442263806	0.021748741	0.017169198	0.733543292	2.13E-12	3.47E-08	NA	N
Prkci	0.489374621	0.338201734	0.018012418	0.013218447	0.691089648	2.16E-12	3.52E-08	NA	N
Tm9sf2	1.734669095	1.402555911	0.036365195	0.028789332	0.808543782	2.24E-12	3.65E-08	NA	N
Tsen34	2.817243473	3.28115016	0.051276909	0.046396148	1.164666878	2.26E-12	3.68E-08	NA	N
Reep6	2.565877353	2.065723414	0.061969246	0.051249039	0.805074885	2.28E-12	3.72E-08	NA	Y
Utf1	0.11232544	0.291191237	0.010800225	0.018912251	2.592389012	2.36E-12	3.84E-08	Y	Y
Rpl41	110.1287189	98.82519398	1.502994252	1.14835399	0.897360788	2.64E-12	4.31E-08	NA	N
Dexi	0.256830601	0.150159744	0.013059565	0.008680993	0.584664537	2.66E-12	4.34E-08	NA	N
Plekha6	0.370977535	0.240073026	0.015794958	0.011179737	0.647136291	2.70E-12	4.40E-08	NA	Y
Nup62cl	0.397692775	0.274303971	0.017312228	0.013295093	0.689738382	2.78E-12	4.53E-08	NA	N
Rpl4	47.34304797	50.25239617	0.367799401	0.280878952	1.06145249	3.05E-12	4.97E-08	NA	N
Edem1	0.883424408	0.684618895	0.023784653	0.019048688	0.774960358	3.09E-12	5.04E-08	NA	N
Morc4	2.14571949	1.580100411	0.060060109	0.044663332	0.736396541	3.18E-12	5.18E-08	NA	N
S100a1	5.628415301	4.314011867	0.150368353	0.115112824	0.76647007	3.26E-12	5.31E-08	NA	N
Vamp5	0.246508804	0.141487905	0.013332899	0.008590995	0.573966945	3.38E-12	5.51E-08	NA	N
Tcp1	6.865209472	7.746234596	0.090501263	0.082082819	1.128331863	3.48E-12	5.68E-08	NA	N
Ube2k	4.001821494	4.568233683	0.056815521	0.05399177	1.141538594	3.54E-12	5.77E-08	NA	N
Fam84b	0.444444444	0.313555454	0.016904243	0.013275045	0.705499772	3.65E-12	5.95E-08	NA	N
Lamp1	8.028536733	6.992697398	0.125704594	0.107907942	0.870980308	3.65E-12	5.95E-08	NA	N
Cmas	1.762598664	1.460976723	0.036451949	0.031071371	0.828876563	3.71E-12	6.05E-08	NA	N
Ccnb2	1.573770492	1.904153355	0.04035461	0.036286257	1.209930777	3.97E-12	6.48E-08	NA	N
Cdkn1b	0.13236187	0.286627111	0.009548042	0.014806904	2.165480971	4.19E-12	6.83E-08	NA	N
Sgpl1	0.954462659	0.725696029	0.027294134	0.020750902	0.760318931	4.20E-12	6.85E-08	NA	N
Eif3e	5.917425622	6.838429941	0.096411304	0.087899109	1.155642737	4.30E-12	7.00E-08	NA	N
Cstb	7.831815422	6.875399361	0.113319682	0.099101987	0.877880669	4.70E-12	7.66E-08	NA	N
Foxo4	1.802671524	1.369237791	0.048773064	0.036241472	0.759560337	4.73E-12	7.71E-08	NA	Y
Cers6	0.193685489	0.106344135	0.010817196	0.00695678	0.54905577	5.40E-12	8.80E-08	NA	N
Mgat4b	0.70188221	0.52715655	0.022254381	0.017587064	0.751061278	5.72E-12	9.33E-08	NA	N
Morf4l1	6.992106861	7.857142857	0.082036854	0.082570607	1.123716072	6.11E-12	9.96E-08	NA	N
Ptprf	1.579842137	1.278411684	0.040511817	0.03332938	0.809202169	6.30E-12	1.03E-07	NA	N
Cox17	2.825136612	2.321314468	0.056707139	0.044057524	0.821664502	6.49E-12	1.06E-07	NA	N
Srsf6	4.555555556	5.322683706	0.064064999	0.068173813	1.168393984	6.56E-12	1.07E-07	NA	N
Ywhaq	9.438372799	10.60611593	0.109439992	0.110028197	1.123722929	6.59E-12	1.07E-07	NA	N
Trim25	0.543412265	0.39023277	0.019077391	0.014731783	0.7181155	6.60E-12	1.08E-07	NA	N
Dmxl1	0.732240437	0.544500228	0.023498346	0.018027566	0.743608521	6.88E-12	1.12E-07	NA	N
Atp6v1g1	10.09836066	8.932907348	0.130349686	0.10445872	0.884589851	7.22E-12	1.18E-07	NA	N
Otulin	0.992714026	0.798265632	0.028757268	0.024383439	0.804124462	7.84E-12	1.28E-07	NA	N
Slc45a4	0.335154827	0.22318576	0.014385256	0.010665918	0.665918382	8.34E-12	1.36E-07	NA	N
Colec12	0.358834244	0.224098585	0.016464971	0.011003547	0.624518392	8.86E-12	1.44E-07	NA	Y
Srebf2	0.893139041	0.656777727	0.028957188	0.021275332	0.735358883	8.97E-12	1.46E-07	NA	N
Pbld1	0.21129326	0.121862163	0.01165841	0.007886819	0.576744204	9.09E-12	1.48E-07	NA	N
Lin28a	3.35033394	2.934732999	0.055308309	0.048694887	0.875952383	9.14E-12	1.49E-07	NA	Y
Acox1	0.637522769	0.45686901	0.022891506	0.017513082	0.716631675	9.40E-12	1.53E-07	NA	N
Rae1	1.902853673	2.276129621	0.037412186	0.035684144	1.196166396	9.44E-12	1.54E-07	NA	N
Sh3d19	0.616879174	0.456412597	0.020838803	0.016393895	0.73987357	9.61E-12	1.57E-07	NA	N
Copa	1.151791135	0.908717481	0.028706811	0.022678105	0.788960301	9.65E-12	1.57E-07	NA	N
Fkbp4	9.706739526	10.69009585	0.103394546	0.09538533	1.101306553	9.73E-12	1.59E-07	NA	N
Rpl10	39.86095932	42.7535372	0.349517136	0.286646346	1.07256669	9.83E-12	1.60E-07	NA	N
Hnrnpa3	7.591985428	8.561843907	0.087474726	0.089168574	1.127747674	9.88E-12	1.61E-07	NA	Y
Abcc5	0.577413479	0.42355089	0.02005061	0.015990766	0.733531352	1.02E-11	1.66E-07	NA	N
Lhx1	0.197328476	0.69237791	0.01488771	0.047610702	3.508758207	1.04E-11	1.70E-07	Y	Y
Tra2b	4.003035823	4.600182565	0.056886861	0.056204911	1.14917347	1.04E-11	1.70E-07	NA	N
Phlda1	2.68852459	2.053400274	0.082288976	0.056303073	0.763764736	1.04E-11	1.70E-07	NA	Y
Fzd4	0.277474196	0.167959836	0.013798913	0.009468633	0.605316957	1.04E-11	1.70E-07	NA	Y
Net1	1.19914997	0.960292104	0.029708484	0.024300871	0.800810681	1.07E-11	1.74E-07	NA	N
Cnn3	1.711596843	2.095846645	0.05374269	0.047718283	1.224497845	1.08E-11	1.76E-07	NA	N
Impdh2	5.352762599	6.154267458	0.088389713	0.07907084	1.149736672	1.12E-11	1.83E-07	NA	N
Clns1a	2.804493018	3.252852579	0.048470277	0.0447338	1.159871876	1.23E-11	2.00E-07	NA	N
Rpl35a	47.69398907	43.86718393	0.435996928	0.32704461	0.919763366	1.23E-11	2.01E-07	NA	N
Nckap1	1.160898604	0.931081698	0.028137775	0.022992287	0.802035333	1.26E-11	2.06E-07	NA	N
Sptssa	4.979356406	4.321314468	0.07281427	0.055368156	0.867845986	1.27E-11	2.08E-07	NA	N
Adam10	0.486338798	0.354632588	0.017575829	0.013872782	0.729188355	1.32E-11	2.15E-07	NA	N
Emilin1	0.378263509	0.240073026	0.018654037	0.012213182	0.634671387	1.36E-11	2.22E-07	NA	N
Hnrnpa0	1.763812993	1.432222729	0.03994271	0.031974708	0.81200373	1.37E-11	2.23E-07	NA	N
Ciapin1	1.840315726	2.205842081	0.037028383	0.035497418	1.198621547	1.41E-11	2.30E-07	NA	N
Rgl1	0.253794778	0.155636696	0.012996612	0.008945026	0.613238367	1.43E-11	2.33E-07	NA	N
Cab39	1.196721311	0.942492013	0.030076116	0.023379517	0.787561819	1.44E-11	2.35E-07	NA	N
Fabp5	2.387978142	2.923779096	0.072330854	0.065414684	1.224374313	1.45E-11	2.37E-07	NA	N
Sptbn1	1.126290225	0.895481515	0.028537204	0.023012546	0.795071728	1.48E-11	2.41E-07	NA	N
Cul3	0.941712204	0.736649932	0.025191472	0.02001943	0.782245285	1.56E-11	2.54E-07	NA	N
Ddt	10.49301761	8.761296212	0.184453856	0.142415794	0.834964406	1.67E-11	2.73E-07	NA	N
Csnk1g2	0.83424408	0.639434048	0.024593873	0.019223384	0.766483172	1.69E-11	2.75E-07	NA	N
Aurka	1.265330905	1.594249201	0.037207499	0.035368379	1.259946466	1.81E-11	2.96E-07	NA	N
Ybx1	25.59137826	28.00273848	0.264084373	0.248564896	1.094225492	1.84E-11	3.00E-07	NA	N
Gfpt1	0.486945962	0.360565952	0.017237044	0.013810315	0.740463993	1.84E-11	3.01E-07	NA	Y
Cox7a2	15.39465695	13.91191237	0.171802983	0.137175508	0.903684467	1.92E-11	3.12E-07	NA	N
Xlr4b	0.720704311	0.550433592	0.023440239	0.018900992	0.763743998	1.94E-11	3.16E-07	NA	N
Snhg18	0.548269581	0.396622547	0.019773034	0.015004999	0.723407901	1.94E-11	3.16E-07	NA	N
Synj1	0.50941105	0.358740301	0.01924064	0.014276866	0.704225597	2.01E-11	3.29E-07	NA	N
Tbx3	0.709775349	0.517571885	0.02528551	0.019037754	0.729205213	2.24E-11	3.65E-07	NA	Y
Rbm17	2.415907711	2.80146052	0.042271239	0.038272978	1.159589213	2.25E-11	3.67E-07	NA	N
Utp14b	0.421979356	0.272934733	0.017599756	0.011876326	0.64679641	2.31E-11	3.77E-07	NA	Y
Crtap	0.541590771	0.38658147	0.019118483	0.01388866	0.713788879	2.36E-11	3.85E-07	NA	N
Trp53inp1	0.191863995	0.110908261	0.011922787	0.009400802	0.578056664	2.39E-11	3.90E-07	NA	N
Rpl39	33.56102004	31.00136924	0.319499965	0.262766161	0.923731436	2.42E-11	3.94E-07	NA	N
Dpp4	1.596842744	1.265175719	0.041718744	0.032630359	0.792298254	2.51E-11	4.10E-07	NA	Y
Dazap1	2.289010322	2.74167047	0.043578847	0.043250685	1.197753651	2.71E-11	4.42E-07	NA	N
Ost4	6.808136005	5.833865815	0.118763311	0.091883037	0.856896192	2.95E-11	4.81E-07	NA	N
Dram1	0.279902854	0.171611136	0.014626456	0.009891511	0.613109635	2.95E-11	4.82E-07	NA	N
Ppp4r2	1.238615665	1.010953902	0.029562513	0.024936588	0.816196606	2.96E-11	4.83E-07	NA	N
Sap30l	0.49605343	0.344591511	0.019470478	0.014121308	0.694666118	2.96E-11	4.83E-07	NA	N
Rhpn2	0.594414086	0.439068918	0.020079921	0.015465181	0.738658333	3.10E-11	5.05E-07	NA	N
Spry2	0.397692775	0.693290735	0.020093167	0.026571832	1.743282199	3.10E-11	5.06E-07	NA	Y
Larp4b	1.375834851	1.126882702	0.031665885	0.026520155	0.819053756	3.27E-11	5.33E-07	NA	N
Arhgef5	0.468123862	0.345047923	0.01749836	0.014108834	0.737086809	3.30E-11	5.37E-07	NA	N
Dync1h1	0.638737098	0.491099954	0.02043482	0.016758435	0.76886086	3.30E-11	5.39E-07	NA	N
Tmem135	0.338797814	0.226380648	0.015255837	0.011029536	0.668188042	3.37E-11	5.49E-07	NA	N
Lrrc8b	0.108075288	0.050661798	0.008074832	0.005029492	0.468763942	3.40E-11	5.55E-07	NA	N
0610005C13Rik	1.114754098	0.852578731	0.035243573	0.028154109	0.764813274	3.43E-11	5.59E-07	NA	N
Polr2c	3.336976321	3.821999087	0.050843408	0.045894311	1.14534798	3.49E-11	5.69E-07	NA	N
Slc30a1	0.42380085	0.297581013	0.016745515	0.01268408	0.702171818	3.68E-11	6.00E-07	NA	N
Slc12a7	0.378263509	0.256047467	0.015922992	0.011651086	0.676902372	4.06E-11	6.62E-07	NA	N
Glrx	4.466302368	3.682336832	0.087246855	0.068314357	0.824471012	4.06E-11	6.62E-07	NA	N
Myo7a	0.361262902	0.245093565	0.015532569	0.01163343	0.678435464	4.26E-11	6.94E-07	NA	Y
Abi2	0.678809957	0.515746235	0.021344583	0.017039802	0.759780007	4.27E-11	6.97E-07	NA	N
B4galt5	0.630236794	0.455956184	0.022280803	0.016645655	0.72346805	4.32E-11	7.04E-07	NA	N
Rbm8a	6.61627201	7.387950707	0.082495526	0.07515803	1.11663346	4.35E-11	7.09E-07	NA	N
Nme2	0.402550091	0.28297581	0.015768974	0.011856744	0.702958008	4.35E-11	7.10E-07	NA	N
Pdcd6ip	0.950212508	0.764947513	0.024863633	0.020850117	0.80502783	4.36E-11	7.10E-07	NA	N
Uqcrh	13.89617486	12.77361935	0.124566138	0.10116943	0.91921838	4.39E-11	7.16E-07	NA	N
Rps17	49.06496661	44.97763578	0.45981091	0.337434132	0.916695534	4.84E-11	7.89E-07	NA	N
Jade1	1.554948391	1.246462802	0.040881294	0.033256583	0.8016104	4.92E-11	8.03E-07	NA	N
Brix1	2.140862174	2.539936102	0.047026696	0.042762383	1.186408043	4.93E-11	8.04E-07	NA	N
Sec63	0.70856102	0.551346417	0.021318807	0.017538645	0.778121293	5.00E-11	8.16E-07	NA	N
Clasp2	0.157255616	0.302145139	0.010276064	0.014247273	1.921363105	5.10E-11	8.31E-07	NA	N
Klf8	0.207043109	0.1159288	0.011688877	0.007509029	0.559925903	5.16E-11	8.41E-07	NA	N
1110004F10Rik	3.309046752	3.807850297	0.051030669	0.048879509	1.150739347	5.17E-11	8.44E-07	NA	N
Atp2b1	3.024286582	2.507074395	0.060084674	0.047560287	0.828980431	5.19E-11	8.47E-07	NA	N
Agpat3	1.208864602	0.970333181	0.032763932	0.026996597	0.802681441	5.22E-11	8.51E-07	NA	N
Npc1	0.868852459	0.679141944	0.025186111	0.020382525	0.781653936	5.28E-11	8.61E-07	NA	Y
Efnb1	0.970248937	0.767229576	0.028933929	0.023577168	0.790755389	5.60E-11	9.14E-07	NA	Y
Cd164	2.215543412	1.866727522	0.041631022	0.034566143	0.842559668	5.69E-11	9.28E-07	NA	N
Nudt11	0.618700668	0.420356002	0.023337884	0.01578685	0.679417404	5.74E-11	9.36E-07	NA	Y
Dgat2	1.54948391	1.209036969	0.042634499	0.033135261	0.780283655	5.76E-11	9.39E-07	NA	N
Tpp1	1.329690346	1.08443633	0.03254834	0.026788549	0.815555542	5.77E-11	9.41E-07	NA	N
Trim44	0.788099575	0.607028754	0.023452218	0.018355448	0.770243727	5.82E-11	9.49E-07	NA	N
Greb1l	0.552519733	0.421268827	0.01950344	0.01612848	0.762450284	5.91E-11	9.64E-07	NA	Y
Gabarap	5.559198543	4.939297125	0.077293305	0.063737537	0.888490865	6.11E-11	9.96E-07	NA	N
Atp11a	0.176077717	0.096303058	0.010778304	0.006933648	0.546934953	6.27E-11	1.02E-06	NA	N
Cox6c	12.02853673	10.7028754	0.156424675	0.120948152	0.889790308	6.31E-11	1.03E-06	NA	N
Rnf128	1.475409836	1.146508444	0.038482897	0.028436162	0.777077945	6.50E-11	1.06E-06	NA	N
Pgam1	11.79356406	13.03012323	0.130125575	0.123967646	1.104850338	6.65E-11	1.08E-06	NA	N
Bach1	0.317547055	0.214513921	0.014177701	0.010600419	0.675534278	6.80E-11	1.11E-06	NA	N
Igfbp4	2.52944748	1.990415335	0.063398392	0.048046736	0.786897277	6.86E-11	1.12E-06	NA	N
Stoml2	3.047358834	3.476951164	0.048345533	0.044506491	1.14097202	7.40E-11	1.21E-06	NA	N
Rsl1d1	3.724347298	4.381560931	0.056905886	0.060296545	1.17646411	7.48E-11	1.22E-06	NA	N
Id3	10.54219794	9.123231401	0.166936814	0.128733467	0.865401262	7.92E-11	1.29E-06	NA	Y
Tcn2	1.676988464	1.31811958	0.046334627	0.036284529	0.786003964	8.14E-11	1.33E-06	NA	Y
Pyurf	0.957498482	0.752624372	0.026200789	0.020829988	0.786031922	8.20E-11	1.34E-06	NA	N
Ncl	23.98421372	28.38338658	0.2817036	0.361754906	1.183419515	8.40E-11	1.37E-06	NA	N
Sdhd	4.880388585	4.272021908	0.069533993	0.053965373	0.875344623	8.40E-11	1.37E-06	NA	N
Rpl34	35.99453552	33.17708809	0.333831465	0.249859145	0.92172569	8.68E-11	1.42E-06	NA	N
Lgals2	4.996357013	3.77863989	0.15173028	0.118310657	0.756279001	8.69E-11	1.42E-06	NA	Y
Canx	5.074681239	4.545413053	0.06582333	0.054022028	0.895704152	9.15E-11	1.49E-06	NA	N
Rps16	72.97024894	70.16932907	0.407937596	0.372265349	0.961615591	9.15E-11	1.49E-06	NA	N
Tpm4	2.748026715	3.24783204	0.060002975	0.055282708	1.181877899	9.33E-11	1.52E-06	NA	N
Ilf2	2.180935033	2.645367412	0.044174278	0.044830438	1.212951038	9.38E-11	1.53E-06	NA	N
Nfat5	0.37704918	0.267001369	0.01501089	0.011610293	0.708134066	9.76E-11	1.59E-06	NA	N
Ube2v2	2.468731026	2.917845733	0.045902643	0.044536043	1.181921279	1.02E-10	1.66E-06	NA	N
Nbr1	0.524590164	0.381560931	0.018349117	0.013959378	0.727350525	1.05E-10	1.71E-06	NA	N
Slc39a8	2.676381299	2.220447284	0.056252813	0.043636233	0.829645344	1.07E-10	1.75E-06	NA	Y
Rpl9-ps6	1.92653309	1.596531264	0.038055685	0.02980091	0.8287069	1.10E-10	1.80E-06	NA	N
Smc3	2.067395264	2.463715199	0.04256437	0.040258635	1.191700127	1.13E-10	1.85E-06	NA	N
Ncoa6	0.347905282	0.242355089	0.014495808	0.011110436	0.696612272	1.17E-10	1.91E-06	NA	N
Asb1	0.283545841	0.18986764	0.013452253	0.010299641	0.669618852	1.18E-10	1.92E-06	NA	Y
Vps36	1.963570128	2.3514377	0.04224379	0.040666891	1.197531816	1.28E-10	2.09E-06	NA	N
Pdzd3	0.255009107	0.157005933	0.013620011	0.00928863	0.615687553	1.32E-10	2.15E-06	NA	N
Ramp2	0.92653309	0.710178001	0.027162221	0.020215824	0.766489625	1.34E-10	2.19E-06	NA	Y
1110008P14Rik	1.478445659	1.202647193	0.034383594	0.027253802	0.813453769	1.38E-10	2.25E-06	NA	N
Naa38	2.873709775	2.431309904	0.050207344	0.038740533	0.846052696	1.39E-10	2.27E-06	NA	N
Ctnnd1	0.778384942	0.605203104	0.022725814	0.018051188	0.77751132	1.40E-10	2.28E-06	NA	N
Slc35e1	0.35701275	0.235052487	0.015485332	0.010821932	0.658386814	1.40E-10	2.29E-06	NA	N
Arf6	1.086824529	0.890460977	0.028283062	0.024275838	0.819323591	1.44E-10	2.35E-06	NA	N
Ddx5	6.018822101	6.84527613	0.075003087	0.078947776	1.137311589	1.47E-10	2.40E-06	NA	N
Asf1a	1.531876138	1.81013236	0.036400812	0.031900742	1.181644073	1.49E-10	2.43E-06	NA	N
Sh3bgrl2	0.673345477	0.522136011	0.021731382	0.01760212	0.775435537	1.49E-10	2.43E-06	NA	N
Mt1	19.68002429	14.99771794	0.505432706	0.381543991	0.762078223	1.50E-10	2.45E-06	NA	N
Prmt5	1.293260474	1.589228663	0.031590059	0.030990415	1.228854276	1.52E-10	2.48E-06	NA	N
Synrg	0.321190043	0.214513921	0.014205871	0.010220048	0.667872263	1.70E-10	2.77E-06	NA	N
Irf6	0.553126897	0.402555911	0.020043448	0.015023118	0.727782201	1.70E-10	2.78E-06	NA	N
Eps8	0.819064967	0.632131447	0.026446413	0.021243968	0.771772048	1.71E-10	2.79E-06	NA	N
Rps27a	91.62173649	87.5399361	0.526275257	0.45804135	0.955449432	1.72E-10	2.80E-06	NA	N
Rin2	0.275045537	0.16704701	0.014300513	0.009071493	0.607343104	1.75E-10	2.86E-06	NA	N
Tmem208	2.964177292	2.608397992	0.044708831	0.037948617	0.879973677	1.93E-10	3.15E-06	NA	N
Dapk3	0.643594414	0.501597444	0.021676402	0.017831901	0.779368859	1.93E-10	3.16E-06	NA	N
Sfr1	3.600485732	4.150159744	0.058296387	0.055724223	1.152666627	1.98E-10	3.23E-06	NA	N
Tspan13	4.345476624	3.673664993	0.08403924	0.069833149	0.845399783	2.02E-10	3.29E-06	NA	Y
Fxyd2	2.500910747	1.949338202	0.079183371	0.062148983	0.779451328	2.03E-10	3.31E-06	NA	N
Pxn	0.481481481	0.339570972	0.017967525	0.013257543	0.705262788	2.05E-10	3.35E-06	NA	N
Stmn1	11.00789314	12.88635326	0.19391169	0.188619734	1.170646653	2.09E-10	3.41E-06	NA	N
Plekhh1	0.387370978	0.25650388	0.016928127	0.011673312	0.662165971	2.14E-10	3.50E-06	NA	Y
Cep170b	0.724347298	0.567777271	0.022388481	0.018315856	0.783846743	2.22E-10	3.61E-06	NA	N
Pkdcc	0.89435337	0.707895938	0.033152672	0.02684945	0.791517047	2.24E-10	3.65E-06	NA	N
Cd59a	1.486945962	1.183934277	0.039888862	0.031913346	0.796218764	2.31E-10	3.77E-06	NA	N
Ewsr1	2.63630844	3.077133729	0.04596291	0.044444118	1.167213093	2.37E-10	3.86E-06	NA	N
Tpr	2.599878567	3.041533546	0.046569528	0.044764772	1.169875234	2.39E-10	3.90E-06	NA	N
Steap2	0.329083182	0.227293473	0.015020526	0.01150212	0.690686994	2.39E-10	3.90E-06	NA	Y
Rreb1	0.278688525	0.189411228	0.013154146	0.010109495	0.679652053	2.46E-10	4.01E-06	NA	Y
Ugcg	0.333940498	0.227749886	0.014479035	0.010699967	0.682007386	2.48E-10	4.04E-06	NA	N
Pycard	0.528233151	0.76631675	0.021234965	0.023687698	1.450716883	2.53E-10	4.13E-06	NA	N
Tnfrsf12a	1.773527626	1.433591967	0.041904991	0.031982537	0.80832796	2.53E-10	4.13E-06	NA	N
Cited4	0.285367335	0.16522136	0.01548296	0.009771911	0.57897783	2.58E-10	4.21E-06	NA	Y
Ero1l	0.49058895	0.36558649	0.018297279	0.014878282	0.745199195	2.58E-10	4.21E-06	NA	N
Rbmxl1	1.873102611	2.258785942	0.04688985	0.043759625	1.205906142	2.61E-10	4.26E-06	NA	N
Susd6	0.267152398	0.18621634	0.012600887	0.010105675	0.697041617	2.76E-10	4.50E-06	NA	N
Mttp	2.257437766	1.796896394	0.056964172	0.045111202	0.795989339	2.76E-10	4.50E-06	NA	Y
Morf4l2	14.77595628	12.98858969	0.195975543	0.143875027	0.879035471	2.80E-10	4.56E-06	NA	N
Dst	0.482695811	0.359653126	0.017844661	0.014397249	0.745092703	2.88E-10	4.70E-06	NA	Y
Eef1b2	18.60655738	17.41989959	0.145861207	0.123345474	0.936223678	3.00E-10	4.90E-06	NA	N
Abcb10	0.333333333	0.233226837	0.014500257	0.011162009	0.699680511	3.05E-10	4.97E-06	NA	Y
Dennd5b	0.84092289	0.637151985	0.025044009	0.018434099	0.757681819	3.12E-10	5.09E-06	NA	N
F10	0.488160291	0.355545413	0.019713308	0.015454493	0.728337432	3.18E-10	5.18E-06	NA	N
Mirg	0.619307832	0.457325422	0.022824574	0.017286018	0.738446049	3.22E-10	5.26E-06	NA	N
Gm6133	0.587128112	0.454586947	0.019141102	0.015690047	0.77425512	3.22E-10	5.26E-06	NA	N
Pim1	0.293867638	0.521223186	0.017304309	0.023317075	1.773666502	3.24E-10	5.29E-06	NA	N
Tceal9	20.56648452	19.05476951	0.195998263	0.174965339	0.926496188	3.31E-10	5.39E-06	NA	N
Slc27a4	0.297510625	0.191693291	0.014037775	0.00970019	0.644324183	3.53E-10	5.76E-06	NA	N
Cdk5rap1	0.265938069	0.170698311	0.013574203	0.009621126	0.641872417	3.58E-10	5.84E-06	NA	N
Hsph1	2.043715847	1.691921497	0.041321393	0.031900846	0.827865331	3.60E-10	5.86E-06	NA	N
Itgav	0.274438373	0.172523962	0.013525674	0.009184795	0.628643728	3.64E-10	5.94E-06	NA	N
Ibtk	0.671523983	0.507074395	0.022009965	0.016634011	0.755109882	3.72E-10	6.06E-06	NA	N
Myo18a	0.56284153	0.411684162	0.02083876	0.016105799	0.731438852	3.79E-10	6.19E-06	NA	N
Vkorc1	2.945962356	2.476494751	0.065599846	0.055350735	0.840640325	3.82E-10	6.23E-06	NA	N
Piga	0.21797207	0.14057508	0.011276886	0.008326932	0.644922442	4.21E-10	6.86E-06	NA	N
Dpysl2	0.182149362	0.363304427	0.012496567	0.018012522	1.994541305	4.24E-10	6.91E-06	NA	N
Ptpn14	0.375834851	0.272021908	0.016073054	0.012895084	0.723780424	4.27E-10	6.96E-06	NA	Y
Bod1	1.189435337	0.974897307	0.030614822	0.025693499	0.819630355	4.34E-10	7.08E-06	NA	N
Ank	0.361870067	0.25832953	0.015028978	0.011708436	0.713873718	4.60E-10	7.50E-06	NA	N
Srsf3	13.29083182	14.88361479	0.152305016	0.156223035	1.119840729	4.67E-10	7.62E-06	NA	N
Nme4	1.0856102	1.338201734	0.029932686	0.028224379	1.232672403	4.85E-10	7.92E-06	NA	N
Sema4g	0.197328476	0.116841625	0.011213251	0.007530293	0.592117403	5.09E-10	8.31E-06	NA	Y
Clptm1l	0.755919854	0.608397992	0.022248211	0.019020954	0.804844572	5.10E-10	8.31E-06	NA	N
Ptbp3	0.891317547	0.716567777	0.02422969	0.019956565	0.803942186	5.21E-10	8.50E-06	NA	N
Polr2d	1.578627808	1.898676403	0.034866103	0.033644718	1.202738476	5.37E-10	8.77E-06	NA	N
2210011C24Rik	2.080145719	1.68005477	0.054618945	0.044328505	0.807662056	5.41E-10	8.83E-06	NA	N
Larp4	0.995142684	0.800091283	0.026764464	0.02175263	0.803996548	5.43E-10	8.85E-06	NA	N
Glrx3	4.357619915	4.933820173	0.066493926	0.060462894	1.132228205	5.43E-10	8.86E-06	NA	N
Ganab	1.548876746	1.305340027	0.033836562	0.029112486	0.842765592	5.50E-10	8.97E-06	NA	N
Slc39a4	0.92106861	0.692834322	0.029640489	0.021847453	0.752207072	5.54E-10	9.03E-06	NA	N
Kbtbd2	0.327261688	0.2355089	0.013697112	0.010998904	0.719634802	5.70E-10	9.30E-06	NA	N
1190002N15Rik	0.302367942	0.213144683	0.013436293	0.010642438	0.704918258	5.71E-10	9.31E-06	NA	Y
Stard3	0.459016393	0.334550434	0.017167506	0.012990887	0.728842016	5.85E-10	9.54E-06	NA	N
Ddx39	4.748026715	5.403925148	0.073993029	0.06737533	1.138141268	6.18E-10	1.01E-05	NA	N
Grrp1	0.107468124	0.26882702	0.009210465	0.016183252	2.5014582	6.21E-10	1.01E-05	NA	Y
Rgp1	0.166970249	0.09493382	0.010109819	0.006682223	0.568567279	6.29E-10	1.03E-05	NA	N
Gal3st1	0.236187007	0.152441807	0.012284723	0.008981722	0.645428424	6.35E-10	1.04E-05	NA	N
Xlr3b	0.425622344	0.324509356	0.016947525	0.014336908	0.762434964	6.40E-10	1.04E-05	NA	N
5031439G07Rik	0.384335155	0.27065267	0.016893865	0.0128516	0.704210028	6.41E-10	1.05E-05	NA	N
Trip12	1.559198543	1.27065267	0.03567356	0.027793224	0.814939621	6.54E-10	1.07E-05	NA	N
Slc12a6	0.191256831	0.1159288	0.010637351	0.007397179	0.60614201	6.54E-10	1.07E-05	NA	N
Cox8a	18.24954463	16.68598813	0.199105287	0.162364713	0.914323534	6.67E-10	1.09E-05	NA	N
Cldn2	0.989678203	0.781834779	0.030806572	0.025028268	0.789988884	6.71E-10	1.09E-05	NA	Y
Emp1	0.113539769	0.052487449	0.008712189	0.005062274	0.462282502	6.77E-10	1.10E-05	NA	N
Pacs2	0.275652702	0.190324053	0.012635977	0.009787308	0.690448712	6.85E-10	1.12E-05	NA	N
Tab2	0.616879174	0.475125513	0.019541642	0.015657889	0.770208386	7.06E-10	1.15E-05	NA	N
Rpl6	59.67152398	62.7790963	0.392389395	0.293683705	1.052077978	7.25E-10	1.18E-05	NA	N
Lrp6	0.425622344	0.330899133	0.015798531	0.013627604	0.777447749	7.39E-10	1.21E-05	NA	N
Txnl4a	3.340012143	3.80146052	0.048235871	0.04612093	1.138157694	7.82E-10	1.27E-05	NA	N
B3gat3	0.819064967	0.651757188	0.022999859	0.018629525	0.795733202	8.19E-10	1.34E-05	NA	N
Sec16a	0.374013358	0.261980831	0.015312034	0.011197446	0.700458487	8.55E-10	1.40E-05	NA	N
Ifi27l2b	0.369763206	0.245093565	0.016763427	0.012021091	0.662839246	8.74E-10	1.43E-05	NA	N
Ythdf3	0.786278081	0.626198083	0.022272157	0.018105114	0.79640791	8.84E-10	1.44E-05	NA	N
Camsap3	0.751062538	0.593336376	0.022724394	0.018547523	0.789995967	9.14E-10	1.49E-05	NA	N
Ube4a	0.336976321	0.234139662	0.014295014	0.010498758	0.694825268	1.02E-09	1.66E-05	NA	N
Gnptab	0.449908925	0.320858056	0.018196336	0.013614895	0.713162237	1.04E-09	1.69E-05	NA	N
Foxk1	0.234365513	0.156549521	0.011769647	0.00900743	0.66797166	1.05E-09	1.72E-05	NA	N
Gtf2e2	1.559198543	1.851665906	0.034613446	0.032205606	1.187575447	1.07E-09	1.74E-05	NA	N
Dcaf7	0.486945962	0.360109539	0.017701584	0.01348753	0.739526697	1.07E-09	1.75E-05	NA	N
Cst3	10.07346691	8.801004108	0.152535432	0.109431976	0.873681741	1.07E-09	1.75E-05	NA	N
Yme1l1	0.865209472	1.151985395	0.026151832	0.028656708	1.331452593	1.09E-09	1.78E-05	NA	N
Rere	1.054644809	0.84527613	0.027984765	0.022161286	0.801479439	1.12E-09	1.82E-05	NA	N
Tob1	0.261080753	0.174806025	0.012851356	0.009663171	0.669547727	1.14E-09	1.87E-05	NA	N
Nudcd2	3.744383728	4.259698768	0.052833723	0.052388621	1.137623459	1.16E-09	1.89E-05	NA	N
Sulf2	0.917425622	0.740301232	0.025687126	0.021035625	0.806933243	1.17E-09	1.91E-05	NA	N
Snrpg	6.845780206	6.03331812	0.095159832	0.068435761	0.881319285	1.19E-09	1.95E-05	NA	N
Txndc17	12.56648452	11.21314468	0.165402508	0.130643158	0.892305614	1.22E-09	2.00E-05	NA	N
8-Mar	0.293867638	0.210406207	0.012994544	0.010370096	0.715989718	1.23E-09	2.00E-05	NA	N
Hey1	0.264116576	0.169785486	0.014114942	0.010010527	0.642842978	1.26E-09	2.05E-05	NA	N
Tead2	2.385549484	2.830214514	0.068821443	0.061473744	1.186399416	1.30E-09	2.12E-05	NA	N
Arhgap17	0.565270188	0.43404838	0.018922926	0.015045813	0.767860023	1.30E-09	2.12E-05	NA	N
Pitx2	0.328476017	0.238703788	0.014917737	0.012199833	0.726700812	1.31E-09	2.14E-05	NA	Y
Ly75	0.464480874	0.343678686	0.017367123	0.013466935	0.739919994	1.31E-09	2.14E-05	NA	Y
Arhgap21	0.282938676	0.18804199	0.013555596	0.009796798	0.664603342	1.35E-09	2.19E-05	NA	N
Mgst3	3.108075288	2.525787312	0.073166677	0.055256059	0.812653194	1.35E-09	2.20E-05	NA	N
Snrpa1	3.764420158	4.261980831	0.058320033	0.053825678	1.132174585	1.38E-09	2.26E-05	NA	N
Naa30	0.530054645	0.395709722	0.0184044	0.013936252	0.746545145	1.39E-09	2.26E-05	NA	N
Slbp	2.696417729	3.234596075	0.059570403	0.05831172	1.199590123	1.42E-09	2.31E-05	NA	N
Pfdn2	5.360655738	5.922409859	0.065457934	0.062245206	1.104792053	1.47E-09	2.40E-05	NA	N
Dffa	0.623557984	0.487905066	0.019872528	0.016226777	0.782453402	1.49E-09	2.43E-05	NA	N
Otud4	0.724954463	0.568690096	0.021985733	0.017559063	0.784449404	1.56E-09	2.55E-05	NA	N
Pikfyve	0.332726169	0.234596075	0.014572149	0.011251241	0.70507251	1.61E-09	2.63E-05	NA	N
Vbp1	1.754705525	2.178913738	0.038827135	0.041222899	1.241754646	1.63E-09	2.65E-05	NA	N
Herpud1	0.7619915	0.602464628	0.025339634	0.020440264	0.790644815	1.63E-09	2.66E-05	NA	N
Cpeb4	0.195506982	0.11775445	0.011411806	0.00784916	0.602303041	1.63E-09	2.66E-05	NA	N
Usp12	0.328476017	0.225467823	0.014567445	0.010575228	0.686405738	1.66E-09	2.71E-05	NA	N
Limk2	0.530661809	0.384755819	0.020687357	0.014867672	0.72504901	1.72E-09	2.80E-05	NA	N
Mtmr2	0.435336976	0.649018713	0.017337269	0.020339836	1.490842148	1.72E-09	2.81E-05	NA	N
Cdca8	2.568913175	3.010041077	0.046587775	0.046420775	1.171717715	1.73E-09	2.82E-05	NA	N
Fcgr3	0.233758349	0.150616157	0.013320244	0.010129085	0.644324183	1.76E-09	2.88E-05	NA	N
Map4	0.588949605	0.449566408	0.019761896	0.015414978	0.763335953	1.83E-09	2.98E-05	NA	N
Trim41	0.3047966	0.206298494	0.013862893	0.010133779	0.676839879	1.84E-09	3.00E-05	NA	N
Nap1l1	9.743776563	10.80693747	0.115855492	0.113241319	1.109111791	1.91E-09	3.11E-05	NA	N
2510039O18Rik	0.505768063	0.397078959	0.017260844	0.014880916	0.785100896	2.00E-09	3.27E-05	NA	N
Cd38	0.234972678	0.146052031	0.012653654	0.008724887	0.621570272	2.03E-09	3.32E-05	NA	N
Sec31a	1.090467517	0.893199452	0.028066622	0.022857813	0.819097716	2.04E-09	3.33E-05	NA	N
Ccnd1	0.919854281	1.012779553	0.04875246	0.034082096	1.101021732	2.12E-09	3.46E-05	NA	N
Lamb1	0.528840316	0.410314925	0.022792828	0.020740774	0.775876786	2.14E-09	3.48E-05	NA	Y
Macf1	0.780206436	0.628936559	0.022777082	0.019006266	0.806115574	2.14E-09	3.48E-05	NA	N
Ltbr	0.608378871	0.461889548	0.020866696	0.016131057	0.759213658	2.14E-09	3.49E-05	NA	N
Rbbp4	1.806921676	2.207211319	0.039921824	0.040698993	1.221531264	2.15E-09	3.50E-05	NA	N
Tnfrsf1a	0.429872495	0.321770881	0.016405734	0.01308979	0.748526329	2.15E-09	3.50E-05	NA	N
Slc6a4	0.20582878	0.122318576	0.012043655	0.00805359	0.594273436	2.16E-09	3.53E-05	NA	N
Dnajc9	1.875531269	2.195801004	0.043089616	0.038685593	1.170762141	2.23E-09	3.63E-05	NA	N
Mmp15	0.298724954	0.204472843	0.014179059	0.010632002	0.684485311	2.23E-09	3.64E-05	NA	Y
Park7	9.876138434	10.67914194	0.094428079	0.085749162	1.081307438	2.26E-09	3.68E-05	NA	N
Coq10a	0.168184578	0.096759471	0.010421175	0.006855158	0.575317141	2.28E-09	3.72E-05	NA	N
Dek	4.683060109	5.292560475	0.068300588	0.065346466	1.13015002	2.42E-09	3.94E-05	NA	N
Bhmt2	0.268366727	0.172523962	0.013947645	0.00990532	0.642866436	2.46E-09	4.01E-05	NA	Y
Cdk8	0.630236794	0.497489731	0.020013177	0.01650885	0.789369544	2.47E-09	4.03E-05	NA	N
Usp34	1.047965999	0.855317207	0.026896787	0.021965696	0.816168853	2.48E-09	4.05E-05	NA	N
Rrn3	0.590771099	0.855773619	0.021866078	0.025188909	1.448570556	2.53E-09	4.13E-05	NA	N
Tex2	0.25136612	0.166134185	0.012882878	0.009461327	0.660925128	2.54E-09	4.14E-05	NA	N
Zfp207	2.386156648	2.846645367	0.043932805	0.04590769	1.19298344	2.57E-09	4.19E-05	NA	N
Lamp2	1.029751063	0.798722045	0.029825362	0.022505104	0.775645759	2.62E-09	4.28E-05	NA	N
Sqstm1	1.054644809	0.83477864	0.029159594	0.022652572	0.791525861	2.63E-09	4.28E-05	NA	N
Mfsd1	3.521554341	2.921497033	0.080635689	0.06585007	0.829604416	2.63E-09	4.28E-05	NA	N
Prss8	2.089860352	1.801916933	0.043715207	0.038374661	0.862218823	2.63E-09	4.29E-05	NA	N
Tjp1	0.740740741	0.595618439	0.023081628	0.019204755	0.804084893	2.63E-09	4.30E-05	NA	N
Bmt2	0.277474196	0.191693291	0.013000592	0.009870573	0.690850875	2.67E-09	4.35E-05	NA	N
Selenot	3.122647237	2.701506162	0.053986542	0.043431005	0.865133317	2.77E-09	4.52E-05	NA	N
Vegfa	0.233758349	0.153354633	0.012101388	0.008974624	0.656039168	2.78E-09	4.54E-05	NA	Y
Rnf149	0.862173649	0.699680511	0.024322133	0.020315714	0.811530846	2.81E-09	4.58E-05	NA	N
Uqcr11	8.726168792	7.774075764	0.12099742	0.094302676	0.890892206	2.84E-09	4.64E-05	NA	N
Atn1	0.369763206	0.262437243	0.014973513	0.011312948	0.709744072	2.86E-09	4.67E-05	NA	N
Arih1	0.624165149	0.489730717	0.020091763	0.016265834	0.784617208	2.87E-09	4.69E-05	NA	N
Clcn3	1.051608986	0.847558193	0.027836289	0.022041226	0.805963247	2.89E-09	4.71E-05	NA	N
Gsc	0.023072253	0.111364674	0.005122053	0.013701795	4.826779409	2.95E-09	4.82E-05	Y	Y
Rpl10-ps3	2.605343048	2.285714286	0.044121604	0.036215172	0.877317974	2.97E-09	4.85E-05	NA	N
B830012L14Rik	0.285367335	0.199908717	0.013080968	0.010212516	0.700531187	2.99E-09	4.88E-05	NA	N
Eif4e	3.989678203	4.557279781	0.055720169	0.057187837	1.142267509	3.03E-09	4.94E-05	NA	N
Pwwp2a	0.510625379	0.40073026	0.017408406	0.014523828	0.78478328	3.11E-09	5.07E-05	NA	N
Gnb4	0.785063752	0.608854404	0.026542696	0.021284594	0.775547722	3.19E-09	5.20E-05	NA	Y
Fam102b	0.247723133	0.165677773	0.013538964	0.010134868	0.668802185	3.21E-09	5.24E-05	NA	N
Cldn6	11.90953248	10.57873117	0.159043714	0.121034791	0.888257468	3.22E-09	5.26E-05	NA	N
Mrpl14	3.225865209	2.897307166	0.050937637	0.047292791	0.898148862	3.25E-09	5.29E-05	NA	N
Myo5b	0.302975106	0.213601095	0.014292915	0.011201276	0.705012032	3.27E-09	5.33E-05	NA	N
Bend3	0.259866424	0.17571885	0.01254697	0.009303855	0.676189125	3.29E-09	5.36E-05	NA	N
Wsb2	0.401335762	0.293016887	0.016674102	0.013103568	0.730104105	3.29E-09	5.37E-05	NA	N
Lefty2	0.013964784	0.083979918	0.003252512	0.010415665	6.013692378	3.32E-09	5.41E-05	Y	Y
Pdzk1	1.527018822	1.180739388	0.048170651	0.037060693	0.773231719	3.35E-09	5.46E-05	NA	Y
Gpd2	0.777777778	0.618439069	0.022746549	0.018312043	0.795135946	3.46E-09	5.64E-05	NA	N
Pdxdc1	0.595021251	0.464628024	0.019310251	0.015568552	0.780859546	3.50E-09	5.71E-05	NA	N
Psmd8	3.378263509	3.781834779	0.054177916	0.047787773	1.119461158	3.54E-09	5.78E-05	NA	N
Ccna2	2.01335762	2.356914651	0.03874537	0.037336523	1.170638851	3.65E-09	5.95E-05	NA	N
Tnks	0.511232544	0.391602008	0.01797119	0.014364005	0.765995852	3.67E-09	5.98E-05	NA	N
0610010K14Rik	0.928354584	1.187585577	0.024934954	0.026208606	1.279237048	3.76E-09	6.13E-05	NA	N
Emc1	0.409228901	0.303514377	0.016139717	0.012611461	0.741673856	3.76E-09	6.13E-05	NA	N
Tmem131	0.312689739	0.237790963	0.013305861	0.011541038	0.760469352	3.77E-09	6.15E-05	NA	N
0610040J01Rik	0.55616272	0.437699681	0.019648043	0.016379006	0.786999316	4.00E-09	6.53E-05	NA	Y
Fam171a1	0.310868245	0.220447284	0.01383417	0.010593983	0.709134135	4.19E-09	6.83E-05	NA	N
Tmem63b	0.987249545	0.807393884	0.026212805	0.021629071	0.81782148	4.33E-09	7.07E-05	NA	N
Sec24a	0.585913783	0.467822912	0.019863126	0.016507243	0.798450089	4.55E-09	7.42E-05	NA	N
Scarb1	0.964177292	0.759014149	0.02948544	0.02304736	0.787214297	4.59E-09	7.48E-05	NA	N
Hdac2	1.764420158	2.123231401	0.039615706	0.039405432	1.203359297	4.62E-09	7.54E-05	NA	N
Xlr3a	0.889496053	0.722501141	0.026417154	0.022314663	0.812258962	4.69E-09	7.65E-05	NA	N
Slc13a3	0.130540376	0.070743953	0.009309172	0.006091287	0.541931581	4.74E-09	7.74E-05	NA	Y
Eif4a3	2.397692775	2.819260612	0.048132208	0.04594389	1.175822291	4.76E-09	7.77E-05	NA	N
Cd55	0.468123862	0.299406664	0.021814538	0.013243624	0.639588554	4.78E-09	7.80E-05	NA	N
Nop56	3.008500304	3.507530808	0.05272363	0.052484792	1.16587351	4.81E-09	7.84E-05	NA	N
Cer1	2.748026715	4.097672296	0.144030638	0.159784201	1.491132627	4.86E-09	7.93E-05	NA	Y
Acsl3	1.236187007	1.002282063	0.033745454	0.027050261	0.810785146	5.29E-09	8.62E-05	NA	N
Bub3	2.892531876	3.319032405	0.053673905	0.049703749	1.147448861	5.30E-09	8.65E-05	NA	N
Pip5k1c	0.54948391	0.41122775	0.020049113	0.015253973	0.748389065	5.34E-09	8.70E-05	NA	N
6-Mar	0.559198543	0.435417618	0.018778559	0.015145158	0.778645837	5.45E-09	8.88E-05	NA	N
Upp1	0.575591985	1.216795984	0.035571878	0.060142551	2.11399049	5.51E-09	8.99E-05	Y	Y
Nudt21	4.488160291	4.973071657	0.063923352	0.058279533	1.108042346	5.58E-09	9.10E-05	NA	N
Ocrl	0.279902854	0.193062529	0.013166518	0.009868944	0.689748339	5.61E-09	9.15E-05	NA	N
Rock2	0.66180935	0.523505249	0.020655471	0.016937569	0.791021234	5.63E-09	9.18E-05	NA	N
Ddx17	1.412264724	1.176175262	0.033171887	0.027154102	0.832829173	5.67E-09	9.24E-05	NA	N
Gatad1	2.428051002	2.833865815	0.047595485	0.045440112	1.167136033	5.70E-09	9.30E-05	NA	N
Smarcb1	1.9143898	2.248288453	0.040483026	0.037857688	1.174415186	5.73E-09	9.34E-05	NA	N
Esrra	0.630843959	0.483797353	0.022162438	0.017039606	0.766904947	5.75E-09	9.38E-05	NA	N
Sptan1	0.568913175	0.430397079	0.019529157	0.015052152	0.756525068	5.92E-09	9.66E-05	NA	N
Eef1g	25.79234973	27.64719306	0.259087533	0.204476861	1.071914477	5.94E-09	9.68E-05	NA	N
Pde4dip	0.193078324	0.126426289	0.010840815	0.008166164	0.654792763	5.99E-09	9.77E-05	NA	N
Dlk1	2.149362477	1.743952533	0.069998796	0.054103225	0.811381306	5.99E-09	9.78E-05	NA	Y
Tcf3	1.148755313	1.397078959	0.034273832	0.031292357	1.216167572	6.11E-09	9.97E-05	NA	N
Rpl7a-ps5	0.534911961	0.416704701	0.018756589	0.015254415	0.779015485	6.23E-09	0.000101641	NA	N
Sf3b4	2.312082574	2.689183021	0.044288981	0.041588989	1.163099904	6.34E-09	0.000103375	NA	N
Tbc1d1	0.707953855	0.539936102	0.023099436	0.017325131	0.762671321	6.42E-09	0.000104672	NA	N
Bmp6	0.15907711	0.092651757	0.01027698	0.00689615	0.582432993	6.52E-09	0.000106289	NA	Y
Clic5	0.385549484	0.269283432	0.016898889	0.012444775	0.69844065	6.55E-09	0.000106784	NA	N
Aftph	0.539769277	0.412596988	0.019408055	0.015147914	0.764395094	6.74E-09	0.000109911	NA	N
Gstm3	0.114754098	0.060702875	0.008828762	0.0057188	0.5289822	7.16E-09	0.00011672	NA	N
Tug1	0.604735883	0.476038339	0.01958343	0.015974774	0.787183879	7.38E-09	0.00012038	NA	N
Tmed3	0.740740741	0.58877225	0.022383889	0.017434422	0.794842538	7.43E-09	0.000121207	NA	N
Jag1	0.142076503	0.305340027	0.012097594	0.018401237	2.149124039	7.46E-09	0.000121699	NA	N
Tbc1d13	0.436551305	0.30762209	0.018150688	0.013189012	0.704664232	7.76E-09	0.000126538	NA	N
Sh3glb1	2.109289617	1.819260612	0.040498508	0.034515891	0.862499202	7.76E-09	0.000126586	NA	N
Tnpo2	0.2191864	0.144682793	0.011521615	0.008505626	0.660090195	7.87E-09	0.000128305	NA	N
Sap30	0.412871888	0.612962118	0.018253308	0.021077988	1.484630306	7.97E-09	0.000130008	NA	N
Uqcr10	10.01942927	8.938840712	0.13774291	0.103935354	0.892150688	7.99E-09	0.000130347	NA	N
Plxnb2	0.811171828	0.673208581	0.024341546	0.020750269	0.829921057	8.13E-09	0.000132652	NA	N
10-Sep	0.118397086	0.225467823	0.00912869	0.01218668	1.90433592	8.15E-09	0.00013287	NA	N
Src	0.255616272	0.175262437	0.012378385	0.009385826	0.685646637	8.22E-09	0.000134065	NA	N
Hic2	0.608378871	0.473756276	0.019981729	0.015920862	0.778719148	8.23E-09	0.000134203	NA	N
Neu1	2.077109897	1.675947056	0.054259098	0.042482861	0.806864894	8.41E-09	0.000137118	NA	N
Cox4i1	25.11414693	23.70607029	0.199558766	0.171789099	0.94393293	8.55E-09	0.000139355	NA	N
Gsdme	0.242258652	0.391602008	0.013059257	0.016010698	1.616462425	8.61E-09	0.00014043	NA	N
Bsg	9.829386764	10.46919215	0.145034443	0.109270391	1.065091079	8.61E-09	0.000140433	NA	N
Sft2d2	0.870673953	0.708808763	0.024875026	0.020498671	0.814092073	8.75E-09	0.000142727	NA	N
Vegfb	0.77534912	0.619808307	0.024148359	0.019445152	0.799392546	8.79E-09	0.000143372	NA	N
Sipa1l2	0.188828172	0.116841625	0.01120348	0.007775388	0.618772206	8.91E-09	0.000145355	NA	N
Smoc1	0.435944141	0.31629393	0.01961457	0.01460717	0.725537747	8.96E-09	0.000146048	NA	N
Gspt1	2.544019429	2.975810132	0.044467561	0.045362514	1.169727754	9.03E-09	0.000147266	NA	N
Uhrf1bp1l	0.454766242	0.335463259	0.017117978	0.012883438	0.737660864	9.08E-09	0.000148092	NA	N
Dlg5	0.405585914	0.306252853	0.01573337	0.012614281	0.755087497	9.09E-09	0.000148213	NA	N
Fhl1	1.870066788	1.595162026	0.040085925	0.033849754	0.852997356	9.09E-09	0.00014825	NA	Y
Tgfbrap1	0.309653916	0.212231858	0.014552016	0.010611558	0.685384058	9.11E-09	0.000148645	NA	N
Fnip1	0.287795993	0.20036513	0.013355943	0.010218634	0.69620542	9.13E-09	0.000148919	NA	N
Yaf2	0.982999393	0.816522136	0.026344694	0.022225579	0.830643581	9.25E-09	0.000150796	NA	N
Actg1	48.84395871	51.98402556	0.474117028	0.419907716	1.064287722	9.25E-09	0.000150911	NA	N
Akirin2	1.303582271	1.120036513	0.03348806	0.030148883	0.859198946	9.25E-09	0.000150913	NA	N
Wls	1.598664238	1.335919671	0.036267008	0.029062459	0.835647436	9.39E-09	0.000153089	NA	Y
Lmna	0.551305404	0.420812414	0.020804824	0.016897357	0.763301813	9.60E-09	0.0001566	NA	N
Tmf1	0.574984821	0.785486079	0.020973241	0.022407388	1.36609881	9.79E-09	0.000159695	NA	N
Aff4	0.724954463	0.572341397	0.022102866	0.017635285	0.789485997	9.86E-09	0.000160792	NA	N
Nr6a1	0.854887675	0.685075308	0.026238024	0.02155176	0.801362949	9.91E-09	0.000161546	NA	Y
Eif3l	3.346083789	3.800547695	0.057453838	0.052222486	1.135819643	9.94E-09	0.000162173	NA	N
Cops9	2.942926533	2.544043816	0.052431612	0.040871639	0.864460525	9.94E-09	0.000162178	NA	N
Irf2bp2	0.253187614	0.169785486	0.012702464	0.009365159	0.670591596	9.95E-09	0.000162258	NA	N
Nfatc3	0.374013358	0.274760383	0.015239591	0.011821883	0.734627194	1.00E-08	0.000163156	NA	N
Pitx1	0.071645416	0.026471931	0.007954784	0.003721792	0.369485337	1.03E-08	0.000167862	Y	Y
Bmi1	0.309653916	0.228206298	0.013554588	0.010993402	0.736972105	1.03E-08	0.000168316	NA	N
Sec24d	0.24468731	0.165677773	0.012774427	0.009519869	0.677099979	1.04E-08	0.000169321	NA	N
Tnfsf12	0.35033394	0.259242355	0.015754324	0.012950524	0.73998641	1.05E-08	0.000171585	NA	N
Gna13	0.763812993	0.607941579	0.023279165	0.018735117	0.795929874	1.05E-08	0.000171807	NA	N
Wdr11	0.302975106	0.22136011	0.013192416	0.010585288	0.730621444	1.10E-08	0.00017982	NA	N
Cdc73	0.816029144	0.66088544	0.023359314	0.019255258	0.809879703	1.14E-08	0.000185207	NA	N
Hdac1	2.136612022	2.507530808	0.049072376	0.045366896	1.173601376	1.19E-08	0.000194193	NA	N
Fbxl14	0.289617486	0.211775445	0.013234808	0.010645128	0.73122465	1.20E-08	0.000195608	NA	N
Klhl22	0.551912568	0.416704701	0.02024679	0.015632275	0.755019409	1.24E-08	0.000201958	NA	N
Stard8	0.632058288	0.498858969	0.024498286	0.020728814	0.789261019	1.24E-08	0.000201972	NA	Y
Uqcrq	12.99453552	11.6052031	0.199507382	0.166358564	0.893083334	1.25E-08	0.000203068	NA	N
Jak1	0.506982392	0.379735281	0.018617694	0.014100829	0.749010787	1.26E-08	0.000204778	NA	N
Pcyox1	0.520340012	0.408945687	0.018089097	0.01491619	0.785920124	1.26E-08	0.000205731	NA	N
Ddr1	0.373406193	0.279780922	0.015188038	0.01229628	0.749266957	1.27E-08	0.000206865	NA	N
Znfx1	0.13236187	0.076220904	0.008866985	0.00609533	0.575852424	1.29E-08	0.000211034	NA	N
Cops6	2.583485124	2.928799635	0.045975436	0.040691226	1.133662279	1.31E-08	0.000214332	NA	N
Psme4	0.863995143	0.702875399	0.02459227	0.020208652	0.813517767	1.32E-08	0.000215629	NA	N
Prkcd	0.328476017	0.245093565	0.013920015	0.011269445	0.746153606	1.33E-08	0.000216402	NA	N
Rbm38	1.247723133	1.004107713	0.035335648	0.027899724	0.804752021	1.35E-08	0.000220442	NA	N
Cct5	8.120825744	9.033774532	0.126321217	0.110536942	1.112420684	1.41E-08	0.000230577	NA	N
Rps2	94.12750455	89.12414423	0.650716291	0.537139724	0.946844864	1.43E-08	0.000233426	NA	N
Ppp1r13b	0.156041287	0.094020995	0.009658517	0.006719203	0.602539217	1.44E-08	0.000235607	NA	N
Eva1b	1.074681239	0.910086718	0.028730971	0.024817418	0.846843404	1.48E-08	0.000241565	NA	N
Edem3	0.24468731	0.16522136	0.012303742	0.00917803	0.67523469	1.49E-08	0.000242537	NA	Y
Btf3	23.55191257	25.04381561	0.204021622	0.175380771	1.063345303	1.50E-08	0.000244969	NA	N
Ube2c	5.710382514	6.257416705	0.109202713	0.089843173	1.095796418	1.51E-08	0.0002466	NA	N
Rnf181	2.797814208	2.368781378	0.0591898	0.048532748	0.846654282	1.59E-08	0.000259305	NA	N
Gpr155	0.190649666	0.124144226	0.011068691	0.008270804	0.651164143	1.64E-08	0.00026694	NA	N
Fbxw11	0.528233151	0.412596988	0.018743749	0.015189133	0.78108878	1.65E-08	0.000269716	NA	N
Retreg1	0.475409836	0.352806937	0.018786179	0.014365998	0.742111144	1.66E-08	0.00027091	NA	N
Tspan9	0.559805707	0.444089457	0.019146998	0.015647948	0.793292121	1.66E-08	0.000271117	NA	Y
2610507B11Rik	0.506375228	0.391145596	0.018156413	0.014564161	0.772442201	1.67E-08	0.00027283	NA	N
Pcgf5	1.762598664	1.48151529	0.043763595	0.036802733	0.840528998	1.67E-08	0.000273124	NA	N
Gar1	2.596842744	3.025559105	0.043688209	0.044468974	1.165091383	1.73E-08	0.000282883	NA	N
Ppm1g	2.194292653	2.54313099	0.038926407	0.038221319	1.158975302	1.76E-08	0.000287491	NA	N
Espn	1.096539162	0.900502054	0.033330402	0.027399792	0.821221973	1.78E-08	0.000290229	NA	Y
Senp5	0.425622344	0.301688727	0.017228154	0.012212005	0.708817878	1.82E-08	0.000296899	NA	N
Arhgef12	0.307832423	0.225924236	0.013728356	0.010833669	0.733919558	1.82E-08	0.000297164	NA	N
Snw1	1.638737098	1.936558649	0.034217247	0.033147588	1.181738457	1.86E-08	0.00030284	NA	N
Washc4	0.498482089	0.393427659	0.01751595	0.014600442	0.789251344	1.86E-08	0.000303556	NA	N
Kpnb1	3.133576199	2.785486079	0.049477932	0.039406625	0.888916019	1.87E-08	0.000304379	NA	N
Smg7	0.293867638	0.207211319	0.01344106	0.010186833	0.705117856	1.89E-08	0.000307725	NA	N
Cx3cl1	0.105039466	0.054313099	0.008301555	0.005295137	0.517073261	1.89E-08	0.000308368	NA	N
Aprt	14.97935641	13.18028298	0.238835137	0.195997171	0.87989648	1.90E-08	0.000310038	NA	N
Sel1l3	0.341226472	0.247375628	0.01490458	0.011566395	0.724960247	1.91E-08	0.000310912	NA	N
Tmem50a	1.56952034	1.832040164	0.035878801	0.0328127	1.16726118	1.94E-08	0.000316669	NA	N
Mrpl42	7.185185185	7.804655408	0.095950598	0.082779967	1.086214928	1.97E-08	0.000320504	NA	N
Frem2	0.2191864	0.139662255	0.012205655	0.008507192	0.637184857	1.99E-08	0.000324319	NA	Y
Tvp23b	0.843958713	0.69420356	0.02338804	0.019385126	0.822556305	2.00E-08	0.000326724	NA	N
Rybp	0.505768063	0.381560931	0.018257835	0.013929487	0.754418792	2.02E-08	0.000328749	NA	N
Pde3a	0.135397693	0.075308079	0.009306645	0.005997146	0.556199127	2.04E-08	0.00033222	NA	N
Vdac2	6.496660595	7.096759471	0.072393681	0.067603782	1.09237036	2.05E-08	0.000334223	NA	N
Wee1	0.861566485	0.698767686	0.024941546	0.020216977	0.811043255	2.06E-08	0.000335493	NA	N
Exoc1	0.322404372	0.23733455	0.013953216	0.011018863	0.736139368	2.11E-08	0.000343887	NA	N
Aass	0.618093503	0.47284345	0.024193392	0.019152684	0.765003107	2.20E-08	0.000358198	NA	Y
Pan3	0.292653309	0.465997262	0.014073484	0.017910456	1.592318443	2.21E-08	0.000360223	NA	N
Timmdc1	0.316939891	0.476038339	0.015937065	0.017917874	1.501983034	2.24E-08	0.000365985	NA	N
Pdlim5	0.366120219	0.262893656	0.015415535	0.011445498	0.718052821	2.27E-08	0.000369925	NA	N
Trap1a	3.774134791	3.109995436	0.092874713	0.073011995	0.824028713	2.35E-08	0.000383538	NA	N
Card10	0.206435944	0.130990415	0.011647993	0.008158834	0.634532983	2.36E-08	0.000385436	NA	N
Fam173b	0.424408015	0.329986308	0.015911369	0.013139596	0.777521386	2.38E-08	0.000387739	NA	N
Cds2	0.545233758	0.414422638	0.019074819	0.014491832	0.7600825	2.41E-08	0.000392598	NA	N
Hsp90ab1	50.02975106	53.57644911	0.564778208	0.487459244	1.070891779	2.46E-08	0.000401352	NA	N
Lcmt1	1.37704918	1.176175262	0.030985825	0.026470087	0.854127274	2.47E-08	0.000402238	NA	N
Rnf208	0.339404979	0.23733455	0.015356114	0.011150473	0.699266556	2.47E-08	0.00040299	NA	N
Bnip3l	2.823315118	3.219990872	0.055430648	0.050129544	1.140499993	2.54E-08	0.000413861	NA	N
H2afy2	1.01335762	1.313555454	0.039434238	0.038773268	1.296240763	2.54E-08	0.000414439	NA	N
Ets2	0.297510625	0.204016431	0.014064027	0.010082767	0.685745024	2.55E-08	0.000415597	NA	N
Aak1	0.486945962	0.365130078	0.018336199	0.013980866	0.749836955	2.57E-08	0.00041957	NA	N
Dhx32	1.110503947	0.920127796	0.029516711	0.024229916	0.828567785	2.62E-08	0.000427115	NA	Y
Ubl3	0.444444444	0.329986308	0.017185579	0.013091927	0.742469192	2.64E-08	0.000430416	NA	N
Slamf1	0.156648452	0.086718393	0.011612676	0.007268853	0.553586023	2.65E-08	0.000432494	NA	N
Pcyox1l	0.39708561	0.300319489	0.016095389	0.012947622	0.756309171	2.67E-08	0.000435555	NA	N
Pfdn6	4.04675167	4.520766773	0.057063012	0.05432896	1.117134715	2.71E-08	0.000441512	NA	N
2810459M11Rik	0.517304189	0.387037882	0.020228065	0.015466368	0.748182385	2.72E-08	0.000443628	NA	N
Tnfrsf19	0.41712204	0.299406664	0.018325814	0.013353325	0.717791521	2.76E-08	0.000449429	NA	Y
Prelid1	9.531268974	8.833409402	0.097422519	0.081751176	0.926782092	2.77E-08	0.000451888	NA	N
Zdhhc9	0.64177292	0.511182109	0.021886871	0.017946836	0.796515547	2.91E-08	0.000474058	NA	Y
Mycbp2	0.983606557	0.81378366	0.026919727	0.022121165	0.827346721	2.96E-08	0.000482975	NA	N
Fam89a	0.261687917	0.170698311	0.014452002	0.009835356	0.652297259	3.01E-08	0.000491202	NA	N
Rnaset2b	0.232544019	0.155180283	0.011869526	0.008604327	0.667315734	3.03E-08	0.000494601	NA	N
Swt1	1.984213722	1.688270196	0.042085336	0.034749561	0.850850983	3.04E-08	0.000494956	NA	N
Pigyl	2.740133576	2.360565952	0.053311184	0.044018145	0.861478423	3.04E-08	0.000496535	NA	N
Smagp	0.561020036	0.439068918	0.020895077	0.016919572	0.782626091	3.10E-08	0.000506008	NA	N
Purg	0.211900425	0.135554541	0.011508369	0.00802146	0.639708681	3.13E-08	0.000510447	NA	N
Thoc3	1.692774742	1.973528069	0.035552197	0.033060341	1.16585392	3.15E-08	0.000513578	NA	N
Gstm1	2.564663024	1.981743496	0.078498209	0.057225558	0.772711065	3.19E-08	0.000519504	NA	Y
Tspan8	0.213114754	0.144226381	0.012270805	0.009471205	0.676754555	3.21E-08	0.000522762	NA	N
Ptpn12	0.226472374	0.152441807	0.011753823	0.008770404	0.673114361	3.21E-08	0.000523206	NA	N
Zfp428	0.976320583	1.18986764	0.031884816	0.029518727	1.21872637	3.28E-08	0.000534561	NA	N
Flvcr1	0.207043109	0.141487905	0.011106323	0.008639377	0.683374134	3.34E-08	0.00054471	NA	N
Tns3	0.333333333	0.242355089	0.014243595	0.011054019	0.727065267	3.35E-08	0.000546921	NA	N
Hmga1b	0.398907104	0.296668188	0.016010507	0.012445134	0.743702444	3.36E-08	0.000547914	NA	N
Hbb-bt	0.13904068	0.439068918	0.050883953	0.143025782	3.157845015	3.46E-08	0.000563687	NA	N
Fam136a	3.256223437	3.678229119	0.049883554	0.048360949	1.129599731	3.47E-08	0.000566085	NA	N
Eif1	21.67698846	23.15244181	0.189005742	0.171000175	1.068065421	3.55E-08	0.000579437	NA	N
Rcor1	0.357619915	0.264719306	0.014930928	0.011678827	0.740225293	3.57E-08	0.000581613	NA	N
Mmgt1	0.262902247	0.182108626	0.012698726	0.009426145	0.692685698	3.58E-08	0.000584099	NA	N
Desi2	1.530661809	1.300775901	0.034890607	0.029177062	0.849812737	3.61E-08	0.000588236	NA	N
Dnajc13	0.644808743	0.498402556	0.021500608	0.016521521	0.772946337	3.64E-08	0.000593135	NA	N
Smim1	0.795992714	0.630762209	0.027198477	0.021394457	0.792422089	3.65E-08	0.000595049	NA	N
Phb2	10.51426837	11.2825194	0.102657092	0.094880972	1.073067474	3.66E-08	0.000596222	NA	N
Ndufa1	1.936247723	1.680967595	0.040114035	0.034586974	0.8681573	3.67E-08	0.000598941	NA	N
Epb41l4b	0.366727383	0.26882702	0.015773504	0.012204128	0.733043214	3.68E-08	0.000600522	NA	N
Bcr	0.319975713	0.229119124	0.014274287	0.010831886	0.716051607	3.75E-08	0.00061126	NA	N
Gm20721	0.059502125	0.024189868	0.005956009	0.003345927	0.406537878	3.75E-08	0.000611515	NA	N
Pacsin2	1.094717668	0.930168873	0.02741307	0.023359727	0.849688371	3.76E-08	0.00061365	NA	N
Car14	0.959319976	1.210406207	0.031443285	0.030962484	1.261733559	3.88E-08	0.000632931	NA	Y
Tmbim1	0.394049787	0.298493838	0.016083418	0.012805154	0.757502853	3.90E-08	0.000635579	NA	N
Trio	0.365513054	0.259698768	0.015813962	0.011596168	0.710504768	3.91E-08	0.000637756	NA	N
Ptpn23	0.326654523	0.238247376	0.01398565	0.010799636	0.729355813	3.91E-08	0.000637815	NA	N
Serpinf2	0.526411658	0.364217252	0.022599593	0.01536879	0.691886753	3.92E-08	0.000639266	NA	Y
Eml1	0.428051002	0.30579644	0.018090682	0.012742596	0.714392534	3.96E-08	0.000645707	NA	N
Akr1b3	1.687310261	1.948425377	0.045482143	0.039305995	1.154752283	3.98E-08	0.000649616	NA	N
Rbm26	0.590163934	0.462802373	0.019851678	0.016119105	0.78419291	4.10E-08	0.000668289	NA	N
Ddb1	3.128718883	2.77681424	0.048491828	0.039100502	0.887524365	4.10E-08	0.000669379	NA	N
Fmr1nb	3.402550091	2.777727065	0.08277814	0.063629259	0.816366252	4.21E-08	0.000686943	NA	N
Nabp1	0.435336976	0.325878594	0.017209138	0.013429066	0.748566311	4.22E-08	0.000687646	NA	N
Slc43a2	0.590163934	0.463715199	0.022018897	0.01808213	0.785739642	4.22E-08	0.000688291	NA	Y
Ap3d1	0.647237401	0.519853948	0.020217012	0.016528722	0.80318898	4.23E-08	0.000690576	NA	N
Gm14296	0.203400121	0.132816066	0.01131139	0.008145346	0.652979284	4.25E-08	0.000692853	NA	N
Nasp	4.64966606	5.241442264	0.086505889	0.079128039	1.12727284	4.26E-08	0.000694551	NA	N
1700019D03Rik	0.759562842	0.602008215	0.026507055	0.020964766	0.792571967	4.30E-08	0.00070152	NA	N
Ubr3	0.304189435	0.216795984	0.013425037	0.010105656	0.712700569	4.47E-08	0.000729099	NA	N
Wdr26	1.081967213	0.879963487	0.028564354	0.022306021	0.813299586	4.49E-08	0.000732764	NA	N
Eprs	1.878567092	2.182565039	0.038535386	0.036030062	1.161824376	4.51E-08	0.000735648	NA	N
Klc4	0.989678203	0.796439982	0.029895049	0.023761742	0.804746411	4.55E-08	0.000742217	NA	N
Urb2	0.170613236	0.108626198	0.010290178	0.00744762	0.636680955	4.62E-08	0.000753422	NA	N
B230312C02Rik	0.31815422	0.214057508	0.017192237	0.012169465	0.672810526	4.63E-08	0.000754919	NA	N
Chm	0.315118397	0.226380648	0.013948593	0.010664482	0.718398704	4.93E-08	0.000803251	NA	N
Nop53	2.255009107	2.556823368	0.04471712	0.03909734	1.133841704	4.99E-08	0.000814493	NA	N
Elf1	0.347298118	0.254221817	0.015783426	0.012159112	0.731998832	5.02E-08	0.00081796	NA	N
Suds3	1.428051002	1.227293473	0.032758716	0.028336449	0.859418516	5.05E-08	0.00082391	NA	N
Tmem167	7.162112933	6.645367412	0.075084927	0.064840573	0.92785013	5.08E-08	0.000828213	NA	N
Dtx4	0.168791743	0.10360566	0.010432903	0.00712344	0.61380763	5.19E-08	0.000846037	NA	N
Tinagl1	0.363084396	0.282519398	0.017123315	0.015441612	0.778109444	5.21E-08	0.000849141	NA	N
Nde1	0.667273831	0.882701963	0.024184892	0.024957963	1.322848164	5.42E-08	0.000884221	NA	N
Ran	35.28172435	37.51255135	0.284494384	0.261617741	1.063228967	5.48E-08	0.000893413	NA	N
Ippk	0.513054038	0.384755819	0.019258511	0.014281395	0.749932348	5.52E-08	0.000899725	NA	N
Bco1	0.227079539	0.150159744	0.012639167	0.009102874	0.661264971	5.72E-08	0.000932017	NA	N
Pxdc1	0.999392835	0.804198996	0.032757451	0.026458294	0.804687574	5.89E-08	0.000961022	NA	N
Lpgat1	0.793564056	0.601551803	0.026859741	0.019641657	0.758038117	6.15E-08	0.001002228	NA	N
Epb41l2	0.70188221	0.570515746	0.021852953	0.017931613	0.812836881	6.19E-08	0.001008894	NA	N
Fabp2	0.510625379	0.395253309	0.021708491	0.017831704	0.774057313	6.25E-08	0.001018907	NA	N
AC149090.1	0.561627201	0.444089457	0.019525063	0.016338588	0.790719282	6.34E-08	0.001034571	NA	N
Mrpl20	7.675774135	7.02464628	0.090649478	0.071788871	0.915171051	6.38E-08	0.00104004	NA	N
Gcnt1	0.282938676	0.196713829	0.013446308	0.009983181	0.695252525	6.40E-08	0.001043482	NA	N
Trak2	0.364905889	0.275673209	0.01526479	0.012262328	0.755463851	6.42E-08	0.001046161	NA	N
Capza1	1.396478446	1.197170242	0.031040817	0.026528388	0.857277995	6.42E-08	0.001046423	NA	N
Abhd14b	0.306010929	0.224098585	0.013766479	0.010696215	0.732322162	6.47E-08	0.001055873	NA	N
Erbin	0.267759563	0.191236878	0.012839622	0.01001086	0.714211198	6.51E-08	0.001061043	NA	N
Nploc4	0.405585914	0.30579644	0.015896639	0.012360704	0.753962181	6.51E-08	0.001061379	NA	N
Ncoa2	0.236187007	0.167503423	0.011668741	0.009147738	0.709198298	6.54E-08	0.001066518	NA	N
Smarce1	1.962962963	2.271565495	0.045127052	0.040963113	1.157212611	6.58E-08	0.00107268	NA	N
Zdhhc15	0.465088039	0.369694204	0.017725254	0.015117171	0.794890801	6.68E-08	0.00108991	NA	Y
Avpi1	1.995142684	1.680967595	0.047256124	0.038811973	0.842530015	6.91E-08	0.00112638	NA	N
Uggt1	0.564663024	0.436330443	0.019137404	0.014728367	0.772727139	7.00E-08	0.00114213	NA	N
Polr1d	9.218579235	8.532177088	0.097060579	0.078935808	0.925541439	7.01E-08	0.001142999	NA	N
Wdr82	0.585913783	0.4710178	0.019259697	0.015970975	0.803902919	7.16E-08	0.001168106	NA	N
Arhgap1	1.001214329	0.842994067	0.026024017	0.022130425	0.841971636	7.27E-08	0.001185643	NA	Y
Rbp4	60.84031573	50.41031492	1.547381981	1.267850285	0.828567609	7.44E-08	0.00121286	NA	Y
2-Mar	1.186399514	0.99817435	0.030060861	0.025079325	0.841347571	7.50E-08	0.001222368	NA	N
Ube2m	2.067395264	1.851665906	0.04471969	0.041562567	0.895651614	7.60E-08	0.001239378	NA	N
Mylk3	0.06010929	0.026471931	0.006400236	0.004043838	0.440396664	7.75E-08	0.001264256	NA	N
Tgoln1	0.836672738	0.675034231	0.023702683	0.018703958	0.806807967	7.76E-08	0.001264775	NA	N
Utp18	0.881602914	1.116385212	0.02569533	0.026309478	1.266312978	7.78E-08	0.001268571	NA	N
Mycn	0.473588342	0.671839343	0.021374896	0.022912652	1.418614612	7.84E-08	0.001278616	NA	N
1600002K03Rik	0.584092289	0.463258786	0.019737469	0.015950623	0.793126009	7.86E-08	0.001281592	NA	N
Fbl	5.193685489	5.722044728	0.071158944	0.065107241	1.101731081	7.96E-08	0.001298029	NA	N
Plgrkt	0.647844566	0.524418074	0.019790164	0.01628456	0.809481319	8.06E-08	0.001314185	NA	N
Farp1	0.329083182	0.241442264	0.014264776	0.011100748	0.733681565	8.07E-08	0.001315855	NA	Y
Prom1	0.241651488	0.165677773	0.013276136	0.009842771	0.68560626	8.12E-08	0.00132485	NA	Y
Rnd2	0.468731026	0.364673665	0.017158437	0.013963936	0.778001977	8.20E-08	0.001336592	NA	Y
Nfx1	1.064359441	0.876312186	0.028507758	0.02305062	0.823323543	8.20E-08	0.001337033	NA	N
Dcbld2	0.28476017	0.206298494	0.012904521	0.009967896	0.724464007	8.21E-08	0.00133925	NA	N
Cpn1	1.280510018	1.026928343	0.038796262	0.029021729	0.801968223	8.26E-08	0.001347296	NA	Y
Slc38a6	0.453551913	0.337745322	0.018323394	0.013982152	0.744667396	8.27E-08	0.001347926	NA	N
Clu	0.17243473	0.106800548	0.01060739	0.007459667	0.619367965	8.41E-08	0.001372114	NA	N
Dnajc7	1.273831208	1.545869466	0.031368278	0.031579415	1.213559109	8.43E-08	0.001374924	NA	N
Psmc4	3.913782635	4.394340484	0.068422535	0.060713798	1.122786034	8.45E-08	0.001378764	NA	N
Sf3a3	1.296296296	1.53947969	0.03278226	0.030652425	1.187598618	8.57E-08	0.001398118	NA	N
Hypk	3.02671524	2.728890917	0.050831967	0.04384216	0.901601473	8.62E-08	0.00140598	NA	N
Sirt6	0.196114147	0.317206755	0.011453885	0.013775475	1.617459831	8.72E-08	0.00142277	NA	N
Pmf1	2.07225258	2.348699224	0.037930884	0.034416624	1.133403933	8.97E-08	0.001462909	NA	N
Cyhr1	0.789313904	0.659516203	0.022707801	0.019379119	0.835556297	8.97E-08	0.001462913	NA	N
Pllp	0.173649059	0.109082611	0.010971627	0.007651653	0.628178531	9.19E-08	0.001498105	NA	N
Mark3	0.78202793	0.643085349	0.022811982	0.018904937	0.822330412	9.51E-08	0.001550359	NA	N
Acsl1	0.379477838	0.281606572	0.015789044	0.012260249	0.742089639	9.61E-08	0.001566614	NA	N
Golga3	0.953855495	0.658146965	0.048658064	0.029525564	0.689986029	9.83E-08	0.001602706	NA	N
Emid1	0.20582878	0.135098129	0.011606946	0.008368227	0.656361705	9.83E-08	0.001603403	NA	N
Gab1	0.646630237	0.515289822	0.022102319	0.017558029	0.796884823	9.93E-08	0.001618569	NA	N
Ints6l	0.231936855	0.157005933	0.011984953	0.008757391	0.676933959	9.93E-08	0.001619356	NA	N
Dgkk	0.754098361	0.630762209	0.02778852	0.02370499	0.836445538	9.94E-08	0.001620523	NA	N
Fzd7	0.265330905	0.180282976	0.013943261	0.010205864	0.679464671	1.00E-07	0.001637387	NA	N
Erich4	0.257437766	0.16704701	0.014254551	0.009607057	0.648883081	1.01E-07	0.001641676	NA	N
Stt3a	2.110503947	1.83660429	0.041822881	0.035571724	0.870220732	1.05E-07	0.00170885	NA	N
Mfn1	0.397692775	0.304427202	0.015490509	0.012418155	0.765483362	1.05E-07	0.001719672	NA	N
Arcn1	1.34486946	1.117298037	0.032526438	0.02556027	0.830785493	1.06E-07	0.00173332	NA	N
Mob1a	0.498482089	0.392971246	0.017725292	0.014310558	0.78833574	1.07E-07	0.001751226	NA	N
Metap2	4.011536126	4.446827932	0.053172632	0.050781323	1.108510005	1.08E-07	0.001757638	NA	N
Snhg6	1.425622344	1.17571885	0.035728634	0.027848827	0.824705684	1.08E-07	0.001769364	NA	N
Ephb4	0.276259866	0.199452305	0.013129162	0.010185946	0.721973508	1.10E-07	0.001793462	NA	Y
Adi1	0.732240437	0.586490187	0.02322995	0.018370817	0.800953017	1.11E-07	0.001807146	NA	N
Tspan6	1.312689739	1.552715655	0.04305742	0.038417078	1.182850455	1.16E-07	0.001883651	NA	N
Pttg1ip	0.968427444	0.801916933	0.026904655	0.021941471	0.828060933	1.16E-07	0.001894702	NA	N
Slc25a10	0.911353977	0.760839799	0.026813322	0.022700777	0.834845536	1.16E-07	0.001899729	NA	N
Uso1	0.910746812	0.753537198	0.025158324	0.020984434	0.827383843	1.19E-07	0.001937485	NA	N
Lmo4	0.824529447	0.637608398	0.028268091	0.020891622	0.773299729	1.21E-07	0.00197573	NA	N
Ppp5c	1.398907104	1.645823825	0.031750575	0.030347756	1.176506875	1.23E-07	0.001999023	NA	N
Fbxw8	0.468123862	0.363304427	0.017307596	0.01382281	0.776086111	1.23E-07	0.002001378	NA	N
Ercc6	0.13904068	0.083523505	0.009194061	0.006353874	0.600712721	1.23E-07	0.002009066	NA	N
Zmynd10	0.270188221	0.184847102	0.013779813	0.009961453	0.68414197	1.24E-07	0.002028991	NA	N
Specc1l	0.276259866	0.208580557	0.012729747	0.010664126	0.755015774	1.25E-07	0.002032975	NA	N
Xpr1	0.537340619	0.418986764	0.018773406	0.014774298	0.779741469	1.26E-07	0.002047348	NA	N
Bak1	0.465695203	0.642172524	0.01943338	0.020423519	1.378954559	1.26E-07	0.002062006	NA	N
Cox7b	9.527018822	8.702875399	0.110307926	0.086023526	0.913494091	1.27E-07	0.002065773	NA	N
Hexb	0.51608986	0.384755819	0.02099815	0.015805313	0.745520982	1.28E-07	0.002079803	NA	N
Zfp36l2	0.692167577	0.557736194	0.02252052	0.018194622	0.805782027	1.28E-07	0.002081187	NA	N
Sgk3	1.250758956	1.027841168	0.034685084	0.028079686	0.821773983	1.35E-07	0.002194854	NA	N
Cald1	1.494839101	1.896850753	0.069173036	0.067750365	1.268933059	1.36E-07	0.002215912	NA	N
Ranbp9	0.289010322	0.204472843	0.013395192	0.010005908	0.707493221	1.36E-07	0.00222371	NA	N
Ap2b1	0.744383728	0.613874943	0.021808695	0.018222617	0.824675392	1.38E-07	0.002243637	NA	N
Tuba1a	3.427443837	3.493382017	0.12868215	0.090383008	1.019238296	1.39E-07	0.002273273	NA	N
Cpd	0.374620522	0.281606572	0.015506549	0.012123497	0.751711547	1.42E-07	0.002318587	NA	N
AI413582	1.11232544	0.95435874	0.033806047	0.029597768	0.857985178	1.43E-07	0.002327357	NA	N
Lrrc19	0.292653309	0.209949795	0.015400112	0.011651674	0.717401062	1.43E-07	0.002339298	NA	Y
Tbl2	0.393442623	0.301232314	0.015709679	0.012628171	0.765632131	1.44E-07	0.002355761	NA	N
Arid3b	0.956891318	0.785486079	0.027215328	0.021602355	0.820872825	1.45E-07	0.002364186	NA	Y
Msx2	0.838494232	0.641716111	0.030142132	0.021653276	0.765319649	1.48E-07	0.002420021	NA	Y
Zic3	0.15907711	0.314011867	0.011400084	0.017526677	1.973960094	1.50E-07	0.002442429	NA	N
S100g	6.009107468	5.065267001	0.212229019	0.183849727	0.842931671	1.51E-07	0.002459172	NA	Y
Gjb2	0.312082574	0.232770424	0.014621723	0.012072147	0.745861652	1.53E-07	0.002490997	NA	N
Pygb	0.434122647	0.34276586	0.016416433	0.013493009	0.789559961	1.55E-07	0.002526585	NA	N
Plpp3	0.418943534	0.306709265	0.018451107	0.013633669	0.732101681	1.56E-07	0.002539416	NA	N
Fnip2	0.29143898	0.203103606	0.014296706	0.010376285	0.696899247	1.57E-07	0.002557522	NA	N
Plekha2	0.400121433	0.2934733	0.016867689	0.0125047	0.733460584	1.59E-07	0.002589588	NA	N
Atp6ap1	1.553734062	1.299863076	0.036838578	0.028915897	0.836605895	1.59E-07	0.002592657	NA	N
Timm13	11.95021251	11.0470105	0.14102522	0.11489917	0.924419586	1.62E-07	0.002643011	NA	N
Phc2	0.45051609	0.358283889	0.016959256	0.014172234	0.795274346	1.63E-07	0.002664427	NA	N
Ndc1	0.64298725	0.517115472	0.020739668	0.016780381	0.804239077	1.64E-07	0.00267377	NA	N
Mcoln2	0.180935033	0.120949338	0.010899864	0.008254607	0.668468322	1.66E-07	0.002704154	NA	N
Setd1b	0.326654523	0.246919215	0.014298649	0.011453175	0.755903247	1.69E-07	0.002749786	NA	N
Tsg101	1.791742562	2.079872204	0.037249695	0.035346967	1.160809733	1.70E-07	0.002768593	NA	N
Adk	2.03339405	2.361935189	0.042976809	0.041127033	1.161572785	1.71E-07	0.00278296	NA	N
Slk	0.399514268	0.304883615	0.015827467	0.012654146	0.763135735	1.72E-07	0.002811089	NA	N
Slc11a2	0.455373406	0.356458238	0.016923906	0.013791085	0.782782291	1.73E-07	0.002815612	NA	N
Dnmbp	0.375834851	0.279780922	0.015175926	0.011652311	0.744425167	1.73E-07	0.002815979	NA	Y
Plk1	0.988463874	1.246919215	0.031703271	0.031619899	1.261471712	1.75E-07	0.002850491	NA	N
Siva1	4.43047966	4.921497033	0.105898025	0.089123136	1.110827136	1.75E-07	0.002860021	NA	N
Rbbp5	0.262902247	0.195801004	0.012134269	0.009886528	0.74476733	1.87E-07	0.003052423	NA	N
Adora2b	1.650273224	1.35326335	0.048415112	0.039011688	0.820023818	1.88E-07	0.00306411	NA	Y
Gle1	0.703703704	0.579643998	0.020998886	0.017454543	0.823704629	1.91E-07	0.00310764	NA	N
Drg1	1.842137219	2.120949338	0.038426309	0.035605232	1.151352525	1.91E-07	0.003121288	NA	N
Rnf111	0.562234366	0.445458695	0.019200019	0.015502979	0.792300724	1.92E-07	0.003126667	NA	N
Rnaset2a	0.214329083	0.15107257	0.011286593	0.00884035	0.704862669	1.93E-07	0.003140388	NA	N
Icmt	0.31147541	0.239160201	0.013405955	0.011038648	0.767830118	1.93E-07	0.003144465	NA	N
Eif3f	8.804493018	9.375171155	0.108341668	0.087724437	1.064816695	1.93E-07	0.003152041	NA	N
Wdr18	2.256223437	2.555910543	0.041637187	0.037835579	1.132826874	1.93E-07	0.003153614	NA	N
Sypl	2.370977535	2.025102693	0.048989885	0.038563158	0.854121417	1.94E-07	0.00315881	NA	N
Apom	37.79174256	31.15381105	0.883627303	0.695703902	0.824354976	1.95E-07	0.003186877	NA	Y
Ybx3	1.893746205	1.592879963	0.04410878	0.034955145	0.841126419	1.96E-07	0.003194292	NA	N
Ikbkap	0.712811172	0.575992697	0.021688053	0.017354227	0.808057898	1.97E-07	0.003204896	NA	N
Ank2	0.434729812	0.337288909	0.016729498	0.013416806	0.775858706	1.99E-07	0.00323998	NA	N
Mak16	1.501517911	1.768598813	0.031790214	0.031382598	1.177873937	2.01E-07	0.003285181	NA	N
Limd2	1.964177292	2.240529439	0.050079177	0.04344889	1.140696131	2.02E-07	0.003293171	NA	Y
Bicc1	0.499089253	0.379735281	0.019280327	0.014680122	0.760856457	2.05E-07	0.003345836	NA	Y
Ppp1r21	0.600485732	0.494751255	0.01935071	0.016254111	0.82391842	2.06E-07	0.003365073	NA	N
Crip2	1.155434123	1.417617526	0.047077219	0.043970127	1.226913329	2.07E-07	0.003373532	NA	N
Timp3	0.117789921	0.065723414	0.009153632	0.005926563	0.557971458	2.07E-07	0.003377271	NA	N
Il6st	0.15907711	0.101780009	0.009799266	0.007164595	0.639815554	2.08E-07	0.003391341	NA	N
Mast2	0.21250759	0.141487905	0.011613273	0.008344882	0.665801656	2.09E-07	0.003413721	NA	N
Llgl2	0.510018215	0.407576449	0.018114733	0.014870359	0.799140966	2.10E-07	0.003418298	NA	Y
Lhfpl2	0.340012143	0.230944774	0.018256804	0.012742805	0.679225077	2.11E-07	0.003443728	NA	Y
Ebna1bp2	2.916818458	3.290734824	0.047767152	0.044998297	1.128193226	2.11E-07	0.003445923	NA	N
Mavs	0.272009715	0.187585577	0.013363604	0.009553123	0.689628227	2.14E-07	0.003494273	NA	N
Mapk9	0.306618094	0.229575536	0.013691077	0.011103062	0.748734472	2.14E-07	0.0034964	NA	N
Rfc2	1.689738919	1.942948425	0.037569609	0.034137777	1.14985126	2.16E-07	0.003516846	NA	N
Lcp1	0.670916818	0.545413053	0.023644812	0.01958894	0.812936922	2.16E-07	0.003519848	NA	N
Sms	1.882210079	2.148790507	0.058334432	0.049213895	1.141631601	2.18E-07	0.003550668	NA	N
Snx9	0.771706132	0.648105888	0.0234767	0.020485804	0.839835088	2.18E-07	0.00355924	NA	N
Ogdhl	0.083181542	0.16339571	0.007909636	0.01030459	1.964326525	2.20E-07	0.003584122	NA	Y
Atp5d	11.10018215	10.40848927	0.099197897	0.084152035	0.937686349	2.20E-07	0.003595111	NA	N
Mthfr	0.289010322	0.207667732	0.013775326	0.010375203	0.718547803	2.21E-07	0.003610796	NA	N
Abhd2	0.387978142	0.580100411	0.020943255	0.023658374	1.495188383	2.24E-07	0.003651493	NA	N
Ogdh	1.166970249	0.969876769	0.031318737	0.025327475	0.831106679	2.28E-07	0.003723471	NA	N
C130074G19Rik	0.207650273	0.139662255	0.011698108	0.008676982	0.672584016	2.29E-07	0.00373467	NA	N
Lamtor4	2.894960534	2.560931082	0.050998611	0.042751075	0.884616924	2.31E-07	0.003769134	NA	N
Mras	0.358834244	0.272934733	0.015801919	0.013078907	0.760615068	2.35E-07	0.003839554	NA	N
Slc39a5	1.811171828	1.511182109	0.049921994	0.04056448	0.834367058	2.36E-07	0.003844053	NA	Y
Lrpprc	0.699453552	0.538110452	0.023001047	0.016937744	0.769329787	2.38E-07	0.003881066	NA	N
Tmsb4x	6.793564056	5.362848015	0.181803202	0.115180313	0.789401258	2.39E-07	0.003889544	NA	N
Hapln3	0.054037644	0.022364217	0.005894435	0.003351721	0.413863661	2.42E-07	0.003945327	NA	Y
Map3k11	0.328476017	0.246919215	0.014104291	0.011288218	0.751711547	2.44E-07	0.003981192	NA	N
Rab3il1	0.431086825	0.333181196	0.017177653	0.014046909	0.77288652	2.46E-07	0.004004263	NA	N
Aup1	1.282331512	1.089913282	0.030547393	0.025299793	0.849946579	2.47E-07	0.004030835	NA	N
Asb8	0.396478446	0.313555454	0.015885392	0.013132992	0.790851199	2.49E-07	0.004057321	NA	N
Rhoa	4.564055859	5.094477408	0.061107249	0.062001372	1.116217147	2.52E-07	0.004112746	NA	N
Erlin2	0.472374013	0.375171155	0.016967693	0.013873975	0.794224797	2.53E-07	0.004130218	NA	N
Samd3	0.379477838	0.513920584	0.028134265	0.025894304	1.354283524	2.53E-07	0.004133275	NA	N
Pum2	0.986035216	0.83660429	0.024913738	0.021036977	0.84845275	2.55E-07	0.004151456	NA	N
Apoe	99.44748027	84.59698768	2.169750805	1.657496167	0.850669996	2.57E-07	0.004194867	NA	Y
Pds5a	0.899210686	0.75399361	0.024333926	0.020192303	0.838506061	2.59E-07	0.004220019	NA	N
Crkl	0.408014572	0.316750342	0.015742108	0.012603297	0.776321151	2.60E-07	0.00424736	NA	N
Cnot6l	0.272009715	0.194431766	0.012770797	0.009696787	0.714797141	2.64E-07	0.00430163	NA	N
Stat5b	0.178506375	0.115015974	0.010581112	0.007598173	0.644324183	2.75E-07	0.004487151	NA	Y
Phlpp1	0.14571949	0.089000456	0.009429126	0.006514687	0.610765632	2.79E-07	0.004552684	NA	N
2310030G06Rik	0.531268974	0.431309904	0.018760493	0.015611353	0.811848471	2.80E-07	0.004561341	NA	N
Dnm1l	0.788099575	0.647649475	0.0232944	0.018976966	0.821786352	2.80E-07	0.004562402	NA	N
Xaf1	0.222829387	0.141487905	0.013515686	0.00920013	0.634960707	2.80E-07	0.004568764	NA	N
Fnta	1.890103218	2.139205842	0.037118456	0.03331804	1.131793133	2.87E-07	0.004679596	NA	N
Rpf1	1.120218579	1.343222273	0.029568581	0.028148608	1.19907159	2.88E-07	0.004696629	NA	N
Kdm1a	0.846994536	0.704244637	0.024963761	0.020671444	0.831463023	2.91E-07	0.00473816	NA	N
Hs2st1	0.448694596	0.35326335	0.016335482	0.013329776	0.787313583	2.91E-07	0.004751832	NA	N
Cdhr2	0.280510018	0.199908717	0.014118798	0.010884264	0.712661597	2.92E-07	0.004767678	NA	Y
Rap2b	0.326047359	0.494294843	0.015459537	0.018372624	1.516021612	2.95E-07	0.004804848	NA	N
R3hdm2	0.338797814	0.255134642	0.014486906	0.011461933	0.753058701	2.96E-07	0.004835271	NA	N
Scap	0.256223437	0.183934277	0.012235839	0.009454136	0.717866715	2.98E-07	0.004863667	NA	N
Seh1l	1.133576199	1.356001826	0.028529975	0.027596878	1.196215858	3.02E-07	0.004923968	NA	N
Pla2g12b	3.314511233	2.808306709	0.079288895	0.065097259	0.847276269	3.10E-07	0.005048604	NA	N
Mum1l1	0.931997571	0.742583295	0.029582219	0.023459886	0.796765269	3.11E-07	0.005075037	NA	Y
Usp32	0.228901032	0.16522136	0.011373885	0.009017678	0.7218026	3.14E-07	0.005116312	NA	N
Pank3	0.276867031	0.196257417	0.013440793	0.010039315	0.708850801	3.15E-07	0.00513725	NA	N
Aes	1.347905282	1.141031492	0.03673156	0.029808209	0.846522013	3.17E-07	0.005166852	NA	N
Gm13075	0.503339405	0.330899133	0.036530571	0.022776016	0.657407565	3.24E-07	0.005291692	NA	N
Zscan26	0.258652095	0.396622547	0.014189291	0.016424044	1.533420973	3.25E-07	0.005294597	NA	N
Stc2	0.298724954	0.204472843	0.014889681	0.010232457	0.684485311	3.29E-07	0.005360349	NA	N
Gata4	0.758348512	0.632587859	0.024579426	0.021173883	0.834165096	3.30E-07	0.005376585	NA	N
Fam103a1	1.733454766	2.002738476	0.035163284	0.033590403	1.155345103	3.30E-07	0.005381929	NA	N
Kmt2b	0.327868852	0.239160201	0.014461421	0.010828979	0.729438613	3.38E-07	0.005509417	NA	N
Impa2	0.185185185	0.281606572	0.011008248	0.012140675	1.520675491	3.39E-07	0.005525691	NA	Y
Mfsd11	0.425622344	0.338201734	0.016258798	0.01351469	0.794605216	3.42E-07	0.005584464	NA	N
Cdx1	0.412264724	0.166134185	0.045769586	0.016844957	0.402979386	3.48E-07	0.005672337	Y	Y
Mtus2	0.168184578	0.108169785	0.010491729	0.007492493	0.643161143	3.48E-07	0.0056814	NA	N
App	0.514268367	0.389319945	0.020733782	0.015419932	0.75703654	3.49E-07	0.00568647	NA	N
Nr2f6	1.347905282	1.158831584	0.031439624	0.026259545	0.859727756	3.49E-07	0.005693691	NA	N
Pabpn1	0.674559806	0.533546326	0.022095853	0.017052502	0.790954814	3.50E-07	0.005707769	NA	N
Lmnb1	1.719489982	2.046097672	0.03852912	0.038721517	1.189944515	3.51E-07	0.005726364	NA	N
Fbxo5	0.92106861	1.138749429	0.028446625	0.027700528	1.236335076	3.54E-07	0.005773687	NA	N
Ppil1	2.586520947	2.938384299	0.046084223	0.043836742	1.13603731	3.56E-07	0.005807821	NA	N
Tfrc	0.358834244	0.266088544	0.016532045	0.012748761	0.741536095	3.59E-07	0.005861773	NA	N
Rfc4	1.238615665	1.447740758	0.032882346	0.029641148	1.168837759	3.65E-07	0.005956626	NA	N
Snx12	0.891317547	0.766773163	0.022995565	0.020189303	0.860269346	3.73E-07	0.006085144	NA	N
Pitpnc1	0.116575592	0.204016431	0.008751253	0.011199136	1.750078446	3.75E-07	0.006122823	NA	N
Myl3	0.080752884	0.040164309	0.007784021	0.004754476	0.497373054	3.76E-07	0.006133814	NA	N
Epb41l4a	0.173649059	0.1159288	0.010419821	0.007781624	0.667603962	3.80E-07	0.006203536	NA	N
Minos1	7.459016393	6.850753081	0.098283593	0.086186448	0.918452611	3.82E-07	0.006225874	NA	N
Fat1	0.356405586	0.276129621	0.015600594	0.012716607	0.774762327	3.84E-07	0.006257774	NA	N
Cct8	7.374013358	8.219990872	0.12210827	0.110360008	1.114724164	3.87E-07	0.006304292	NA	N
Prpf38a	1.299939284	1.561387494	0.030414966	0.030697125	1.201123402	3.91E-07	0.006380883	NA	N
2-Mar	1.426836673	1.230031949	0.03548152	0.030644704	0.8620692	3.95E-07	0.006437171	NA	N
Ahcyl1	0.656952034	0.532177088	0.020749461	0.016595384	0.81006993	3.96E-07	0.00645602	NA	N
Ube3c	0.531268974	0.42172524	0.018242114	0.014752811	0.793807394	4.03E-07	0.006570042	NA	N
Thrap3	1.449301761	1.747603834	0.0338894	0.03501643	1.205824681	4.05E-07	0.006602142	NA	N
Slc35f6	0.762598664	0.623459607	0.024386222	0.019827519	0.817546157	4.15E-07	0.006774396	NA	N
Bri3	7.428051002	6.635326335	0.113321002	0.087130897	0.893279588	4.17E-07	0.006803169	NA	N
Gpr107	0.363084396	0.278868097	0.014887801	0.011874805	0.768053103	4.20E-07	0.006849642	NA	N
Dync1i2	1.281117183	1.085805568	0.03031178	0.024583624	0.847545863	4.21E-07	0.006860476	NA	N
Pop5	4.554948391	4.175262437	0.06234956	0.054790953	0.916643193	4.27E-07	0.006955787	NA	N
Gba	0.391013965	0.315381105	0.015319009	0.013270996	0.806572483	4.27E-07	0.00695605	NA	N
Igf2os	0.337583485	0.244637152	0.016724758	0.012442696	0.724671564	4.30E-07	0.00701551	NA	N
Rab1b	0.981177899	0.842081241	0.025279265	0.021976246	0.858235028	4.33E-07	0.007064728	NA	N
Hint3	0.727990285	0.614331356	0.022790883	0.019609562	0.843873013	4.34E-07	0.007083905	NA	N
Zswim8	0.400121433	0.311273391	0.015759739	0.012648988	0.777947307	4.37E-07	0.007126557	NA	N
Psph	5.572556163	4.631218622	0.130726948	0.099669257	0.831076168	4.45E-07	0.007251377	NA	Y
Stx7	4.442622951	3.883158375	0.086154387	0.071482554	0.874068859	4.48E-07	0.007312758	NA	Y
Fam117b	0.263509411	0.187129165	0.01296426	0.009697915	0.710142245	4.53E-07	0.007389164	NA	N
Dpy19l4	0.160291439	0.108626198	0.00948093	0.007363192	0.677679349	4.55E-07	0.007425645	NA	N
Rps29	39.31936855	37.30944774	0.519432153	0.447058898	0.94888217	4.58E-07	0.007472466	NA	N
Rab11fip3	0.160291439	0.104974897	0.010047598	0.00735907	0.654900212	4.59E-07	0.007488456	NA	N
Dhx33	0.275652702	0.203560018	0.012665136	0.009909803	0.738465529	4.61E-07	0.007519255	NA	N
Skp2	1.121432908	0.965769055	0.028601644	0.02472127	0.861192005	4.64E-07	0.007567831	NA	N
Tdh	3.318761384	2.728890917	0.090703962	0.071399228	0.822261863	4.66E-07	0.007597326	NA	Y
Nono	4.519125683	5.075764491	0.066318355	0.066280552	1.123174005	4.66E-07	0.007598289	NA	N
Slc2a1	6.797814208	5.262437243	0.174876079	0.099416002	0.774136668	4.69E-07	0.007655016	NA	Y
Mospd1	0.750455373	0.62209037	0.023210245	0.019352709	0.828950517	4.72E-07	0.007692699	NA	N
Ascc2	0.413479053	0.332268371	0.016153892	0.013604726	0.803591786	4.80E-07	0.007824724	NA	N
Ddx1	1.775956284	2.058877225	0.036513382	0.034980641	1.159306253	4.84E-07	0.007890651	NA	N
Retreg2	0.523375835	0.419899589	0.018127611	0.014705882	0.802290746	4.85E-07	0.007912067	NA	N
Eea1	0.830601093	0.666362392	0.028459582	0.02290382	0.802265248	4.86E-07	0.007933158	NA	Y
Sod2	1.641165756	1.889091739	0.036038517	0.033322753	1.151066997	4.96E-07	0.008094753	NA	N
Papd5	0.35154827	0.269283432	0.014645217	0.011648988	0.765992768	4.99E-07	0.008142334	NA	N
Sgk1	2.359441409	1.926517572	0.062581145	0.048238013	0.816514267	5.02E-07	0.00818348	NA	N
Larp1	1.048573163	0.905979005	0.027912387	0.024535948	0.864011246	5.04E-07	0.0082158	NA	N
Usp19	0.557377049	0.434504792	0.020473407	0.015470137	0.779552716	5.05E-07	0.008235264	NA	N
Coprs	2.110503947	1.863989046	0.039816753	0.034367767	0.883196191	5.09E-07	0.008295714	NA	N
Pla2g12a	1.570734669	1.360565952	0.039132834	0.03330118	0.866197187	5.09E-07	0.008298329	NA	N
Tulp4	0.978749241	0.830670927	0.027621067	0.023660517	0.848706586	5.13E-07	0.008359186	NA	Y
Rap1gap2	0.182756527	0.122774989	0.010830418	0.008140522	0.671795369	5.20E-07	0.00848727	NA	N
Utp3	1.707953855	1.991328161	0.036986134	0.035399441	1.165914497	5.38E-07	0.008770502	NA	N
Znrf2	0.373406193	0.287083524	0.01540507	0.012150762	0.76882368	5.38E-07	0.008773509	NA	N
Tmem64	0.2380085	0.16339571	0.012575213	0.009009753	0.686512076	5.39E-07	0.008788159	NA	N
Wdfy3	0.401942927	0.314011867	0.015743274	0.012765828	0.781234961	5.44E-07	0.008869993	NA	Y
Smg1	0.413479053	0.325422182	0.015900725	0.013016526	0.787034263	5.45E-07	0.008881793	NA	N
Scube2	0.022465088	0.003651301	0.003943972	0.001288865	0.162532226	5.46E-07	0.008902266	NA	Y
Pqlc2	1.762598664	1.462802373	0.048543012	0.038468734	0.829912335	5.49E-07	0.008949888	NA	Y
Ppm1a	1.122647237	0.968507531	0.028752859	0.024882582	0.862699785	5.56E-07	0.009071544	NA	N
Ap1b1	0.782635094	0.652213601	0.024401399	0.020133305	0.833355936	5.60E-07	0.009124785	NA	Y
Dynlt1f	0.871281117	1.101780009	0.027152721	0.027536338	1.26455169	5.69E-07	0.009284276	NA	N
Rcan3	0.163934426	0.10725696	0.010121752	0.007358204	0.654267458	5.73E-07	0.009347282	NA	N
Rab21	0.458409229	0.342309448	0.018229587	0.013506016	0.746733325	5.74E-07	0.009359989	NA	N
Pom121	0.588342441	0.486535828	0.019800844	0.016868606	0.826960278	5.80E-07	0.009456771	NA	Y
Rnf4	1.376442016	1.191236878	0.030212823	0.025470494	0.865446466	5.85E-07	0.009538819	NA	N
Cul7	0.805707347	0.68005477	0.023708606	0.020080089	0.844046877	5.89E-07	0.009597489	NA	N
Rab3ip	1.449908925	1.250114103	0.033649639	0.028410377	0.862201812	5.93E-07	0.009670405	NA	N
Sft2d1	0.746812386	0.611136467	0.023010598	0.018253185	0.818326636	5.94E-07	0.009683979	NA	N
Kdelr3	1.391013965	1.149246919	0.045991144	0.038053341	0.82619366	5.98E-07	0.009758414	NA	N
Cgrrf1	0.650880389	0.520310361	0.021041431	0.016515855	0.799394742	6.00E-07	0.009778937	NA	N
Furin	0.67516697	0.535828389	0.02288033	0.017966923	0.793623522	6.08E-07	0.009915878	NA	N
Jakmip1	0.045537341	0.104518485	0.005683978	0.008256081	2.295225924	6.09E-07	0.009932051	NA	Y
Csnk1a1	2.558591378	2.881789137	0.045148933	0.041990571	1.126318631	6.12E-07	0.009988648	NA	N
Ccdc93	0.270188221	0.186672752	0.013399806	0.009583057	0.690898928	6.14E-07	0.010011088	NA	N
Impad1	0.735883424	0.618895482	0.0221837	0.018815902	0.84102381	6.16E-07	0.01004116	NA	N
Ptov1	3.865209472	3.432679142	0.070000956	0.057040526	0.888096536	6.25E-07	0.010186242	NA	N
Bcl11a	0.023679417	0.06846189	0.003844884	0.006579715	2.891198259	6.30E-07	0.010278976	Y	Y
Srsf7	7.469338191	8.151528982	0.096654775	0.089987892	1.09133216	6.30E-07	0.01028047	NA	N
Rrp15	1.956891318	2.205385669	0.036470985	0.03325867	1.126984237	6.30E-07	0.010281471	NA	N
Suz12	0.879174256	0.748516659	0.024527843	0.021031668	0.851386007	6.33E-07	0.010329786	NA	N
Tmem116	0.121432908	0.069374715	0.009165003	0.005907529	0.571300776	6.46E-07	0.01053116	NA	N
Rassf8	0.191863995	0.125513464	0.01138469	0.008044077	0.654179353	6.49E-07	0.010582013	NA	N
Sap18	1.817243473	2.074851666	0.036612566	0.033483956	1.141757666	6.59E-07	0.010740065	NA	N
Cd47	0.449301761	0.34276586	0.017000528	0.012908878	0.762885638	6.60E-07	0.0107574	NA	N
Gm10073	3.12568306	2.77681424	0.054312699	0.04324605	0.888386374	6.64E-07	0.010829874	NA	N
Ctdspl	0.248330298	0.178913738	0.012349256	0.009552725	0.720466813	6.72E-07	0.010959017	NA	N
Hook1	0.501517911	0.396622547	0.01825835	0.014351882	0.790844231	6.82E-07	0.011125136	NA	N
Myo1c	0.343047966	0.250570516	0.016355377	0.011969421	0.730424141	6.83E-07	0.011139038	NA	N
Slc35g1	0.635701275	0.505248745	0.021876544	0.017213102	0.794789573	6.88E-07	0.011216738	NA	N
Prrc2a	0.927140255	0.767229576	0.025848081	0.020696314	0.827522666	6.98E-07	0.011384629	NA	N
Sf3a2	0.700667881	0.907804655	0.023026691	0.024050146	1.295627615	6.98E-07	0.011386239	NA	N
Abcd3	0.82088646	0.682336832	0.024386112	0.01991432	0.831219499	7.09E-07	0.011555023	NA	N
Opa1	0.39708561	0.311273391	0.015794646	0.012796415	0.783894916	7.22E-07	0.011774513	NA	N
Wdr7	0.208864602	0.141031492	0.011779291	0.008606537	0.675229268	7.29E-07	0.011894197	NA	N
Ssfa2	0.255616272	0.182565039	0.013186405	0.010197547	0.714215247	7.33E-07	0.011946859	NA	N
Otub1	0.950819672	1.215426746	0.026452933	0.028743591	1.278293646	7.33E-07	0.01195961	NA	N
Aph1a	1.00667881	0.87174806	0.025486424	0.022387768	0.865964448	7.34E-07	0.011964429	NA	N
Dlg1	0.368548877	0.285257873	0.016491407	0.01322098	0.774002829	7.39E-07	0.012054894	NA	N
Gm5771	0.096539162	0.046554085	0.008751944	0.004858237	0.482230049	7.44E-07	0.012140408	NA	N
Acin1	2.489981785	2.833409402	0.043600653	0.042498242	1.137923747	7.48E-07	0.012206129	NA	N
S100a13	0.602307225	0.463258786	0.023051363	0.017626469	0.769140343	7.55E-07	0.012315348	NA	N
Calu	1.45051609	1.263350068	0.031871165	0.027410201	0.870965912	7.58E-07	0.012353437	NA	N
Fam168b	0.689738919	0.572797809	0.021235134	0.017610775	0.830455979	7.60E-07	0.012389931	NA	N
Serf2	21.98846387	20.72934733	0.258311714	0.230688961	0.942737403	7.72E-07	0.012583059	NA	N
Lpar2	0.276259866	0.205842081	0.012700736	0.010065809	0.745103094	7.76E-07	0.012657321	NA	N
Trappc8	0.358834244	0.275673209	0.015207137	0.012039356	0.768246657	7.78E-07	0.012692557	NA	N
Pafah2	0.403157256	0.33044272	0.015910961	0.014046774	0.819637289	7.89E-07	0.012865125	NA	N
Cyc1	5.733454766	6.200821543	0.072552113	0.065167893	1.081515734	7.97E-07	0.012994593	NA	N
Atox1	8.905282332	8.213601095	0.132693201	0.115353432	0.922329106	7.97E-07	0.01300034	NA	N
Atp6v1e1	5.257437766	4.59926974	0.094588328	0.073941852	0.874812018	8.11E-07	0.013232066	NA	N
Snx5	3.687917426	4.088087631	0.054660021	0.051247947	1.108508451	8.14E-07	0.01328082	NA	N
Tor1aip1	0.49726776	0.408945687	0.017410245	0.014803993	0.822385282	8.28E-07	0.013510019	NA	N
U2af2	1.861566485	2.110908261	0.037628378	0.034046633	1.133941913	8.38E-07	0.013672741	NA	N
Parva	0.144505161	0.090369694	0.010046216	0.007044378	0.625373472	8.45E-07	0.013776708	NA	Y
Cldn7	5.92774742	5.192149703	0.102824019	0.078382889	0.875906029	8.45E-07	0.013777503	NA	N
D17H6S53E	0.123254402	0.219990872	0.009250452	0.012026115	1.784852048	8.61E-07	0.014046055	NA	N
Anxa4	0.472981178	0.370150616	0.017899261	0.014209395	0.782590584	8.62E-07	0.014062503	NA	N
Ube2q1	0.74195507	0.608397992	0.022540183	0.01816917	0.819993038	8.66E-07	0.014116045	NA	N
Gk5	0.108075288	0.066179827	0.007889989	0.005727493	0.612349294	8.67E-07	0.014132624	NA	N
Fhl2	0.519125683	0.382017344	0.021823591	0.015703457	0.735886041	8.68E-07	0.014150893	NA	N
Ago2	0.858530662	0.722044728	0.024790238	0.020445252	0.84102381	8.72E-07	0.014224489	NA	N
Snapc4	0.150576806	0.094020995	0.009615639	0.006625499	0.624405559	8.74E-07	0.014249407	NA	N
Lamtor3	1.903460838	1.682793245	0.039657841	0.034978069	0.884070327	8.78E-07	0.014313495	NA	N
Ints1	0.316332726	0.239160201	0.013691519	0.010809717	0.756040021	8.81E-07	0.01436721	NA	N
Lpar1	1.754098361	1.556366956	0.038255318	0.034292855	0.88727462	8.85E-07	0.014437098	NA	Y
Birc6	0.838494232	1.110908261	0.026480968	0.029458775	1.324884798	8.87E-07	0.014472179	NA	N
Slc12a9	0.294474803	0.221816522	0.013446707	0.010630052	0.753261468	8.89E-07	0.014495486	NA	N
Mafg	1.029751063	0.863532634	0.029035741	0.023545808	0.838583872	8.90E-07	0.014511972	NA	N
Atg9a	0.157255616	0.099954359	0.009798306	0.006818931	0.6356171	9.02E-07	0.01471433	NA	N
Spag9	0.379477838	0.284345048	0.015671796	0.012077031	0.74930607	9.07E-07	0.014796666	NA	Y
Wwtr1	0.344262295	0.260611593	0.015047103	0.011586813	0.757014627	9.09E-07	0.014830893	NA	N
Dhx40	0.613843352	0.487905066	0.020706987	0.016149532	0.794836443	9.28E-07	0.015133888	NA	N
Rufy3	0.366727383	0.283432223	0.015346792	0.012258038	0.772868991	9.28E-07	0.015135737	NA	N
Ghdc	0.235579842	0.165677773	0.012216549	0.009025407	0.703276525	9.47E-07	0.01543791	NA	N
Ipmk	0.326047359	0.250114103	0.014345687	0.011448814	0.767109735	9.72E-07	0.015851584	NA	N
Eaf1	0.405585914	0.314468279	0.015803549	0.012471612	0.775343198	9.77E-07	0.015940091	NA	N
Tspan12	0.808136005	0.658146965	0.027238574	0.021300078	0.814401241	9.78E-07	0.015949441	NA	Y
Ireb2	0.603521554	0.487905066	0.019606176	0.015704639	0.808430225	9.79E-07	0.01596305	NA	N
Glrx5	8.802064359	8.096759471	0.118252998	0.101818071	0.919870514	9.87E-07	0.016094747	NA	N
Mns1	0.763812993	0.985851209	0.027905839	0.02826927	1.290697092	9.88E-07	0.016119779	NA	N
Slc44a1	0.251973285	0.181652214	0.012746098	0.009851696	0.720918544	9.91E-07	0.016169381	NA	N
Brd1	0.3904068	0.299863076	0.015860629	0.012317411	0.768078517	1.02E-06	0.016557703	NA	N
Tpd52	2.61627201	2.305340027	0.049970773	0.041747524	0.881154566	1.02E-06	0.016567617	NA	N
Bmpr1a	0.613843352	0.486992241	0.020073819	0.015463587	0.793349378	1.02E-06	0.016666052	NA	N
Pstk	1.763205829	1.536741214	0.035266271	0.029369298	0.871560875	1.03E-06	0.016722758	NA	N
Adgra2	0.151183971	0.099041534	0.009856194	0.007239901	0.655106047	1.04E-06	0.016925983	NA	N
Taok1	0.506982392	0.417161114	0.018054409	0.015241883	0.822831562	1.04E-06	0.016952467	NA	N
Trim6	0.695810565	0.575079872	0.022020911	0.017876578	0.826489136	1.05E-06	0.017061511	NA	N
Gsk3b	0.790528233	1.00182565	0.025120559	0.025743632	1.267286364	1.05E-06	0.017067968	NA	N
Tmem218	0.584699454	0.474669101	0.019510317	0.015869092	0.811817247	1.05E-06	0.017071696	NA	N
Rcn2	0.739526412	0.9420356	0.02518307	0.025399892	1.273836317	1.05E-06	0.017122562	NA	N
Rpl38	22.93989071	21.62574167	0.244826459	0.198877445	0.94271337	1.05E-06	0.01714039	NA	N
H1f0	3.425622344	3.884527613	0.079922688	0.071999204	1.133962598	1.05E-06	0.017163719	NA	N
Ptprg	0.22465088	0.158831584	0.011569626	0.008694537	0.707015185	1.07E-06	0.017460435	NA	N
Shroom2	0.170613236	0.115472387	0.010109353	0.007608719	0.676807906	1.07E-06	0.017469638	NA	N
Hsd17b10	2.133576199	2.393427659	0.04929868	0.04236728	1.121791506	1.08E-06	0.017584835	NA	N
AI464131	0.316332726	0.234596075	0.014729817	0.011288227	0.741611776	1.08E-06	0.017674175	NA	N
Strip2	0.051608986	0.023733455	0.005453075	0.00343954	0.459870594	1.10E-06	0.017958792	NA	N
Ric1	0.169398907	0.28297581	0.010723411	0.013469605	1.670470105	1.11E-06	0.018131363	NA	N
Pfdn4	3.108682453	3.461889548	0.049122276	0.046274159	1.113619548	1.13E-06	0.018491413	NA	N
Atf6	0.187613843	0.126882702	0.010572536	0.007703193	0.67629712	1.14E-06	0.018531748	NA	N
Mex3c	0.27140255	0.199452305	0.012936434	0.009958339	0.734894734	1.14E-06	0.018557201	NA	N
Rbm15b	0.414086217	0.315837517	0.016716922	0.012728884	0.762733711	1.14E-06	0.018606622	NA	N
Man1a	0.171827565	0.11775445	0.01069991	0.008135987	0.685305934	1.14E-06	0.018651275	NA	N
Usmg5	7.129326047	6.485166591	0.111975537	0.092826005	0.909646515	1.15E-06	0.018720123	NA	N
Stard4	1.026108075	0.88224555	0.02763189	0.023605138	0.859797882	1.15E-06	0.018786416	NA	N
Tmem258	5.22465088	4.740757645	0.076310874	0.063534198	0.907382666	1.15E-06	0.018786821	NA	N
Kctd2	0.19247116	0.133728891	0.010727692	0.008138523	0.694799632	1.15E-06	0.018824246	NA	N
Bcas2	5.707346691	6.183934277	0.06496914	0.060843386	1.083504229	1.16E-06	0.018857709	NA	N
Gga2	4.029143898	3.525330899	0.079003472	0.064010661	0.874957805	1.17E-06	0.019033974	NA	N
Alyref	2.630843959	2.407576449	0.048813452	0.046821432	0.915134644	1.17E-06	0.019122088	NA	N
Cyct	0.023679417	0.073482428	0.00429789	0.008052953	3.103219464	1.18E-06	0.019213671	NA	N
Gart	1.326654523	1.552259242	0.031360973	0.029844351	1.170055365	1.19E-06	0.019380366	NA	N
Oaf	0.404371585	0.313099042	0.016926288	0.013272114	0.774285468	1.20E-06	0.019559285	NA	N
Wrb	0.332119004	0.4710178	0.015041312	0.016710695	1.418219957	1.20E-06	0.01958063	NA	N
Hoxb6	0.056466302	0.026471931	0.006701474	0.00484133	0.468809352	1.22E-06	0.019929413	Y	Y
Abhd17c	0.981785064	0.865358284	0.026246004	0.023936811	0.881413169	1.23E-06	0.020137263	NA	N
Ppp2ca	3.965391621	3.67138293	0.054967688	0.050244636	0.925856329	1.24E-06	0.020211099	NA	N
Hbegf	0.270188221	0.192149703	0.014407954	0.010629148	0.711169801	1.25E-06	0.020330498	NA	N
Psmc1	1.971463267	2.252852579	0.040631866	0.037788781	1.142731197	1.25E-06	0.020358095	NA	N
Raly	4.709168185	5.133728891	0.066408801	0.058976982	1.0901562	1.25E-06	0.02043887	NA	N
Dirc2	0.333333333	0.256960292	0.013876295	0.011166772	0.770880876	1.26E-06	0.020537388	NA	N
Mdm4	0.460837887	0.362848015	0.017362364	0.013850872	0.78736585	1.28E-06	0.020898407	NA	N
Siae	0.161505768	0.10360566	0.010072466	0.006975623	0.6414982	1.29E-06	0.020958595	NA	N
Tlk1	0.740133576	0.617526244	0.022502891	0.018664152	0.834344318	1.29E-06	0.021003207	NA	N
Nup153	0.70188221	0.591967138	0.021444013	0.018221933	0.843399547	1.29E-06	0.021097726	NA	N
Hdac7	0.161505768	0.107713373	0.009924897	0.007283977	0.666932049	1.32E-06	0.02154516	NA	N
E2f4	1.772920461	1.999087175	0.036898997	0.032888219	1.127567321	1.34E-06	0.021857424	NA	N
Mtmr4	0.395264117	0.309447741	0.015810718	0.012570341	0.782888524	1.35E-06	0.021970029	NA	N
Phf1	0.058287796	0.025559105	0.006085757	0.003372318	0.438498403	1.35E-06	0.022052906	NA	N
Prdm6	0.581663631	0.481058877	0.020887562	0.01787404	0.827039635	1.36E-06	0.022144975	NA	N
Coa5	0.664845173	0.542674578	0.021222432	0.017055408	0.816242036	1.36E-06	0.022200784	NA	N
Ubl5	5.627200971	5.178913738	0.073504534	0.061057078	0.920335663	1.36E-06	0.022238521	NA	N
Ssx2ip	0.205221615	0.15107257	0.011110255	0.008980684	0.736143557	1.37E-06	0.022336729	NA	N
Ube2e2	0.35822708	0.275673209	0.015984312	0.012498004	0.76954877	1.37E-06	0.022350113	NA	N
Dnm2	0.5428051	0.449109995	0.018268308	0.01546828	0.827387206	1.37E-06	0.022379572	NA	N
Mcm7	2.041894353	2.34276586	0.046746577	0.042994049	1.147349204	1.38E-06	0.022556571	NA	N
4933402E13Rik	1.480267152	1.198083067	0.046154959	0.034803326	0.809369488	1.39E-06	0.022593208	NA	Y
Sec61g	14.49544627	13.57005933	0.151929182	0.132133811	0.936160163	1.39E-06	0.02267478	NA	N
Psmc5	3.653916211	4.073938841	0.064512731	0.057932721	1.114951358	1.40E-06	0.022875779	NA	N
Elavl1	2.360048573	2.722501141	0.042460126	0.043446587	1.153578436	1.43E-06	0.023248251	NA	N
Rnf220	1.115968427	0.95435874	0.029309543	0.024496862	0.855184355	1.47E-06	0.024035429	NA	N
Acbd5	0.422586521	0.329073482	0.016564932	0.013086498	0.77871268	1.48E-06	0.024141945	NA	N
Eps15l1	0.340619308	0.257873117	0.014524564	0.011250168	0.757071344	1.49E-06	0.024224356	NA	N
Snx3	10.92349727	10.15381105	0.146783011	0.13738741	0.92953848	1.50E-06	0.024454584	NA	N
Rcan2	0.14571949	0.091282519	0.009924671	0.006859056	0.626426289	1.51E-06	0.024548758	NA	N
Stk10	0.135397693	0.075764491	0.009920563	0.005942142	0.559570031	1.51E-06	0.024607824	NA	N
Sacm1l	0.530661809	0.432679142	0.018483791	0.015358382	0.815357605	1.52E-06	0.024709687	NA	N
Igf2	0.079538555	0.039251483	0.007201132	0.004199567	0.493490023	1.52E-06	0.024738863	Y	Y
Ralgapa2	0.37037037	0.279780922	0.015721707	0.012004693	0.755408489	1.52E-06	0.024762928	NA	N
Gabarapl1	0.7619915	0.631218622	0.023947582	0.019561223	0.828380135	1.52E-06	0.024859787	NA	N
Rida	1.474802672	1.249201278	0.03528224	0.027880942	0.847029438	1.53E-06	0.025020388	NA	N
H2afz	62.30722526	64.98858969	0.516141041	0.447716774	1.043034566	1.54E-06	0.025176753	NA	N
Tomm5	13.81785064	12.52396166	0.215892994	0.182480269	0.906361054	1.55E-06	0.025197002	NA	N
Bcat1	0.182149362	0.306252853	0.013352773	0.016020451	1.681328161	1.55E-06	0.025305771	NA	N
Tiparp	0.33151184	0.259242355	0.014359591	0.011928552	0.782000291	1.56E-06	0.02541895	NA	N
Gaa	0.489981785	0.402555911	0.017723611	0.015133691	0.821573215	1.56E-06	0.025479541	NA	N
Csnk2a2	0.686095932	0.572341397	0.021341309	0.017823364	0.834200248	1.57E-06	0.025602276	NA	N
Gipc1	0.781420765	0.941122775	0.024590594	0.023023137	1.204373901	1.57E-06	0.025637345	NA	N
Xlr5a	0.304189435	0.217252396	0.014583979	0.010633881	0.714200991	1.59E-06	0.025964951	NA	N
Apol7a	0.072859745	0.037882246	0.006851392	0.004469572	0.51993382	1.61E-06	0.026213577	NA	N
Dcbld1	0.670309654	0.561387494	0.021609832	0.018326141	0.837504713	1.63E-06	0.026602862	NA	N
Zfp36l1	0.828172435	0.705613875	0.024448136	0.020594529	0.852013235	1.64E-06	0.026763003	NA	Y
Ttc7b	0.309046752	0.22136011	0.014723612	0.010644189	0.716267388	1.66E-06	0.027028619	NA	N
Slc38a7	0.386763813	0.297581013	0.016213276	0.012798578	0.769412761	1.66E-06	0.027054681	NA	N
Psmd14	2.434122647	2.761752624	0.046811604	0.044151652	1.134598796	1.69E-06	0.027493225	NA	N
Actl6a	2	2.322227293	0.037655635	0.038212685	1.161113647	1.70E-06	0.027667271	NA	N
Zdhhc5	0.216150577	0.15107257	0.011793372	0.008769341	0.698922815	1.71E-06	0.027811305	NA	N
Dse	0.148148148	0.095390233	0.009790417	0.007028927	0.643884071	1.71E-06	0.027912576	NA	Y
Dcun1d4	0.306010929	0.235965313	0.013766479	0.011060582	0.771100932	1.71E-06	0.027948321	NA	N
Mib1	0.300546448	0.234139662	0.013170226	0.01090766	0.779046513	1.71E-06	0.027960082	NA	N
Platr27	0.137219186	0.090369694	0.009467408	0.007190781	0.658579143	1.72E-06	0.028001435	NA	N
Mrpl28	4.228293868	4.585577362	0.054971494	0.049949914	1.084498265	1.75E-06	0.028481686	NA	N
Gm6563	0.229508197	0.329986308	0.012074578	0.013028096	1.437797483	1.77E-06	0.028886419	NA	N
Galt	0.234365513	0.333181196	0.01201776	0.012966827	1.421630646	1.78E-06	0.029031472	NA	N
Atp1b3	1.845173042	1.614787768	0.03677105	0.030339932	0.875141643	1.78E-06	0.029070677	NA	N
Mydgf	4.364905889	3.984938384	0.065406975	0.056409855	0.912949439	1.79E-06	0.029166546	NA	N
Col4a3bp	0.341833637	0.262437243	0.014532626	0.011657714	0.767733818	1.81E-06	0.029569593	NA	N
Anks4b	0.074074074	0.040620721	0.006734811	0.004641785	0.548379735	1.83E-06	0.029858596	NA	N
Ccne1	1.421979356	1.653126426	0.035775505	0.03329249	1.162553042	1.83E-06	0.029896523	NA	N
Pdia6	8.39708561	9.073026016	0.128835743	0.111220004	1.080497024	1.84E-06	0.029965885	NA	N
Fignl2	0.29143898	0.221816522	0.014036323	0.010920175	0.761107942	1.85E-06	0.030144215	NA	N
Spata13	0.358834244	0.285714286	0.014962605	0.012528395	0.796229152	1.85E-06	0.030222282	NA	N
Klb	0.22465088	0.15472387	0.012607124	0.009182102	0.688730309	1.87E-06	0.030441858	NA	Y
Card19	1.064966606	0.916476495	0.031687372	0.027229668	0.860568294	1.87E-06	0.030551306	NA	N
Ppp6r1	0.201578628	0.141031492	0.011084341	0.008310879	0.699635145	1.88E-06	0.030595356	NA	N
Inppl1	0.333940498	0.259242355	0.014930568	0.012153557	0.776313016	1.90E-06	0.030946321	NA	N
Hdac6	0.737704918	0.591510726	0.025600234	0.019822515	0.80182565	1.90E-06	0.03105336	NA	N
Hoxb7	0.041894353	0.015518028	0.005298551	0.002794554	0.370408588	1.91E-06	0.031085735	Y	Y
Akap11	0.247723133	0.183021451	0.01222159	0.009615163	0.738814535	1.91E-06	0.031112156	NA	N
Trir	5.49058895	5.09310817	0.064680822	0.054875152	0.927606895	1.92E-06	0.031313338	NA	N
Gdpd5	0.159684274	0.10725696	0.010253285	0.007690575	0.671681421	1.94E-06	0.031566265	NA	N
Dnajb14	0.312082574	0.237790963	0.013870839	0.010928891	0.761948864	1.95E-06	0.03184346	NA	N
Cnot1	1.290224651	1.109995436	0.029910148	0.024805675	0.860311757	1.97E-06	0.032086437	NA	N
Enah	0.833029751	0.732542218	0.024812886	0.022333283	0.879371016	2.01E-06	0.032779468	NA	N
Fam83h	0.117789921	0.071656778	0.008527767	0.005912728	0.608343881	2.01E-06	0.03278561	NA	N
Arhgap28	0.202185792	0.141487905	0.011160558	0.008344882	0.69979153	2.01E-06	0.032785843	NA	N
Prr14l	0.209471767	0.149703332	0.011406722	0.008862745	0.714670688	2.01E-06	0.032817101	NA	N
Igf2r	0.814814815	0.664993154	0.025656583	0.019972831	0.816127961	2.07E-06	0.033692867	NA	Y
Pbx2	0.722525804	0.612049293	0.021215476	0.018055466	0.847096794	2.07E-06	0.033697883	NA	N
Muc13	0.364905889	0.269739845	0.016629515	0.012280079	0.739203868	2.07E-06	0.033757197	NA	N
Snrpb	11.31997571	12.15107257	0.125087896	0.113424897	1.073418608	2.07E-06	0.033777017	NA	N
Acaca	0.229508197	0.163852122	0.011827657	0.00887778	0.713927104	2.07E-06	0.033835914	NA	N
Scyl2	0.394049787	0.311273391	0.015712174	0.012714722	0.789934168	2.08E-06	0.033852674	NA	N
Orai1	0.402550091	0.310816979	0.016567487	0.012629384	0.772120006	2.08E-06	0.03391999	NA	N
Nptn	0.506982392	0.408945687	0.018518364	0.014874216	0.806627002	2.09E-06	0.034093481	NA	N
Slc25a15	0.704918033	0.569602921	0.023163736	0.018198568	0.808041353	2.09E-06	0.034132059	NA	N
Pdlim4	0.22465088	0.171611136	0.013318529	0.011526251	0.763901464	2.11E-06	0.034380671	NA	Y
Ncor1	1.411050395	1.240985851	0.03242765	0.028314198	0.879476634	2.11E-06	0.0344881	NA	N
Zzef1	0.167577413	0.115015974	0.010048801	0.007598173	0.686345326	2.12E-06	0.034582209	NA	N
Prlr	0.249544627	0.183934277	0.013004037	0.010318436	0.737079692	2.14E-06	0.034907751	NA	N
Eci1	0.667273831	0.838886353	0.02196275	0.021865805	1.257184553	2.14E-06	0.034948161	NA	N
Hnrnpu	6.703096539	7.314468279	0.080197236	0.07823149	1.09120736	2.15E-06	0.035015745	NA	N
Aimp2	1.969641773	2.240985851	0.041203522	0.037669578	1.137763162	2.16E-06	0.035186981	NA	N
Rassf3	0.41044323	0.325422182	0.016505375	0.013395279	0.792855522	2.17E-06	0.035386236	NA	N
Car2	3.338797814	3.77681424	0.11034872	0.092828917	1.131189862	2.17E-06	0.03545931	NA	Y
Psmc6	3.493624772	3.912368781	0.060594079	0.05656605	1.119859469	2.18E-06	0.035488674	NA	N
Rexo2	2.154826958	2.422181652	0.040929728	0.037010202	1.124072466	2.18E-06	0.035566572	NA	N
Mtus1	0.474802672	0.380191693	0.017672751	0.014322557	0.800736213	2.19E-06	0.035766905	NA	N
Ndufs2	2.888888889	3.199908717	0.050635082	0.044907053	1.10766071	2.19E-06	0.035770021	NA	N
Heatr1	0.369763206	0.277955272	0.015997786	0.012024042	0.751711547	2.21E-06	0.036094378	NA	N
Ddit3	0.146933819	0.088087631	0.010973403	0.006583964	0.59950549	2.23E-06	0.036437939	NA	N
Cdk20	0.25804493	0.193975354	0.012816803	0.010213745	0.751711547	2.24E-06	0.036572817	NA	N
Fam8a1	0.407407407	0.321770881	0.01629269	0.01320077	0.789801253	2.24E-06	0.036609199	NA	N
Cdc42bpb	0.38372799	0.304427202	0.015620608	0.012879495	0.793341142	2.25E-06	0.036620837	NA	N
Nudt4	0.64845173	0.545413053	0.024304991	0.020776437	0.841100467	2.27E-06	0.036970501	NA	Y
Esx1	0.242258652	0.160657234	0.014247982	0.009699759	0.663164072	2.30E-06	0.037515652	NA	Y
Exosc5	1.652094718	1.882701963	0.034365703	0.03199155	1.13958476	2.32E-06	0.037828462	NA	N
Cops4	1.978142077	2.250114103	0.03970229	0.036904342	1.137488621	2.33E-06	0.037989802	NA	N
Erp29	3.956284153	3.589685075	0.05899998	0.048537261	0.907337526	2.33E-06	0.038021022	NA	N
Rab17	0.462052216	0.372432679	0.018193911	0.015141602	0.80604024	2.34E-06	0.03818603	NA	N
Errfi1	0.319975713	0.240073026	0.015321246	0.012024011	0.75028515	2.35E-06	0.038243201	NA	N
Gucd1	0.526411658	0.418530351	0.019231022	0.015052652	0.795062848	2.36E-06	0.038493454	NA	N
Pbdc1	2.666059502	2.989958923	0.046023799	0.04389636	1.121489944	2.36E-06	0.038508694	NA	N
Eif3h	7.483302975	7.969876769	0.087300556	0.071993742	1.065021261	2.37E-06	0.038584264	NA	N
Dgcr2	0.552519733	0.465997262	0.018393822	0.015953396	0.843403835	2.41E-06	0.039366587	NA	N
B230307C23Rik	0.242258652	0.176631675	0.01212173	0.009318351	0.729103681	2.42E-06	0.03950487	NA	N
Dab2	13.90346084	12.12733911	0.288570431	0.247715564	0.872253265	2.44E-06	0.039726135	NA	Y
Srsf5	2.762598664	3.069831127	0.047954329	0.044058756	1.111211399	2.47E-06	0.040334166	NA	N
Xbp1	1.958712811	1.767229576	0.041063223	0.037449091	0.90224027	2.49E-06	0.040669074	NA	N
Sh2b3	0.108075288	0.065723414	0.00802902	0.005675072	0.608126196	2.53E-06	0.04120595	NA	N
Mpc2	3.009714633	2.688270196	0.071227933	0.063759052	0.893197703	2.54E-06	0.041426029	NA	N
Cdc42ep2	0.113539769	0.068005477	0.008712189	0.006002236	0.598957329	2.55E-06	0.041530163	NA	N
Abcb7	0.231936855	0.168872661	0.011641473	0.00896352	0.728097572	2.56E-06	0.041679925	NA	N
Gramd1b	0.491803279	0.392514833	0.019564173	0.016104352	0.798113495	2.57E-06	0.041986328	NA	N
2010111I01Rik	0.123254402	0.229575536	0.009602634	0.013630857	1.862615312	2.58E-06	0.042094578	NA	Y
Cand2	0.229508197	0.164764948	0.011733722	0.008940271	0.717904414	2.60E-06	0.042345688	NA	Y
Stx3	2.812386157	2.497489731	0.056964758	0.049133883	0.888032294	2.60E-06	0.042390093	NA	N
Lrp4	0.035822708	0.081241442	0.004660645	0.006733259	2.267875515	2.61E-06	0.042555837	NA	N
Cdc37l1	0.659380692	0.544043816	0.021073456	0.016968059	0.825083024	2.61E-06	0.042633536	NA	N
Tsfm	1.214329083	1.429027841	0.029662899	0.028372854	1.176804427	2.62E-06	0.042687716	NA	N
Sox13	0.097753491	0.059333638	0.007994468	0.005886883	0.606972057	2.63E-06	0.042875689	NA	N
Ankfy1	0.315118397	0.241898676	0.013815734	0.011030278	0.767643777	2.64E-06	0.04304764	NA	N
Atxn7l3	0.292653309	0.220447284	0.013291664	0.01045537	0.753271115	2.64E-06	0.04312465	NA	N
Snx18	0.540983607	0.437699681	0.018925364	0.015313713	0.809081228	2.66E-06	0.043316186	NA	N
Smdt1	7.106860959	6.621177545	0.08461396	0.075662858	0.931659924	2.67E-06	0.043582118	NA	N
H3f3a	17.86581664	19.25878594	0.293288139	0.242892789	1.077968409	2.67E-06	0.043592001	NA	N
Tdrd5	0.188828172	0.131903241	0.010732639	0.008126511	0.698535811	2.70E-06	0.043956007	NA	N
Sp1	0.304189435	0.220903697	0.014042784	0.010340711	0.726204369	2.71E-06	0.044166738	NA	N
Ndufb2	3.466909532	3.078959379	0.060387551	0.047721489	0.888099141	2.73E-06	0.044562526	NA	N
Igfbp6	0.210078931	0.147877681	0.011734772	0.008710834	0.703914859	2.74E-06	0.044664568	NA	N
Oard1	2.007893139	2.274760383	0.038406826	0.035785193	1.132909087	2.74E-06	0.044683422	NA	N
Ddx3x	3.35154827	2.986307622	0.054982538	0.042344459	0.891023307	2.79E-06	0.045444047	NA	N
St14	0.280510018	0.219534459	0.012541489	0.010444201	0.782626091	2.79E-06	0.045575267	NA	N
Qdpr	2.358834244	2.087174806	0.048848865	0.04189608	0.88483318	2.82E-06	0.045954842	NA	N
Tsc1	0.196114147	0.132816066	0.011258997	0.00811972	0.677238577	2.83E-06	0.046226773	NA	N
Cse1l	1.268973892	1.097672296	0.029453885	0.02459731	0.865007785	2.87E-06	0.046848887	NA	N
Tmem9b	1.277474196	1.090369694	0.033377648	0.027754219	0.853535592	2.87E-06	0.046859442	NA	N
Prpf8	0.885245902	0.76266545	0.023921466	0.020571571	0.861529489	2.90E-06	0.047252714	NA	N
Cdkn1c	3.694596236	2.335919671	0.238010578	0.097639927	0.632253032	2.93E-06	0.047730481	NA	N
Slc4a2	0.434122647	0.344591511	0.016438888	0.013221923	0.79376534	2.93E-06	0.047748568	NA	N
Klhl21	0.341226472	0.257416705	0.015076827	0.01148407	0.754386677	2.93E-06	0.047791348	NA	N
Mob3a	0.214329083	0.15289822	0.011513097	0.008778654	0.713380647	2.94E-06	0.047936032	NA	N
Larp1b	0.321797207	0.24600639	0.015334178	0.012270052	0.76447646	2.95E-06	0.048064148	NA	N
Zfand6	1.965998786	2.230031949	0.037083595	0.035338245	1.134299759	2.97E-06	0.048424797	NA	N
Prdm4	0.250758956	0.185759927	0.012379145	0.009569399	0.740790798	2.98E-06	0.048546063	NA	N
Vps35	2.784456588	2.432222729	0.055480195	0.04438246	0.873499964	2.99E-06	0.048765417	NA	N
Gsk3a	0.530661809	0.439981743	0.018080255	0.015167475	0.829118915	3.00E-06	0.048901659	NA	N
Clint1	1.279295689	1.111821086	0.031427148	0.026539311	0.869088433	3.03E-06	0.049370115	NA	N
Mtmr3	0.208257438	0.148334094	0.011092522	0.008427545	0.712263128	3.05E-06	0.04981286	NA	N
Rnaseh2c	4.023679417	3.714742127	0.053446972	0.046736069	0.923220203	3.06E-06	0.049860557	NA	N
Pafah1b3	1.565877353	1.769968051	0.040317186	0.034928946	1.130336324	3.07E-06	0.050120302	NA	N
Rpl37	43.75834851	41.38931995	0.50934161	0.422606572	0.945861107	3.15E-06	0.051399997	NA	N
Git1	0.373406193	0.299406664	0.015308991	0.012697317	0.80182565	3.16E-06	0.051470777	NA	N
Thop1	0.761384335	0.943404838	0.024514819	0.024281296	1.239065206	3.16E-06	0.051561495	NA	N
Mtap	1.032786885	1.228662711	0.026793862	0.026210743	1.189657546	3.16E-06	0.051573995	NA	N
Mul1	0.486338798	0.393427659	0.017680455	0.014370242	0.808957995	3.20E-06	0.05218611	NA	N
Myl6b	0.46387371	0.314468279	0.025793392	0.016849931	0.677917874	3.25E-06	0.052972458	NA	N
Edf1	11.91560413	11.35235052	0.121246793	0.115940872	0.952729749	3.27E-06	0.053329349	NA	N
Aig1	0.439587128	0.339570972	0.017746014	0.013210299	0.77247706	3.27E-06	0.053397099	NA	N
Srf	0.236794171	0.178913738	0.012111249	0.009958616	0.755566478	3.29E-06	0.053618145	NA	N
Lmbrd2	0.257437766	0.18804199	0.012547988	0.009559931	0.730436692	3.31E-06	0.053951253	NA	N
Ctcf	1.438372799	1.643998174	0.035160704	0.031780647	1.142956941	3.32E-06	0.054094198	NA	N
Gen1	0.248330298	0.182108626	0.012556606	0.009644706	0.733332292	3.34E-06	0.054408084	NA	N
Snx13	0.149969642	0.101323597	0.009250016	0.006915983	0.675627383	3.35E-06	0.05463943	NA	N
Fam160b1	0.183363692	0.123231401	0.010738647	0.007757126	0.672059993	3.35E-06	0.054691151	NA	N
Nbeal2	0.095324833	0.057507987	0.007439318	0.005299411	0.603284426	3.37E-06	0.054975388	NA	N
Abr	0.221615058	0.160200822	0.011652722	0.008931521	0.722878776	3.41E-06	0.055644161	NA	N
Rpia	0.259866424	0.198083067	0.012634861	0.010249101	0.76224956	3.47E-06	0.056531154	NA	N
Ube2e3	1.916211293	2.184390689	0.042784434	0.039227269	1.139952936	3.49E-06	0.056930782	NA	N
Gstz1	0.485124469	0.385212232	0.017990098	0.014136408	0.794048243	3.50E-06	0.057088079	NA	N
Atp6v1b2	2.064966606	1.803742583	0.041611376	0.033663615	0.873497217	3.51E-06	0.057217244	NA	N
Cdpf1	1.229508197	1.060246463	0.032145035	0.026984921	0.86233379	3.56E-06	0.05800689	NA	N
Aco1	0.57619915	0.469648562	0.01928452	0.015506335	0.815080276	3.56E-06	0.058028821	NA	N
Cstf2	0.544019429	0.439981743	0.018666063	0.01489013	0.808761084	3.56E-06	0.058088258	NA	N
Klhdc10	0.446265938	0.365130078	0.01639836	0.013800827	0.818189439	3.61E-06	0.058863849	NA	N
Clock	0.223436551	0.165677773	0.011552016	0.009185623	0.741498075	3.64E-06	0.059356625	NA	N
Cnih4	3.927140255	3.531264263	0.069123827	0.058461976	0.899194842	3.69E-06	0.060193483	NA	N
Mien1	3.551305404	3.237790963	0.056222981	0.04829402	0.911718536	3.69E-06	0.060246549	NA	N
Rab5b	0.313904068	0.243267914	0.013725436	0.011025974	0.774975348	3.70E-06	0.060306404	NA	N
Sdhb	3.187006679	3.502053857	0.049833719	0.043486048	1.09885363	3.74E-06	0.060911796	NA	N
Cand1	0.821493625	0.723870379	0.022426882	0.020231172	0.881163721	3.76E-06	0.061294327	NA	N
Batf3	0.156041287	0.104062072	0.010500243	0.007505139	0.666888065	3.80E-06	0.061976201	NA	N
Fut8	0.293867638	0.220903697	0.013658845	0.010638728	0.751711547	3.81E-06	0.062128733	NA	N
Habp2	0.196114147	0.136010954	0.011160277	0.008261172	0.693529539	3.82E-06	0.062237834	NA	N
Cdh1	1.586520947	1.386125057	0.037000567	0.031034205	0.873688469	3.85E-06	0.062734145	NA	N
Rhox5	13.09107468	11.18986764	0.293061029	0.23525237	0.854770744	3.89E-06	0.063372615	NA	N
Ctsl	32.79234973	27.18575993	0.848166447	0.629790581	0.829027507	3.89E-06	0.06350474	NA	N
Rabggta	0.508803886	0.422638065	0.017910332	0.015200276	0.83065023	3.90E-06	0.063595817	NA	N
Hnrnpr	1.542197936	1.764947513	0.037522258	0.034180726	1.144436438	3.97E-06	0.064821628	NA	N
Scd2	0.975106254	0.825650388	0.028292159	0.023041205	0.846728636	4.01E-06	0.06547611	NA	N
Ambp	0.335154827	0.226837061	0.01950143	0.012800897	0.676812752	4.04E-06	0.065823724	NA	N
Yrdc	1.460837887	1.296211775	0.033283742	0.029411725	0.887307063	4.04E-06	0.0658365	NA	N
Paxbp1	0.236794171	0.172523962	0.012262588	0.009386788	0.728581961	4.09E-06	0.066649056	NA	N
Ppfibp1	0.40376442	0.327247832	0.015820206	0.013249713	0.810491999	4.09E-06	0.066677027	NA	N
Prrc2b	0.779599271	0.675034231	0.022207675	0.019596349	0.865873348	4.10E-06	0.066879987	NA	N
Psmc2	2.573770492	2.912825194	0.051380382	0.047121621	1.13173463	4.11E-06	0.067000084	NA	N
Creb3l2	0.180935033	0.130534003	0.010344231	0.008251057	0.721441284	4.12E-06	0.067167156	NA	N
Cox6b1	12.40437158	11.68918302	0.120164091	0.10433914	0.942343829	4.12E-06	0.067189439	NA	N
Yap1	0.917425622	0.779096303	0.025179503	0.020472539	0.849220126	4.14E-06	0.067516544	NA	N
Rab11b	1.46387371	1.673208581	0.032850788	0.030275075	1.143000635	4.18E-06	0.068097182	NA	N
Dock5	0.194292653	0.135554541	0.010996645	0.008175861	0.69768228	4.22E-06	0.068751953	NA	N
Arhgef3	0.214329083	0.150159744	0.012106551	0.008987672	0.70060368	4.32E-06	0.070383315	NA	N
Snx25	0.120825744	0.075308079	0.008737294	0.006202149	0.623278419	4.36E-06	0.071089296	NA	N
Wdr81	0.182149362	0.119123688	0.011545306	0.007692121	0.653989046	4.36E-06	0.071147483	NA	N
Kdm5b	0.738312083	0.947968964	0.025102053	0.026328271	1.283967832	4.40E-06	0.07172049	NA	N
Nabp2	1.982999393	2.236421725	0.037916888	0.034807822	1.127797484	4.42E-06	0.072123928	NA	N
Dgkz	0.537947784	0.441350981	0.018811924	0.01564337	0.820434612	4.43E-06	0.072194347	NA	N
Srsf10	2.153005464	2.434504792	0.039573073	0.037082967	1.13074715	4.44E-06	0.072376842	NA	N
Dmd	0.276259866	0.195344592	0.013867012	0.009837831	0.707104488	4.45E-06	0.072513915	NA	N
Mageh1	0.64845173	0.534002738	0.02122642	0.017306845	0.823504223	4.45E-06	0.072613324	NA	N
Oat	5.604735883	4.96485623	0.101024028	0.081067785	0.885832327	4.48E-06	0.073017811	NA	N
Mia3	0.596842744	0.505248745	0.019208975	0.016584129	0.846535791	4.48E-06	0.073025577	NA	N
Klhl13	0.279295689	0.216339571	0.013763176	0.011380507	0.774589725	4.48E-06	0.073104349	NA	N
Mkrn2os	0.241044323	0.168416248	0.013157278	0.009563503	0.698694108	4.53E-06	0.073939516	NA	N
Serping1	0.082574378	0.043359197	0.007700885	0.004850281	0.525092625	4.55E-06	0.074218057	NA	N
Jak2	0.145112325	0.09493382	0.009570674	0.006836387	0.654209213	4.65E-06	0.075904281	NA	N
Gopc	0.333333333	0.256047467	0.014551047	0.011525194	0.768142401	4.66E-06	0.07593738	NA	N
Gxylt1	0.39708561	0.309904153	0.016072455	0.0126561	0.780446698	4.67E-06	0.076190954	NA	N
Mtmr12	0.227079539	0.170241899	0.011824949	0.009526881	0.749701623	4.69E-06	0.076517852	NA	N
Sdf2l1	1.491803279	1.690552259	0.036174956	0.032268325	1.133227339	4.70E-06	0.076702554	NA	N
Suox	0.118397086	0.071656778	0.00884131	0.005877375	0.605224169	4.72E-06	0.077014861	NA	N
Stat3	0.334547662	0.251939754	0.015444637	0.011965002	0.753075815	4.76E-06	0.077640795	NA	N
Wdr12	1.092896175	1.283432223	0.027877164	0.026505463	1.174340484	4.77E-06	0.077837036	NA	N
Evi5	2.071645416	1.808306709	0.048151496	0.040322319	0.872884276	4.79E-06	0.07817369	NA	N
Dnajb6	2.686095932	3.003194888	0.045468949	0.042764142	1.118051985	4.79E-06	0.07819006	NA	N
Myrf	0.149362477	0.099041534	0.009966018	0.007297246	0.663095145	4.80E-06	0.078283771	NA	N
Borcs7	0.882210079	0.746234596	0.024961589	0.020613674	0.845869497	4.81E-06	0.078403718	NA	N
Mpv17	1.081360049	0.920127796	0.028247262	0.022821376	0.850898641	4.82E-06	0.07867775	NA	N
Wbp1l	0.474195507	0.379278868	0.01790035	0.014246098	0.799836486	4.84E-06	0.078859327	NA	N
Marcks	1.27808136	1.468279325	0.04479024	0.040436013	1.148815224	4.86E-06	0.079303331	NA	N
Btbd7	0.341226472	0.274303971	0.014349777	0.012165494	0.803876583	4.87E-06	0.07946911	NA	N
Mef2d	0.286581664	0.211319032	0.013644868	0.010381711	0.737378064	4.89E-06	0.079692681	NA	N
Plac1	0.502125076	0.412596988	0.019864513	0.016579872	0.821701619	4.95E-06	0.080725102	NA	N
Serpinb1a	0.063752277	0.026015518	0.008018525	0.004019348	0.408071983	4.95E-06	0.080736436	NA	N
Sigirr	1.068609593	0.910543131	0.032916112	0.027529387	0.852082123	4.95E-06	0.080752407	NA	N
Tmem14c	5.060716454	4.659516203	0.06251249	0.052398103	0.920722638	4.99E-06	0.081306129	NA	N
Jade3	0.452944748	0.359196714	0.017687345	0.014220422	0.793025453	5.00E-06	0.081560891	NA	N
Nrk	1.844565877	1.62209037	0.053371457	0.047681623	0.87938869	5.05E-06	0.082330084	NA	N
Ndufs6	7.241044323	6.786398905	0.077325099	0.066638997	0.937212728	5.09E-06	0.082985421	NA	N
Mbl2	0.491803279	0.382473756	0.021000923	0.016844709	0.777696638	5.11E-06	0.083301529	NA	N
Trappc9	0.124468731	0.078959379	0.008790501	0.006248446	0.634371208	5.12E-06	0.083531823	NA	N
Zbtb10	0.143290832	0.100410771	0.009490658	0.007555451	0.700748053	5.13E-06	0.083695868	NA	N
Ocln	0.319975713	0.24783204	0.014300105	0.011371092	0.774533909	5.15E-06	0.083924949	NA	N
Sssca1	3.038251366	3.385212232	0.049005911	0.046184702	1.114197551	5.24E-06	0.085441491	NA	N
Rnf44	0.547055252	0.443633044	0.019014031	0.015364952	0.810947418	5.34E-06	0.087111178	NA	N
Ncstn	0.431693989	0.343222273	0.016700059	0.013340112	0.795059189	5.34E-06	0.08716012	NA	N
Eif2ak3	0.146326655	0.095390233	0.0096363	0.00687908	0.651899226	5.35E-06	0.087221646	NA	N
Cks1brt	0.146326655	0.09310817	0.009520769	0.00653642	0.63630355	5.38E-06	0.08769365	NA	N
Hs6st1	0.167577413	0.114103149	0.010085443	0.007466167	0.680898141	5.38E-06	0.087714689	NA	N
Pak2	1.125075896	0.982656321	0.028436869	0.024640664	0.873413363	5.38E-06	0.087798878	NA	N
Cgnl1	0.437765634	0.344135098	0.017363925	0.013577228	0.786117208	5.41E-06	0.088216143	NA	N
Tecr	4.465088039	4.790050205	0.078580117	0.06127779	1.072778446	5.41E-06	0.08824668	NA	N
Ttll4	0.263509411	0.19853948	0.012705602	0.0100292	0.753443601	5.42E-06	0.088363992	NA	N
Sec24b	0.374620522	0.290734824	0.015482743	0.01207659	0.77607821	5.42E-06	0.088436997	NA	N
Ankrd13a	0.637522769	0.526700137	0.021184216	0.01722822	0.826166786	5.44E-06	0.088779162	NA	N
Etfb	4.021857923	3.547238704	0.07394511	0.057587853	0.881990058	5.45E-06	0.088864508	NA	N
Mpp1	0.669702489	0.564582382	0.023049818	0.019702344	0.843034618	5.46E-06	0.089083863	NA	N
Pls1	0.250151791	0.183477864	0.012519898	0.009425075	0.733466121	5.49E-06	0.08946475	NA	N
Ube2l6	0.141469338	0.091738932	0.009603753	0.00693185	0.648472193	5.49E-06	0.089489707	NA	N
Il11ra1	0.127504554	0.086261981	0.008615455	0.006626518	0.676540393	5.51E-06	0.089875657	NA	N
Maob	0.142076503	0.089913282	0.010248806	0.006972718	0.632851174	5.51E-06	0.089907316	NA	N
Hipk1	0.282938676	0.213601095	0.013252885	0.010249129	0.754937777	5.52E-06	0.090083183	NA	N
Tyro3	0.333333333	0.252852579	0.016364645	0.01284687	0.758557736	5.57E-06	0.090819602	NA	N
Pura	0.318761384	0.247375628	0.014342315	0.011421339	0.776052683	5.57E-06	0.090834629	NA	N
Ankrd54	0.896782028	0.757188498	0.026754069	0.021629572	0.84433951	5.65E-06	0.092094046	NA	N
Lig1	1.758348512	1.998630762	0.041209522	0.037370287	1.136652233	5.67E-06	0.09244685	NA	N
Zfp280b	0.372191864	0.302145139	0.015010816	0.012634715	0.81179942	5.67E-06	0.092498728	NA	N
Cdc14b	0.66848816	0.56412597	0.020977683	0.017732256	0.843883263	5.74E-06	0.093543735	NA	N
Spryd7	0.398907104	0.304883615	0.015964361	0.011924947	0.764297281	5.78E-06	0.094337019	NA	N
Eprn	0.13236187	0.220903697	0.010781857	0.013427203	1.668937564	5.81E-06	0.094676332	NA	N
Rnpepl1	0.608986035	0.500228206	0.020071822	0.016356748	0.821411621	5.81E-06	0.094773775	NA	N
Rab11fip4	0.519732848	0.42537654	0.019216704	0.015798047	0.818452292	5.84E-06	0.095165649	NA	N
Slc33a1	0.325440194	0.251483341	0.014212018	0.011316025	0.772748251	5.90E-06	0.096144172	NA	N
Tbc1d12	0.150576806	0.100867184	0.009653925	0.007053271	0.669871984	5.94E-06	0.096893665	NA	N
Taldo1	3.177292046	3.489274304	0.061243638	0.05232148	1.098191244	5.98E-06	0.097564183	NA	N
Tmem161b	0.176077717	0.118210863	0.010536016	0.007478846	0.671356175	5.99E-06	0.097716044	NA	N
Zfp516	0.180327869	0.122774989	0.010683864	0.007720042	0.680843119	6.00E-06	0.097770387	NA	N
Ftl1	124.3721919	117.3984482	1.424121635	1.291357874	0.943928433	6.01E-06	0.097971322	NA	N
Add3	0.258652095	0.200821543	0.012823756	0.01060494	0.776415683	6.13E-06	0.100017108	NA	N
Fam222a	0.066180935	0.034687357	0.006811691	0.004504592	0.524129152	6.14E-06	0.100096401	NA	N
Foxk2	0.266545234	0.200821543	0.012681624	0.009914285	0.753423874	6.14E-06	0.100181767	NA	N
Nckap5l	0.061323619	0.031948882	0.006037131	0.003973626	0.520988201	6.15E-06	0.100290209	NA	N
Rcbtb1	0.428051002	0.351894112	0.016082986	0.013601516	0.822084543	6.19E-06	0.101007844	NA	N
Ppp1cb	1.945355191	2.28115016	0.041107618	0.042070967	1.172613706	6.19E-06	0.101024444	NA	N
Fam126a	0.259259259	0.187129165	0.013086873	0.009568107	0.721783921	6.31E-06	0.10290893	NA	N
Depdc5	0.160291439	0.113190324	0.009558427	0.007444567	0.706153272	6.37E-06	0.103848522	NA	N
Gpd1l	0.187006679	0.131903241	0.010596489	0.007944966	0.705339731	6.46E-06	0.10538823	NA	N
Knop1	1.582270795	1.838886353	0.035019354	0.034321219	1.16218182	6.57E-06	0.107193343	NA	N
Slc36a1	0.177899211	0.122318576	0.01067407	0.007896799	0.687572337	6.64E-06	0.108299125	NA	N
C1qbp	7.176684882	7.689183021	0.101718864	0.084226214	1.071411543	6.66E-06	0.108680376	NA	N
Rnf185	0.453551913	0.368324966	0.016920928	0.013890132	0.812089985	6.69E-06	0.10910956	NA	N
Hjurp	1.04675167	0.914650844	0.027103012	0.023769754	0.87379927	6.72E-06	0.109617366	NA	N
Rab11fip5	0.229508197	0.155636696	0.012524441	0.008588437	0.678131316	6.78E-06	0.110557761	NA	N
Vkorc1l1	0.639344262	0.548607942	0.01960308	0.016900824	0.858079088	6.86E-06	0.11186787	NA	N
Phldb2	0.465088039	0.379278868	0.017599947	0.014592974	0.815499081	6.86E-06	0.111884165	NA	N
Pdx1	0.092896175	0.056138749	0.007749042	0.005555547	0.604317126	6.93E-06	0.113024603	NA	N
Mrpl45	1.381906497	1.607485167	0.031127927	0.030393314	1.163237289	7.01E-06	0.114382976	NA	N
Ptk2	0.435944141	0.350068462	0.0168203	0.013623011	0.803012196	7.02E-06	0.114435301	NA	N
Ssr1	2.785063752	3.10725696	0.053529163	0.049408942	1.115686116	7.02E-06	0.114534484	NA	N
Dsc2	0.301153613	0.226837061	0.013831401	0.01057171	0.753227095	7.04E-06	0.114738909	NA	N
Slc31a2	0.429265331	0.354632588	0.016493851	0.013947694	0.826138433	7.05E-06	0.114968471	NA	N
Tdrp	0.585913783	0.497946143	0.020538753	0.017785069	0.849862485	7.12E-06	0.116094464	NA	N
Zfp592	0.21129326	0.145139206	0.011466998	0.008138886	0.686908828	7.12E-06	0.116177442	NA	N
Naaa	0.406800243	0.316750342	0.017300853	0.013451182	0.778638528	7.13E-06	0.116254839	NA	N
Slc31a1	1.635701275	1.429027841	0.035722347	0.029390301	0.873648424	7.20E-06	0.117459705	NA	N
Lamtor5	4.850637523	4.541761753	0.060568426	0.055055109	0.936322644	7.20E-06	0.117492295	NA	N
Ifnar1	0.293867638	0.229575536	0.013135711	0.01060381	0.781220885	7.21E-06	0.117508068	NA	N
Actn4	2.380692168	2.11775445	0.042852788	0.035548618	0.889554088	7.23E-06	0.117860881	NA	N
Tmem120a	1.56284153	1.396622547	0.037973863	0.033758591	0.893643098	7.26E-06	0.118455063	NA	N
Mob1b	0.33151184	0.253765404	0.01433388	0.011097269	0.765479158	7.36E-06	0.120107395	NA	N
Foxo1	0.185185185	0.12825194	0.010907259	0.008076106	0.692560475	7.37E-06	0.12021688	NA	N
Rnf165	0.079538555	0.045184847	0.007252175	0.004970097	0.568087352	7.44E-06	0.12132385	NA	N
E2f1	0.266545234	0.199452305	0.013498823	0.010287739	0.748286893	7.47E-06	0.121873088	NA	N
Gjb1	0.372191864	0.284801461	0.017421986	0.013482973	0.765200661	7.48E-06	0.122046077	NA	N
Aldh3a2	0.25136612	0.180739388	0.01273891	0.009449205	0.719028436	7.60E-06	0.123940315	NA	N
Cs	1.664238009	1.472387038	0.035337708	0.030158037	0.884721434	7.61E-06	0.124075203	NA	N
Rhox6	0.469945355	0.346417161	0.023033362	0.016409663	0.737143494	7.66E-06	0.124948368	NA	N
Plpp2	1.247723133	1.077133729	0.031901312	0.026469961	0.863279441	7.68E-06	0.125233567	NA	N
Scamp5	0.273224044	0.208124144	0.012984336	0.01034084	0.761734368	7.70E-06	0.125506614	NA	N
Itm2c	0.795992714	0.672295755	0.023999535	0.019881861	0.844600388	7.71E-06	0.125671623	NA	N
Eif3g	4.306618094	4.716111365	0.066326726	0.059099834	1.095084649	7.71E-06	0.125766215	NA	N
Ddost	3.055251973	3.382017344	0.052821806	0.047952197	1.10695202	7.74E-06	0.126150556	NA	N
Hunk	0.262295082	0.200821543	0.012604335	0.010204335	0.765632131	7.76E-06	0.126550836	NA	N
Paics	2.917425622	3.303514377	0.056096065	0.053774428	1.132338851	7.77E-06	0.126732517	NA	N
Hspe1	37.90649666	36.21040621	0.292589435	0.232599673	0.955255943	7.86E-06	0.128207632	NA	N
4932438A13Rik	0.283545841	0.214057508	0.013642849	0.010653649	0.754930869	7.89E-06	0.128710933	NA	N
Tgif1	1.287795993	1.484253765	0.04505688	0.037836421	1.15255349	7.91E-06	0.129066151	NA	N
Spats2l	0.14571949	0.101323597	0.009389924	0.00729722	0.695333181	8.00E-06	0.130456024	NA	N
Fam3a	0.253794778	0.193062529	0.012534272	0.009994846	0.760703312	8.01E-06	0.130587765	NA	N
Skp1a	4.203400121	4.605659516	0.056912391	0.055038755	1.095698573	8.02E-06	0.130780897	NA	N
Pim2	0.287795993	0.477407576	0.018517518	0.024314102	1.65884025	8.05E-06	0.131256025	NA	N
Dbt	0.605343048	0.496576906	0.020609391	0.016382048	0.820323133	8.17E-06	0.133309252	NA	N
Mogs	0.607771706	0.511182109	0.020655406	0.017139005	0.841075857	8.20E-06	0.133668146	NA	N
Rnf38	0.216150577	0.159744409	0.011444143	0.009199572	0.739042251	8.23E-06	0.134178717	NA	N
Arhgap11a	0.479052823	0.378366043	0.018271287	0.014183901	0.789821131	8.25E-06	0.134560365	NA	N
2410131K14Rik	0.257437766	0.190780466	0.012547988	0.009578738	0.74107412	8.28E-06	0.135077136	NA	N
Lrp10	0.703703704	0.575992697	0.022524438	0.017781298	0.818515938	8.35E-06	0.136168449	NA	N
Srpk1	2.588949605	2.888178914	0.044600751	0.041988636	1.115579426	8.41E-06	0.137107317	NA	N
Rps23	81.51305404	77.88544044	0.69761568	0.581292392	0.955496532	8.43E-06	0.137518515	NA	N
Ssr4	5.327868852	4.933820173	0.067514016	0.0580107	0.926040094	8.44E-06	0.137602641	NA	N
Rps6ka3	0.21797207	0.160657234	0.011725894	0.009169611	0.737054219	8.44E-06	0.137621077	NA	N
Ddx18	2.106253795	2.36558649	0.039883943	0.03700931	1.123125093	8.47E-06	0.138134281	NA	N
Hira	0.393442623	0.309447741	0.016263453	0.012685865	0.786513008	8.54E-06	0.13922097	NA	N
Pla2g7	0.068609593	0.026928343	0.008355124	0.003748201	0.39248656	8.56E-06	0.13962142	NA	N
Ppig	2.961748634	3.289821999	0.046503223	0.044017696	1.110770158	8.61E-06	0.140356913	NA	N
B3galnt1	0.146326655	0.099041534	0.009750463	0.007239901	0.676852306	8.62E-06	0.140615399	NA	N
Vdac3	4.171220401	4.575536285	0.058965157	0.05535207	1.096929878	8.67E-06	0.14131752	NA	N
Mreg	0.200364299	0.150159744	0.011425262	0.009261751	0.749433633	8.71E-06	0.14206332	NA	N
Vps50	0.362477231	0.294842538	0.014684802	0.012279637	0.813409815	8.78E-06	0.143195395	NA	N
Psmd2	2.398299939	2.654495664	0.045703625	0.040636285	1.106823888	8.80E-06	0.143550361	NA	N
Prdx6	5.815421979	6.503423094	0.079104463	0.084584719	1.11830631	9.00E-06	0.146730015	NA	N
Ddx6	0.669095325	0.565038795	0.021027408	0.017541666	0.844481756	9.03E-06	0.14728303	NA	N
C1galt1	0.301760777	0.234596075	0.013458295	0.01073948	0.777424015	9.20E-06	0.149983498	NA	N
Tgfbr1	0.386156648	0.314468279	0.015297532	0.012752528	0.814354176	9.21E-06	0.150163862	NA	N
Lhfp	0.156041287	0.225924236	0.014409632	0.013689168	1.447849089	9.21E-06	0.150178349	NA	N
Tmem104	0.22465088	0.164764948	0.012129949	0.009328146	0.733426672	9.26E-06	0.150959046	NA	N
Actn1	1.863387978	1.649018713	0.03794965	0.031927126	0.884957256	9.26E-06	0.151031257	NA	N
Rpl37a	44.96721311	42.94386125	0.470160363	0.389966917	0.955003841	9.31E-06	0.151793933	NA	N
Plac8	0.805100182	0.664080329	0.026126152	0.020914066	0.824841856	9.32E-06	0.151950365	NA	N
Thsd7a	0.089860352	0.049748973	0.008431016	0.005470156	0.553625396	9.34E-06	0.152260819	NA	N
Cdcp1	0.189435337	0.130534003	0.010981033	0.007994485	0.689068918	9.34E-06	0.152269575	NA	N
Kdm5a	0.506982392	0.42355089	0.0174307	0.014700583	0.835435109	9.34E-06	0.15230253	NA	N
Sapcd2	0.214936248	0.307165678	0.01282517	0.013590693	1.429101331	9.40E-06	0.153328792	NA	N
Sptlc1	0.60291439	0.503879507	0.019683223	0.016228623	0.835739726	9.63E-06	0.157070463	NA	N
Cluh	0.448694596	0.364217252	0.017554535	0.014460522	0.811726407	9.68E-06	0.157907128	NA	N
Sem1	10.98785671	10.26745778	0.141011931	0.118220459	0.934436811	9.75E-06	0.159046026	NA	N
Timm8b	8.296903461	7.644911	0.111517296	0.089923078	0.921417374	9.77E-06	0.159321902	NA	N
Sowahb	0.397692775	0.311729804	0.01641541	0.012912959	0.783845781	9.78E-06	0.159430716	NA	N
Paxip1	0.380085003	0.310816979	0.015269323	0.012777037	0.817756491	9.81E-06	0.159933054	NA	N
Serinc5	0.207043109	0.15107257	0.011593817	0.00900386	0.72966722	9.89E-06	0.161233354	NA	N
Prpsap1	1.314511233	1.511182109	0.030543573	0.028565974	1.149615212	9.90E-06	0.161462986	NA	N
Chmp3	1.032786885	0.905522592	0.025640123	0.021995598	0.876775843	9.98E-06	0.162767622	NA	N
Tmem41b	0.978142077	0.83660429	0.027372599	0.022686194	0.855299358	1.00E-05	0.163034892	NA	N
Samm50	2.194292653	2.442720219	0.042928128	0.038457472	1.11321533	1.00E-05	0.163271463	NA	N
Rnf121	0.554341226	0.45869466	0.018904915	0.015481317	0.827459042	1.00E-05	0.163868272	NA	N
Gm29666	0.111111111	0.070743953	0.008208578	0.005882422	0.636695573	1.00E-05	0.1638805	NA	N
Hmbox1	0.380692168	0.297581013	0.015864555	0.012026226	0.781684097	1.01E-05	0.164479556	NA	N
Slc5a1	0.011536126	0.000912825	0.002632058	0.000645318	0.079127531	1.01E-05	0.164644943	NA	N
Utp6	0.556769885	0.473299863	0.018366076	0.015841777	0.850081652	1.01E-05	0.165326144	NA	N
Sgms1	0.423193685	0.339570972	0.016853621	0.01350672	0.802400848	1.01E-05	0.165420072	NA	N
Prpf31	1.088038859	1.293929712	0.027714247	0.027537875	1.189231159	1.02E-05	0.16560825	NA	N
Prkar2a	0.353976928	0.285714286	0.014909538	0.012461678	0.807155109	1.02E-05	0.165760403	NA	N
Cox7a2l	7.094717668	6.612505705	0.080787054	0.066763949	0.932032255	1.02E-05	0.166329232	NA	N
Slc34a2	0.245294475	0.176631675	0.013620077	0.010496348	0.720080121	1.02E-05	0.166472365	NA	N
Snrpa	2.477838494	2.757188498	0.04555903	0.041437102	1.112739392	1.02E-05	0.166700712	NA	N
Nsun2	1.830601093	2.078959379	0.038179685	0.036261747	1.135670347	1.03E-05	0.167191799	NA	N
Alg13	0.692167577	0.57462346	0.022140589	0.017795661	0.830179682	1.03E-05	0.167609372	NA	N
Traf4	1.335154827	1.176175262	0.030998572	0.026564399	0.880927993	1.03E-05	0.167637536	NA	N
Gcn1l1	0.750455373	0.645367412	0.021800673	0.018585619	0.859967741	1.03E-05	0.168091797	NA	N
Gstm4	0.414693382	0.331355545	0.01745285	0.014316267	0.799037457	1.03E-05	0.168666102	NA	N
Itpr3	0.389799636	0.304883615	0.016630148	0.013075343	0.782154694	1.04E-05	0.169430402	NA	N
Actr5	0.188828172	0.134185304	0.010869246	0.008224268	0.710621205	1.04E-05	0.170217479	NA	N
Mepce	0.268973892	0.207667732	0.012824192	0.010395271	0.772073937	1.05E-05	0.170803013	NA	N
Rmnd5a	0.38372799	0.30579644	0.015785044	0.012660556	0.796909393	1.05E-05	0.170823874	NA	N
Ndufb11	6.2191864	5.862163396	0.080761137	0.0753493	0.942593294	1.06E-05	0.172421	NA	N
Rps27	33.11657559	31.82519398	0.391614165	0.362181573	0.961004977	1.06E-05	0.172646524	NA	N
Fam110c	0.173649059	0.13007759	0.010132655	0.008466238	0.749083185	1.06E-05	0.1734503	NA	N
Runx1	0.49726776	0.415335463	0.019938607	0.017057148	0.835235052	1.07E-05	0.173849837	NA	N
Akap1	0.287188828	0.213601095	0.013377675	0.010105788	0.743765336	1.07E-05	0.174044953	NA	N
Pno1	1.74863388	2.009584665	0.034719619	0.034365736	1.14923123	1.07E-05	0.174985188	NA	N
Timd2	0.340619308	0.25832953	0.016609773	0.012813293	0.758411294	1.09E-05	0.177336297	NA	N
Kidins220	0.306618094	0.230031949	0.014400164	0.010842287	0.75022301	1.09E-05	0.178107436	NA	N
Slc30a4	0.177292046	0.127339115	0.010453298	0.008159685	0.718244937	1.10E-05	0.17920166	NA	N
Borcs8	0.7619915	0.6485623	0.022021745	0.018280023	0.851141122	1.11E-05	0.18065041	NA	N
Ipo7	1.120825744	0.97535372	0.028558034	0.024029741	0.870209955	1.11E-05	0.180847007	NA	N
Strn3	0.742562234	0.629392971	0.02255258	0.018527311	0.847596258	1.11E-05	0.181281779	NA	N
Tatdn2	0.381906497	0.310360566	0.015588659	0.012855263	0.812661132	1.12E-05	0.181927797	NA	N
Man1a2	0.96660595	0.848471018	0.025473661	0.022157259	0.877783773	1.13E-05	0.18414094	NA	N
Hmgxb3	0.210078931	0.160657234	0.011286117	0.009394142	0.764747008	1.13E-05	0.184249312	NA	N
Arhgef10	0.042501518	0.017343679	0.005260669	0.002789648	0.408071983	1.13E-05	0.184920429	NA	N
Ephx2	0.262295082	0.194431766	0.013343562	0.010219983	0.741271109	1.14E-05	0.1851172	NA	N
Ltn1	0.319975713	0.249201278	0.014606367	0.011584523	0.778813102	1.15E-05	0.186923508	NA	N
Amph	0.247115968	0.180282976	0.013284483	0.009873733	0.729548062	1.15E-05	0.187219181	NA	N
Mbtps1	0.776563449	0.667275217	0.022543819	0.019208693	0.859266835	1.15E-05	0.187287618	NA	N
Rap1gds1	0.329083182	0.27065267	0.013684057	0.011803435	0.822444553	1.15E-05	0.188179821	NA	N
Ppa2	0.820279296	0.986764035	0.024885027	0.023741578	1.20296104	1.16E-05	0.189010298	NA	N
Prpf40a	2.444444444	2.724783204	0.044839741	0.041427595	1.114684038	1.16E-05	0.189356536	NA	N
Pcyt1a	0.299939284	0.230031949	0.013953569	0.010976015	0.76692838	1.18E-05	0.192594368	NA	N
Fbln1	1.327868852	1.127795527	0.035262613	0.027792153	0.849327496	1.21E-05	0.197587869	NA	N
Pex6	0.322404372	0.25650388	0.013766918	0.011402368	0.795596779	1.21E-05	0.198075429	NA	N
Tbx2	0.049787492	0.02282063	0.005563708	0.003255671	0.4583607	1.22E-05	0.19829418	NA	N
Zdhhc8	0.21129326	0.159744409	0.011272337	0.009039603	0.756031729	1.22E-05	0.199277877	NA	N
Prtg	1.783849423	1.462802373	0.045038315	0.031690021	0.820025701	1.22E-05	0.199351511	NA	N
Stk26	0.196114147	0.143769968	0.010926461	0.008537138	0.733093305	1.22E-05	0.199413126	NA	N
Celsr1	0.151791135	0.103149247	0.009831781	0.007285531	0.679547239	1.23E-05	0.199831361	NA	N
Gata2	0.156648452	0.100867184	0.010651742	0.007342805	0.643907953	1.23E-05	0.200263495	NA	N
Spag5	0.253794778	0.200821543	0.012236443	0.01038652	0.791275313	1.23E-05	0.200515569	NA	N
Hes1	1.213721919	1.017343679	0.039457914	0.030683026	0.83820162	1.23E-05	0.200774708	NA	N
Cd81	2.776563449	3.04564126	0.054158962	0.047861243	1.096910377	1.24E-05	0.202080711	NA	N
Polr1a	0.494839101	0.408945687	0.0180752	0.01491619	0.826421529	1.24E-05	0.202147402	NA	N
Pprc1	0.493017608	0.411684162	0.01778682	0.014895751	0.83502933	1.24E-05	0.20226619	NA	N
Itga6	0.198542805	0.14057508	0.011746771	0.00871819	0.708034118	1.25E-05	0.203856176	NA	N
Lpar3	0.097753491	0.063441351	0.008131713	0.006426707	0.648993199	1.25E-05	0.204567298	NA	N
Xxylt1	0.488160291	0.405750799	0.017386727	0.014624845	0.831183539	1.26E-05	0.205256536	NA	N
Tbc1d10a	0.582270795	0.50433592	0.019685999	0.017572687	0.866153555	1.26E-05	0.205531578	NA	N
Ccdc50	0.814814815	0.712460064	0.022729125	0.019872118	0.874382806	1.27E-05	0.206908699	NA	N
Zmiz1	0.428658166	0.337745322	0.017042252	0.013310173	0.787912953	1.27E-05	0.206980273	NA	N
Eif3m	5.477838494	5.931994523	0.090787884	0.075011789	1.08290789	1.27E-05	0.207376978	NA	N
Hectd4	0.146933819	0.100867184	0.009339005	0.006964064	0.68648038	1.29E-05	0.209834036	NA	N
Mcur1	0.26472374	0.207211319	0.012366383	0.010186833	0.78274551	1.32E-05	0.215318832	NA	N
Natd1	0.223436551	0.163852122	0.011804704	0.009017531	0.733327297	1.33E-05	0.216806005	NA	N
Lrp5	0.452337583	0.362391602	0.018159718	0.014409315	0.801152978	1.33E-05	0.217502051	NA	N
Tanc1	0.230722526	0.164764948	0.012510879	0.009147665	0.71412597	1.33E-05	0.217700402	NA	N
C2cd2l	0.399514268	0.312186216	0.017677085	0.013653322	0.781414435	1.34E-05	0.218682987	NA	N
Brwd3	0.408014572	0.326335007	0.016317401	0.013133651	0.799812137	1.35E-05	0.220278785	NA	N
Tbc1d20	0.387978142	0.308534916	0.015233227	0.012125058	0.795237881	1.36E-05	0.22205333	NA	N
Arsa	0.208257438	0.151528982	0.011355439	0.008801336	0.72760418	1.37E-05	0.222740353	NA	N
Ceacam1	0.044930176	0.020538567	0.005387126	0.003294387	0.457121887	1.39E-05	0.226128665	NA	N
Pik3cd	0.105039466	0.062072113	0.008257002	0.005431556	0.59094087	1.39E-05	0.227233428	NA	N
Trappc2l	2.771098968	2.466453674	0.053179303	0.044075235	0.890063366	1.41E-05	0.229286314	NA	N
Bex3	21.22404372	20.42583295	0.191753374	0.185605207	0.962391202	1.41E-05	0.229500182	NA	N
Dusp22	0.457802064	0.369694204	0.017251461	0.013592765	0.807541583	1.41E-05	0.230474196	NA	N
Dynlt3	0.686095932	0.585577362	0.021132878	0.017784855	0.85349196	1.41E-05	0.23049989	NA	N
Jup	0.64298725	0.540392515	0.020686242	0.017348691	0.840440483	1.41E-05	0.230508508	NA	N
Ttc28	0.132969035	0.086261981	0.009288266	0.006563316	0.648737363	1.42E-05	0.231587901	NA	N
Uba52	1.358834244	1.573710634	0.030590913	0.030053391	1.158132893	1.42E-05	0.231644969	NA	N
Cd300e	0.092896175	0.052487449	0.007890557	0.004979256	0.565011947	1.42E-05	0.231726502	NA	N
Celf1	1.88099575	1.647193063	0.037903028	0.029992424	0.875702703	1.42E-05	0.231968794	NA	N
Dnajc25	0.54948391	0.450479233	0.019260883	0.015429842	0.819822428	1.42E-05	0.232295709	NA	N
Zdhhc12	1.982999393	1.771337289	0.042321041	0.036528304	0.89326164	1.43E-05	0.232549693	NA	N
Ccni	0.947783849	0.81378366	0.027347632	0.022706944	0.858617353	1.43E-05	0.233067489	NA	N
Nfe2l1	0.498482089	0.41122775	0.018697533	0.015578423	0.824959932	1.43E-05	0.233321438	NA	N
Optc	0.003035823	0.025102693	0.001356011	0.004908762	8.26882702	1.43E-05	0.233913907	NA	N
Zfp503	0.133576199	0.076677316	0.011941988	0.007348619	0.574034272	1.44E-05	0.234446082	NA	N
Crip1	0.825743777	1.015974441	0.033359928	0.031846557	1.23037493	1.46E-05	0.237310581	NA	N
Tango2	0.76867031	0.6485623	0.024542184	0.02034136	0.843745741	1.46E-05	0.237360483	NA	N
Tfdp1	1.185185185	1.381560931	0.029345191	0.02837396	1.165692036	1.46E-05	0.237613632	NA	N
Il17rd	0.272616879	0.206754906	0.013452403	0.010582331	0.758408309	1.46E-05	0.238514569	NA	N
Aldh18a1	0.865816636	0.744865358	0.025676897	0.021733171	0.860303818	1.47E-05	0.239050854	NA	N
Glmp	2.456587735	2.109539023	0.056344983	0.043624737	0.858727329	1.47E-05	0.240187661	NA	N
Wfdc2	1.273224044	1.332268371	0.052214525	0.039567415	1.04637387	1.47E-05	0.240522134	NA	N
Lama1	0.142076503	0.094477408	0.016260106	0.011453416	0.664975599	1.48E-05	0.240602082	NA	N
Rnf103	0.234972678	0.169329073	0.012418253	0.009017552	0.720633034	1.49E-05	0.242754676	NA	N
Zmpste24	0.684274438	0.594705614	0.021090167	0.018622856	0.869103945	1.49E-05	0.243645259	NA	N
Apc	0.401335762	0.327247832	0.01562336	0.012947409	0.81539664	1.50E-05	0.244065057	NA	N
Ghr	0.221615058	0.161570059	0.011872243	0.009024775	0.729057227	1.50E-05	0.244945003	NA	N
Tmem125	0.512446873	0.430397079	0.019104912	0.016186308	0.839886243	1.51E-05	0.245436004	NA	N
Mbd2	0.228901032	0.169785486	0.011850377	0.009071252	0.741741898	1.51E-05	0.246381906	NA	N
Dlg3	0.205221615	0.153811045	0.010875364	0.00872372	0.749487549	1.52E-05	0.247121956	NA	N
Tmem37	3.876138434	3.161570059	0.113294158	0.084494838	0.815649419	1.52E-05	0.247426652	NA	N
Ppp1r16a	0.373406193	0.304427202	0.015452886	0.012782038	0.815270898	1.52E-05	0.247954389	NA	N
Kmt2c	0.261687917	0.205842081	0.0123907	0.010270768	0.786593754	1.52E-05	0.248199333	NA	N
Selenoh	15.42562234	14.72706527	0.134478961	0.11312481	0.954714496	1.53E-05	0.248867317	NA	N
Hnrnph3	1.313904068	1.503879507	0.033721333	0.030907626	1.144588516	1.53E-05	0.249274344	NA	N
Marf1	0.366727383	0.517115472	0.016143338	0.018527542	1.410081429	1.53E-05	0.249773289	NA	N
Acp1	4.672738312	5.044272022	0.062873396	0.056225201	1.079510917	1.55E-05	0.252796999	NA	N
Gmnn	2.954462659	3.214057508	0.048197587	0.041802101	1.087865334	1.55E-05	0.253111454	NA	N
Actr3	2.388585307	2.633500685	0.042520089	0.037873567	1.102535747	1.56E-05	0.255112425	NA	N
Ube2h	0.355798421	0.273847558	0.015358871	0.011707599	0.769670526	1.58E-05	0.25723675	NA	N
Sertad2	0.516697025	0.418073939	0.018653533	0.014658698	0.809127823	1.59E-05	0.259324206	NA	N
Galnt7	0.428658166	0.364673665	0.016514614	0.014462476	0.85073304	1.59E-05	0.259868118	NA	N
Ubr5	0.630236794	0.532177088	0.020612445	0.01719973	0.844408154	1.60E-05	0.260240556	NA	N
Inpp5f	0.846994536	0.748060246	0.02570631	0.022839208	0.88319371	1.60E-05	0.260836481	NA	N
Rab5c	2.879781421	2.590597901	0.054810329	0.046814158	0.899581434	1.60E-05	0.260874643	NA	N
Pid1	0.830601093	0.677772707	0.026818	0.020510297	0.816002666	1.60E-05	0.26140809	NA	N
Chpt1	0.122647237	0.083523505	0.008442484	0.006451524	0.681006006	1.61E-05	0.262474497	NA	N
Patj	0.395264117	0.320401643	0.015528228	0.012643768	0.810601392	1.62E-05	0.263953675	NA	N
Nop58	2.746205222	3.157462346	0.055922011	0.055064092	1.149754695	1.62E-05	0.264086978	NA	N
Ttpal	0.160898604	0.107713373	0.010060051	0.007139485	0.669448774	1.63E-05	0.265591779	NA	N
Tmem200a	0.051001821	0.021907805	0.006003725	0.003193935	0.429549456	1.63E-05	0.265664743	NA	N
Capza2	2.606557377	2.922409859	0.044775457	0.043368638	1.121176109	1.64E-05	0.267134839	NA	N
Chid1	0.446265938	0.372432679	0.017059853	0.014335608	0.834553228	1.64E-05	0.268232873	NA	N
Shisa4	0.492410443	0.39023277	0.018657134	0.014154605	0.792494911	1.66E-05	0.270113619	NA	N
Ssr2	7.814814815	7.261524418	0.097442166	0.081097155	0.929199807	1.66E-05	0.270719289	NA	N
Tbcel	0.216757741	0.158831584	0.011388683	0.008694537	0.732760836	1.66E-05	0.271334644	NA	N
Snrpb2	2.58955677	2.895025103	0.044781599	0.043038314	1.117961628	1.66E-05	0.271367119	NA	N
Psmd4	3.489981785	3.844819717	0.056000026	0.052567346	1.101673291	1.67E-05	0.271862203	NA	N
Pdcd7	0.434122647	0.356914651	0.017398213	0.01423932	0.82215165	1.67E-05	0.272360305	NA	N
Cnot6	0.765634487	0.655408489	0.022866788	0.018849409	0.856033134	1.67E-05	0.272966845	NA	N
Uba2	1.881602914	2.152441807	0.036642387	0.036163174	1.143940515	1.68E-05	0.273536906	NA	N
Hmga2	1.41044323	1.57827476	0.048101655	0.041531302	1.118992049	1.69E-05	0.276140484	NA	N
Dlst	0.869459624	0.750342309	0.024647698	0.020722228	0.862998452	1.70E-05	0.276954921	NA	N
Fam91a1	0.584699454	0.48334094	0.019829124	0.01622493	0.826648524	1.71E-05	0.278648154	NA	N
Sgpp2	0.234972678	0.178457325	0.012328818	0.009804204	0.759481176	1.71E-05	0.278833787	NA	N
Ccdc62	0.063145112	0.031492469	0.006581626	0.003895857	0.4987317	1.71E-05	0.279602068	NA	N
Hsd17b7	0.250151791	0.193975354	0.0126372	0.010254473	0.775430601	1.74E-05	0.283537464	NA	N
Gm49207	0.111111111	0.072569603	0.008253393	0.006081472	0.653126426	1.77E-05	0.28890615	NA	N
Socs2	0.404371585	0.520310361	0.023777448	0.022637186	1.286713459	1.82E-05	0.297032335	NA	N
Anapc1	0.551305404	0.451848471	0.018968498	0.015062771	0.819597392	1.82E-05	0.297566932	NA	N
Srsf2	8.17243473	8.019625742	0.116390988	0.126517067	0.981301902	1.84E-05	0.299704505	NA	N
Otx2	0.525804493	0.689639434	0.035208712	0.034073879	1.311589085	1.84E-05	0.300177466	NA	N
Pdlim1	1.335761991	1.142857143	0.038032478	0.030440756	0.855584416	1.85E-05	0.302107207	NA	N
Slc6a8	0.151791135	0.097215883	0.01041479	0.007047132	0.640458238	1.88E-05	0.307177465	NA	N
Carhsp1	3.340012143	3.06846189	0.055344098	0.048234905	0.918697824	1.91E-05	0.31182797	NA	N
Hspd1	15.11536126	16.2464628	0.189405333	0.172486585	1.074831261	1.92E-05	0.312978184	NA	N
Gclm	0.912568306	0.800547695	0.025948872	0.022326608	0.877246875	1.96E-05	0.319327457	NA	N
Ndufa3	3.47055252	3.144682793	0.058822998	0.0487237	0.906104367	1.97E-05	0.321552856	NA	N
Trpc4ap	0.637522769	0.544500228	0.020075626	0.01684424	0.854087501	1.99E-05	0.325148527	NA	N
Tradd	0.261080753	0.191236878	0.012994078	0.009650464	0.732481717	1.99E-05	0.325267357	NA	N
Cbl	0.38372799	0.311729804	0.01538265	0.012486285	0.812371815	2.01E-05	0.327145883	NA	N
Manba	0.293867638	0.222729347	0.014214665	0.01098782	0.757924039	2.01E-05	0.32722598	NA	N
Cdc37	3.618700668	3.96668188	0.054304414	0.051004527	1.096161922	2.02E-05	0.328821093	NA	N
Tmc7	0.075895568	0.04564126	0.006858286	0.005071979	0.601369238	2.02E-05	0.329389653	NA	N
Traf6	0.133576199	0.089000456	0.009020987	0.006514687	0.666289781	2.02E-05	0.32967394	NA	N
Trappc11	0.237401336	0.179370151	0.01168537	0.009226921	0.755556619	2.03E-05	0.331557452	NA	N
Mfn2	0.287188828	0.228662711	0.013377675	0.011036382	0.796210328	2.07E-05	0.336827453	NA	N
Cyb5b	1.50273224	1.331811958	0.033803417	0.028828494	0.886260321	2.08E-05	0.339311254	NA	N
Trrap	0.571341834	0.486992241	0.018987474	0.015993597	0.852365803	2.13E-05	0.34725823	NA	N
Fxyd3	0.11900425	0.062984938	0.011912019	0.005975107	0.529266293	2.13E-05	0.348010049	NA	N
Serpina10	0.031572556	0.01049749	0.004639694	0.002177856	0.3324878	2.15E-05	0.35127486	NA	N
Atp5k	5.579842137	5.113646737	0.083140838	0.067370962	0.916450073	2.16E-05	0.351811747	NA	N
Hcfc1r1	1.593199757	1.397078959	0.035989942	0.029650902	0.876901313	2.16E-05	0.351840005	NA	N
Chuk	0.477838494	0.407120037	0.017102467	0.014897066	0.852003431	2.17E-05	0.353158133	NA	N
Fam120a	0.615664845	0.512094934	0.020860609	0.016979905	0.831775499	2.17E-05	0.35461473	NA	N
Klf14	0.030965392	0.010953902	0.004521417	0.00231599	0.35374661	2.20E-05	0.358360007	NA	N
Tmem248	1.268366727	1.138749429	0.02931289	0.026040752	0.897807712	2.20E-05	0.358664578	NA	N
Cib1	3.64966606	3.284801461	0.068699885	0.058191627	0.90002795	2.22E-05	0.361296093	NA	N
Gmps	1.675774135	1.934732999	0.039495727	0.037649952	1.154530887	2.22E-05	0.361487917	NA	N
Ten1	0.959319976	0.858512095	0.024717494	0.022215717	0.894917355	2.23E-05	0.363919674	NA	N
Sik3	0.273224044	0.206754906	0.012870198	0.009869002	0.756722958	2.27E-05	0.369844223	NA	N
Slc35b4	0.576806315	0.476038339	0.02010714	0.016310445	0.825300151	2.28E-05	0.371146578	NA	N
Tgm2	0.223436551	0.159744409	0.012678551	0.009334506	0.714943048	2.28E-05	0.372610457	NA	N
Golga4	1.357619915	1.196257417	0.032607127	0.02766209	0.881143097	2.29E-05	0.37377066	NA	N
Slc7a6	0.378870674	0.308078503	0.015668952	0.012888392	0.81314951	2.31E-05	0.376000078	NA	N
Frk	0.124468731	0.078502967	0.009079489	0.006200861	0.630704323	2.34E-05	0.38181825	NA	N
Pitrm1	0.531876138	0.454130534	0.018078979	0.015582812	0.853827614	2.34E-05	0.382140134	NA	N
Mcc	0.11900425	0.075308079	0.009461303	0.006718311	0.632818394	2.35E-05	0.383202735	NA	N
Hopx	0.058287796	0.029210406	0.006205798	0.003768145	0.501141031	2.35E-05	0.383738837	NA	N
Dscam	0.022465088	0.005933364	0.003849308	0.001641104	0.264114868	2.36E-05	0.385028796	NA	N
Ttc19	0.537947784	0.455043359	0.018772666	0.015836078	0.845887599	2.37E-05	0.386259937	NA	N
Pip4k2c	0.385549484	0.311729804	0.015581502	0.012635611	0.808533837	2.37E-05	0.386531393	NA	N
Lipc	0.081360049	0.04746691	0.007059312	0.004723646	0.583417917	2.38E-05	0.387927023	NA	N
Tbc1d24	0.123254402	0.067092652	0.011231512	0.006110122	0.544342845	2.38E-05	0.388346718	NA	N
Zc3h15	3.018822101	3.277498859	0.045272626	0.041094831	1.085687977	2.40E-05	0.391492976	NA	N
Slc39a14	0.230115361	0.173893199	0.011836081	0.00934184	0.755678363	2.42E-05	0.394263418	NA	N
Slc35a3	0.20582878	0.155180283	0.011446941	0.009144462	0.753928985	2.45E-05	0.398736811	NA	N
Rab6b	0.338797814	0.261524418	0.015328203	0.011861941	0.771918847	2.45E-05	0.400044945	NA	N
Dnmt1	0.745598057	0.637608398	0.022809213	0.019022354	0.855163706	2.46E-05	0.401262518	NA	N
Rhoc	1.85428051	1.676403469	0.040006861	0.035834591	0.904072205	2.50E-05	0.407806267	NA	N
Tmem79	0.195506982	0.136923779	0.011761995	0.008527495	0.700352373	2.50E-05	0.408270047	NA	N
Zc3hav1l	0.208864602	0.155180283	0.01126711	0.008748447	0.742970715	2.52E-05	0.411245668	NA	N
Fam160b2	0.142076503	0.095846645	0.009462842	0.006830568	0.674612927	2.54E-05	0.414089762	NA	N
Gm26619	0.037037037	0.014148791	0.005108261	0.002605003	0.382017344	2.55E-05	0.415402194	NA	N
Surf4	3.431086825	3.181652214	0.053522325	0.048583559	0.927301574	2.59E-05	0.422627339	NA	N
Rfwd3	0.701275046	0.607941579	0.021344037	0.01850004	0.866908901	2.60E-05	0.423642066	NA	N
Sord	1.429265331	1.178457325	0.044121756	0.034548469	0.824519633	2.61E-05	0.425687666	NA	N
Crebzf	0.142683667	0.100867184	0.009200271	0.007141364	0.706928732	2.61E-05	0.425699316	NA	N
Rbm12b2	0.121432908	0.08443633	0.008276752	0.006446096	0.695333181	2.63E-05	0.428432079	NA	N
Plagl2	0.236187007	0.178000913	0.012011441	0.009384498	0.753643968	2.63E-05	0.428794772	NA	N
Parvb	0.570734669	0.464171611	0.020047203	0.015527863	0.813287919	2.64E-05	0.430740643	NA	N
Gm6169	0.126290225	0.08261068	0.008879176	0.006293436	0.654133606	2.65E-05	0.43243946	NA	N
Bex2	8.432301154	7.811501597	0.144145546	0.127309388	0.926378394	2.66E-05	0.43326417	NA	N
Gpr39	0.079538555	0.048836148	0.006940286	0.005078932	0.613993401	2.67E-05	0.435668408	NA	N
Cldnd1	0.970856102	1.146508444	0.027462659	0.026430591	1.180925207	2.68E-05	0.437097475	NA	N
9-Sep	0.584092289	0.494294843	0.020015841	0.016771502	0.846261544	2.68E-05	0.437282704	NA	N
BC005537	0.709168185	0.626198083	0.020771792	0.01863828	0.883003633	2.68E-05	0.43774672	NA	N
Hk2	0.863387978	0.713829302	0.028215672	0.021891734	0.826776976	2.68E-05	0.437797016	NA	N
Dnah2os	0.074681239	0.043815609	0.006758083	0.004695552	0.586701695	2.71E-05	0.442722862	NA	N
Yipf2	0.307225258	0.241442264	0.013615241	0.01081547	0.785880254	2.73E-05	0.445978549	NA	N
Zfp652	0.232544019	0.179370151	0.011618248	0.00940588	0.771338481	2.74E-05	0.446776659	NA	N
Fubp1	2.322404372	2.622546782	0.047247702	0.044399271	1.129237791	2.74E-05	0.446813139	NA	N
Ube2g1	0.720704311	0.904153355	0.022344532	0.023375586	1.254541344	2.74E-05	0.447233785	NA	N
Ak3	0.76867031	0.645823825	0.024209263	0.019255915	0.840183127	2.75E-05	0.449106384	NA	N
Rbfox2	0.472374013	0.39890461	0.017565861	0.014956464	0.844467728	2.75E-05	0.449268475	NA	N
Slc35d1	0.265330905	0.211319032	0.012550986	0.010421782	0.796435804	2.76E-05	0.449429589	NA	N
Fbf1	0.091074681	0.056595162	0.007446871	0.005303896	0.621414879	2.76E-05	0.449738314	NA	N
Gyg	1.026108075	0.884527613	0.027106259	0.022204676	0.862021881	2.76E-05	0.450336867	NA	N
Mprip	0.638129933	0.549520767	0.0203831	0.017612185	0.861142439	2.76E-05	0.450589129	NA	N
Med13	0.273224044	0.209949795	0.013012714	0.010161197	0.768416248	2.77E-05	0.45109842	NA	N
Rps3	69.73224044	67.14376997	0.49212617	0.372824076	0.962879861	2.79E-05	0.45446897	NA	N
Brpf3	0.196721311	0.145595618	0.01086904	0.008424621	0.74011106	2.82E-05	0.459793416	NA	N
Zfand3	0.75531269	0.634869922	0.022695607	0.017995658	0.840539198	2.85E-05	0.464939703	NA	N
Dgcr6	0.973891925	1.149703332	0.029240414	0.027310608	1.180524556	2.87E-05	0.467900576	NA	N
Parl	1.944748027	2.172067549	0.037675085	0.03414468	1.116888933	2.87E-05	0.467906032	NA	N
Ctdsp2	0.908925319	0.805568234	0.023836715	0.021094692	0.886286494	2.89E-05	0.471528119	NA	N
Fga	0.382513661	0.307165678	0.017381393	0.014117205	0.803018843	2.90E-05	0.47258725	NA	N
Dennd5a	0.259866424	0.203560018	0.01254697	0.010220393	0.783325584	2.91E-05	0.474042265	NA	N
Bax	6.353976928	6.795527157	0.077480759	0.068815111	1.069491947	2.91E-05	0.474444013	NA	N
Meg3	16.41712204	14.63350068	0.319747412	0.249649453	0.891356027	2.91E-05	0.475251629	NA	N
Ogfod2	0.292046145	0.233226837	0.013090107	0.010859162	0.798595843	2.92E-05	0.476363388	NA	N
Rpl30	22.22282939	20.83614788	0.204193229	0.147928471	0.937601037	2.93E-05	0.477717484	NA	N
Zfp568	0.387978142	0.318575993	0.015062768	0.012499176	0.821118404	2.95E-05	0.48046533	NA	N
Tnnc1	0.160898604	0.110451848	0.011072454	0.008131519	0.686468658	2.96E-05	0.48241198	NA	N
Dip2b	0.253187614	0.193062529	0.012527016	0.009741415	0.762527541	2.97E-05	0.483919714	NA	N
Csad	0.358834244	0.282062985	0.015158546	0.011813867	0.786053699	2.97E-05	0.484424376	NA	N
Topbp1	0.851851852	0.741214058	0.024094627	0.020284292	0.87012085	2.99E-05	0.487482886	NA	N
Tyms	2.27808136	2.507530808	0.049178912	0.04206803	1.10072048	3.04E-05	0.495716876	NA	N
Mtrr	0.213114754	0.162939297	0.01133315	0.009298057	0.764561317	3.05E-05	0.497129525	NA	N
Zbtb34	0.09896782	0.063441351	0.00770324	0.00559455	0.641030092	3.06E-05	0.498975284	NA	N
Sub1	18.52762599	19.30534003	0.152465749	0.133781018	1.041975914	3.06E-05	0.499271188	NA	N
Pgrmc2	0.99332119	0.8804199	0.026340511	0.023119184	0.886339593	3.09E-05	0.503891514	NA	N
[truncated: 14,393 more rows]
