# Supplementary material for: Gastrulation-stage gene expression in Nipbl+/− mouse embryos foreshadows the development of syndromic birth defects
Source: Sci Adv. 2024 Mar 20;10(12):eadl4239. doi: 10.1126/sciadv.adl4239 (PMC10954218; doi:10.1126/sciadv.adl4239)
Supplement: Supplementary file 2 — Data S1 to S45 [file sciadv.adl4239_data_s1_to_s45.zip › Supplementary Data2/Data_S19.csv]

Embryo	Cell_Barcode	UMAP_1	UMAP_2	Cluster	Cell_Type	Velocity_1	Velocity_2
LB10	CTGGTCTGTCACCCAG-8	-10.78853416	7.187737465	16	PN	0.007532382	0.061155908
LB10	GACCTGGCATGCCTAA-8	-10.77945518	6.620449543	17	PN	0.002428062	0.067849679
LB10	TAGACCATCCGGGTGT-10	-10.74444485	6.899999142	16	PN	-0.008620926	0.030626173
LB10	GCATGTAAGCGCCTTG-9	-10.74091721	7.068055153	16	PN	0.008322858	0.030710108
LB10	GTCATTTGTCTCCATC-9	-10.65179634	6.896830082	16	PN	-0.000779374	0.033191329
LB10	GACTAACAGCTAACTC-11	-10.62083435	7.083240032	16	PN	0.010989497	0.015255406
LB10	GGATGTTTCTGGAGCC-9	-10.60056973	7.271115303	16	PN	-0.030866644	0.040498462
LB10	CTTGGCTGTCATCGGC-8	-10.5955019	6.314466	16	NMP	-0.001066953	-0.000551694
LB10	CGAATGTTCCGCAGTG-9	-10.55132771	6.396958351	16	PN	-0.003375057	0.018530023
LB10	CTAAGACTCAGCCTAA-11	-10.51775169	7.277387142	16	PN	-0.00808976	0.013796968
LB10	GGGAATGGTAGAAAGG-9	-10.48550892	6.613258362	16	PN	-0.032319078	0.044834531
LB10	GACGGCTTCCAAACTG-9	-10.47441673	7.12422514	16	PN	-0.030883975	0.066861647
LB10	ATTACTCCAGCGTCCA-9	-10.4705286	6.920423031	16	PN	-0.016548917	0.050693115
LB10	CTACGTCGTTGATTGC-11	-10.46791363	7.138218403	16	PN	-0.048180127	0.057440909
LB10	GGTGAAGTCGCGATCG-11	-10.43725109	6.552081585	16	PN	-0.024163686	0.045186383
LB10	CTGTGCTTCTTGAGGT-10	-10.42912006	7.125118732	16	PN	-0.048561537	0.058063287
LB10	GCGCAGTTCCGAATGT-8	-10.3942852	6.651812553	16	PN	-0.020119793	0.047516101
LB10	ACGATACCAAGTCATC-9	-10.30728722	7.132901669	16	PN	-0.028501446	0.050620278
LB10	TGCGTGGAGGCAAAGA-10	-10.28264046	7.129239082	16	PN	-0.047009831	0.073511628
LB10	AGCAGCCCACGCATCG-7	-10.26381969	6.370625019	16	PN	-0.047569032	0.087975414
LB10	TGGCTGGTCTCTGTCG-11	-10.21965694	6.069575787	16	NMP	0.01066683	0.004558621
LB10	AACTCCCTCTTAGAGC-11	-10.20892334	6.806807995	16	PN	-0.026824643	0.045088744
LB10	CTAGAGTAGCCGTCGT-10	-10.18493271	6.654473782	16	PN	-0.012565947	0.007949452
LB10	GCAGCCACACGGTGTC-10	-10.18076706	6.692614079	16	PN	-0.010699934	0.031435751
LB10	CGCTTCATCTGGCGAC-10	-10.17522144	6.855346203	16	PN	-0.017876769	0.034811101
LB10	TGGCCAGTCAGTACGT-11	-10.11697102	6.418152809	16	PN	-0.003900766	0.035282445
LB10	GTGTGCGGTCTAGAGG-10	-10.1039238	7.365274906	16	PN	-0.030806181	0.019594448
LB10	GCTGCAGGTTTGTGTG-11	-10.10177422	6.245449543	16	NMP	-0.006488404	0.008699095
LB10	GCCTCTAAGGACCACA-10	-10.08385658	6.435276508	16	PN	-0.018836238	0.035077894
LB10	CAGCCGATCATCACCC-10	-10.0514946	7.504961491	16	PN	-0.035699116	0.01959792
LB10	CGTCACTGTAGCACGA-9	-10.03702259	6.161811829	16	PN	-0.009448268	0.015688553
LB10	CTCAGAAGTTACGCGC-10	-10.03621864	7.328625202	16	PN	-0.037028506	0.025998527
LB10	AAGACCTTCACCAGGC-9	-10.01045322	6.400879383	16	PN	-0.004311076	0.030163265
LB10	GCGCGATTCTTGAGAC-9	-10.01028347	6.356538296	16	PN	0.007787951	0.001304307
LB10	AGCGTATAGGAGTTTA-11	-9.996152878	6.085202217	16	PN	-0.026231573	0.048147028
LB10	ATTGGACGTCCCGACA-11	-9.979804039	6.156853676	16	PN	-0.015851376	0.036492607
LB10	CATCAGAGTAACGACG-9	-9.956674576	6.192225933	16	PN	-0.015582935	0.037992804
LB10	ACTTTCAGTAGAGGAA-11	-9.949269295	6.065444946	16	PN	-0.015676425	0.029808719
LB10	AAGGAGCCACCCTATC-9	-9.942961693	7.036419392	18	PN	-0.037797637	0.031169924
LB10	TAGGCATTCTGTGCAA-7	-9.912650108	6.336197376	16	NMP	-0.041319237	0.038325852
LB10	CCGTACTCAGATCGGA-10	-9.82644558	5.688979626	16	NMP	-0.037626302	0.077772506
LB10	CACATAGAGTAACCCT-9	-9.564845085	5.300998688	16	NMP	-0.000588872	-0.009485991
LB10	GCGCAACAGAGTCGGT-6	-9.414411545	2.298920393	16	NMP	-0.000839138	-0.00741997
LB10	TCTTTCCTCGCATGAT-6	-9.358374596	2.381439209	16	NMP	0.000177054	-0.016173365
LB10	TCATTTGTCCAGAGGA-8	-9.346307755	2.298473597	16	NMP	0.019799089	0.030493097
LB10	AGCATACAGTGATCGG-8	-9.345399857	2.288291693	18	NMP	0.017917399	0.029697865
LB10	CTCGTACCATATGGTC-8	-9.325582504	2.189150572	18	NMP	0.011109401	0.012187116
LB10	TTTGTCAGTTCAACCA-8	-9.308288574	2.18376255	16	NMP	-0.016660387	0.023774632
LB10	GGTGCGTAGAGGGCTT-8	-9.299144745	2.185326099	16	NMP	-0.014908714	0.010332032
LB10	TCCACACCATGGGACA-8	-9.295428276	2.334533691	16	NMP	0.044906625	0.043266453
LB10	GATGCTACAGCATGAG-11	-9.28940773	4.660297871	16	NMP	0.000556771	-0.011563554
LB10	CGTCCATAGACAGACC-8	-9.285824776	2.099386692	18	NMP	0.008979072	-0.010540504
LB10	GTAGGCCTCGTGGTCG-6	-9.273453712	2.237734079	18	NMP	0.014601258	-0.02297607
LB10	CTTTGCGGTAGCAAAT-8	-9.272678375	2.229522943	18	NMP	0.021464451	0.023407863
LB10	CTGGTCTGTCCAACTA-8	-9.263944626	2.27370429	18	NMP	-0.022372843	-0.006020151
LB10	CATCAGAAGTAAGTAC-6	-9.252063751	2.254578114	18	NMP	0.011277427	-0.011232747
LB10	CGATGTAAGTCCGTAT-8	-9.246130943	2.151276588	18	NMP	-0.01674843	0.011239303
LB10	TTGACTTCATACTACG-6	-9.198712349	2.389657497	18	NMP	0.012434336	-0.002079124
LB10	TGCGCAGGTTACGGAG-8	-9.184716225	2.131248713	16	NMP	0.025391695	-0.022029497
LB10	CCACCTACAAGCTGGA-6	-9.183538437	2.467971802	6	NMP	0.010540349	0.001918795
LB10	CATATTCAGCACCGCT-8	-9.17678833	2.215750217	18	NMP	0.021475299	-0.014377666
LB10	GATGCTAGTGCGCTTG-9	-9.173811913	4.469172478	18	NMP	-0.004547777	-0.028546047
LB10	CTCTACGGTCTAGCCG-7	-9.169068336	2.207886219	18	NMP	0.001255551	-0.001842592
LB10	CGTAGCGCATTATCTC-8	-9.165730476	2.136715174	16	NMP	-0.007900579	0.000725188
LB10	TACCTTAAGCATCATC-6	-9.162875175	2.227607489	18	NMP	0.023176648	-0.017996811
LB10	CACAGGCGTGAGTATA-10	-9.160449028	4.670433521	18	NMP	0.00542494	-0.005908215
LB10	TTTATGCTCCACGCAG-6	-9.160058022	2.388710976	16	NMP	0.018092181	-0.001679077
LB10	TGAGCCGGTCCAACTA-8	-9.152863503	2.032209396	16	NMP	0.026078017	0.012482881
LB10	CCTATTAAGTTGAGTA-10	-9.144574165	2.291780472	18	NMP	-0.010140347	-0.008179364
LB10	CCATTCGTCGTCGTTC-8	-9.141571045	2.220635176	16	NMP	-0.039149674	0.00949697
LB10	GCCAAATCATTAGCCA-6	-9.139861107	2.338088274	18	NMP	-0.036696656	-0.022490656
LB10	ATTACTCCAGGCGATA-6	-9.123628616	2.315187216	18	NMP	0.001617956	-0.011641802
LB10	CCCAATCGTACCGTTA-8	-9.123206139	4.096629143	16	NMP	-0.002107495	-0.0057012
LB10	ACAGCTATCTTCATGT-11	-9.118528366	2.587081432	16	NMP	-0.009076219	-0.035098923
LB10	CAGCTAAGTCCAGTTA-8	-9.118243217	2.350487471	18	NMP	0.021640782	0.000728242
LB10	CTCCTAGGTCATGCAT-6	-9.110472679	2.208111048	18	NMP	0.021663826	-0.017563173
LB10	ACTGAACTCGTCTGCT-8	-9.110093117	2.154866934	16	NMP	-0.052423876	0.01473396
LB10	TGTTCCGCAGGCTGAA-6	-9.105919838	2.165422916	16	NMP	0.025735028	-0.021885449
LB10	GTGCATACAAGTACCT-6	-9.097104073	2.35171771	16	NMP	0.029890192	-0.004434113
LB10	CCACCTAGTCTCTTTA-8	-9.089590073	2.140893936	16	NMP	-0.038720307	0.019910617
LB10	CATATTCGTTGAACTC-8	-9.071145058	2.032392979	16	NMP	-0.027439397	0.018378258
LB10	ACACCGGGTTCCACTC-8	-9.028298378	2.283486128	18	NMP	0.055513791	0.021432811
LB10	GCATACATCAGTGCAT-8	-9.027213097	1.998687625	18	NMP	0.061228399	0.005115205
LB10	CACATAGAGTGGTAGC-8	-9.014546394	1.953984618	16	NMP	0.0172403	-0.018562488
LB10	CCAGCGAGTCTCACCT-9	-8.999788284	4.465231419	18	NMP	-0.032975364	0.015564236
LB10	AACTCTTTCACAAACC-11	-8.99010849	2.754211903	18	NMP	-0.003245323	-0.014205986
LB10	GGGCACTAGCCACCTG-8	-8.976283073	2.009064198	16	NMP	0.016038321	-0.003461712
LB10	GACAGAGGTCACCCAG-6	-8.926253319	2.062380552	16	NMP	0.026814051	-0.021386304
LB10	CCACTACCAAGGGTCA-8	-8.908638	2.007871389	16	NMP	-0.018197953	0.026317414
LB10	GCAAACTAGACAGACC-8	-8.879537582	1.6665802	16	NMP	0.023950807	-0.029251397
LB10	ATCATGGGTTGGTAAA-10	-8.854957581	1.735739112	18	NMP	-0.003585499	-0.021651999
LB10	GCAGCCATCAACCATG-8	-8.846120834	2.306753159	16	NMP	-0.029528847	0.003180766
LB10	CATGCCTAGAAGATTC-10	-8.841367722	1.726152897	18	NMP	0.019039453	-0.043819055
LB10	TCGCGAGTCCGTTGTC-8	-8.832964897	1.577438354	18	NMP	-0.014398874	0.015201786
LB10	CATATTCGTAGCACGA-8	-8.823682785	1.690371394	16	NMP	0.005971862	-0.010478549
LB10	AGATTGCCAATGAAAC-6	-8.784368515	2.246776819	18	NMP	-0.004969054	-0.023443353
LB10	CGATCGGGTCATATCG-6	-8.713170052	2.337491274	16	NMP	-0.022160885	-0.011335249
LB10	GTTCTCGGTTAAGTAG-6	-8.665204048	2.497671366	16	NMP	-0.022964542	-0.009040687
LB10	GCATGATCAGCTATTG-8	-8.656534195	2.30385685	18	NMP	0.08338581	0.025021195
LB10	CAGCTAACACCAACCG-8	-8.621781349	2.988749981	16	NMP	0.006080196	-0.008182902
LB10	CGAACATAGTGGAGAA-11	-8.605552673	2.801477432	18	NMP	0.007888259	0.00093202
LB10	TCGAGGCAGCTAACTC-6	-8.598051071	1.744124055	16	NMP	0.033128094	-0.026774813
LB10	TTTACTGGTGTAATGA-6	-8.567008018	2.56398344	16	NMP	-0.036735323	-0.009691808
LB10	AGCATACAGTTATCGC-9	-8.562820435	3.579106808	18	NMP	-0.017744824	-0.025194035
LB10	GTACTTTAGTTGCAGG-10	-8.550189972	2.713683128	18	NMP	0.027687514	-0.004431016
LB10	GACGTTAGTACGAAAT-11	-8.548888206	2.716502666	18	NMP	-0.009660194	-0.05958333
LB10	GGAAAGCGTATATCCG-8	-8.532477379	1.524553061	16	NMP	-0.037683039	0.0291175
LB10	GCTGCGACATACAGCT-8	-8.530518532	1.286402702	18	NMP	-0.033398387	0.032477907
LB10	GATGAAATCTTGCATT-11	-8.526032448	1.433172941	18	NMP	0.025509199	-0.088286002
LB10	AAAGTAGGTTCAGGCC-8	-8.516692162	1.898959994	16	NMP	0.087961752	-0.015042346
LB10	CTTAGGAGTACTTGAC-11	-8.478425026	1.560126662	16	NMP	0.037782416	-0.037972133
LB10	AGCTTGACAATGGATA-11	-8.465044022	1.957189441	16	NMP	-0.000609779	-0.004592552
LB10	CCTAAAGGTTTAAGCC-6	-8.44024086	1.708157539	16	NMP	0.042114501	-0.029514658
LB10	TCTCATAAGACAATAC-11	-8.401270866	2.077892303	16	NMP	0.038591482	-0.035671694
LB10	TCTATTGTCCCATTTA-10	-8.370768547	1.910698056	16	NMP	-0.029537344	-0.044127334
LB10	CGAGAAGGTTAAGATG-9	-8.343010902	2.269387484	18	NMP	0.045575822	-0.002597689
LB10	GCAGCCATCGTTGACA-11	-8.329496384	3.65707159	18	NMP	0.008062332	-0.016324772
LB10	TTCGAAGAGTGTTAGA-9	-8.271665573	1.759387136	18	NMP	0.006165085	-0.041946166
LB10	TTCTACATCCAGTAGT-11	-8.241277695	1.597454906	18	NMP	0.016237741	-0.095892014
LB10	CCTTTCTAGACTTGAA-11	-8.226016045	1.038609266	18	NMP	0.029338481	-0.076239618
LB10	CCCAATCGTGATGATA-9	-8.198608398	3.869715929	18	NMP	0.023137401	-0.02249395
LB10	ATAGACCCAATCACAC-11	-8.194219589	2.789913177	16	NMP	0.048303065	-0.015528143
LB10	AGCTCTCTCAGGTAAA-11	-8.181014061	2.565761328	18	NMP	-0.041164474	-0.052654935
LB10	GTTCATTTCCTGTAGA-11	-8.18065834	0.913268983	16	NMP	0.022228129	-0.117310489
LB10	TGAAAGACAAGTACCT-10	-8.128373146	2.415533543	18	NMP	0.033398384	-0.049106528
LB10	CATATGGCAGTTTACG-10	-8.124403954	1.959008217	16	NMP	0.040597559	-0.024791897
LB10	CTCATTAAGGCCATAG-11	-8.107121468	2.116954803	18	NMP	0.025489173	0.017630614
LB10	AGCATACGTCTGATTG-11	-8.085247993	2.343135357	18	NMP	-0.029386187	-0.051557157
LB10	GATCGCGTCCACGTGG-11	-8.078574181	3.066999435	18	NMP	0.035436204	0.029991358
LB10	GCATACACATCTACGA-8	-8.003443718	0.882295966	16	NMP	0.017130773	-0.050964316
LB10	CCGTTCACAGTCAGCC-8	-7.980004787	0.723481774	18	PMP	-0.009506639	0.007422256
LB10	CTAGAGTCATCCAACA-10	-7.931864262	2.034523964	16	NMP	0.057473445	-0.060901527
LB10	TCTGGAACATATGAGA-9	-7.922706604	0.77514708	18	PMP	0.000358179	-0.049027802
LB10	AGATCTGCAGTTCATG-9	-7.90883112	2.144109249	16	NMP	0.020649977	0.004638587
LB10	TCGTAGAGTCAATACC-11	-7.906081676	1.844515562	18	NMP	-0.000245822	-0.059367967
LB10	TACTCATGTACCAGTT-9	-7.883449078	1.326439023	16	NMP	0.010816259	-0.015409245
LB10	CACATTTTCTGTTTGT-11	-7.8558321	1.353694439	18	NMP	0.054006276	-0.054623099
LB10	AGACGTTAGACTGTAA-9	-7.798539639	2.773070335	18	NMP	0.012703014	-0.015781841
LB10	TGTGGTATCTTGCATT-10	-7.787287712	1.316519499	16	NMP	0.032950861	-0.050890464
LB10	GCCAAATAGAAGGGTA-9	-7.74435854	3.061334848	16	NMP	0.004298021	-0.01876863
LB10	AAGGTTCAGGACATTA-11	-7.726966858	1.98933363	18	NMP	-0.04714794	-0.08484075
LB10	CAACTAGGTCAGAATA-9	-7.69990921	0.778436959	18	NMP	0.014037152	-0.080261893
LB10	TTGACTTCAGAGTGTG-11	-7.635089874	2.763333797	18	NMP	-0.009063029	-0.068334506
LB10	GGGAATGAGGAATGGA-10	-7.630372047	0.696603596	18	PMP	-0.014631594	-0.003822208
LB10	CCCATACAGTATCGAA-9	-7.588217735	0.635463655	18	NMP	0.012971547	-0.067506167
LB10	GACTACATCTTGACGA-9	-7.553547382	3.357684851	18	NMP	0.01500808	0.01002709
LB10	CATATGGGTTTGTTTC-11	-7.386672974	0.306016326	16	NMP	0.035329257	-0.117391112
LB10	ATCGAGTGTCTAGGTT-9	-7.377696991	2.53608489	18	NMP	0.008478311	0.000330213
LB10	AGCATACCAAACCCAT-11	-7.343948364	3.64337635	16	NMP	-0.023516515	-0.00384275
LB10	TGCCCATCACTGAAGG-11	-7.310809612	1.179028511	4	NMP	0.046171645	-0.057643922
LB10	CTGCTGTTCATGTAGC-9	-7.280354023	0.966592312	16	NMP	-0.002898902	-0.106962558
LB10	TCAGATGTCATCGCTC-9	-7.26841259	1.841098428	16	NMP	0.005143492	-0.079756984
LB10	AGGCCACCATCCGGGT-11	-7.243584633	2.689964771	18	NMP	0.051768571	-0.01822169
LB10	ACTATCTCAAGGTTCT-8	-7.241927624	-0.033372939	18	PMP	0.001837173	-0.061077478
LB10	CAGCATACACACGCTG-9	-7.238204956	1.912110567	18	NMP	0.007466822	-0.100243517
LB10	GCGCAGTAGCCCTAAT-9	-7.198116302	2.416180611	5	NMP	-0.015825674	-0.094576876
LB10	GTCTTCGGTGTATGGG-9	-7.190361023	2.419886112	16	NMP	-0.008950206	-0.089492058
LB10	TCAGCAATCACTTACT-9	-7.176134109	3.61280942	4	NMP	0.001686799	-0.017055667
LB10	TGCTGCTAGGACATTA-9	-7.167876244	2.083459616	18	NMP	-0.000545899	-0.089443132
LB10	CTTAACTTCACAACGT-9	-7.149999619	2.024932861	18	NMP	-0.000942787	-0.109035637
LB10	AAATGCCCAGCTGCAC-9	-7.145071507	2.182410717	18	NMP	-0.020474535	-0.065598021
LB10	CTGCCTATCTAACGGT-8	-7.136512756	2.249702692	16	NMP	-0.018299165	-0.077192083
LB10	CAGGTGCAGCGTTCCG-10	-7.134276867	0.717404723	18	NMP	0.01374213	-0.035099667
LB10	CAGTAACTCCCACTTG-9	-7.13260746	1.546804428	18	NMP	0.002798746	-0.125179128
LB10	CTTTGCGCACGACTCG-8	-7.127217293	0.840255976	16	NMP	0.012191673	-0.124097585
LB10	TCGGTAATCAATACCG-9	-7.107448578	0.316458911	18	PMP	0.007386471	-0.02115411
LB10	AGCTCCTCAGCTCGAC-7	-7.104849339	3.116190434	4	NMP	-0.014889259	-0.016084617
LB10	CCCTCCTTCCGTCATC-7	-7.091703892	3.615567684	16	NMP	-0.010121532	-0.005534745
LB10	TGGCTGGGTCTTCTCG-9	-7.08180809	1.674651027	18	NMP	-0.016387854	-0.063707853
LB10	ACGTCAACAGACACTT-11	-7.081729889	3.35046649	4	NMP	0.060152548	0.009111095
LB10	CTCGTACAGAAGAAGC-9	-7.080955505	1.365562201	18	NMP	0.012715842	-0.099829952
LB10	GACCTGGGTGTGCCTG-9	-7.075360775	2.880111217	16	NMP	-0.003975281	-0.093586232
LB10	GACGTTAGTCAAAGCG-11	-7.072785854	3.706073523	16	NMP	0.032050162	-0.018113865
LB10	AGCGGTCGTACTCAAC-11	-7.053705692	0.162527144	16	NMP	0.022155129	-0.018449255
LB10	GGCCGATTCTGATACG-8	-7.052125454	2.093693733	4	NMP	-0.015281303	-0.081127594
LB10	CTAGCCTTCTGCGTAA-8	-7.050698757	3.435962677	16	NMP	-0.028864129	-0.053479446
LB10	GCTGGGTGTACAGACG-9	-7.040649891	1.252390265	16	NMP	0.002566787	-0.100902473
LB10	GAGTCCGAGGTGGGTT-9	-7.038075924	0.094801061	9	NMP	0.024331769	-0.128794702
LB10	GGGAATGGTAGCTAAA-7	-7.024906158	1.993216276	16	NMP	0.009728885	-0.023258238
LB10	CGCGTTTCACGCGAAA-11	-7.020102978	3.909666538	5	NMP	0.031725747	-0.021779795
LB10	GTGTTAGTCCGAGCCA-11	-7.018439293	2.942029238	16	NMP	0.007286843	0.009664782
LB10	ATGCGATTCCGAAGAG-9	-7.010515213	1.876924634	4	NMP	-0.009974844	-0.097477591
LB10	GATGCTAAGTCGTTTG-10	-7.00605917	1.916198134	5	NMP	0.03094088	0.017083655
LB10	GCTGGGTTCACTTACT-9	-6.999551296	0.738838375	6	NMP	0.008039386	-0.096314634
LB10	TGGGCGTCATCGGAAG-9	-6.991084099	1.179427862	5	NMP	0.005246964	-0.096921565
LB10	CATGCCTAGCTAGTCT-11	-6.982806206	3.597703218	16	NMP	0.035268381	-0.021268921
LB10	ATGGGAGGTTCCACTC-9	-6.982287407	2.607172489	4	NMP	0.000840733	-0.076052741
LB10	TTATGCTAGTCATGCT-11	-6.973856449	0.866891026	4	NMP	0.024683902	-0.071451976
LB10	CGATGGCTCCTGCCAT-9	-6.970222473	-0.216650873	4	NMP	0.005144048	-0.101359158
LB10	TGCGCAGAGAAAGTGG-11	-6.966135502	2.363008499	5	NMP	0.001100643	-0.002635979
LB10	ACTGAACAGCAACGGT-7	-6.949616909	1.474208474	11	NMP	0.009264286	-0.058433581
LB10	TGCTACCTCGGAAACG-11	-6.943984985	0.705839157	4	NMP	0.02745395	-0.072357931
LB10	TCAGCTCCATTCACTT-8	-6.942082882	3.308005095	11	NMP	-0.011192381	-0.030263036
LB10	ATTTCTGTCCTCAACC-10	-6.937692165	-0.430354714	11	NMP	0.019623902	-0.078237306
LB10	TCACGAAAGATTACCC-8	-6.937152863	1.003982663	11	NMP	0.009790372	-0.098017226
LB10	CGTTCTGAGACTCGGA-10	-6.914553165	2.15568471	11	NMP	0.009522735	0.012733698
LB10	GCGCAGTTCAGCTGGC-7	-6.913408756	3.053141356	11	NMP	-0.002865389	-0.015226664
LB10	TCGGTAATCGCCTGAG-9	-6.895632267	3.52584672	11	NMP	-0.025103478	-0.027884752
LB10	TGCCAAAGTCTAGCGC-10	-6.894234657	1.976547003	11	NMP	0.003862741	0.015824492
LB10	ATAACGCAGTCTCCTC-11	-6.890930176	3.701583862	12	NMP	0.025713126	-0.006557947
LB10	TGCGTGGAGGTAAACT-9	-6.889102936	2.295423746	12	NMP	-0.004649433	-0.085172478
LB10	GCTCTGTCATCGACGC-11	-6.888410568	1.948572159	12	NMP	0.015590135	-0.022777771
LB10	TACAGTGGTCGAGTTT-9	-6.870754719	1.329689264	11	NMP	0.008529691	-0.101112519
LB10	TACGGTACAGCCAATT-11	-6.861913681	-0.773688078	12	NMP	0.02394003	-0.103955558
LB10	GATGAGGAGTTTGCGT-11	-6.861424923	2.312201023	12	NMP	0.024812573	-0.005544734
LB10	TGGTTCCAGTAGGCCA-11	-6.847027302	3.679651976	12	NMP	0.046424546	-0.01310777
LB10	GCATACAGTCGACTGC-9	-6.844517231	3.565686464	12	NMP	-0.018936309	-0.045672719
LB10	TTCTCAAGTCCTGCTT-11	-6.827493191	4.441940784	12	NMP	0.019189166	-0.009568922
LB10	CATTCGCAGCGTAATA-9	-6.817748547	2.191254139	12	NMP	0.011382276	-0.035691956
LB10	TCAATCTCATATACGC-9	-6.813599586	0.026180031	11	NMP	0.015921623	-0.068671372
LB10	CAGCTAAGTCCTAGCG-9	-6.812925339	3.239149809	11	NMP	0.003769778	-0.032393772
LB10	GGGAATGGTCTCCACT-9	-6.808494568	2.917416811	12	NMP	-0.001713558	-0.032808722
LB10	CTAGTGATCGACAGCC-9	-6.803760529	0.861655831	11	NMP	-0.026572515	-0.091977896
LB10	TGGACGCTCATGGTCA-9	-6.799721718	-1.130203605	12	PMP	0.024520517	-0.108175452
LB10	TGCGGGTTCCTTTCGG-9	-6.779338837	0.29293552	12	NMP	-0.00891849	-0.088072514
LB10	TTTGTCATCCAGATCA-9	-6.76602602	-0.263861865	11	NMP	0.009315346	-0.111724107
LB10	AACTCCCGTTATGCGT-10	-6.763466835	3.633113861	12	NMP	0.013455716	0.003940674
LB10	GTCCTCAGTCGGCTCA-11	-6.759312153	1.633954525	12	NMP	0.006209568	-0.05462741
LB10	CTGCCTAGTGCGAAAC-11	-6.74417448	3.528718472	12	NMP	0.026442692	-0.022465265
LB10	TCATTTGCATCGACGC-11	-6.732899189	4.574267864	12	NMP	0.022574625	-0.006553599
LB10	CTGATCCTCGTAGGTT-7	-6.728926182	1.731350422	12	NMP	0.016506387	-0.028479649
LB10	ATTACTCTCGAGGTAG-9	-6.709403038	-0.073772535	12	NMP	0.008563926	-0.114654442
LB10	CATATGGGTTACGGAG-11	-6.70345068	1.612716675	12	NMP	0.012831095	-0.053139335
LB10	TTAGTTCGTCACTTCC-9	-6.693804264	0.188480884	11	NMP	0.002524386	-0.115128173
LB10	CTGAAGTCAAGCCGCT-10	-6.69270277	1.14650321	12	NMP	-0.009656919	-0.058245486
LB10	GAAGCAGGTCCGACGT-10	-6.686454296	0.66630584	12	NMP	0.009122148	-0.079501208
LB10	GTACGTACAGCAGTTT-11	-6.678833485	0.984163582	11	NMP	0.077532977	-0.051785275
LB10	CACACTCGTTTGACAC-11	-6.655334473	3.973866224	11	NMP	-0.009689959	0.006154519
LB10	CTACGTCAGATGTGGC-10	-6.653160572	1.786160111	12	PMP	0.013917161	-0.042000241
LB10	GATGAAACAACAACCT-9	-6.606371403	1.807000399	12	NMP	-0.009649968	-0.010559163
LB10	GTCACAAAGTCCCACG-9	-6.602480412	3.92183876	11	NMP	-0.007359958	-0.021622535
LB10	CAGTCCTAGGCATTGG-9	-6.601797581	-1.812982082	11	PMP	0.040971164	-0.109537964
LB10	ATTATCCTCTCATTCA-9	-6.575266838	2.222995043	11	NMP	-0.025588369	-0.011693207
LB10	GTTCGGGGTATAAACG-9	-6.567861557	0.842438221	12	NMP	-0.035108618	-0.061848826
LB10	CCCTCCTCACGGCTAC-9	-6.551459312	-0.132177904	12	NMP	0.014374458	-0.108929012
LB10	AGCCTAATCCTTGACC-11	-6.546378613	2.421149015	12	NMP	-0.005861992	-0.03686789
LB10	ACATCAGTCACCATAG-9	-6.54454422	-0.681163549	12	NMP	0.028192024	-0.100606081
LB10	CACACAACAAGTCTAC-7	-6.530422211	0.590729713	12	NMP	0.014769007	-0.054239146
LB10	CTTCTCTTCCACGTGG-9	-6.525378704	-1.488301396	11	PMP	0.045096668	-0.112936336
LB10	CCGTACTTCCGCGTTT-9	-6.514207363	2.266972303	12	NMP	-0.012879196	-0.061032305
LB10	TGGACGCAGCTCTCGG-9	-6.508525848	-1.355773926	12	PMP	0.041988612	-0.107135193
LB10	AAGCCGCAGCCAGAAC-10	-6.502869606	-0.986018419	12	PMP	0.031830092	-0.118306319
LB10	GCAGTTATCCGTTGCT-11	-6.498635769	-2.232440948	11	PMP	0.030326783	-0.112244435
LB10	TCTGGAAGTATCAGTC-9	-6.491999626	-0.125419348	12	NMP	0.00374288	-0.080098535
LB10	TGGTTCCAGTGCAAGC-9	-6.489300251	-2.313993692	12	PMP	0.043348233	-0.090499092
LB10	AGTCTTTGTACACCGC-10	-6.474714279	0.003025075	12	NMP	0.01880667	-0.111040319
LB10	ATAGACCCAGCCTATA-10	-6.473469734	-0.38949874	11	NMP	-0.003144139	-0.080698883
LB10	ACATGGTTCTACCTGC-11	-6.468482494	-2.51693368	12	PMP	0.019055681	-0.033761123
LB10	AAAGTAGCATTCCTGC-11	-6.464055538	-1.96037972	11	PMP	0.016826335	-0.072065859
LB10	GCGCAACGTCTCTCTG-9	-6.461162567	3.868801832	12	NMP	-0.010817189	-0.005763055
LB10	CTGCGGAGTATTCTCT-10	-6.454246998	2.949427128	12	PMP	-0.006857697	0.006604724
LB10	CATGCCTCATGGATGG-9	-6.44321537	-1.425068855	11	PMP	-0.006756592	-0.101030451
LB10	CTCGTACGTCGCATCG-11	-6.442772865	-1.138706207	11	PMP	0.00726875	-0.102510599
LB10	GTCACAAAGGCCCTTG-9	-6.442005157	1.608704686	11	NMP	-0.031821187	-0.108403553
LB10	TCAGATGGTCGAAAGC-11	-6.420622826	-0.011304479	11	NMP	0.012417976	-0.098606967
LB10	CATCAAGCAGGTCTCG-11	-6.420530319	-0.321622521	12	NMP	0.020710689	-0.096208649
LB10	CTCGTACCAAGCCGTC-8	-6.416601181	0.486137927	11	NMP	0.020570321	-0.035875566
LB10	CGTAGCGTCCAAGCCG-11	-6.414649487	0.018475192	11	NMP	0.028053176	-0.108993112
LB10	AAAGTAGGTCGGCACT-11	-6.402878761	3.09152174	12	NMP	-0.033236771	0.025067145
LB10	GTGCGGTGTATATGAG-11	-6.400267601	-1.876471996	12	PMP	0.014894598	-0.078184015
LB10	TCTTTCCTCCAGGGCT-11	-6.397482872	-0.311149955	12	NMP	0.009129797	-0.075894858
LB10	GTTCTCGCATGGATGG-9	-6.395188808	2.027451754	12	NMP	-0.042068272	-0.074667638
LB10	TGGGCGTGTCCGACGT-11	-6.37462616	3.86824894	11	NMP	-0.026612743	0.010369095
LB10	TACACGATCTGTCAAG-9	-6.359697819	-2.240172148	11	PMP	0.03168498	-0.09112638
LB10	CTGCGGATCGGATGTT-11	-6.35210371	2.611191988	12	NMP	-0.01517505	-0.004345505
LB10	TTAACTCCAGTCTTCC-10	-6.339835167	-1.424538493	11	PMP	0.006401576	-0.048883826
LB10	TTGGCAAAGTGGGATC-11	-6.337077141	-0.364198536	11	NMP	0.006047034	-0.086991991
LB10	TGGGCGTGTTGGTTTG-8	-6.336222649	-0.581943035	11	NMP	0.021569884	-0.103793235
LB10	AAAGCAAGTGCAGACA-9	-6.335118294	-2.145010233	12	PMP	0.029754361	-0.098508203
LB10	ATCGAGTAGGCGCTCT-10	-6.313882828	0.123742178	12	NMP	-0.002455315	-0.04171542
LB10	GTGCAGCTCACCTTAT-11	-6.312093735	-2.64872098	12	PMP	0.014532761	-0.077715706
LB10	TGTCCCACAAAGAATC-9	-6.309398174	3.996831656	11	NMP	-0.019711367	0.005631031
LB10	GATGAGGCAACTTGAC-9	-6.308878899	-0.068174481	12	NMP	0.000508196	-0.098167597
LB10	CGGACTGTCTTCAACT-11	-6.306342125	-0.697529495	12	NMP	-0.000671722	-0.070237672
LB10	CATTCGCGTGTAATGA-11	-6.304801464	-1.770888567	12	PMP	-0.009717944	-0.07156549
LB10	GCTGCGAGTGAGTGAC-7	-6.304368973	-1.185949326	12	PMP	0.046623434	-0.075154315
LB10	CTTTGCGCACATGGGA-9	-6.285597801	-1.495213747	12	PMP	0.033096832	-0.106077712
LB10	CTGGTCTAGCTAGTCT-9	-6.270034313	-0.163768053	12	NMP	-0.015423481	-0.103759092
LB10	GCCTCTACACTAAGTC-9	-6.267870426	0.889758587	11	NMP	-0.020072769	-0.111601325
LB10	TCTTTCCAGTCCATAC-9	-6.254628658	0.546999574	12	NMP	-0.017161926	-0.074101861
LB10	CGCCAAGGTCTAGAGG-9	-6.247484207	-1.049775481	12	PMP	0.011670161	-0.092696826
LB10	TAGAGCTCATTGAGCT-11	-6.238763332	3.089407206	12	NMP	-0.012360563	0.028973305
LB10	TGACGGCGTCACTGGC-9	-6.237172127	1.776914835	12	NMP	-0.010787831	-0.069401882
LB10	CATATGGCAGGACCCT-9	-6.234963894	2.456348658	11	NMP	-0.050681596	-0.040044885
LB10	GTCTCGTGTCTCACCT-11	-6.230763912	1.973951578	11	NMP	-0.024782864	-0.048660827
LB10	GCTTCCATCTCGATGA-9	-6.23039484	-2.641430616	11	PMP	0.050915023	-0.098669192
LB10	AAGGCAGAGTTATCGC-9	-6.227321148	-0.807634711	12	PMP	-0.013392755	0.003876211
LB10	TGGGCGTAGGATATAC-10	-6.221884727	0.112482972	16	PMP	0.009694983	-0.016928445
LB10	CCAATCCTCTGCGACG-11	-6.216865063	4.040997028	12	NMP	0.01494577	-0.013750172
LB10	CGTCCATTCACCGGGT-9	-6.212239265	2.887824297	12	NMP	-0.049790593	-0.005459959
LB10	GATCGTACACGGTAAG-10	-6.210855961	-0.518976688	12	NMP	-0.0018703	-0.078688065
LB10	CGGACACTCAGCCTAA-11	-6.199379921	2.74400568	12	NMP	-0.012704269	0.037666152
LB10	GTGTGCGAGTTGTCGT-10	-6.1922369	-1.965672374	12	PMP	0.012806813	-0.071433311
LB10	GCGGGTTAGAATGTGT-11	-6.18302536	-1.263030887	11	PMP	0.012174782	-0.116991582
LB10	GCTTGAAAGAAACGAG-11	-6.181615829	-1.707612514	11	PMP	-0.002660692	-0.076100094
LB10	TGAAAGATCCCGGATG-11	-6.166081905	3.276158333	12	NMP	-0.031638306	0.026727707
LB10	CATCCACGTTCTGGTA-11	-6.161569595	3.717371225	11	NMP	-0.029165078	0.030745695
LB10	CGCTGGAGTAGGCTGA-9	-6.157007217	2.86914897	12	NMP	-0.033898189	0.002511506
LB10	ACGGGTCCATCCTAGA-11	-6.135824203	0.142742559	11	NMP	0.014663861	-0.094628896
LB10	CATCAAGTCCTATGTT-9	-6.1261096	-0.244430229	11	NMP	-0.015597208	-0.078046996
LB10	TAGAGCTAGCAATCTC-9	-6.122374535	-0.077265605	12	NMP	0.005507558	-0.082049571
LB10	CAGCGACAGGGAACGG-9	-6.115495205	2.178470135	12	NMP	-0.027833829	-0.023808619
LB10	GGGCATCGTTGCCTCT-10	-6.114893436	0.999372482	11	NMP	-0.020877401	-0.024148544
LB10	TTGGCAAAGAGGTTGC-11	-6.114706039	1.075576425	11	NMP	0.050231988	-0.066601374
LB10	TTCCCAGCATGCGCAC-9	-6.11413002	0.581378639	12	NMP	-0.022353428	-0.018746878
LB10	TGGGAAGTCACAACGT-11	-6.113878727	0.395021856	12	NMP	0.009996398	-0.094482774
LB10	GCTCCTAGTACCGTAT-9	-6.11253643	-2.704429388	12	PMP	0.038629973	-0.064267658
LB10	AGCTCCTCACATGACT-9	-6.098017216	1.626002789	11	NMP	-0.027222306	-0.016420682
LB10	GGGAATGGTGTGCGTC-7	-6.091704845	-2.235767126	12	PMP	0.072658224	-0.09075301
LB10	AACTTTCGTGCCTTGG-8	-6.086513042	1.933555961	12	PMP	-0.009918533	-0.032336142
LB10	TGCCCTACAGCTCGAC-8	-6.085505009	-2.342580795	11	PMP	0.032051611	-0.082704592
LB10	GAAATGATCGAGAACG-11	-6.072007179	0.296157479	12	NMP	-0.000900696	-0.076114099
LB10	TGACTAGGTGTCCTCT-9	-6.063915253	-2.541820049	12	PMP	0.043163579	-0.088750486
LB10	CCAATCCCAGGAATCG-10	-6.061218262	2.094672918	11	NMP	-0.010906855	-0.015381504
LB10	TGCGCAGTCAACGAAA-10	-6.061115265	-2.341797829	11	PMP	-0.00542828	-0.054865799
LB10	GTGCAGCTCTGATTCT-9	-6.051989079	2.140228033	12	NMP	-0.027445944	-0.035244623
LB10	ACGCCAGAGGCATTGG-11	-6.0468297	-1.387994051	12	PMP	0.006585224	-0.085445998
LB10	AACACGTCAATGGAGC-9	-6.045828819	0.265324473	12	NMP	-0.0069171	-0.091040068
LB10	TGACAACGTGTTGGGA-11	-6.043782711	1.609718204	12	NMP	0.003452314	-0.071078896
LB10	AGTTGGTTCAGCGATT-11	-6.043364525	-3.067778349	12	PMP	0.003084459	-0.079175918
LB10	AACTCCCCAAGAGTCG-9	-6.026342392	1.766542196	12	NMP	-0.032852747	-0.033626937
LB10	TCAGGTAGTTCACGGC-10	-6.025596619	-2.399057865	12	PMP	0.002650947	-0.056632511
LB10	ACTGCTCGTTCCAACA-10	-6.023925781	3.442015648	12	NMP	-0.024666917	-0.002336421
LB10	ATGTGTGCACAACTGT-9	-6.017022133	-2.239127159	12	PMP	0.027763552	-0.106207372
LB10	CGGAGCTCAGCCTGTG-10	-6.009381771	1.602809668	12	NMP	0.054934133	-0.05051058
LB10	TGCGGGTTCATTCACT-11	-5.988423824	-1.232800961	12	PMP	-0.008490227	-0.056630731
LB10	GTCACAAGTCCGAATT-11	-5.979878902	0.548400581	12	NMP	0.006673544	-0.086058175
LB10	ATGAGGGAGGAGTAGA-9	-5.972333908	-2.279460192	11	PMP	0.003705396	-0.063947081
LB10	ATGTGTGGTACAGACG-11	-5.953188896	0.033977818	12	NMP	0.000518221	-0.08805027
LB10	GTATTCTTCCAAGCCG-9	-5.946579456	-2.618991375	11	PMP	0.046377922	-0.099706946
LB10	GGCGTGTTCATAGCAC-9	-5.932015419	2.889520407	11	NMP	-0.022120311	-0.024398746
LB10	CTGAAGTCAGCTGTAT-10	-5.909733772	3.212952137	12	NMP	-0.013702236	-0.007591732
LB10	GTCACGGTCACCGTAA-11	-5.907238007	-3.521389723	12	PMP	0.010532479	-0.052529598
LB10	ACGGAGAGTGTGGTTT-10	-5.899101734	-1.779422402	11	PMP	0.001596278	-0.060530475
LB10	AGTGTCATCGCCAGCA-9	-5.898842812	-0.091568895	11	NMP	0.006648141	-0.090272071
LB10	GAGTCCGGTACGCTGC-9	-5.893344879	-2.696583033	12	PMP	0.05897107	-0.098695911
LB10	TAAGAGATCGAATGGG-9	-5.893126488	-2.261569977	12	PMP	0.028812142	-0.088763193
LB10	CCATGTCGTTCCCTTG-11	-5.882454872	2.972430944	12	NMP	0.070300648	-0.028808186
LB10	GCATGCGCAATGGAAT-11	-5.871891499	2.296506643	11	NMP	-0.023446329	-0.027580828
LB10	ACTATCTAGAAAGTGG-11	-5.87068224	-0.610107839	11	NMP	0.016627334	-0.087233164
LB10	GTGGGTCCAGCTCGCA-10	-5.851960182	3.020152569	12	PMP	-0.003023572	0.003215137
LB10	GGCGTGTTCCATGAAC-11	-5.831073761	3.220342875	12	NMP	0.000488863	-0.019145229
LB10	ACACCCTGTAGAGGAA-11	-5.803062916	-1.011839747	12	PMP	0.030941307	-0.082702346
LB10	CCGGGATCACCCTATC-9	-5.796574116	-1.393661857	5	PMP	-0.005017434	-0.083954214
LB10	ATGTGTGGTACGCTGC-8	-5.787721157	-0.679319203	11	PMP	0.006946751	-0.071075895
LB10	AAAGATGCAGCCTTGG-10	-5.774601936	-3.459389687	5	PMP	0.015727847	-0.070036168
LB10	TGCACCTCACTTAAGC-11	-5.764302731	0.02072381	12	NMP	0.004428638	-0.04638115
LB10	CCTTCGACATTAGGCT-7	-5.744837284	2.457504034	12	PMP	0.007773974	-0.039306685
LB10	GACGCGTTCAGAGCTT-10	-5.733104229	2.912338257	12	NMP	-0.021495407	-0.00963098
LB10	CAGAATCGTTTCCACC-9	-5.716149807	-3.030899763	11	PMP	0.040872114	-0.07507151
LB10	TAGCCGGAGGTTCCTA-10	-5.705561161	2.559160233	11	NMP	-0.01596828	-0.013945808
LB10	TCCCGATAGGGTTCCC-7	-5.702437401	1.002659678	11	PMP	0.019253461	-0.047591422
LB10	GTTTCTATCGTCCGTT-11	-5.699913979	-0.52480638	11	PMP	0.00539838	-0.02129381
LB10	CGTAGGCGTATCACCA-10	-5.690164089	0.882621527	11	NMP	0.011747958	-0.059604854
LB10	TTGGCAATCGTTTGCC-10	-5.655950069	2.073217869	11	NMP	0.010588359	-0.028175026
LB10	CGCTGGAAGTCGCCGT-9	-5.655416489	-3.196243525	11	PMP	0.046887356	-0.087121163
LB10	CGGAGCTTCCCAAGTA-11	-5.641845226	-2.132964849	11	PMP	-0.013547383	-0.08060711
LB10	CGGCTAGTCTTCAACT-9	-5.640490055	-2.103350878	12	PMP	0.019674096	-0.078284375
LB10	TACGGATTCCACGTGG-11	-5.640226364	0.999631524	7	NMP	0.008404938	-0.07345656
LB10	AACTGGTCAGATTGCT-9	-5.640084267	1.406587958	11	NMP	-0.022730858	-0.03421926
LB10	TGAGAGGCATACAGCT-9	-5.634858131	-3.085817814	11	PMP	0.011858361	-0.052920464
LB10	CCTAAAGTCATCGGAT-9	-5.629425526	2.680395603	12	NMP	-0.010893587	0.000901746
LB10	TACGGTATCTGTCTCG-9	-5.615485191	-2.008292437	12	PMP	0.044174945	-0.072075192
LB10	CGACCTTGTCTTCGTC-11	-5.596082211	3.645442247	11	NMP	-0.019473592	0.022263366
LB10	GCTGCTTGTCGCCATG-11	-5.584737778	-2.339575768	11	PMP	-0.02415698	-0.079752631
LB10	ACTTTCAGTGCCTGGT-11	-5.569686413	-3.341179371	12	PMP	-0.027906222	-0.06306376
LB10	CAAGGCCTCCTATGTT-10	-5.565821648	3.46438694	12	NMP	-0.017181382	0.000739447
LB10	TACAGTGGTTAAGGGC-10	-5.552007198	3.624526978	11	NMP	-0.018841554	0.021078319
LB10	TCGTAGATCCACGACG-10	-5.544169903	-1.682383895	11	PMP	0.013081794	-0.073878411
LB10	CGGAGCTGTCAGAAGC-9	-5.519794941	3.320378542	7	NMP	-0.014544681	0.007612333
LB10	ATCACGAGTACCGAGA-11	-5.517169952	-1.499503255	12	PMP	0.003985866	-0.058820982
LB10	GCGGGTTAGACTAGAT-11	-5.509798527	-1.422967315	7	PMP	-0.014531292	-0.042191595
LB10	CTGTGCTCACTCTGTC-10	-5.507053852	-2.946512222	11	PMP	0.014520095	-0.066662599
LB10	GACGGCTTCCGGCACA-9	-5.497511387	2.655183315	11	NMP	-0.013537094	-0.009062779
LB10	GAACGGAAGGAATCGC-11	-5.478879929	3.524827957	7	NMP	-0.008560019	0.007852289
LB10	GCGCAGTAGGCATGGT-9	-5.467934608	-2.334506273	7	PMP	0.023164586	-0.079433956
LB10	GTCATTTGTCCTCCAT-11	-5.446045399	3.706182957	11	NMP	-0.021578141	0.030122703
LB10	GTCAAGTCACGCCAGT-10	-5.419488907	0.572334945	12	NMP	-0.002705768	0.006073314
LB10	AGGGTGATCAAGATCC-8	-5.400301933	-3.464011908	12	PMP	0.008708775	-0.029292303
LB10	AACTCCCGTAGAGCTG-10	-5.395241737	-4.194734573	11	PMP	0.019507422	-0.037121177
LB10	AGCTCTCGTAACGTTC-11	-5.387663841	-2.322346449	11	MMP	-0.0204575	-0.049456578
LB10	GGCGTGTCACAGGTTT-11	-5.382576466	3.444115162	12	NMP	-0.007197391	0.010377289
LB10	TGCTACCGTTCAGACT-10	-5.379430771	-4.191752434	12	PMP	0.028027468	-0.041939103
LB10	GGCCGATAGACCGGAT-11	-5.320198059	-4.145358562	12	PMP	-0.007022563	-0.014910928
LB10	CTGCCTATCGGCTACG-9	-5.309883595	-2.323325157	11	MMP	0.018036649	-0.056515442
LB10	CGATTGAAGCCGTCGT-11	-5.278216362	2.936369896	7	NMP	0.024009941	-0.015991627
LB10	TGAAAGAGTCACACGC-9	-5.273888111	-2.596202135	11	PMP	0.023547416	-0.064797689
LB10	ATGAGGGGTTACGACT-11	-5.263531208	-3.09175992	11	PMP	-0.019282932	-0.081336197
LB10	CAGCGACAGAAGGTGA-9	-5.253188133	0.568632841	11	NMP	-0.01406675	-0.057924324
LB10	CCGTTCATCCTGCCAT-10	-5.247457981	0.529680729	11	MMP	0.021982688	-0.01371978
LB10	AGATTGCCACATCTTT-9	-5.23822403	-4.092380047	5	PMP	0.03600127	-0.033384842
LB10	CTCGAGGGTAGCTAAA-11	-5.230190277	-2.070367575	11	MMP	-0.018553747	-0.047929957
LB10	CGTTAGACAAGTTCTG-9	-5.224851608	-3.323421001	11	PMP	-0.002664239	-0.055038881
LB10	CAGCTGGAGAAGGCCT-9	-5.221687317	-3.477170706	12	PMP	-0.013856947	-0.063945735
LB10	GTCTTCGAGCCGTCGT-8	-5.21677494	-3.147261381	12	PMP	0.034954567	-0.069923381
LB10	CATCCACCAATCCGAT-9	-5.206346989	0.890233576	11	NMP	-0.01511165	-0.032382865
LB10	CTTGGCTAGTCATGCT-10	-5.177526951	-3.138755322	11	PMP	0.014255073	-0.062358788
LB10	CGGCTAGTCAGCTCGG-9	-5.138965607	-4.035081387	5	PMP	0.03046271	-0.031134053
LB10	CTCTAATAGTCCGGTC-11	-5.13880825	-1.837672472	11	PMP	0.007519818	-0.045376986
LB10	TGACTTTCATGCTAGT-8	-5.128457546	-3.064862251	11	PMP	0.013880199	-0.046760689
LB10	TCTCTAAAGACCGGAT-9	-5.127863407	-3.806514978	11	PMP	0.028423445	-0.042432114
LB10	CAGCTGGCAGGAATCG-9	-5.071449757	-2.937107325	11	PMP	-0.027217623	-0.067786222
LB10	GCTGCTTAGGGATACC-9	-5.021440983	-3.653369188	12	PMP	0.024047963	-0.05093536
LB10	CCATTCGCAAATACAG-9	-5.016514778	-3.774039745	5	PMP	0.004953034	-0.043994237
LB10	TGAAAGATCGTCGTTC-8	-5.011054516	1.886998177	7	NMP	0.025566691	-0.039562643
LB10	TCGTACCCATGTTCCC-9	-4.998500347	3.160092115	12	NMP	-0.009629539	-0.009747502
LB10	CAGAATCCAATGCCAT-9	-4.959689617	-3.423205614	7	PMP	-0.004428538	-0.05345663
LB10	CCATGTCCACTCTGTC-9	-4.952503204	-2.979012489	12	PMP	-0.010068204	-0.075081147
LB10	GCAGCCAAGAGCTTCT-11	-4.897767067	-3.456235886	5	PMP	0.00475118	-0.062861671
LB10	TAGTGGTAGTTAGGTA-11	-4.894919395	-1.385675907	7	PMP	0.011160027	-0.045506823
LB10	GTTCTCGTCTCCAACC-9	-4.846302986	-3.533762217	11	PMP	-0.018267659	-0.055953212
LB10	ACGTCAACACGCATCG-9	-4.82707262	-2.480571032	11	MMP	0.023856839	-0.092721402
LB10	TTGGAACTCCTAGTGA-9	-4.809989929	-3.85272789	11	PMP	-0.015720012	-0.038534403
LB10	CGTCCATGTTGAGGTG-10	-4.80472374	2.500225544	16	NMP	0.01332691	-0.027745358
LB10	CATCGAAGTCCAAGTT-10	-4.79757452	0.654763699	7	MMP	0.053395766	-0.056789334
LB10	CATGCCTGTTATCACG-9	-4.750317097	-3.813147545	7	PMP	0.010763654	-0.044880257
LB10	CAGCTAACAGACACTT-11	-4.719736576	2.622163773	5	NMP	0.023051009	-0.021887955
LB10	AAACCTGTCTGGTTCC-8	-4.716644764	2.445064306	11	NMP	-0.000840202	-0.028038171
LB10	GTATCTTCAATCACAC-10	-4.707992077	-1.362027645	5	PMP	0.007300892	-0.048329691
LB10	TTTATGCAGTGTCCCG-10	-4.691730976	2.795162201	11	NMP	0.006525947	-0.003582871
LB10	CGTCCATGTTCCGGCA-10	-4.682003021	2.109032869	5	NMP	0.04010181	-0.04134543
LB10	ACACCAAAGGACTGGT-11	-4.669379234	-4.360497952	11	PMP	0.004513123	-0.014307186
LB10	GTTCGGGGTCGGCATC-11	-4.661731243	-3.574674129	11	PMP	-0.022305978	-0.05908062
LB10	ATCTACTCACATCTTT-11	-4.661350727	-1.461645126	11	PMP	0.019597908	-0.048964922
LB10	GTGTGCGAGTCAATAG-9	-4.637515068	1.430602193	11	NMP	0.068555739	-0.07360257
LB10	GACGCGTCAGCAGTTT-8	-4.622354031	-3.825011253	11	PMP	0.034012338	-0.059587962
LB10	ATCGAGTAGGGTATCG-11	-4.609269142	-2.918163776	12	PMP	0.013918954	-0.064263499
LB10	AGATCTGTCCTGCTTG-11	-4.605605602	-4.51038456	7	PMP	0.024020188	-0.018791672
LB10	TGAGGGAAGGTAGCTG-7	-4.600649834	2.399377823	5	NMP	-0.001114111	-0.013257055
LB10	GCGCCAACACGGCGTT-11	-4.60027504	-4.448656082	12	PMP	0.014276357	-0.007895291
LB10	ACGATGTTCTATCCCG-9	-4.58338356	-3.436357737	11	PMP	0.000861003	-0.0574892
LB10	ATAACGCCAATGCCAT-10	-4.5831604	-0.321611702	12	MMP	0.032527622	-0.035885347
LB10	GAACATCCAGCTGCTG-9	-4.582473278	-3.613258123	5	PMP	-0.010645666	-0.061064471
LB10	ACTTTCAGTGCAGGTA-9	-4.57624054	-4.052828312	11	PMP	0.022818198	-0.037734024
LB10	GCACTCTTCAAAGTAG-10	-4.575295448	1.29085958	11	NMP	0.05529173	-0.032266934
LB10	GGATGTTTCCGCATCT-7	-4.546759129	2.58604455	11	NMP	0.020444832	-0.014519737
LB10	GCTTCCAGTAAGCACG-9	-4.529181004	-3.40274477	11	PMP	-0.01053014	-0.058208416
LB10	ACTGTCCTCGAACTGT-10	-4.516384125	2.297528028	11	NMP	0.054311897	-0.029299741
LB10	CTCAGAAGTTTGACTG-10	-4.484749794	-1.690314054	5	PMP	-0.004977013	-0.036507831
LB10	TTGGCAAGTTAAGGGC-8	-4.468851089	-3.964310884	11	PMP	0.033627768	-0.045112486
LB10	TGTGGTACAGGTTTCA-10	-4.465355396	2.44304204	5	NMP	0.073045116	-0.032184274
LB10	TGGGCGTAGTATTGGA-9	-4.458631516	0.863646328	11	NMP	0.070042002	-0.04505377
LB10	GGATGTTGTGATGATA-9	-4.434197426	-3.590138435	7	PMP	0.024665765	-0.06587538
LB10	ATCCACCGTTATCACG-8	-4.433606625	-1.776196837	11	PMP	-0.036870563	-0.008207979
LB10	GTTTCTACAAAGGTGC-11	-4.414574623	-4.703678131	12	PMP	0.025347835	-0.022004849
LB10	ATGAGGGAGTATCTCG-10	-4.404827595	-2.1281991	11	PMP	-0.00290953	-0.038818541
LB10	TCATTTGGTTGTTTGG-11	-4.364645004	-3.211293697	5	PMP	-0.005673035	-0.041111894
LB10	TCTATTGGTACTTAGC-8	-4.356114864	-1.724330902	11	PMP	-0.000942319	-0.003103469
LB10	GGCGACTTCCGCTGTT-7	-4.338310719	0.636618257	11	PMP	0.02481855	-0.049702136
LB10	TGTGTTTAGGATTCGG-11	-4.326593399	-2.689382553	11	PMP	-0.001433135	-0.037530276
LB10	TTCGAAGCAGGATCGA-9	-4.314470768	-4.424012661	5	PMP	0.006506398	-0.015864184
LB10	GGCGACTGTGACTACT-9	-4.296545982	-4.126336098	11	PMP	-0.019661617	-0.009983293
LB10	GAAATGACACCAGCAC-11	-4.290991783	-2.730183125	11	PMP	0.00758055	-0.028902423
LB10	GGACAAGCACATTAGC-8	-4.268577576	-0.716189623	11	MMP	-0.004488669	-0.07051321
LB10	CCAGCGAGTCAGATAA-9	-4.264374733	-4.39994812	5	PMP	-0.025804001	-0.013721623
LB10	ATGGGAGTCATAAAGG-11	-4.245664597	-1.755335569	5	PMP	0.027836847	-0.067512472
LB10	TCAGGTACACTGTTAG-10	-4.243294239	-2.295763731	5	PMP	-0.002095295	-0.06211673
LB10	TGCCCATTCTAACTGG-10	-4.237921715	-4.254705906	11	MMP	0.002319695	-0.021709497
LB10	CTGAAACAGTATGACA-7	-4.221061707	1.084740639	7	NMP	0.04815075	-0.041381767
LB10	ACCGTAAAGGTTCCTA-8	-4.203928947	-1.848334908	7	NMP	0.04511269	-0.043868446
LB10	CATGCCTGTACGAAAT-8	-4.203580379	-1.859090447	5	PMP	0.011179225	-0.009288912
LB10	CCCTCCTGTGAGGGAG-10	-4.203258038	-1.007951021	5	MMP	-0.023257091	-0.056559984
LB10	CCATTCGTCCCTTGTG-9	-4.182745457	-4.509850502	11	PMP	-0.01972313	-0.010557006
LB10	GCATGCGCACCCATGG-11	-4.173652172	-3.478310347	7	PMP	0.029379271	-0.04361712
LB10	CCATTCGCAATAGCGG-10	-4.150703907	-3.392750263	11	PMP	-0.019089564	-0.063819628
LB10	GTGCAGCGTCATGCAT-9	-4.146818161	-4.011707306	7	PMP	-0.002559344	-0.058698653
LB10	CTCGTACCACATTCGA-10	-4.13910532	-4.57278347	11	PMP	-0.016588291	-0.015312972
LB10	TTGCGTCAGCGTTTAC-11	-4.135006428	-4.427359104	5	PMP	0.002305902	-0.036644546
LB10	CAAGGCCGTGAGGGAG-10	-4.124977589	-3.494525433	5	PMP	-0.008603459	-0.043364188
LB10	GTTCGGGCATTGAGCT-9	-4.11619854	-4.154084682	11	PMP	0.03334102	-0.046270103
LB10	AGGCCGTCACGGTGTC-11	-4.11560154	2.591759443	11	NMP	0.010543986	-0.014094025
LB10	GTAGGCCAGATGTTAG-9	-4.114053726	-3.796162605	11	PMP	0.015767506	-0.055648988
LB10	ACTTACTCAGTCAGAG-10	-4.098634243	-2.065541744	5	PMP	0.004158094	-0.030220612
LB10	GGATGTTTCTTCCTTC-9	-4.094952106	-3.769133091	11	PMP	-0.011131032	-0.054044636
LB10	ATCCACCCACTGTTAG-11	-4.055988789	-1.185624599	5	MMP	0.070132617	-0.024262513
LB10	ATCTACTGTACCGTTA-10	-4.031736851	-2.471188784	11	PMP	-0.002131124	-0.045173458
LB10	CAAGTTGAGGAATTAC-9	-4.02955246	-2.475250006	7	PMP	-0.012222984	-0.053024751
LB10	TATCTCAAGCATGGCA-11	-4.018375397	-0.939035952	5	MMP	0.054230634	0.004165462
LB10	CAACCAAGTTATGTGC-8	-4.015826702	-3.986210823	5	PMP	0.017231995	-0.028975851
LB10	AGAGCTTGTAAATGAC-10	-4.011827946	-2.466262817	11	PMP	-0.018941596	-0.040233942
LB10	CGTCTACGTAGGCATG-8	-4.010277748	-1.751121759	5	PMP	-0.001221802	0.006873292
LB10	TGACTAGAGTATCGAA-11	-4.000340939	-2.714453697	11	PMP	0.04915566	-0.00583716
LB10	AGGCCACGTCCAGTGC-7	-3.978967428	-2.018161297	7	PMP	-0.012549951	-0.005370823
LB10	TTCCCAGTCACTCTTA-11	-3.96882534	2.136629581	5	NMP	0.0543786	-0.06416132
LB10	CACATTTGTTCGCGAC-11	-3.964163065	-3.898213148	5	PMP	0.015793135	-0.044495193
LB10	AGGCCGTTCAATAAGG-8	-3.929484844	0.334506541	7	MMP	0.029724593	-0.042312953
LB10	TCTATTGCAATGGTCT-7	-3.9281497	-0.180682778	5	MMP	0.021017439	-0.039213549
LB10	GACGTGCGTCCTGCTT-10	-3.917066813	-4.109216213	5	PMP	-0.02308595	-0.024260094
LB10	TGAGAGGCAGCTGTGC-8	-3.910542488	2.342225075	5	MMP	0.033564354	-0.013517315
LB10	CCTACACGTTCACCTC-11	-3.894441128	1.548072577	11	NMP	0.04952712	-0.065071377
LB10	GACTAACTCCGCGGTA-10	-3.892424345	-4.376368523	5	PMP	-0.011632587	-0.012363308
LB10	CGAGCACTCTTCATGT-8	-3.873857737	-0.65629518	11	MMP	0.015384192	-0.067100454
LB10	ACTGAGTGTCCCTACT-9	-3.871414185	0.605855644	5	MMP	0.036292289	-0.065315781
LB10	AGACGTTAGTCGAGTG-8	-3.861740351	1.169505358	7	MMP	0.003495411	-0.057697421
LB10	CGCGGTACAATTCCTT-8	-3.859487057	-2.189659357	5	PMP	-0.013620998	0.009053309
LB10	CTCGTACAGATATGGT-11	-3.846743822	-2.791195869	5	PMP	-0.030245887	-0.00551759
LB10	GTTTCTATCGCCTGTT-10	-3.840807915	-0.620112777	5	MMP	0.004956575	-0.032910216
LB10	AAAGTAGGTTCAGGCC-9	-3.830747843	1.588504553	5	NMP	0.000174204	-0.02440239
LB10	ATTCTACTCTTAGCCC-7	-3.807224274	-0.629084647	5	PMP	0.020336529	-0.025298171
LB10	GACCAATAGCCTTGAT-9	-3.798302889	2.266067982	5	NMP	0.059405263	-0.025524376
LB10	GTCAAGTAGCCACCTG-10	-3.760744333	-3.404552698	5	PMP	-0.012854639	-0.034384145
LB10	CGGAGTCCAGCGATCC-9	-3.751921892	-3.910943985	11	PMP	-0.016317127	-0.050722508
LB10	TAAGAGAGTAACGTTC-9	-3.743235826	1.827861309	5	NMP	0.065852673	-0.033791859
LB10	ACTTTCAGTGTAAGTA-6	-3.742630005	-2.280122042	11	PMP	0.046418668	-0.028101045
LB10	TGATTTCCATACGCCG-7	-3.735127687	1.411838055	5	MMP	0.02554697	-0.019311369
LB10	GTTACAGAGAACAATC-8	-3.726220131	-2.211261034	11	PMP	0.012425925	-0.005305052
LB10	CGAGCACCAGTTCATG-9	-3.722406149	-3.606431246	11	PMP	-0.005436972	-0.031847233
LB10	TACGGGCCATTCTCAT-6	-3.720801592	-1.060664058	12	TPM	0.052048908	-0.040304989
LB10	CTGGTCTAGTGTGGCA-10	-3.706869364	0.708129585	5	MMP	0.023629202	-0.016786017
LB10	CGCTATCTCTTGCCGT-10	-3.693133354	-0.510332406	5	MMP	0.051502313	-0.033731579
LB10	CACCTTGTCTCAAGTG-7	-3.680848837	-2.527425289	11	TPM	0.019853072	-0.029396126
LB10	TGACTTTCAGCGATCC-9	-3.677799463	-3.883172035	8	PMP	-0.009390944	-0.028412483
LB10	GCGCGATAGATGGGTC-9	-3.662692785	-4.339063168	5	PMP	0.01396475	-0.035887293
LB10	CTGCGGAGTGAGCGAT-10	-3.641439915	1.545623899	11	NMP	0.055306647	-0.039996684
LB10	GGAATAATCTTGGGTA-9	-3.640935659	1.936606646	4	NMP	-0.000497083	-0.032640554
LB10	AGTGTCATCAACGGCC-9	-3.639833212	-4.442862511	16	PMP	0.000690848	-0.029300052
LB10	TAAACCGCATGATCCA-8	-3.634441614	-2.060611725	12	PMP	-0.002127423	0.001003899
LB10	AAGGTTCGTAGAGCTG-6	-3.61367631	-1.238332152	5	PMP	0.040087561	-0.035433394
LB10	CCTATTAGTTACCGAT-11	-3.606870174	-2.808963537	5	PMP	0.039515895	-0.007067987
LB10	AATCCAGGTTGCGCAC-9	-3.604247808	-0.731289983	11	MMP	0.02216021	-0.07370329
LB10	CACTCCAAGTTTGCGT-11	-3.568851471	2.185802937	5	NMP	0.01133521	-0.023043742
LB10	CACAGGCAGAAACCGC-9	-3.549911499	-3.698556423	11	PMP	-0.01281557	-0.058891191
LB10	GAATAAGCATGGTTGT-8	-3.51549387	1.778146148	5	NMP	-0.03080142	0.020600265
LB10	CAGCATACATCCTAGA-8	-3.511010408	-2.619115353	11	PMP	0.019319431	-0.015527616
LB10	GGATTACGTCGTTGTA-8	-3.490966558	-1.149181247	5	MMP	0.021707243	-0.046056229
LB10	GTCGTAATCTGGTGTA-8	-3.48658061	-4.064678192	11	PMP	-0.013526083	-0.015516685
LB10	GTACTCCAGTGTACCT-10	-3.472378731	-4.20448494	5	PMP	-0.006254222	-0.037309505
LB10	GCAGTTAAGCCGCCTA-8	-3.470562458	-1.726645231	5	MMP	0.000716545	0.00096769
LB10	GGGACCTGTTGCCTCT-8	-3.452720881	-2.530921698	7	PMP	0.007131304	-0.001455687
LB10	TACCTTAAGTGTCCAT-8	-3.44529295	-2.361213446	11	TPM	0.012666235	-0.007963209
LB10	ATCATGGCAAGGTGTG-8	-3.375514507	-0.456844002	11	MMP	0.032178781	-0.032190579
LB10	CGTTAGAGTTGAACTC-9	-3.374336243	-4.610703468	5	PMP	0.024581859	-0.0153476
LB10	CCTTACGTCAAGGTAA-10	-3.35734129	-3.00495553	11	PMP	-0.001291319	-0.036878219
LB10	TGGCTGGTCAGTGTTG-11	-3.338380814	-4.552325249	11	PMP	0.000801934	-0.019009775
LB10	TCACGAAGTGCCTGGT-8	-3.332056284	-4.327147484	11	PMP	-0.008811873	-0.039064646
LB10	CCTTACGAGATAGCAT-9	-3.309642315	-4.407495022	5	PMP	-0.000459022	-0.010566665
LB10	GATGAGGTCTTTACAC-9	-3.30765152	1.87007606	16	NMP	0.06359192	-0.04513065
LB10	CCTATTAGTACTCAAC-11	-3.307187557	-2.930866003	5	PMP	0.01854883	-0.008880425
LB10	ATTCTACGTGTGACCC-10	-3.290412188	0.626014054	5	MMP	0.036098819	-0.032801956
LB10	CGCTGGATCTTCAACT-10	-3.257770777	0.43760097	5	MMP	0.035874621	-0.026852977
LB10	CTTCTCTCAGGTGGAT-10	-3.253067493	-3.973536253	5	PMP	-0.019219699	-0.033411128
LB10	TCAGATGGTAGATTAG-10	-3.252117634	-2.727833033	11	PMP	0.021137982	-0.015540573
LB10	CGCTTCATCCGTTGCT-10	-3.234763384	-0.254854828	5	MMP	0.041674364	-0.018623378
LB10	ATCACGAAGCCAACAG-9	-3.211576939	-4.573910713	5	PMP	-0.002771986	-0.01400077
LB10	CTCGAGGCACGACGAA-9	-3.198867083	-4.551056385	5	PMP	-0.014235748	-0.021360475
LB10	AATCGGTGTATGGTTC-8	-3.193401814	-2.130864859	11	MMP	-0.001408062	0.007960269
LB10	ATGTGTGGTCTCTCTG-9	-3.179686546	0.743082821	5	MMP	0.069773794	-0.03690218
LB10	AGGCCGTTCCTATTCA-10	-3.179064035	-0.658612549	16	MMP	-0.002524776	0.006883429
LB10	CTCGTACGTCGTTGTA-11	-3.173928976	-2.09856987	16	MMP	0.030522549	-0.01898541
LB10	TCGAGGCGTCACCTAA-11	-3.162463665	-1.307772994	11	MMP	0.014257972	-0.023820255
LB10	GATCGTATCCAGGGCT-10	-3.147937775	-1.099179626	5	MMP	0.034504186	-0.034255338
LB10	TTCCCAGTCCGCATCT-8	-3.143992901	-2.792262554	5	PMP	0.005016266	-0.00890817
LB10	GTGGGTCTCTGTCCGT-11	-3.136472702	-4.023996353	5	PMP	0.00484063	-0.040677975
LB10	TGGCCAGGTTGCGTTA-6	-3.104045868	-0.175003439	5	PMP	0.037104695	-0.061261508
LB10	AGCAGCCTCTTGTATC-10	-3.097232342	-4.091752052	5	PMP	-0.007640063	-0.029069266
LB10	CCCAATCTCCCTCAGT-10	-3.081176758	-4.612072468	5	PMP	0.00785248	-0.021817536
LB10	ACCAGTATCGATCCCT-8	-3.071523666	-0.904960215	5	MMP	0.044577907	-0.020416285
LB10	TCTATTGTCTCAAGTG-8	-3.057121515	-2.95277071	11	TPM	0.009117658	-0.005517029
LB10	TGGGCGTAGCCACGCT-10	-3.056756735	-0.773182273	16	MMP	0.027627157	-0.02431456
LB10	CGTCCATAGCTAGTGG-10	-3.053963661	-4.231225967	11	PMP	-0.008346529	-0.018470418
LB10	TTTGCGCGTAGGACAC-10	-3.052176476	-4.467001438	5	PMP	0.016620737	-0.029220258
LB10	GACTAACCAATGGTCT-8	-3.031565905	-4.172734261	11	PMP	-0.00699384	-0.013976076
LB10	TCTTCGGAGATGCCTT-10	-3.030741453	-4.61655283	5	PMP	0.035789889	-0.025346038
LB10	TGGCGCATCATGGTCA-11	-3.014533043	-4.967072964	5	PMP	0.037140388	-0.037627352
LB10	CCCTCCTCAATGTTGC-10	-3.013253212	-0.816788852	5	MMP	0.034946087	0.000197535
LB10	TTCTTAGAGTCAATAG-9	-3.00672245	-3.332410812	5	PMP	-0.007025793	-0.039431549
LB10	TATCTCAGTTATGCGT-11	-2.981579542	-4.448931694	5	PMP	0.025226121	-0.0573419
LB10	AGATCTGTCAAACCGT-10	-2.965281487	-1.387398958	5	PMP	-0.003341993	-0.022642621
LB10	TCAGATGAGATGTTAG-10	-2.963520765	-3.003106117	7	PMP	0.004857404	-0.05134933
LB10	AGCTCTCTCACATACG-9	-2.939622641	0.728430748	5	MMP	0.006415171	-0.020264209
LB10	CGTCACTGTAGGGACT-10	-2.91903615	-2.236722946	11	MMP	-0.004984935	-0.033311692
LB10	CCGGGATCAGCCTTTC-6	-2.91900301	-1.532157898	5	PMP	0.036444397	-0.032536874
LB10	CACAAACGTTACTGAC-11	-2.917247534	-2.840823412	16	MMP	0.041785847	-0.020486518
LB10	GGGCACTCACCCATTC-8	-2.910752773	-2.772933006	11	PMP	0.004175202	-0.000119397
LB10	ACTGCTCTCGACGGAA-9	-2.908391953	-4.461522102	8	PMP	-0.028831253	-0.013703055
LB10	CGGACGTCAAACCCAT-7	-2.895329714	1.151932836	5	MMP	0.058346723	-0.010675795
LB10	TGACTTTGTTAAAGTG-10	-2.88493824	0.331020564	5	MMP	0.004656197	-0.034582589
LB10	TGGGAAGGTCAGAAGC-7	-2.863017321	-3.617192745	11	PMP	0.039963371	-0.07901413
LB10	AGAGCGAAGTCGTTTG-8	-2.858752966	-4.364533424	7	PMP	0.000329077	-0.025734329
LB10	TTGACTTTCCAAGCCG-8	-2.858384848	-2.944428444	11	PMP	0.012416142	-0.010581733
LB10	ACTGCTCAGAAACCAT-9	-2.854338169	-3.444469929	5	PMP	-0.01580839	-0.038416542
LB10	CATCAGAGTTATCACG-7	-2.853028774	1.612455726	5	MMP	0.032913051	0.015927484
LB10	TGGGCGTTCGCCCTTA-11	-2.840150356	-0.339026779	5	MMP	0.057084589	0.002219312
LB10	CGCTGGACAAAGTCAA-8	-2.837583065	-2.861839533	5	TPM	0.00142918	0.000626533
LB10	CCCAATCAGCGGATCA-6	-2.796869278	-2.423555374	8	TPM	0.037550711	-0.036111512
LB10	TCACAAGCACCAGTTA-8	-2.789798021	-3.037942886	5	PMP	0.000120236	0.003023212
LB10	GTCGGGTAGTCGTACT-9	-2.774905682	1.064101577	11	MMP	0.083353868	-0.023328261
LB10	CATCAGAAGGTGTGGT-6	-2.762903214	-0.212974653	5	PMP	0.03670348	-0.031592109
LB10	AAAGATGCAAGCCTAT-11	-2.756143808	-2.134370089	5	MMP	0.054481725	-0.004927902
LB10	CACACTCTCTCAAACG-10	-2.741829872	1.193531036	8	MMP	0.038505583	-0.016077156
LB10	CAGCTGGTCTGCTGTC-6	-2.734866619	-2.120115042	11	PMP	0.054215147	-0.043952387
LB10	CCAATCCAGAAGATTC-6	-2.728511095	-1.672636032	8	TPM	0.027251188	-0.034769297
LB10	TGAGGGAGTGTTCTTT-7	-2.71555233	-2.808689117	5	TPM	0.035730889	-0.045015989
LB10	AAACGGGTCACTTACT-8	-2.703018904	-4.59642601	5	PMP	-0.007623279	-0.014517972
LB10	AAAGATGTCAGTCCCT-8	-2.700297117	-2.775364399	16	TPM	-0.004482557	-0.001937272
LB10	GGAACTTCAAACTGTC-11	-2.69862771	-4.298298836	5	TPM	0.007694388	-0.022407249
LB10	ACGTCAATCCCTTGCA-6	-2.684259892	-1.305020094	5	PMP	0.03118685	-0.040420871
LB10	CGGGTCAGTGATGATA-8	-2.667463064	-1.980731726	11	TPM	0.003478723	0.00087031
LB10	GCTCTGTTCGTTGCCT-8	-2.664448261	-2.96962738	11	TPM	0.008245961	-0.001674282
LB10	TACGGTATCTCATTCA-8	-2.659185648	-1.74641037	5	PMP	-0.041571214	-0.000180821
LB10	ATTTCTGTCTACCTGC-8	-2.640008926	-1.674963117	5	MMP	0.017115354	-0.011359992
LB10	TGTTCCGCAATAGCAA-11	-2.637241602	-5.011370182	5	PMP	0.068746494	-0.041103657
LB10	GATCGTAAGTAGGCCA-10	-2.622546911	-4.658284187	16	PMP	-0.037070825	-0.010167546
LB10	ACCTTTATCTCAACTT-9	-2.618738174	-1.954030514	5	MMP	0.013172266	-0.042462763
LB10	CTCTACGCAATCGAAA-10	-2.618250608	-0.918936431	5	MMP	0.026030434	-0.023235922
LB10	TCAGGTACAGTCTTCC-6	-2.611646414	-0.185396954	4	TPM	0.038958546	-0.037990102
LB10	CCACTACAGGCAATTA-11	-2.607722759	-2.177498579	5	MMP	0.035686564	-0.023249329
LB10	ACTGCTCGTAAGGATT-8	-2.599156618	-3.200167418	5	TPM	0.01854006	-0.006445217
LB10	ACATGGTAGGGTTTCT-8	-2.591105223	-1.649921775	5	MMP	-0.008600745	0.015901831
LB10	CCCTCCTGTTACGTCA-6	-2.587100744	-1.637213945	5	TPM	0.021635127	-0.046358645
LB10	ACGCAGCCACCCTATC-11	-2.582488537	-3.290296555	5	PMP	0.033773094	-0.061534609
LB10	GTCTTCGTCCTCAATT-10	-2.58111763	-1.528162718	5	MMP	-0.003296488	-0.014263933
LB10	TCAACGAGTACCCAAT-10	-2.579095602	-4.805761814	16	TPM	0.009131468	-0.012665078
LB10	CCACTACGTCCAACTA-8	-2.554879189	-3.202631712	5	TPM	0.005599171	-0.001335524
LB10	CTGTGCTCATTCACTT-6	-2.527322054	0.009262523	5	MMP	0.021235359	-0.033174335
LB10	GAACGGACATGGTAGG-9	-2.504668236	-4.701766014	5	TPM	0.012676457	-0.003177782
LB10	ACTGATGTCTTCGGTC-10	-2.495680094	0.977888942	5	MMP	0.030289516	-0.01776228
LB10	AGTCTTTGTAGGAGTC-8	-2.492380857	-2.206717014	5	MMP	-0.060285538	0.026071769
LB10	TACTCGCAGGTGATTA-10	-2.48591733	-2.399019718	5	MMP	0.007837755	-0.056159247
LB10	GTTCTCGCAGACAGGT-9	-2.471906185	-4.521375179	5	PMP	0.011466559	-0.022549751
LB10	TCCCGATAGTACGTTC-9	-2.462823391	-3.27055645	16	PMP	0.009962651	-0.040749374
LB10	TTCTTAGTCTCAACTT-11	-2.462821722	-1.94225657	8	MMP	0.039814257	-0.014092348
LB10	ACGGGCTAGTTCCACA-6	-2.448611259	-1.522277117	11	PMP	0.053119624	-0.054757547
LB10	ATAGACCCAAAGGCGT-11	-2.426497936	-2.951088667	16	MMP	0.044047763	-0.027372073
LB10	TGTTCCGGTGGTAACG-10	-2.426195383	1.128623247	5	MMP	0.018557882	-0.007489386
LB10	TTGAACGGTTGCCTCT-11	-2.395159483	-4.801458359	11	TPM	0.068304913	-0.046633333
LB10	GTGTGCGCAAGGACAC-9	-2.375078917	-4.46598196	5	PMP	0.033436465	0.004764294
LB10	TCGTAGAAGCTCCCAG-9	-2.348300934	-4.895058155	5	TPM	0.004581355	-0.022497638
LB10	TCCACACAGTGTTGAA-9	-2.321542263	-4.467191219	5	TPM	0.004490554	-0.013752581
LB10	AAACCTGAGATCGGGT-6	-2.315404892	-1.674311042	5	TPM	0.07474764	-0.06270758
LB10	CAAGAAACACAGGAGT-9	-2.311393976	-4.561135292	5	TPM	-0.026623554	-0.004389812
LB10	CGTCTACCAAGCTGAG-11	-2.296914101	-5.124882221	16	TPM	0.069868011	-0.048499774
LB10	CATATGGCAGCTTAAC-6	-2.29016304	-0.595258772	5	MMP	0.023367048	-0.029398125
LB10	CGTCACTGTTATGTGC-10	-2.282999754	1.07597971	16	MMP	0.035329806	-0.01366012
LB10	ACTGATGGTTGATTGC-10	-2.282853127	-3.581674576	5	PMP	0.019548877	-0.034870813
LB10	TCTCATATCACAGTAC-8	-2.278449774	-3.398188591	5	TPM	0.00281769	-0.000897449
LB10	TGAGCATTCAACGGGA-6	-2.276745081	-2.87116909	5	TPM	0.074906336	-0.070294841
LB10	GAATGAATCGGAATCT-9	-2.268905401	-4.380636215	16	PMP	-0.013318759	-0.018088994
LB10	TCTCTAAAGAGCTGGT-9	-2.26348567	-3.972796202	5	MMP	-0.018319677	-0.019513085
LB10	GGCGACTTCACCAGGC-6	-2.24383688	-1.309764981	8	PMP	0.05819629	-0.054000161
LB10	TGGTTCCAGGCTAGGT-11	-2.233616829	-0.379370123	8	MMP	0.031717278	-0.006457932
LB10	CAAGATCCATCACCCT-8	-2.226571798	-2.70853734	5	MMP	0.013122823	3.72E-05
LB10	GGACAAGTCGTACGGC-9	-2.217662811	-2.195051432	8	MMP	0.045636161	-0.025595558
LB10	ACGATGTTCAAACAAG-9	-2.20789957	-2.791838408	5	MMP	-0.005061715	-0.045273423
LB10	GTTACAGGTAAGGATT-9	-2.200945616	-0.196714446	16	MMP	0.045479761	-0.000875777
LB10	CCTCTGAGTCCATCCT-8	-2.18151474	-3.344079733	16	PMP	0.003856817	-0.023345765
LB10	TGAGAGGAGCAATCTC-6	-2.180537462	-1.78330183	6	MMP	0.026577733	-0.026018541
LB10	AGAATAGAGATATGCA-8	-2.174853086	-2.61981678	5	MMP	0.003291716	0.01513984
LB10	TCGGTAATCGTTTATC-8	-2.174317122	-2.717168331	5	MMP	-0.010693809	0.001427122
LB10	CCACTACAGTTCGCGC-6	-2.145111561	-0.952769697	5	MMP	0.028106665	-0.041407194
LB10	GAACGGATCCGGGTGT-9	-2.143267632	-4.61306715	5	TPM	-0.013242949	-0.024785871
LB10	TCACGAAGTACAAGTA-7	-2.143141031	-0.832047522	16	MMP	0.048358818	-0.059598457
LB10	AGCGTCGAGGAATGGA-11	-2.127239466	-4.974949837	16	TPM	0.05687196	-0.032427423
LB10	GAACCTACAAGTCTAC-6	-2.123373508	-3.140193462	5	TPM	0.044362688	-0.04887968
LB10	CGAGAAGTCAATCTCT-11	-2.096634865	-4.878338814	16	TPM	0.051023613	-0.039707711
LB10	GAAATGAGTTCAGACT-8	-2.09640646	-4.852027416	8	PMP	0.036140591	-0.043514683
LB10	TCTATTGAGCCATCGC-7	-2.089975834	-5.37319994	8	TPM	0.072718022	-0.057745261
LB10	TCGCGTTAGTACACCT-9	-2.089365959	-3.27159071	5	MMP	0.025281459	-0.032458855
LB10	CAAGGCCTCAGCTCGG-10	-2.075176716	-5.330132484	8	TPM	0.030907075	-0.056429128
LB10	CTTACCGTCTAGCACA-10	-2.072877407	1.489061832	8	MMP	0.041402058	-0.009995851
LB10	ACGCCAGTCTCAACTT-11	-2.023073673	-1.955029368	8	MMP	0.044909442	-0.010526053
LB10	GATCTAGTCCGTAGTA-9	-2.019119501	-5.1328125	5	TPM	0.038999922	-0.022604259
LB10	GTTTCTACAGCCTTTC-7	-2.011973619	-1.572258234	16	MMP	0.036388469	-0.077660667
LB10	TACAGTGAGTGGGATC-6	-2.006759882	-1.93126595	5	TPM	0.056434534	-0.054626412
LB10	GGTGCGTTCTTATCTG-6	-2.006742716	-1.73280704	8	PMP	0.050522581	-0.055979233
LB10	ACCGTAATCGCTAGCG-10	-1.991650224	-5.029194832	5	TPM	0.006712072	-0.021267133
LB10	GTAGGCCGTTATTCTC-9	-1.976785779	1.205073476	4	MMP	0.068454917	-0.032986777
LB10	ACGATGTTCGAACGGA-9	-1.971405029	-2.037398577	5	MMP	0.038319033	-0.077112557
LB10	GTACTCCGTGACAAAT-7	-1.959495425	-5.12979126	5	TPM	0.028010468	-0.047125872
LB10	GTATCTTTCTTGCATT-11	-1.94494617	-2.375167131	5	MMP	0.014421469	-0.001694365
LB10	AGAGCGAGTTCAGACT-10	-1.93375504	-2.164026022	4	MMP	0.030802488	-0.02104585
LB10	AAGGTTCGTTAAAGAC-9	-1.929956317	-4.717983246	5	TPM	0.010806831	-0.012374007
LB10	GTAGTCAAGCAGACTG-6	-1.916571021	-2.500890255	5	TPM	0.028644691	-0.030006315
LB10	GCGCGATTCCATGAGT-10	-1.905144453	-0.362225354	5	MMP	-0.003895885	-0.029231215
LB10	GCGCAACGTAATTGGA-8	-1.899603128	0.001283341	4	MMP	0.031279023	-0.011428991
LB10	TCTCATAGTTACGCGC-8	-1.898623466	-2.742282867	5	PMP	0.00392103	-0.008632451
LB10	GATCGCGGTATGCTTG-6	-1.881325245	0.408276141	5	MMP	0.05787464	-0.030556566
LB10	TATCAGGCAAGCTGAG-9	-1.867941856	-0.008312416	5	MMP	0.076466919	-0.011761931
LB10	ACTGATGCATCACAAC-6	-1.862457037	-1.307263851	5	MMP	0.05806913	-0.059475789
LB10	TCTTCGGCAGGCTGAA-10	-1.819281101	-2.565109253	4	MMP	0.005290888	-0.02619581
LB10	TTTGCGCGTCTAGTCA-8	-1.809694409	1.426704049	16	MMP	0.052268171	-0.015257562
LB10	TGTTCCGAGTATCTCG-8	-1.784514308	-4.467401981	4	TPM	0.014509961	-0.004617068
LB10	TGCGCAGCACGGTAAG-10	-1.781038284	-5.280586243	5	TPM	-0.013090683	0.016415208
LB10	CGTGTAATCGCCAAAT-10	-1.779658079	-4.317298412	5	TPM	-0.003796329	-0.02839753
LB10	GCTGGGTCATTTCAGG-9	-1.773530126	2.200093031	5	PGC	0.090126531	-0.023484174
LB10	TAGGCATCACCACCAG-10	-1.756628752	0.730052233	5	MMP	0.037564629	-0.016029283
LB10	CCGGGATGTCACACGC-11	-1.756535649	-0.686004817	8	MMP	0.024368535	0.022805423
LB10	GGAAAGCAGTCCGGTC-6	-1.75400269	-1.46566081	5	MMP	0.044371506	-0.038593045
LB10	GCACTCTGTATGGTTC-10	-1.723924756	0.226562023	4	MMP	0.016104326	0.007046761
LB10	AGCGGTCGTAGGAGTC-11	-1.697187781	-0.553626776	5	MMP	0.045681147	0.003263075
LB10	TCAGGATGTCCGAACC-11	-1.687424064	-5.584868908	5	TPM	0.047787604	-0.059305959
LB10	GAATGAACACGTGAGA-9	-1.672762871	-5.206699371	5	TPM	0.033033561	-0.010334106
LB10	TGGCGCACATCTGGTA-11	-1.649676323	-5.348039627	4	TPM	0.032251842	-0.02908592
LB10	TCTCTAATCAACACAC-10	-1.647009015	-2.557801723	16	PMP	-0.001914313	-0.023584114
LB10	GTGGGTCCAGATCGGA-9	-1.640785933	-2.02449894	8	MMP	0.028123848	-0.033086456
LB10	CTTTGCGTCGTACGGC-6	-1.623028278	2.621199608	8	MMP	-0.00310819	-0.024718583
LB10	GTTACAGGTAAATGAC-10	-1.617387772	-4.122267246	8	TPM	-0.016618175	-0.039112885
LB10	CAGATCAAGCACAGGT-11	-1.60307169	-2.811304808	5	MMP	0.022976739	-0.009264753
LB10	CCATTCGCAAGTAATG-6	-1.589674354	2.540774822	5	PGC	-0.022752128	-0.04452753
LB10	CCACCTAGTTCAGACT-10	-1.58437562	0.458595365	16	MMP	0.011744425	0.012892779
LB10	TTTGCGCAGCCAACAG-10	-1.583367109	-4.729588032	5	TPM	-0.012180027	-0.019815138
LB10	CTAGAGTGTACGACCC-11	-1.579102635	-3.348946095	5	MMP	0.048601307	-0.028422934
LB10	CTTAGGACAATAGCGG-6	-1.577261686	2.892345428	5	PGC	-0.023013751	-0.055104473
LB10	GGGTTGCAGGATTCGG-9	-1.561919093	-3.375586033	5	MMP	-0.02476175	-0.027738133
LB10	TCACGAAGTCTCTTAT-8	-1.556467056	-1.635884881	4	MMP	-0.009351508	-0.037650165
LB10	TTCGAAGTCGGCGCTA-9	-1.542657852	-5.828098297	5	TPM	0.034914214	-0.043903925
LB10	CAGAGAGAGATCACGG-9	-1.524193406	-5.108251572	4	TPM	0.015238532	-0.005750945
LB10	AGCTCCTTCCCATTTA-6	-1.523348927	-0.463422835	5	MMP	0.02670176	-0.03523379
LB10	GATTCAGTCTTAACCT-8	-1.518854856	2.959960938	8	MMP	-0.032435971	0.007622331
LB10	GCTTGAATCCATGAGT-9	-1.490650535	-4.61645937	8	TPM	0.016318682	-0.0191573
LB10	TTGAACGTCACAGGCC-10	-1.484238505	-3.217233419	4	MMP	0.044612559	-0.046442423
LB10	GTTCGGGTCCTTGACC-8	-1.475843072	-1.897495866	5	MMP	-0.06442986	0.024244126
LB10	TACTTGTCACATTAGC-6	-1.462387204	2.275304317	4	MMP	0.017243457	-0.034412229
LB10	TCATTTGCAAGTCTAC-11	-1.461170554	-4.854679108	5	TPM	0.006085898	-0.048951298
LB10	AGGGATGTCAGAAATG-10	-1.45813036	-0.260349035	5	MMP	0.006023319	0.004134898
LB10	GTGTGCGGTGCCTTGG-11	-1.448038459	-0.976928055	5	MMP	0.045007556	0.014370209
LB10	TGGGCGTTCTTGTACT-11	-1.447899461	-5.574048042	4	TPM	0.034780162	-0.063851096
LB10	TCTTTCCAGTGTGAAT-10	-1.446339846	-3.099852085	8	MMP	0.038559561	-0.007613687
LB10	CATCAAGTCATTCACT-9	-1.439026952	-4.656712055	5	TPM	0.017285595	-0.019809547
LB10	CGTGTCTCAACTTGAC-11	-1.42305553	2.973009109	16	PGC	0.025087776	0.108711709
LB10	GCCAAATGTTGTCTTT-8	-1.420687199	2.680816889	5	MMP	0.014007711	0.008241181
LB10	CCGTTCAAGCGTCTAT-7	-1.404022813	-4.877188683	5	TPM	0.042899935	-0.062375088
LB10	TCAGCTCCAAGAAAGG-9	-1.401596904	-4.980000973	8	TPM	-0.012268609	-0.00312644
LB10	CCTTCGACATATGCTG-11	-1.389521599	-4.676323891	4	TPM	0.006575859	-0.041209205
LB10	TCCCGATTCCCTAATT-7	-1.385056376	-5.000449181	4	TPM	0.041629005	-0.096290838
LB10	GCACTCTAGTGTGAAT-10	-1.36295855	0.096587814	6	MMP	0.002250947	0.023920161
LB10	GATCGTACACCTTGTC-7	-1.361807942	2.896036863	5	PGC	0.031961341	0.070947438
LB10	GGTGTTACAGTATCTG-9	-1.361054778	-3.29218626	5	MMP	-0.012724923	-0.014476273
LB10	CAGCGACCATTTCAGG-11	-1.360985875	-2.564756632	5	MMP	0.070808963	-0.01485421
LB10	GAGGTGAAGGACATTA-9	-1.348092556	-0.647712767	8	MMP	0.066069083	-0.00375675
LB10	GCATGCGCACACATGT-9	-1.34711647	-4.756250858	8	TPM	-0.012902527	-0.006691041
LB10	TCTGAGAAGGGCTTGA-10	-1.34521234	-0.684339941	4	MMP	0.010624226	-0.009120627
LB10	GCTGCTTTCTCCCTGA-6	-1.337011218	2.087347269	5	MMP	0.024813373	-0.03799436
LB10	GATGAAAGTACAGACG-9	-1.332405686	3.708189964	4	PGC	0.016012573	0.02982795
LB10	TGTGGTAAGCTAACAA-6	-1.330257654	-0.382988393	5	MMP	0.039043698	-0.035394523
LB10	GCAGTTAGTGGTAACG-10	-1.326825857	-5.3341856	5	TPM	0.008106603	-0.011311274
LB10	CGTAGGCAGCTGAAAT-9	-1.325053215	2.162639141	5	PGC	0.064522129	-0.021452251
LB10	CTCACACAGACTACAA-7	-1.319174409	-0.480650932	5	MMP	0.028181713	-0.040840123
LB10	CCTAGCTCAAGTTGTC-9	-1.317470431	-5.285721302	5	TPM	0.014219906	0.008369364
LB10	TACGGGCCACGTCAGC-10	-1.30299747	3.839095354	8	PGC	-0.004244147	-0.002877843
LB10	TGGTTCCAGTGTCCAT-9	-1.302263856	-2.409430265	4	MMP	-0.002548718	-0.041762979
LB10	GTACTTTTCCCTCTTT-8	-1.295639277	3.730220795	5	PGC	0.012487514	0.038881095
LB10	GCATGTAAGCTCCTTC-7	-1.28902173	3.329550743	8	PGC	0.004331293	0.082228567
LB10	CAGCATATCCGCATCT-10	-1.288764954	-4.963214874	5	TPM	-0.007549264	-0.017937518
LB10	CATGACAAGAGCTTCT-9	-1.2866925	3.134974718	8	PGC	-0.002393148	0.103962176
LB10	AACTGGTGTAGGGTAC-10	-1.2854954	-0.283761352	5	MMP	0.016732132	0.000609338
LB10	CGTCTACCAATAAGCA-9	-1.284782171	-5.11266613	5	TPM	0.049268849	-0.045952012
LB10	ACGCCAGGTGCACTTA-11	-1.267914891	0.353012294	5	MMP	0.072374244	0.007244288
LB10	ACGGGCTTCCATGCTC-9	-1.2676543	3.673270702	5	PGC	0.002518152	0.038462523
LB10	TACTTGTCACGGACAA-10	-1.26350081	-0.393383056	4	MMP	0.040022401	0.007587624
LB10	CGTAGCGTCATTATCC-11	-1.261642098	-0.658561409	8	MMP	0.047708499	0.011911952
LB10	CTCTACGGTGCCTGTG-11	-1.259332538	-0.869904757	8	MMP	0.04351759	0.009048779
LB10	GACTGCGTCGCGTTTC-9	-1.253528595	3.466937304	5	PGC	-0.001687964	0.108895566
LB10	GAACGGATCGTCCGTT-9	-1.249925613	3.610731125	8	PGC	-0.002643682	0.068969137
LB10	TTAGGACTCTCAACTT-9	-1.249303818	-4.915177345	4	TPM	0.010342568	0.001114573
LB10	GAACGGATCAGTGCAT-11	-1.244019508	-2.112963438	5	MMP	0.050383903	-0.042424264
LB10	CAGCCGATCAGCATGT-11	-1.233007908	-3.79454565	8	MMP	0.059646942	-0.022678368
LB10	CACACTCTCGGCATCG-9	-1.224702835	1.744952798	5	MMP	0.055322273	-0.027077547
LB10	TTCTCCTCAGGTCCAC-11	-1.223674655	-4.534138203	5	TPM	0.029993906	-0.039726401
LB10	ACATGGTTCATCGGAT-10	-1.219603777	-5.667474747	5	TPM	0.021857278	-0.064858424
LB10	AGTAGTCAGCACCGCT-11	-1.216357231	3.785440207	5	PGC	-0.00174892	0.005115696
LB10	GGCGACTTCTGGCGAC-7	-1.20802784	2.536607981	5	PGC	-0.009686955	0.046285308
LB10	TGGGAAGCAGGATTGG-9	-1.205065846	0.807281971	5	MMP	0.076485797	-0.007004975
LB10	TCAGATGCATCGGTTA-7	-1.203208804	0.389613032	8	MMP	0.063329279	0.000963127
LB10	AGGTCCGTCGCAGGCT-10	-1.200150609	0.699833035	5	MMP	0.056978795	0.00748731
LB10	TCAGATGAGGGCATGT-8	-1.194749832	3.59481287	5	PGC	-0.040328343	0.061741405
LB10	GATCGATAGATATACG-9	-1.18134129	2.029264927	5	MMP	0.049439844	-0.021116429
LB10	GCGAGAAGTTACGACT-10	-1.17617619	-5.238564014	5	TPM	-0.023914449	0.007417226
LB10	ATCTGCCGTTAAAGAC-10	-1.173218966	-1.829951167	4	MMP	-0.001353971	-0.013047275
LB10	ATTGGACAGAGTAATC-11	-1.165645361	-1.521197677	4	MMP	0.038543076	-0.003483358
LB10	GTGCAGCTCCCAAGAT-8	-1.159162879	-2.937139511	4	MMP	0.006589837	-0.006439949
LB10	CGACCTTAGAGACTTA-11	-1.158680558	-3.343337059	5	MMP	0.039289139	-0.001295856
LB10	ACTTTCAGTCAGATAA-8	-1.157722712	-2.421129942	5	MMP	-0.003963511	-0.006673135
LB10	TACGGGCGTAATCACC-10	-1.155941963	-3.996299505	4	MMP	-0.012026582	-0.044086206
LB10	AAGACCTGTGTCAATC-11	-1.15107429	-4.726071358	4	TPM	-0.009547764	-0.014437432
LB10	GACAGAGGTACGACCC-11	-1.118315578	-2.911005735	5	MMP	0.026664346	-0.039155944
LB10	TCAGCTCAGCGCTCCA-10	-1.104854107	-3.487415314	8	MMP	-0.017119374	-0.01533928
LB10	TCGGGACGTAAATGAC-9	-1.103428125	-5.297494888	8	TPM	0.012707647	-0.019731405
LB10	ACACCGGCATAAGACA-9	-1.101770997	-6.291121006	4	TPM	0.015344738	-0.03773191
LB10	CATGACAAGAGCTATA-11	-1.098956227	-1.524045348	5	MMP	0.011664098	-0.010097191
LB10	TCAGATGTCCAAGTAC-7	-1.095330715	-4.958761692	5	PMP	0.019024334	-0.00397498
LB10	GGACATTGTGATGCCC-9	-1.090511322	-0.065833636	5	MMP	0.021610522	-0.028970263
LB10	GAAACTCCATACTACG-11	-1.081899524	-1.299602747	5	MMP	0.054179823	-0.008776427
LB10	CGAGCCAAGATCTGCT-11	-1.073275805	-4.676122189	8	TPM	0.035254845	-0.050743884
LB10	CTCATTAAGTGTGGCA-9	-1.067784548	-5.883880138	8	TPM	0.039655544	-0.052344362
LB10	CCTACACGTGTTGGGA-9	-1.067402124	-4.204516888	4	TPM	-0.011452261	-0.057136999
LB10	GGGATGATCGGATGGA-10	-1.05308497	-5.430332184	5	TPM	0.003483134	-0.054461907
LB10	CACAGGCTCGGTGTTA-10	-1.051968098	0.285604149	5	MMP	0.035926776	0.021555832
LB10	TGGTTCCGTTGCTCCT-9	-1.050343156	-5.481420517	5	TPM	0.02868306	-0.022367972
LB10	TTGGAACCATTGGCGC-11	-1.039323807	-5.215600967	5	TPM	0.029563376	-0.033464769
LB10	ATCCGAACATGGTTGT-10	-1.035454392	2.540750027	5	PGC	-0.011703046	0.017762883
LB10	GACTACAGTTACCAGT-7	-1.028728247	-1.791343451	8	MMP	0.073568882	-0.047945373
LB10	CAGCTAACAGTGGAGT-9	-1.028503418	-5.078444958	5	TPM	0.01902722	-0.033503283
LB10	GGTGTTAAGGATGGTC-6	-1.016511559	-1.552028537	4	MMP	0.037115186	-0.047169038
LB10	TTATGCTAGTGGTAGC-10	-1.01221025	-4.143435478	5	MMP	-0.024185295	-0.037425855
LB10	GCATACAGTCTGCCAG-10	-1.008198261	1.746103406	5	MMP	0.020669853	-0.018280823
LB10	CATGGCGGTTACCAGT-11	-1.007483959	-6.425517559	4	TPM	0.061705303	-0.066428872
LB10	GGGACCTCAAGCCGCT-8	-1.007062197	-3.697120905	5	PMP	0.002270373	0.010343638
LB10	TTTCCTCCAGGTTTCA-10	-1.00703752	-4.636973858	8	TPM	0.002298229	-0.015100932
LB10	ACTGATGGTAAGTAGT-11	-1.005387664	-1.286370158	5	MMP	0.041540666	-0.001408122
LB10	CTTCTCTGTACAGACG-10	-1.000536799	-4.971250057	5	TPM	-0.031781184	-0.002388431
LB10	ACTGATGGTCCAGTGC-10	-0.988090396	2.280323267	5	PGC	0.017459671	-0.008839839
LB10	TGAGAGGTCCGAGCCA-9	-0.978726089	-4.037075043	8	MMP	0.005721256	-0.019051703
LB10	TTGGAACAGTGTTGAA-8	-0.953011811	-4.332401752	5	TPM	-0.022980844	-0.03849673
LB10	ATCCGAATCTGCGGCA-10	-0.938482344	-1.443647504	5	MMP	0.057862502	-0.01543814
LB10	CGCGTTTGTGCTGTAT-9	-0.911813021	0.419177741	5	MMP	0.089755392	0.003006541
LB10	CTCCTAGAGCCGATTT-10	-0.905388415	-2.165191412	5	MMP	0.021769115	-0.026492046
LB10	AACGTTGGTAGCTGCC-6	-0.904447973	-0.850328684	5	MMP	0.064276386	0.005315632
LB10	GTGAAGGAGGGCTTGA-8	-0.895947576	-4.072409153	5	TPM	0.007960589	-0.005177058
LB10	CGAGCCACATGTAAGA-11	-0.882322371	1.660253882	5	MMP	0.017601524	-0.022855667
LB10	TTAGGCAAGTAGCGGT-10	-0.876385331	-5.650163174	4	TPM	-0.015972322	-0.025337411
LB10	GACGTTAAGTCCATAC-9	-0.87053746	-4.07060051	4	TPM	0.001223831	0.001816625
LB10	TTAGGACAGTTGTCGT-10	-0.868494153	-2.040756702	4	MMP	0.017078359	-0.016126656
LB10	ACCCACTCAATTCCTT-9	-0.867415428	-5.26046896	8	TPM	0.007167017	0.000619658
LB10	CCTTTCTTCATGTAGC-11	-0.865988255	-4.840487957	8	TPM	0.045222193	-0.052032047
LB10	AAGCCGCAGCCCTAAT-8	-0.865025163	-3.925338745	5	TPM	-0.001801026	0.002533761
LB10	TGCTACCAGGCCCTTG-11	-0.863159001	0.888314664	8	MMP	0.072463718	0.00464352
LB10	GCTGGGTCAGTACACT-11	-0.857897818	-4.622493744	5	TPM	0.043080574	-0.048585185
LB10	TACCTATGTAAGTGGC-9	-0.857462585	-4.97456789	8	TPM	-0.011996097	-0.018388118
LB10	CGTCAGGCATTCTCAT-6	-0.85341382	-0.66987884	5	MMP	0.033439895	-0.03057627
LB10	AGCATACTCCTGCTTG-11	-0.84104377	-2.953363419	4	MMP	0.004186398	-0.024680935
LB10	GAATAAGTCAATAAGG-9	-0.840846539	-1.746786237	5	MMP	0.03073644	-0.005774495
LB10	CACACTCTCCTTGCCA-11	-0.837052107	-5.550279617	8	TPM	0.021335131	-0.041556431
LB10	GTGAAGGGTAAACACA-11	-0.832995057	-3.949094534	4	MMP	0.03423766	-2.03E-05
LB10	CCCAGTTAGGTGTTAA-6	-0.828176439	-0.728612125	5	MMP	0.03827152	-0.027210674
LB10	TTTGGTTCAGGACGTA-6	-0.827878296	-1.01364255	5	MMP	0.069857456	0.006867635
LB10	TCGTACCGTTAGATGA-7	-0.827675104	-2.592949152	4	MMP	0.068985915	-0.037631548
LB10	AAGACCTAGGGATCTG-11	-0.818035603	-6.136155605	8	TPM	0.037587088	-0.067315415
LB10	GGAGCAATCCCAGGTG-9	-0.816254854	-6.296686649	5	TPM	0.034594467	-0.062527013
LB10	CTCATTAGTTCCACTC-9	-0.810649872	-1.807241201	5	MMP	-0.003381848	-0.030454851
LB10	AGCTTGATCAATACCG-10	-0.804822445	-1.439879894	8	MMP	0.025431729	0.022591638
LB10	TTCTACATCTAACTGG-7	-0.797593713	-3.971593142	16	TPM	0.012048589	-0.078922415
LB10	TTGACTTTCATTGCGA-7	-0.794117868	-3.69617939	4	TPM	0.036319981	-0.033719147
LB10	CATTCGCCAGCTCCGA-7	-0.790358007	-4.814675331	4	TPM	0.032906961	-0.067779823
LB10	AGCGTCGTCCCATTTA-9	-0.760482609	-6.618436813	4	TPM	0.030726929	-0.032611332
LB10	CGACTTCGTTCAACCA-10	-0.760008633	-3.332089663	4	MMP	-0.005188509	0.003388731
LB10	TGAGAGGCATGCATGT-8	-0.753578901	-3.99156785	5	TPM	0.013424173	-0.007221898
LB10	CTAGAGTCAAGTTGTC-9	-0.750432253	-4.999223709	5	TPM	0.022212398	-0.019245957
LB10	CGCTTCATCAATAAGG-9	-0.749602318	-4.922700882	5	TPM	0.016635375	-0.020295007
LB10	CGATGGCAGGCACATG-10	-0.741605043	-4.736411572	5	TPM	0.011183702	-0.006553876
LB10	CGTCACTGTCAAACTC-8	-0.738578618	-1.127319217	5	MMP	0.027512667	0.03125308
LB10	GTCGGGTGTTGTGGAG-9	-0.735046089	-0.507862687	4	MMP	0.055295768	0.00042221
LB10	GCGACCACACGAAACG-11	-0.72627598	-5.412853718	5	TPM	0.057287536	-0.045837755
LB10	TAAGCGTAGAGCTGGT-11	-0.714303136	-1.068341732	4	MMP	0.032434975	0.006345483
LB10	ATTGGACCACCTCGGA-6	-0.70786953	-3.493494749	4	TPM	0.049753048	-0.067053021
LB10	TCCACACTCTTTCCTC-9	-0.699125469	-4.219882011	5	TPM	-0.009395337	-0.019858414
LB10	TATCTCAGTGAGCGAT-10	-0.688345313	-2.616187334	4	MMP	0.028651648	0.001046303
LB10	AACTCCCCAGTCACTA-10	-0.678349137	0.964188039	5	MMP	0.035610934	0.023211186
LB10	CGTAGGCAGGTACTCT-9	-0.676333487	-4.961688995	5	TPM	0.013782652	-0.028997036
LB10	CAAGATCAGTCATCCA-11	-0.672339797	-5.15039587	8	TPM	0.063066923	-0.022777095
LB10	AGCATACCAGGCGATA-6	-0.671590805	-0.711226821	4	MMP	0.07628513	0.006288047
LB10	CACACTCAGCGTGAGT-9	-0.663080335	-6.596430302	5	TPM	0.039386883	-0.050920659
LB10	CTACCCAAGTACATGA-6	-0.65534848	-0.892723083	4	MMP	0.051481139	0.029455595
LB10	ACTGTCCAGATGGCGT-11	-0.654441595	-5.045707226	5	TPM	0.041356601	-0.041488706
LB10	ACTTGTTGTTACCAGT-7	-0.641277969	-2.840387344	8	MMP	0.068840967	-0.011448356
LB10	CATCAAGGTCATGCAT-6	-0.634025037	-0.833143711	8	MMP	0.040311238	0.006788762
LB10	CTGCCTATCGGCGGTT-11	-0.633716941	-5.353608608	5	TPM	0.037475688	-0.031908439
LB10	CTGAAACAGCGATTCT-10	-0.629691243	-4.959912777	5	TPM	-0.025127913	-0.031981765
LB10	GTCTCGTGTCTGCCAG-8	-0.628665388	-5.32522583	4	TPM	-0.038292024	0.018166061
LB10	ATCTACTGTTCGAATC-11	-0.6270051	-1.295521259	4	MMP	0.054173517	-0.01083769
LB10	CGTCCATTCACGCGGT-10	-0.626379788	-3.087100983	5	MMP	0.012621945	-0.028054355
LB10	CTGAAGTTCATGTAGC-10	-0.624256492	-5.819371223	5	TPM	0.008677792	-0.044513475
LB10	CTTAACTAGTGAACAT-6	-0.620635211	-0.662932634	5	MMP	0.057454168	0.008443648
LB10	GGTGCGTAGAAACGCC-10	-0.605214357	-6.352797031	8	TPM	0.041494926	-0.048072823
LB10	GTCCTCATCGGATGTT-9	-0.597961247	-3.338641882	4	MMP	0.00252312	-0.033057631
LB10	TGTGGTATCTATGTGG-9	-0.597482741	-0.801901221	8	MMP	0.036627633	-6.04E-05
LB10	CCGGGATAGCACGCCT-9	-0.589174509	-3.215275288	5	MMP	0.020398807	-0.016350231
LB10	CCCATACCAGGAACGT-10	-0.579349399	-6.106451511	8	TPM	-0.039689459	0.005352887
LB10	CTCGTACAGATCTGCT-6	-0.574366689	-5.814647675	5	TPM	0.020468337	-0.061640389
LB10	AACCATGTCATATCGG-9	-0.571527064	-5.666637897	5	TPM	0.011859485	-0.021028284
LB10	TAGCCGGTCTCGCTTG-10	-0.56619066	-1.179382443	8	MMP	0.015741441	0.012150514
LB10	CGCTATCGTTGAGGTG-6	-0.558122098	-2.776612759	4	TPM	0.007112198	-0.021626473
LB10	TTATGCTGTATATCCG-10	-0.557837069	-4.328680515	5	TPM	-0.017446477	-0.026046676
LB10	CTTTGCGTCTTTACAC-10	-0.548524618	0.348569244	8	MMP	0.040152175	0.01791904
LB10	CGCGGTAGTATAGGGC-6	-0.547678411	-0.642274559	8	MMP	0.062036314	-0.001577771
LB10	TCAATCTGTCCCTACT-6	-0.545936465	-0.258723348	5	MMP	0.034540422	-0.016598687
LB10	TGCTGCTAGGGAACGG-11	-0.54201299	-6.852968693	8	TPM	0.033826964	-0.046686892
LB10	GTCTCGTCAGCCTTTC-9	-0.539743125	-3.267125845	8	MMP	0.021016347	0.00032155
LB10	TGTGGTAAGGCACATG-8	-0.520507813	-5.789310932	5	TPM	0.062155961	-0.063193238
LB10	ACATACGAGCGTGAGT-9	-0.514793456	-4.91948843	8	TPM	0.018497656	0.001983336
LB10	GATCAGTGTCTAGTCA-10	-0.51462239	-4.440216541	5	TPM	0.074201724	-0.010625075
LB10	CCCAATCTCCGCATCT-9	-0.512613475	-2.797529697	5	MMP	0.008792272	-0.036266737
LB10	TTCGGTCCAGCCAATT-11	-0.50813812	-6.567233562	4	TPM	0.021721411	-0.046612573
LB10	CATGACACACTGCCAG-9	-0.501036763	-6.542851448	5	TPM	0.071401922	-0.068054592
LB10	TAGTTGGCAACACGCC-7	-0.495956421	0.22119081	5	MMP	0.093007038	0.012690293
LB10	CTAGAGTGTCTTCAAG-6	-0.49476406	-0.793157578	5	MMP	0.037496416	0.007172174
LB10	CTTGGCTCATCAGTAC-8	-0.49097389	-2.720356226	8	MMP	-0.008464284	0.002050057
LB10	CTGTGCTTCTAACTCT-6	-0.489203244	-3.643295765	8	MMP	0.018563723	-0.009907037
LB10	CCTAAAGTCGGCTACG-8	-0.464141518	-3.228369474	5	MMP	0.004260093	0.004761787
LB10	CACAGGCCATGCCTAA-11	-0.451019496	-6.474592686	8	TPM	0.038808354	-0.059488121
LB10	AGGGATGAGATCCTGT-9	-0.441611111	-6.717298985	5	TPM	0.03034899	-0.046037154
LB10	GCACTCTTCCAACCAA-6	-0.437162668	-1.708147049	5	MMP	0.025285231	-0.057019999
LB10	ACACTGATCGTTTATC-11	-0.423737407	-5.046434879	5	TPM	0.097634836	-0.028450007
LB10	CAGTCCTTCTCTAGGA-10	-0.400968432	-0.041276868	8	MMP	0.060812481	0.000882279
LB10	TCAATCTCATTTCACT-10	-0.38277024	-4.495808125	8	TPM	-0.00650979	-0.029600076
LB10	TACCTTAAGGGTGTTG-9	-0.381554306	1.693525791	8	MMP	0.049407297	0.000399809
LB10	CCTACACCAGTAAGCG-11	-0.381112695	-0.239782602	8	MMP	0.069666306	0.0198591
LB10	CGGAGCTTCGCCTGTT-6	-0.380856723	-4.017281532	4	TPM	0.013132225	-0.022452549
LB10	GAACCTATCCTTAATC-11	-0.375349492	-4.46428299	8	TPM	0.070305308	-0.043465813
LB10	TCTATTGGTACTCTCC-7	-0.352604449	-4.722631454	5	TPM	0.032847829	-0.055226062
LB10	AGCCTAAGTCGGCTCA-11	-0.34903571	-6.753342152	5	TPM	0.025835363	-0.049796915
LB10	ACGCAGCGTTCCAACA-11	-0.3475146	-0.731589973	4	MMP	0.037640481	0.00457295
LB10	TTGACTTTCCAGTAGT-10	-0.331946462	-4.545098782	8	TPM	-0.03381067	-0.024955466
LB10	AGTCTTTTCGTAGGAG-11	-0.330634415	-5.987173557	8	TPM	0.078856129	-0.005975494
LB10	TTCTTAGTCAACACAC-10	-0.328350365	-0.710052252	8	MMP	0.036390855	0.004355318
LB10	CTGCGGATCATGCATG-8	-0.323955268	-2.097827435	5	MMP	0.003114772	-0.004076589
LB10	CATGACAGTATTACCG-8	-0.321003824	-1.090559244	5	MMP	0.006180395	0.022552546
LB10	CAGCTGGTCGCCCTTA-7	-0.319716632	-1.597449303	4	MMP	0.047420556	-0.023284484
LB10	CAGCTAATCCCTTGCA-11	-0.304024935	-0.969917238	5	MMP	0.056073895	0.004135367
LB10	CACACTCAGCCACCTG-11	-0.29665944	-0.210456908	5	MMP	0.047072655	-0.013243639
LB10	AGTCTTTTCGTGTAGT-6	-0.29420498	-3.760579586	4	TPM	0.012377607	-0.028862412
LB10	TGCGGGTCAGTAACGG-11	-0.291647524	-6.91863966	5	TPM	0.045241756	-0.051939814
LB10	ACGATACAGAGTAAGG-11	-0.28116557	-4.48099184	5	TPM	0.045363551	-0.022666123
LB10	TACCTTATCCGGCACA-9	-0.272113234	-3.066776752	4	MMP	0.004699873	0.00743974
LB10	TGCGGGTCAGACGTAG-10	-0.254317284	-2.196341515	5	MMP	0.02951851	-0.014542986
LB10	CGGCTAGCACTCTGTC-10	-0.253338844	-5.898474216	5	TPM	0.032736485	-0.032709272
LB10	GTGCTTCAGTTACGGG-9	-0.251471281	-5.597694397	8	TPM	0.028430006	-0.039849558
LB10	TGACGGCGTTGGTAAA-9	-0.239256591	-6.796840668	5	TPM	0.018375916	-0.01879844
LB10	AGGGAGTCATTCACTT-9	-0.23734501	-2.236351728	4	MMP	-0.003936747	-0.005142079
LB10	CCAGCGAGTCTCATCC-11	-0.230178311	-2.34105587	5	MMP	0.053205043	-0.007559604
LB10	AACTCCCAGCTGTTCA-8	-0.2236422	-0.819301665	5	MMP	0.015223575	-0.002944627
LB10	ACTTACTGTTACGCGC-6	-0.217876285	-4.37358284	5	TPM	0.027335048	-0.025992294
LB10	TCTCTAATCAACGCTA-10	-0.215833873	-4.655058384	5	TPM	-0.019837182	-0.019927463
LB10	CATCCACGTGGCCCTA-6	-0.215765014	-4.488547802	8	TPM	0.049389658	-0.029876952
LB10	CACACAAAGGGTGTTG-9	-0.209168881	-6.96871376	5	TPM	0.032218689	-0.040805118
LB10	CTCAGAAAGACTGGGT-10	-0.202340707	-4.908338547	8	TPM	-0.007910606	-0.036351968
LB10	CAGAGAGTCATCGGAT-10	-0.182569623	-3.7870996	8	TPM	0.080929375	-0.013456504
LB10	CTCAGAAGTTTAGGAA-11	-0.18031244	-4.431704998	5	TPM	0.059117661	0.006429391
LB10	TTAGGCAAGCCACGTC-6	-0.178480759	-3.94715023	5	TPM	0.038027111	-0.052614775
LB10	GACTGCGAGGCATGTG-11	-0.163507074	-0.439911455	5	MMP	0.063349354	0.009499441
LB10	TACCTTATCCTTTACA-11	-0.16308333	-0.214098394	8	MMP	0.070619811	0.017083563
LB10	CAGCCGACAGACAAAT-10	-0.155903906	-6.805612564	5	TPM	0.003943596	-0.037373504
LB10	GTTCATTCAGCCACCA-9	-0.129483178	-6.555040836	5	TPM	0.049693155	-0.063093812
LB10	ACCAGTATCCCATTTA-6	-0.125158548	-4.031488895	4	TPM	0.039103093	-0.062150068
LB10	TTGCCGTCAAGTCTAC-10	-0.114576496	0.423708618	5	MMP	0.026754962	0.036808109
LB10	TAAGTGCTCGAGGTAG-9	-0.112362176	-0.944316447	4	MMP	-0.034160748	-0.045227926
LB10	TGGTTAGAGTTGTAGA-11	-0.111004971	1.729672194	5	MMP	0.055420294	0.01435592
LB10	CTCCTAGTCTGAAAGA-10	-0.110684782	-0.579200566	4	MMP	0.052603032	0.036304412
LB10	ACTTTCAGTAAGGATT-11	-0.106963746	-4.620179653	8	TPM	0.056970944	-0.017892102
LB10	AACACGTCACTTACGA-7	-0.105821751	-7.056899548	4	TPM	0.022449306	-0.016584069
LB10	ACTGAACCAGTAAGAT-11	-0.095346637	-4.691922665	5	TPM	0.070916318	-0.022896051
LB10	CTAAGACGTTCCACGG-11	-0.086530253	-6.94289875	8	TPM	0.046244506	-0.068306382
LB10	TGTATTCAGTTACGGG-11	-0.083937615	-5.292783737	8	TPM	0.065911403	0.017577376
LB10	TGGGCGTGTTTAAGCC-10	-0.079491772	0.464453191	5	MMP	0.041448578	0.004264702
LB10	TGCCCTACACATAACC-9	-0.069418438	-5.669568539	8	TPM	0.021302659	-0.029338494
LB10	GTACTTTTCAGAGGTG-9	-0.065967895	-1.915449858	8	MMP	0.010810545	-0.0121462
LB10	TATCAGGAGTTATCGC-8	-0.059291016	-4.540781975	5	TPM	0.01009035	-0.006567841
LB10	ACTTTCAGTATGGTTC-10	-0.057047021	-4.788464069	8	TPM	0.083305536	-0.022957704
LB10	GGAACTTGTGGAAAGA-10	-0.055688307	0.097352631	8	MMP	0.030349789	0.018238904
LB10	AGAGTGGCATTATCTC-10	-0.052280698	-4.563700676	4	TPM	0.014953301	-0.03021644
LB10	GTGTGCGGTCCTGCTT-10	-0.051382978	-6.160120964	8	TPM	-0.000227465	-0.012379873
LB10	TAGAGCTAGCCTCGTG-10	-0.04727421	-6.010416031	5	TPM	0.017061758	-0.031201473
LB10	TATCAGGAGTCACGCC-9	-0.043473542	-5.370864868	8	TPM	0.015143744	-0.005803081
LB10	CCGTACTCACAGGCCT-6	-0.042169482	1.118599057	5	MMP	0.060866515	0.020398677
LB10	ACTGAGTTCTATCGCC-10	-0.0297931	-5.759670258	5	TPM	0.00433274	-0.031961333
LB10	GGAATAAAGGCCATAG-7	-0.026092326	-5.683435917	4	TPM	0.01326534	-0.051254627
LB10	CTACGTCCAGGCGATA-11	-0.02462958	-6.956624508	5	TPM	0.043305682	-0.051585616
LB10	TGCGTGGGTGACTCAT-9	-0.009509023	-6.872482777	8	TPM	0.008267189	-0.008719906
LB10	TTCTCAAAGGGAAACA-9	-0.002647181	0.415179133	4	MMP	0.09216071	0.033336162
LB10	CGAGCCACAGAAGCAC-10	-0.002138329	-7.032270908	8	TPM	0.016738529	-0.052739628
LB10	TCAACGAAGACGCAAC-11	0.011195213	0.09819293	5	MMP	0.046113484	0.014539729
LB10	GACACGCCACCCAGTG-7	0.015647722	-6.690299034	8	TPM	0.021911451	-0.013406039
LB10	GTTACAGAGCTAAACA-9	0.028020168	-5.407403469	5	TPM	0.009277554	-0.031590513
LB10	GCAAACTGTAAATGTG-9	0.029356327	-4.349105358	8	TPM	-0.012645903	-0.026254021
LB10	CAGAATCTCGCGCCAA-11	0.044347089	-2.776284933	8	MMP	0.044495113	-0.000608874
LB10	CGCTGGATCCCTAACC-11	0.055039663	-7.295192719	8	TPM	0.023623275	-0.037750707
LB10	CTTTGCGGTCAATACC-11	0.061465561	-1.746894598	8	MMP	0.046120766	0.000498523
LB10	CTCGAGGCAAGCGAGT-6	0.074485846	-1.238239765	5	MMP	0.025277546	-0.001967313
LB10	CCAGCGATCACGCATA-9	0.075341694	-1.32123208	8	MMP	0.062395538	-0.006494309
LB10	AGGTCCGGTGCACCAC-8	0.078195892	-4.87536478	5	TPM	-0.038581053	0.021046718
LB10	TGCACCTGTCAACATC-9	0.084661551	-0.669422805	5	MMP	0.067654894	0.04987042
LB10	TCCACACAGGAGTACC-10	0.095259748	-1.174445748	8	MMP	0.037878531	0.003645096
LB10	TTAGTTCGTCCCTACT-6	0.099758171	-4.761069775	4	TPM	0.047643511	-0.025068145
LB10	TAAGCGTGTTACGGAG-9	0.100893907	-5.769376278	4	TPM	0.014113751	-0.041902867
LB10	TACCTTAGTACTCGCG-8	0.106252931	-1.420177817	5	MMP	0.029498998	-0.013567989
LB10	TTTGTCATCCTAGGGC-8	0.121319696	-5.666667938	8	SHF	0.010234527	-0.039068653
LB10	CCTACACGTGCAGACA-7	0.126991808	-1.635239005	8	MMP	0.066826912	0.012876049
LB10	CAGCAGCAGAGCTATA-10	0.12959145	-0.606344342	5	MMP	0.028653758	0.001708576
LB10	GTAGGCCGTTCCACAA-6	0.132957339	-4.136981964	8	TPM	0.008686941	-0.042248449
LB10	TGCGCAGTCACGGTTA-11	0.139446601	-7.27742672	5	TPM	0.079571601	-0.063457399
LB10	AACTCCCGTGCTTCTC-10	0.144516215	-0.954943836	5	MMP	0.04918608	-0.024624767
LB10	GAATGAATCAGCGATT-7	0.146133125	-5.599228382	5	TPM	-0.010117234	-0.041857077
LB10	GAATAAGTCCATGAAC-6	0.146338224	-3.276679039	5	MMP	-0.006876357	-0.023920583
LB10	CAGCAGCCAGTGGGAT-11	0.148964435	-2.739562273	4	MMP	0.066121531	-0.011016808
LB10	AGAATAGAGCAGCGTA-10	0.150307789	-5.934903145	5	TPM	-0.003714009	-0.002579844
LB10	CGTCAGGTCGCGTAGC-6	0.159399852	-4.250072002	5	SHF	0.002792754	-0.025557743
LB10	TCCCGATCAGCTGTAT-7	0.164467156	-6.919019699	8	TPM	0.015154986	-0.013933994
LB10	ATCCACCGTACTCAAC-10	0.172342435	-0.378845453	5	MMP	0.032137579	0.041790377
LB10	TGCGCAGCACAGCCCA-7	0.184289351	-4.904077053	8	TPM	-0.013310108	-0.024550845
LB10	CGACTTCAGTGTACCT-9	0.18441394	-6.158973217	5	TPM	0.058390342	-0.03695246
LB10	ATCGAGTGTAGCAAAT-9	0.185406089	-6.168857574	8	TPM	0.021237606	-0.071808979
LB10	TGACTTTTCTGTGCAA-8	0.186330825	-4.273625374	5	TPM	-0.03846272	0.024702403
LB10	CAGAGAGCAGACGCTC-8	0.196570262	-6.179863453	5	TPM	-0.006630892	-0.006477196
LB10	GTAGTCACAGCTATTG-9	0.200130031	-6.022909641	4	TPM	0.03794968	-0.045795653
LB10	TGCCAAATCACTCTTA-11	0.205648646	-4.963597298	8	TPM	0.046025104	-0.000656427
LB10	ACGTCAACAAGGTTTC-11	0.214554802	-4.011162281	4	SHF	0.066558913	0.017022224
LB10	CACAGGCCATGCAACT-6	0.2169604	-4.316349983	8	TPM	0.019739053	-0.010059484
LB10	TTCTCAATCATATCGG-7	0.220302299	-5.061968327	8	TPM	-0.017441415	-0.014877742
LB10	GACGTTATCAGAGACG-9	0.220793307	-7.185782433	5	TPM	0.023851369	-0.036341654
LB10	ACAGCCGGTTTCGCTC-8	0.222571313	-4.691361427	4	TPM	0.023492302	-0.02420259
LB10	AATCCAGTCAAAGTAG-9	0.225640908	-5.703114986	8	TPM	0.021320002	-0.05719068
LB10	CTGAAGTGTAGGGTAC-11	0.227948263	-7.044665337	8	TPM	0.036153742	-0.048376163
LB10	AACTTTCGTACCGGCT-9	0.228999883	-0.996115386	5	MMP	0.031943155	0.008630599
LB10	GACTAACCATCCCACT-10	0.231112197	-5.791787148	5	TPM	0.026059489	-0.007466575
LB10	ACCCACTTCTGGGCCA-10	0.231126621	-1.199825525	8	MMP	0.041142259	-0.028843962
LB10	AAGGCAGAGGTAGCCA-9	0.241622701	-5.938939571	4	TPM	0.022207215	-0.048701054
LB10	CAGTCCTAGAGCCCAA-10	0.246268913	-6.326830864	5	SHF	0.008015038	-0.054456225
LB10	TGGCCAGGTTTAGCTG-11	0.24712424	-6.346837997	8	TPM	0.060954157	0.001857437
LB10	TGCCAAATCACTATTC-6	0.253060997	-4.899742126	5	TPM	0.054094493	-0.047566914
LB10	GGAAAGCCATTTCACT-10	0.259764969	-1.38944912	8	MMP	5.35E-05	0.012428702
LB10	AGTTGGTCAGCTCCGA-6	0.263878852	-5.477192402	8	TPM	0.019286933	-0.045542346
LB10	CCTTCGACAGTAGAGC-10	0.26880613	-2.109699965	5	MMP	0.038048042	0.003719038
LB10	GCGCAACGTGTGCGTC-9	0.2744129	0.611560404	5	MMP	0.011320845	0.030822743
LB10	CAGCAGCCAAGTCTGT-8	0.277833074	-1.263629675	8	MMP	0.015562416	0.016320738
LB10	GACAGAGCAATACGCT-10	0.283452392	1.238391995	8	MMP	0.00346123	-0.014042088
LB10	CAGAGAGGTTCAACCA-8	0.298184931	-5.096096992	5	TPM	-0.011372234	0.009976787
LB10	ACTGATGGTGCACGAA-8	0.299402088	-2.931291342	5	MMP	-0.016374462	0.014753753
LB10	CCTAAAGTCTTCGGTC-10	0.304956645	-0.832565129	8	MMP	0.022265995	-0.003911477
LB10	CGTTCTGCATGTCTCC-8	0.314415514	-5.721762657	4	TPM	0.013143593	-0.021334055
LB10	ACGCCGATCATTCACT-11	0.321659863	-7.303355217	8	TPM	0.051453692	-0.063654738
LB10	CCTTCGATCTATGTGG-11	0.325296342	-6.961581707	5	TPM	0.031142907	-0.04567478
LB10	ACTGATGAGATCCCAT-8	0.339224517	-0.307687312	8	MMP	0.014374692	-0.004145566
LB10	AAAGCAATCAACACGT-7	0.342039168	1.121789336	5	MMP	0.058550749	0.008716696
LB10	CGTAGCGAGCTGGAAC-11	0.349792033	-7.49925518	8	TPM	0.051918815	-0.043071548
LB10	TCAGATGGTTCCGGCA-9	0.350815356	-2.657162666	8	MMP	0.039348667	-0.003354998
LB10	GACTACAGTGTGTGCC-8	0.351643652	-0.47640419	5	MMP	0.009424083	-0.008548269
LB10	GAAACTCTCCGTAGTA-8	0.35433045	0.202023357	5	MMP	0.049797902	0.021325962
LB10	CTCAGAATCTAACTCT-11	0.357535571	0.155770287	5	MMP	0.071051155	0.013498729
LB10	AGGCCACGTCTCCATC-8	0.365937531	-3.861406803	8	TPM	-0.018824445	0.035432226
LB10	CAGCAGCCATCCCACT-6	0.366096735	-1.769969821	5	MMP	0.007627537	-0.010395012
LB10	CTGGTCTCAAAGGTGC-11	0.369095296	-6.448610306	5	TPM	0.035462352	-0.019971568
LB10	CCACTACAGTCCATAC-9	0.370762706	-5.754361153	4	TPM	0.035617271	-0.009979572
LB10	CGGTTAAGTTCGAATC-8	0.371794701	-0.762758732	5	MMP	0.031323057	0.025881843
LB10	CACAGGCAGACGCACA-11	0.376729697	-7.46485281	8	TPM	0.052417756	-0.043148346
LB10	GGATGTTGTAAGTGTA-8	0.381981552	-3.809553623	5	TPM	-0.006815808	-0.010483926
LB10	TAAGAGAAGAGACTTA-8	0.382631451	-3.252963066	8	MMP	-0.005573347	-0.002519966
LB10	TGATTTCGTCTGGTCG-8	0.396747977	-6.777587414	8	TPM	0.049089764	-0.031670073
LB10	GACTGCGCACTAAGTC-10	0.403540224	-7.05112648	8	TPM	0.01553022	-0.03714527
LB10	CACTCCAAGTGGACGT-8	0.40740642	-4.235476494	8	MMP	-0.046232863	0.028414946
LB10	CCAGCGAAGCTAAGAT-8	0.40847972	0.364771843	5	MMP	0.041201835	0.010941682
LB10	CGACTTCTCGTTTAGG-7	0.416000873	-6.447789669	8	TPM	0.008335589	-0.040178715
LB10	AGGGATGCAAAGGCGT-9	0.427468985	-5.511462212	6	TPM	-0.005193951	-0.045236011
LB10	GTTTCTATCCCTCAGT-6	0.42916438	-4.522140503	8	SHF	0.002153602	-0.021586885
LB10	CTGAAACCATCGGACC-11	0.438062608	-1.758532405	5	MMP	0.044168637	-0.011002155
LB10	CAACTAGGTTCACCTC-7	0.454292655	-6.17024374	8	TPM	0.008734681	-0.039197903
LB10	GTAGGCCAGGGTGTGT-7	0.475075155	-5.414427757	4	TPM	-0.014761803	-0.014405016
LB10	CACACTCGTGACCAAG-8	0.475227445	-5.125899315	4	TPM	0.028988271	-0.022642812
LB10	CGTAGCGGTTTAGCTG-9	0.482446909	-6.288589478	5	TPM	0.008562892	-0.035120191
LB10	TTTATGCCATTAACCG-11	0.484612435	-4.872604847	5	TPM	0.06943737	0.017249637
LB10	AGGCCGTCATGCCACG-7	0.487298936	-7.406341076	5	HPM	-0.001948797	-0.003198682
LB10	TACTCGCCATATGAGA-9	0.489731342	-3.713875771	5	SHF	0.038664388	-0.016744548
LB10	ATCGAGTGTTGATTGC-9	0.496263444	-5.812853336	8	TPM	-0.005335454	-0.040874173
LB10	CACAGTAGTTCCAACA-11	0.50530678	-3.369456053	8	MMP	0.020538095	-0.013480581
LB10	AACCGCGGTAAAGGAG-11	0.51970762	-7.49065733	5	TPM	0.02622568	-0.033673042
LB10	ATCGAGTCACTGAAGG-9	0.523651361	0.624246001	4	MMP	0.037755997	0.019083731
LB10	CGTCTACCAAGGGTCA-6	0.531952739	-3.853172064	4	SHF	-0.000883554	-0.026246781
LB10	CTCACACAGGTCGGAT-10	0.54444313	-6.565328598	5	TPM	0.011248074	-0.039220818
LB10	TAGTGGTGTCATCCCT-9	0.553611994	-4.514938354	8	SHF	0.051575942	0.005490696
LB10	GGACATTTCCTCATTA-6	0.55370301	-5.17707777	5	TPM	-0.005586974	-0.025703816
LB10	TACACGAGTCATATGC-6	0.555169046	-5.260576248	5	TPM	0.023406215	-0.020430695
LB10	TGCGTGGGTGCTCTTC-9	0.573014021	-7.082418442	4	TPM	0.015694902	-0.007156682
LB10	CGCTTCAAGAAACGCC-8	0.582844734	-2.960662842	8	MMP	0.023454472	0.03545699
LB10	TTTGTCAGTCCTCCAT-10	0.60027045	-5.118428707	4	SHF	0.011865536	-0.010657255
LB10	GTGAAGGGTACGAAAT-10	0.601776659	0.458961129	5	MMP	0.003144356	-0.000368246
LB10	TGCCAAAAGGAACTGC-8	0.605023742	-5.776041031	8	TPM	0.024576599	-0.015107179
LB10	GGGCATCTCGGCGCTA-7	0.61387223	-5.427215099	4	TPM	-0.00466165	-0.036334903
LB10	GCAGCCAGTTAAGAAC-11	0.631400228	-2.392024994	5	MMP	0.012842339	0.022466575
LB10	CCATGTCTCACGATGT-8	0.635904312	-6.229742527	4	TPM	0.006222256	-0.03858351
LB10	AGAATAGGTTATCGGT-8	0.643512249	-4.316017151	8	SHF	-0.00142052	0.004862773
LB10	CGTGTCTTCCTAGGGC-11	0.648377836	-4.625217915	5	SHF	0.06673308	0.002151199
LB10	AGAGTGGTCTACTCAT-11	0.652331233	0.467092544	4	MMP	0.079711312	0.02945155
LB10	CCATGTCAGATGTAAC-9	0.656636596	-5.903281212	8	TPM	0.01628713	-0.005408517
LB10	CATCAAGCAACCGCCA-11	0.669747412	-3.965474844	8	SHF	0.079251728	-0.028807379
LB10	TCAGGTAGTGTGACGA-11	0.672415793	-6.621703625	8	TPM	0.029361047	-0.027423875
LB10	GGACGTCCACTACAGT-9	0.673686922	-7.630357742	8	HPM	0.002134645	0.003762001
LB10	AGGGAGTCAGACAAAT-7	0.675960541	0.123929299	8	MMP	0.035299473	0.055444197
LB10	TCCACACTCACTTATC-8	0.677778423	-3.631097317	5	MMP	0.036094206	0.014797551
LB10	CGAACATAGATCGATA-11	0.690100372	0.360409051	8	MMP	0.068511186	0.015627894
LB10	TGCGCAGCATTGGTAC-10	0.691041768	-1.93830061	8	MMP	0.016637149	0.00510188
LB10	GTCTCGTCACGTCTCT-8	0.695414484	-0.391875118	5	MMP	0.04887973	0.027639133
LB10	AGAGCTTAGCACAGGT-8	0.696760237	-4.955577374	8	TPM	0.018029515	0.01046875
LB10	TGTATTCTCATGGTCA-11	0.698129237	-5.831737518	8	TPM	0.06222613	-0.000316845
LB10	CAAGTTGGTCTTTCAT-9	0.69917047	-7.32464695	5	TPM	0.050863534	-0.037632861
LB10	GTTAAGCTCACTCCTG-8	0.713494062	-3.279649973	5	MMP	0.021489983	0.011708107
LB10	CACAAACTCCATGAGT-8	0.716089845	-3.301350832	8	MMP	0.00129327	-0.005681749
LB10	TCTATTGTCTTGGGTA-11	0.71626097	0.418857992	8	MMP	0.06430212	0.028221598
LB10	TCACAAGCACCACGTG-8	0.747123003	-4.396461964	5	SHF	0.067347523	0.018868469
LB10	TACTCATAGATGTGGC-8	0.756503046	-3.444004059	5	SHF	0.006239736	0.004558206
LB10	CGATGGCGTTCCACAA-9	0.77050972	-4.860023499	4	SHF	0.048278888	-0.002854029
LB10	AGCTTGAGTCTAGTCA-8	0.776435018	-4.185423374	5	SHF	-0.033382482	0.038586809
LB10	CAGCATACACTCGACG-6	0.781345546	-5.269041538	4	TPM	0.047795293	-0.033879893
LB10	TTATGCTAGACAAAGG-11	0.788667023	0.002275084	4	MMP	0.057780836	0.034089254
LB10	CAGATCATCGAACTGT-10	0.789687216	-0.448466778	5	MMP	0.029939909	0.000721764
LB10	TTTATGCAGTTATCGC-9	0.823171616	-3.624948978	5	SHF	0.028283101	0.026652001
LB10	CACAGGCAGTTAGCGG-10	0.840350986	-7.753465176	5	HPM	0.015192336	-0.033959296
LB10	AGCGTATAGGAGTCTG-10	0.855050862	-0.03314421	5	MMP	0.04198884	0.022948328
LB10	TTAGTTCAGCGTTCCG-8	0.858116388	-0.245337516	5	MMP	0.060845372	0.017187295
LB10	GCAGCCATCGAACTGT-8	0.869171441	-5.325885773	4	SHF	0.060638879	-0.0161851
LB10	TTATGCTCAGGGAGAG-9	0.880470395	-1.327036858	5	MMP	0.067554979	-0.004532288
LB10	GGTGAAGAGGCGATAC-9	0.888440371	-6.80389595	5	TPM	0.041518527	-0.04457787
LB10	GCATGCGCATCGATGT-11	0.890051425	-4.639903069	4	SHF	0.082574893	-0.001799109
LB10	GTACGTATCAGCTTAG-11	0.919127882	-3.122406244	8	MMP	0.047767932	0.00114401
LB10	CTGTTTAGTGAAAGAG-8	0.925563276	-3.118884087	5	SHF	0.030152862	-0.002696473
LB10	ATTGGTGTCGTACCGG-8	0.928951085	-6.733541012	4	TPM	0.025141374	-0.052737492
LB10	GCAAACTGTATGAATG-11	0.933106244	-6.256649017	8	TPM	0.063182974	0.010681417
LB10	ACGGAGAAGAATAGGG-8	0.934908092	-0.348761261	5	MMP	0.004898401	0.048727682
LB10	ATAAGAGCATTAACCG-11	0.937103927	-4.580172539	8	TPM	0.107498204	0.007377472
LB10	TGACAACGTCTAGCCG-10	0.93941623	-6.689135551	4	TPM	0.024950722	-0.034620815
LB10	TACCTTACAGCCAGAA-8	0.943211436	-2.619883537	5	MMP	-0.001382338	-0.012373061
LB10	GACAGAGGTTAGTGGG-11	0.972147226	-6.318434238	8	SHF	0.075520836	0.002726774
LB10	GTCAAGTTCAGGCCCA-9	0.974559963	-6.527280331	8	TPM	0.062626905	0.001195075
LB10	CCATTCGTCAGTTAGC-8	0.979433298	-5.470497131	4	TPM	-0.003824224	-0.007440816
LB10	AGAGTGGTCGCAGGCT-9	0.992083967	-4.330677986	5	SHF	0.100801958	0.022583806
LB10	GGCTCGAAGGTGGGTT-6	1.00402534	-1.155949473	5	MMP	0.037308556	0.013110475
LB10	TTTGCGCCAAAGTCAA-10	1.011410832	-3.388923645	5	MMP	0.068102827	-0.014424259
LB10	CCTACCAAGGCGCTCT-10	1.014638543	-7.440626144	8	TPM	0.009621773	-0.035760004
LB10	GAACCTAAGTTAACGA-8	1.030211329	0.027595116	8	MMP	0.037377566	0.041696948
LB10	AAATGCCAGGGATACC-9	1.031451821	0.42533201	8	MMP	0.056085059	0.024931308
LB10	CTAGCCTCATGCAATC-9	1.037215114	-6.491640091	4	TPM	0.038310366	0.004769803
LB10	AAAGATGCACCACGTG-8	1.037844419	-6.630560875	4	TPM	0.034141628	-0.012063487
LB10	CGAGCCAGTCCGTCAG-8	1.058295488	-3.344091654	5	MMP	0.019319513	0.022564526
LB10	AAACGGGAGCCTCGTG-9	1.07562685	-7.96757412	5	HPM	0.01751334	-0.006527681
LB10	GTCATTTAGTCATGCT-8	1.077980518	-2.567070961	8	MMP	-9.69E-05	0.01437358
LB10	TAGTTGGTCTCTAAGG-7	1.09472394	-3.280897141	4	SHF	0.093360322	0.034957154
LB10	GCATACAAGAATGTGT-6	1.09811306	-5.681041241	5	TPM	0.004624619	-0.006706293
LB10	CACATTTTCGAGGTAG-10	1.11351037	-7.865495205	4	HPM	0.015245296	-0.027935755
LB10	GTCATTTCAGGGTATG-8	1.122128725	-0.008163176	5	MMP	0.02322248	0.017990242
LB10	ATCTACTCACATCCAA-8	1.13162291	-3.763567209	4	MMP	-0.003424413	-0.015453982
LB10	CGGACGTCAGCCACCA-6	1.146543145	-5.53052187	4	TPM	0.013644075	-0.019297837
LB10	GATCGCGGTAGGCTGA-11	1.155434728	-4.171102047	5	SHF	0.05537708	0.020302306
LB10	GAACATCGTTCGAATC-8	1.170982003	-7.705235004	8	HPM	0.053795088	-0.042292317
LB10	CATCGGGAGGTAGCTG-6	1.172835588	-0.707510948	5	MMP	0.023022178	0.01576077
LB10	AGGCCACTCGGATGTT-9	1.176207185	-8.311371803	8	HPM	0.018971186	-0.00279633
LB10	CTTACCGTCCTTTCTC-8	1.184892416	-5.515350819	8	TPM	0.029330469	-0.034979603
LB10	ATGGGAGAGTAGGCCA-8	1.193197727	-4.127243519	5	SHF	0.042260455	-0.00068988
LB10	TGTGGTAAGATCGGGT-8	1.196971059	-5.99861145	8	TPM	-0.011938951	5.99E-05
LB10	GGACAGATCTCGCATC-9	1.217880964	-8.105971336	8	HPM	0.039561756	-0.012318687
LB10	AAAGCAACAGAGTGTG-8	1.234807849	-7.087393284	8	HPM	0.053768584	-0.027417279
LB10	CTTAACTGTGGGTATG-10	1.240681887	-6.763523579	4	TPM	0.010211862	-0.050186891
LB10	CAAGAAATCTGGTGTA-11	1.243834496	-6.06814909	4	TPM	0.052127963	0.010745002
LB10	ATCATCTGTCGACTGC-8	1.245352864	-7.290607929	8	HPM	0.046704647	-0.038024819
LB10	AGCTCCTCATCGTCGG-8	1.27755487	0.034028936	8	MMP	0.02520236	0.030717532
LB10	CACAGTATCAGATAAG-9	1.283526421	-1.08218205	5	MMP	0.007847306	0.025411337
LB10	AGTTGGTTCTTGCATT-8	1.283923507	-4.914504528	5	SHF	0.024493039	-0.007147326
LB10	TGCGCAGGTCACCTAA-9	1.28977859	-7.923133373	5	HPM	0.026301208	-0.000635881
LB10	GAATGAAAGACAGGCT-11	1.321594	-1.763961673	5	MMP	0.036444062	-0.010185376
LB10	AGGCCACTCTGGGCCA-10	1.325172067	-7.207033157	4	HPM	0.04114762	-0.035164725
LB10	TCATTACAGGGTGTTG-9	1.329948306	-7.762088299	4	HPM	0.027090978	-0.013532288
LB10	ATCCGAAAGTACGCGA-9	1.345801115	-8.4559021	5	HPM	0.025588631	-0.006843848
LB10	TCGGGACAGTAACCCT-6	1.349075437	-5.932542324	4	TPM	0.008452916	-0.009279424
LB10	TCAGGATAGGAGCGAG-11	1.350632191	-8.480240822	5	HPM	0.021584667	-0.012909042
LB10	TAGTTGGAGACAGGCT-11	1.353482485	-8.499458313	4	HPM	0.002797189	-0.018026952
LB10	GGGTCTGCACGGCGTT-8	1.360899329	-1.537653327	4	MMP	0.056737624	0.037807301
LB10	GGTGCGTTCTCCGGTT-6	1.362821579	-5.0163517	4	SHF	0.004346631	-0.029532286
LB10	AGGTCATTCAGATAAG-10	1.369054675	-4.170063496	4	SHF	0.083328661	-0.00332042
LB10	ACACCAAGTAGAAAGG-11	1.37976861	-6.147994518	4	TPM	0.059597208	0.034182693
LB10	TTGAACGTCATAGCAC-9	1.386908531	-1.033244252	5	MMP	0.056758236	-0.005646406
LB10	TTTGCGCTCTCGATGA-10	1.404353023	0.631965995	8	MMP	0.021377084	0.021235689
LB10	GTACTTTCAGCTGTGC-8	1.431925774	-3.849279881	8	SHF	0.020426662	-0.01305849
LB10	GTCCTCAGTTCCATGA-6	1.440467954	-5.792036057	4	TPM	-0.001277231	-0.009905734
LB10	CTGATAGAGAGACTAT-11	1.465103388	-4.728383064	8	SHF	0.100895905	0.004994548
LB10	CCGTGGACACGGCTAC-8	1.47966826	-4.704280853	5	SHF	-0.026779089	0.021302124
LB10	TACTTACTCAATAAGG-7	1.484037995	0.1117002	6	MMP	0.074684144	0.054436225
LB10	CTACATTCAGATCTGT-11	1.489321589	-0.178667203	4	MMP	0.073192422	0.028415297
LB10	ATCCACCAGATGCCTT-11	1.502335906	-3.881463528	5	SHF	0.087754528	0.004941009
LB10	CCTTTCTGTCCGAACC-6	1.522701859	-0.221803144	4	MMP	0.113114836	0.041239003
LB10	AGCCTAAGTATCAGTC-11	1.527953148	-5.621456146	8	SHF	0.055631063	0.049809037
LB10	CGATGTATCACCACCT-11	1.531307817	-3.922774553	4	SHF	0.0764951	-0.00239119
LB10	AATCCAGTCCTCCTAG-6	1.535637021	-5.41264677	5	SHF	0.004656565	-0.023460468
LB10	TTCTTAGCAACCGCCA-10	1.540701985	-7.890660763	8	HPM	0.046519969	-0.040053772
LB10	CGTCAGGGTTATTCTC-9	1.550072432	-3.59313035	5	SHF	0.081832728	0.019006493
LB10	CCACTACCATCTATGG-8	1.550120831	0.416916698	8	MMP	0.010149396	0.024411332
LB10	CTGCTGTAGAGTACAT-9	1.553867817	-7.814017773	8	HPM	0.032680384	-0.034303349
LB10	CGACCTTGTTCAGGCC-10	1.57483983	0.507772744	8	MMP	0.008694644	0.002978234
LB10	CGAACATAGATACACA-11	1.578207493	-4.581663609	4	SHF	0.082057481	-0.010343651
LB10	GGAACTTGTATATCCG-8	1.595076203	-0.126271874	4	MMP	0.006833049	0.027160352
LB10	TTGTAGGTCAGTGTTG-9	1.596378803	-3.667961836	8	SHF	0.078326582	0.028564865
LB10	TGCCAAACACCCTATC-10	1.601477742	-7.423930168	8	HPM	0.020891409	-0.024191595
LB10	CGACTTCCATGCAACT-8	1.613410473	-6.137759686	6	TPM	0.019458086	-0.014807666
LB10	TAGTGGTGTTCCGGCA-8	1.614340901	0.1591122	4	MMP	0.029825002	0.033871198
LB10	GACGCGTTCTCGATGA-10	1.633091807	-8.065299034	4	HPM	0.041792308	-0.03831777
LB10	AGGGTGAAGCTAGTGG-11	1.63472712	2.01889658	8	MMP	0.007328466	0.000945613
LB10	CCTATTAGTCAAACTC-6	1.637428761	-6.262587547	4	TPM	0.049914425	-0.013292108
LB10	TTCCCAGCACATGACT-10	1.64458251	-6.250391006	4	SHF	0.041097455	-0.000294834
LB10	GCACATAAGCTAGTCT-8	1.660843968	-5.014333248	8	SHF	0.025377039	-0.04722479
LB10	TACCTTAAGATGTAAC-11	1.664295793	-6.162887096	6	TPM	0.032901934	0.031849894
LB10	TAGTTGGCAGCTGGCT-8	1.680310011	-0.085215576	6	MMP	0.025954951	0.030592455
LB10	CTCGTACAGACGACGT-6	1.687557578	-6.2678895	4	TPM	0.041561097	-0.019499225
LB10	GGTGTTACACGGATAG-10	1.687757611	-2.553619862	4	SHF	0.04313868	0.002810307
LB10	TCAACGACAACTTGAC-8	1.691572666	0.567552626	8	MMP	0.004344283	-0.001108378
LB10	GGCTCGACAAAGCAAT-9	1.717670679	0.196634948	8	MMP	0.094567967	0.048813024
LB10	CAGCAGCCAATGGAAT-10	1.733337045	-7.913301468	8	SHF	0.024295294	0.009075878
LB10	CCTCTGATCAAACCGT-8	1.737418771	-5.020190239	4	SHF	0.02215703	-0.014273207
LB10	AGCTCTCTCAAGGCTT-8	1.738537788	0.242826387	4	MMP	0.045161452	-0.000564848
LB10	ACACCCTAGATCTGCT-7	1.739061713	-2.730498314	8	SHF	0.059682156	0.037811898
LB10	ACCCACTTCATCATTC-6	1.749086142	0.29815492	8	MMP	0.081496104	0.023105109
LB10	AGGGTGATCTTATCTG-11	1.763244748	-6.243252277	9	HPM	0.04806169	0.047814778
LB10	GGTGAAGCACCGCTAG-9	1.763378859	0.665595889	8	MMP	0.062402388	0.032511423
LB10	ATCTACTTCTGCTGTC-8	1.779938459	-0.660669744	8	MMP	0.016046947	0.036971808
LB10	CACAGTATCTGCGGCA-10	1.787463188	-0.472243339	4	MMP	0.012630548	0.024796564
LB10	CAAGGCCAGATATACG-10	1.788048863	-4.157415867	5	SHF	0.062493693	0.036047582
LB10	TTCTCAACACTCGACG-8	1.800479531	-0.482176572	4	MMP	0.015500532	0.033625538
LB10	CCGTACTTCTATCCTA-11	1.812883019	-4.915462971	4	SHF	0.090270227	0.044229514
LB10	CATCGAAAGATGTTAG-6	1.817165017	-0.336814523	4	MMP	0.076621988	0.016550781
LB10	AGTGAGGGTCTCCATC-6	1.819030404	-6.024755955	5	TPM	0.023000919	-0.007906048
LB10	TCGCGTTGTCGGCACT-8	1.822866797	-0.509453177	5	MMP	0.02678991	0.029948325
LB10	ACGATACGTCATGCCG-8	1.837962389	-6.44077158	8	TPM	0.004369624	0.001695506
LB10	ATCCACCAGGGCTTGA-6	1.84243083	-6.189451694	4	TPM	0.007105681	-0.014370825
LB10	AGATCTGTCTCGTATT-9	1.854836822	-3.428405523	4	SHF	0.061835894	0.002295139
LB10	ATTGGTGGTCATTAGC-11	1.8648175	-7.880647182	5	HPM	0.065383694	-0.064128166
LB10	CTGGTCTTCTGGTATG-6	1.875278592	-0.024558691	4	MMP	0.084108327	0.01382471
LB10	AAATGCCCAGCTTCGG-8	1.876509666	0.148144409	4	MMP	0.006614656	0.020263637
LB10	GGACAAGAGTACGATA-11	1.898883581	-6.842041492	4	HPM	0.02436267	-0.004622312
LB10	CCTTCGATCGGCGCAT-9	1.927727342	2.103794813	4	FHF1	0.033618811	0.005855775
LB10	AGACGTTCATCACCCT-11	1.930549622	-4.589938641	8	SHF	0.06403074	-0.00238848
LB10	CAGTAACCACACATGT-8	1.930764556	-6.72242403	5	HPM	-0.020694632	-0.094683773
LB10	CGAGCCATCCCTAACC-8	1.933535218	-3.605044127	4	SHF	-0.03857061	-0.005212228
LB10	AGACGTTTCTTAGAGC-8	1.935605645	-4.895091534	6	SHF	-0.008711874	-0.039124724
LB10	AGATCTGTCACGCATA-6	1.940940022	-6.239266396	5	SHF	-0.004817718	-0.011939568
LB10	CGTTAGATCTTGCATT-10	1.941346526	0.506933928	8	MMP	0.062652478	0.019721851
LB10	TAGGCATTCTCCGGTT-9	1.945927382	-4.754687786	4	SHF	0.062720719	0.025678394
LB10	CCTAAAGAGTTACCCA-10	1.94831109	-6.69556284	6	HPM	0.033934099	-0.031573763
LB10	CATGACAAGCTCCCAG-6	1.949940324	-6.204464912	8	TPM	0.030016472	-0.021209986
LB10	TCACGAAGTTCAGACT-11	1.952406526	2.096348047	5	FHF1	0.050333399	0.021904301
LB10	TTGCGTCAGGCAATTA-9	1.961402416	-8.341562271	4	HPM	0.015838851	0.004055562
LB10	CATCCACAGCACGCCT-11	1.965403318	-8.132066727	6	HPM	0.055255533	-0.041880429
LB10	GTCACGGGTCGCTTTC-8	1.981559515	-4.225846767	5	SHF	0.0236876	0.013151719
LB10	GGATGTTTCTACGAGT-10	1.985277891	-6.747530937	5	HPM	0.018332855	0.028628573
LB10	ATTATCCCACAAGTAA-11	1.988747239	-6.616927147	4	HPM	0.069592636	0.030522487
LB10	GAACCTAAGCTGTCTA-11	1.993795156	-3.897080183	4	SHF	0.066658532	0.01487323
LB10	ACCAGTAAGTATTGGA-11	1.994971037	-5.082249165	4	SHF	0.054981831	0.055057979
LB10	ACTTACTCAATGACCT-10	1.998956203	-6.725583553	5	HPM	0.062779758	0.017533411
LB10	TTGAACGTCAGGATCT-9	1.999344945	-1.185226917	8	MMP	0.075199427	0.026853149
LB10	ATAGACCTCATGCAAC-11	2.006562471	-4.175238132	6	SHF	0.036806997	0.006357473
LB10	GTTACAGTCAACACCA-11	2.03361249	1.55963254	4	MMP	0.068190899	0.047665082
LB10	CGGACACCATCCAACA-10	2.037060022	-5.54232502	8	SHF	0.061660634	0.034712693
LB10	GACTACAAGGAGTAGA-11	2.058496952	-4.559047222	5	SHF	0.092651665	0.013237207
LB10	ACTGAACTCTCTTATG-8	2.060322523	-6.464842319	8	TPM	0.005154413	-0.071051405
LB10	TCTATTGGTGTAACGG-11	2.063349724	-3.846826315	4	SHF	0.056077612	0.000212873
LB10	AGAATAGTCTTGTCAT-10	2.064204216	-6.674839497	4	HPM	0.075705986	-0.03990511
LB10	CAAGATCAGTTGAGAT-11	2.064524889	-6.662080765	8	HPM	-0.003521246	0.003652994
LB10	GGTGCGTAGATATACG-8	2.078453064	-0.517839849	8	MMP	-0.01351467	0.019450392
LB10	TTTGCGCCAGCGAACA-8	2.097706318	-7.927154541	4	HPM	0.033481433	-0.010733359
LB10	TGCTACCCAGACACTT-6	2.107146025	-5.745711327	5	SHF	0.026717262	-0.033581602
LB10	CGAATGTAGCGTTCCG-10	2.118511915	-8.18225956	4	HPM	0.070946688	-0.02305677
LB10	AGCTTGAGTCGTTGTA-10	2.118835926	-3.166304111	4	SHF	0.040978013	0.008147862
LB10	GCGCGATCAACGATCT-8	2.129839182	-3.541039944	8	SHF	0.074828137	0.029884967
LB10	GAGCAGAGTGCAGGTA-10	2.131106377	-3.03702116	4	SHF	0.08032039	-0.000738034
LB10	GTTACAGGTGCGCTTG-9	2.136082411	-3.284340382	8	SHF	0.08900169	0.005638847
LB10	TGGTTAGAGGAGCGTT-9	2.138556957	2.324692965	4	FHF1	0.04681685	0.01454757
LB10	GACAGAGAGCTAGTGG-10	2.143690109	1.637620449	4	FHF1	0.028395579	0.019666866
LB10	CCTTCGACAATGAAAC-6	2.14815259	-6.39370203	4	TPM	0.007505577	-0.000423303
LB10	TTGAACGAGAGCCTAG-6	2.148743629	-1.441800475	5	MMP	0.043543432	-0.002763001
LB10	TTGACTTAGACTTTCG-10	2.173833132	-0.026512437	4	MMP	0.040262634	0.025306419
LB10	GTCGTAATCGCGTTTC-10	2.18240881	-4.529675484	4	SHF	0.036778311	-0.017197691
LB10	CGACTTCCAGGACCCT-6	2.182420492	-0.464405268	8	MMP	0.028531982	0.007973797
LB10	TCGTAGACATTTGCCC-10	2.18874526	-8.536769867	4	HPM	0.0168116	-0.017382693
LB10	GACAGAGTCGGCGGTT-8	2.193416595	-3.42483592	4	SHF	0.003704508	0.01889388
LB10	TCGCGTTTCCCTTGTG-8	2.201775312	-4.192638397	4	SHF	0.031734842	-0.006252178
LB10	AGAGCGAAGTGTCCAT-8	2.210292816	-4.13221693	5	SHF	0.059102504	0.014956976
LB10	TTTGTCATCCCTAACC-8	2.222550154	-4.404696465	4	SHF	0.005058884	-0.012077677
LB10	AACTCCCGTGATGTGG-11	2.23691678	-4.183217525	6	SHF	0.068774114	-0.007748549
LB10	TACTTACGTGCTAGCC-11	2.260089159	-3.650726795	4	SHF	0.090300679	0.001366318
LB10	ATAACGCAGTCAAGCG-11	2.262606621	-3.751061201	4	SHF	0.06738335	0.005736295
LB10	TGACAACAGGAGTAGA-9	2.272916794	-7.715724945	8	HPM	0.017371367	-0.023522013
LB10	CATATGGAGGACGAAA-9	2.276640177	-2.879526138	4	SHF	0.07131559	0.033953489
LB10	GCCTCTACACGACGAA-10	2.285217762	-7.972578526	6	HPM	0.0128054	-0.028885542
LB10	CGTCACTAGCTACCGC-11	2.285530806	1.880415916	4	FHF1	0.027923289	0.032908375
LB10	ACACCAACATGGTTGT-8	2.29321456	-4.203090191	4	SHF	0.034504878	0.001559867
LB10	AAGGAGCCAAAGAATC-9	2.295485258	0.854111969	6	MMP	0.050370203	0.053487041
LB10	ATTATCCCAAGCTGAG-8	2.296639919	-6.443219662	4	TPM	0.006371915	-0.010658132
LB10	CTCGGGACACTATCTT-8	2.298749447	-4.224728107	4	SHF	-0.01077491	-0.013626283
LB10	AGTAGTCCAAAGTCAA-11	2.308481216	-7.042503357	4	HPM	0.040631968	0.030787952
LB10	CATGCCTAGTAGATGT-9	2.312450409	-3.616377592	4	SHF	0.053699641	0.031003019
LB10	ACTTGTTCAAGGTTTC-11	2.323923349	-7.105480194	4	HPM	0.050673053	0.061676383
LB10	CAGCCGAGTTGCGTTA-6	2.324615955	-5.938033581	4	SHF	0.002919323	-0.01271055
LB10	CATATTCCAAGCCATT-8	2.332501411	-7.305507183	4	HPM	0.022778906	-0.050755269
LB10	GATCGATGTCTACCTC-8	2.33404398	0.008974068	4	MMP	0.026185029	0.013875589
LB10	CATATTCGTTCATGGT-8	2.334572554	-3.968975067	4	SHF	0.00300837	0.005661665
LB10	ATGAGGGTCGTCTGCT-8	2.337792158	-3.52072382	8	SHF	0.022410145	-0.009235944
LB10	ACGAGGAAGTCCCACG-8	2.337933779	-4.130503654	4	SHF	-0.009955515	0.021278835
LB10	ACTTGTTAGGACAGAA-11	2.338473558	-6.660264492	4	HPM	0.030784639	0.053339687
LB10	CACAGGCAGTGGACGT-6	2.340010881	-6.320943356	4	SHF	0.001691586	-0.001347742
LB10	GCGCGATTCGTTTATC-6	2.345089674	-5.79211998	8	SHF	0.013154836	-0.021111091
LB10	CCGTGGAAGCCGGTAA-8	2.351464987	0.938732207	4	MMP	0.053478729	0.044937514
LB10	ACTGTCCCATTACCTT-11	2.356212616	1.15369606	4	MMP	0.076513192	0.050008443
LB10	TACTCATCAAGCCGCT-10	2.360061169	-8.021636009	5	HPM	0.050887013	-0.029132243
LB10	CGACCTTGTCCGAAGA-8	2.370249748	-5.805906773	4	SHF	0.013837891	-0.017930382
LB10	CGAACATCACACAGAG-9	2.389817476	-2.529364347	6	FHF2	0.03807633	0.017581522
LB10	CGGACGTTCTGCAAGT-6	2.397891045	0.138386965	8	MMP	0.080638346	0.020352238
LB10	TGGGAAGTCTATCGCC-6	2.402882814	-5.213035583	5	SHF	-0.002631308	-0.006933988
LB10	TGTGTTTGTGAGGCTA-11	2.416512489	1.911315084	5	FHF1	0.052906455	0.044463763
LB10	CCATTCGAGACAAGCC-10	2.421669483	-3.993582249	4	SHF	0.065610416	0.052511173
LB10	GAGCAGACAAACTGCT-10	2.431753397	-3.215500593	4	SHF	0.051552224	0.003999879
LB10	TTTGCGCGTGTTGGGA-8	2.462939978	-3.578154325	8	SHF	0.06218118	0.028620185
LB10	CGACCTTGTGTAATGA-6	2.466220379	-5.099005699	4	SHF	-0.001129586	-0.023871867
LB10	ATGCGATTCTTACCTA-8	2.484383821	-3.078098774	8	SHF	0.039061125	-0.004269307
LB10	ACATACGAGTGCCATT-9	2.488469601	-8.240852356	4	HPM	0.007271852	0.002497055
LB10	ACACCAATCTGTGCAA-9	2.504114389	-3.034161806	5	SHF	0.0761985	0.034516761
LB10	TGCGCAGGTGGACGAT-11	2.527840614	1.021077275	8	FHF1	0.031282051	0.047253723
LB10	TCAGATGTCAAACGGG-8	2.528548717	-4.214883327	4	SHF	0.009763222	0.034660353
LB10	GAGCAGAAGGTCGGAT-8	2.531286478	-6.255681038	6	SHF	0.004326617	-0.006210883
LB10	GGCAATTCAGGTTTCA-11	2.533813953	-4.263357639	4	SHF	0.05185102	0.043323493
LB10	ACATCAGTCTTTACAC-8	2.545122147	-5.995561123	4	SHF	-0.000439771	-0.104119553
LB10	TGAAAGAGTCCTGCTT-8	2.546390057	-6.317991734	6	HPM	0.004079719	-0.018712144
LB10	TCTCATACACTAAGTC-11	2.563537121	-5.846885681	4	SHF	0.031259259	0.083719789
LB10	ACTTTCACAACTGCTA-10	2.564073563	1.150633335	4	FHF1	0.063960597	0.04267504
LB10	CAACCTCCACAGACAG-8	2.568755388	-1.755053401	5	MMP	0.054694344	0.033936813
LB10	CGACTTCCAGCTGTTA-8	2.573696613	-5.115777493	4	SHF	0.006840862	0.000320874
LB10	TGCCCATAGCAATCTC-8	2.581214666	-5.732046127	6	SHF	0.004547399	-0.015563489
LB10	CTAGCCTCATCTCGCT-8	2.582204103	-5.096420765	4	SHF	-0.002452687	-0.004651145
LB10	TCGGTAACATTCTCAT-11	2.582395792	-6.902293205	9	HPM	0.013301635	0.070644421
LB10	GAAACTCTCCTAGGGC-7	2.590080261	-3.334324837	8	SHF	0.067243944	0.058851221
LB10	TCCACACCACGCCAGT-8	2.593771935	-4.49569273	6	SHF	0.00043859	-0.016497756
LB10	TCATTTGGTTCCACAA-8	2.612747908	-4.291128159	8	SHF	0.015872224	0.047494056
LB10	GGGTTGCCATCTGGTA-8	2.618353367	-4.397927284	6	SHF	0.001435131	0.025458765
LB10	AGAGCGATCTCGCTTG-8	2.630020618	-4.496772289	6	SHF	0.00665411	0.009199929
LB10	CTGTTTAAGACAGACC-7	2.640556097	0.685189366	4	FHF1	0.074781472	-0.007969978
LB10	ACCTTTACATGAACCT-10	2.644481421	-6.488863468	8	HPM	0.047156112	-0.049151242
LB10	CTTAACTAGTACGCGA-11	2.645561934	-6.312635422	8	SHF	0.015591516	0.034322771
LB10	GTAACTGCAATGACCT-8	2.653302908	-4.067294598	5	SHF	-0.003460718	-0.003341184
LB10	AGCGTATGTGGTCTCG-9	2.656242132	-3.016461611	8	SHF	0.08171487	0.066993378
LB10	GCAGCCATCGTTACGA-10	2.660003185	-8.69015789	6	HPM	0.019813165	0.002483809
LB10	ACTGTCCGTTTGGGCC-7	2.668536901	-3.145768642	6	SHF	-0.007722436	0.018956327
LB10	GACGCGTGTTCAGCGC-9	2.674354792	-8.081558228	5	HPM	0.003814924	-0.005974125
LB10	GGGAGATTCAAACAAG-6	2.678247452	0.599550545	5	FHF1	0.052395719	-0.004592922
LB10	TTGCGTCAGCCAGGAT-9	2.680362463	0.805181563	6	MMP	0.066724437	0.032793043
LB10	ATGGGAGCAGGATTGG-7	2.682640076	-3.650449038	4	SHF	0.000581598	-0.008389018
LB10	TATTACCTCTAAGCCA-8	2.697157621	-5.531641483	5	SHF	0.007175839	0.019296508
LB10	CCTTCCCTCTGTGCAA-8	2.70157671	-3.997389793	9	SHF	-0.000675111	-0.003098461
LB10	CTACGTCTCTTAGAGC-10	2.743792772	0.271043092	8	MMP	0.042914862	0.028476432
LB10	CCCAATCTCCGTTGTC-8	2.750965834	-3.587331057	8	SHF	0.000912101	0.001422291
LB10	TACTCATCACCACGTG-9	2.815749645	1.130683541	6	FHF1	0.04335691	0.01941527
LB10	AGACGTTCACAACTGT-9	2.849328518	-3.560428858	4	SHF	0.086813377	0.016652733
LB10	AACTCCCAGTGGTAGC-11	2.85090661	1.375995994	5	FHF1	0.03266702	0.044337351
LB10	GTCACGGTCTAACTGG-11	2.854899645	-8.626753807	6	HPM	0.016901811	0.002737378
LB10	GGGAATGTCATAACCG-10	2.867287397	-8.17411232	6	HPM	0.036487733	-0.029624467
LB10	TTTGTCAAGCAATATG-8	2.869185686	-4.396953106	8	SHF	-0.000779196	0.01437688
LB10	TTAGTTCCAGGACCCT-10	2.869927168	-6.922537327	8	SHF	0.048660247	-0.015753027
LB10	ACCAGTACAGTGGGAT-11	2.88100481	-3.234757185	6	SHF	0.065823551	0.025910064
LB10	CATGACAAGGCAGTCA-9	2.895109415	1.014348865	6	FHF1	0.055294009	0.016086596
LB10	AAGGCAGAGCAGCCTC-11	2.909232378	-8.376626015	8	HPM	-0.003497088	0.001645528
LB10	CGTGAGCGTAGGCTGA-11	2.910194874	-8.621376991	6	HPM	0.002387622	0.001833674
LB10	GCAAACTGTGACTACT-6	2.91452837	0.288200587	6	MMP	0.071439969	-0.012154058
LB10	CAGTAACCAGGGTTAG-11	2.921549797	-8.197248459	6	HPM	0.011728679	-0.026696073
LB10	ACACCCTGTTCTGAAC-9	2.924857378	-7.197070122	5	HPM	0.065532317	0.033693657
LB10	CGATCGGGTATTCGTG-11	2.925614834	-5.018941402	6	SHF	-0.003227582	0.031402637
LB10	TCTATTGGTCGGCACT-11	2.942035913	-6.452782631	8	SHF	0.041127254	0.051267577
LB10	CCTCTGAGTTATGCGT-11	2.950118065	-7.851184845	6	HPM	0.040677212	-0.003450059
LB10	ACCCACTGTCTCCATC-9	2.96210289	-8.539121628	9	HPM	-0.015638493	-0.013643056
LB10	TGTGGTAAGTCAATAG-11	2.978976727	-4.446321487	6	SHF	-0.016911912	0.03372891
LB10	CGTGTCTGTTAAGACA-11	2.981754065	-7.075413704	4	HPM	-0.01638489	0.031434739
LB10	AAAGTAGGTACTTGAC-10	2.989768744	-4.464258194	8	SHF	-0.013780159	0.036407601
LB10	GAAGCAGTCGGATGTT-10	3.004796267	-8.460697174	5	HPM	0.01451541	0.010009944
LB10	TCGGGACCAGATCCAT-10	3.007514	-7.786051273	4	HPM	0.030414459	1.54E-05
LB10	AAAGCAATCTGCGACG-9	3.008189201	2.219649076	8	FHF1	0.041005427	0.021905057
LB10	GCATGTAAGAGCTTCT-11	3.009758949	-2.265803576	8	MMP	0.045526044	0.025759361
LB10	CTCACACCAGCCTATA-10	3.015423775	-7.550091743	8	HPM	0.032699156	-0.0429074
LB10	CCTATTAAGTAGGTGC-9	3.016366243	0.911194384	6	MMP	0.057054628	0.036520143
LB10	TGCCCTAGTCGGCACT-6	3.023121834	0.344600976	5	FHF1	0.072860647	0.009273051
LB10	ACTGTCCAGAGGTTAT-10	3.026302576	0.619264781	9	FHF1	0.079443849	-0.025537922
LB10	CCGTACTAGCTAGCCC-11	3.039562702	-7.56682682	6	HPM	0.020897662	-0.019639467
LB10	ACACCAACAGAGCCAA-9	3.042368412	-6.633425713	8	HPM	0.05662861	0.028101736
LB10	CCTTCGACATACAGCT-10	3.049493313	2.381320238	9	FHF1	0.026098075	0.026416004
LB10	CAGCTGGCAGTTTACG-9	3.056631327	0.399072558	6	MMP	0.016817216	0.002675383
LB10	CCGTACTTCTTCGAGA-10	3.061451435	-3.326686144	5	SHF	0.055956856	0.032185399
LB10	ACTATCTAGTAATCCC-11	3.068610668	1.473740458	4	FHF1	-0.006133958	0.040010546
LB10	TTTATGCCAATGGAGC-11	3.085371256	-3.620552778	8	SHF	0.058729819	-0.000586257
LB10	ACTGCTCTCTCCTATA-11	3.093522072	-3.646052122	6	SHF	0.066387452	0.030418553
LB10	GTAACGTGTGTTTGTG-10	3.093523979	-4.016032696	5	SHF	0.059565333	0.049295613
LB10	CCTACCATCGCGGATC-11	3.103531599	-3.47124505	6	SHF	0.057948188	0.035773528
LB10	CCTACACCACATCCAA-11	3.104245901	1.61053896	6	FHF1	-0.026609808	0.024002107
LB10	TCACGAAGTTCAGCGC-9	3.124452829	2.493782997	5	FHF1	0.041392069	0.007520465
LB10	TAGCCGGCACCCATGG-9	3.126753092	-0.476028115	6	MMP	0.070670146	0.033010292
LB10	CAGCTAATCTATGTGG-11	3.131173372	-4.768462658	8	SHF	-0.015431512	0.049769528
LB10	AGCTCTCGTAGCTTGT-11	3.13393259	-7.195273399	9	HPM	0.036577702	-0.005243015
LB10	AGGGATGGTTCTCATT-11	3.164306641	-6.273105145	6	SHF	0.020847883	0.071647182
LB10	AAAGCAAAGCGGATCA-11	3.180588007	-4.752893448	6	SHF	0.060713191	0.023482743
LB10	CATGACATCCAGATCA-11	3.207655907	-4.251405239	9	SHF	0.045780438	0.039066614
LB10	TGCCAAACAGCCTGTG-11	3.231326342	-4.849579334	8	SHF	0.052685742	0.01656909
LB10	TACTCGCGTCGACTAT-10	3.247941971	1.608813047	8	FHF1	0.005968185	0.038879913
LB10	CGAATGTGTTCGTGAT-10	3.248565197	-7.893159389	8	HPM	0.015900423	-0.017474705
LB10	AGGGAGTAGCCGCCTA-11	3.26202774	-8.46412468	8	HPM	0.003796575	-0.003445261
LB10	AAATGCCAGTTTCCTT-11	3.301375628	-4.866175652	9	SHF	0.033844233	0.051377539
LB10	CATCAGAGTAGGACAC-11	3.328995705	-7.581434727	8	HPM	-0.000342777	0.049178686
LB10	GGACAAGTCTTAACCT-10	3.33796072	-4.365560055	6	SHF	-0.040396827	-0.000349447
LB10	ACTTGTTAGGCGACAT-8	3.34102726	2.462017298	6	FHF1	0.022232115	0.009941678
LB10	CCTCAGTCAATAGCAA-11	3.352673054	-4.632620335	5	SHF	0.005951982	0.031264223
LB10	CTAGCCTGTAAATGAC-11	3.385093689	-4.859277248	8	SHF	-0.013311627	0.056515713
LB10	CACATAGCAATACGCT-8	3.38959384	2.481051445	6	FHF1	0.011929362	0.006927307
LB10	AGAATAGGTCGCATAT-11	3.389981747	-6.385751247	4	SHF	-0.003479896	0.074578572
LB10	GTATTCTCATGCCCGA-11	3.396574259	-7.762252331	9	HPM	0.029212906	0.028804252
LB10	CATTCGCCATGCCTAA-8	3.396687984	2.764205933	6	FHF1	0.021346017	0.008444431
LB10	TCTCTAAGTCATCCCT-11	3.464238882	-6.290522575	9	SHF	-0.016157552	0.042416677
LB10	ATTGGACTCTGCAAGT-10	3.467543602	-4.280227184	8	SHF	-0.006396763	0.026488959
LB10	TCAGGTACACAAGACG-8	3.468407869	1.052706957	5	FHF1	-0.009974731	0.010573803
LB10	GGACAGAGTCATATCG-9	3.495866776	-7.217798233	8	HPM	0.00214694	-0.004998844
LB10	CGCTATCCAGGACGTA-11	3.501265287	-3.561072111	6	SHF	0.047590088	0.010232492
LB10	TCGTAGATCGTGTAGT-11	3.515164137	-5.583685875	9	SHF	0.002844508	0.035989384
LB10	CATCCACAGCGTCAAG-9	3.547068119	-6.959026814	5	HPM	0.033671496	0.05640548
LB10	CGGACACAGTGTTTGC-9	3.549913645	-2.875384331	6	SHF	0.086820493	0.053600323
LB10	ACGATGTTCTTCGAGA-9	3.552118778	-3.794243097	5	SHF	0.051924734	0.028386202
LB10	ACACCAATCATTGCGA-9	3.55460453	-2.125897408	8	SHF	0.074701324	0.069604721
LB10	GGACATTGTTAGAACA-8	3.564630508	-2.276380062	8	SHF	-0.002262429	0.039994197
LB10	TGTTCCGAGGGCTTCC-9	3.574525595	-3.224565744	6	SHF	0.05247526	-0.008382873
LB10	GCTTGAACACCAGGTC-8	3.580262661	2.565520525	6	FHF1	0.028157759	-0.008175488
LB10	ACTTTCATCGTTGCCT-8	3.585599184	-2.898275852	6	SHF	0.016579214	0.046838494
LB10	TGCCCATCATCTGGTA-11	3.591538191	-7.617564678	8	HPM	0.03207686	0.024199797
LB10	TGAGCCGCACTTAAGC-9	3.602297068	-7.57221508	9	HPM	-0.02482844	-0.032005934
LB10	ACCCACTCATCAGTAC-11	3.606534243	2.909892082	6	FHF1	-0.003524323	-0.002200922
LB10	CTGCTGTCAAGCTGGA-9	3.610453367	-0.679652333	9	MMP	0.088803812	0.023337468
LB10	CAGATCAAGATCCCGC-11	3.611811399	-3.540716648	6	SHF	0.053559388	0.043954263
LB10	AGAGCGAGTCGCTTTC-10	3.624557972	-3.21407938	9	SHF	0.053899	-0.033479676
LB10	GTCTCGTAGGCATGGT-7	3.624765158	-2.412185907	5	SHF	0.103442843	0.06387812
LB10	GTACGTAGTCTTTCAT-6	3.626522779	0.150130481	9	FHF1	0.085348359	-0.000580099
LB10	TTCTCAATCCGTTGCT-8	3.632997751	2.485430002	6	FHF1	0.022850985	0.000651705
LB10	TGTCCCATCCAATGGT-11	3.665966988	-3.712730646	6	SHF	0.063588993	0.068932679
LB10	TAGACCACAATGACCT-11	3.682086945	-4.532866001	9	SHF	0.058291791	0.06152371
LB10	CCTACCAGTCCTCTTG-11	3.699203968	0.532621562	6	FHF1	0.031117375	0.028683804
LB10	ACGCCGAGTAGTACCT-11	3.722680092	-3.909695864	6	SHF	0.040468274	0.046609988
LB10	ACAGCCGCACAGAGGT-10	3.736137629	-3.909353256	9	SHF	0.034583541	0.019521158
LB10	GACTAACTCTTGAGGT-6	3.742195845	0.424301773	9	FHF1	0.067761663	0.00421271
LB10	GGTGCGTTCTGTTTGT-10	3.745254517	-5.05471611	6	SHF	0.049369662	0.067481183
LB10	AGGGTGAGTAACGCGA-8	3.788711309	1.404785275	9	FHF1	0.032368202	0.04008249
LB10	TCAGGTAGTGCATCTA-10	3.791030884	-4.890300751	9	SHF	0.022421303	-0.001424055
LB10	CTAATGGCAGGGAGAG-11	3.792368889	8.12299633	6	HMB	-0.007739245	0.05500962
LB10	TTAGTTCTCGCAAACT-11	3.803409815	1.231598973	6	FHF1	0.020779535	0.023935418
LB10	ACTGATGTCGGAAACG-11	3.804312229	8.295580864	8	HMB	-0.000580175	0.040828926
LB10	AACTTTCTCACATACG-11	3.811484098	1.417949915	8	FHF1	-0.013414745	0.03150676
LB10	AAACCTGTCGAATGCT-10	3.820623159	7.833893299	8	HMB	-0.02270215	0.070918338
LB10	CGTAGGCTCATAAAGG-10	3.825897455	-6.277715683	6	SHF	0.029226736	0.017521843
LB10	CGAACATTCTGCTTGC-11	3.82658577	2.43026495	9	FHF1	-0.017294837	0.020670115
LB10	CCATGTCCAGTGAGTG-9	3.844689846	1.220421314	6	FHF1	0.002131938	0.028550596
LB10	TGGCGCAAGTGAACGC-11	3.85257864	7.085874081	9	HMB	-0.038755345	0.084530881
LB10	ACTGAACCAAGTTAAG-8	3.861629963	1.015110493	9	FHF1	-0.00995597	0.044474283
LB10	CTCTACGTCATGCATG-10	3.863916397	-6.040086746	5	SHF	0.046562581	0.059291735
LB10	ATCGAGTTCATTGCCC-11	3.869407415	-2.874292612	8	SHF	0.019467407	-0.013295513
LB10	CCTACACCACGCGAAA-9	3.871100426	-5.915586472	9	SHF	0.024810941	0.029304891
LB10	TGAGCCGCATGAACCT-11	3.886755943	2.311962366	6	FHF1	0.004817107	0.037465107
LB10	CGACTTCAGGATGGTC-10	3.88937974	-3.692400932	6	SHF	0.05711728	0.0499623
LB10	ACTGATGCAACACCCG-8	3.892015219	1.22919035	8	FHF1	0.036523255	-0.000393834
LB10	GTAGTCATCCCAACGG-9	3.898475409	1.416690111	9	FHF1	0.060328731	0.008419078
LB10	CGGCTAGTCAGGCAAG-10	3.901901484	8.106420517	6	HMB	-0.005576747	0.070156983
LB10	CTGGTCTGTCAAGCGA-9	3.904510498	-4.000727654	6	SHF	0.018540565	0.035317898
LB10	GCTGCGATCTGTACGA-11	3.907550335	-3.618911743	6	SHF	0.032189219	0.062773263
LB10	CAACTAGGTCCTCCAT-10	3.915552139	-5.81792593	9	SHF	0.04224715	0.065577508
LB10	AGGGTGACAACTTGAC-9	3.915683031	7.309830189	9	HMB	0.012459181	0.09345957
LB10	GTCACGGGTCGAACAG-10	3.927974701	7.124886513	9	HMB	-0.007679587	0.102643341
LB10	CACTCCATCGCAAGCC-11	3.931471586	-4.038002014	6	SHF	0.04532415	0.059146353
LB10	ACGCAGCTCGATAGAA-11	3.94215107	-4.223930359	9	SHF	0.048881118	0.029634555
LB10	ATAGACCAGTAATCCC-11	3.949734211	-2.377570391	6	SHF	0.078732563	0.063070471
LB10	AGCAGCCCACACAGAG-11	3.949833393	7.293897629	9	HMB	-0.039433549	0.094169671
LB10	CGGCTAGCACGGTAAG-11	3.949967861	-6.903793812	9	HPM	0.01922363	0.04243645
LB10	AGCGGTCGTCTTCTCG-10	3.955746889	-6.348096371	9	SHF	0.02044169	0.017929085
LB10	GATGCTAAGTGTACTC-11	3.962203026	-4.035860538	6	SHF	-0.023124892	0.004433025
LB10	AGTCTTTTCATTCACT-11	3.969148874	-2.659340143	9	SHF	0.053272179	0.017013553
LB10	GGGCATCAGTGTACTC-11	3.977909803	-6.36646843	9	SHF	0.016597533	0.037360496
LB10	TGTGGTATCTTACCGC-11	3.985150576	-0.329921663	8	MMP	0.053288255	0.017930219
LB10	ACGAGCCTCGATAGAA-9	3.986613512	1.152878761	8	FHF1	0.030788612	0.042618692
LB10	GCCTCTATCATGCATG-10	3.992880106	8.371063232	9	HMB	-0.010015385	0.060366959
LB10	TTTATGCAGTGTTAGA-10	3.997212648	1.037477612	8	FHF1	-0.02295058	0.024664415
LB10	CGTCAGGTCCTACAGA-9	4.001746655	7.230068207	8	HMB	-0.003027127	0.082252162
LB10	GACGGCTTCTCGAGTA-11	4.014881134	-3.887592077	9	SHF	0.042376866	0.055612694
LB10	GCATGCGCATACGCCG-10	4.021081924	-6.690852642	8	SHF	0.01649427	0.039233699
LB10	GTCTCGTCATGACGGA-11	4.029957771	7.516611576	5	HMB	-0.028685379	0.071988962
LB10	ATCACGAAGCTCCCAG-10	4.031730175	8.344844818	8	HMB	-0.019273487	0.052487791
LB10	ACAGCCGAGACAGGCT-11	4.035387516	-5.007596016	5	SHF	0.007575866	0.042002922
LB10	CGAATGTGTCAACATC-11	4.037559032	-6.317380905	8	SHF	0.030975093	0.054032684
LB10	GACCAATCAAATACAG-11	4.03908205	1.031254292	9	FHF1	0.013083973	-0.036862908
LB10	GATGCTACATCGATGT-9	4.047291279	7.938949108	6	HMB	0.015443476	0.070402843
LB10	TGCTACCTCATAAAGG-11	4.049815655	1.298797846	6	FHF1	-0.04317109	0.011625712
LB10	AAGTCTGTCATTGCCC-9	4.054028511	6.948474407	8	HMB	-0.00214556	0.110641401
LB10	ACGGAGATCTCCAACC-9	4.060535431	7.797935963	8	HMB	0.011609037	0.083521805
LB10	GACCTGGAGGATTCGG-10	4.060639858	-6.342932224	9	SHF	0.027857319	0.071279682
LB10	CCTTCCCCAGCTGTGC-11	4.064119339	7.789246082	9	HMB	-0.041346871	0.086119738
LB10	GGACAAGTCTGGTATG-10	4.069410801	-5.296480656	8	SHF	0.034064208	0.059691886
LB10	ACGATGTTCCAAACTG-11	4.072184563	-3.760997057	6	SHF	0.047781944	0.031846341
LB10	TGAGCCGAGGTAGCTG-11	4.07300806	8.42193222	6	HMB	-0.003543634	0.064914158
LB10	CGATTGAAGAGGTACC-9	4.084385872	-4.644238472	6	SHF	0.011293862	0.041963032
LB10	AGAGCGAAGGATGGTC-9	4.085939407	-5.297510147	6	SHF	0.028790706	0.068867893
LB10	CGCGGTACATAACCTG-11	4.093842983	-3.538014412	9	SHF	0.032019947	0.017487817
LB10	CTCTACGAGCGGATCA-11	4.098137856	-5.896070957	5	SHF	0.025517798	0.084361063
LB10	GCTGCTTAGGGCACTA-11	4.09891367	-5.871880531	6	SHF	0.02577549	0.075664308
LB10	CCTACCAGTACCGAGA-11	4.100159645	-3.302770138	9	SHF	0.036523152	0.01104336
LB10	AGCATACTCCGTAGTA-10	4.122326374	1.111440063	6	FHF1	-0.001652733	0.014744754
LB10	AGAATAGTCGGTCCGA-11	4.127596855	7.47895813	9	HMB	-0.031413365	0.091247945
LB10	CGGAGCTCACACAGAG-10	4.141698837	1.869396091	9	FHF1	-0.042726355	0.029715148
LB10	GGCGACTAGTTAACGA-11	4.146149635	-2.989895105	8	SHF	0.011572503	-0.002723351
LB10	CGCCAAGTCAGGCAAG-9	4.150505066	-3.144442797	8	SHF	0.083962038	0.060579841
LB10	CGACTTCCAGGATTGG-10	4.164371014	2.386729479	6	FHF1	-0.043146096	0.021744527
LB10	GCGCAGTGTCGTTGTA-10	4.169481754	8.771889687	9	HMB	-0.008622852	0.04625483
LB10	ACTGAGTAGAAGGCCT-11	4.172913551	-4.448568344	8	SHF	0.038932176	0.054996072
LB10	TCTGAGATCTTAGCCC-9	4.182110786	-5.134325981	8	SHF	0.017687886	0.095869419
LB10	TCATTTGTCATCGGAT-11	4.184881687	7.776779175	9	HMB	-0.043330508	0.085587677
LB10	GGTGCGTTCACATAGC-10	4.185041904	-3.870303631	9	SHF	0.030757297	0.027278592
LB10	CCGTGGACAATCTGCA-11	4.191416264	8.109416962	9	HMB	-0.007757375	0.08216803
LB10	TACTTACCATATACGC-11	4.196942329	1.008395672	8	FHF1	0.014118105	-0.003341208
LB10	CGCGGTAAGTGCGATG-8	4.198233604	2.607439518	6	FHF1	0.019382324	-0.008439613
LB10	GGCTCGATCCTTGACC-6	4.20273447	-1.858929873	6	MMP	0.069790419	0.034292627
LB10	CTGATAGCATATGCTG-11	4.207000256	7.675224304	8	HMB	-0.03522454	0.078218066
LB10	CTCGGGAAGAAGGGTA-9	4.22717762	-5.456158638	8	SHF	0.021738401	0.081563453
LB10	GAAACTCGTCAAGCGA-9	4.250888348	9.029175758	6	HMB	0.017555119	0.026714162
LB10	ATCATGGAGTTCCACA-9	4.259993076	1.496558666	6	FHF1	0.01679844	0.020736553
LB10	CCGTACTCACCTCGTT-9	4.270119667	7.366044521	6	HMB	-0.008778432	0.095127377
LB10	TGAGAGGGTGACCAAG-11	4.2739501	-3.955289364	9	SHF	0.023369931	0.027876757
LB10	ACACTGACATGGAATA-10	4.298620701	0.828839302	8	FHF1	0.030848645	0.014631376
LB10	ATAACGCCAATAGCGG-11	4.323786259	-4.013286114	6	SHF	-0.002928864	0.024021322
LB10	TAGACCAAGAGGTTAT-6	4.328066349	-2.451080322	6	SHF	0.052211291	0.028710218
LB10	CACACCTTCCACTCCA-6	4.32969141	0.466202199	9	MMP	0.065507464	-0.025892892
LB10	TGGTTCCGTGGACGAT-9	4.340245247	1.101227045	9	FHF1	0.07087878	0.001757015
LB10	CACACAAAGCAAATCA-9	4.346404552	8.2804842	6	HMB	-0.003761255	0.031883562
LB10	ACGCCGAAGAATCTCC-9	4.353320122	-4.606158257	6	SHF	0.005677363	0.046912241
LB10	GAACATCAGTCCGTAT-10	4.358458519	7.925662518	6	HMB	-0.035936262	0.057259104
LB10	ACGCCGATCCGCGTTT-10	4.36072588	-4.23177433	9	SHF	0.021204947	0.059712368
LB10	GATCTAGCACTGAAGG-10	4.371442795	1.323788047	10	FHF1	-0.021232971	-0.014497178
LB10	CTTGGCTGTTACCGAT-11	4.380141735	-4.639598846	6	SHF	0.034210692	0.0404747
LB10	CGCGTTTCAAGCCGCT-10	4.390600204	-2.771892786	6	SHF	0.059725621	0.011723092
LB10	GCATGTATCACATGCA-11	4.407346725	7.279839039	6	HMB	-0.056434273	0.088100324
LB10	CAAGTTGGTGAGCGAT-11	4.410184383	-4.249263763	9	SHF	0.002789499	0.010728552
LB10	GCTCTGTCAGTCTTCC-10	4.416124821	-4.220582008	9	SHF	0.011867481	0.01994093
LB10	GTGAAGGCAGCCTATA-9	4.443927288	7.441295147	6	HMB	-0.026587774	0.094229203
LB10	GCAAACTTCTCAAACG-9	4.445188046	6.691436768	6	HMB	-0.010255332	0.133184219
LB10	CTCGAGGAGATGCCTT-11	4.445428848	-3.453174829	9	SHF	0.013138137	0.024004005
LB10	TACCTTACAGACTCGC-11	4.450789452	-4.372210979	8	SHF	0.031359058	0.048860696
LB10	CTTAACTCACCGCTAG-11	4.45100069	6.023071289	9	HMB	-0.015498709	0.123357269
LB10	TGGGCGTGTGGCAAAC-11	4.45181036	6.61631012	8	HMB	-0.036441483	0.114418426
LB10	CGATTGAAGGGTATCG-10	4.466311455	-4.002739429	6	SHF	0.011538772	0.022797807
LB10	GACTACAAGTCCGTAT-10	4.473581791	-3.253177881	6	SHF	0.021653074	0.051115265
LB10	ATCACGAAGATAGTCA-11	4.477496624	0.931893885	8	FHF1	-0.026814781	-0.040964137
LB10	CATCAGATCTTGAGAC-11	4.478767395	1.224328637	8	MMP	-0.000426462	-0.001363858
LB10	TGATTTCGTTCGTGAT-10	4.480822086	6.747840881	8	HMB	-0.040955138	0.10532466
LB10	CGGAGTCAGATATACG-11	4.499709606	1.717085838	8	FHF1	-0.041306153	0.027302326
LB10	CGCCAAGTCAGCTTAG-11	4.505917549	9.337382317	6	HMB	0.009395805	0.073423704
LB10	GACTACACATGTTCCC-11	4.508450031	6.188357353	6	HMB	-0.024555409	0.133891257
LB10	CCATGTCGTTAGTGGG-11	4.518396854	6.416612625	8	HMB	-0.038429176	0.118500983
LB10	TATCTCAAGTAGCGGT-10	4.526804924	1.037019372	9	FHF1	0.012204853	0.032328094
LB10	TCTGGAAAGCGGCTTC-11	4.527213097	6.007624626	6	HMB	-0.035418205	0.120202998
LB10	ACTGATGTCTTCCTTC-11	4.538627625	8.113533974	6	HMB	-0.016632753	0.062972538
LB10	CAGAATCTCATTTGGG-9	4.544529915	7.482032299	8	HMB	-0.036259542	0.086558703
LB10	GGCGACTCATTGCGGC-9	4.550576687	8.161764145	8	HMB	0.024424921	0.057805761
LB10	CAAGAAACATCCTTGC-9	4.575810909	9.366929054	8	HMB	0.002496467	0.037754848
LB10	CCACCTAGTCTAGCCG-11	4.588529587	9.631781578	8	HMB	-0.002852678	0.045582894
LB10	TTTGCGCCAGTATAAG-9	4.599594116	2.343581676	8	HMB	-0.0011274	-0.027052361
LB10	ATTATCCCAAACCTAC-11	4.607460499	7.583286762	6	HMB	-0.053351037	0.08672924
LB10	TAGGCATGTCCAGTGC-11	4.620824814	5.353812695	9	HMB	0.008585348	0.035871076
LB10	ACACCGGAGCGTGTCC-9	4.625776768	9.791274071	6	HMB	0.000960322	0.054646484
LB10	TGACGGCAGAATGTGT-10	4.628655434	5.132819653	9	HMB	-0.002541005	0.02451159
LB10	AGGGAGTAGAAGCCCA-10	4.630307198	6.943587303	9	HMB	-0.034982215	0.105166711
LB10	TCTCTAAGTACGACCC-11	4.630365849	5.964538097	9	HMB	-0.015479811	0.134230293
LB10	AAGCCGCAGAATGTGT-10	4.639407158	7.121002674	9	HMB	-0.019409963	0.090548013
LB10	TTTGCGCAGATCGGGT-10	4.650022507	5.877753258	9	HMB	-0.008974823	0.100425006
LB10	ACTGATGGTTACTGAC-9	4.650029659	8.511332512	6	HMB	-0.01938938	0.043030471
LB10	GATCAGTCAGTTCATG-11	4.671316624	7.960848331	9	HMB	-0.040981633	0.050520415
LB10	CCCAATCTCTGGCGAC-11	4.675880909	-3.147988558	8	SHF	-0.010187426	0.009176077
LB10	CAGGTGCAGGATGTAT-6	4.67646265	0.284466267	6	MMP	0.115474827	0.005653155
LB10	CTACGTCCACACGCTG-11	4.68080616	-3.545071125	8	SHF	0.016039513	0.057915909
LB10	AACTGGTTCATTTGGG-11	4.687772751	-2.609051228	9	SHF	0.059710632	0.057478521
LB10	TCTGAGACATACAGCT-11	4.690705776	7.068412781	9	HMB	-0.041288815	0.084410288
LB10	GTGAAGGGTGACCAAG-10	4.698232174	5.67995739	6	HMB	-0.026092543	0.125554269
LB10	GGGTTGCTCCCGGATG-9	4.702668667	9.915877342	9	HMB	0.03755815	0.054766888
LB10	GAGTCCGCAGCCACCA-9	4.70408392	9.849184036	8	HMB	-0.01132758	0.058776383
LB10	GTCTCGTCACTGAAGG-11	4.70657444	5.61779213	9	HMB	0.012039797	0.034330538
LB10	CCGGGATCAAAGGTGC-6	4.735749245	8.786400795	6	HMB	-0.000306653	0.107455203
LB10	ATAAGAGGTGATGTCT-11	4.736022472	8.222658157	6	HMB	0.005348928	0.067752732
LB10	GCGCAACAGTCCTCCT-10	4.736453533	5.413198948	6	HMB	-0.000918201	0.074978954
LB10	CGGACACCAGAAGCAC-10	4.739897251	5.105233192	10	SHF	-0.00899887	-0.016225868
LB10	CTAGCCTTCACGATGT-9	4.740234852	8.887438774	9	HMB	0.00667769	0.065338574
LB10	TGAGAGGAGGAGTAGA-7	4.74757576	8.106368065	8	HMB	0.023659205	0.051182719
LB10	CCTACACGTATGCTTG-10	4.755430222	4.983528614	9	HMB	0.00107413	0.064811956
LB10	TACCTTAGTTGGACCC-9	4.756703377	11.39932919	9	PE	0.027184231	0.007925722
LB10	GTCTTCGGTCGAAAGC-7	4.758442879	9.331851959	6	HMB	0.023709745	0.086787168
LB10	TGACAACAGATCCCAT-11	4.759659767	7.588605404	10	HMB	-0.044188967	0.079998171
LB10	CTTACCGAGTATGACA-10	4.778193474	6.570494175	6	HMB	-0.031686918	0.11193222
LB10	TGTCCCACATACGCTA-9	4.781742096	9.963906288	6	HMB	0.00400101	0.017346543
LB10	GTGTTAGAGAAACCAT-10	4.786437511	5.300056458	9	HMB	-0.000211186	0.096136611
LB10	CGATTGACACTGTTAG-11	4.792322159	1.705675125	9	FHF1	-0.022667396	0.039236189
LB10	GCGCGATGTCCGAACC-11	4.792387009	6.420826435	9	HMB	-0.041994842	0.122679408
LB10	GAATGAATCTTGGGTA-8	4.793679714	7.266007423	6	HMB	-0.034557768	0.094712228
LB10	CAGAGAGCACCATGTA-11	4.799931049	5.392600536	6	HMB	0.00500437	0.06656573
LB10	GATCGCGCACACTGCG-7	4.800629616	7.29719305	6	HMB	0.025729518	0.021457095
LB10	CCGGGATAGAAACCTA-10	4.80462265	-2.800670147	8	SHF	0.025492365	0.047136007
LB10	GGGACCTGTAATTGGA-11	4.809839725	6.477921963	8	HMB	-0.042589707	0.112460144
LB10	TGCCAAATCCGGGTGT-9	4.813214779	8.0228405	6	HMB	-0.022197434	0.09612258
LB10	GCATGATGTGTATGGG-6	4.836435795	9.501807213	9	HMB	0.017968627	0.078904944
LB10	TCCCGATAGGGCACTA-6	4.846750736	0.124507166	9	MMP	0.065761444	-0.001753786
LB10	AGCATACAGTGAACAT-10	4.864393711	0.799740136	9	FHF1	0.010450985	-0.020019877
LB10	TGGGAAGAGTATTGGA-10	4.8792696	5.790162086	9	HMB	-0.006272939	0.125996135
LB10	GTCAAGTTCAGGCAAG-7	4.879558086	10.04088879	6	HMB	0.026766008	0.056614994
LB10	AGGGAGTTCTTTACAC-11	4.883815289	7.655864239	9	HMB	0.00872666	0.091251926
LB10	CGACTTCTCCATGAGT-11	4.90303278	8.073488235	9	HMB	-0.018803812	0.080454513
LB10	TGAGAGGCAGATTGCT-7	4.915663719	6.257582188	10	HMB	0.052765554	-0.023969976
LB10	TGTTCCGCAAGCCTAT-10	4.917962551	6.051976681	9	HMB	-0.035157899	0.101163563
LB10	TTGCGTCAGCGTTGCC-7	4.923557281	10.02046585	9	HMB	0.027307534	0.064233424
LB10	ACTTACTCATACGCCG-10	4.926683903	5.580935955	8	HMB	0.002061743	-0.020193125
LB10	ATTGGTGAGCCACGCT-9	4.928587914	-2.609056473	8	SHF	0.085855382	0.05512472
LB10	CAGTAACCAAGCGAGT-6	4.936923504	7.792574406	9	HMB	-0.012396288	0.097885717
LB10	GTGGGTCCAGACACTT-9	4.948649406	6.127225399	6	HMB	0.034494936	-0.01854384
LB10	CACAGGCAGACCCACC-11	4.954682827	5.89047718	6	HMB	-0.008353821	0.033636468
LB10	TCGCGAGGTGAGCGAT-11	4.956161022	0.915055275	6	FHF1	-0.078946638	0.035360432
LB10	CAACCAACATTTGCTT-10	4.967895031	0.477728367	9	FHF1	0.001166581	0.030671539
LB10	ACGATGTCATCGATGT-11	4.973749161	-2.71863389	10	SHF	0.022565258	0.040805863
LB10	GTGCGGTCAGGTCGTC-10	4.97701931	10.71595097	8	PE	0.009560219	0.062375093
LB10	GCAATCAGTCCATGAT-7	4.98170805	10.66296387	6	PE	0.033057884	0.0281775
LB10	TCGGGACGTGTTGGGA-7	4.9832654	5.837439537	9	SHF	0.005755171	0.003405055
LB10	GTAACTGCACAACGTT-8	4.987560272	8.220193863	6	HMB	-0.027643008	0.071092279
LB10	ATTATCCTCAACTCTT-11	4.997860432	7.99151516	9	HMB	-0.006666243	0.056271045
LB10	TGACTAGAGTACGTAA-11	5.006075382	6.304924488	6	HMB	-0.027718759	0.117609794
LB10	CCTTACGGTTAAAGTG-7	5.033855438	9.594382286	9	HMB	0.053975517	0.049625751
LB10	ACGGGCTAGCGGCTTC-11	5.045036793	2.204401493	6	FHF1	-0.075526623	0.049452366
LB10	TTAGTTCCACGAGAGT-10	5.05677557	8.386507034	6	HMB	-0.012374278	0.066947591
LB10	GATCGCGCAGTATGCT-11	5.073582172	-2.531238794	9	SHF	0.047179346	0.048923262
LB10	CGAGAAGAGACTAAGT-11	5.076762199	8.400209427	6	HMB	-0.004364607	0.059210519
LB10	TCGAGGCCATGGGAAC-7	5.082605362	7.085051537	6	HMB	0.033199521	-0.032212396
LB10	CGCGTTTAGAATAGGG-7	5.08487463	9.03195858	6	HMB	-0.027760048	0.093375632
LB10	CACATTTTCTACTATC-10	5.107302666	0.494335502	10	FHF1	0.067640638	-0.025731768
LB10	ATTGGACCATGTCTCC-11	5.121438503	1.006080747	9	FHF1	-0.051076369	0.04357796
LB10	TTGGAACAGCAATCTC-11	5.145929337	9.952109337	9	HMB	0.006199707	0.075607669
LB10	ACGATACCACGAAATA-11	5.157868385	9.23490715	9	HMB	-0.020458671	0.067810885
LB10	ATCACGATCACTTATC-6	5.159264565	0.398584455	8	FHF1	0.058963106	-0.007429629
LB10	GTCAAGTTCCACTCCA-6	5.159814835	8.674279213	9	HMB	0.008042996	0.018001442
LB10	CAGAATCGTAAATACG-9	5.167458534	7.179235935	6	HMB	-0.053521914	0.113469913
LB10	GGATGTTTCATGGTCA-11	5.172028542	8.064195633	9	HMB	-0.021149552	0.033450864
LB10	ACTGTCCGTCTAACGT-11	5.188043118	-2.498679638	6	SHF	0.017096959	0.019824426
LB10	ATTCTACTCTCTGAGA-6	5.19931078	8.140589714	9	HMB	0.024559408	0.005621601
LB10	CCAATCCAGCGCTTAT-10	5.200160503	0.980445445	9	FHF1	-0.07688121	0.048556554
LB10	GACGTTACAGTATCTG-10	5.207578182	7.005589485	10	HMB	-0.0232533	0.092937456
LB10	CTACCCAGTTACTGAC-6	5.219166279	7.706138134	9	HMB	0.022442387	-0.027289541
LB10	ACAGCCGGTTGCTCCT-7	5.226891518	4.988172531	10	SHF	0.058825168	-0.018533072
LB10	GAACCTAAGGTAAACT-8	5.227112293	7.99947691	6	HMB	-0.038408966	0.053372402
LB10	GTGGGTCGTCAAACTC-11	5.237236977	1.566385984	6	FHF1	-0.040216055	0.040847591
LB10	GTCACGGCACCAACCG-10	5.238408089	-2.345723391	6	SHF	0.019387086	0.022725452
LB10	TAAACCGTCACGCATA-8	5.250581264	0.317490697	10	FHF2	0.004102684	0.004429375
LB10	AGCTCTCCACCTGGTG-9	5.26326704	9.137660027	9	HMB	-0.031734225	0.082025318
LB10	ACTGAGTTCAAAGACA-9	5.277754307	8.144593239	6	HMB	-0.051376663	0.074725434
LB10	AGGGATGTCAAACAAG-10	5.283405781	9.799785614	9	HMB	0.013740592	0.086366066
LB10	TGGGAAGCACCTGGTG-7	5.28945303	8.029860497	10	HMB	0.017690865	-0.037263407
LB10	TTTATGCCAGCCAATT-11	5.293896198	0.431792825	6	FHF1	0.021977584	0.002799956
LB10	GCGACCACATCGACGC-6	5.302408218	9.214449883	9	HMB	0.015254128	-0.054925866
LB10	GATCTAGTCCTTGGTC-6	5.311257362	-0.09387292	9	MMP	0.079105916	0.00634154
LB10	TAGAGCTCACATTAGC-8	5.314192295	8.318291664	6	HMB	0.003257903	-0.001273745
LB10	CTCTGGTAGGCCCTTG-11	5.319700241	11.06906796	9	HMB	-0.000102342	0.031041369
LB10	ACATGGTGTAACGACG-11	5.321229458	1.795467138	6	FHF1	-0.046804496	0.032381078
LB10	GATCAGTCACACTGCG-10	5.337111473	1.065818191	9	FHF1	-0.022887984	0.050908677
LB10	GAATAAGGTGGCCCTA-8	5.338986397	8.209118843	9	HMB	-0.019875519	0.056167485
LB10	TGCCAAAGTAATCACC-6	5.346337795	8.955259323	9	HMB	0.009632083	0.028549718
LB10	AGGTCCGAGTGAACAT-11	5.351156235	1.039167166	9	FHF1	-0.026069632	0.034178385
LB10	CAGGTGCCATCTGGTA-6	5.35301733	8.866602898	9	HMB	0.010227646	-0.005688959
LB10	ACTGAGTGTCCCGACA-6	5.355275154	0.637057483	6	FHF2	0.068930586	-0.040593983
LB10	ATCATCTTCCACGAAT-10	5.355504513	7.877334595	10	HMB	-0.015275179	0.072698708
LB10	CTAAGACGTTATCCGA-6	5.362836361	0.125079557	9	FHF2	0.074473537	0.014254292
LB10	AGGTCCGAGGACGAAA-10	5.364527225	0.645416737	6	FHF1	-0.013917949	0.027192857
LB10	TCATTACGTGATGATA-9	5.37285471	7.120415211	6	HMB	-0.041623293	0.106106664
LB10	AAGACCTAGTTTGCGT-6	5.376241684	0.258485228	10	FHF2	0.086789682	0.009707367
LB10	CCTAGCTTCTGGAGCC-6	5.377301693	9.903600693	9	HMB	0.033677852	-0.002646118
LB10	TCGTAGATCAGGCAAG-7	5.397067547	10.29138279	6	HMB	-0.00785964	0.038147167
LB10	AACTCTTTCAGTGTTG-6	5.398663998	10.35983753	9	PE	0.023591171	-0.024301996
LB10	GGGCATCGTGTTTGTG-6	5.425041199	8.403859138	9	HMB	0.002932731	0.008877626
LB10	GCCAAATAGCTTTGGT-8	5.432300091	7.60308075	6	HMB	-0.001014594	-0.001320043
LB10	GGGCATCCATCGTCGG-8	5.432833672	7.068648338	6	HMB	-0.007072527	-0.020837555
LB10	ACATACGCAAACAACA-8	5.441370964	8.176617622	6	HMB	-0.001645788	0.001318486
LB10	CTCGTCATCGAATCCA-6	5.445889473	10.75158882	10	PE	0.0181238	-0.020322241
LB10	GTCGTAACAGGTCGTC-11	5.450643539	1.584979177	9	FHF1	-0.062882391	0.027235755
LB10	GACTACAGTACCTACA-10	5.450852394	0.176304415	6	FHF2	0.090833585	-0.012337451
LB10	CACATTTCAGTAACGG-9	5.451918125	1.386289716	6	FHF1	-0.028598318	0.031920862
LB10	TGCTACCTCCCTTGTG-9	5.466562271	10.28006458	6	HMB	-0.030945127	0.024560358
LB10	CGAGCACCATATGCTG-10	5.469486237	-2.112838507	6	SHF	0.070848825	0.040813424
LB10	ATGCGATCAAAGGAAG-6	5.486656666	7.678204536	9	HMB	0.015354246	-0.029548831
LB10	GACCTGGCAGCATGAG-8	5.490789413	8.600975037	10	HMB	0.012855672	-0.028426094
LB10	ATAACGCTCTACTCAT-6	5.498991013	9.104263306	9	HMB	0.006931938	-0.025627147
LB10	ATCTACTTCCGCTGTT-6	5.514169693	8.841756821	8	HMB	0.010142945	-0.013996877
LB10	TCTCATATCGGCATCG-7	5.531369209	7.938568592	9	HMB	0.019405241	-0.028357288
LB10	ATTGGACGTCTTGCGG-6	5.540890694	7.365643501	6	HMB	0.01311616	-0.009076784
LB10	CATCGAAAGATCCCAT-9	5.566671371	10.12728596	9	HMB	-0.036439885	0.044166566
LB10	TGTGGTACACGTGAGA-11	5.568202972	1.467526436	6	FHF1	0.003587483	-0.000825509
LB10	TCAGGATAGTCGCCGT-6	5.57360363	8.283878326	10	HMB	0.024417897	-0.049838722
LB10	TGAGGGATCTTGAGAC-7	5.574846745	7.364704609	10	MMP	0.007082616	-0.015798708
LB10	CCTCAGTCAGCTCGCA-10	5.602895737	-2.134573221	9	SHF	0.020573053	0.031212203
LB10	CGTCAGGCAACGATCT-8	5.623847961	0.168329239	6	FHF2	-0.040057073	0.010885321
LB10	GCATGCGAGCTAGTGG-8	5.653763294	-0.728383362	10	SHF	-0.001107554	0.003164469
LB10	GCATACAGTAGCGTGA-9	5.656630039	-0.397757053	6	SHF	0.104227016	0.043096716
LB10	CACAAACAGCTTTGGT-11	5.65958643	0.670405924	10	FHF1	-0.005127801	0.011402857
LB10	GCGAGAATCACCCTCA-8	5.666726112	11.1730299	6	PE	0.022315176	-0.020230161
LB10	CGATTGACAAATACAG-6	5.670879364	0.553336918	9	FHF1	0.045519239	-0.012061703
LB10	GTGAAGGCATGGAATA-6	5.681970596	-0.337332219	6	SHF	0.061093528	0.035691684
LB10	GACTAACAGGCAATTA-7	5.705374718	7.69568634	10	HMB	0.035608967	-0.065166863
LB10	CCCTCCTGTATTCTCT-6	5.705411434	0.55943197	9	FHF2	0.064614969	-0.025443529
LB10	ACTATCTAGCTCCTTC-10	5.773181438	-0.589440823	9	SHF	0.039938548	-0.004052581
LB10	TCGCGTTGTATGAAAC-9	5.774842739	11.02818871	10	PE	-0.008410917	0.000203746
LB10	CGTCAGGGTCGCTTTC-8	5.849942207	-0.323032171	10	SHF	0.030302167	0.040623482
LB10	GACTAACGTGCAACGA-6	5.863248825	0.192671612	9	FHF2	0.052942899	-0.002361012
LB10	TTATGCTGTGATAAGT-8	5.894886494	0.087647125	9	FHF2	0.03885484	0.012125586
LB10	ACGTCAATCTTCCTTC-6	5.907958984	-0.16263032	6	MMP	0.042678885	0.034234098
LB10	GTGGGTCTCTGAGTGT-10	5.979682922	-0.787700653	9	FHF2	0.06348954	-0.00683627
LB10	CCTTTCTAGGAATCGC-6	5.981562614	0.172425076	10	FHF2	0.043865736	0.009753511
LB10	TGAGGGATCGCGTTTC-6	5.983289719	-0.202924654	10	FHF2	0.044622467	0.033073791
LB10	CAGTAACCAATGTTGC-6	5.994523525	0.134343326	9	FHF2	0.051194643	0.018150501
LB10	AACGTTGGTGAGTGAC-8	6.01217556	0.053144868	9	FHF2	0.067842879	0.016491293
LB10	GTATTCTCACTTACGA-6	6.015705585	0.0589885	9	FHF2	0.067873024	0.017365436
LB10	GCATGTACAGCCTTGG-7	6.022071362	10.87295628	10	PE	-0.018974217	0.019571396
LB10	GGTGTTATCAGCAACT-8	6.030301571	0.107850321	6	FHF2	0.121739046	0.04648225
LB10	ACACTGACAATCAGAA-11	6.06802702	-0.354139477	6	FHF2	0.069041997	0.017952206
LB10	GACTGCGGTAACGTTC-11	6.08946085	11.0297451	9	PE	-0.011873681	0.011659287
LB10	CGGACTGTCTCGATGA-8	6.096856594	-0.388942838	10	FHF2	0.030581657	0.039436255
LB10	CTAAGACTCCCATTAT-8	6.128572941	0.075942904	9	FHF2	0.114449684	0.029672777
LB10	ACCTTTATCTTAGAGC-11	6.131592274	0.496571898	6	FHF1	-0.021554312	0.007453135
LB10	CCTTTCTGTGTGCCTG-6	6.15104866	0.059418436	6	FHF2	0.005467935	0.010879033
LB10	AACCGCGTCCCAAGTA-8	6.151454449	0.363280207	9	FHF2	0.09024766	-0.016139434
LB10	TTTCCTCGTGTGGCTC-11	6.153336048	-1.606331944	6	FHF2	-0.007340953	0.010590953
LB10	ACACCCTTCGCCAGCA-8	6.15488863	0.556139469	6	FHF2	-0.029719053	0.014021459
LB10	TAGGCATCATATGGTC-8	6.168905735	0.401945114	6	FHF2	0.061799017	-0.013019839
LB10	GCTTGAATCTGGCGTG-10	6.169663429	-0.986021101	10	MMP	0.072123474	0.005877776
LB10	CTGGTCTAGTCATCCA-11	6.198912621	-0.713158309	9	FHF2	0.091074593	0.001418787
LB10	TTCTCCTAGGATGGAA-6	6.199634552	0.0420602	9	FHF2	0.03601832	0.028632231
LB10	CAGATCACAAGCCGCT-8	6.203926086	0.09160196	10	FHF2	0.000620989	0.00730788
LB10	AGCATACTCTTTAGGG-7	6.219415665	0.273558319	10	FHF2	0.115519723	0.052263651
LB10	AGGCCGTTCGAACTGT-9	6.227190018	2.477545977	9	FHF2	0.075803906	-0.004401199
LB10	ACGAGGAGTTCCATGA-11	6.244467735	0.959842324	9	FHF1	-0.038240961	0.032130729
LB10	CATGGCGCAGGCAGTA-11	6.250770569	-1.703670382	10	FHF2	0.056654316	0.037809146
LB10	TATCTCACACGGACAA-8	6.25315094	0.20055899	8	FHF2	0.039894573	0.05145839
LB10	TCATTTGCACGAAATA-6	6.254168987	-0.055950869	6	FHF2	0.031675128	0.030284068
LB10	TATCTCATCGGTCTAA-7	6.259022713	0.203720868	10	FHF2	0.088861773	0.051890963
LB10	CACACCTGTAGGACAC-8	6.262495518	-0.19256492	9	FHF2	0.012116301	0.03196782
LB10	CACAGGCCAATAGCAA-10	6.266920567	-0.482727975	9	FHF2	0.075696651	-0.018733535
LB10	GTTTCTACATGGTTGT-10	6.267653942	0.74264425	10	FHF2	0.058980488	-0.006555648
LB10	CTAGAGTAGCGATATA-10	6.288755894	0.654547453	10	FHF2	0.004124247	0.009206195
LB10	ACGATACTCGGAAATA-10	6.290510654	0.034525622	10	FHF2	0.087525868	0.002503787
LB10	CCGTACTTCTCTTATG-10	6.303905487	-0.576177835	10	FHF2	0.071994693	-0.00831347
LB10	ACACCAAAGGGCTCTC-8	6.306637287	0.17685838	6	FHF2	0.043701838	0.006794207
LB10	TTGTAGGAGGATCGCA-6	6.326253891	0.99137038	10	FHF2	0.009933737	-0.053514908
LB10	CGTTAGAAGCGCCTTG-8	6.341808796	0.020472053	6	FHF2	0.074957996	0.038434292
LB10	ATCACGACAACTGGCC-6	6.370811939	0.248049751	9	FHF2	0.010997239	0.007224819
LB10	TGGCCAGCAGCTGTAT-6	6.38185358	0.362461239	8	FHF2	0.014050723	-0.002280768
LB10	ACGATACTCCTTAATC-9	6.385122299	1.058334827	10	FHF2	0.086368543	-0.003334289
LB10	GACGTTATCAGTCAGT-10	6.403895378	-1.461598516	9	FHF2	0.073318459	0.0170944
LB10	CCTAGCTGTGTGCGTC-8	6.431399345	0.217783764	9	FHF2	0.114425558	0.01304788
LB10	GCAGCCACATATGCTG-9	6.432692051	-0.382288396	6	FHF2	0.094859867	0.069041119
LB10	GGACATTCATTTGCCC-9	6.437262058	-0.313675165	9	FHF2	0.07272833	0.044015157
LB10	CACACTCGTCTCGTTC-8	6.449327469	0.483486205	10	FHF2	-0.011495182	0.009586358
LB10	GGTATTGAGTGTTAGA-10	6.450147629	0.094500698	10	FHF2	-0.030682055	0.036426293
LB10	CACACAAAGGCCCGTT-10	6.485850811	-0.978073239	9	FHF2	0.030915243	-0.020945751
LB10	TCTGAGATCTTGCATT-7	6.510446072	1.654626727	10	FHF1	0.074402893	-0.025374764
LB10	GGACGTCTCAAGATCC-11	6.536419392	-0.975709856	9	FHF2	0.087876809	0.006106652
LB10	AGAGCGATCTGAGTGT-8	6.554173946	0.505437195	6	FHF2	0.071213094	-0.000457458
LB10	GTTCATTGTAGCAAAT-9	6.558681011	1.616438508	9	MMP	0.000304531	-0.002224326
LB10	CTCGTCATCGTGACAT-8	6.564435005	-0.498119712	9	FHF2	0.084739858	0.020661207
LB10	TTAGTTCCACGGATAG-7	6.58730793	1.563193917	9	MMP	0.019851488	-0.00928737
LB10	CATATGGTCAGGTAAA-11	6.595331192	-0.34875226	9	FHF2	0.057301642	0.063703346
LB10	ACTATCTGTATCAGTC-11	6.632212639	0.920902789	9	FHF2	0.042923716	-0.020219922
LB10	CTGCCTAGTATATGGA-9	6.638426781	0.536241949	6	FHF2	0.067822398	0.022377752
LB10	AGCGTATGTATAGTAG-11	6.643483162	0.10181348	8	FHF2	-0.006110992	0.018962239
LB10	TGGTTCCAGTGAATTG-11	6.650547028	0.218895018	9	FHF2	0.000830464	0.012902072
LB10	ACCGTAAGTAGGGTAC-11	6.653401375	-0.126797065	6	FHF2	0.000722802	0.040427198
LB10	ATGGGAGAGCTATGCT-9	6.655329704	0.238350928	10	FHF2	0.091007899	0.039552446
LB10	GGATTACAGTGCCAGA-10	6.671009064	-0.247831032	10	FHF2	0.062965215	-0.01102686
LB10	GACGTGCCAGTTCCCT-10	6.671918869	-0.941087306	10	FHF2	0.090719495	-0.008086995
LB10	TGAAAGATCATCTGTT-10	6.673839569	0.03949929	9	FHF2	-0.008022553	0.062252228
LB10	TCCCGATGTTACGCGC-8	6.67990303	0.810445845	10	FHF2	0.112901242	0.016248537
LB10	GTACTTTAGGAATTAC-11	6.682117462	0.274012744	10	FHF2	0.016135172	-0.003868052
LB10	AAAGTAGTCTCTTGAT-9	6.693781376	-0.894504905	9	FHF2	0.079615958	0.021713139
LB10	CTCTAATTCACATAGC-9	6.702247143	1.299069762	9	FHF2	0.044570791	-0.003908656
LB10	TTTGTCAAGTCCATAC-9	6.710260391	1.336455703	9	FHF2	0.050271949	-0.000857893
LB10	TACTCATCAGCTCGAC-8	6.720976353	0.520297885	10	FHF2	0.059009967	-0.00179649
LB10	GTGAAGGCATGTCTCC-9	6.722818851	-0.582552612	9	FHF2	0.090642102	0.041800841
LB10	CGTCCATCACAAGTAA-11	6.723594189	-0.094953738	10	FHF2	0.039398693	0.002682117
LB10	TGACTAGCAAGTTAAG-10	6.734625816	0.828889251	10	FHF2	0.001709885	-0.03156943
LB10	GAATAAGCAGACAAGC-8	6.764420033	-0.979987562	10	FHF2	0.044708239	0.030381959
LB10	CTTAACTGTCGAATCT-10	6.768964767	1.179248214	9	FHF2	0.044934871	-0.021300258
LB10	TGCCCTACATCTACGA-8	6.779025078	0.909445643	10	FHF2	0.00423665	-6.43E-05
LB10	TCAGGATTCTCATTCA-10	6.784376144	1.210739136	9	FHF2	0.057683281	-0.007880127
LB10	AAGACCTGTATGAATG-9	6.790634155	1.042188168	9	FHF2	0.087242053	0.033364466
LB10	GATCAGTCACGTCTCT-8	6.790938377	0.801311135	10	FHF2	0.001302196	-0.005500465
LB10	TACTTACCACGGTGTC-7	6.795835972	1.193752527	9	FHF2	0.062424996	-0.006783122
LB10	GGGAGATCATTATCTC-11	6.82433176	0.195389912	9	FHF2	0.000333398	0.013763129
LB10	CTCATTATCAGTCAGT-11	6.839605808	0.367478311	9	FHF2	0.008578247	0.008808446
LB10	CTCTAATGTTAAGACA-11	6.840507507	0.318835348	9	FHF2	-0.040567686	0.012404548
LB10	ATTATCCCAGTTAACC-8	6.862386703	1.371859312	9	FHF2	0.088757909	0.004481136
LB10	CATTCGCAGTGTACGG-10	6.87122345	-0.686570644	9	FHF2	0.07393823	-0.005390831
LB10	TTCTACAGTGATAAGT-10	6.880615234	0.108980872	9	FHF2	0.034201575	0.03603754
LB10	ACGGCCACAACTTGAC-11	6.907018185	-1.547863126	9	FHF2	0.070724217	0.040908351
LB10	ATCTGCCAGCTGCGAA-8	6.947179794	0.470135272	10	FHF2	0.119535743	0.009939386
LB10	GGCAATTAGTTAGGTA-9	6.960015297	1.25939858	10	FHF2	0.05117997	-0.015773297
LB10	TTGGCAAGTGCAGACA-9	6.960838318	-1.569853067	9	FHF2	0.062379022	0.035367422
LB10	GATGAGGCACAACGTT-11	6.961586475	-1.4938761	9	FHF2	0.070006528	0.047518005
LB10	CGTTCTGCATTTGCTT-10	6.962322235	-1.590590239	10	FHF2	0.062061615	0.037376826
LB10	AGTAGTCGTACCGTTA-9	6.979384899	1.749775171	10	FHF2	0.042856435	-0.011938595
LB10	AAAGCAACAGGTTTCA-11	6.992591381	-0.130381763	10	FHF2	0.043872225	0.000146963
LB10	ACACCAAGTGGCTCCA-9	6.999061108	1.297737241	10	FHF2	0.081560299	0.02984102
LB10	TTCGAAGGTGGGTATG-11	7.012477398	-0.907167435	9	FHF2	0.077501658	-0.029841611
LB10	CGTTCTGCACCGATAT-10	7.019208431	-1.385855079	9	FHF2	0.076006058	0.006641936
LB10	GACCAATGTGGTACAG-9	7.032851219	1.389934301	9	FHF2	0.060888093	0.031387556
LB10	CGCTTCAAGTAGCGGT-9	7.07551384	-1.289386272	9	FHF2	0.056863883	0.052129041
LB10	AACTGGTAGTGGTAGC-11	7.081393719	0.662015736	10	FHF2	0.002968419	0.011997266
LB10	GGACAAGCAAGTCTAC-9	7.100663185	1.675716877	10	FHF2	0.057314557	0.002085037
LB10	TTGTAGGAGGTACTCT-8	7.131002903	1.713052392	10	FHF2	0.056179255	0.001253778
LB10	GAGCAGATCGTCTGAA-6	7.134329796	0.998551548	9	FHF2	0.070967496	0.042803945
LB10	GGATGTTGTTCGTGAT-9	7.139822006	1.765925527	9	FHF2	0.039812036	0.016383641
LB10	GCGCGATCAATTGCTG-9	7.140771866	-1.571861386	10	FHF2	0.070053195	0.048364933
LB10	TTGGCAATCTGCGGCA-9	7.163718224	-1.412204742	9	FHF2	0.059169122	0.052761404
LB10	GACACGCAGGGAAACA-9	7.172020435	-0.494029164	9	FHF2	0.039243178	0.066820404
LB10	TCGCGTTCATTACGAC-10	7.182022572	-0.97997576	10	FHF2	0.042310739	0.004272515
LB10	CTACATTTCTGATACG-9	7.191605091	0.094798587	10	FHF2	0.073196056	0.045369851
LB10	GATCAGTCATGGTTGT-11	7.196930408	-0.340140432	9	FHF2	0.084334896	-0.026033379
LB10	CTCGTACGTTCAGACT-9	7.21757412	1.324238062	10	FHF2	0.087096569	0.005111092
LB10	AGCTTGATCATCGATG-11	7.246439457	-0.256736755	9	FHF2	0.037671995	-0.017124313
LB10	CGGAGCTGTGTTCGAT-9	7.246993065	0.873468399	9	FHF2	0.078004499	-0.000249286
LB10	CTAATGGCAGTGAGTG-7	7.252103329	1.673853874	10	FHF2	0.063163366	-0.021671721
LB10	ACACCCTAGGAACTGC-8	7.25262022	1.344130874	10	FHF2	0.07114669	-0.044982555
LB10	TGCCCATTCACAGGCC-9	7.258533001	1.143247485	8	FHF2	0.088988044	0.009869105
LB10	AAAGATGTCGCTTAGA-11	7.265851498	0.259705216	9	FHF2	0.0467896	-0.002598668
LB10	CGCGTTTCACATTAGC-7	7.268444061	1.351071239	9	FHF2	0.059418592	-0.015952426
LB10	GGGTCTGGTGCACCAC-8	7.277162552	1.555254817	9	FHF2	0.05455781	0.008797352
LB10	TGACTTTCATCCAACA-7	7.282263279	1.466009855	10	FHF2	0.052210207	-0.012837813
LB10	ACGATACAGGGTTTCT-9	7.300912857	1.792244077	9	FHF2	0.071759705	-0.014408764
LB10	CCACGGATCAACACGT-9	7.330663681	1.645111561	9	FHF2	0.079490328	-0.027507385
LB10	TCAGGATGTTTGGCGC-9	7.347255707	1.593595982	9	FHF2	0.05554268	-0.007357593
LB10	GAATGAACAACACGCC-7	7.350486279	0.488569647	9	FHF2	0.04699616	0.037475666
LB10	GTGTGCGAGCAGCGTA-9	7.35517931	2.077606678	10	FHF2	0.026197014	-0.015680504
LB10	GTGCGGTCATCAGTCA-11	7.358874321	-0.650492907	9	FHF2	0.013310658	0.007241775
LB10	TGCCCATAGGACACCA-10	7.372145653	-1.042675734	9	FHF2	0.040618415	0.00615566
LB10	CCACCTAAGCTGTCTA-7	7.374559402	1.682604909	9	FHF2	0.046069944	-0.046129308
LB10	CCGGGATCATGCCTAA-6	7.387649536	1.087937117	10	FHF2	0.04611335	0.005576121
LB10	ATTGGTGCAGCCACCA-9	7.392714024	0.260827214	10	FHF2	0.072311359	0.037860048
LB10	AGTGAGGTCCAGGGCT-11	7.400017262	-1.020788074	10	FHF2	0.005245777	-0.008917566
LB10	GACACGCCATGCTAGT-9	7.401098251	0.954426169	9	FHF2	0.081321785	-0.016229526
LB10	ATTGGACCACTGAAGG-10	7.404531002	0.94248122	10	FHF2	0.050602691	-0.004010749
LB10	TGCCCATGTGCAACTT-7	7.408258915	2.029199839	9	FHF2	0.048964916	-0.04532872
LB10	GGCTGGTGTGCATCTA-7	7.414518356	1.944458485	9	FHF2	0.028824206	-0.086812363
LB10	GACCTGGTCCAGTATG-10	7.441212177	1.024064064	10	HMB	-0.008351854	0.006718743
LB10	CCTTCCCTCGGAGGTA-11	7.446523666	-1.45296371	9	FHF2	0.031178798	0.014562521
LB10	TACGGTAGTAGCGATG-9	7.44911623	1.942083716	10	FHF2	0.05033324	-0.042812721
LB10	TGAGCCGAGGACAGCT-8	7.459270477	1.910474896	9	FHF2	0.048791566	-0.038365703
LB10	GTATCTTGTTGAGTTC-9	7.464119434	1.910666704	10	FHF2	0.038923868	-0.030198259
LB10	GACAGAGGTCCCGACA-9	7.528597355	1.743148565	10	FHF2	0.067472627	-0.043299909
LB10	CCCATACAGCTACCGC-9	7.550618172	-0.932668209	9	FHF2	0.046382807	0.05933619
LB10	CCTAAAGGTTTGACAC-7	7.565555096	1.019803405	10	FHF2	0.062002262	-0.004428533
LB10	TGAGAGGCAGTTAACC-9	7.578275681	1.36475873	10	FHF2	0.083335152	-0.047429389
LB10	GATTCAGTCGTCCAGG-9	7.590537548	2.002833843	9	FHF2	0.05538343	-0.025543711
LB10	GCATGATGTCCGAAGA-11	7.599025249	-0.262112111	9	FHF1	0.008409632	0.000346091
LB10	AATCGGTTCAGCCTAA-11	7.606008053	-0.849245906	10	FHF2	0.017580183	0.005572153
LB10	TGCGGGTCAAGTTCTG-10	7.610388279	-1.169658184	10	FHF2	-0.001458952	0.005517942
LB10	GATGCTAAGAAGAAGC-9	7.628439426	0.898059487	10	FHF2	0.062391321	0.005645533
LB10	TTCCCAGCATCGGAAG-11	7.639899731	-0.61577183	10	FHF2	0.002972793	0.003686058
LB10	TACAGTGGTACGACCC-9	7.643581867	-0.500496984	10	FHF2	0.029872779	0.055657652
LB10	TGGGCGTAGAGACTTA-7	7.648550034	1.822150826	10	FHF2	0.080014582	-0.039831168
LB10	CGTTCTGAGTAGGCCA-10	7.6606493	-0.695174575	10	FHF2	0.006170341	0.0053296
LB10	AGGCCGTGTCACCTAA-11	7.687463284	-0.919504225	10	FHF2	0.007905162	0.015148546
LB10	TTGGAACCATACGCCG-7	7.697410107	1.826161146	10	FHF2	0.060412346	-0.041080432
LB10	AGAATAGTCCACTCCA-9	7.721898556	0.680133939	10	FHF2	0.059363963	0.043451558
LB10	TACGGTACAGATCGGA-8	7.767338276	0.686646819	10	FHF2	0.072517343	0.011441199
LB10	TGCTACCGTTCAACCA-11	7.769333839	-0.876018226	10	FHF2	-0.007489495	-0.015607143
LB10	TCGCGTTGTCTCAACA-9	7.784331799	1.949689865	10	FHF2	0.051878272	-0.042933807
LB10	GGACAAGAGCTAGTTC-7	7.818506241	-1.417350054	9	FHF2	0.008292609	0.012591309
LB10	AGATCTGAGGCCCTTG-11	7.834211826	0.885619223	10	FHF2	0.032650735	-0.022584562
LB10	CGTGAGCCACATTCGA-10	7.844754219	-0.09387362	10	FHF2	0.019553453	0.008860562
LB10	AATCGGTAGTCCAGGA-11	7.854326248	-0.943289399	10	FHF2	0.026401301	0.008219088
LB10	CTCGAGGGTTGACGTT-9	7.856737137	1.363278508	10	FHF2	0.050012278	-0.014182898
LB10	GGGCATCAGTTGTCGT-10	7.861451626	-0.4868128	10	FHF2	0.002814727	-0.020730075
LB10	GGGACCTGTCAGTGGA-10	7.926945686	-1.331266165	10	FHF2	0.034484596	0.02270163
LB10	AGTGTCAAGCGATGAC-10	7.932404995	-1.341711402	9	FHF2	0.028320576	0.011720475
LB10	CTCACACAGGGTCGAT-8	7.968695164	0.201133519	10	FHF2	0.07753485	0.049429618
LB10	GTCTTCGCACCTGGTG-11	8.01634407	1.158757925	10	FHF2	0.039264169	-0.018304665
LB10	GACCTGGAGCAGATCG-10	8.054347038	1.034475446	10	FHF2	0.023534812	-0.011777222
LB10	CATGCCTTCGCATGAT-11	8.060277939	-1.085454583	10	FHF2	0.018320335	0.001320554
LB10	GGGAATGGTGCAGGTA-7	8.066094398	1.231229067	10	FHF2	0.053557825	-0.033137749
LB10	ATGCGATTCCAATGGT-9	8.069111824	1.145714283	10	FHF2	0.052765384	-0.006496981
LB10	ACGCCGATCTCGAGTA-9	8.140728951	0.791982412	10	FHF2	0.04190252	0.008212922
LB10	AGATTGCGTTGCGCAC-10	8.141563416	1.353710294	10	FHF2	0.036385958	-0.027762064
LB10	TAAACCGAGAAAGTGG-8	8.155506134	1.084274888	10	FHF2	0.031748511	-0.000155219
LB10	CTAACTTAGAAGGCCT-11	8.15960598	-0.017299002	10	FHF2	0.043480444	-0.021931025
LB10	TTGAACGTCCACTGGG-7	8.170998573	1.412739754	10	FHF2	0.044975999	-0.051615842
LB10	GCAAACTTCGCAAACT-11	8.175132751	-0.703886509	10	FHF2	0.006822601	-0.025295774
LB10	CTAATGGGTCCGCTGA-11	8.256158829	-0.31580022	10	FHF2	0.013400364	0.011354348
LB10	ATGCGATAGATGGGTC-10	8.287039757	0.985195994	10	FHF2	0.00157313	-0.007651246
LB10	TCGCGAGTCAAGCCTA-11	8.301352501	-0.629477978	9	FHF2	0.000270527	-0.0063489
LB10	GTATCTTTCGTGGTCG-10	8.307706833	-0.03281771	10	FHF2	0.026990031	-0.008464877
LB10	GTTCATTCACGAAGCA-11	8.322902679	-0.260521412	10	FHF2	0.034700175	0.003129231
LB10	AGCCTAAGTGATGTGG-11	8.338494301	0.556497693	10	FHF2	0.038108431	-0.033270016
LB10	TGACTTTAGATGGCGT-11	8.365461349	-0.575778782	10	FHF2	0.025373266	-0.003176965
LB10	CATTCGCGTAAACGCG-11	8.422317505	-0.880058467	10	FHF2	0.004472443	0.006279093
LB10	TTGCGTCGTTCCACGG-11	8.454508781	0.746213019	10	FHF2	0.021081398	-0.030731755
LB10	TAGACCATCGGCATCG-11	8.456501007	-0.763934314	10	FHF2	0.026508231	0.021239772
LB10	TTCGAAGTCCTCCTAG-11	8.458725929	0.537655532	10	FHF2	0.024673008	-0.013412683
LB10	GCATGTACAGGGTATG-11	8.460158348	-0.371557385	10	FHF2	0.022170771	0.011482629
LB10	AAGTCTGCACGGTAGA-10	8.542160988	0.605927765	10	FHF2	0.025144353	-0.0245112
LB10	AGAGCGAAGGCAAAGA-9	8.593248367	0.382086396	10	FHF2	-0.000395031	0.067528699
LB10	GGGTCTGAGTATGACA-9	8.598925591	0.526422143	10	FHF2	0.017623432	0.040080186
LB10	CCACCTACAACCGCCA-11	8.607383728	-0.446413785	10	FHF2	0.003278167	0.002970183
LB10	AGGCCACTCGGATGTT-11	8.630834579	0.056827229	10	FHF2	0.008629342	-0.022083981
LB10	GTTCTCGAGATGTCGG-11	8.665960312	0.367943347	10	FHF2	0.011042955	-0.008719669
LB10	CCATGTCGTCAAACTC-9	8.779295921	-0.098007604	10	FHF2	0.02412165	0.048183087
LB11	CCATGTCTCATAGCAC-8	-11.02427864	7.111071587	17	PN	0.014957879	0.053338696
LB11	GATCAGTTCAAGGTAA-10	-10.99415207	7.258404255	17	PN	0.000397243	0.011700177
LB11	AGCGTATCAGGTCGTC-8	-10.98962212	7.125980854	16	PN	0.01212598	0.045125311
LB11	ACCTTTAAGAATCTCC-10	-10.98813343	7.131122589	16	PN	0.012578769	0.002182363
LB11	CGACTTCGTCATGCAT-8	-10.95271492	7.058551788	17	PN	0.01520182	0.015056892
LB11	GAAACTCCAGCTCGAC-8	-10.94721699	7.045959473	17	PN	0.007955981	0.055065985
LB11	GAATAAGCATTCCTGC-7	-10.85897827	6.918641567	17	PN	0.009736841	0.044820748
LB11	CTCGTCACACCGAAAG-9	-10.80397415	7.00699091	17	PN	0.007880446	0.033844151
LB11	GACTACATCACTTCAT-9	-10.79695702	6.844977856	17	PN	0.008113759	0.016989498
LB11	TCAATCTAGGTGCTAG-10	-10.77630329	7.232134819	16	PN	-0.001410189	0.030770281
LB11	GCGGGTTCAAAGTCAA-8	-10.75818443	7.222185135	16	PN	0.012025761	0.004280993
LB11	GGACAGATCATCTGCC-11	-10.7402544	7.406431198	17	PN	-0.001655547	0.014954008
LB11	ACACCAAAGACAAAGG-11	-10.71792603	7.013113976	16	PN	-0.009099311	0.064096963
LB11	TGTTCCGGTGTTTGGT-11	-10.70519257	7.38374424	16	PN	-0.010912871	0.012708824
LB11	GTCTTCGTCTAAGCCA-10	-10.66099358	6.440181732	16	PN	-0.000887392	0.007530422
LB11	ATGTGTGGTTTGACAC-9	-10.6502161	7.14051199	16	PN	-0.024803631	0.060689158
LB11	ATCATCTCACGACTCG-8	-10.63715649	6.441673279	16	PN	-0.020273287	0.074940127
LB11	AGCATACAGACAAAGG-11	-10.62808514	6.782397747	16	PN	-0.021944798	0.052622899
LB11	AGTGGGATCAGAGACG-7	-10.6045332	7.208409786	16	PN	-0.004930259	0.027926682
LB11	ACGCCGAGTTCACGGC-8	-10.55695343	7.481436253	16	PN	-0.000528296	-0.007974183
LB11	CCTAGCTCAGTCAGCC-10	-10.5410862	7.499821663	16	PN	-0.001771011	0.001909174
LB11	CAACCAACAGGTCTCG-11	-10.52326012	7.445171356	16	PN	-0.025300002	-0.005517741
LB11	TTCCCAGCAGCTGTTA-10	-10.48857117	7.379247665	16	PN	-0.036149659	0.03174831
LB11	CATTCGCAGCTACCGC-9	-10.43888187	7.261839867	16	PN	-0.010244164	0.009912641
LB11	TACGGATGTGTATGGG-9	-10.41500473	7.240496635	16	PN	-0.00078404	0.004461224
LB11	CGGACACCAGACAAGC-11	-10.39377689	7.07152462	16	PN	-0.009356183	0.035875414
LB11	TACTTACAGGGAGTAA-11	-10.29594994	6.368914127	16	PN	-0.01560092	0.022470587
LB11	TCTCTAAGTAAACGCG-9	-10.29481983	7.583026886	16	PN	-0.021546792	0.003023129
LB11	CCACGGAAGAGGGATA-11	-10.2220993	7.090552807	16	PN	-0.022607337	0.026422962
LB11	CATCAGACAGTCACTA-8	-10.22107792	6.635191917	16	PN	-0.006935287	0.028212502
LB11	ATTGGACCAGTAGAGC-9	-10.21453953	6.721448421	16	PN	-0.01134918	0.054416956
LB11	CCTACCACACGTGAGA-7	-10.20319843	6.557220936	16	NMP	-0.02971742	0.026589531
LB11	TGTCCCATCACAACGT-11	-10.07459259	6.834636688	16	PN	-0.010551651	0.038562732
LB11	CGGACGTGTAAGAGGA-10	-10.04620934	7.37819767	16	PN	-0.03114506	0.01624101
LB11	GTGTGCGTCTGGCGTG-11	-10.04373169	6.933704376	16	PN	-0.021805505	0.035460834
LB11	AAGGCAGGTAGCTAAA-9	-9.997344971	6.241847038	16	PN	-0.020305411	0.03749024
LB11	TGAGGGACACCTATCC-9	-9.973043442	6.362699032	16	PN	0.005978811	-0.019869952
LB11	CTCGAGGTCCACTCCA-10	-9.952208519	6.196295261	16	PN	-0.008961392	0.028584372
LB11	AACCATGAGGCAATTA-9	-9.9333601	6.332305908	16	PN	-0.039368417	0.058644193
LB11	CTCGGGAAGAAACCAT-11	-9.932720184	6.021273136	16	PN	-0.025529757	0.049773706
LB11	GGGACCTCAGCTGTGC-11	-9.903090477	5.804124355	16	NMP	-0.03859335	0.074379758
LB11	CCAGCGAGTGAAAGAG-11	-9.855870247	5.990847588	16	PN	-0.067391094	0.104332197
LB11	TTTGCGCGTCTCTTAT-11	-9.849513054	5.806607246	16	PN	-0.014672367	0.023255168
LB11	TGGTTCCTCTCGTATT-8	-9.57925415	5.318782806	16	NMP	0.007987468	-0.022342871
LB11	TACTTACTCAACGCTA-7	-9.452101707	5.188763142	16	NMP	-0.010754788	0.006455526
LB11	ATCATCTAGATACACA-8	-9.380519867	2.410459042	16	NMP	-0.004179672	-0.00967473
LB11	GTGGGTCGTTCAGTAC-8	-9.377884865	2.155103922	16	NMP	0.002883156	0.025805402
LB11	GCTTGAATCACCACCT-9	-9.366495132	5.009801388	16	NMP	0.002492928	-0.005664433
LB11	CGAGCCACAGCTGCTG-8	-9.354741096	2.223869801	16	NMP	0.000840625	0.005816863
LB11	CCTCTGATCCTTCAAT-9	-9.343987465	4.93951416	16	NMP	-0.004705833	0.008599472
LB11	GCGCAGTTCGTCGTTC-8	-9.33620739	2.154001713	16	NMP	-0.004670214	0.021352703
LB11	CTCTGGTGTCTCGTTC-8	-9.330853462	2.283191442	16	NMP	0.001785397	0.007350231
LB11	CTAGAGTTCCAGATCA-8	-9.325710297	2.370059967	16	NMP	-0.0110158	-0.009127408
LB11	GACTACAAGCTCTCGG-6	-9.324490547	2.256619215	16	NMP	0.005191702	-0.012830257
LB11	GCAGCCAAGCGCCTTG-8	-9.322574615	2.136312485	16	NMP	-0.003508372	0.011724833
LB11	GATCTAGCACTACAGT-8	-9.319993019	2.254324675	16	NMP	0.001755143	0.012350393
LB11	TCTCTAACAAGTAATG-8	-9.314352036	2.295452356	16	NMP	0.007294709	0.004922063
LB11	AGTGTCAAGACTAAGT-8	-9.305719376	2.274454594	18	NMP	-0.000253352	0.007751074
LB11	GTTCATTTCTATCCTA-6	-9.295127869	2.203951836	16	NMP	0.010321526	-0.027517483
LB11	TCAGCAATCGTGGACC-6	-9.287045479	2.296275616	16	NMP	0.008258628	-0.010233962
LB11	TTAGGACAGACGCAAC-8	-9.285739899	4.697091579	16	NMP	0.003107805	-0.005232845
LB11	ACTATCTAGGGTTCCC-8	-9.281033516	2.26550436	16	NMP	0.003809159	-0.003817482
LB11	GGGTCTGAGTGCGTGA-6	-9.277626991	2.182317019	18	NMP	0.00672492	-0.015108627
LB11	CTCAGAAGTCCGTCAG-8	-9.270397186	2.213021517	18	NMP	-0.012953021	0.002870797
LB11	ACTGCTCCAATCCAAC-6	-9.256930351	2.333599091	16	NMP	0.009863179	-0.005198444
LB11	TTCTCAAGTGTAACGG-8	-9.235911369	2.280584097	18	NMP	0.003725838	0.000674657
LB11	CCTACCATCTCTAAGG-10	-9.222824097	2.558449745	16	NMP	-0.005615693	-0.008719257
LB11	ACGGAGAAGTGTGAAT-8	-9.194289207	2.271691084	16	NMP	0.058607496	0.036004865
LB11	CCCTCCTCATACAGCT-11	-9.193261147	4.690330505	16	NMP	-0.029550525	0.049268825
LB11	CTCTAATCAATGAATG-9	-9.189928055	2.25330019	18	NMP	0.013188295	-0.001052577
LB11	TTAGTTCTCCGTTGCT-8	-9.186803818	2.245556355	16	NMP	0.042063596	0.031239423
LB11	ACCCACTTCATGTCTT-8	-9.18674469	2.332362175	18	NMP	-0.040614375	-0.005541701
LB11	CGCCAAGTCAACTCTT-7	-9.182451248	4.631713867	16	NMP	-0.00423586	-0.006905427
LB11	TTTACTGGTCCCGACA-10	-9.176558495	4.63480711	18	NMP	0.007294261	-0.013885236
LB11	CGTCTACAGTCCGGTC-8	-9.159017563	2.016320705	16	NMP	0.024650313	0.015036422
LB11	GTGCATAAGGTAGCCA-7	-9.158143997	2.001291513	16	NMP	-0.000911272	0.002250228
LB11	TGCGCAGGTTAAGTAG-8	-9.148471832	2.252670288	16	NMP	-0.010330648	-0.002685528
LB11	CCTTACGTCCCGGATG-8	-9.147849083	2.014493465	16	NMP	-0.003116948	-0.010172084
LB11	TATGCCCCAATCGAAA-6	-9.134322166	2.30909586	18	NMP	0.019147865	-0.007871389
LB11	TCGTAGATCTCGTATT-8	-9.132106781	2.12471199	16	NMP	-0.003449222	0.030335674
LB11	ACGATGTGTAGAGGAA-8	-9.128466606	2.144064188	16	NMP	0.00439667	-0.004888914
LB11	GGGAATGGTAAGTAGT-11	-9.115899086	2.546836615	16	NMP	-0.01542145	-0.016829962
LB11	CTTCTCTTCTCTTATG-8	-9.115805626	1.853406668	16	NMP	-0.029290303	0.040111835
LB11	GTAGTCATCTCAACTT-10	-9.107892036	2.285574198	18	NMP	0.005319196	-0.01437766
LB11	ACGCAGCCAAGAAGAG-8	-9.106607437	2.212154388	18	NMP	0.046096752	0.023320589
LB11	GTACGTAGTAGATTAG-9	-9.08907032	2.303079844	18	NMP	0.01923439	0.022867319
LB11	TCTATTGCACCAGGTC-8	-9.083280563	1.868684292	18	NMP	-0.019493679	0.022334635
LB11	TAAGAGAAGGAGTACC-10	-9.081990242	2.43925643	16	NMP	-0.007838536	-0.036638604
LB11	ACTTGTTTCTCTTATG-11	-9.07803154	2.752233982	18	NMP	-0.008739976	-0.039904686
LB11	GGACATTGTCGAACAG-8	-9.077155113	2.249139309	16	NMP	-0.047295586	0.010663112
LB11	GCTGCTTTCTTTCCTC-9	-9.071537971	4.480462074	16	NMP	-0.00731128	-0.020360269
LB11	TGTCCCAAGCGTTGCC-8	-9.068971634	2.062929153	16	NMP	0.06015771	0.015873391
LB11	ATAACGCCAGGCGATA-9	-9.066329956	4.630210876	16	NMP	-0.023009595	-0.002635214
LB11	AACTCAGTCCGTTGCT-8	-9.062437057	1.906081557	16	NMP	-0.033479931	0.030632067
LB11	TTAGGACCATGGTAGG-8	-9.050475121	1.985711098	16	NMP	0.050223655	0.002192549
LB11	TTCTTAGAGTATTGGA-11	-9.042673111	2.588978767	16	NMP	0.004284543	-0.005121056
LB11	TCGGGACCAAGCCGTC-6	-9.020009995	2.331950426	16	NMP	-0.043016924	-0.018535148
LB11	GTATTCTGTAGTGAAT-8	-9.003360748	1.885362744	18	NMP	-0.004684445	-0.018427279
LB11	GTCCTCAAGTGCGTGA-8	-8.995936394	1.843443394	18	NMP	0.014576099	0.00993343
LB11	GCAGTTATCCTAGTGA-8	-8.995891571	1.944808245	16	NMP	-0.02142792	0.017085794
LB11	ACTTTCAAGTTGCAGG-8	-8.979792595	1.879409075	16	NMP	-0.001034799	0.00194411
LB11	CGGTTAAAGAATTGTG-9	-8.977040291	2.525379896	16	NMP	0.004607416	0.000759444
LB11	CACATAGTCTAACTGG-10	-8.971918106	2.006679773	18	NMP	-0.002981935	-0.017604674
LB11	CGATGTATCGCAAACT-8	-8.966621399	1.905237556	18	NMP	-0.011321052	0.009542036
LB11	TTAGGCATCCACGCAG-8	-8.956096649	1.637764096	18	NMP	-0.026143717	0.030260568
LB11	TGAAAGAGTAGGGTAC-11	-8.955195427	2.467814922	16	NMP	-0.023583722	0.01061583
LB11	GAACATCAGGTGTTAA-6	-8.954911232	2.074738264	16	NMP	0.020909958	-0.015689596
LB11	TGGCTGGGTGCATCTA-8	-8.952106476	2.234695911	16	NMP	0.000384314	-0.003946525
LB11	CATGACATCCTTAATC-9	-8.950595856	2.319782019	18	NMP	0.00425524	0.013017433
[truncated: 7,235 more rows]
