# Supplementary material for: Gastrulation-stage gene expression in Nipbl+/− mouse embryos foreshadows the development of syndromic birth defects
Source: Sci Adv. 2024 Mar 20;10(12):eadl4239. doi: 10.1126/sciadv.adl4239 (PMC10954218; doi:10.1126/sciadv.adl4239)
Supplement: Supplementary file 2 — Data S1 to S45 [file sciadv.adl4239_data_s1_to_s45.zip › Supplementary Data2/Data_S27.csv]

Gene	Avg_FC	P_Val	Bon_P_Val	Transcription_Factor
Rpl35	1.386752586	0	0	N
Rps2	0.891041267	1.56E-222	2.55E-218	N
Eno1	1.324747035	1.27E-201	2.08E-197	N
Rpl12	0.85013645	2.66E-183	4.35E-179	N
Nipbl	0.499880486	1.64E-161	2.69E-157	N
Gm42418	0.592421232	1.78E-158	2.92E-154	N
AY036118	0.467650878	1.70E-149	2.79E-145	N
Rpsa	0.899878364	3.03E-139	4.96E-135	N
Gm10076	1.444683434	1.09E-137	1.79E-133	N
Rpl8	0.915064606	4.65E-137	7.62E-133	N
Rps12	0.8525828	3.41E-123	5.57E-119	N
Xist	1.501715193	1.02E-121	1.68E-117	N
Taf10	0.763461233	4.53E-112	7.42E-108	N
Tpt1	0.904705003	8.35E-112	1.37E-107	N
Erh	1.32450299	4.69E-111	7.68E-107	N
Rpl29	0.886024798	3.00E-107	4.91E-103	N
Actb	1.753593368	5.88E-92	9.62E-88	N
Supt16	1.905659577	9.20E-89	1.51E-84	N
Mif	1.093446054	8.77E-86	1.44E-81	N
Prdx1	1.155722479	1.10E-85	1.81E-81	N
Tmsb10	1.156941161	4.69E-85	7.68E-81	N
Emb	1.402940817	1.77E-84	2.89E-80	N
Ptov1	0.780266513	3.21E-82	5.25E-78	N
Rpl7a	0.894348455	4.41E-81	7.21E-77	N
Rplp1	0.89340821	2.96E-79	4.84E-75	N
Ybx1	0.894444536	3.83E-78	6.27E-74	Y
Srsf2	0.817155685	1.98E-76	3.24E-72	N
Rac1	0.798828421	8.56E-76	1.40E-71	N
Cited2	0.742198275	1.52E-74	2.48E-70	N
Rps3	0.931116374	2.41E-71	3.94E-67	N
Hmgn2	1.174013947	7.81E-70	1.28E-65	N
Gm26917	0.705399257	4.01E-68	6.57E-64	N
Uqcrb	1.15635129	4.66E-68	7.62E-64	N
Ranbp1	1.099723358	7.24E-66	1.18E-61	N
Hras	0.762584485	2.30E-64	3.77E-60	N
Nudt4	0.708775801	5.26E-64	8.60E-60	N
Ubb	1.092277967	1.12E-61	1.83E-57	N
Ctbp1	0.792606123	7.10E-61	1.16E-56	N
Mtch1	0.730168081	3.10E-60	5.08E-56	N
Ube2m	0.795361886	6.28E-58	1.03E-53	N
Vim	0.726731355	1.21E-57	1.98E-53	N
Ndufa4	1.125819308	1.31E-56	2.15E-52	N
Gnas	0.827954412	1.17E-55	1.91E-51	N
Tmsb4x	0.752153059	1.56E-55	2.55E-51	N
Tubb5	1.143460812	2.91E-55	4.77E-51	N
Cdx2	0.746470662	6.28E-55	1.03E-50	Y
Tmem158	0.373607935	1.70E-54	2.79E-50	N
Psma7	1.12308078	4.77E-53	7.80E-49	N
Bod1	0.735768895	1.80E-52	2.95E-48	N
Rtn4	0.80888384	4.52E-52	7.40E-48	N
Trim28	0.827386918	7.59E-52	1.24E-47	N
Mrpl42	1.145414926	1.39E-51	2.28E-47	N
Hmgb1	1.113986335	1.97E-51	3.23E-47	Y
Pbdc1	1.221881068	6.29E-51	1.03E-46	N
Eef1a1	0.899632687	1.15E-50	1.88E-46	N
Peg3	0.830959066	4.01E-50	6.57E-46	Y
Tdgf1	5.21407309	7.31E-48	1.20E-43	N
Hist1h2ap	1.646375637	9.56E-48	1.57E-43	N
Hnrnpa1	1.102061109	2.02E-47	3.30E-43	N
Snhg9	0.616873551	1.52E-46	2.48E-42	N
Srrm2	1.173795885	1.87E-46	3.06E-42	N
Cbx3	1.499042718	2.41E-46	3.94E-42	N
Slc39a1	1.902372563	1.77E-45	2.89E-41	N
Cox5a	1.113847156	4.51E-45	7.38E-41	N
AC160336.1	0.760571337	7.91E-45	1.30E-40	N
Akirin2	0.768506805	9.49E-45	1.55E-40	N
Srsf9	0.835221565	1.49E-44	2.45E-40	N
Ywhaq	1.123170202	2.62E-44	4.29E-40	N
Hnrnpd	0.844963773	2.69E-44	4.40E-40	N
Oaf	0.639407201	1.34E-43	2.20E-39	N
Eef1b2	0.916083724	1.85E-43	3.03E-39	N
Rpgrip1	1.685460389	1.87E-43	3.06E-39	N
Arid3b	0.727432246	2.20E-43	3.61E-39	Y
Eif4h	0.876895101	3.74E-43	6.12E-39	N
Rps10	0.92711033	3.93E-43	6.43E-39	N
Rps20	0.929618363	6.03E-43	9.86E-39	N
Hdgf	0.860259913	6.84E-43	1.12E-38	N
P4hb	0.82164285	1.36E-42	2.22E-38	N
Suds3	0.769633933	8.33E-42	1.36E-37	N
Pabpc1	0.914267265	3.46E-41	5.66E-37	N
Atp5l	1.141282976	3.48E-41	5.69E-37	N
Csnk1g2	0.713384109	4.33E-41	7.09E-37	N
Eif4a1	1.1092068	1.53E-40	2.51E-36	N
Ckap4	0.743534532	3.54E-40	5.79E-36	N
Rpl22l1	1.0832898	1.78E-39	2.92E-35	N
Rpl10a	0.9385629	8.04E-39	1.32E-34	N
Rnf187	0.868071377	8.77E-39	1.44E-34	N
Ldha	1.08300798	1.87E-38	3.06E-34	N
Ppp1r14b	0.889612315	5.91E-38	9.67E-34	N
Set	1.1160525	6.19E-38	1.01E-33	N
Sub1	1.081470368	8.87E-38	1.45E-33	Y
Rpl36al	0.843276065	1.21E-37	1.98E-33	N
Psma4	1.122207761	4.83E-37	7.91E-33	N
Ppp2ca	0.870481537	8.93E-37	1.46E-32	N
Arf6	0.753742241	1.78E-36	2.91E-32	N
Rnf220	0.761680028	2.32E-36	3.80E-32	N
Marcks	0.808332142	3.05E-36	4.99E-32	N
Lamp1	0.848936962	3.35E-36	5.49E-32	N
Ccdc85c	2.290919014	8.89E-35	1.45E-30	N
Nanog	2.145019091	9.36E-35	1.53E-30	Y
Ywhae	1.098524401	1.93E-34	3.16E-30	N
Hmga1	1.283171535	1.96E-34	3.21E-30	Y
Hoxb8	0.462817428	1.99E-34	3.26E-30	Y
Tuba1b	0.88183055	3.23E-34	5.29E-30	N
Zfand5	0.78307589	5.31E-34	8.69E-30	N
Hoxb6	0.617600561	7.91E-34	1.29E-29	Y
Ptms	0.787375787	9.81E-34	1.60E-29	N
Mcl1	0.767452571	2.03E-33	3.32E-29	N
Psmb3	1.109928021	2.05E-33	3.35E-29	N
Sfpq	0.88760933	4.71E-33	7.71E-29	N
Wtap	1.347175651	7.67E-33	1.26E-28	N
Igdcc3	0.667253352	1.49E-32	2.44E-28	N
Odc1	0.886219873	1.71E-32	2.80E-28	N
Grb10	0.777795272	2.02E-32	3.30E-28	N
Calr	0.884692442	5.39E-32	8.82E-28	N
Tmed7	0.773138446	6.06E-32	9.92E-28	N
Vegfb	0.710213007	9.75E-32	1.60E-27	N
Pfdn2	1.129486634	1.27E-31	2.08E-27	N
Wdr26	0.768121085	1.42E-31	2.33E-27	N
Spry2	1.69763877	1.50E-31	2.45E-27	N
Rpl4	0.952782947	1.84E-31	3.00E-27	N
Nop10	1.103834142	2.12E-31	3.48E-27	N
Hbb-bh1	0.089271701	2.64E-31	4.33E-27	N
Adrm1	1.181604209	3.07E-31	5.03E-27	N
Anp32a	1.137696377	3.16E-31	5.18E-27	N
Siah2	0.611480396	4.32E-31	7.07E-27	N
Zfp91	0.760852158	7.06E-31	1.16E-26	Y
Sox4	0.829833076	1.01E-30	1.65E-26	Y
Grsf1	0.753022776	1.07E-30	1.75E-26	N
Sap30l	0.713035923	1.26E-30	2.07E-26	N
Hmga1b	0.694299585	2.14E-30	3.50E-26	Y
Ube2r2	0.847689084	4.83E-30	7.91E-26	N
Alyref	0.842195867	4.98E-30	8.14E-26	N
Lsm5	1.125320438	6.40E-30	1.05E-25	N
Phlda1	0.720341919	8.90E-30	1.46E-25	N
U2af1	1.092803109	3.11E-29	5.08E-25	N
Nudc	1.104945578	3.49E-29	5.71E-25	N
Polr2k	1.158620496	3.67E-29	6.00E-25	N
Hoxb4	0.642847235	4.44E-29	7.27E-25	Y
Dapk3	0.742312076	4.83E-29	7.91E-25	N
Sh3gl3	0.605684442	5.48E-29	8.97E-25	N
Pdxp	0.713452661	6.34E-29	1.04E-24	N
Atf4	0.834305777	6.59E-29	1.08E-24	Y
Myef2	1.394739775	7.46E-29	1.22E-24	Y
Yrdc	0.814270168	7.68E-29	1.26E-24	N
Atp2a2	0.780167385	8.64E-29	1.41E-24	N
Wdr89	0.830108761	9.48E-29	1.55E-24	N
Prrc2a	0.757526226	1.39E-28	2.27E-24	N
Pbx2	0.75442049	1.60E-28	2.63E-24	Y
Topbp1	0.782751938	2.25E-28	3.68E-24	N
Ccnd2	0.875621954	3.49E-28	5.72E-24	N
Ctdsp2	0.755143203	3.81E-28	6.24E-24	N
Foxo4	0.683096829	3.87E-28	6.34E-24	Y
Yap1	0.779769192	4.07E-28	6.66E-24	N
Gm21887	0.267438957	5.06E-28	8.28E-24	N
Vps36	1.2111584	5.13E-28	8.40E-24	N
Scd2	0.785730733	5.90E-28	9.66E-24	N
Amot	0.732021467	6.67E-28	1.09E-23	N
Prtg	0.823452681	8.22E-28	1.34E-23	N
Hoxaas3	0.271919806	9.16E-28	1.50E-23	N
Rbx1	1.085638197	1.14E-27	1.87E-23	N
Btbd2	0.792382272	1.22E-27	2.00E-23	N
H19	0.618412075	1.25E-27	2.05E-23	N
Ptbp1	0.885376207	1.46E-27	2.40E-23	N
Sap18	1.190289342	1.62E-27	2.66E-23	N
Hnrnpa3	1.120524517	2.22E-27	3.64E-23	N
Phc2	0.756044298	2.60E-27	4.26E-23	N
Snrpf	1.098556288	2.78E-27	4.56E-23	N
mt-Nd2	0.897904435	2.92E-27	4.77E-23	N
Lrrc47	0.756846239	3.29E-27	5.39E-23	N
Mapkapk2	0.685992496	3.86E-27	6.31E-23	N
Zfp503	0.622833293	5.65E-27	9.24E-23	Y
H3f3b	1.068614124	6.79E-27	1.11E-22	N
Dlk1	0.708276207	6.79E-27	1.11E-22	N
Nsd2	0.76194713	7.15E-27	1.17E-22	Y
Rpl13a	0.933733691	7.76E-27	1.27E-22	N
Amt	1.711061076	1.08E-26	1.77E-22	N
Zmynd19	0.764470965	1.12E-26	1.83E-22	N
Fxr2	0.736637428	1.51E-26	2.48E-22	N
Gm10036	0.795935609	1.76E-26	2.88E-22	N
Pwwp2a	0.745913568	1.79E-26	2.93E-22	N
Sumo2	1.060711127	1.89E-26	3.10E-22	N
Rps27rt	0.804495137	2.00E-26	3.27E-22	N
Clptm1l	0.741659984	2.39E-26	3.91E-22	N
Rab35	0.763199563	2.68E-26	4.38E-22	N
Yaf2	0.806022639	3.24E-26	5.31E-22	N
Arih1	0.74777217	3.28E-26	5.36E-22	N
Tlnrd1	0.732973308	4.46E-26	7.29E-22	N
Kdelr2	1.272677123	4.76E-26	7.79E-22	N
Grk6	0.756705258	5.43E-26	8.88E-22	N
Rbm15	1.609471511	5.56E-26	9.10E-22	N
Hoxa5	0.553624031	1.26E-25	2.06E-21	Y
Prkaca	0.777879319	1.29E-25	2.12E-21	N
Notch2	1.729392729	1.93E-25	3.16E-21	N
Dusp4	0.625622787	2.09E-25	3.42E-21	N
Aven	0.696951584	2.31E-25	3.78E-21	N
Unc5b	0.671750405	2.39E-25	3.90E-21	N
Igfbp4	0.794133854	3.72E-25	6.09E-21	N
Pom121	0.74564655	4.08E-25	6.68E-21	N
Pfkl	1.157548573	5.67E-25	9.27E-21	N
Ahcyl1	0.759493156	1.22E-24	1.99E-20	N
Prmt1	1.089489903	1.61E-24	2.63E-20	N
Chchd2	0.943693187	1.95E-24	3.20E-20	N
E2f1	0.68316207	1.97E-24	3.22E-20	Y
B230312C02Rik	0.713586291	2.45E-24	4.01E-20	N
Hsph1	0.82851842	2.92E-24	4.78E-20	N
Carm1	0.806127032	3.57E-24	5.84E-20	N
Stmn1	1.087512469	4.42E-24	7.24E-20	N
9-Sep	0.801257457	5.78E-24	9.45E-20	N
Ppp4r2	0.810532783	6.02E-24	9.85E-20	N
Ptges3	1.113942028	7.01E-24	1.15E-19	N
Pfas	1.451898508	7.85E-24	1.29E-19	N
D17Wsu92e	0.704904213	1.15E-23	1.89E-19	N
Greb1l	0.688112028	1.41E-23	2.30E-19	N
Pkm	1.067776889	1.44E-23	2.36E-19	N
Mta1	0.786558111	1.50E-23	2.45E-19	Y
Stk39	0.746371092	1.59E-23	2.60E-19	N
Rab11a	1.189290694	1.82E-23	2.99E-19	N
Lamb1	0.727929251	2.03E-23	3.31E-19	N
Lrp1	0.685521277	2.14E-23	3.50E-19	N
Sav1	0.718503138	2.48E-23	4.05E-19	N
Klhdc10	0.697016123	3.02E-23	4.95E-19	N
Prrx2	0.70565169	3.72E-23	6.08E-19	Y
Mark3	0.755982046	3.77E-23	6.17E-19	N
Rnf11	0.752910674	3.80E-23	6.21E-19	N
Morf4l1	1.092414365	3.98E-23	6.51E-19	N
Rps3a1	0.95696802	4.86E-23	7.96E-19	N
Nxn	0.738213814	4.99E-23	8.16E-19	N
Ppm1a	0.83211677	9.07E-23	1.49E-18	N
Gsk3a	0.729459702	1.05E-22	1.72E-18	N
Snai1	0.774063141	1.17E-22	1.91E-18	Y
Snrpe	1.074886668	1.24E-22	2.03E-18	N
Mprip	0.766235384	1.56E-22	2.55E-18	N
Twist2	0.600596191	1.57E-22	2.58E-18	Y
Rpl7a-ps5	0.769464017	2.68E-22	4.38E-18	N
Atp5j2	1.090933845	3.66E-22	5.99E-18	N
Map7d1	0.7623198	3.81E-22	6.23E-18	N
Snhg12	0.791997251	5.64E-22	9.23E-18	N
Atxn2l	0.76255003	7.90E-22	1.29E-17	N
Ythdf1	0.82122947	8.10E-22	1.33E-17	N
Dok4	0.715088274	9.11E-22	1.49E-17	N
Rps12-ps3	0.827187435	9.70E-22	1.59E-17	N
Ube2q1	0.793321637	1.09E-21	1.79E-17	N
Sec61a1	0.827172306	1.29E-21	2.11E-17	N
Gm26825	0.611956283	1.57E-21	2.56E-17	N
Rbm15b	0.755472993	1.76E-21	2.88E-17	N
Ganab	0.81496718	2.03E-21	3.32E-17	N
Rplp0	0.965146626	2.18E-21	3.56E-17	N
Prdx2	1.074367095	2.34E-21	3.82E-17	N
Rbm26	0.748865953	2.69E-21	4.40E-17	N
Msx1	0.801613833	2.84E-21	4.65E-17	Y
Aldoa	1.077289875	2.85E-21	4.66E-17	N
Zfp992	1.383020922	3.09E-21	5.05E-17	Y
Nsmce4a	0.88860925	3.49E-21	5.72E-17	N
Abhd17b	0.801406104	4.42E-21	7.23E-17	N
Igfbp3	0.634230476	4.44E-21	7.26E-17	N
Kmt2d	1.755950082	4.54E-21	7.42E-17	N
Smo	0.804605215	4.55E-21	7.45E-17	N
Calu	0.82852475	4.95E-21	8.10E-17	N
Pitx1	0.557019973	5.72E-21	9.36E-17	Y
Apela	0.78038766	5.87E-21	9.61E-17	N
Dgcr2	0.788319146	9.23E-21	1.51E-16	N
Sdc1	0.814616558	9.61E-21	1.57E-16	N
Ndufa11	1.116686984	1.05E-20	1.71E-16	N
Nacc1	0.796248807	1.05E-20	1.72E-16	N
Gstp1	1.555820551	1.09E-20	1.78E-16	N
Atox1	1.115173165	1.19E-20	1.94E-16	N
Dexi	0.69030469	1.59E-20	2.60E-16	N
Slit3	0.627316904	1.66E-20	2.71E-16	N
Ipo5	0.880010492	1.83E-20	3.00E-16	N
Ptpra	0.763309964	1.97E-20	3.22E-16	N
Ndufc2	1.09814478	2.03E-20	3.32E-16	N
Rpl18	0.969845352	2.20E-20	3.59E-16	N
Lin28a	0.846630039	2.37E-20	3.89E-16	Y
Pcbp1	0.91693769	2.44E-20	3.99E-16	N
Ube2z	0.822723018	2.52E-20	4.13E-16	N
Fbxw8	0.744394218	2.60E-20	4.25E-16	N
Lsm7	1.096522249	2.62E-20	4.28E-16	N
Fam168b	0.803445306	2.70E-20	4.42E-16	N
Slc38a4	0.785241379	2.95E-20	4.83E-16	N
Lamc1	0.667095911	3.11E-20	5.09E-16	N
Lsm14b	0.720914442	3.18E-20	5.20E-16	N
Gm11361	0.817904462	4.12E-20	6.74E-16	N
Btbd1	0.837703231	5.67E-20	9.27E-16	N
Rpl7	0.963101394	5.98E-20	9.79E-16	N
Kpnb1	0.882587658	5.99E-20	9.81E-16	N
Ireb2	0.773519191	6.71E-20	1.10E-15	N
Yy1	0.832285011	7.02E-20	1.15E-15	Y
Otulin	0.783623992	7.11E-20	1.16E-15	N
Pgk1	1.073672555	7.26E-20	1.19E-15	N
Rps19	1.041797067	8.27E-20	1.35E-15	N
Tmem267	0.575909362	1.09E-19	1.79E-15	N
Fn1	0.809334076	1.39E-19	2.28E-15	N
Mbd3	0.904508078	1.41E-19	2.32E-15	Y
Krtcap2	1.101612633	1.46E-19	2.38E-15	N
Cacybp	1.082359899	1.55E-19	2.53E-15	N
Cdc34	0.90244157	1.57E-19	2.58E-15	N
Cnot6	0.791008717	1.60E-19	2.62E-15	N
Kdm6b	1.522604651	1.61E-19	2.64E-15	N
Cited1	0.68540648	1.81E-19	2.97E-15	N
Pitrm1	0.806688143	1.89E-19	3.10E-15	N
Nectin3	0.728689545	2.03E-19	3.32E-15	N
Lyar	1.08237675	2.07E-19	3.39E-15	Y
Smap1	0.860700316	2.31E-19	3.77E-15	N
Uqcr10	1.098138804	2.38E-19	3.89E-15	N
Pdcd7	0.785567596	2.61E-19	4.27E-15	N
Mknk2	0.742669668	2.83E-19	4.64E-15	N
Mtmr4	0.73296124	3.33E-19	5.45E-15	N
Stk24	0.799959643	3.38E-19	5.53E-15	N
Lefty2	3.922621954	3.52E-19	5.76E-15	N
Ubn1	0.741097411	4.00E-19	6.55E-15	N
Meg3	0.846410508	4.09E-19	6.70E-15	N
Timp2	0.759562567	4.22E-19	6.91E-15	N
Rarg	0.766357697	4.48E-19	7.33E-15	Y
Myh10	0.807569928	5.48E-19	8.96E-15	N
Col1a1	0.604286194	6.07E-19	9.93E-15	N
Prdx6	1.076614006	7.27E-19	1.19E-14	N
1110065P20Rik	0.819812754	7.95E-19	1.30E-14	N
Canx	0.903065754	8.20E-19	1.34E-14	N
Nisch	0.836545626	8.34E-19	1.37E-14	N
Strn3	0.791955505	8.88E-19	1.45E-14	N
Map3k7	0.709602558	9.34E-19	1.53E-14	N
Acvr2b	0.854774059	9.54E-19	1.56E-14	N
Msl1	0.795023158	9.91E-19	1.62E-14	N
Rab1b	0.821640606	1.01E-18	1.66E-14	N
Pola2	0.792465748	1.16E-18	1.90E-14	N
Ncor1	0.838401379	1.17E-18	1.92E-14	Y
Ogdhl	2.287686081	1.20E-18	1.97E-14	N
Psmd11	1.122770045	1.33E-18	2.17E-14	N
Mafg	0.792594757	1.33E-18	2.18E-14	Y
Hmga2	0.877577805	1.44E-18	2.35E-14	Y
2700038G22Rik	0.780968335	1.64E-18	2.68E-14	N
Rpl38	1.072738579	1.76E-18	2.88E-14	N
Sec14l1	0.715119054	1.90E-18	3.11E-14	N
Cab39	0.796404614	1.94E-18	3.18E-14	N
App	0.718834147	2.11E-18	3.46E-14	N
Qk	0.806446436	2.15E-18	3.53E-14	N
Usf2	0.84059746	2.44E-18	3.99E-14	Y
Metap2	1.101838836	2.49E-18	4.08E-14	N
Ptprf	0.806783859	2.56E-18	4.19E-14	N
Impad1	0.808227718	3.01E-18	4.93E-14	N
Hnrnpab	0.935539549	3.29E-18	5.39E-14	N
Fzd2	0.748203513	3.48E-18	5.69E-14	N
Ahsa1	1.130656143	3.74E-18	6.12E-14	N
Eif4e	1.107211893	4.11E-18	6.73E-14	N
Rsl1d1	1.102020238	4.84E-18	7.93E-14	N
Aard	0.716546992	4.98E-18	8.16E-14	N
Hoxb5	0.591227075	5.02E-18	8.22E-14	Y
Cdc6	0.781738678	5.11E-18	8.37E-14	N
Csnk1g3	0.796427569	5.63E-18	9.22E-14	N
Mmp2	0.747538751	7.16E-18	1.17E-13	N
Grb2	0.83184195	7.42E-18	1.21E-13	N
Rpl19	0.966601411	8.78E-18	1.44E-13	N
Mdk	0.918086554	9.13E-18	1.49E-13	N
Tmeff1	0.846320628	9.14E-18	1.50E-13	N
Rhobtb3	0.762813815	9.23E-18	1.51E-13	N
Hic2	0.758999929	9.49E-18	1.55E-13	Y
Rpl36a	1.0601963	9.89E-18	1.62E-13	N
Dnajb1	0.840052666	1.06E-17	1.73E-13	N
Mbtps1	0.803780634	1.15E-17	1.89E-13	N
Banp	0.786053562	1.19E-17	1.94E-13	N
Fjx1	0.729545712	1.21E-17	1.98E-13	N
Ice1	0.747435897	1.25E-17	2.05E-13	N
Epcam	1.171016351	1.39E-17	2.27E-13	N
Senp3	0.806874645	1.39E-17	2.27E-13	N
Nr2f6	0.765636115	1.40E-17	2.29E-13	Y
Galnt10	0.719281581	1.56E-17	2.55E-13	N
Pdcd4	1.647495552	1.60E-17	2.61E-13	N
Ppp3cb	0.798767068	1.71E-17	2.80E-13	N
Calm2	1.081872616	1.72E-17	2.81E-13	N
Slc16a3	1.139535882	1.75E-17	2.87E-13	N
Mum1l1	0.780631777	1.93E-17	3.16E-13	N
Metrn	0.760129791	2.36E-17	3.86E-13	N
Gjc1	0.811727077	2.48E-17	4.06E-13	N
Ssrp1	0.915915224	2.51E-17	4.11E-13	Y
Fndc3c1	0.732817695	2.63E-17	4.31E-13	N
Hoxb2	0.827223787	2.66E-17	4.36E-13	Y
Ago2	0.810725994	2.70E-17	4.42E-13	N
Skp1a	1.100962371	3.05E-17	5.00E-13	N
Anp32b	1.07520508	3.19E-17	5.22E-13	N
Hnrnph1	0.908394847	3.27E-17	5.34E-13	N
Tnrc6a	0.809192768	3.27E-17	5.35E-13	N
Uchl3	1.108503835	3.60E-17	5.89E-13	N
Ube2v2	1.121258074	4.82E-17	7.89E-13	N
Amotl1	0.746643591	4.96E-17	8.12E-13	N
Gtf2i	0.838148799	4.96E-17	8.12E-13	Y
Cdc25a	0.832107691	4.97E-17	8.13E-13	N
Brd2	0.853507499	5.10E-17	8.35E-13	N
Lasp1	0.760034363	5.19E-17	8.50E-13	N
Smad6	0.69347373	5.56E-17	9.10E-13	Y
Trpc4ap	0.827451618	5.93E-17	9.70E-13	N
Srsf1	0.913850133	6.04E-17	9.88E-13	N
Ttr	0.935630708	6.55E-17	1.07E-12	N
Fth1	0.872118405	7.84E-17	1.28E-12	N
Rpl36a-ps1	0.813933448	7.86E-17	1.29E-12	N
Dhx36	0.810114141	8.87E-17	1.45E-12	N
Rpl10	1.044065654	9.11E-17	1.49E-12	N
Atp5k	1.120549865	9.88E-17	1.62E-12	N
Galnt1	0.821807072	1.11E-16	1.82E-12	N
Fasn	0.819884084	1.12E-16	1.83E-12	N
Msi1	0.766549857	1.16E-16	1.89E-12	N
Agfg1	0.780311553	1.21E-16	1.99E-12	N
Btbd7	0.747977063	1.25E-16	2.05E-12	N
St13	1.114514424	1.26E-16	2.06E-12	N
Ankrd17	0.819472885	1.27E-16	2.09E-12	N
Zfp691	2.003120963	1.36E-16	2.23E-12	Y
Mpp6	0.862950777	1.50E-16	2.45E-12	N
Bcas2	1.084230933	1.55E-16	2.53E-12	N
Fat1	0.735888731	1.57E-16	2.57E-12	N
Wdr74	0.793859249	1.66E-16	2.72E-12	N
Ddx24	1.125557168	1.79E-16	2.93E-12	N
Rpl9-ps6	0.867541395	1.79E-16	2.93E-12	N
Rybp	0.747455494	1.88E-16	3.08E-12	N
Wdr61	1.115593195	1.90E-16	3.11E-12	N
Hcfc1	0.821129945	1.91E-16	3.13E-12	N
Hoxb9	0.551084541	1.92E-16	3.14E-12	Y
Hmgb2	1.047815813	1.94E-16	3.18E-12	Y
Suv39h1	0.797456321	2.06E-16	3.38E-12	N
Larp4b	0.837956978	2.07E-16	3.39E-12	N
Cox6b1	1.070574087	2.11E-16	3.46E-12	N
Rpl9	0.968420359	2.16E-16	3.53E-12	N
Rcor2	0.836506332	2.26E-16	3.69E-12	Y
Tmem245	0.723874172	2.36E-16	3.86E-12	N
Tead2	0.921287086	2.51E-16	4.11E-12	Y
Ywhaz	0.886263481	2.55E-16	4.18E-12	N
Enah	0.833188939	2.56E-16	4.20E-12	N
6-Mar	0.738518451	2.65E-16	4.33E-12	N
Otub1	1.284403573	2.65E-16	4.34E-12	N
Psmb2	1.075423523	2.77E-16	4.53E-12	N
Pnrc1	0.852852162	2.78E-16	4.55E-12	N
Pxn	0.670258795	2.93E-16	4.80E-12	N
Cttn	0.85412978	2.94E-16	4.81E-12	N
Nr6a1	0.734956714	3.05E-16	4.99E-12	Y
Snrnp40	1.117137415	3.24E-16	5.30E-12	N
Pfdn4	1.111663548	3.31E-16	5.42E-12	N
Polg	0.790553472	3.94E-16	6.45E-12	N
Arl5a	0.822378955	4.80E-16	7.85E-12	N
Larp1	0.829717299	5.01E-16	8.20E-12	N
Ints3	0.758380942	5.70E-16	9.33E-12	N
Farp1	0.674521673	5.92E-16	9.69E-12	N
Cd44	0.62688172	6.05E-16	9.89E-12	N
Mogs	0.794267108	6.11E-16	9.99E-12	N
Nasp	1.080614723	6.49E-16	1.06E-11	N
Vcan	0.646779454	6.84E-16	1.12E-11	N
Smad7	0.754627432	8.02E-16	1.31E-11	Y
Raph1	0.82026177	8.04E-16	1.32E-11	N
Cdk8	0.811291451	8.18E-16	1.34E-11	N
Axin1	0.740548599	8.26E-16	1.35E-11	N
Plekho1	0.710392251	8.69E-16	1.42E-11	N
Igf2r	0.738554718	9.14E-16	1.50E-11	N
Dbi	1.09632196	9.35E-16	1.53E-11	N
Mob1a	0.747663793	1.02E-15	1.67E-11	N
Pxdn	0.764818128	1.17E-15	1.92E-11	N
Peg10	0.771809938	1.24E-15	2.03E-11	N
Ddb1	0.888331975	1.25E-15	2.05E-11	N
Gna11	0.840979998	1.42E-15	2.33E-11	N
Ctnnb1	0.902758043	1.45E-15	2.38E-11	N
Ephb4	0.723732856	1.52E-15	2.49E-11	N
Ddx17	0.834747927	1.69E-15	2.76E-11	N
Magt1	0.82040377	1.86E-15	3.04E-11	N
Hnrnpk	1.06399922	2.01E-15	3.29E-11	N
Usp34	0.833543555	2.08E-15	3.40E-11	N
Lmo4	0.837393699	2.14E-15	3.50E-11	N
Psmd14	1.111682967	2.16E-15	3.53E-11	N
Ephb2	0.678162309	2.26E-15	3.71E-11	N
Fem1b	0.827524671	2.28E-15	3.74E-11	N
Xaf1	0.653973535	2.41E-15	3.94E-11	N
Bap1	0.810306244	2.56E-15	4.18E-11	N
Tmem65	0.751058145	2.77E-15	4.54E-11	N
Eef2	0.932087094	2.85E-15	4.67E-11	N
Fzd10	0.761918106	3.04E-15	4.98E-11	N
Tubb2b	0.770378172	3.06E-15	5.01E-11	N
Daam2	0.553460285	3.08E-15	5.04E-11	N
Atp5o.1	1.069162498	3.11E-15	5.09E-11	N
Wiz	0.731138362	3.15E-15	5.15E-11	Y
Dkc1	1.131856077	3.29E-15	5.39E-11	N
Hoxb3os	0.778392103	3.36E-15	5.50E-11	N
Chtf8	0.853021282	3.41E-15	5.58E-11	N
Trim8	0.777810338	3.41E-15	5.59E-11	N
Map4k4	0.826135979	3.64E-15	5.96E-11	N
Atf6b	0.792393128	3.69E-15	6.04E-11	Y
Ndufa5	1.125103059	3.73E-15	6.11E-11	N
Rps9	1.031129442	3.74E-15	6.12E-11	N
Ifnar1	0.720958499	4.12E-15	6.74E-11	N
Ap1g1	0.790183846	4.22E-15	6.90E-11	N
Tcf7	0.830301657	4.22E-15	6.90E-11	Y
Mgat1	0.764113145	4.29E-15	7.03E-11	N
Cfl1	1.047268981	4.34E-15	7.10E-11	N
Tnks	0.721786047	4.84E-15	7.92E-11	N
Maz	0.844322125	4.88E-15	7.98E-11	Y
2510039O18Rik	0.770268929	5.05E-15	8.27E-11	N
Rlim	0.782354866	5.08E-15	8.31E-11	N
Ndn	0.837732837	5.11E-15	8.36E-11	N
Scn1b	0.483177937	5.33E-15	8.73E-11	N
Pi4k2a	0.711730361	5.34E-15	8.74E-11	N
Cltc	0.834605318	5.37E-15	8.79E-11	N
Etv5	0.740111924	5.59E-15	9.14E-11	Y
Ssbp3	0.851919203	5.86E-15	9.59E-11	N
Kdm1a	0.85128208	6.10E-15	9.99E-11	N
Fkbp3	1.062443872	6.56E-15	1.07E-10	N
Ppp2r2d	0.861880651	7.01E-15	1.15E-10	N
Hoxc8	0.518644698	7.11E-15	1.16E-10	Y
Hipk1	0.710012978	7.15E-15	1.17E-10	N
Sec24c	0.774185113	7.17E-15	1.17E-10	N
Smad5	0.727115124	7.44E-15	1.22E-10	Y
Ccnd3	0.865066237	7.64E-15	1.25E-10	N
Tardbp	0.908961066	7.65E-15	1.25E-10	N
Plk4	0.812398504	7.81E-15	1.28E-10	N
Ube2h	0.748273349	7.91E-15	1.29E-10	N
1810022K09Rik	1.1646953	8.32E-15	1.36E-10	N
Inppl1	0.730501731	8.46E-15	1.39E-10	N
Map4	0.774050965	8.59E-15	1.41E-10	N
Higd1a	1.094751885	9.37E-15	1.53E-10	N
Tpm3	1.100095663	9.47E-15	1.55E-10	N
Eif4b	0.904194067	9.72E-15	1.59E-10	N
Suz12	0.798717017	1.01E-14	1.66E-10	N
Coq2	0.856014127	1.04E-14	1.70E-10	N
Ldb1	0.803148831	1.05E-14	1.72E-10	N
Spast	0.786736176	1.15E-14	1.88E-10	N
Ccny	0.809707073	1.18E-14	1.93E-10	N
Ncapd2	0.843802413	1.22E-14	2.00E-10	N
Mex3a	0.841857141	1.26E-14	2.06E-10	N
Eif5	1.069042744	1.31E-14	2.15E-10	N
C1qtnf12	0.789706321	1.34E-14	2.19E-10	N
Arl4c	0.804530205	1.40E-14	2.28E-10	N
Nfe2l1	0.762537244	1.63E-14	2.67E-10	Y
Mcm10	0.826094357	1.65E-14	2.70E-10	N
Smc2	1.12669425	1.71E-14	2.80E-10	N
Hnrnpa0	0.840554296	1.72E-14	2.81E-10	N
Lrrc8a	1.403731852	1.91E-14	3.13E-10	N
Rnf114	0.856343899	2.03E-14	3.33E-10	N
Setd2	0.794066921	2.05E-14	3.36E-10	N
Traf4	0.844536747	2.07E-14	3.39E-10	N
Phb	1.127811821	2.16E-14	3.53E-10	Y
Cd63	1.136443898	2.22E-14	3.63E-10	N
Wnt3a	0.739832483	2.27E-14	3.72E-10	N
Ets2	0.676811104	2.51E-14	4.12E-10	Y
Stk11	0.856403492	2.57E-14	4.21E-10	N
Nploc4	0.763545395	2.62E-14	4.28E-10	N
Arglu1	1.160006886	2.64E-14	4.31E-10	N
Rmnd5a	0.767094244	2.64E-14	4.33E-10	N
Polr1d	0.929133646	2.67E-14	4.37E-10	N
Fam120a	0.76170552	2.73E-14	4.47E-10	N
Zfp36l1	0.834033653	2.79E-14	4.57E-10	Y
Map3k10	0.673778432	2.91E-14	4.76E-10	N
Smtnl2	0.764092286	3.01E-14	4.93E-10	N
Polr2c	1.096697407	3.07E-14	5.02E-10	N
Bcl2l13	0.809297236	3.24E-14	5.31E-10	N
Thap4	0.81587018	3.43E-14	5.61E-10	Y
Arid3a	0.835134961	3.49E-14	5.71E-10	Y
Igf2bp1	0.910089818	3.49E-14	5.72E-10	N
Fbxl14	0.740729368	3.85E-14	6.30E-10	N
Ptk7	0.837966476	3.85E-14	6.31E-10	N
Ubqln4	0.845015404	3.92E-14	6.42E-10	N
Spc24	1.10480098	4.35E-14	7.11E-10	N
Cggbp1	0.851112239	4.34E-14	7.11E-10	N
Kitl	0.736127404	4.41E-14	7.22E-10	N
Atp5j	1.062514913	4.43E-14	7.25E-10	N
Gm6133	0.822958222	4.50E-14	7.36E-10	N
Dgkz	0.769062498	4.56E-14	7.47E-10	N
Ctdnep1	0.826133032	4.67E-14	7.65E-10	N
Lpgat1	0.766025077	4.74E-14	7.75E-10	N
Prrc2b	0.818328934	4.87E-14	7.97E-10	N
Arrb1	0.697014649	4.89E-14	8.01E-10	N
Tmem132a	0.820022415	4.90E-14	8.02E-10	N
Tlk2	0.811303177	5.17E-14	8.47E-10	N
Tnks2	0.854636745	5.18E-14	8.48E-10	N
Mrps33	1.102740467	5.35E-14	8.75E-10	N
Dnajc25	0.76327304	5.42E-14	8.87E-10	N
Gm13075	0.637154031	5.43E-14	8.88E-10	N
Numa1	0.788221098	5.52E-14	9.04E-10	N
Anapc16	0.837827379	5.59E-14	9.15E-10	N
Ccni	0.868523843	5.68E-14	9.30E-10	N
Cbl	0.780005221	5.98E-14	9.78E-10	N
Ssr1	1.18439285	6.22E-14	1.02E-09	N
Celf1	0.872703851	6.25E-14	1.02E-09	N
Ndufs3	1.103488825	6.63E-14	1.08E-09	N
Cic	0.70541829	6.58E-14	1.08E-09	Y
Atpif1	1.066978598	6.73E-14	1.10E-09	N
Dpysl2	1.32374908	6.75E-14	1.10E-09	N
Colec12	0.741529314	6.76E-14	1.11E-09	N
Irak1	0.786830719	6.84E-14	1.12E-09	N
Ctnnbip1	0.873304459	7.15E-14	1.17E-09	N
Mtch2	1.078836452	7.51E-14	1.23E-09	N
Rnf217	0.619377303	8.12E-14	1.33E-09	N
Fndc4	0.778756101	8.36E-14	1.37E-09	N
Pabpn1	0.791489274	8.39E-14	1.37E-09	N
Pin4	1.120504281	8.50E-14	1.39E-09	N
Mycbp2	0.779644406	8.63E-14	1.41E-09	N
Gabarapl1	0.772706633	8.82E-14	1.44E-09	N
Eef1akmt1	1.128266511	8.94E-14	1.46E-09	N
Bri3	0.892884507	8.94E-14	1.46E-09	N
Slamf1	0.655665934	8.98E-14	1.47E-09	N
Tma7	1.030970796	9.27E-14	1.52E-09	N
Agpat5	0.830474139	1.00E-13	1.64E-09	N
Mtg2	0.805934112	1.04E-13	1.70E-09	N
Notum	0.696675165	1.05E-13	1.71E-09	N
Rps24	0.968810793	1.12E-13	1.83E-09	N
Bod1l	0.84132033	1.15E-13	1.88E-09	N
Plcg1	0.75500967	1.20E-13	1.96E-09	N
Fbxw11	0.773924069	1.23E-13	2.01E-09	N
Itsn1	0.785334858	1.24E-13	2.04E-09	N
Tle3	0.836618411	1.32E-13	2.16E-09	N
Trim44	0.827560875	1.37E-13	2.24E-09	N
Frat2	0.738541686	1.42E-13	2.33E-09	N
Itgb5	0.80486217	1.45E-13	2.38E-09	N
Epn1	0.878664255	1.47E-13	2.40E-09	N
Rnf128	0.693175152	1.47E-13	2.40E-09	N
Wdr82	0.822831884	1.47E-13	2.41E-09	N
Nkx1-2	0.78651017	1.60E-13	2.62E-09	Y
Csrp1	0.836381919	1.60E-13	2.62E-09	N
P4ha1	0.805414534	1.65E-13	2.71E-09	N
Ubp1	0.814101292	1.66E-13	2.72E-09	Y
Cd164	0.857246817	1.70E-13	2.78E-09	N
Ppp1r12c	0.711200214	1.83E-13	2.99E-09	N
Hoxa3	0.635259308	1.87E-13	3.06E-09	Y
mt-Atp8	0.769385041	1.87E-13	3.07E-09	N
Smc3	1.11641687	2.09E-13	3.41E-09	N
Gsta4	1.231449332	2.10E-13	3.43E-09	N
Rbm39	1.066933378	2.16E-13	3.54E-09	N
Foxf1	0.805353699	2.18E-13	3.57E-09	Y
Arhgef25	0.766034884	2.30E-13	3.77E-09	N
Agrn	0.729871382	2.33E-13	3.81E-09	N
Zmynd11	0.829345307	2.36E-13	3.86E-09	N
Sipa1l1	0.749222856	2.39E-13	3.91E-09	N
Ppid	1.095655214	2.45E-13	4.01E-09	N
Rpf2	1.138863617	2.49E-13	4.08E-09	N
Prps1	1.145992982	2.49E-13	4.08E-09	N
Glud1	0.853420559	2.50E-13	4.09E-09	N
Foxp1	0.787595416	2.55E-13	4.17E-09	Y
Copa	0.843427481	2.58E-13	4.21E-09	N
Pex6	0.76985298	2.59E-13	4.23E-09	N
Unc5c	0.72730297	2.60E-13	4.25E-09	N
Kbtbd2	0.744991521	2.75E-13	4.51E-09	N
Slc20a1	0.784802488	2.90E-13	4.75E-09	N
Aph1a	0.833312049	2.92E-13	4.78E-09	N
Otud4	0.811694967	2.93E-13	4.79E-09	N
Psme4	0.838523138	2.94E-13	4.81E-09	N
Coro1c	0.872541969	2.97E-13	4.86E-09	N
Polr2a	0.860963588	3.03E-13	4.95E-09	N
Fgfr1	0.868683826	3.07E-13	5.03E-09	N
Podxl	0.755786391	3.22E-13	5.27E-09	N
Cnot1	0.848123677	3.29E-13	5.38E-09	N
Foxm1	0.746036782	3.37E-13	5.51E-09	Y
AI837181	0.742524167	3.40E-13	5.56E-09	N
Bmp4	0.836655923	3.42E-13	5.60E-09	N
Eif4g2	0.948120402	3.50E-13	5.73E-09	N
Cox6a1	1.072756534	3.62E-13	5.93E-09	N
6030458C11Rik	0.807359581	3.73E-13	6.11E-09	N
Nadk2	0.831044572	3.78E-13	6.19E-09	N
Cox7b	1.065924115	4.02E-13	6.58E-09	N
Tmem14c	0.923264524	4.10E-13	6.71E-09	N
Ndufc1	1.096969578	4.11E-13	6.72E-09	N
Uba52	1.187202119	4.12E-13	6.74E-09	N
Trim33	0.772120656	4.14E-13	6.78E-09	N
Kctd15	0.742919982	4.18E-13	6.83E-09	N
Eif3j1	1.112111149	4.19E-13	6.86E-09	N
Tmem258	1.09445014	4.59E-13	7.52E-09	N
Fst	0.77653761	4.66E-13	7.63E-09	N
Ythdf2	1.146796832	4.79E-13	7.84E-09	N
Rassf3	0.709934078	4.93E-13	8.07E-09	N
Glul	1.145382623	4.94E-13	8.09E-09	N
Cant1	0.765444514	5.04E-13	8.24E-09	N
Nutf2	0.809722222	5.11E-13	8.36E-09	N
1700025G04Rik	0.793694756	5.16E-13	8.45E-09	N
Ube4b	0.835522872	5.21E-13	8.52E-09	N
Bex1	0.894771475	5.37E-13	8.79E-09	N
Caprin1	0.915744905	5.40E-13	8.83E-09	N
Tanc2	0.600582039	5.41E-13	8.86E-09	N
Gcn1l1	0.830439871	5.58E-13	9.13E-09	N
Ubl3	0.749134528	5.66E-13	9.26E-09	N
Rab12	0.68808576	5.67E-13	9.29E-09	N
Pid1	0.778890249	5.82E-13	9.52E-09	N
Cdk16	0.848407988	5.87E-13	9.61E-09	N
Mrpl21	1.102041446	5.90E-13	9.65E-09	N
Cdx1	0.7840047	6.07E-13	9.94E-09	Y
Ptch1	0.73376853	6.28E-13	1.03E-08	N
N4bp2	0.768752164	6.42E-13	1.05E-08	N
Kit	0.506284957	6.68E-13	1.09E-08	N
Cdx4	0.718545157	6.81E-13	1.11E-08	Y
Gnpat	0.845769657	6.90E-13	1.13E-08	N
Pik3ca	0.760200162	6.91E-13	1.13E-08	N
Dlg1	0.713077835	6.96E-13	1.14E-08	N
Lmnb2	0.810754157	7.30E-13	1.19E-08	N
Midn	0.857096223	7.42E-13	1.21E-08	N
Txndc5	0.876152359	7.89E-13	1.29E-08	N
Ndufab1	1.069920419	8.17E-13	1.34E-08	N
Tmem259	0.737332658	8.26E-13	1.35E-08	N
Cox7c	1.061583813	8.55E-13	1.40E-08	N
Epha4	0.791260703	9.08E-13	1.49E-08	N
Ttll12	0.850137405	9.33E-13	1.53E-08	N
Gfod2	0.750037476	9.37E-13	1.53E-08	N
Btg1	0.813902045	9.67E-13	1.58E-08	N
Sqstm1	0.826091436	9.79E-13	1.60E-08	N
Mex3b	0.773920686	1.01E-12	1.65E-08	N
Cdc73	0.806425444	1.01E-12	1.65E-08	N
Twist1	0.672268595	1.03E-12	1.68E-08	Y
Phlda2	1.156404179	1.03E-12	1.69E-08	N
Apoe	1.099815717	1.03E-12	1.69E-08	N
Polr1a	0.822424028	1.03E-12	1.69E-08	N
Clint1	0.846586222	1.10E-12	1.80E-08	N
Dpy19l1	0.735309691	1.14E-12	1.86E-08	N
Snrpd1	1.050955857	1.14E-12	1.87E-08	N
Noa1	0.820503832	1.15E-12	1.88E-08	N
Prr12	0.778591554	1.18E-12	1.94E-08	N
Tab2	0.799565802	1.19E-12	1.94E-08	N
Srebf2	0.804491459	1.22E-12	1.99E-08	Y
Zmiz1	0.79078356	1.25E-12	2.04E-08	Y
Tln2	0.807459577	1.26E-12	2.07E-08	N
Gm2000	1.161754568	1.29E-12	2.11E-08	N
Sptbn1	0.826034031	1.29E-12	2.12E-08	N
Amph	0.749677988	1.31E-12	2.15E-08	N
Txndc9	1.113194614	1.35E-12	2.20E-08	N
Eloc	1.06539991	1.41E-12	2.31E-08	N
Tspan6	1.116774407	1.43E-12	2.33E-08	N
Sall1	0.740146575	1.46E-12	2.39E-08	Y
Itgb1	0.859382703	1.46E-12	2.39E-08	N
Mrps18c	1.111698227	1.51E-12	2.47E-08	N
Ndc1	0.846580719	1.54E-12	2.51E-08	N
Rap2c	0.824430219	1.54E-12	2.52E-08	N
Eif2s1	1.078395815	1.55E-12	2.53E-08	N
Cox5b	1.066858372	1.58E-12	2.59E-08	N
Zfp462	0.68284619	1.62E-12	2.66E-08	N
Amfr	0.797442035	1.64E-12	2.68E-08	N
Nckap1	0.839872383	1.69E-12	2.76E-08	N
Slc38a10	0.800296112	1.73E-12	2.84E-08	N
Zfand3	0.842993132	1.77E-12	2.90E-08	N
G3bp1	1.069024004	1.84E-12	3.02E-08	N
Wipi2	0.870245518	1.86E-12	3.05E-08	N
Sympk	0.831106294	1.87E-12	3.05E-08	N
Arhgdia	0.930555578	1.87E-12	3.06E-08	N
Rbbp6	0.867288854	1.91E-12	3.13E-08	N
Csnk2a2	0.849614852	1.92E-12	3.15E-08	N
Dlg5	0.746152646	2.01E-12	3.28E-08	N
Rpl27	0.915928276	2.03E-12	3.33E-08	N
Tesk1	0.674574101	2.08E-12	3.41E-08	N
Ndufaf4	1.120182959	2.11E-12	3.45E-08	N
Ccdc117	0.814926478	2.15E-12	3.52E-08	N
Clmp	0.684725007	2.16E-12	3.53E-08	N
Ipo11	0.825872046	2.21E-12	3.62E-08	N
Pfn1	1.039979042	2.31E-12	3.79E-08	N
Bag6	0.868488049	2.39E-12	3.91E-08	N
Ube3b	0.74007637	2.44E-12	3.99E-08	N
Gatad2a	0.863508693	2.45E-12	4.01E-08	Y
Spred1	0.8393134	2.45E-12	4.01E-08	N
Ppp6r3	0.815324689	2.48E-12	4.06E-08	N
Pold1	0.836566056	2.55E-12	4.17E-08	N
Plekha3	0.754385826	2.55E-12	4.17E-08	N
Naa30	0.794119601	2.55E-12	4.18E-08	N
Ythdc1	0.873913979	2.57E-12	4.21E-08	N
Bbx	0.855071349	2.63E-12	4.31E-08	Y
Fhl3	2.855724076	2.64E-12	4.33E-08	N
Anapc2	0.823991156	2.89E-12	4.72E-08	N
Cdv3	0.942059288	2.97E-12	4.85E-08	N
Mllt3	0.719908648	2.97E-12	4.86E-08	N
BC005537	0.841245193	3.00E-12	4.90E-08	N
2810403A07Rik	0.794659682	3.00E-12	4.90E-08	N
Mgat4b	0.731646512	3.04E-12	4.97E-08	N
Rhou	0.702184637	3.07E-12	5.03E-08	N
Eif6	1.07958368	3.17E-12	5.18E-08	N
Csrp2	0.781598565	3.37E-12	5.51E-08	N
Rps6ka6	0.879314122	3.45E-12	5.65E-08	N
Fignl2	0.743599637	3.45E-12	5.65E-08	N
Ankrd54	0.799879974	3.57E-12	5.84E-08	N
Hsf2	1.559127957	3.58E-12	5.85E-08	Y
Arfgef1	0.776866302	3.61E-12	5.91E-08	N
Ep400	0.833859639	3.67E-12	6.01E-08	N
Chic2	0.888343918	3.70E-12	6.06E-08	N
Htra1	0.746463369	3.85E-12	6.30E-08	N
Kmt2a	0.790326236	3.87E-12	6.33E-08	N
S100a10	1.15246795	3.90E-12	6.39E-08	N
Hand1	0.817793979	3.91E-12	6.39E-08	Y
Col26a1	0.60203115	3.93E-12	6.44E-08	N
Rasa1	0.816273876	3.98E-12	6.51E-08	N
Pprc1	0.82336578	4.09E-12	6.69E-08	N
Ppp2r5d	0.847495841	4.17E-12	6.82E-08	N
Gnb1	1.12173209	4.17E-12	6.83E-08	N
Hmgn1	0.940369828	4.23E-12	6.92E-08	N
1190002N15Rik	0.760221982	4.28E-12	7.01E-08	N
Men1	0.83587169	4.42E-12	7.23E-08	N
Car14	1.153086137	4.48E-12	7.33E-08	N
Dctpp1	1.058983219	4.59E-12	7.52E-08	N
Tnpo1	0.861994246	4.61E-12	7.54E-08	N
Clcn5	0.747015559	4.62E-12	7.56E-08	N
Paip1	1.376990851	5.06E-12	8.28E-08	N
Eny2	1.079680629	5.07E-12	8.29E-08	N
Col1a2	0.715066322	5.08E-12	8.31E-08	N
Cox20	1.247415544	5.13E-12	8.40E-08	N
Gpat4	0.842605273	5.25E-12	8.58E-08	N
Jund	0.748960654	5.31E-12	8.69E-08	Y
Rps29	1.048134511	5.44E-12	8.91E-08	N
Nup188	0.778860076	5.54E-12	9.07E-08	N
Hdac2	1.114675853	5.87E-12	9.60E-08	N
Uhmk1	0.712367906	5.94E-12	9.72E-08	N
Wnt5a	0.771514185	6.05E-12	9.90E-08	N
Naa60	0.836053128	6.26E-12	1.02E-07	N
Snx18	0.800679921	6.41E-12	1.05E-07	N
Tgfb1	0.774941374	6.79E-12	1.11E-07	N
Pip5k1c	0.711894183	7.02E-12	1.15E-07	N
C2cd3	0.726921386	7.18E-12	1.17E-07	N
Nme2	0.792788459	7.24E-12	1.19E-07	Y
Tecr	1.081710209	7.49E-12	1.23E-07	N
Zfp598	0.783490742	8.65E-12	1.42E-07	N
Wnk1	0.870837554	8.80E-12	1.44E-07	N
Prkar2b	0.745314057	8.96E-12	1.47E-07	N
Xbp1	0.831701382	9.09E-12	1.49E-07	Y
Ankrd13c	0.79913746	9.44E-12	1.54E-07	N
Gtf2ird1	0.800273811	9.47E-12	1.55E-07	Y
Uhrf1	0.883586721	9.53E-12	1.56E-07	N
Pdxdc1	0.810823037	9.82E-12	1.61E-07	N
Cs	0.877368888	9.84E-12	1.61E-07	N
Ccnk	0.841373907	1.00E-11	1.64E-07	N
1700017B05Rik	0.771411387	1.01E-11	1.65E-07	N
Ankrd13a	0.813438129	1.04E-11	1.70E-07	N
Sik3	0.711713361	1.05E-11	1.71E-07	N
Atp2b1	0.867498869	1.06E-11	1.74E-07	N
Zfp36l2	0.865060726	1.07E-11	1.75E-07	Y
Fam53c	0.745124149	1.13E-11	1.85E-07	N
Eif4ebp2	0.872502656	1.14E-11	1.87E-07	N
Nmt1	0.875472612	1.17E-11	1.91E-07	N
Sft2d3	0.724642568	1.18E-11	1.93E-07	N
Mtpn	0.877236568	1.19E-11	1.94E-07	N
Kat7	0.842248062	1.20E-11	1.97E-07	N
Znrf1	0.833065409	1.23E-11	2.02E-07	N
Lypd6	0.69496124	1.23E-11	2.02E-07	N
Dot1l	0.777650135	1.24E-11	2.02E-07	N
Dusp9	0.856996669	1.24E-11	2.03E-07	N
Zfp592	0.7389419	1.28E-11	2.09E-07	Y
Clstn1	0.744459488	1.31E-11	2.14E-07	N
Igf2bp2	0.87124075	1.31E-11	2.15E-07	N
Ppig	1.088097817	1.33E-11	2.18E-07	N
Enkd1	0.815476062	1.35E-11	2.22E-07	N
Nbr1	0.796715416	1.36E-11	2.23E-07	N
Fut8	0.769307888	1.37E-11	2.24E-07	N
Trip12	0.852732575	1.37E-11	2.25E-07	N
Siva1	0.931515394	1.42E-11	2.32E-07	N
Zswim8	0.738753052	1.42E-11	2.33E-07	N
Ccne1	1.116111743	1.43E-11	2.35E-07	N
Tmem243	0.821661973	1.44E-11	2.36E-07	N
Arpc2	1.081032725	1.53E-11	2.50E-07	N
Abhd2	1.648062016	1.53E-11	2.51E-07	N
Zc3h7b	0.803226025	1.55E-11	2.54E-07	N
Thap12	0.80858784	1.55E-11	2.54E-07	Y
Scaf1	0.82242203	1.57E-11	2.58E-07	N
Smad2	0.839414226	1.65E-11	2.70E-07	Y
Tgif2	0.861561879	1.65E-11	2.70E-07	Y
Rps27	1.059568751	1.69E-11	2.76E-07	N
Iars	0.863536369	1.70E-11	2.78E-07	N
Efna1	0.838273931	1.70E-11	2.79E-07	N
Rnf130	0.770279436	1.72E-11	2.81E-07	N
Usp7	0.835811957	1.72E-11	2.81E-07	N
Samd4b	0.82828144	1.73E-11	2.83E-07	N
Igf2bp3	0.89303521	1.77E-11	2.90E-07	N
Agap3	0.762904488	1.78E-11	2.91E-07	N
Slc1a6	0.521795906	1.78E-11	2.92E-07	N
Pacsin2	0.844886955	1.78E-11	2.92E-07	N
Vars	0.880778003	1.80E-11	2.95E-07	N
Sel1l	0.794778403	1.82E-11	2.97E-07	N
Glg1	0.840351228	1.83E-11	2.99E-07	N
Uggt1	0.754659253	1.85E-11	3.03E-07	N
Aco1	0.838169402	1.85E-11	3.04E-07	N
Limd2	0.918729941	1.86E-11	3.05E-07	N
Rnf5	0.863672629	1.91E-11	3.12E-07	N
Dag1	0.813488372	1.93E-11	3.16E-07	N
Dennd2a	0.786041582	1.96E-11	3.21E-07	N
Mib1	0.781954846	1.98E-11	3.25E-07	N
P4ha2	0.779022527	2.00E-11	3.27E-07	N
Tomm22	0.938650928	2.01E-11	3.28E-07	N
Fxyd6	0.838979311	2.01E-11	3.29E-07	N
Mia3	0.817535578	2.04E-11	3.33E-07	N
Dll3	0.775955731	2.12E-11	3.47E-07	N
Dicer1	0.852974734	2.14E-11	3.50E-07	N
Bmpr1a	0.827706646	2.17E-11	3.55E-07	N
Chic1	0.701147902	2.21E-11	3.62E-07	N
Cdip1	0.858654256	2.24E-11	3.67E-07	Y
Slc27a3	0.765700003	2.26E-11	3.69E-07	N
Slc25a1	0.84315979	2.26E-11	3.70E-07	N
Ttyh3	0.770307253	2.26E-11	3.70E-07	N
Tvp23b	0.834176299	2.29E-11	3.75E-07	N
Cdc42ep5	0.822198709	2.33E-11	3.81E-07	N
Lrfn4	0.781085271	2.35E-11	3.85E-07	N
Rai1	0.787748252	2.39E-11	3.90E-07	N
Ap2b1	0.837207578	2.40E-11	3.92E-07	N
Cox7a2l	0.932055472	2.42E-11	3.95E-07	N
Bambi	0.81977755	2.50E-11	4.09E-07	N
Evx1	0.85087903	2.55E-11	4.17E-07	Y
Snhg6	0.875917651	2.59E-11	4.24E-07	N
Smpd4	0.834282159	2.63E-11	4.30E-07	N
Clic4	0.868687481	2.65E-11	4.33E-07	N
Nup62cl	0.751232574	2.65E-11	4.34E-07	N
4930503L19Rik	0.830436047	2.72E-11	4.45E-07	N
Cldn11	0.542696022	2.73E-11	4.48E-07	N
Rps27a	0.969047373	2.76E-11	4.52E-07	N
Zfp148	0.784962501	2.76E-11	4.52E-07	Y
Heatr5a	0.730906574	2.77E-11	4.53E-07	N
Llgl1	0.810575828	2.77E-11	4.54E-07	N
Ylpm1	0.842248062	2.86E-11	4.68E-07	N
Fto	0.831611293	2.96E-11	4.84E-07	N
Cdc42se2	0.859622202	2.97E-11	4.85E-07	N
Ssr3	0.900199125	2.97E-11	4.87E-07	N
Ptpn9	0.768261171	2.97E-11	4.87E-07	N
Vangl1	0.786592	3.04E-11	4.98E-07	N
Dner	0.356458129	3.05E-11	4.99E-07	N
Snai2	0.608679482	3.15E-11	5.16E-07	Y
Lzic	0.828837209	3.32E-11	5.43E-07	N
Ppp3ca	0.822160245	3.39E-11	5.55E-07	N
Fstl1	0.843295907	3.44E-11	5.62E-07	N
Otud5	0.847935762	3.66E-11	5.99E-07	N
Ncor2	0.804017234	3.70E-11	6.05E-07	Y
Tmem189	0.861677508	3.71E-11	6.06E-07	N
Rae1	1.097983002	3.74E-11	6.12E-07	N
Ccnb2	1.113021395	3.87E-11	6.34E-07	N
Tns3	0.753615258	3.89E-11	6.37E-07	N
Ftl1-ps1	0.861977552	3.95E-11	6.47E-07	N
Nedd4	0.91767351	4.02E-11	6.57E-07	N
Asb4	1.400321512	4.04E-11	6.61E-07	N
Ivd	0.83006245	4.05E-11	6.62E-07	N
Rrn3	1.294588843	4.05E-11	6.64E-07	N
Ttll4	0.766925065	4.09E-11	6.69E-07	N
10-Sep	1.48577037	4.23E-11	6.92E-07	N
Ybx3	0.867514662	4.29E-11	7.02E-07	Y
Gtf3c2	0.857523355	4.34E-11	7.11E-07	N
Dvl2	0.826400886	4.40E-11	7.20E-07	N
Eid1	0.883759529	4.59E-11	7.52E-07	N
Zfp9	0.507052373	4.60E-11	7.52E-07	Y
Alpl	0.792834695	4.64E-11	7.59E-07	N
B3gat3	0.825427983	4.64E-11	7.60E-07	N
Speg	0.826426032	4.66E-11	7.63E-07	N
Ywhag	0.895313168	4.83E-11	7.91E-07	N
Senp6	0.877374745	4.92E-11	8.05E-07	N
B4galt6	0.791074592	4.97E-11	8.14E-07	N
Tsc22d4	0.852707068	5.18E-11	8.48E-07	Y
Lzts2	0.851668431	5.20E-11	8.50E-07	N
Purb	0.834029668	5.22E-11	8.55E-07	Y
Fut10	0.79796727	5.37E-11	8.79E-07	N
Lars2	0.713896816	5.54E-11	9.06E-07	N
Srsf6	1.069529535	5.59E-11	9.15E-07	N
Zfp740	0.782970723	5.61E-11	9.18E-07	Y
Gfm1	0.833229997	5.67E-11	9.28E-07	N
Hoxa10	0.56009908	5.68E-11	9.29E-07	Y
Ppip5k2	0.809632977	5.86E-11	9.59E-07	N
Ppp1r15b	0.788362578	6.15E-11	1.01E-06	N
Trmt61a	0.858390201	6.23E-11	1.02E-06	N
Pdpn	1.381115501	6.50E-11	1.06E-06	N
Ppm1m	0.8393134	6.45E-11	1.06E-06	N
Hoxc9	0.53400345	6.47E-11	1.06E-06	Y
Emilin1	0.64975428	6.53E-11	1.07E-06	N
Rnf44	0.832961665	7.00E-11	1.15E-06	N
2810001G20Rik	0.804900823	7.14E-11	1.17E-06	N
Cd24a	0.906870408	7.21E-11	1.18E-06	N
Vegfc	0.597402053	7.21E-11	1.18E-06	N
Rnf149	0.870163329	7.37E-11	1.21E-06	N
B3galnt2	0.784021353	7.47E-11	1.22E-06	N
Adgrl2	0.813447639	7.73E-11	1.26E-06	N
Rock2	0.841457961	7.78E-11	1.27E-06	N
Man1b1	0.795277193	7.84E-11	1.28E-06	N
Peli2	0.720527463	8.03E-11	1.31E-06	N
Igf1r	0.805146762	8.03E-11	1.31E-06	N
Bnip3l	1.075694945	8.09E-11	1.32E-06	N
Vegfa	0.539705651	8.10E-11	1.33E-06	N
Arl4d	0.755541677	8.11E-11	1.33E-06	N
Zc3h4	0.759175051	8.23E-11	1.35E-06	N
Trim24	0.78300191	8.63E-11	1.41E-06	N
Ddah2	0.871588948	8.86E-11	1.45E-06	N
Rbm38	0.815476062	8.86E-11	1.45E-06	N
Alx3	0.760773367	8.90E-11	1.46E-06	Y
Ubr2	0.813602642	9.22E-11	1.51E-06	N
Rcbtb1	0.827292846	9.33E-11	1.53E-06	N
Gpd2	0.835571044	9.39E-11	1.54E-06	N
Dido1	0.79991929	9.41E-11	1.54E-06	N
Tug1	0.836272023	9.62E-11	1.57E-06	N
Slc25a51	0.850121231	9.90E-11	1.62E-06	N
Pds5b	0.807605156	9.91E-11	1.62E-06	N
Ror2	0.770326843	9.92E-11	1.62E-06	N
Zfp275	0.687675089	9.95E-11	1.63E-06	Y
Rfwd3	0.844973739	1.03E-10	1.68E-06	N
Sox12	0.744779812	1.04E-10	1.70E-06	Y
Dnajb6	1.091335975	1.05E-10	1.71E-06	N
Agps	0.812364548	1.04E-10	1.71E-06	N
Taldo1	1.087978783	1.10E-10	1.80E-06	N
Prpf8	0.850107198	1.10E-10	1.81E-06	N
Limd1	0.837206016	1.21E-10	1.98E-06	N
Rnf10	0.907093957	1.23E-10	2.01E-06	N
Atf2	0.835716254	1.25E-10	2.05E-06	Y
Tbx20	0.748633995	1.29E-10	2.11E-06	Y
Epc2	0.792593269	1.33E-10	2.18E-06	N
Coa5	0.823748978	1.40E-10	2.29E-06	N
Tyro3	0.72767254	1.48E-10	2.43E-06	N
Specc1l	0.760588719	1.49E-10	2.44E-06	N
Tsg101	1.099031008	1.50E-10	2.46E-06	N
Hsp90aa1	0.962119415	1.51E-10	2.48E-06	N
Sgk1	0.778457772	1.51E-10	2.48E-06	N
Slc6a8	0.699476744	1.54E-10	2.52E-06	N
Sbf1	0.709014396	1.54E-10	2.53E-06	N
Armcx2	0.873607321	1.58E-10	2.59E-06	N
Reps1	0.778753989	1.59E-10	2.60E-06	N
Loxl2	0.710613647	1.60E-10	2.61E-06	N
Cmtm7	0.87714546	1.60E-10	2.62E-06	N
Triobp	0.851403169	1.60E-10	2.62E-06	N
Acot2	1.680115274	1.61E-10	2.64E-06	N
Ensa	0.811080385	1.61E-10	2.64E-06	N
Sptan1	0.832974767	1.62E-10	2.65E-06	N
Supt5	0.888646549	1.64E-10	2.69E-06	N
Ndufa10	1.087754401	1.66E-10	2.71E-06	N
Setd1a	0.787612707	1.65E-10	2.71E-06	N
Hnrnpc	1.052869485	1.66E-10	2.72E-06	N
Ubqln1	0.874763399	1.67E-10	2.73E-06	N
Ndufs5	1.079889392	1.67E-10	2.74E-06	N
Serpinh1	0.899849037	1.69E-10	2.77E-06	N
Uspl1	0.81602735	1.78E-10	2.91E-06	N
Ryk	0.851010536	1.87E-10	3.06E-06	N
Crb2	0.764735158	1.90E-10	3.11E-06	N
Fndc3b	0.679532653	1.95E-10	3.19E-06	N
Brip1os	0.754268912	1.97E-10	3.23E-06	N
Ctdsp1	0.856730279	1.98E-10	3.25E-06	N
Prkci	0.788915591	2.01E-10	3.29E-06	N
Cdc42ep4	0.865433782	2.01E-10	3.29E-06	N
Zkscan3	0.8568586	2.07E-10	3.38E-06	Y
Zfp746	0.750005136	2.21E-10	3.62E-06	Y
Nid2	0.803718067	2.23E-10	3.66E-06	N
Lpp	0.797904304	2.32E-10	3.79E-06	N
Por	0.864383973	2.38E-10	3.89E-06	N
Ikbkap	0.865218525	2.39E-10	3.91E-06	N
Atp6v1f	1.076836037	2.48E-10	4.06E-06	N
Usmg5	1.074265593	2.50E-10	4.08E-06	N
Tm9sf4	0.815316693	2.49E-10	4.08E-06	N
Pdrg1	0.865154232	2.50E-10	4.09E-06	N
Mosmo	0.763789273	2.57E-10	4.20E-06	N
Zcchc11	0.855390845	2.58E-10	4.22E-06	N
Dgkk	0.688461217	2.69E-10	4.40E-06	N
Tjp1	0.829349198	2.71E-10	4.44E-06	N
Rrp12	0.817997017	2.80E-10	4.58E-06	N
Rpl10-ps3	0.913370304	2.80E-10	4.58E-06	N
Cop1	0.875317021	2.83E-10	4.64E-06	N
Spata13	0.815806003	2.85E-10	4.66E-06	N
Cmas	0.881835699	2.91E-10	4.77E-06	N
Lrp10	0.774055363	2.94E-10	4.82E-06	N
Peak1	0.725302368	2.96E-10	4.84E-06	N
Gclc	0.808515592	2.98E-10	4.87E-06	N
Skiv2l	0.759464601	3.00E-10	4.92E-06	N
Celsr1	0.649059871	3.02E-10	4.94E-06	N
Dnaaf5	0.759216979	3.03E-10	4.96E-06	N
Efemp2	0.844087815	3.06E-10	5.00E-06	N
Espl1	0.78282709	3.10E-10	5.08E-06	N
D230025D16Rik	0.771937647	3.12E-10	5.10E-06	N
Hoxa7	0.618735715	3.12E-10	5.11E-06	Y
Anapc13	1.104157174	3.16E-10	5.16E-06	N
Arhgap35	0.821968232	3.19E-10	5.21E-06	N
Eif5a2	0.68389291	3.19E-10	5.22E-06	N
Klhdc3	0.877531377	3.20E-10	5.24E-06	N
Zfp704	0.773307471	3.22E-10	5.27E-06	N
Rab5b	0.781612553	3.26E-10	5.34E-06	N
Slirp	1.0929544	3.33E-10	5.44E-06	N
Ppp2r5a	0.829256233	3.37E-10	5.52E-06	N
Dnajb2	0.701430563	3.44E-10	5.63E-06	N
Hes1	0.882724425	3.45E-10	5.65E-06	Y
Icmt	0.722344394	3.51E-10	5.74E-06	N
Rdh10	0.702766359	3.54E-10	5.80E-06	N
Stau1	0.868642917	3.58E-10	5.85E-06	N
Bmi1	0.726602474	3.61E-10	5.91E-06	N
Akt2	0.820296788	3.62E-10	5.93E-06	N
Zkscan17	0.787792901	3.69E-10	6.03E-06	Y
Spred2	0.789928146	3.75E-10	6.14E-06	N
Gabpb2	0.794034526	4.08E-10	6.67E-06	Y
Fbxl19	0.81473338	4.15E-10	6.79E-06	N
Qars	0.886037306	4.16E-10	6.81E-06	N
Tra2b	1.065344048	4.18E-10	6.83E-06	N
Hspa5	0.902239706	4.20E-10	6.87E-06	N
Asb6	0.822699847	4.20E-10	6.88E-06	N
Yeats2	0.796772172	4.24E-10	6.94E-06	N
Itga5	0.755375929	4.32E-10	7.07E-06	N
Uqcc2	1.084752423	4.37E-10	7.15E-06	N
Ncoa5	0.825136258	4.38E-10	7.17E-06	N
Slc35e1	0.7524261	4.52E-10	7.39E-06	N
Map2k7	0.776898938	4.55E-10	7.45E-06	N
Ints2	0.811297158	4.55E-10	7.45E-06	N
Med13	0.767499042	4.70E-10	7.69E-06	N
Usp19	0.842320424	4.85E-10	7.94E-06	N
Kansl1	0.805329654	4.93E-10	8.07E-06	N
Xpo7	0.844600379	5.05E-10	8.27E-06	N
Fgd1	0.768445052	5.09E-10	8.32E-06	N
Bend3	0.733943117	5.10E-10	8.34E-06	N
Rere	0.8370732	5.10E-10	8.34E-06	Y
Fbln1	0.860288518	5.10E-10	8.34E-06	N
Psmb5	1.059472295	5.18E-10	8.48E-06	N
Scap	0.785844056	5.21E-10	8.53E-06	N
Trmt6	1.132847995	5.22E-10	8.55E-06	N
Col4a1	0.801663831	5.23E-10	8.56E-06	N
Krcc1	0.861983682	5.30E-10	8.68E-06	N
Thra	0.760740185	5.31E-10	8.69E-06	Y
Prickle1	0.799626649	5.49E-10	8.98E-06	N
Actn4	0.885334239	5.49E-10	8.99E-06	N
Sec61g	1.047615082	5.53E-10	9.05E-06	N
Bag3	0.790351615	5.55E-10	9.08E-06	N
Il6st	0.724013781	5.55E-10	9.09E-06	N
Nup133	0.857123764	5.56E-10	9.10E-06	N
Atg12	0.845222516	5.62E-10	9.21E-06	N
Sh3glb1	0.88951073	5.70E-10	9.33E-06	N
Eef1d	1.058402626	5.79E-10	9.47E-06	N
Cycs	1.062662822	5.83E-10	9.53E-06	N
Kdm2b	0.875964205	5.88E-10	9.62E-06	N
Fhl1	0.882257733	5.97E-10	9.76E-06	N
Smim10l2a	0.808601446	5.99E-10	9.80E-06	N
Mkln1	0.872188543	6.05E-10	9.90E-06	N
Flna	0.869560385	6.12E-10	1.00E-05	N
Gnb4	0.802634564	6.26E-10	1.02E-05	N
Mrpl28	1.065253913	6.43E-10	1.05E-05	N
Ipo9	0.850662707	6.44E-10	1.05E-05	N
Fgfr2	0.763544213	6.54E-10	1.07E-05	N
Ccnt1	0.853511807	6.56E-10	1.07E-05	N
Mis12	0.851902124	6.57E-10	1.07E-05	N
Prag1	0.698503886	6.71E-10	1.10E-05	N
N4bp1	0.81831978	6.72E-10	1.10E-05	N
Ptbp3	0.833422546	6.74E-10	1.10E-05	N
Mphosph6	1.142961331	6.83E-10	1.12E-05	N
Ndufa6	1.084978315	7.06E-10	1.16E-05	N
Cherp	0.856717223	7.13E-10	1.17E-05	N
Aff4	0.823541412	7.60E-10	1.24E-05	Y
Lrp6	0.80765874	7.65E-10	1.25E-05	N
2310011J03Rik	0.883174907	7.74E-10	1.27E-05	N
D17H6S53E	1.576451554	7.93E-10	1.30E-05	N
Prdm6	0.843326468	7.93E-10	1.30E-05	Y
Ing1	0.883530899	8.15E-10	1.33E-05	N
Sox13	0.688004204	8.32E-10	1.36E-05	Y
Pcnx3	0.758010219	8.33E-10	1.36E-05	N
Ammecr1l	0.840209145	8.33E-10	1.36E-05	N
Rbfox2	0.863617779	8.56E-10	1.40E-05	N
Lifr	0.734092535	8.74E-10	1.43E-05	N
D10Wsu102e	0.862843684	8.75E-10	1.43E-05	N
Zdhhc8	0.675833867	8.77E-10	1.43E-05	N
Arhgap19	0.782785704	8.89E-10	1.45E-05	N
Slc7a6	0.814119096	8.99E-10	1.47E-05	N
Atxn7l3	0.773391619	9.07E-10	1.48E-05	N
Lpar2	0.714218063	9.24E-10	1.51E-05	N
Tead1	0.844003116	9.40E-10	1.54E-05	Y
Piezo1	0.749664388	9.42E-10	1.54E-05	N
Smoc2	0.470806171	9.49E-10	1.55E-05	N
Fads1	0.799895781	9.50E-10	1.55E-05	N
Mob1b	0.796417888	9.50E-10	1.56E-05	N
Abi2	0.859429334	9.57E-10	1.57E-05	N
H2afy	0.919026552	9.71E-10	1.59E-05	N
Rnf4	0.890258877	9.81E-10	1.61E-05	N
Nfya	0.774025408	9.82E-10	1.61E-05	Y
Hmgcs1	0.838118802	1.02E-09	1.67E-05	N
Fbxo38	0.786228621	1.03E-09	1.68E-05	N
Atxn1l	0.773993498	1.03E-09	1.69E-05	N
Col18a1	0.825078875	1.04E-09	1.71E-05	N
Rela	0.761208111	1.06E-09	1.73E-05	Y
Gnaq	0.795436826	1.08E-09	1.76E-05	N
Mcrip1	0.8947222	1.08E-09	1.77E-05	N
Pdgfra	0.805137093	1.09E-09	1.79E-05	N
Sec16a	0.739704482	1.10E-09	1.81E-05	N
Slbp	1.088549616	1.12E-09	1.83E-05	N
Eomes	2.726494288	1.12E-09	1.84E-05	Y
Ankrd40	0.81218661	1.13E-09	1.84E-05	N
Acer2	1.13586967	1.14E-09	1.86E-05	N
Ppib	0.936189196	1.15E-09	1.88E-05	N
Ric1	1.487984496	1.17E-09	1.91E-05	N
Cmtm4	0.804470913	1.19E-09	1.94E-05	N
St3gal2	0.76705396	1.21E-09	1.98E-05	N
Apc	0.810752881	1.22E-09	2.00E-05	N
Hdlbp	0.886378503	1.23E-09	2.02E-05	N
Serinc3	0.807794665	1.23E-09	2.02E-05	N
Pcnp	1.118145272	1.25E-09	2.05E-05	N
Smad4	0.836766848	1.26E-09	2.06E-05	Y
Uso1	0.839832496	1.26E-09	2.06E-05	N
Mrpl33	1.098564484	1.26E-09	2.07E-05	N
Fam207a	0.882396739	1.27E-09	2.08E-05	N
Acaca	0.762337413	1.27E-09	2.09E-05	N
Zc3h10	0.748537457	1.28E-09	2.10E-05	N
Limch1	0.755596142	1.28E-09	2.10E-05	N
Snrpd2	1.04817079	1.29E-09	2.11E-05	N
Mcur1	0.705597579	1.31E-09	2.15E-05	N
Hoxb7	0.65374677	1.34E-09	2.20E-05	Y
Mxd4	0.764179182	1.34E-09	2.20E-05	Y
Ppfia1	0.811643727	1.35E-09	2.21E-05	N
Tfrc	0.807049406	1.41E-09	2.31E-05	N
Rilpl2	0.818714207	1.44E-09	2.35E-05	N
Tcf4	0.862590385	1.47E-09	2.40E-05	Y
Enho	0.6359802	1.49E-09	2.43E-05	N
Kifc1	0.803445306	1.51E-09	2.48E-05	N
Hira	0.827405921	1.53E-09	2.51E-05	N
Zdhhc2	0.779301051	1.54E-09	2.52E-05	N
Washc5	0.810598071	1.54E-09	2.52E-05	N
Mdn1	0.857866398	1.54E-09	2.52E-05	N
Hmg20a	0.788786172	1.56E-09	2.55E-05	Y
Agpat3	0.746525833	1.56E-09	2.55E-05	N
Rps13	1.030285448	1.58E-09	2.58E-05	N
Psmg3	0.884900777	1.57E-09	2.58E-05	N
Ccnb1	1.09397993	1.61E-09	2.63E-05	N
Ubr4	0.845209694	1.61E-09	2.63E-05	N
Adgra2	0.683814663	1.62E-09	2.65E-05	N
Phc1	0.855133736	1.67E-09	2.74E-05	N
Kcmf1	0.89017372	1.70E-09	2.78E-05	N
Hspg2	0.780013837	1.75E-09	2.87E-05	N
Plxnb2	0.808843528	1.76E-09	2.88E-05	N
Nomo1	0.817175628	1.78E-09	2.91E-05	N
Pde7a	0.825556471	1.82E-09	2.99E-05	N
Wbp1l	0.820298397	1.87E-09	3.06E-05	N
Zfp771	0.882464046	1.89E-09	3.09E-05	Y
Fam129b	0.782346427	1.89E-09	3.09E-05	N
Romo1	1.085207809	1.91E-09	3.13E-05	N
Mepce	0.786238075	1.98E-09	3.25E-05	N
Helz	0.872434043	1.99E-09	3.25E-05	N
Chkb	0.755403557	1.99E-09	3.25E-05	N
Brd1	0.787912971	2.04E-09	3.33E-05	N
Ctnnd1	0.823727592	2.06E-09	3.37E-05	N
Ubxn4	1.09020502	2.07E-09	3.39E-05	N
Adpgk	0.862115059	2.09E-09	3.42E-05	N
Tmbim6	1.076066518	2.12E-09	3.47E-05	N
Hmgxb3	0.758202755	2.13E-09	3.48E-05	Y
Taf7	1.143561929	2.13E-09	3.49E-05	N
Ppp1r13b	0.551364341	2.13E-09	3.49E-05	N
Atp1a1	0.879976014	2.16E-09	3.53E-05	N
Gid8	0.86823803	2.17E-09	3.54E-05	N
Sbk1	0.711685847	2.20E-09	3.60E-05	N
Crk	0.886181823	2.21E-09	3.62E-05	N
Rc3h1	0.79242798	2.21E-09	3.62E-05	N
Prelid1	0.938452242	2.23E-09	3.65E-05	N
Zfand6	1.087821528	2.28E-09	3.74E-05	N
Ski	0.792331248	2.29E-09	3.75E-05	N
Etfa	1.174671252	2.30E-09	3.76E-05	N
Phf3	0.867335058	2.30E-09	3.77E-05	N
Cdh2	0.873961839	2.30E-09	3.77E-05	N
Ndufv2	1.070750767	2.32E-09	3.80E-05	N
Clpp	1.092486328	2.34E-09	3.83E-05	N
Cand2	0.813366883	2.36E-09	3.86E-05	N
Cnpy3	0.869295333	2.36E-09	3.87E-05	N
Ssb	1.060750181	2.38E-09	3.89E-05	N
Hipk2	0.788372093	2.38E-09	3.89E-05	N
Btf3	1.028919505	2.41E-09	3.94E-05	N
Vldlr	0.626911904	2.41E-09	3.94E-05	N
Mcmbp	1.19645268	2.51E-09	4.11E-05	N
Pbld1	0.70229212	2.52E-09	4.13E-05	N
Ddx18	1.087703272	2.56E-09	4.19E-05	N
Rprd1a	0.871261888	2.62E-09	4.28E-05	N
Ube2o	0.797019978	2.65E-09	4.34E-05	N
Ptgfrn	0.744994491	2.68E-09	4.39E-05	N
Acly	0.870741556	2.70E-09	4.43E-05	N
Senp2	0.857053565	2.71E-09	4.43E-05	N
2900097C17Rik	0.873181343	2.71E-09	4.44E-05	N
Nup88	0.845855671	2.71E-09	4.44E-05	N
Aggf1	0.877305721	2.80E-09	4.58E-05	N
Fam8a1	0.750496802	2.80E-09	4.58E-05	N
Trmt112	1.074429976	2.82E-09	4.61E-05	N
Npm3	1.06204875	2.86E-09	4.68E-05	N
Fkbp5	0.809430153	2.91E-09	4.77E-05	N
Pimreg	0.878339636	2.98E-09	4.88E-05	N
Gm8186	1.186124673	2.98E-09	4.89E-05	N
Sox9	0.685992496	3.03E-09	4.96E-05	Y
Mmd	0.827368934	3.05E-09	4.98E-05	N
Cdkn1b	1.597462427	3.06E-09	5.02E-05	N
Timmdc1	1.406993111	3.08E-09	5.04E-05	N
Ube3c	0.808993961	3.08E-09	5.04E-05	N
Creb3l1	0.633203084	3.11E-09	5.08E-05	Y
Apopt1	0.853892044	3.25E-09	5.31E-05	N
Unc119b	0.866434713	3.26E-09	5.33E-05	N
Cacfd1	0.830239575	3.27E-09	5.35E-05	N
Gnai1	0.771682043	3.30E-09	5.40E-05	N
Hand2	0.745743822	3.33E-09	5.45E-05	Y
Edem1	0.844538328	3.37E-09	5.51E-05	N
Chd7	0.875939043	3.39E-09	5.55E-05	N
Npepps	0.878373083	3.43E-09	5.61E-05	N
Kmt2b	0.7997567	3.45E-09	5.65E-05	N
Mirg	0.765911552	3.46E-09	5.66E-05	N
Pard3	0.824561049	3.48E-09	5.70E-05	N
Dnajc10	0.880383025	3.56E-09	5.82E-05	N
Gm49207	0.7141975	3.57E-09	5.85E-05	N
Cdk18	0.730918081	3.63E-09	5.94E-05	N
L3mbtl3	0.809128842	3.65E-09	5.98E-05	Y
Tmem108	0.722390227	3.80E-09	6.21E-05	N
9930021J03Rik	0.757249344	3.81E-09	6.24E-05	N
Cd276	0.787154978	3.81E-09	6.24E-05	N
Dmwd	0.812596163	3.85E-09	6.30E-05	N
Hspa8	0.926119856	3.88E-09	6.35E-05	N
Slc11a2	0.789028489	3.88E-09	6.35E-05	N
Taok1	0.827916628	3.97E-09	6.49E-05	N
Casc3	0.871863695	4.00E-09	6.54E-05	N
Nufip2	0.80810972	4.01E-09	6.56E-05	N
Fkbp1a	1.0571933	4.07E-09	6.66E-05	N
Cox18	0.884809583	4.24E-09	6.93E-05	N
Stk38	0.851003001	4.24E-09	6.93E-05	N
Sgpl1	0.831139666	4.25E-09	6.95E-05	N
Hnrnpf	1.055320418	4.26E-09	6.96E-05	N
Tspan31	1.10585432	4.29E-09	7.02E-05	N
Ubfd1	0.897978339	4.31E-09	7.05E-05	N
Bex4	0.868833425	4.38E-09	7.16E-05	N
Atn1	0.774232776	4.42E-09	7.23E-05	N
Dnajc21	0.878715886	4.45E-09	7.28E-05	N
Wac	0.897076902	4.46E-09	7.29E-05	N
Tceal9	0.942221382	4.52E-09	7.40E-05	N
Phf12	0.809219553	4.54E-09	7.43E-05	N
Rps15	0.971720875	4.66E-09	7.63E-05	N
Pten	0.86387335	4.67E-09	7.64E-05	N
Ddx5	1.063694939	4.80E-09	7.86E-05	N
Pum2	0.883634905	4.91E-09	8.04E-05	N
Wbp1	0.876878479	4.96E-09	8.12E-05	N
Kras	0.906397561	5.14E-09	8.40E-05	N
Adipor2	0.846352042	5.16E-09	8.44E-05	N
Epb41l2	0.85408297	5.18E-09	8.48E-05	N
Thap1	0.832082392	5.20E-09	8.51E-05	Y
Phf10	0.846197905	5.21E-09	8.53E-05	N
Frs2	0.741024115	5.22E-09	8.55E-05	N
Ptdss2	0.889593023	5.26E-09	8.60E-05	N
Slc22a23	0.636060867	5.34E-09	8.74E-05	N
Bin1	0.859018601	5.41E-09	8.86E-05	N
Klk8	0.87044494	5.44E-09	8.90E-05	N
Hlx	0.660440774	5.67E-09	9.27E-05	Y
Wasf1	0.857852927	5.68E-09	9.30E-05	N
Arcn1	0.873567962	5.68E-09	9.30E-05	N
Fbxl12	0.825663028	5.74E-09	9.39E-05	N
Zyg11b	0.800196078	5.75E-09	9.42E-05	N
Rcbtb2	0.892841688	5.77E-09	9.44E-05	N
Erbb2	0.754051381	5.78E-09	9.46E-05	N
Mrpl9	0.875929642	5.95E-09	9.73E-05	N
Gtf2h5	1.075946422	6.11E-09	0.00010006	N
Cpsf7	0.836785234	6.11E-09	0.000100068	N
Xpo4	0.86343854	6.12E-09	0.000100171	N
Sfr1	1.062640097	6.16E-09	0.000100735	N
Usp38	0.783746687	6.18E-09	0.000101194	N
Psmc5	1.06904415	6.20E-09	0.000101403	N
5430416N02Rik	0.806903845	6.24E-09	0.000102181	N
Atp11b	0.751046699	6.26E-09	0.000102506	N
Zfp593	0.8849826	6.32E-09	0.000103484	N
Kcnmb4	0.705266451	6.33E-09	0.000103535	N
Sec31a	0.868072212	6.51E-09	0.000106588	N
Ubxn7	0.830903621	6.53E-09	0.000106912	N
Tmem30a	0.849039278	6.59E-09	0.000107842	N
Hdac1	1.094101365	6.60E-09	0.000107994	N
Slc24a5	1.250402744	6.71E-09	0.000109765	N
Arid1a	0.893685007	6.99E-09	0.000114435	Y
Naaa	0.702488138	7.03E-09	0.00011499	N
Tle1	0.747836	7.08E-09	0.000115836	N
Plcb3	0.72971875	7.27E-09	0.000119033	N
Mapk14	0.874059137	7.28E-09	0.000119212	N
Pip4k2a	0.737421444	7.37E-09	0.000120573	N
Map2k5	0.84699942	7.48E-09	0.000122402	N
Slc30a5	0.831000289	7.54E-09	0.000123442	N
Gapvd1	0.874324538	7.61E-09	0.000124607	N
Zdhhc7	0.824771491	7.62E-09	0.000124681	N
Rps11	1.025135235	7.70E-09	0.00012605	N
Gpsm1	0.828975344	7.72E-09	0.000126325	N
Rps5	0.983425138	7.87E-09	0.00012881	N
B3gnt5	0.813832487	7.94E-09	0.000130014	N
Mrps21	1.079434641	8.09E-09	0.000132375	N
Mpdz	0.811102776	8.10E-09	0.000132589	N
Upf1	0.862487261	8.17E-09	0.000133759	N
Ldhb	1.183828502	8.19E-09	0.000134024	N
Ephb3	0.687621532	8.19E-09	0.000134064	N
Map1s	0.854976934	8.21E-09	0.000134424	N
Mlxip	0.759796113	8.35E-09	0.000136737	Y
2610037D02Rik	0.750184811	8.39E-09	0.000137342	N
Gsto1	1.137118466	8.53E-09	0.000139523	N
Bcl2l11	0.752436265	8.57E-09	0.000140236	N
Ndrg3	0.835179513	8.63E-09	0.000141319	N
Tnfrsf21	0.781231088	8.66E-09	0.000141668	N
Fbrsl1	0.790792624	8.67E-09	0.000141878	N
Gm39459	0.691652049	8.75E-09	0.000143139	N
Pdlim1	0.789009128	8.84E-09	0.000144663	N
Foxf2	0.589012268	8.93E-09	0.000146123	Y
Fbxo33	0.816978516	8.93E-09	0.00014614	N
Bcl7c	0.897140159	9.04E-09	0.000148008	N
Rspry1	0.852225914	9.05E-09	0.000148181	N
Fam222a	0.635504244	9.11E-09	0.000149067	N
Fut11	0.822407739	9.21E-09	0.000150719	N
Larp4	0.884560851	9.35E-09	0.000152985	N
Rhot2	0.789680307	9.50E-09	0.000155444	N
Bub3	1.069250535	9.53E-09	0.000155937	N
Id3	0.920499417	9.63E-09	0.00015756	Y
Dnajc8	1.064485342	9.82E-09	0.00016067	N
Timm8a1	1.072076194	9.98E-09	0.0001634	N
Dmtf1	0.813042564	1.01E-08	0.000164821	Y
Ei24	0.892753974	1.01E-08	0.00016495	N
Dctn1	0.833335384	1.01E-08	0.000165502	N
BC017643	0.802784578	1.02E-08	0.000167717	N
Mapk6	0.833416006	1.04E-08	0.000169958	N
Rnf146	0.871312087	1.05E-08	0.000172104	N
Otud7b	0.821832921	1.05E-08	0.000172131	N
Trip10	0.840399022	1.06E-08	0.000174237	N
Oxsr1	0.775733705	1.06E-08	0.000174295	N
Fyn	0.736193769	1.08E-08	0.000176954	N
Tsr1	0.873977981	1.10E-08	0.000180158	N
Trrap	0.824420538	1.11E-08	0.000181729	N
Ankle2	0.823922922	1.11E-08	0.000182003	N
Rrm2	1.08510971	1.11E-08	0.000182112	N
Pcgf2	0.790458108	1.12E-08	0.000182693	N
Ormdl3	0.842167593	1.13E-08	0.00018449	N
Hprt	1.083432845	1.13E-08	0.000185364	N
Faf1	0.885938224	1.17E-08	0.000192084	N
Nucks1	1.066184453	1.18E-08	0.000193781	N
Slc25a10	0.816811446	1.19E-08	0.000194122	N
Npm1	1.043491865	1.20E-08	0.000196943	N
Rps7	0.977597884	1.22E-08	0.000199902	N
Sfxn5	1.732757862	1.23E-08	0.000200556	N
Eya3	0.824297747	1.23E-08	0.000201137	N
Cep68	0.774876195	1.23E-08	0.000201536	N
Tiparp	0.783234156	1.26E-08	0.000206314	N
Adam19	0.776742273	1.26E-08	0.000206516	N
Chka	0.886493739	1.27E-08	0.000207684	N
Add1	0.824122207	1.27E-08	0.000208181	N
Bfar	0.868250227	1.27E-08	0.000208307	N
Tk1	1.151738494	1.28E-08	0.000209473	N
Rragc	0.821705426	1.28E-08	0.000210184	N
Dhx33	0.791376385	1.31E-08	0.000214109	N
Spag9	0.777397781	1.32E-08	0.000215854	N
Celf4	0.837589177	1.33E-08	0.000217887	N
Lpcat1	0.866055561	1.36E-08	0.000222923	N
Rabggtb	0.892048391	1.37E-08	0.000223437	N
Ppp2r5b	0.727256527	1.37E-08	0.000224183	N
Chmp3	0.891647059	1.37E-08	0.000224367	N
Ube2q2	0.802453621	1.37E-08	0.000224377	N
Zfp787	0.862295252	1.40E-08	0.000229272	Y
Plk2	0.612844697	1.43E-08	0.000234768	N
Dars	1.103634053	1.44E-08	0.000235019	N
Kpna1	0.857304021	1.44E-08	0.000236369	N
Plekha5	0.831251841	1.45E-08	0.000236866	N
Tmem165	0.904601557	1.45E-08	0.000237616	N
Rps6ka2	0.726435232	1.46E-08	0.00023971	N
Dact2	0.622252893	1.47E-08	0.000239869	N
Cacul1	0.864738222	1.50E-08	0.000245547	N
Hba-a2	2.221427688	1.50E-08	0.000246126	N
Adgra3	0.863021133	1.52E-08	0.000249271	N
Sphk2	0.826038853	1.54E-08	0.000251965	N
Cables2	0.765593019	1.54E-08	0.000252318	N
Mrfap1	0.956928855	1.54E-08	0.000252689	N
Ece1	0.765738486	1.55E-08	0.000253053	N
Ackr3	0.603537435	1.55E-08	0.000253549	N
Mest	0.824358007	1.57E-08	0.00025709	N
Abr	0.79050321	1.59E-08	0.00026001	N
Emsy	0.850934662	1.63E-08	0.000267528	N
Paxip1	0.854003906	1.69E-08	0.000275831	N
Bahcc1	0.741688547	1.69E-08	0.000276546	N
Rasl11b	0.789159172	1.70E-08	0.000277669	N
Esyt2	0.74589515	1.71E-08	0.000279349	N
Bud13	0.834669688	1.72E-08	0.000282309	N
Prep	0.869140871	1.74E-08	0.000284898	N
Hoxd9	0.737124962	1.75E-08	0.000287062	Y
Fmr1	0.886671888	1.78E-08	0.000290523	N
Ran	1.033417696	1.78E-08	0.000290691	N
Rnpepl1	0.7961146	1.80E-08	0.000295143	N
Zfp979	1.366978909	1.83E-08	0.000298788	Y
E2f3	0.849383447	1.84E-08	0.000301003	Y
Rnf103	0.6912919	1.84E-08	0.000301566	N
Sppl3	0.827096815	1.85E-08	0.000303003	N
Jup	0.709333128	1.89E-08	0.000309542	N
B830012L14Rik	0.701946231	1.90E-08	0.000310458	N
Gpx7	0.867667781	1.95E-08	0.000318564	N
Mdh2	1.056092237	1.97E-08	0.000322547	N
Sdf2	0.889363571	1.98E-08	0.000323664	N
Nav1	0.728008699	1.99E-08	0.000325153	N
Rpl37a	1.04524671	2.00E-08	0.000326866	N
Tor3a	0.823761832	2.01E-08	0.000328285	N
Snx1	0.880231176	2.01E-08	0.00032972	N
Pcdh1	0.628571429	2.03E-08	0.000332441	N
Champ1	0.830079182	2.06E-08	0.000336473	N
Man2a1	0.777282696	2.06E-08	0.000336933	N
Gm7324	0.72690349	2.07E-08	0.000338011	N
Rpl30	0.94606927	2.09E-08	0.000342664	N
Sdhaf1	0.866716241	2.12E-08	0.000346219	N
Abl2	0.778902764	2.12E-08	0.000346628	N
Btaf1	0.808663411	2.13E-08	0.000347929	N
Lix1l	0.699588437	2.13E-08	0.000348296	N
Tuba1a	0.89363133	2.13E-08	0.000348922	N
Acvr1b	0.723627049	2.14E-08	0.00034952	N
Cds2	0.813066	2.14E-08	0.000350659	N
Vapb	0.896297741	2.16E-08	0.000353943	N
Rab8b	0.786302932	2.17E-08	0.000355135	N
Zfp568	0.813045296	2.23E-08	0.000364907	Y
Pitx2	0.629242536	2.24E-08	0.000366137	Y
Snrpa1	1.062113112	2.29E-08	0.000373989	N
Pa2g4	1.055788809	2.31E-08	0.000377675	N
Psrc1	0.855858759	2.35E-08	0.000385128	N
Sidt2	0.809128302	2.36E-08	0.000386529	N
Amer1	0.837293189	2.41E-08	0.000395135	N
Brwd1	0.859351842	2.42E-08	0.000396488	N
Xiap	0.837709885	2.45E-08	0.000400695	N
Srgap2	0.774023365	2.45E-08	0.000401045	N
Kctd2	0.768033338	2.45E-08	0.000401562	N
Ifitm2	1.057790497	2.47E-08	0.000404737	N
Ugcg	0.774512372	2.48E-08	0.000405738	N
Fryl	0.784157298	2.49E-08	0.000408081	N
Cnih4	1.105091181	2.51E-08	0.000411374	N
Pcgf5	0.8609555	2.53E-08	0.000414422	N
Tsen54	0.834752596	2.54E-08	0.000415271	N
Cyr61	0.844647629	2.55E-08	0.00041784	N
Tspan4	0.83534727	2.58E-08	0.000422243	N
Palld	0.852929192	2.60E-08	0.000425839	N
Eloa	0.819891173	2.71E-08	0.000444282	N
Trabd	0.876270682	2.73E-08	0.000446795	N
Siah1a	0.859273064	2.74E-08	0.000448785	N
Cdipt	0.878994498	2.74E-08	0.000449086	N
Sp1	0.785321074	2.78E-08	0.000455081	Y
Hp1bp3	0.84255775	2.79E-08	0.000456363	N
Tceal5	0.785203211	2.83E-08	0.000463593	N
Cul3	0.86933092	2.84E-08	0.000464396	N
Morc2a	0.825683987	2.84E-08	0.00046441	N
Myo9b	0.772743704	2.84E-08	0.000465054	N
Zfp687	0.795346059	2.87E-08	0.000470203	Y
Mtmr3	0.751644227	2.90E-08	0.000474689	N
Rad23a	0.886712356	2.92E-08	0.00047727	N
Map2k4	0.863403911	2.94E-08	0.000480882	N
Dnmt3a	0.859285242	2.96E-08	0.000483616	N
Gli3	0.80810757	2.98E-08	0.000487882	Y
Gemin5	0.851164273	3.02E-08	0.000494152	N
Sod2	1.117441289	3.03E-08	0.000495823	N
Lig3	0.830957362	3.09E-08	0.000505952	N
Ipo4	0.854833716	3.11E-08	0.000509341	N
Fzd3	0.803365536	3.11E-08	0.000509615	N
Acvrl1	0.603486051	3.22E-08	0.000526344	N
Sertad4	0.614881612	3.23E-08	0.000529233	N
Bsdc1	0.795651352	3.26E-08	0.000533934	N
Hey2	0.547301045	3.30E-08	0.000540825	Y
Paxbp1	0.803176775	3.39E-08	0.000554387	Y
Mphosph9	0.783892433	3.42E-08	0.000559403	N
Rab22a	0.850294402	3.43E-08	0.000560868	N
H1fx	0.981273119	3.44E-08	0.000562463	N
Ndufa7	1.054262257	3.46E-08	0.000566183	N
Pknox2	0.802888242	3.47E-08	0.000567142	Y
Smarca4	0.915660758	3.51E-08	0.000574417	N
Ppp4r1	0.849554359	3.53E-08	0.000577205	N
Flnb	0.814557144	3.54E-08	0.000579767	N
Josd1	0.814264534	3.56E-08	0.000582582	N
Map3k11	0.821857594	3.60E-08	0.000588577	N
Rnf38	0.753954234	3.67E-08	0.000600781	N
C330027C09Rik	0.889994592	3.72E-08	0.000608136	N
Tnrc6b	0.804089092	3.72E-08	0.000609528	N
Xpo1	0.916445358	3.76E-08	0.000615118	N
Ube2e2	0.847130392	3.78E-08	0.000617905	N
Atf5	0.79388444	3.81E-08	0.000622918	Y
Rnf111	0.822813593	3.81E-08	0.000623203	N
Ppp1r16a	0.835741853	3.84E-08	0.000628109	N
Yme1l1	1.231448352	3.87E-08	0.000633939	N
Klhl21	0.758018233	3.89E-08	0.000636026	N
Lbhd1	0.856596303	3.91E-08	0.00063967	N
Cnot9	0.897958614	3.96E-08	0.00064855	N
Xxylt1	0.824058759	3.97E-08	0.000649109	N
Ssh1	0.784990929	3.97E-08	0.000649648	N
Eif4enif1	0.860534052	3.98E-08	0.000650976	N
Xndc1	0.783426652	3.98E-08	0.00065161	N
Sox2	0.68764702	4.00E-08	0.000654476	Y
Eif4g3	0.873605508	4.01E-08	0.00065548	N
Tbc1d20	0.790795316	4.07E-08	0.000665971	N
Tbca	1.04671603	4.10E-08	0.000671631	N
Trmt1	0.89847905	4.13E-08	0.000675514	N
Tmem209	0.82621313	4.15E-08	0.000679788	N
Ash1l	0.83015961	4.16E-08	0.00068065	N
Fam76a	0.830705057	4.16E-08	0.000681084	N
Cad	0.860487273	4.20E-08	0.000687264	N
Rtl8b	1.259043245	4.21E-08	0.000689369	N
Hjurp	0.878290517	4.26E-08	0.000697231	N
Gm49359	0.779936071	4.32E-08	0.000706844	N
Zfp617	0.817648471	4.33E-08	0.000708368	Y
Aig1	0.846523433	4.33E-08	0.000709189	N
Scaf8	0.810441599	4.37E-08	0.000715219	N
Adamts9	0.703311775	4.47E-08	0.000731529	N
C1d	1.074936768	4.49E-08	0.000734458	N
Cul4a	0.865341868	4.49E-08	0.00073482	N
Mfsd1	0.88180498	4.52E-08	0.000740293	N
Rnf216	0.828346607	4.55E-08	0.000745088	N
Elp3	0.889987143	4.57E-08	0.000748713	N
Polr2l	1.190338077	4.59E-08	0.000751602	N
Axin2	0.837513899	4.65E-08	0.000760512	N
Rftn1	0.783497539	4.69E-08	0.000767482	N
Prom1	0.814198053	4.72E-08	0.00077209	N
Ttc19	0.79658134	4.78E-08	0.0007816	N
Arhgap39	0.73730454	4.81E-08	0.000786544	N
Abl1	0.80735655	4.83E-08	0.000790519	N
Ankrd46	0.863737576	4.88E-08	0.000799291	N
BC037039	0.347644603	4.94E-08	0.0008081	N
Zfp512	0.875284363	4.98E-08	0.00081475	Y
Tmem131	0.791529803	4.98E-08	0.000815552	N
Rhod	0.819467318	4.98E-08	0.000815677	N
Tmx3	0.831962655	5.03E-08	0.000822416	N
Tpi1	1.050410054	5.06E-08	0.00082765	N
Syvn1	0.76270662	5.07E-08	0.000829718	N
Nf1	0.782036889	5.10E-08	0.000834058	N
E130309D02Rik	0.894279074	5.13E-08	0.000840381	N
Birc6	1.238148818	5.15E-08	0.000843609	N
Nol4l	0.751982019	5.22E-08	0.000854856	N
Pwp2	0.837786113	5.31E-08	0.000869792	N
Mesp2	1.918581416	5.34E-08	0.000874006	Y
Smco4	0.877861978	5.35E-08	0.000875352	N
Wwtr1	0.819641174	5.37E-08	0.000878827	N
Mmp15	0.762305034	5.38E-08	0.000880772	N
Llgl2	0.784373137	5.41E-08	0.000884631	N
Lpar4	0.859829597	5.43E-08	0.000888072	N
Hus1	0.769325405	5.43E-08	0.000888941	N
Hk2	0.875158702	5.47E-08	0.00089588	N
Erf	0.881360943	5.50E-08	0.000899918	Y
Glipr2	0.835883748	5.61E-08	0.000917399	N
Elob	1.044112056	5.63E-08	0.00092179	N
Tcof1	0.907536733	5.65E-08	0.000924137	N
Bahd1	0.674534305	5.68E-08	0.000930365	N
Nepro	0.797301941	5.74E-08	0.00093871	N
Snrpb	0.967901551	5.82E-08	0.00095197	N
Retreg3	0.814274351	5.83E-08	0.00095415	N
Rack1	0.98300181	5.85E-08	0.000958049	N
Zscan26	1.371145183	5.86E-08	0.000959122	Y
Gnai2	0.941828496	5.88E-08	0.000962969	N
Ube2f	0.910547777	5.95E-08	0.000973887	N
Stx5a	0.877784704	5.99E-08	0.000980559	N
Mapk1	0.911438693	6.01E-08	0.000983528	N
Cstf2	0.875488421	6.08E-08	0.000995149	N
Aebp2	0.78648948	6.10E-08	0.000997844	Y
Sp6	0.753480633	6.13E-08	0.001002893	Y
Mfap3	0.884014028	6.15E-08	0.001006583	N
Pim1	1.219014343	6.22E-08	0.001018045	N
Arhgap29	0.763024296	6.22E-08	0.001018166	N
Ogdh	0.868356541	6.26E-08	0.001024017	N
Supt7l	0.808419909	6.30E-08	0.00103183	N
Paf1	0.864944103	6.40E-08	0.00104776	N
Med9	0.912336161	6.43E-08	0.001052355	N
Gpx3	0.865681489	6.51E-08	0.001064795	N
Fam210a	0.85473427	6.58E-08	0.001076315	N
Pxmp2	0.836475485	6.60E-08	0.001080136	N
Arf5	1.068662805	6.62E-08	0.00108382	N
Cpsf1	0.832026605	6.63E-08	0.001085466	N
Shb	0.75676074	6.64E-08	0.001086613	N
Ahctf1	0.872540741	6.67E-08	0.001091653	Y
Foxn3	0.875720298	6.67E-08	0.001091674	Y
Prkd1	0.805225327	6.68E-08	0.001093843	N
Pfn2	0.863103591	6.75E-08	0.0011054	N
Aldh18a1	0.834627407	6.78E-08	0.001110225	N
Taf5	0.843693273	6.92E-08	0.001132564	N
Etl4	0.733355832	6.92E-08	0.001132812	N
Chd6	0.865255459	6.94E-08	0.00113643	N
Nup43	1.097757305	6.96E-08	0.00113906	N
Fam109a	0.813812924	6.97E-08	0.001140241	N
Etnk1	0.790606398	6.97E-08	0.001140789	N
Tatdn2	0.800964205	6.97E-08	0.001140791	N
Fbxo18	0.830672562	7.14E-08	0.0011682	N
Smad3	0.732103996	7.23E-08	0.001183493	Y
Atp13a3	0.813987751	7.25E-08	0.001186993	N
Rnf126	0.921189313	7.28E-08	0.001191649	N
Pdgfrb	0.722902991	7.42E-08	0.001213859	N
Fkbp10	0.842884946	7.46E-08	0.001221099	N
Ndufa12	1.056835172	7.56E-08	0.001237992	N
Snrpb2	1.074806151	7.58E-08	0.001240335	N
Slc12a7	0.769370616	7.58E-08	0.001240494	N
Clasp2	1.489504122	7.74E-08	0.001267258	N
Mlec	0.904493793	7.90E-08	0.001292932	N
Crebbp	0.88412395	7.95E-08	0.001300748	N
Edc4	0.839922481	8.10E-08	0.00132527	N
Gnb2	0.933901412	8.12E-08	0.001329169	N
Baz1b	0.887602133	8.26E-08	0.001351148	N
Cdr2	0.842572078	8.32E-08	0.00136208	N
Vps18	0.751723514	8.35E-08	0.001366841	N
Mrpl23	1.069010322	8.40E-08	0.001374071	N
Hdgfl3	0.870566765	8.42E-08	0.001377257	N
Eif3e	1.060570096	8.42E-08	0.001378615	N
Nfkb1	0.800693781	8.53E-08	0.001396465	Y
Capza2	1.086920801	8.56E-08	0.001401581	N
Tpcn1	0.758508675	8.79E-08	0.001439097	N
Arhgef2	0.860961976	9.10E-08	0.00148855	N
Srf	0.850137226	9.15E-08	0.001496875	Y
Sike1	0.892422419	9.20E-08	0.001505612	N
Crtc2	0.717141153	9.35E-08	0.001530049	N
Ciapin1	1.077753795	9.39E-08	0.001535994	N
Nrp1	0.75269501	9.40E-08	0.001538906	N
Ttc28	0.669454271	9.48E-08	0.001550789	N
Dsp	0.823164329	9.53E-08	0.001559542	N
Cks1brt	0.714930145	9.60E-08	0.001571377	N
Tmpo	0.941317027	9.62E-08	0.001573837	N
Mafb	0.440779022	9.62E-08	0.001574824	Y
Evc2	0.736328228	9.65E-08	0.001579665	N
Nol9	0.855926178	9.67E-08	0.001582742	N
Pml	0.774922997	9.75E-08	0.001596029	N
Bcr	0.711663329	9.87E-08	0.001615698	N
Gga3	0.817871302	9.89E-08	0.001618434	N
Mrpl3	0.907895339	9.95E-08	0.001629159	N
Sfswap	0.85334623	1.01E-07	0.001660621	N
Cdh11	0.795754097	1.03E-07	0.001681949	N
Ercc6l2	0.825340142	1.03E-07	0.001691776	N
Ydjc	0.802999937	1.04E-07	0.001704072	N
Acvr2a	0.707381193	1.05E-07	0.001711273	N
Fau	1.027563978	1.06E-07	0.001730776	N
Casp8ap2	0.870848646	1.06E-07	0.001731788	N
2410015M20Rik	1.081092658	1.08E-07	0.001766904	N
Fam160b1	0.728794482	1.08E-07	0.001768119	N
Nucb1	0.874035548	1.09E-07	0.00178878	N
Exosc7	1.083840582	1.10E-07	0.001800446	N
Smg1	0.826806053	1.11E-07	0.001808478	N
Bet1l	0.851189785	1.12E-07	0.001825179	N
C330007P06Rik	0.832555643	1.13E-07	0.001848238	N
Surf6	0.869246385	1.13E-07	0.00185209	N
Gls	0.809722222	1.13E-07	0.001853569	N
Tpr	1.088540168	1.13E-07	0.001853588	N
Ints6	0.867049666	1.13E-07	0.001856536	N
Pkp2	0.830868507	1.14E-07	0.001867269	N
Flnc	0.768060409	1.15E-07	0.001890192	N
Ndufb2	1.079520418	1.16E-07	0.001898065	N
Dnajc14	0.823251492	1.16E-07	0.001901345	N
Tubb3	1.39738462	1.17E-07	0.00191145	N
Ddit4	0.792371102	1.23E-07	0.002010114	N
Sar1b	1.104292256	1.24E-07	0.002027704	N
Rbpms	0.895611709	1.26E-07	0.002055383	N
St6galnac6	0.781643632	1.26E-07	0.002056384	N
Nol6	0.839928281	1.28E-07	0.002101801	N
Gclm	0.856078573	1.29E-07	0.002114978	N
Ulk1	0.76910783	1.30E-07	0.002123044	N
Zfp961	0.799295278	1.31E-07	0.002136282	Y
Ccdc8	0.810521984	1.31E-07	0.00215073	N
Urm1	0.888425098	1.33E-07	0.00217974	N
Pcgf3	0.819496211	1.33E-07	0.002181432	N
Apba3	0.816632289	1.34E-07	0.002193068	N
Ralgapb	0.732378507	1.36E-07	0.002233899	N
Arid5b	0.773039692	1.37E-07	0.002247743	Y
Tsnax	0.888087742	1.38E-07	0.002259318	N
Lemd2	0.733402754	1.39E-07	0.002270026	N
Cstf2t	0.847730772	1.41E-07	0.002314379	N
Sun1	0.762862071	1.41E-07	0.002315741	N
Brd3	0.92260596	1.43E-07	0.002336867	N
Setdb1	0.854843793	1.43E-07	0.002343808	Y
Slc25a5	1.042147516	1.45E-07	0.002366033	N
Cyhr1	0.851281744	1.45E-07	0.002381177	N
Jun	0.805426968	1.48E-07	0.002429212	Y
Cyb5r1	0.865983418	1.50E-07	0.002457713	N
Ckap2	0.857815143	1.51E-07	0.002471267	N
Kpna4	0.895699096	1.53E-07	0.002497939	N
Urb1	0.744087869	1.53E-07	0.002511183	N
Tnfrsf19	0.870155039	1.54E-07	0.002526407	N
Klf14	0.44606866	1.55E-07	0.002532684	Y
Camk2n2	0.692766616	1.56E-07	0.002552017	N
Zmym2	0.835419724	1.57E-07	0.002573002	N
P3h2	0.772077673	1.57E-07	0.002577258	N
Eno1b	1.26693912	1.58E-07	0.002579753	N
Plin2	0.880547891	1.58E-07	0.002590598	N
Tfip11	0.833143764	1.59E-07	0.002595404	N
Ap3d1	0.858556283	1.62E-07	0.00265015	N
Ythdf3	0.865239265	1.62E-07	0.002652995	N
Gprc5c	0.805948851	1.62E-07	0.002654623	N
Ipo7	0.896630055	1.63E-07	0.002666477	N
Vav2	0.752359188	1.64E-07	0.002686562	N
Clns1a	1.057540222	1.64E-07	0.002687901	N
Igf2	0.563757692	1.66E-07	0.002711131	N
Ptpn23	0.763787375	1.66E-07	0.002724531	N
Zfp873	0.680724545	1.72E-07	0.002808572	Y
Ndufb6	1.074044147	1.72E-07	0.002811743	N
Tmem64	0.757893309	1.72E-07	0.00281241	N
Pigq	0.868831432	1.73E-07	0.002837609	N
Tsc22d1	0.900619779	1.74E-07	0.002847498	Y
Inpp5a	0.671865025	1.75E-07	0.00286376	N
Gramd1a	0.789504505	1.77E-07	0.002892632	N
Bpgm	0.886433841	1.77E-07	0.002903088	N
Morc4	0.893549064	1.78E-07	0.002913882	N
Araf	0.874464789	1.78E-07	0.002920367	N
Commd1	0.939949075	1.79E-07	0.002927656	N
Rap1gds1	0.821155177	1.79E-07	0.002927864	N
Ndufa2	1.049415659	1.79E-07	0.00293554	N
Scarf2	0.61728115	1.81E-07	0.002958545	N
Lingo1	0.668673835	1.83E-07	0.002987667	N
Ldlr	0.721192138	1.83E-07	0.002995716	N
Rbm14	0.900467689	1.84E-07	0.003014883	N
Zbtb2	0.809980178	1.85E-07	0.003022993	Y
Camsap1	0.840502609	1.88E-07	0.003081213	N
Tbcd	0.791907317	1.91E-07	0.003118712	N
Rpl18a	1.020048212	1.92E-07	0.003143238	N
Cox7a2	1.043065293	1.93E-07	0.003153826	N
Foxk2	0.804148848	1.94E-07	0.003167893	Y
Plekhg3	0.75562118	1.94E-07	0.00318041	N
Sap130	0.753627457	1.96E-07	0.003200331	N
Ap1b1	0.82849015	1.96E-07	0.003200964	N
Wwp2	0.797001542	1.97E-07	0.003217371	N
Rbm10	0.905025938	1.97E-07	0.00322218	N
Plekhg2	0.850206936	1.98E-07	0.003247588	N
Asf1a	1.081867453	2.00E-07	0.003270742	N
1110038F14Rik	0.903222407	2.00E-07	0.00328053	N
Usp4	0.87752724	2.02E-07	0.003300977	N
Ccdc71l	0.793471028	2.02E-07	0.003302748	N
Dynlt1f	1.147397143	2.02E-07	0.00330463	N
Lin7c	0.896302403	2.03E-07	0.003323109	N
Tulp3	0.831844722	2.03E-07	0.003323806	Y
Paip2b	0.841556887	2.10E-07	0.003440249	N
Dvl3	0.798278455	2.10E-07	0.00344282	N
Csnk1e	0.889300545	2.11E-07	0.003445063	N
Dcp1a	0.750872782	2.11E-07	0.003457132	N
Ptpn12	0.833159054	2.12E-07	0.003466706	N
Prkd3	0.842348973	2.14E-07	0.003507839	N
Nek9	0.793647192	2.17E-07	0.00355373	N
Med16	0.814264534	2.20E-07	0.003600894	N
Smg7	0.818306168	2.22E-07	0.003627355	N
Sh3bp5l	0.821263649	2.22E-07	0.003637539	N
Ube2g2	0.899947294	2.22E-07	0.003640581	N
Trio	0.823951245	2.23E-07	0.003642826	N
Gucd1	0.799428079	2.24E-07	0.00366519	N
Phf13	0.829087177	2.24E-07	0.003671923	N
Fchsd2	0.721594315	2.26E-07	0.003691015	N
Efnb2	0.715308741	2.26E-07	0.003699187	N
Vti1b	0.90595776	2.27E-07	0.003710754	N
Psip1	1.074863946	2.28E-07	0.003738308	N
Ltbr	0.803553528	2.29E-07	0.003743309	N
Arid2	0.878788799	2.29E-07	0.003753009	Y
Dnajb14	0.79061387	2.42E-07	0.003965068	N
Magohb	1.133956848	2.43E-07	0.003971855	N
Pygo2	0.836808249	2.44E-07	0.003986877	N
Hdac4	0.784168787	2.44E-07	0.004000149	N
Uqcr11	1.068361818	2.45E-07	0.004011003	N
Gatad2b	0.857289375	2.45E-07	0.004014542	Y
Foxk1	0.713838442	2.45E-07	0.004017219	Y
Mical1	0.810905869	2.46E-07	0.004023659	N
Rpl14	0.985519659	2.47E-07	0.004047619	N
Extl3	0.806412238	2.48E-07	0.004058489	N
Rexo4	0.899456673	2.51E-07	0.004100254	N
Add3	0.854670887	2.51E-07	0.004113431	N
Gxylt1	0.825787332	2.57E-07	0.004210151	N
Wipf2	0.784922071	2.59E-07	0.00424392	N
Afdn	0.888303746	2.60E-07	0.004258096	N
Asb7	0.799127726	2.61E-07	0.004266809	N
Tcf20	0.808155367	2.63E-07	0.004307585	N
Golph3	0.900460159	2.65E-07	0.00433605	N
Slit2	0.729805704	2.65E-07	0.004338952	N
Zc3hav1	1.776902929	2.70E-07	0.004425699	N
Tbc1d12	0.70198564	2.75E-07	0.004504965	N
Dennd6b	0.71993622	2.76E-07	0.004519182	N
Herc1	0.863917266	2.77E-07	0.00452533	N
Adamts2	0.544341662	2.79E-07	0.004560521	N
Cdk2ap2	0.88545273	2.80E-07	0.004584758	N
Zmiz2	0.782070223	2.81E-07	0.004596585	Y
Cox10	0.890180879	2.89E-07	0.004736972	N
Fam20b	0.755173793	2.90E-07	0.004741444	N
Tmub2	0.783002615	2.90E-07	0.004749946	N
Sh2b1	0.85393134	2.91E-07	0.004761756	N
Zfp219	0.82462618	2.92E-07	0.004783054	Y
Drosha	0.878729497	2.94E-07	0.004815499	N
Dgkd	0.800915289	2.99E-07	0.004897035	N
Crtap	0.827931401	3.00E-07	0.004911624	N
Dcaf7	0.85290943	3.00E-07	0.004913752	N
Pds5a	0.883265536	3.01E-07	0.004924988	N
Ndel1	0.829629014	3.02E-07	0.004949711	N
Capn10	0.853499794	3.04E-07	0.004973045	N
Ap2a2	0.885111603	3.06E-07	0.005015373	N
Actr5	0.801003897	3.10E-07	0.005080168	N
Tmem256	1.078087214	3.13E-07	0.005128349	N
Dck	0.893242134	3.16E-07	0.005169802	N
Crip1	1.28552994	3.17E-07	0.005189906	N
Cc2d1b	0.819211091	3.20E-07	0.005236328	N
Pclaf	1.042300883	3.22E-07	0.005276977	N
Tmem185a	0.925646252	3.24E-07	0.005304254	N
Spindoc	0.849133309	3.25E-07	0.005311761	N
Asrgl1	0.855691404	3.29E-07	0.005382889	N
Dirc2	0.790655597	3.29E-07	0.005386215	N
Dync1h1	0.87246101	3.31E-07	0.005413017	N
Rrp1b	1.088948358	3.34E-07	0.005462321	N
Slc35b4	0.839047272	3.37E-07	0.005522455	N
Hs6st2	0.844927536	3.38E-07	0.00552673	N
Blcap	0.823879647	3.39E-07	0.005550062	N
Pank3	0.751003679	3.53E-07	0.005776664	N
Zfp280b	0.80313146	3.55E-07	0.005816398	Y
Psmc4	1.061646415	3.56E-07	0.005819452	N
Igsf3	0.826732476	3.58E-07	0.005852591	N
Tceal8	1.077265086	3.58E-07	0.005856361	N
Rxra	0.676711374	3.61E-07	0.005901889	Y
Abcc5	0.768565195	3.67E-07	0.006000299	N
Stk16	0.910809374	3.68E-07	0.006022358	N
Bcl9l	0.773430233	3.72E-07	0.006092838	N
Dcun1d2	0.773611491	3.74E-07	0.0061154	N
Gosr2	0.893017612	3.75E-07	0.006129461	N
Snrpd3	1.044066664	3.77E-07	0.006165271	N
Map4k5	0.809669178	3.77E-07	0.006173314	N
Aak1	0.755901731	3.78E-07	0.006191455	N
Fgf4	0.735818628	3.78E-07	0.006194486	N
Dpy30	1.046018264	3.80E-07	0.0062223	N
Rfx7	0.827394156	3.81E-07	0.006231646	Y
Aagab	0.855740562	3.82E-07	0.006255819	N
Exosc10	0.873298298	3.87E-07	0.00633779	N
S1pr2	0.83329358	3.94E-07	0.006443685	N
Ttc27	0.874519314	3.96E-07	0.006488806	N
Fam103a1	1.091565407	4.02E-07	0.006571665	N
Zfp711	0.741227958	4.02E-07	0.006574402	Y
Fam91a1	0.828405568	4.03E-07	0.006597563	N
Csk	0.889467155	4.09E-07	0.006696831	N
Plod3	0.772553675	4.11E-07	0.006721687	N
2700081O15Rik	0.749995244	4.12E-07	0.006738719	N
Sgms1	0.799648305	4.14E-07	0.00678364	N
Cldn6	1.570244104	4.16E-07	0.006800079	N
2810474O19Rik	0.882112473	4.20E-07	0.006874864	N
Selenoi	0.844817938	4.21E-07	0.006894141	N
Rcc2	0.940658362	4.24E-07	0.006937871	N
Mut	0.814554892	4.26E-07	0.006971602	N
Spata2	0.783803885	4.31E-07	0.007055722	N
Sac3d1	0.913313497	4.31E-07	0.0070614	N
Dab2ip	0.799910836	4.34E-07	0.007094848	N
Vps26b	0.868337501	4.35E-07	0.00712031	N
Wdr86	0.860701616	4.37E-07	0.007145022	N
Chuk	0.863834986	4.37E-07	0.007148884	N
Stt3b	0.909240218	4.40E-07	0.007203476	N
Trmt1l	0.906354605	4.41E-07	0.007214997	N
Cluh	0.820911508	4.41E-07	0.00721531	N
Lpin2	0.705266451	4.45E-07	0.007276994	N
Nop58	1.068427184	4.46E-07	0.007292597	N
Frmd8	0.874276635	4.46E-07	0.007299548	N
Cblb	0.782581645	4.49E-07	0.007344968	N
H1f0	1.049312118	4.52E-07	0.007395515	N
Timm10b	0.9106502	4.53E-07	0.007420324	N
1500009L16Rik	0.896515877	4.54E-07	0.007430103	N
Aida	0.891976201	4.56E-07	0.007468108	N
Oaz2	0.913323295	4.61E-07	0.007543075	N
Wnt8a	0.778479491	4.64E-07	0.007589209	N
Dnmbp	0.739400178	4.64E-07	0.007595215	N
Camk2n1	0.677367671	4.66E-07	0.007631853	N
Etv4	0.770610069	4.67E-07	0.007647573	Y
Rfxap	0.896116045	4.79E-07	0.007846863	N
Ahcy	0.878386331	4.93E-07	0.008071885	N
Abhd17c	0.912864791	4.94E-07	0.008079623	N
Frat1	1.462494594	4.98E-07	0.008153724	N
Tgfbr1	0.818576416	5.03E-07	0.008229122	N
Zfp251	0.801461748	5.04E-07	0.008256118	Y
Col13a1	0.708539316	5.05E-07	0.008259586	N
Utp20	0.854178321	5.07E-07	0.008304889	N
Zfp768	0.80919255	5.08E-07	0.008319899	Y
Zfp516	0.796310887	5.12E-07	0.008375298	Y
Ap1m1	0.902195902	5.17E-07	0.0084672	N
Tada3	0.87462008	5.21E-07	0.008530196	N
Tm9sf2	0.906664145	5.26E-07	0.008613355	N
Heatr1	0.878097953	5.29E-07	0.008649929	N
Oard1	1.072913462	5.33E-07	0.008719704	N
Samm50	1.083578313	5.35E-07	0.008748065	N
Klf5	0.892672388	5.35E-07	0.008760371	Y
Cdk10	0.84036036	5.39E-07	0.008814038	N
Psma6	1.055156467	5.40E-07	0.008839652	N
Rc3h2	0.81516087	5.41E-07	0.008846782	N
Mocs3	0.785146498	5.45E-07	0.008915979	N
9430015G10Rik	0.783359173	5.49E-07	0.008990778	N
Usp46	0.804606354	5.49E-07	0.008990937	N
Abcc1	0.774595632	5.50E-07	0.009004172	N
Mcts2	0.909008977	5.51E-07	0.009020881	N
Samd1	0.796621787	5.52E-07	0.009032707	N
Ubqln2	0.89998833	5.62E-07	0.009190693	N
Lmo2	0.81085965	5.63E-07	0.009221662	N
Epm2aip1	0.778565891	5.64E-07	0.009233068	N
Trim35	0.912042405	5.64E-07	0.009236757	N
Creb1	0.881110104	5.67E-07	0.00928498	Y
Dennd5b	0.869501059	5.68E-07	0.009302987	N
Slc39a9	0.754189503	5.69E-07	0.009317824	N
Crocc	0.718548882	5.75E-07	0.009404048	N
Tubgcp4	0.874602713	5.82E-07	0.009527746	N
Psma3	1.042216276	5.84E-07	0.009551541	N
Donson	0.882446951	5.87E-07	0.009600074	N
Maf1	0.912096582	5.89E-07	0.009635409	Y
Crkl	0.850441706	6.10E-07	0.009987686	N
9530068E07Rik	0.869376886	6.12E-07	0.010019791	N
Zdhhc9	0.661854535	6.13E-07	0.01003237	N
Pus1	0.887184183	6.19E-07	0.010132166	N
Zfyve9	0.819616345	6.20E-07	0.010143203	N
Ttc26	0.658452693	6.25E-07	0.010236756	N
Limk2	0.823668545	6.28E-07	0.010274882	N
Pofut2	0.886044402	6.49E-07	0.010618385	N
Ube3a	0.910145748	6.50E-07	0.010645029	N
Xpo6	0.877119518	6.53E-07	0.010680997	N
Huwe1	0.908020461	6.53E-07	0.010687148	N
Gm2694	0.666720393	6.53E-07	0.010687993	N
Adgrf5	0.494205566	6.54E-07	0.010696503	N
Ccdc97	0.807336337	6.57E-07	0.010760301	N
Apex1	1.057367934	6.60E-07	0.010800751	N
Eif4a3	1.072262546	6.62E-07	0.010830075	N
Nmb	0.856071812	6.69E-07	0.010945828	N
Rcan1	0.867942062	6.69E-07	0.010951173	N
Cptp	0.822051408	6.78E-07	0.011091272	N
Sec24b	0.820240586	6.81E-07	0.011145644	N
Eri2	0.784912646	6.84E-07	0.011200537	N
Ctdp1	0.855713235	6.85E-07	0.011211567	N
Anln	0.858942654	6.92E-07	0.01133146	N
Tbc1d13	0.754098251	6.96E-07	0.011388459	N
Camsap2	0.806076177	7.10E-07	0.011625444	N
Wasl	0.91070759	7.13E-07	0.011664483	N
Poldip3	0.881986275	7.16E-07	0.011714228	N
Spats2	0.890655886	7.17E-07	0.011736191	N
Tpp2	0.883589476	7.33E-07	0.012001141	N
Cbln1	0.526605999	7.35E-07	0.012024473	N
Prrg2	0.813584427	7.35E-07	0.012030804	N
Igf2os	0.641805422	7.35E-07	0.01203693	N
Fnbp1l	0.891411319	7.41E-07	0.012128779	N
Pan2	0.816457308	7.45E-07	0.012194092	N
Pip4k2b	0.78319827	7.47E-07	0.012221831	N
Vps29	1.072764528	7.55E-07	0.01235173	N
Lrrc14	0.846033482	7.62E-07	0.012467328	N
Ranbp3	0.912857729	7.69E-07	0.012584761	N
Mdm4	0.847770044	7.71E-07	0.012616628	N
Raly	0.959811522	7.83E-07	0.012817024	N
Msl2	0.831698328	7.85E-07	0.012854528	N
Ankrd50	0.750000489	7.86E-07	0.012870168	N
Zeb1	0.702362495	7.91E-07	0.012944296	Y
Sema3f	0.579659589	8.10E-07	0.013248968	N
Cdpf1	0.899861716	8.20E-07	0.01342	N
Zc3hav1l	0.849316051	8.21E-07	0.013432791	N
Klhl13	0.744186047	8.28E-07	0.013543422	N
Gtse1	0.842561212	8.36E-07	0.013676173	N
Scrib	0.820545211	8.37E-07	0.013691021	N
Rnf145	0.90230674	8.42E-07	0.013787924	N
Tomm40	1.059025977	8.44E-07	0.013816235	N
Amdhd2	0.874396031	8.49E-07	0.013889034	N
Pkd1	0.719828826	8.72E-07	0.014265696	N
Otud6b	0.913397612	8.72E-07	0.014267388	N
Prdm4	0.819363968	8.78E-07	0.014364116	Y
St3gal5	0.839116563	8.82E-07	0.01443519	N
Rab11fip4	0.772108884	8.90E-07	0.014561119	N
Tmbim4	1.118085306	8.92E-07	0.014605652	N
P3h1	0.807642408	8.93E-07	0.014617968	N
Cdc123	1.079444431	8.93E-07	0.014620582	N
[truncated: 14,393 more rows]
