# Supplementary material for: Gastrulation-stage gene expression in Nipbl+/− mouse embryos foreshadows the development of syndromic birth defects
Source: Sci Adv. 2024 Mar 20;10(12):eadl4239. doi: 10.1126/sciadv.adl4239 (PMC10954218; doi:10.1126/sciadv.adl4239)
Supplement: Supplementary file 2 — Data S1 to S45 [file sciadv.adl4239_data_s1_to_s45.zip › Supplementary Data2/Data_S33.csv]

Gene	Avg_Expr_Wildtype	Avg_Expr_Nipbl+/-	SE_Wildtype	SE_Nipbl+/-	Avg_FC	P_Val	Bon_P_Val
Abcg1	0.08688483	0.061012404	0.00357764	0.003309553	0.702221591	3.07324404674545e-06	0.050315152
Tbl3	1.037924911	1.10325176	0.012803189	0.014356063	1.06293986	3.09563872964688e-06	0.050681797
Exo1	0.779680365	0.828360711	0.01082766	0.012118473	1.062436285	3.12296380223768e-06	0.051129163
Fbxw4	0.111364789	0.138451224	0.00381011	0.004799152	1.243222605	3.13512591999783e-06	0.051328282
Exo5	0.207001522	0.238685887	0.005273204	0.006263444	1.153063438	3.13698802473645e-06	0.051358768
Zfp444	0.632166413	0.682366745	0.00954586	0.010862517	1.079409995	3.14036337603189e-06	0.051414029
Arfip1	0.159944191	0.187562856	0.004683584	0.005592727	1.17267689	3.14899264354192e-06	0.051555308
Arfgap1	0.313292745	0.352832719	0.006485562	0.007638303	1.126207755	3.15120021821995e-06	0.05159145
Cxcl14	0.071537291	0.094200469	0.00306449	0.004005842	1.316802305	3.16519187081051e-06	0.051820521
Zdhhc20	0.329147641	0.359704995	0.006967206	0.007765607	1.092837834	3.16599064049294e-06	0.051833599
Hist1h3a	0.024987316	0.039389876	0.001803183	0.002638482	1.576394833	3.16636341894678e-06	0.051839702
Polr3d	0.837265348	0.900771036	0.010992767	0.012683836	1.075848939	3.18369139274086e-06	0.052123395
Atp1b2	0.169710807	0.203821656	0.004771423	0.005903244	1.200993973	3.19272373158959e-06	0.052271273
Cep170	0.113647894	0.139624539	0.003914159	0.004837217	1.228571279	3.2126751176994e-06	0.052597917
Herc1	0.246448503	0.281428093	0.005925477	0.007033459	1.141934679	3.2168823298197e-06	0.052666798
Mfsd1	0.423515982	0.461783439	0.007993267	0.009037738	1.090356585	3.22102169103072e-06	0.052734567
Mfap2	0.769025875	0.822996983	0.010611583	0.012028686	1.070181134	3.25191617820023e-06	0.053240372
Tango6	0.123795028	0.147670131	0.004085142	0.004872552	1.19285995	3.26070622161045e-06	0.053384282
Rln3	0.020167428	0.00955414	0.00165288	0.001259523	0.473741137	3.27497858028394e-06	0.053617949
Chmp7	0.491374937	0.533020449	0.008246448	0.009361824	1.084753026	3.29409373515711e-06	0.053930903
Dnajc30	0.508117707	0.558498156	0.008410726	0.009853317	1.099151139	3.29915723426841e-06	0.054013802
Ctnnal1	0.369101979	0.409822327	0.00708293	0.008234371	1.110322757	3.30257586793226e-06	0.054069772
L3mbtl2	0.582825977	0.625879987	0.009077258	0.010208912	1.073871124	3.30294923644894e-06	0.054075885
Ric3	0.110350076	0.136439826	0.003830692	0.00477361	1.23642711	3.30760208118182e-06	0.054152061
Fat3	0.01065449	0.020449212	0.001183866	0.001892854	1.919304631	3.31036292317561e-06	0.054197262
Prrc2c	2.95573313	2.772544418	0.024864497	0.027171842	0.938022581	3.31072497487797e-06	0.054203189
Zbtb17	0.17072552	0.201475025	0.004722744	0.00572852	1.180110771	3.32277606172102e-06	0.05440049
AI987944	0.152080162	0.181528662	0.004532292	0.005530295	1.19363801	3.34901297989661e-06	0.054830041
Fndc3b	0.041730086	0.058162923	0.002457272	0.003210541	1.393788714	3.35474831851857e-06	0.054923939
Stx16	0.699137494	0.767348307	0.010448049	0.012428513	1.097564233	3.35766609464811e-06	0.054971709
Acap2	0.120624049	0.145658733	0.004114792	0.004973919	1.207543059	3.36853906236626e-06	0.055149722
Clk2	0.215880264	0.252095206	0.005292086	0.006468126	1.167754762	3.37876738839142e-06	0.05531718
Ankfy1	0.166286149	0.201977875	0.00478165	0.006057048	1.214640399	3.38578988247046e-06	0.055432152
Sugp2	0.100456621	0.12571237	0.003677341	0.004614305	1.251409502	3.39166609312678e-06	0.055528357
Phc1	1.12037037	1.175829702	0.013975529	0.015233692	1.049500891	3.40281760625359e-06	0.05571093
Wnt5b	0.19964485	0.234327858	0.006206134	0.007501181	1.173723527	3.40353123344037e-06	0.055722613
Baiap2l1	0.097919838	0.123030506	0.003650922	0.00458982	1.256441076	3.4490464108282e-06	0.056467788
Cobll1	0.021816337	0.037713711	0.001749607	0.002827517	1.728691266	3.45040172729526e-06	0.056489977
Lims1	0.651826484	0.696781763	0.009846207	0.011074377	1.068968169	3.47488783719036e-06	0.056890864
Nme3	0.063926941	0.084478713	0.002891952	0.00373866	1.321488434	3.48842635021854e-06	0.057112516
Kpna3	0.924150178	0.986087831	0.011685542	0.01316497	1.0670212	3.49733977521947e-06	0.057258447
Ttc7	0.060882801	0.082132082	0.002827231	0.003769844	1.349019444	3.49859380463795e-06	0.057278978
Vrk1	1.192288179	1.077941669	0.013410151	0.014029742	0.904094907	3.49872373338684e-06	0.057281105
Tepsin	0.122653475	0.150016762	0.004028061	0.005019786	1.223094259	3.50994545378866e-06	0.057464827
Lnpep	0.074327752	0.095709018	0.003159601	0.004003353	1.287661939	3.53315616496307e-06	0.057844833
H1f0	3.105276509	3.064029501	0.028840554	0.037501894	0.986717122	3.56341982142677e-06	0.058340309
Ice2	0.17529173	0.202815957	0.004882789	0.005730397	1.157019541	3.56533255663057e-06	0.058371625
Utp15	0.436326738	0.469493798	0.007853303	0.008719927	1.076014275	3.57032575965749e-06	0.058453373
Dap	0.584855403	0.634596044	0.009124391	0.01054797	1.085047758	3.58539944848503e-06	0.05870016
Epha7	0.034880771	0.051961113	0.002238441	0.003180089	1.489677872	3.58884396640905e-06	0.058756553
Dmac2	0.595636733	0.63912169	0.009163682	0.010273481	1.073005835	3.60096600974317e-06	0.058955016
Gpr89	0.44964485	0.48709353	0.007995409	0.009034192	1.083285018	3.61613982057054e-06	0.059203441
Ankrd24	0.080035515	0.104257459	0.003264924	0.004277542	1.302639946	3.61940875251116e-06	0.05925696
Gm26619	0.016996449	0.028997653	0.00147777	0.002223766	1.70610074	3.63243763027607e-06	0.059470269
Zfp715	0.041856925	0.058833389	0.002360133	0.003155506	1.405583153	3.63759656929327e-06	0.059554731
Swap70	0.203576865	0.232148843	0.005334011	0.006189799	1.140349833	3.64398475057513e-06	0.059659318
Efs	0.207889396	0.244049614	0.005297704	0.006498065	1.173939695	3.65100241380198e-06	0.059774212
Cog3	0.061897514	0.082299698	0.002841474	0.003712897	1.329612339	3.65831537719156e-06	0.059893939
Ubl5	4.300228311	4.504022796	0.025301603	0.030357055	1.04739155	3.66433248158052e-06	0.059992451
Apln	0.570776256	0.66728126	0.011504355	0.014946924	1.169076768	3.66574182593488e-06	0.060015525
Pop1	0.394469812	0.431612471	0.007507811	0.008563276	1.09415843	3.67383032096385e-06	0.06014795
Heatr3	0.45738204	0.494301039	0.008116914	0.009183502	1.080718079	3.68234025431581e-06	0.060287275
Tubgcp6	0.078640284	0.101910828	0.003207111	0.004174095	1.295911239	3.6998589832813e-06	0.060574091
Hdac3	1.556062912	1.450385518	0.014916402	0.016339304	0.932086683	3.70486164780413e-06	0.060655995
Mapre2	0.897513952	0.944518941	0.011536258	0.012547273	1.052372432	3.72364354337175e-06	0.060963492
Wwc1	0.13876205	0.167113644	0.004346612	0.005359953	1.204318071	3.7322475903545e-06	0.061104358
Safb2	0.71182141	0.778075763	0.010104285	0.011966722	1.093077212	3.75217745560217e-06	0.061430649
Kifap3	0.414003044	0.453402615	0.007607337	0.008727333	1.095167345	3.76108620053611e-06	0.061576503
Kdelc1	0.377600203	0.417365069	0.007358105	0.00852902	1.10530944	3.76374024565758e-06	0.061619955
Cd27	0.025621512	0.040060342	0.001833039	0.002636789	1.563543247	3.77246432608388e-06	0.061762786
Mlf2	6.429477423	6.699631244	0.033294383	0.040917561	1.042018006	3.78986059865561e-06	0.062047598
Uap1l1	0.043125317	0.058833389	0.002509323	0.003208492	1.364242472	3.79993399590292e-06	0.062212519
Cables2	0.095256215	0.11900771	0.003591059	0.004483935	1.24934326	3.81805235041744e-06	0.062509153
Zfp606	0.187087773	0.217230976	0.00506285	0.006012468	1.161117974	3.82556214115136e-06	0.062632103
Ccdc92	0.263318113	0.304726785	0.005932534	0.007256693	1.157257213	3.82831268675839e-06	0.062677135
Vwa8	0.0304414	0.044418371	0.002032305	0.002719695	1.45914348	3.82952282889209e-06	0.062696948
Adgra2	0.007737189	0.016929266	0.001034626	0.001830861	2.188038228	3.83379593549019e-06	0.062766907
Ndufs4	4.709918823	4.506872276	0.027278222	0.031381055	0.956889587	3.84691031273801e-06	0.062981616
Rpap3	0.614535769	0.657056654	0.009512335	0.010634091	1.069191881	3.85572722725149e-06	0.063125966
Tmem129	0.152968037	0.181863895	0.004576215	0.005574006	1.188901286	3.85741631048703e-06	0.06315362
Slc39a10	0.571283612	0.62571237	0.009459212	0.011181367	1.095274495	3.86483060409487e-06	0.063275007
Ccdc59	1.624302385	1.506537043	0.015067176	0.016027132	0.927497895	3.8687735896143e-06	0.063339561
Bmpr2	0.058092339	0.078612135	0.002759893	0.003665444	1.35322724	3.87187625308954e-06	0.063390358
Hist1h1c	0.123795028	0.152363393	0.00415156	0.005206006	1.230771503	3.89388997412102e-06	0.063750767
Pctp	0.245180112	0.276567214	0.005808809	0.006754625	1.128016512	3.90026348250687e-06	0.063855114
Pin1	6.677067478	6.950217901	0.033029468	0.040083759	1.040908741	3.91839156299228e-06	0.064151907
Ier5	0.400558092	0.437981897	0.007865588	0.008999986	1.093429157	3.9700229037501e-06	0.064997215
Gtf2h4	0.784246575	0.844284278	0.010634006	0.012217887	1.076554625	3.97043648242968e-06	0.065003986
Slc25a30	0.09601725	0.11900771	0.00362418	0.004477664	1.239440936	3.99551333075124e-06	0.065414544
Bag1	3.416920345	3.577606436	0.02234333	0.026601847	1.047026584	4.00136911253114e-06	0.065510415
Rbm19	0.229832572	0.261649346	0.005657931	0.006668589	1.138434573	4.01868481240078e-06	0.065793908
Zbtb14	0.212962963	0.24522293	0.005356851	0.006366075	1.151481584	4.04164042161352e-06	0.066169737
Frmd6	0.054160325	0.075092189	0.002702392	0.003689238	1.386479669	4.04458756354543e-06	0.066217988
Helz2	0.024479959	0.039054643	0.001768031	0.002607182	1.595372048	4.04562814153035e-06	0.066235024
Sars2	0.36732623	0.401776735	0.007222747	0.008191529	1.093787216	4.04619981614458e-06	0.066244383
Slc12a9	0.078386606	0.09989943	0.003227899	0.004080211	1.274445157	4.06579563868625e-06	0.066565206
Grk3	0.065829528	0.085316795	0.002966258	0.003754227	1.29602623	4.0839103471248e-06	0.06686178
Tbx20	0.022957889	0.036372779	0.001952148	0.002760092	1.584325913	4.0964326107947e-06	0.067066795
Smim11	1.431633688	1.566543748	0.014692473	0.018319405	1.094235041	4.09678212385257e-06	0.067072517
Xrcc1	0.971968544	1.039389876	0.012205579	0.013857423	1.069365755	4.13281279882729e-06	0.067662411
Smim10l2a	0.239852867	0.272041569	0.006239333	0.007282725	1.134201866	4.14196168255523e-06	0.067812197
Ptgr1	0.184677829	0.148843446	0.004998986	0.005106069	0.805962727	4.16256664169964e-06	0.068149541
Tirap	0.101851852	0.126885686	0.003709523	0.00464233	1.245786731	4.26114205283106e-06	0.069763418
Fah	0.06253171	0.082634931	0.003018249	0.003896323	1.321488434	4.26304432276168e-06	0.069794562
Arhgap21	0.123795028	0.149346296	0.004108706	0.004995088	1.20639979	4.31520655807546e-06	0.070648562
Ctsl	3.032090309	2.906469997	0.023282211	0.028189761	0.958569732	4.31610374350027e-06	0.07066325
Mex3d	0.118467783	0.146161582	0.004005945	0.00501926	1.233766504	4.33214158332499e-06	0.070925822
3222401L13Rik	0.05187722	0.071404626	0.002641903	0.003554327	1.376415827	4.37112973582616e-06	0.071564136
Mfap1a	0.437721969	0.478712705	0.007867004	0.009006608	1.093645601	4.37702290802186e-06	0.071660619
Mgat5b	0.055175038	0.076768354	0.002663788	0.003668161	1.391360237	4.3863154392567e-06	0.071812756
Pemt	0.138381532	0.166443178	0.004267849	0.005262964	1.202784615	4.39943687413441e-06	0.072027581
Hbp1	0.681887367	0.724941334	0.00995906	0.011113828	1.063139412	4.40372841889759e-06	0.072097842
Rnf14	0.318873668	0.354006034	0.006722126	0.007769706	1.110176441	4.40892782534514e-06	0.072182966
Ctla2a	0.013825469	0.002346631	0.006077415	0.000886497	0.169732459	4.41186098907537e-06	0.072230988
Exoc8	0.08384069	0.104760308	0.003350259	0.00414534	1.249516296	4.41430666549902e-06	0.072271029
Bcl10	0.878234399	0.921723098	0.011443774	0.012427795	1.049518328	4.41644933283949e-06	0.072306108
Taf11	1.488330797	1.582970164	0.014697825	0.016753354	1.063587589	4.43686701043071e-06	0.072640387
Mvb12b	0.076737697	0.100234663	0.003185289	0.004174168	1.306198486	4.43716402522538e-06	0.072645249
Smurf2	0.12201928	0.15202816	0.004024511	0.005169739	1.245935561	4.44785292282851e-06	0.072820248
Ucp2	0.447361745	0.485584982	0.008085607	0.009077252	1.08544145	4.45890351914361e-06	0.073001168
Metap1	0.732876712	0.780087161	0.010379357	0.011571941	1.064417995	4.4880877542004e-06	0.073478973
Kat6b	0.09297311	0.118002011	0.003512662	0.004482124	1.269205809	4.49893550224232e-06	0.073656572
Rtkn	0.105530188	0.128897083	0.003780385	0.004626962	1.221423805	4.50991101132705e-06	0.073836263
Polr2g	3.723363775	3.550787798	0.022535169	0.025137938	0.953650519	4.52931634224629e-06	0.074153967
Hars	1.157914764	1.047267851	0.013220374	0.013904921	0.904442955	4.54079121491716e-06	0.074341834
Ap4s1	0.936707255	1.010727456	0.011736909	0.013712254	1.079021701	4.57083993467773e-06	0.074833791
Wasf1	0.472729579	0.517934965	0.008349916	0.00962903	1.095626311	4.57701822101208e-06	0.074934942
Slc35d3	0.084855403	0.057660074	0.003597258	0.003190115	0.679509748	4.63863757614094e-06	0.075943774
Sag	0.045027905	0.062688569	0.002514696	0.003354934	1.392215984	4.65203276274448e-06	0.07616308
Myo18a	0.084601725	0.106771706	0.003465903	0.004335726	1.262051174	4.69511898456715e-06	0.076868488
Jade3	0.096778285	0.120683875	0.003656982	0.004563455	1.247013988	4.71539720986409e-06	0.077200483
Ddx19b	0.12037037	0.143647335	0.003984635	0.004770537	1.193377859	4.72565100824125e-06	0.077368358
Aqr	0.504693049	0.546429769	0.008428256	0.00956029	1.082697235	4.73443263094693e-06	0.077512131
March5	2.537163876	2.687898089	0.019124131	0.022948166	1.059410515	4.73913960474383e-06	0.077589194
Fbxw9	0.153729072	0.182701978	0.004505631	0.005500874	1.188467321	4.75464623706316e-06	0.077843068
Slc12a6	0.060375444	0.079114985	0.002845625	0.003621199	1.31038349	4.76093572402232e-06	0.07794604
Ccdc85b	0.148274987	0.114146832	0.004569435	0.004451738	0.769832014	4.7980570970001e-06	0.078553791
Riok3	0.452435312	0.494468656	0.007932935	0.009119036	1.092904649	4.80074406960999e-06	0.078597782
Dynll1	36.28310502	37.95407308	0.11017877	0.161482202	1.046053612	4.80607565373226e-06	0.078685071
Hinfp	0.125317098	0.151190077	0.004122411	0.005044611	1.206460089	4.81144726793271e-06	0.078773015
Slc25a24	0.093099949	0.118504861	0.003500764	0.004514266	1.272877824	4.91453111070213e-06	0.080460703
Tmem219	0.218543886	0.249078109	0.005523972	0.006465999	1.139716665	4.91942793393698e-06	0.080540874
Mphosph9	0.120243531	0.144988267	0.004098577	0.004982845	1.205788498	4.9286660564882e-06	0.080692121
Ring1	0.28805175	0.323164599	0.006376309	0.00740794	1.121897711	4.93875086084241e-06	0.080857229
Rev3l	0.085743278	0.108950721	0.003365727	0.004284205	1.270661956	4.99158768933405e-06	0.081722274
Gmeb2	0.078893962	0.100569896	0.003211334	0.004063643	1.274747686	4.99568080834941e-06	0.081789286
Col16a1	0.022704211	0.036875629	0.001715657	0.002563637	1.62417573	5.02767507492725e-06	0.082313096
Crb3	0.591704718	0.500335233	0.010537253	0.010738171	0.845582632	5.0400012488095e-06	0.0825149
Zfp275	0.11580416	0.141300704	0.003949149	0.00487538	1.220169496	5.09111227510642e-06	0.08335169
Ankrd49	0.673642821	0.728461281	0.009938933	0.011509405	1.081376151	5.10084009714914e-06	0.083510954
Sde2	1.330923389	1.21605766	0.014036904	0.014790013	0.91369471	5.13608108946854e-06	0.08408792
Hacd1	1.195712836	1.291652699	0.013567918	0.0161331	1.080236541	5.13943476223552e-06	0.084142826
Myadm	0.110096398	0.13576936	0.003906475	0.004915969	1.233186212	5.1619290559876e-06	0.084511103
Supv3l1	0.357432775	0.399932953	0.007081614	0.008364344	1.118903976	5.16410949707795e-06	0.084546801
Igdcc4	0.093226788	0.118337244	0.003488825	0.004480642	1.269348074	5.19643081886456e-06	0.085075965
Tmtc3	0.102866565	0.130405632	0.003697276	0.004795946	1.267716402	5.21301451694791e-06	0.085347474
Gkap1	0.298072045	0.335232987	0.006344302	0.007465742	1.124671008	5.21742056766711e-06	0.08541961
Cacna1g	0.015601218	0.026651022	0.001429952	0.002125424	1.708265537	5.22470869717748e-06	0.085538931
Capn6	0.01369863	0.024974858	0.001460234	0.002294021	1.823164599	5.23315680363003e-06	0.085677243
Zbtb18	0.041730086	0.058498156	0.002343314	0.003129731	1.401822078	5.25520217682367e-06	0.08603817
Tmed4	0.989599188	1.056319142	0.011951369	0.013627731	1.067421189	5.32830589277802e-06	0.087235024
Smim26	0.346651446	0.381997989	0.006988811	0.008015521	1.101965658	5.34725954124853e-06	0.087545333
Atp6v1b2	0.917935058	0.969326182	0.011734501	0.01296445	1.055985576	5.38499536451163e-06	0.088163144
Adamts10	0.109589041	0.134596044	0.003854392	0.004791183	1.228188904	5.49296407715867e-06	0.089930808
Nrbf2	0.576484018	0.618002011	0.009043486	0.010161269	1.072019331	5.51656910537795e-06	0.090317269
Radil	0.020547945	0.033020449	0.001723775	0.002466477	1.606995195	5.56870774179874e-06	0.091170883
Nup160	0.249873161	0.284780422	0.005823586	0.006922062	1.139699924	5.57920657851724e-06	0.09134277
Trpm7	0.237569762	0.268689239	0.005689818	0.006655357	1.130990903	5.58789074258731e-06	0.091484947
Rrp7a	1.779426687	1.878980892	0.016193488	0.018404753	1.055947348	5.60030633724556e-06	0.091688215
Rad51	2.030187722	1.908481395	0.017470327	0.019123134	0.940051688	5.6048058920477e-06	0.091761882
Pip4k2a	0.083460173	0.105933624	0.00333944	0.004224323	1.269271566	5.62532301506172e-06	0.092097788
Dnajc2	3.922754947	3.747569561	0.023439621	0.025892186	0.955341236	5.65453870557072e-06	0.092576108
St7l	0.205225774	0.240529668	0.005236109	0.006413572	1.172024662	5.65871222503117e-06	0.092644437
Kank2	0.118087265	0.143647335	0.003993292	0.00492701	1.216450686	5.69145554599387e-06	0.09318051
Atf6	0.059994926	0.079617834	0.002826793	0.003677118	1.327076123	5.71570992543052e-06	0.093577603
Dazap1	3.785768645	3.633087496	0.023491461	0.026957696	0.959669709	5.75060211655828e-06	0.094148858
Sema4b	0.174657534	0.127891385	0.00528893	0.004727713	0.732240868	5.767496571571e-06	0.094425454
Lmbr1l	0.252156266	0.285618505	0.005888107	0.006950719	1.132704372	5.76788091289472e-06	0.094431746
Sestd1	0.131912735	0.159235669	0.004246656	0.005244254	1.207128858	5.76968756668384e-06	0.094461325
Lin54	0.169330289	0.195776064	0.004818431	0.005663168	1.156178645	5.78640161177671e-06	0.094734967
Cmtr1	0.018772197	0.030673818	0.001559869	0.002270059	1.634002591	5.79741729277108e-06	0.094915316
Rwdd4a	0.78665652	0.832048274	0.010823834	0.011959135	1.057702127	5.8098802363964e-06	0.095119359
Ipo8	0.292364282	0.33221589	0.00636907	0.007636943	1.136308059	5.83359853010218e-06	0.095507675
Gsap	0.026255708	0.014750251	0.001871007	0.001596473	0.561792185	5.84456530139909e-06	0.095687223
Hlcs	0.119228818	0.148340597	0.003946406	0.005055996	1.244167303	5.85912050761324e-06	0.095925521
Mynn	0.202181634	0.232986926	0.005229618	0.006218502	1.152364444	5.86428643700746e-06	0.096010098
Bmyc	0.924150178	0.982400268	0.011863193	0.013394878	1.063030979	5.87116943692182e-06	0.096122786
Tbc1d5	0.112252664	0.138451224	0.003817356	0.004799152	1.233389205	5.87182740169914e-06	0.096133558
Slc9a1	0.059107052	0.079282601	0.002757158	0.003639936	1.341339119	5.8847808910425e-06	0.096345633
Rhd	0.070776256	0.049446866	0.003087647	0.002886037	0.698636359	5.92159702325205e-06	0.096948386
C330018D20Rik	0.124302385	0.152363393	0.004126306	0.005189788	1.225747946	5.92450639762718e-06	0.096996019
Tab3	0.048072045	0.066711364	0.002513946	0.003391978	1.387737195	5.92552301301753e-06	0.097012663
Cyb5r1	0.425038052	0.463459604	0.007674725	0.008805845	1.09039556	5.92670731468718e-06	0.097032052
Phf13	0.218290208	0.250754274	0.005493118	0.006550198	1.148719755	5.92935359828387e-06	0.097075377
Kctd17	0.326103501	0.360710694	0.006748686	0.007750535	1.106123341	5.97186127789955e-06	0.097771313
Dek	9.062785388	9.428427757	0.039480657	0.049819543	1.040345474	5.97302629318025e-06	0.097790386
Atg5	0.800989346	0.845792826	0.01075942	0.011853423	1.055935177	5.9976789580884e-06	0.098194
Slc39a6	0.117199391	0.142138786	0.003998621	0.004914367	1.212794581	6.00145818459684e-06	0.098255873
Msantd4	0.571410452	0.614146832	0.009089553	0.010259436	1.074791037	6.02664493744438e-06	0.098668231
Slc25a15	0.191146626	0.214213879	0.005225339	0.005898677	1.120678314	6.06970076543035e-06	0.099373141
Clk3	0.428209031	0.464968153	0.007790904	0.008822812	1.085843874	6.09502148712571e-06	0.099787692
Card10	0.032343988	0.047938317	0.002056147	0.002875681	1.48213997	6.14745632440004e-06	0.100646155
Arl16	0.345509893	0.384009387	0.006934763	0.008079783	1.111428048	6.18349739570457e-06	0.101236219
Thnsl2	0.030568239	0.045256453	0.001979926	0.002743108	1.480505715	6.20163265922237e-06	0.10153313
Mdm2	0.422628108	0.459269192	0.007721863	0.008786787	1.086698172	6.25334677403463e-06	0.102379793
Supt20	0.509512938	0.552463962	0.008471539	0.009738568	1.084298203	6.26199771561261e-06	0.102521427
C2cd2l	0.040334855	0.056151525	0.00234298	0.003082713	1.392134043	6.28815129631781e-06	0.102949613
Trak2	0.060882801	0.079617834	0.0028724	0.003654121	1.30772293	6.32667915637706e-06	0.103580391
Sdc3	0.010400812	0.01961113	0.001170485	0.001826369	1.885538376	6.34956636230066e-06	0.1039551
Cep164	0.663622527	0.711867248	0.009973391	0.011311895	1.072699041	6.36695960420673e-06	0.104239863
Purg	0.05492136	0.074421723	0.002664453	0.003551856	1.355059734	6.37997920830811e-06	0.10445302
Pibf1	0.12201928	0.148005364	0.004107613	0.005057642	1.212967035	6.38857090045008e-06	0.104593683
Foxn3	0.778158295	0.829534026	0.011025496	0.012422358	1.066022211	6.4375152272278e-06	0.105394999
Lrrc40	0.558092339	0.59369762	0.009080341	0.009955509	1.06379819	6.52196484465984e-06	0.106777608
Pus10	0.368467783	0.411666108	0.00700376	0.008312427	1.117237726	6.54049219382925e-06	0.107080938
Eif2a	1.95890411	1.842608113	0.017260865	0.01915043	0.940632113	6.54117144101621e-06	0.107092059
Il3ra	0.054287164	0.073416024	0.002681147	0.003539521	1.352364332	6.57388525707407e-06	0.107627649
Pwwp2b	0.066463724	0.086322494	0.003467301	0.004334292	1.298791114	6.5750496325063e-06	0.107646713
Acsl6	0.077498732	0.09704995	0.003257895	0.003990903	1.252277911	6.58348455612511e-06	0.107784809
Slc27a3	0.235286657	0.269694938	0.005735603	0.006881149	1.146239833	6.60908341238715e-06	0.108203914
Fam69c	0.016489092	0.027824338	0.001456571	0.002168735	1.687439078	6.63967859320457e-06	0.108704818
Timp1	0.275367834	0.313442843	0.006129722	0.007375481	1.138269633	6.66443970152028e-06	0.109110207
Rinl	0.035261289	0.049782099	0.002304983	0.002952462	1.411805989	6.72995820594645e-06	0.110182876
Prpf39	0.335743278	0.364063024	0.006984995	0.007749637	1.084349407	6.78942249039537e-06	0.111156425
Srcin1	0.031836631	0.047435468	0.002080484	0.002911061	1.489965048	6.86439126356289e-06	0.112383814
Hist1h2an	0.015854896	0.026986255	0.001440809	0.002151002	1.702077104	6.89510007600746e-06	0.112886578
Mrpl22	1.761542364	1.638786457	0.01600272	0.016902101	0.930313395	6.91930044087373e-06	0.113282787
Znhit6	1.238203957	1.125041904	0.01378652	0.014438351	0.908607905	6.94049302951843e-06	0.113629752
Ppp1r8	1.341070523	1.424740194	0.014032456	0.015941399	1.06239021	6.97620948150913e-06	0.114214502
Rangrf	5.197234906	5.448709353	0.031063404	0.03867575	1.0483862	6.9914064707188e-06	0.114463307
Zfp974	0.062785388	0.082132082	0.002886774	0.003702151	1.308140066	6.99522393307912e-06	0.114525806
Trip6	1.051750381	1.120348642	0.012434188	0.014100499	1.065222949	7.02442733687184e-06	0.115003924
Mavs	0.106798579	0.130740865	0.003826658	0.004735443	1.224181685	7.05616130225316e-06	0.115523473
Sh3bp4	0.284246575	0.314448542	0.006372736	0.007280059	1.106252701	7.0979598474762e-06	0.116207799
Rnf144a	0.164256722	0.196614147	0.004692125	0.005851174	1.196992999	7.10677072436427e-06	0.11635205
Ncaph2	1.156900051	1.23902112	0.01296259	0.014983166	1.07098372	7.12334664623087e-06	0.116623431
Polr2l	0.912607813	0.817130406	0.011606892	0.012294862	0.895379586	7.14332875496633e-06	0.116950578
Cptp	0.179984779	0.207173986	0.00492847	0.005792194	1.151063922	7.19125143539572e-06	0.117735169
Gabra5	0.008751903	0.017096882	0.001079291	0.00169511	1.953504642	7.23370133686496e-06	0.118430158
Rbms3	0.042491121	0.060677171	0.002389195	0.003310586	1.427996458	7.2579541891265e-06	0.118827226
Phldb2	0.127092846	0.148340597	0.004302819	0.005000109	1.167182899	7.28579406100603e-06	0.11928302
Bora	0.651319127	0.708179685	0.009732146	0.011387705	1.087300611	7.29899624523998e-06	0.119499167
Slmap	0.347919838	0.385517935	0.007063301	0.008231511	1.108065403	7.30945270689568e-06	0.11967036
Capn2	0.175038052	0.196614147	0.005013992	0.005675653	1.123265169	7.40597692185242e-06	0.121250654
Fam98a	0.438356164	0.478209856	0.007841006	0.008990792	1.090916234	7.44840767716937e-06	0.12194533
Acaa1a	0.543252156	0.589171975	0.008888588	0.010196651	1.084527632	7.45946556061657e-06	0.12212637
Tspan31	1.845763572	1.748742876	0.01621981	0.018542973	0.947436011	7.46176891488867e-06	0.122164081
Gprc5c	0.199137494	0.228126048	0.005392654	0.006393123	1.145570547	7.5284582504478e-06	0.123255918
Txndc5	1.59601725	1.712537714	0.015074186	0.018105652	1.07300702	7.53525493116972e-06	0.123367194
Kxd1	1.044393709	1.108280255	0.012435208	0.014017012	1.061170941	7.56904479310368e-06	0.123920401
Pkia	0.090436327	0.111800201	0.003488918	0.004301379	1.236231116	7.57234552789921e-06	0.123974441
Slc35b2	0.860476915	0.921723098	0.011378502	0.013047693	1.07117702	7.57275054458566e-06	0.123981072
Usp54	0.055428716	0.075092189	0.002657071	0.003557398	1.354752445	7.59440286279392e-06	0.124335564
Nol12	1.327118214	1.215554811	0.013823065	0.014556661	0.915935595	7.6156461471659e-06	0.124683359
Fntb	0.328386606	0.368421053	0.00667222	0.007866519	1.121912545	7.68714300001731e-06	0.125853905
Gm26518	0.062024353	0.082970164	0.00283829	0.00378537	1.337703016	7.69886842223399e-06	0.126045874
Cdc23	0.798452562	0.844619511	0.010844317	0.012016856	1.057820528	7.73451485106186e-06	0.126629477
Ptpn13	0.244165398	0.281260476	0.005866573	0.007131778	1.151926022	7.74095299139554e-06	0.126734882
Ndn	0.596397768	0.64482065	0.009581573	0.011028478	1.08119226	7.83825795545291e-06	0.128327959
Ist1	0.402080162	0.431780087	0.007685942	0.008494312	1.07386568	7.88847961601131e-06	0.129150188
Spryd7	0.15854896	0.189741871	0.004552055	0.005638002	1.196739926	7.8915668694734e-06	0.129200733
Pdlim5	0.094241502	0.118002011	0.003562981	0.004513362	1.252123631	7.97430958365125e-06	0.130555397
Fkbp15	0.067732116	0.086322494	0.003038596	0.003787649	1.274469183	7.98700936374396e-06	0.130763317
Mfap3l	0.017757484	0.029668119	0.00150897	0.002259898	1.670738949	8.0158615495853e-06	0.131235685
Cbfa2t2	0.206747844	0.231478377	0.005407027	0.006148473	1.119616888	8.04737132219953e-06	0.131751563
Elavl1	4.035895485	3.832383507	0.025625285	0.027338883	0.949574517	8.06129885013343e-06	0.131979585
Agk	0.279299848	0.312101911	0.006202533	0.007219539	1.117443899	8.06808793674065e-06	0.132090736
Scyl1	0.358066971	0.39959772	0.007090041	0.008397201	1.115985982	8.10597092283957e-06	0.132710956
Zc3h3	0.126839168	0.154039557	0.004104759	0.00509949	1.214447871	8.23242056148296e-06	0.134781189
Nme6	1.427828513	1.537881328	0.014775351	0.017591577	1.077077053	8.28555186515437e-06	0.135651055
Taf4	0.111111111	0.136272209	0.003827901	0.004777355	1.226449883	8.30100811261039e-06	0.135904105
Amn1	0.489218671	0.537881328	0.008356607	0.009850258	1.099470155	8.31528413148146e-06	0.136137832
Vamp2	0.085109082	0.108615488	0.003351004	0.004318292	1.276191513	8.32027957303626e-06	0.136219617
Csrp1	0.444190766	0.49664767	0.008403036	0.011037466	1.11809544	8.52981652130551e-06	0.139650156
Pdpk1	0.207001522	0.239523969	0.005291481	0.006362722	1.157112116	8.58606979837702e-06	0.140571135
Smad7	0.09297311	0.116828696	0.003940134	0.004994069	1.256585865	8.59929823187962e-06	0.140787711
Ildr1	0.036783359	0.022292994	0.002238172	0.001926184	0.606061937	8.61802232312202e-06	0.141094261
Ppp1r13l	0.03817859	0.052966812	0.00226026	0.002957444	1.38734334	8.66498445473057e-06	0.141863125
Ddx11	0.160705226	0.188233322	0.004631898	0.005573845	1.17129559	8.73000243017866e-06	0.1429276
Zkscan5	0.116818874	0.139792156	0.003977848	0.004792631	1.196657279	8.74656773906358e-06	0.143198807
Fbxo8	0.278538813	0.310928595	0.006206872	0.007210505	1.116284629	8.77218016840087e-06	0.143618134
Tmem104	0.037798072	0.053637278	0.002250372	0.003049015	1.419047983	8.79167859192096e-06	0.143937362
Cmc2	1.113267377	1.190915186	0.012760509	0.014741529	1.069747673	8.82698120531785e-06	0.144515336
Tpcn1	0.091958397	0.11330875	0.003588521	0.004420501	1.232174044	8.8913047750092e-06	0.145568442
Unkl	0.048072045	0.065035199	0.002501113	0.003271014	1.352869426	8.90692309586952e-06	0.145824145
Tomm6	0.476281076	0.519946363	0.008045118	0.009310856	1.09167966	8.9133202267406e-06	0.145928879
Arid5a	0.011415525	0.022628227	0.001287187	0.002223524	1.982232652	8.96019778728804e-06	0.146696358
Pimreg	1.048198884	1.144485417	0.012932	0.015713925	1.091859031	8.99816925375223e-06	0.147318027
AU040320	0.049086758	0.067046597	0.002536955	0.003382572	1.365879519	9.03057799114519e-06	0.147848623
Psmd13	3.94660071	3.779249078	0.024409609	0.029744041	0.957596006	9.04215323095851e-06	0.148038133
Bud13	0.301116185	0.335735836	0.006416952	0.007467599	1.114971076	9.08440294452857e-06	0.148729845
Gcc1	0.064687976	0.082802548	0.002955864	0.003699646	1.280029974	9.08902626336194e-06	0.148805538
Gm44696	0.01065449	0.019946363	0.001170196	0.001841087	1.872108615	9.09891366120872e-06	0.148967414
Chrdl1	0.039954338	0.05782769	0.002270581	0.003194008	1.447344476	9.10682114314055e-06	0.149096876
Aldh9a1	1.007737189	0.89725109	0.012389881	0.012682461	0.890362189	9.15677547520451e-06	0.149914728
Cxcr2	0.010908168	0.020281596	0.00119709	0.001870759	1.859303495	9.1933422983959e-06	0.1505134
St3gal4	0.058346017	0.077271203	0.002793983	0.003631738	1.324361235	9.22456226095077e-06	0.151024533
Rnf2	0.844875698	0.897083473	0.011308116	0.012703265	1.06179344	9.23415047676718e-06	0.151181512
Dda1	1.405885337	1.504693262	0.014513432	0.016960839	1.070281638	9.24855822923554e-06	0.151417395
Ppp2r3d	0.158675799	0.182366745	0.004709597	0.005461734	1.14930409	9.27618719483642e-06	0.151869737
Mum1l1	0.098173516	0.120851492	0.003938425	0.004938323	1.230998916	9.2968871212402e-06	0.152208636
Jup	0.146499239	0.174824003	0.00450226	0.005530941	1.193344101	9.35192160456437e-06	0.153109661
Ranbp2	0.378488077	0.419376467	0.007403566	0.00873405	1.108030852	9.3609378237406e-06	0.153257274
Pcbd2	0.482876712	0.523633926	0.00819583	0.009405504	1.084405009	9.36770202237054e-06	0.153368018
Emc8	3.611745307	3.443848475	0.024755218	0.027774458	0.953513657	9.38036188979501e-06	0.153575285
6030419C18Rik	0.011415525	0.021454911	0.001209863	0.001949521	1.879450218	9.38392760996337e-06	0.153633663
Golph3l	0.242770167	0.273214884	0.005800869	0.006769161	1.125405511	9.42516470823691e-06	0.154308797
Chordc1	1.097666159	1.156218572	0.013017019	0.014387354	1.053342642	9.47841344390399e-06	0.155180585
Tmem115	0.401572806	0.443513242	0.007457732	0.008694943	1.104440429	9.51573355840892e-06	0.15579159
Immt	2.645104008	2.508548441	0.01973891	0.02202353	0.948374216	9.5380607542821e-06	0.156157131
Tbc1d2b	0.026128869	0.039222259	0.00185829	0.002557792	1.501108222	9.55667826210131e-06	0.156461937
Pycr1	0.185438864	0.210023466	0.005141442	0.00590726	1.132575245	9.56968167696277e-06	0.156674828
Fbxo9	0.227549467	0.258297016	0.005678133	0.00666943	1.135124681	9.58475369570309e-06	0.156921588
Pidd1	0.102993404	0.127388535	0.003637595	0.004569846	1.236861096	9.61600337724345e-06	0.157433207
Skap2	0.244672755	0.282769024	0.005937515	0.007256619	1.155702949	9.64094195263826e-06	0.157841502
Ubiad1	0.094241502	0.116828696	0.003512955	0.004389137	1.239673538	9.64728822862749e-06	0.157945403
Urb1	0.153602232	0.179517264	0.004564716	0.005454403	1.168715205	9.69280798627139e-06	0.158690652
Psmd2	3.380771182	3.219745223	0.023580936	0.026568735	0.952370051	9.74347145964625e-06	0.159520115
Pank4	0.086631152	0.107945022	0.003440883	0.004275346	1.24603009	9.79603385585195e-06	0.160380666
Faf2	0.639142567	0.685216225	0.009470621	0.010742536	1.072086668	9.85185007912748e-06	0.161294489
Piga	0.105022831	0.127556152	0.003760846	0.004578278	1.214556399	9.85405058514212e-06	0.161330516
Slc25a25	0.093987823	0.116325846	0.003500052	0.00435604	1.23766933	9.88519486991914e-06	0.16184041
Plk3	0.039446981	0.054810593	0.002382338	0.003113946	1.389474978	9.90893008553769e-06	0.162229003
Cldn12	0.160578387	0.185719075	0.004811353	0.005640521	1.156563338	9.91773648788047e-06	0.162373182
Cpsf2	1.275494673	1.348977539	0.013830201	0.01551414	1.057611269	9.94184153215047e-06	0.16276783
March8	0.073820396	0.091686222	0.003181404	0.003854947	1.24201748	9.96728866089425e-06	0.16318445
Vat1l	0.106037544	0.130740865	0.003731449	0.004699704	1.232967678	9.97451120654492e-06	0.163302697
Rps6kc1	0.075596144	0.096044251	0.003241299	0.004078512	1.270491398	1.00099645193724e-05	0.163883139
Snapc4	0.101090817	0.12621522	0.003633305	0.00462721	1.248532988	1.00555735441426e-05	0.16462985
Gm16286	2.778031456	2.924237345	0.019878037	0.023970438	1.052629314	1.01029310339781e-05	0.165405187
Evc	0.090563166	0.112973517	0.00343973	0.004306036	1.247455469	1.01517876495157e-05	0.166205067
Rab33b	0.063419584	0.079785451	0.002975616	0.003610958	1.25805699	1.02217258844893e-05	0.167350096
Rexo4	0.77130898	0.819644653	0.010495923	0.011722084	1.062667069	1.02751313714882e-05	0.168224451
AI661453	0.03652968	0.052296346	0.002288457	0.003107653	1.431612471	1.02908974238272e-05	0.168482573
Dxo	0.371004566	0.403285283	0.007273348	0.008228757	1.087008948	1.03027183441773e-05	0.168676105
Tmpo	3.659056317	3.806570567	0.022671803	0.026418054	1.040314835	1.03548879945078e-05	0.169530226
Zscan10	0.267757484	0.303218237	0.006064523	0.007230452	1.132436086	1.03765091941082e-05	0.169884209
Sult4a1	0.389649924	0.433288636	0.007327549	0.008643868	1.111994662	1.03833235260239e-05	0.169995773
Sapcd1	0.085870117	0.108615488	0.003382009	0.004298726	1.264881101	1.03842451034202e-05	0.170010861
Tpd52	1.283866058	1.14482065	0.014709195	0.014639507	0.891697887	1.03913361866594e-05	0.170126956
Ift27	1.400304414	1.494803889	0.014335778	0.01662447	1.067484951	1.04125533960432e-05	0.170474324
Ano5	0.018391679	0.007542742	0.001750001	0.001120251	0.4101171	1.0470297097189e-05	0.171419704
Pex26	0.067478437	0.085819645	0.003158729	0.003917179	1.271808418	1.05142884695015e-05	0.172139931
Tmem198b	0.139523085	0.168957425	0.004257467	0.005363368	1.210963947	1.05261832224776e-05	0.172334672
Fmnl2	0.152333841	0.18354006	0.004552467	0.005724095	1.204854151	1.0601213879381e-05	0.173563074
Arl13b	0.216768138	0.247066711	0.005497833	0.006487591	1.139774109	1.06178167174205e-05	0.173834895
Inpp5b	0.12950279	0.153369092	0.004197048	0.005047509	1.18429179	1.06216794762527e-05	0.173898136
Camk2a	0.030314561	0.045591686	0.002012657	0.002862505	1.503953365	1.07175344126354e-05	0.175467473
Cetn3	3.178082192	3.031344284	0.021173977	0.02437001	0.953828158	1.07662528691397e-05	0.176265092
Tcea1	1.327625571	1.219745223	0.013983571	0.014835932	0.918741888	1.08951782826554e-05	0.178375859
Zbtb22	0.23630137	0.269024472	0.005685205	0.006791035	1.138480374	1.1047793540857e-05	0.180874476
Polr1b	0.344875698	0.382165605	0.006960761	0.008144606	1.108125646	1.10778999977047e-05	0.181367379
Atp9b	0.072425165	0.092356688	0.003074953	0.003895784	1.275201624	1.11329011749146e-05	0.182267858
Gm43803	0.02130898	0.033690915	0.001722602	0.00247633	1.58106652	1.11556975117415e-05	0.18264108
Parva	0.120750888	0.148508213	0.003973063	0.005035678	1.22987264	1.11683213639426e-05	0.182847757
Zbtb7b	0.067351598	0.08699296	0.003010414	0.003844009	1.291624289	1.12044695645649e-05	0.183439576
Tollip	0.139269406	0.160241368	0.0044687	0.005136199	1.150585559	1.13102535623164e-05	0.185171471
Serf1	0.558472856	0.605430774	0.009260754	0.010672135	1.084082722	1.13935509696952e-05	0.186535216
Bad	0.39941654	0.433288636	0.007497129	0.008526034	1.084803939	1.14057350276183e-05	0.186734694
Fdx1	0.672374429	0.716895743	0.009819599	0.011031614	1.06621506	1.1416908238989e-05	0.186917622
Cenpo	0.169330289	0.201810258	0.004693251	0.005843122	1.191814288	1.14512102984564e-05	0.187479215
Ankrd9	0.170218163	0.202815957	0.00476913	0.005937512	1.191505965	1.14624681525972e-05	0.187663529
Papss1	0.239599188	0.265504526	0.005841031	0.006623933	1.108119471	1.14804949676637e-05	0.187958664
Igfbpl1	0.141679351	0.166443178	0.004514663	0.005368686	1.174787838	1.15025744130791e-05	0.188320148
Trim11	0.159309995	0.188400939	0.004580408	0.005615592	1.182605892	1.17056901072339e-05	0.191645558
Slk	0.098807712	0.126047603	0.00364568	0.004821272	1.275685883	1.17201481830965e-05	0.191882266
Ptp4a1	2.401319127	2.5	0.020205063	0.022334214	1.041094443	1.17667379842664e-05	0.192645034
Slc9a3r2	0.129883308	0.155045256	0.004231832	0.005121883	1.193727346	1.18285262178803e-05	0.193656631
Aff1	0.051623541	0.068555146	0.002624202	0.003381657	1.327982235	1.19159190817904e-05	0.195087427
Ccdc22	0.344875698	0.37763996	0.007050335	0.008043082	1.095003105	1.19167076374825e-05	0.195100337
Pald1	0.241882293	0.268689239	0.005826321	0.006655357	1.110826408	1.19582693216585e-05	0.195780785
Aaed1	0.162988331	0.191920885	0.004738656	0.005756469	1.177513041	1.20612691179387e-05	0.197467098
Xpnpep3	0.116818874	0.141635937	0.004010077	0.004998982	1.212440529	1.21830101969241e-05	0.199460243
Rrp1b	2.12341451	2	0.018550475	0.020393136	0.941879219	1.22092898568442e-05	0.199890494
Pqbp1	1.161466261	1.236842105	0.012830678	0.014706026	1.064897145	1.22379356359411e-05	0.200359482
Nfil3	0.104642314	0.124706671	0.003836305	0.004545287	1.191742297	1.22666746319817e-05	0.200829997
Gm28625	0.00304414	0.009051291	0.000620475	0.001293161	2.973348978	1.23178415531688e-05	0.201667702
Mxd1	0.022196854	0.034193765	0.001725847	0.002400247	1.540477946	1.23395795175488e-05	0.202023596
Nup93	0.856544901	0.900268186	0.011751525	0.012975578	1.05104611	1.24764916873408e-05	0.204265122
Slc35a1	0.678589548	0.72276232	0.009948854	0.011174118	1.065094977	1.24895863724416e-05	0.204479508
Eml4	0.689878234	0.737512571	0.010518956	0.011965281	1.069047456	1.25222970442297e-05	0.205015047
Tulp4	0.310755961	0.344116661	0.00666479	0.007722891	1.10735337	1.25273716329946e-05	0.205098128
Atp11a	0.033358701	0.048105934	0.002077456	0.002840799	1.442080535	1.25329428975128e-05	0.205189341
Stx4a	0.340690005	0.375293329	0.006791844	0.007860279	1.101568356	1.25426122502513e-05	0.205347648
Hmg20b	0.773338407	0.824840764	0.010671731	0.012087962	1.066597439	1.26597688255937e-05	0.207265735
Ddx20	0.484145104	0.515253101	0.008572299	0.009450129	1.064253458	1.26805730812188e-05	0.207606342
Adamts9	0.034246575	0.050452565	0.002199815	0.003108242	1.473214884	1.28220619554844e-05	0.209922798
Lsm3	7.741248097	8.032349983	0.033259655	0.04118828	1.037603999	1.28516618035392e-05	0.210407407
Ttbk2	0.039193303	0.055648676	0.002236577	0.003079682	1.419851651	1.28688986835878e-05	0.210689609
Dazap2	0.590309488	0.630405632	0.009193317	0.010311724	1.067923937	1.29072780840454e-05	0.211317957
Unc119	0.747590056	0.796681193	0.010466013	0.011837107	1.065665852	1.29506325970762e-05	0.212027757
Pcif1	0.718797565	0.785618505	0.010059851	0.01202135	1.092962113	1.29793762188941e-05	0.212498347
Gm42715	0.095129376	0.068387529	0.003716976	0.00341118	0.718889708	1.30032596765107e-05	0.212889367
Fbln2	0.042998478	0.059503855	0.002414844	0.003223898	1.38385957	1.30426053235985e-05	0.213533534
Gcfc2	0.194190766	0.229131747	0.005054338	0.006280615	1.179931215	1.30455901655873e-05	0.213582402
Bet1	0.916666667	0.982735501	0.011325865	0.013147217	1.072075092	1.30464137846356e-05	0.213595886
Fgd1	0.210045662	0.237847804	0.005447293	0.006311226	1.132362372	1.30642000135637e-05	0.213887083
Atp7a	0.047564688	0.063526651	0.002559559	0.003288822	1.335584311	1.31400277602585e-05	0.215128534
Galnt7	0.197869102	0.227623198	0.005213597	0.006238216	1.150372624	1.32073551207308e-05	0.216230818
Glud1	0.992770167	1.044418371	0.012597268	0.013911547	1.052024331	1.32246987575891e-05	0.216514768
Plk1	2.163242009	2.049614482	0.021965055	0.025355644	0.947473502	1.32310379918871e-05	0.216618554
Tbc1d23	0.096524607	0.118840094	0.003577777	0.004450085	1.231189619	1.3241763042233e-05	0.216794145
Abhd8	0.540081177	0.595206168	0.00872238	0.010373369	1.102067973	1.32601656861875e-05	0.217095433
Fbxo42	0.196347032	0.225276567	0.005080314	0.006032903	1.147338796	1.34065974518784e-05	0.219492813
Men1	0.540715373	0.581293999	0.008692441	0.009888884	1.075046186	1.34503453185134e-05	0.220209054
Sirt7	0.247336377	0.277070064	0.005815214	0.006774023	1.120215581	1.35325170752923e-05	0.22155437
Trmt44	0.128614916	0.153369092	0.004190922	0.005091851	1.192467374	1.35856464314608e-05	0.222424203
Spg20	0.203957382	0.232148843	0.005360757	0.006302271	1.138222315	1.3619504800513e-05	0.222978533
Sbf2	0.103373922	0.12571237	0.003781558	0.004626469	1.216093651	1.36563685048129e-05	0.223582065
Rnf214	0.168949772	0.198625545	0.004771477	0.005810832	1.175648495	1.36708085526934e-05	0.223818478
Gdf3	0.024479959	0.014247402	0.001891153	0.001724143	0.582002678	1.37146394173127e-05	0.224536077
Sdhaf4	1.070015221	1.124036205	0.012552973	0.01375001	1.050486183	1.37836217070783e-05	0.225665455
4932438A13Rik	0.169457128	0.197116996	0.004892432	0.005874704	1.163226347	1.39310607236619e-05	0.228079326
Amdhd2	0.306570269	0.336238686	0.006622858	0.007510719	1.096775258	1.39500380452649e-05	0.228390023
Zfp579	0.105276509	0.130238015	0.003768495	0.00475257	1.237104233	1.39930767249703e-05	0.229094652
Dcbld1	0.109842719	0.133925578	0.003832542	0.00477083	1.219248567	1.40318750897026e-05	0.229729859
Psma5	6.907787925	6.646329199	0.03378424	0.04392872	0.962150152	1.40489757160015e-05	0.23000983
Rpf1	1.986808727	1.863727791	0.01694663	0.018329471	0.938050939	1.41194764361614e-05	0.231164068
Myo19	0.092719432	0.114817298	0.00350893	0.004391633	1.238330476	1.41345145582198e-05	0.231410272
Rab34	0.91615931	0.974522293	0.011691695	0.01328426	1.063703968	1.41496235021263e-05	0.231657636
Lrp11	0.383054287	0.414180355	0.007380258	0.008313462	1.08125759	1.41655024912408e-05	0.231917607
Ppm1f	0.11745307	0.140965471	0.003989619	0.004865469	1.2001855	1.4223560300829e-05	0.232868129
Olfr1369-ps1	0.196473871	0.327857861	0.011358785	0.021304721	1.668709734	1.42385820316117e-05	0.233114065
Slc43a1	0.1188483	0.141133087	0.004054429	0.00483278	1.187506149	1.43547589561108e-05	0.235016114
Orc6	2.82470827	2.688903788	0.020771109	0.023610692	0.951922652	1.43845691359918e-05	0.235504166
Elp2	0.730339929	0.776231981	0.01072043	0.012081348	1.062836565	1.44279274817784e-05	0.236214029
Pcf11	0.286149163	0.315789474	0.006398493	0.007301176	1.103583427	1.44775356205409e-05	0.237026213
Pip4k2c	0.171232877	0.201139792	0.00476452	0.005832561	1.174656386	1.4499690689618e-05	0.237388936
Atpaf2	0.578767123	0.6290647	0.009568422	0.011290039	1.086904689	1.45503993106499e-05	0.238219138
Kansl2	1.447615424	1.529835736	0.014366456	0.016216199	1.056797068	1.4572573077541e-05	0.238582166
Rhbdd2	0.212455606	0.243379149	0.005341363	0.006349223	1.145552959	1.46693787589278e-05	0.240167069
Kifc3	0.024606799	0.036037546	0.001912098	0.002504671	1.464536152	1.46759253675896e-05	0.24027425
Pja2	0.138888889	0.164264164	0.004359037	0.005261092	1.182701978	1.46805978715904e-05	0.240350748
D830025C05Rik	0.035768645	0.051458263	0.002218605	0.003032224	1.438641664	1.47068113945663e-05	0.240779916
Trnau1ap	1.453069508	1.538887026	0.014888013	0.016923612	1.059059472	1.4732424238693e-05	0.24119925
Dnaja3	0.692922374	0.740697285	0.009929443	0.011297178	1.068946987	1.4754847409485e-05	0.241566362
Clcn6	0.029426687	0.043245055	0.001953501	0.002696939	1.469586276	1.47703493584501e-05	0.24182016
Epb41l2	0.16768138	0.198625545	0.004900187	0.00603849	1.184541448	1.48221680817273e-05	0.242668536
Trappc10	0.055936073	0.072913175	0.002780045	0.003545229	1.303509	1.48800467418509e-05	0.243616125
Cib1	0.921867073	0.971505196	0.011590997	0.01282911	1.053845207	1.48970951193674e-05	0.243895241
Bbc3	0.266615931	0.300033523	0.006200706	0.007235234	1.125339818	1.4980287024722e-05	0.245257259
Utp11	2.280695079	2.169795508	0.017615704	0.020119155	0.951374661	1.50118438713696e-05	0.245773908
Agtrap	0.459157788	0.493965806	0.008230272	0.009329182	1.075808402	1.50622820680974e-05	0.246599682
Bloc1s5	0.188736682	0.219074757	0.005011926	0.00602694	1.160742865	1.50910404852361e-05	0.247070515
Dhx40	0.409056317	0.442842776	0.007661187	0.008665071	1.082596107	1.52016059715042e-05	0.248880693
Mydgf	1.683663115	1.800368756	0.015042526	0.018261145	1.069316504	1.52662303060757e-05	0.249938723
Rab25	1.104769153	0.995474355	0.013196659	0.013815928	0.901070013	1.53301858438601e-05	0.250985803
Atrnl1	0.057584982	0.076433121	0.002708289	0.003568391	1.327309969	1.53379777527937e-05	0.251113372
Rcn2	1.775494673	1.677003017	0.01619011	0.018158795	0.944527203	1.53535171657538e-05	0.251367783
Pllp	0.107052258	0.13576936	0.003736394	0.004927388	1.268253118	1.54229693070069e-05	0.252504853
Bmp4	0.098173516	0.114649682	0.004830221	0.005628942	1.167826989	1.54553908143346e-05	0.253035658
Ubc	3.927194318	3.728461281	0.031655994	0.035470444	0.94939567	1.54687478024853e-05	0.253254339
4930438A08Rik	0.022450533	0.012068388	0.00171608	0.001413783	0.537554617	1.55102994982383e-05	0.253934623
Psme2	1.391171994	1.272879651	0.015294232	0.016179389	0.91496929	1.5564211375652e-05	0.254817269
Chfr	0.26978691	0.303218237	0.006076979	0.007144441	1.123917526	1.55950420290607e-05	0.255322028
Inip	0.68594622	0.730975528	0.009968934	0.011216495	1.065645537	1.57399913162901e-05	0.257695138
Eif3c	4.84906139	5.047267851	0.028324271	0.03324358	1.040875222	1.57743050805692e-05	0.258256923
Adcy3	0.075976662	0.097217566	0.003162263	0.004084183	1.279571439	1.57971803495025e-05	0.258631437
Mast4	0.196727549	0.230975528	0.005192803	0.006426431	1.174088371	1.58555999215563e-05	0.259587882
Mmab	0.083333333	0.102916527	0.003375781	0.004129327	1.234998324	1.58635721447024e-05	0.259718403
Nfkbia	0.314561136	0.345960443	0.007098786	0.00810531	1.099819407	1.60125994393391e-05	0.262158278
Prkaa1	0.120624049	0.144653034	0.004003806	0.004899186	1.199205593	1.61624583971122e-05	0.264611769
Meis1	0.04870624	0.065202816	0.002652584	0.003450243	1.338695315	1.6232064884491e-05	0.265751366
Bloc1s1	0.115169964	0.137110292	0.003969782	0.004776276	1.190503898	1.62923534660446e-05	0.266738411
Commd8	1.45585997	1.547435468	0.01456681	0.016711072	1.062901309	1.62966302695975e-05	0.266808431
Pias2	0.401826484	0.437981897	0.007499035	0.00857468	1.089977677	1.63617502253436e-05	0.267874575
Sec23b	0.675799087	0.702983574	0.010115493	0.010824426	1.040225693	1.63874474474887e-05	0.26829529
Manea	0.100329782	0.125544754	0.003627119	0.004654479	1.251320907	1.64117853106774e-05	0.268693749
Pum3	1.87037037	1.773717734	0.017098288	0.019507557	0.948324333	1.64272824048285e-05	0.268947468
Pou2f2	0.087138508	0.110626886	0.003406352	0.004393667	1.269552208	1.64925394737852e-05	0.270015856
Dusp26	0.044520548	0.028159571	0.002515842	0.00220655	0.632507285	1.65494190815581e-05	0.270947089
Srsf4	1.365296804	1.437311431	0.01436006	0.015966362	1.0527465	1.6589226567088e-05	0.271598817
Sp4	0.075342466	0.095038552	0.00319707	0.003984931	1.261420778	1.65968292733611e-05	0.271723289
Thop1	1.805175038	1.695608448	0.016593608	0.018371592	0.939304174	1.66440950035352e-05	0.272497123
Ippk	0.16615931	0.193429433	0.004827418	0.005779687	1.164120346	1.66685553145856e-05	0.272897588
Fam234b	0.015474378	0.02581294	0.00142449	0.002093871	1.668108352	1.66833606801071e-05	0.273139981
Ntpcr	0.203323186	0.233992625	0.005207032	0.006239249	1.150840833	1.66860759066084e-05	0.273184435
Fam229b	0.122146119	0.148005364	0.003985856	0.004962292	1.211707464	1.66864829914518e-05	0.2731911
Smim15	1.17072552	1.219912839	0.013535378	0.014617032	1.042014391	1.67263835849164e-05	0.273844352
Asph	0.265347539	0.298524975	0.00602343	0.007142177	1.125033892	1.67311029460225e-05	0.273921617
Kif26a	0.048198884	0.064029501	0.002535943	0.003248491	1.328443637	1.67357487784004e-05	0.273997679
Lcmt2	0.112379503	0.134596044	0.003898219	0.004714322	1.197692114	1.68765213249255e-05	0.276302407
Rwdd2b	0.135210553	0.160408984	0.004252439	0.005170767	1.186364383	1.70344583294515e-05	0.278888152
Otud7b	0.247716895	0.278075763	0.005842149	0.006812635	1.122554692	1.71756673483062e-05	0.281200026
Fmnl3	0.041856925	0.057492457	0.002339591	0.003096768	1.37354707	1.71770655723457e-05	0.281222918
Faap20	1.344368341	1.437981897	0.014152443	0.016559449	1.06963386	1.7457975830472e-05	0.28582198
Rccd1	0.096270928	0.119342943	0.003583137	0.004513677	1.239657135	1.75325778116072e-05	0.287043364
Dhx34	0.110096398	0.133590345	0.003818999	0.004713157	1.213394334	1.76526784269252e-05	0.289009651
Rab11fip3	0.031709792	0.046429769	0.001989814	0.002785589	1.464209185	1.77057850644836e-05	0.289879113
S100a11	0.555301877	0.657894737	0.0143157	0.020331562	1.184751509	1.774814559775e-05	0.29057264
Jmjd4	0.238838153	0.270700637	0.005756219	0.006796418	1.133406172	1.77765729860951e-05	0.291038053
Mrpl39	1.262810756	1.146999665	0.013851028	0.014371405	0.908291016	1.78052550070183e-05	0.291507635
Zfp523	0.159563673	0.186724774	0.00465249	0.005639936	1.170221078	1.78585905258371e-05	0.292380844
Cldn5	0.078132927	0.106436473	0.003551428	0.004931339	1.36224863	1.79218003757544e-05	0.293415716
Ino80c	0.41920345	0.453067382	0.007748623	0.008749542	1.080781615	1.79441296721091e-05	0.293781291
Nt5dc2	8.815449011	8.534528998	0.039496661	0.043989649	0.968133216	1.79673955794604e-05	0.2941622
Tnfaip8	0.472729579	0.504525645	0.008401784	0.009362399	1.067260582	1.8040589511739e-05	0.295360531
Thra	0.143835616	0.168622192	0.004518486	0.005365136	1.172325719	1.80656174468587e-05	0.295770289
Hmg20a	0.23934551	0.273382501	0.005654818	0.006778398	1.142208604	1.80794536156494e-05	0.295996815
Ybx2	0.076991375	0.099061348	0.003148945	0.004100802	1.286655131	1.82871397593924e-05	0.299397052
Nab1	0.091958397	0.110962119	0.003502293	0.004215977	1.206655646	1.83100327480949e-05	0.299771856
Shprh	0.159690512	0.185383842	0.004650209	0.005546939	1.160894526	1.83766104952838e-05	0.300861867
Gata1	0.008117707	0.016761649	0.001057334	0.001898921	2.064825679	1.84025100817892e-05	0.301285895
Cubn	0.049213597	0.063694268	0.002827598	0.003671821	1.29424125	1.84128883490327e-05	0.301455808
Map2k5	0.333713851	0.369594368	0.006810879	0.007962088	1.107518813	1.84274568248637e-05	0.301694323
C1galt1	0.070522577	0.089171975	0.003119486	0.003897403	1.264445768	1.84483678183926e-05	0.302036678
Tigar	0.224759006	0.256285619	0.005534562	0.006627534	1.140268519	1.85640134895839e-05	0.303930029
Rint1	0.182648402	0.211364398	0.004933992	0.005956122	1.15722008	1.8621806319875e-05	0.304876213
Klhdc2	3.262303399	3.117666778	0.021476382	0.024495519	0.955664264	1.86314382379692e-05	0.305033907
Cpped1	0.12506342	0.151022461	0.004072344	0.005098088	1.207567018	1.86392141484077e-05	0.305161214
Bin1	0.516362253	0.556486758	0.008481602	0.009676892	1.077706117	1.87235652740921e-05	0.306542211
Ube2n	8.366311517	8.139624539	0.035322358	0.041044054	0.972904789	1.87903094843006e-05	0.307634947
Sumf2	0.182267884	0.213040563	0.005050178	0.006150523	1.16883215	1.90611212428361e-05	0.312068677
Hs1bp3	0.084855403	0.105430774	0.003332563	0.00416279	1.242475673	1.92029518355936e-05	0.314390727
March2	0.344241502	0.378813275	0.006972823	0.008080908	1.100428836	1.92647788835994e-05	0.31540296
AC165953.2	0.109842719	0.131411331	0.003882594	0.004678585	1.196359045	1.93101384947946e-05	0.316145587
2700046G09Rik	0.038939625	0.052799195	0.002307941	0.002972162	1.355924615	1.938154267289e-05	0.317314617
Tha1	0.005200406	0.011733155	0.000810104	0.001394246	2.256199766	1.95889141815895e-05	0.320709703
Rfx1	0.077879249	0.098726115	0.003239406	0.004129466	1.267681902	1.95924046189106e-05	0.320766848
Map2	0.05187722	0.068387529	0.002647986	0.003386377	1.318257411	1.96023867921512e-05	0.320930277
Armc5	0.093860984	0.116325846	0.003521108	0.004432774	1.239341856	1.9660198345808e-05	0.321876767
2810402E24Rik	0.143455099	0.168789809	0.004424681	0.005308965	1.176603761	1.97024409281771e-05	0.322568363
Usp16	0.484145104	0.521454911	0.008441792	0.009583944	1.077063275	1.98680258990857e-05	0.32527932
Tgm1	0.003424658	0.008883674	0.000749446	0.001282447	2.594032853	1.99520435006689e-05	0.326654856
1190007I07Rik	0.783105023	0.841099564	0.010444009	0.012117453	1.074057169	2.00852028730354e-05	0.328834941
Cnih2	0.658802638	0.712537714	0.010136814	0.011810523	1.081564755	2.01777328790123e-05	0.330349843
Stk25	0.49543379	0.534696614	0.008405325	0.009609658	1.079249387	2.03574288141214e-05	0.333291825
Irf2bp2	0.045408422	0.062353336	0.002452268	0.003288314	1.373166753	2.05361375506127e-05	0.336217644
Nudcd3	0.680872653	0.725444184	0.009933907	0.011257833	1.065462359	2.06189780122957e-05	0.337573908
BC037034	0.126966007	0.149681529	0.004187701	0.004999029	1.178910262	2.06562906539076e-05	0.338184791
Ildr2	0.025748351	0.038048944	0.001837197	0.002510896	1.47772352	2.06771232210067e-05	0.338525861
D430042O09Rik	0.129249112	0.154039557	0.004155665	0.005077401	1.191803603	2.08143469333908e-05	0.340772488
Mink1	0.113140538	0.135601743	0.003928331	0.004739228	1.198524825	2.09653462643485e-05	0.343244649
Cep85	0.214738711	0.249748575	0.005434404	0.006671347	1.163034712	2.09810056091009e-05	0.343501024
Slc50a1	0.223744292	0.25527992	0.005522321	0.006565917	1.140944947	2.10066417918449e-05	0.343920739
Katnb1	0.298325723	0.324002682	0.006383249	0.007152744	1.086070214	2.10519606423711e-05	0.3446627
Lypd6b	0.075722983	0.053972511	0.003277947	0.003066406	0.712762606	2.10782610240038e-05	0.345093289
Trim23	0.072298326	0.091183372	0.003160482	0.003939839	1.261210015	2.11822080869452e-05	0.346795111
Serp1	2.537544394	2.676164935	0.019318246	0.023179341	1.054627829	2.13140918594685e-05	0.348954312
Ttc26	0.054033486	0.07073416	0.002663736	0.003411396	1.309080092	2.13290642314463e-05	0.34919944
1600014C10Rik	0.069888382	0.088669125	0.003066691	0.003866761	1.268724831	2.13620867480234e-05	0.349740084
Atp6v1f	6.544774226	6.371270533	0.032230475	0.037470071	0.973489736	2.14206053073062e-05	0.35069815
Nedd9	0.006976154	0.014582635	0.000971159	0.001622914	2.090354433	2.1422926512201e-05	0.350736153
0610012G03Rik	2.372399797	2.525980556	0.020103836	0.024448484	1.064736458	2.14341611934287e-05	0.350920087
Polr2e	5.228056824	5.407810929	0.026938225	0.031312737	1.034382584	2.15206295682153e-05	0.352335747
Nktr	0.593353628	0.632584646	0.009573639	0.010674033	1.066117433	2.17462199961188e-05	0.356029114
Eef1akmt2	0.770928463	0.815621857	0.010600889	0.011857043	1.057973465	2.17734345084144e-05	0.35647467
Gsdme	0.40550482	0.335903453	0.008073106	0.007846201	0.828358718	2.19051560442652e-05	0.358631215
Dsp	0.079654997	0.102078445	0.003436545	0.004456685	1.281507096	2.19090365667561e-05	0.358694747
Srm	6.701040081	6.473851827	0.033613877	0.037977631	0.966096568	2.19734104630761e-05	0.359748676
Rcc1	2.107940132	2.225947033	0.017440981	0.02045053	1.055982093	2.2266871134602e-05	0.364553214
Cdc14a	0.084601725	0.105430774	0.003367001	0.004229754	1.246201237	2.22743484935722e-05	0.364675634
Rsf1	0.689370878	0.738015421	0.010179652	0.011625294	1.070563676	2.22856039851134e-05	0.364859908
Snrnp25	2.308219178	2.490948709	0.018266451	0.023876034	1.079164723	2.23217659306346e-05	0.365451952
Dpp9	0.329020802	0.36138116	0.006736674	0.007770652	1.098353533	2.23281699985505e-05	0.365556799
Ralgds	0.086631152	0.109621187	0.003384304	0.004352935	1.265378384	2.23413482882219e-05	0.365772554
Med17	0.479071537	0.515253101	0.008300061	0.009420347	1.075524344	2.23830549277348e-05	0.366455375
Utrn	0.128995434	0.156889038	0.004229573	0.005393308	1.216237143	2.24247895523472e-05	0.367138655
Fbxl20	0.226281076	0.257291317	0.005535416	0.006582691	1.13704302	2.2480641115781e-05	0.368053056
Ncstn	0.236808727	0.262990278	0.005777996	0.006583354	1.110559911	2.27312552297559e-05	0.372156111
Galnt3	0.083206494	0.061012404	0.003383319	0.003240917	0.733264924	2.28372330140463e-05	0.373891179
Mcph1	0.176686961	0.205497821	0.004914204	0.005917286	1.163061609	2.30506404384991e-05	0.377385085
Eftud2	1.387747336	1.457760644	0.015101562	0.016797263	1.050451048	2.31180119440991e-05	0.378488092
Fam129b	0.195585997	0.225444184	0.005209092	0.006235716	1.152660145	2.31458573988665e-05	0.378943977
Ankib1	0.063039066	0.082132082	0.002886073	0.003739909	1.302875921	2.33212865298127e-05	0.381816103
Rnf6	0.336123795	0.366074422	0.006902717	0.007870595	1.08910594	2.34085799633443e-05	0.383245271
Plcg2	0.112506342	0.134931277	0.00388328	0.004718674	1.199321522	2.35357973417275e-05	0.385328074
Ltn1	0.163876205	0.190579953	0.004671478	0.005620776	1.162950735	2.35415578759565e-05	0.385422386
Itm2a	0.723744292	0.635601743	0.010348988	0.010620157	0.878213134	2.36456431321875e-05	0.387126469
Tia1	1.36428209	1.456587328	0.014202233	0.016588019	1.067658469	2.37250022166191e-05	0.388425736
Hdac7	0.076610857	0.095709018	0.003203305	0.003996328	1.249287907	2.37894946671768e-05	0.389481607
Ppm1g	3.893201421	3.751089507	0.023716723	0.027873773	0.963497416	2.38364101592688e-05	0.390249707
Cmpk1	0.942668696	1.000670466	0.011962766	0.01362868	1.061529326	2.39267383589047e-05	0.39172856
Chd2	0.217402334	0.247066711	0.005580373	0.006603502	1.136449214	2.39590263766892e-05	0.39225718
Lmnb1	3.12506342	3.243379149	0.022588311	0.025261991	1.037860265	2.40816796583223e-05	0.394265259
Rasgef1b	0.025494673	0.038551793	0.001793332	0.002548497	1.512150945	2.40999221814129e-05	0.394563926
Pebp1	15.92706748	16.29031177	0.052676436	0.063454566	1.022806728	2.41519084042454e-05	0.395415044
Fuom	0.29883308	0.331210191	0.006425471	0.007465732	1.108345139	2.42145610256921e-05	0.396440793
Zfp318	0.172120751	0.197452229	0.004928193	0.005829595	1.147172716	2.42575660484658e-05	0.397144871
Lacc1	0.021182141	0.032182367	0.001718125	0.002345756	1.519316044	2.43373912004824e-05	0.398451769
Mme	0.047945205	0.06788468	0.002629983	0.003716361	1.415880465	2.43645647836252e-05	0.398896655
Ccdc86	1.807458143	1.70030171	0.016250173	0.017716684	0.940714293	2.43724425001191e-05	0.399025629
Tex264	0.178209031	0.202480724	0.005065345	0.005915727	1.136197885	2.43812452297323e-05	0.399169747
Aars2	0.201040081	0.230472679	0.005215182	0.006249945	1.146401639	2.43919009666896e-05	0.399344203
Gmeb1	0.33536276	0.374120013	0.006884078	0.008110554	1.115568149	2.44619012178531e-05	0.400490247
Btbd3	0.092465753	0.112470667	0.003523505	0.004291906	1.216349437	2.4497635665374e-05	0.401075291
Cbx4	0.042491121	0.058833389	0.00239592	0.003251987	1.3846043	2.46388094870206e-05	0.403386589
Fam96b	1.803145611	1.920214549	0.016042277	0.019115779	1.064924839	2.46585353612674e-05	0.403709541
Agpat1	0.207635718	0.232651693	0.00543389	0.00629693	1.120480114	2.47117642057263e-05	0.404581004
Gpr173	0.088533739	0.109788803	0.00346505	0.004329571	1.240078688	2.47520077323087e-05	0.405239871
Dgcr6	1.600202943	1.73231646	0.015608826	0.019256007	1.082560476	2.49235601431541e-05	0.408048527
Pdgfra	0.032724505	0.046932618	0.002195436	0.002993315	1.434173495	2.49784682683601e-05	0.408947482
Snapc1	0.306316591	0.334394904	0.006536319	0.007405936	1.091664359	2.50113916735425e-05	0.409486504
Gm9856	0.121638762	0.147167281	0.004047894	0.005070061	1.20987158	2.50498160655433e-05	0.410115589
Smc5	0.478310502	0.5162588	0.008317242	0.009497306	1.079338207	2.51824726335547e-05	0.412287442
Secisbp2l	0.074200913	0.09319477	0.003152332	0.003946209	1.255978751	2.51948305000677e-05	0.412489765
Zfp711	0.018138001	0.029332886	0.001616525	0.002334021	1.617206126	2.52616259013045e-05	0.413583339
Prr19	0.054287164	0.038551793	0.002734624	0.002708845	0.710145654	2.54851892603763e-05	0.417243519
Itgav	0.063546423	0.081126383	0.002956284	0.003721001	1.27664751	2.54909210152154e-05	0.417337359
Npl	0.071283612	0.086490111	0.00338456	0.003978785	1.213323901	2.57704788328875e-05	0.421914279
Rps6ka4	0.195459158	0.23181361	0.005263468	0.006634447	1.185995136	2.59393505960246e-05	0.424679048
Arnt	0.161466261	0.183372444	0.004721466	0.005450933	1.135670344	2.59938369597711e-05	0.425571099
Yif1b	1.287924911	1.178008716	0.013703263	0.014311521	0.914656364	2.59957494232637e-05	0.42560241
Ap1m1	0.386605784	0.422896413	0.007460973	0.008665109	1.093869856	2.60352487776995e-05	0.426249093
Wdr45b	1.105022831	1.172812605	0.0126765	0.01447539	1.061346944	2.61206245332739e-05	0.427646865
Pigo	0.086377473	0.108615488	0.003361276	0.004292184	1.25745155	2.6164370867722e-05	0.42836308
AC154683.1	0.076610857	0.099396581	0.003127053	0.004140365	1.297421592	2.62087690688595e-05	0.429089967
Rhot1	0.322552004	0.354341267	0.006679382	0.00768714	1.098555466	2.63958574764477e-05	0.432152979
Ube2b	2.541349569	2.421723098	0.018819407	0.021340458	0.952927975	2.65385346755696e-05	0.43448889
Ranbp9	0.125190259	0.151022461	0.004089593	0.005103596	1.206343546	2.66894176649452e-05	0.436959146
Fam118a	0.28970066	0.321656051	0.00642594	0.007454834	1.110304862	2.66984490225147e-05	0.437107007
Cep295	0.329908676	0.364063024	0.006824931	0.007953632	1.103526674	2.67196416577819e-05	0.437453973
Cdh4	0.049594115	0.068052296	0.002542041	0.003477559	1.372184922	2.67439489200016e-05	0.437851932
Taz	0.347792998	0.380824673	0.006975849	0.008044112	1.0949751	2.6769919086585e-05	0.438277115
Knstrn	1.277270421	1.355849816	0.014338722	0.016417125	1.061521345	2.67846426860666e-05	0.43851817
Nup210	0.123921867	0.147167281	0.004090559	0.00496364	1.187581213	2.68133270164219e-05	0.43898779
Vcpip1	0.147006596	0.171974522	0.004489423	0.005399562	1.169842221	2.70426635393434e-05	0.442742487
Scamp5	0.119609335	0.145826349	0.003963257	0.004992833	1.219188694	2.70876202747012e-05	0.443478519
Gnptab	0.090943683	0.115487764	0.003436116	0.004496215	1.269882192	2.72111715198373e-05	0.4455013
Adat1	0.260147133	0.291149849	0.005929939	0.006934462	1.119173774	2.72623866960909e-05	0.446339795
Coro2b	0.078640284	0.099564197	0.003192024	0.004081585	1.266071178	2.72651783837643e-05	0.4463855
Sema3f	0.026382547	0.039892725	0.001840432	0.002631882	1.512087728	2.72707899599406e-05	0.446477373
Hoxb3	0.006341958	0.013744552	0.000911915	0.001580294	2.167241033	2.7308926527797e-05	0.447101745
Tbl1x	1.212709285	1.294166946	0.013506868	0.015773969	1.067169982	2.73844084148303e-05	0.448337535
Usp13	0.052891933	0.068219913	0.002687677	0.003374476	1.289798064	2.78813544385488e-05	0.456473535
Gm43597	0.005073567	0.011397922	0.000800214	0.001374417	2.246530339	2.79096389554556e-05	0.456936609
Smim27	0.228437341	0.258297016	0.005629479	0.006639872	1.130712758	2.799140835333e-05	0.458275338
Tnnt1	0.124682902	0.154710023	0.00413848	0.005354222	1.240827899	2.80001134204322e-05	0.458417857
Acyp1	0.627219685	0.673147838	0.009254979	0.010634488	1.073224985	2.8000450471113e-05	0.458423375
Vps37a	0.307838661	0.339591016	0.006564114	0.00760457	1.103146093	2.80422584157555e-05	0.459107855
Pitpnm1	0.046676814	0.062018103	0.002475383	0.003176381	1.328670437	2.814530692345e-05	0.460794965
Slc27a2	0.066717402	0.047938317	0.003014875	0.002885436	0.718527932	2.81466262569575e-05	0.460816565
Ccnj	0.138381532	0.159570902	0.004445132	0.005134227	1.153122814	2.81948855246784e-05	0.461606666
Scand1	1.308092339	1.386188401	0.014218573	0.016171111	1.059702255	2.82263139802952e-05	0.462121212
Ptpn11	0.621004566	0.660241368	0.01027663	0.01157781	1.063182791	2.823960994852e-05	0.462338894
Map3k12	0.108701167	0.130405632	0.003805085	0.00464716	1.199670948	2.82652650178052e-05	0.462758919
Atrn	0.061516996	0.081461616	0.002906889	0.004045456	1.324213153	2.82877141427941e-05	0.463126456
Cisd1	3.854134957	4.029835736	0.024207638	0.029217138	1.045587604	2.83393127682686e-05	0.463971229
Sh3d19	0.156265855	0.180355347	0.004593692	0.005442026	1.154157107	2.84023573028993e-05	0.465003394
Necap2	0.412354135	0.449379819	0.007498416	0.008684836	1.089790985	2.84679188745684e-05	0.466076768
Pecam1	0.009005581	0.019443513	0.001108449	0.002158106	2.159051527	2.86793712811861e-05	0.469538667
Bag5	0.531582953	0.573248408	0.008669463	0.009919268	1.078379968	2.87303694408753e-05	0.470373608
Prkcsh	1.593860984	1.700134093	0.015740069	0.018500626	1.066676523	2.87383732389046e-05	0.470504647
Nfxl1	0.232749873	0.269024472	0.005632793	0.006889627	1.155852282	2.87532383683356e-05	0.470748019
Ticrr	0.242897007	0.278075763	0.005787698	0.00694337	1.144829928	2.87607340753015e-05	0.470870738
Acsf2	0.020928463	0.032349983	0.001641909	0.002327328	1.545741017	2.87618970690066e-05	0.470889779
Mpv17l	0.091831558	0.117163929	0.003600124	0.004732713	1.275856928	2.89362503365467e-05	0.473744291
Dact1	0.063800101	0.082970164	0.002939213	0.003822306	1.300470726	2.92853667742657e-05	0.479460025
Flt1	0.079020802	0.123533356	0.004144955	0.006903359	1.563301727	2.93817160351721e-05	0.481037455
Ap5z1	0.067985794	0.085652028	0.003032576	0.003782779	1.259851847	2.95234545847511e-05	0.483357998
Hand1	0.427447996	0.561850486	0.015651887	0.025619891	1.314430039	2.95613158757841e-05	0.483977864
Tead3	0.027016743	0.040730808	0.001843634	0.002645709	1.507613566	2.95970906375578e-05	0.484563568
Got1	1.501014713	1.395910158	0.015225361	0.016518933	0.929977665	2.98266602091026e-05	0.488322081
Ccnl2	1.012303399	1.074756956	0.011963923	0.013596334	1.061694505	2.98503864024474e-05	0.488710526
Rilpl1	0.266235413	0.298189742	0.006141517	0.007195472	1.120022832	3.00101678503781e-05	0.491326468
Dnpep	1.084221208	0.978545089	0.0130314	0.013623789	0.902532695	3.00299488179753e-05	0.491650322
Cwf19l1	0.15093861	0.177505867	0.004488999	0.005460284	1.176013657	3.03330653374563e-05	0.496612946
Suco	0.107813293	0.131243714	0.003793471	0.004712286	1.217324052	3.04181475606105e-05	0.498005912
Cdc42ep5	0.693302892	0.734830707	0.010515631	0.01176105	1.059898518	3.05331917604895e-05	0.499889416
Churc1	1.058726535	1.11951056	0.012382919	0.01395245	1.057412394	3.05715014758354e-05	0.500516622
Alkbh2	0.29109589	0.329031177	0.006373911	0.007643497	1.130318866	3.06437386823348e-05	0.50169929
3010003L21Rik	0.175799087	0.203486423	0.004978398	0.005962012	1.157494199	3.0787427752006e-05	0.504051767
Fam210b	0.189878234	0.217733825	0.005094068	0.006030423	1.146702389	3.08756387272354e-05	0.505495957
Prps2	0.683155758	0.729131747	0.009948027	0.011359708	1.067299423	3.09064731560558e-05	0.506000779
Zfp763	0.080416032	0.098726115	0.003334456	0.004046986	1.227691937	3.09093856157381e-05	0.506048461
Rfx4	0.026509386	0.042574589	0.001844568	0.00290918	1.606019437	3.10467562210869e-05	0.508297493
Abcc5	0.119863014	0.146999665	0.003990609	0.005101263	1.226397203	3.10540177243586e-05	0.508416378
Vps9d1	0.063292745	0.081964465	0.002890939	0.00372924	1.2950057	3.10760009881064e-05	0.508776288
Ncoa7	0.063039066	0.0802883	0.002891642	0.003636238	1.273627686	3.10836643622207e-05	0.508901753
Slc25a38	0.557077626	0.593530003	0.008838725	0.009893483	1.065435006	3.12041168465853e-05	0.510873801
Nhp2	12.78424658	13.20750922	0.057403375	0.069228188	1.033108141	3.12225225162338e-05	0.511175139
Arg2	0.083460173	0.063023802	0.003320111	0.00329471	0.755136248	3.1662793965345e-05	0.518383263
Rgs12	0.12950279	0.151860543	0.004223798	0.005057929	1.172643018	3.17829285639337e-05	0.520350106
Cdca7l	0.872780315	0.9197117	0.011394664	0.012680829	1.053772277	3.18254804739611e-05	0.521046766
Socs5	0.049340436	0.065873282	0.002548987	0.003340485	1.335077004	3.18328990678511e-05	0.521168224
Cnih1	2.86745307	2.982735501	0.020036435	0.023289923	1.040203773	3.2186690526037e-05	0.526960497
Rtl8a	1.05339929	1.117331545	0.015267325	0.017496219	1.060691379	3.25192374665842e-05	0.532404956
Trib2	0.163622527	0.191585652	0.004703496	0.005728987	1.170900218	3.25737555325493e-05	0.533297526
Usp29	0.102612887	0.12621522	0.003851617	0.004852491	1.230013339	3.2670105281763e-05	0.534874964
Rpl21	59.82115677	60.64280925	0.113179551	0.144304081	1.013735149	3.28823251602934e-05	0.538349428
Tub	0.057331304	0.074421723	0.002750234	0.003520069	1.298099259	3.30031413798632e-05	0.540327431
Tmem128	0.901065449	0.9512236	0.011406965	0.012782646	1.055665381	3.31082676663536e-05	0.542048558
Palb2	0.173135464	0.201139792	0.004926949	0.005937606	1.161748074	3.31095930781691e-05	0.542070258
Polr3f	0.260908168	0.294837412	0.006027995	0.007175647	1.130042857	3.31253222236852e-05	0.542327775
Tet1	0.349188229	0.378478042	0.007116665	0.008055684	1.083879726	3.32051622917297e-05	0.543634917
Sumf1	0.173896499	0.198793161	0.004887468	0.005758863	1.143169426	3.32288187294367e-05	0.54402222
Cul4a	0.41311517	0.457090178	0.007561503	0.008996803	1.106447332	3.33049452580268e-05	0.545268564
Zfp738	0.107813293	0.13191418	0.003793471	0.004774333	1.223542821	3.33524270689312e-05	0.546045936
Ankrd26	0.170598681	0.199631244	0.004869256	0.005939042	1.170180465	3.36170482836824e-05	0.550378315
Git2	0.134576357	0.160408984	0.004249314	0.005235573	1.191955167	3.37430151237171e-05	0.552440644
Zscan12	0.180111618	0.206168287	0.004909891	0.005822388	1.144669559	3.37480972104996e-05	0.552523848
Chml	0.042237443	0.056486758	0.002383023	0.003072554	1.337362169	3.38055304173774e-05	0.553464144
Rexo1	0.734525622	0.777572913	0.010747906	0.012083173	1.058605569	3.39022549367131e-05	0.555047718
Gng2	0.691653983	0.738853503	0.010296846	0.011799968	1.068241522	3.40905560348476e-05	0.558130583
Ppp6r1	0.090943683	0.110291653	0.003478005	0.004245483	1.212746708	3.41078942875636e-05	0.558414445
3830417A13Rik	0.001141553	0.005196111	0.000380324	0.000989431	4.551793496	3.41432598544729e-05	0.55899345
Ilf3	1.207001522	1.279249078	0.013313625	0.015185857	1.059857055	3.42320283311135e-05	0.560446768
Fbxl7	0.115043125	0.137780758	0.003915155	0.004796531	1.197644425	3.42542810585464e-05	0.560811089
Atg9a	0.098680873	0.120013409	0.003626203	0.004485708	1.216177017	3.44223944790363e-05	0.563563442
Cmtm3	0.077371892	0.100234663	0.003195954	0.004234321	1.295491941	3.44368256131831e-05	0.563799709
Gm9774	0.156773212	0.182366745	0.004580973	0.005512943	1.163251955	3.44459325044619e-05	0.563948807
Mmp17	0.031836631	0.044585987	0.002064958	0.002724397	1.400461847	3.44806926542516e-05	0.5645179
Ttc28	0.02587519	0.037713711	0.001893049	0.002534019	1.457524009	3.44986095949097e-05	0.564811236
Rftn1	0.046930492	0.061515253	0.002570451	0.003252309	1.310773663	3.46808277858376e-05	0.567794513
Ppp1r37	0.282217149	0.315286624	0.006310654	0.007425003	1.117177414	3.48148534278352e-05	0.56998878
Pcbp2	11.33206494	11.08866913	0.041404814	0.046941369	0.978521495	3.50399202209253e-05	0.573673574
Large1	0.069381025	0.088836742	0.003036524	0.003898686	1.28041841	3.50436105893512e-05	0.573733993
Rnf121	0.411085743	0.451894066	0.007496521	0.008812479	1.099269614	3.50827055183924e-05	0.574374055
Leng8	0.157407407	0.186389541	0.004544703	0.005621837	1.184121788	3.51044386314537e-05	0.574729869
Chka	0.571156773	0.610962119	0.009064989	0.010311722	1.069692504	3.51459954981481e-05	0.575410238
Zfp449	0.050481989	0.067046597	0.0025619	0.003357558	1.32812908	3.53925631563673e-05	0.579447044
Serp2	0.204845256	0.23851827	0.005199459	0.006478413	1.164382689	3.5487794682146e-05	0.581006175
Rbm5	0.82014206	0.871605766	0.01104151	0.012570782	1.062749746	3.55310478706845e-05	0.581714316
Rpn1	1.321917808	1.402447201	0.013981401	0.016061704	1.060918608	3.56294629710373e-05	0.583325568
Ppm1l	0.074074074	0.090512906	0.003185711	0.003841348	1.221924237	3.56643877008528e-05	0.583897355
Chm	0.125824455	0.150687228	0.004128253	0.005105257	1.197598894	3.56818275750213e-05	0.584182881
Smcr8	0.071537291	0.092356688	0.003038124	0.004002516	1.291028595	3.56928538915537e-05	0.584363404
Rfk	0.470065956	0.505531344	0.008080412	0.009171271	1.075447684	3.57939262976739e-05	0.586018161
Ednrb	0.007737189	0.015420717	0.001018955	0.001664372	1.993064524	3.57971483973199e-05	0.586070914
Megf6	0.06405378	0.08364063	0.002866446	0.00377546	1.305787582	3.59559465964345e-05	0.588670758
Rbm18	0.524226281	0.553972511	0.008698402	0.00960352	1.056743111	3.59633716157439e-05	0.58879232
Cadps	0.015981735	0.026148173	0.001423779	0.002093174	1.636128538	3.60858699450901e-05	0.590797863
Taf6l	0.903475393	0.962453905	0.011446894	0.013119797	1.0652796	3.61893904001547e-05	0.5924927
Rcc1l	0.46182141	0.494971505	0.008095902	0.009134479	1.071781199	3.62593907071492e-05	0.593638745
Dcaf5	0.080416032	0.10040228	0.00327604	0.004136295	1.248535603	3.64032306341713e-05	0.595993692
Gm1673	0.389523085	0.425578277	0.007914264	0.009264461	1.092562402	3.6607368783719e-05	0.599335842
Lsm14a	1.439497717	1.51290647	0.014563773	0.016289089	1.050996089	3.66564912400667e-05	0.600140075
Zfp319	0.036402841	0.049782099	0.002191751	0.002855702	1.367533328	3.66597799940303e-05	0.600193918
Cacna2d1	0.061516996	0.078444519	0.002906889	0.003669876	1.275168221	3.67390151507917e-05	0.601491156
Daglb	0.1036276	0.124539055	0.003742178	0.004561484	1.201794256	3.70248652483226e-05	0.606171094
Zhx3	0.003932014	0.009721757	0.000704866	0.001292345	2.472462232	3.72762165005401e-05	0.610286217
Zbtb11	0.135464231	0.158397586	0.004266527	0.005115655	1.169294542	3.72897647731528e-05	0.610508029
2700081O15Rik	0.083460173	0.104257459	0.003344255	0.004237944	1.249188155	3.72986860321791e-05	0.610654088
Jrk	0.096778285	0.117666778	0.003567899	0.004401373	1.215838638	3.73774501526995e-05	0.611943614
Peak1	0.094875698	0.117163929	0.003526793	0.004444905	1.234920342	3.73930929812614e-05	0.612199718
Lppos	0.071283612	0.089339591	0.003070485	0.003834975	1.25329775	3.73951828516765e-05	0.612233934
Arl3	2.085109082	1.965973852	0.017221298	0.018732736	0.94286379	3.76776141217769e-05	0.616857898
Smyd5	0.899162861	0.937981897	0.011259314	0.0122049	1.043172419	3.77424346870772e-05	0.617919141
Atp6v0a1	0.095763572	0.11565538	0.003539693	0.004313671	1.207717907	3.77526745847863e-05	0.618086788
Aen	1.907280568	2.021119678	0.017234995	0.019915848	1.059686609	3.77875394810221e-05	0.618657596
Ephx2	0.135971588	0.162755615	0.004510196	0.005682068	1.196982528	3.79822360558864e-05	0.621845169
Uhrf1bp1	0.063165906	0.081964465	0.002894072	0.003766727	1.297606113	3.81707890759565e-05	0.624932159
Stt3a	1.012430238	1.067549447	0.012735853	0.014294647	1.054442475	3.84436375196648e-05	0.629399233
Bola2	3.26826484	3.465638619	0.022381119	0.02892997	1.060390999	3.84915873350212e-05	0.630184268
Frrs1	0.28957382	0.31930942	0.006357441	0.007369485	1.102687458	3.84959759765332e-05	0.630256119
Zfp212	0.276128869	0.305732484	0.006169872	0.007171657	1.107209419	3.85560607134859e-05	0.631239826
Isoc2a	0.051369863	0.067214214	0.002594003	0.00332757	1.308436697	3.89140355202559e-05	0.63710059
Fzd1	0.026889904	0.038551793	0.001916608	0.002548497	1.433690283	3.89973030442238e-05	0.638463845
Entpd6	0.344875698	0.381830372	0.006916702	0.008161026	1.107153606	3.91074890799266e-05	0.640267811
Ppp2r1a	2.467148656	2.357190748	0.019022215	0.021967806	0.955431179	3.91528076857868e-05	0.641009767
Zc3h13	1.040208016	1.104927925	0.012726673	0.014615918	1.062218237	3.91689449136817e-05	0.641273966
Tsr2	0.698630137	0.749916192	0.009920024	0.01148835	1.073409451	3.92551799670136e-05	0.642685806
Nsf	0.367833587	0.403620516	0.007185962	0.008374956	1.097291086	3.95183159370984e-05	0.646993869
Dnajc24	0.95573313	1.010727456	0.011821691	0.0133425	1.057541508	3.96475913951771e-05	0.649110366
Mfsd14b	0.202562151	0.22946698	0.005263026	0.006192944	1.132822584	3.97157007364573e-05	0.650225452
Rab8b	0.089294774	0.108112638	0.003540688	0.004284485	1.210738694	3.98558607126975e-05	0.652520152
Bin3	0.326864536	0.358196447	0.006720114	0.007710156	1.095855951	3.98966867306287e-05	0.653188555
0610009O20Rik	0.488077118	0.520784445	0.008257626	0.009289399	1.067012621	3.99328041600684e-05	0.65377987
Nacc2	0.04718417	0.063023802	0.002519275	0.003277608	1.335697988	3.99638268177629e-05	0.654287773
Gm7694	0.008625063	0.016091183	0.001086848	0.001663308	1.865630731	4.0057796466681e-05	0.655826244
C1qtnf6	0.080162354	0.100234663	0.003217365	0.004071938	1.250395702	4.00871973096483e-05	0.656307594
Bicd2	0.074454592	0.092691921	0.003171929	0.003937503	1.244945663	4.00999945659809e-05	0.656517111
Wdr19	0.043252156	0.059168622	0.002373945	0.003189888	1.367992426	4.02802896924888e-05	0.659468903
Tcp11l1	0.445205479	0.488602078	0.007853603	0.009213163	1.097475438	4.03659483896681e-05	0.660871307
Acap3	0.056062912	0.074421723	0.002694481	0.003575512	1.32746802	4.07279712514718e-05	0.666798345
Rspry1	0.386732623	0.419376467	0.00736135	0.008462803	1.084409335	4.08319537362688e-05	0.668500747
Isoc1	0.369989853	0.399262487	0.007330561	0.008210401	1.079117398	4.09850783921162e-05	0.671007703
Cog8	1.109969559	1.172142139	0.01269338	0.014253733	1.05601287	4.12163518095791e-05	0.674794112
Praf2	0.764967022	0.828528327	0.01052716	0.012505715	1.083090256	4.14229040465697e-05	0.678175785
Hist1h1e	0.371385084	0.415521287	0.007822046	0.009442411	1.118842155	4.14780619865357e-05	0.679078831
Vps41	0.436834094	0.475192759	0.007825089	0.009061091	1.087810602	4.1649938110468e-05	0.681892787
Mgat5	0.034119736	0.049111633	0.002075888	0.002906398	1.439390748	4.18658970742084e-05	0.685428467
Ube2h	0.157280568	0.183372444	0.004706992	0.005663309	1.165893828	4.18955903818387e-05	0.685914606
Efhd2	0.202435312	0.230472679	0.005295644	0.006294745	1.138500374	4.19723730198428e-05	0.687171691
Pus1	0.685312024	0.733322159	0.009997829	0.011412077	1.070055877	4.20262902500523e-05	0.688054424
Fam118b	0.601851852	0.639624539	0.009237415	0.010356791	1.062760773	4.2061508505777e-05	0.688631017
Rmdn3	0.381785895	0.413509889	0.007355853	0.008409761	1.083093677	4.20704743779361e-05	0.688777807
Ppic	0.610096398	0.64146832	0.009906626	0.010959116	1.051421255	4.22126764505828e-05	0.691105939
Zfp839	0.089294774	0.108783104	0.003453266	0.004248698	1.218247151	4.26724962257312e-05	0.698634108
Coa4	0.225520041	0.256620851	0.005556755	0.006654982	1.137907083	4.314141723078e-05	0.706311283
Enpp2	0.109462202	0.083808247	0.004083878	0.003995434	0.765636405	4.38050276548979e-05	0.717175913
Nfyb	2.311263318	2.197619846	0.018442276	0.020559192	0.950830582	4.38133997666435e-05	0.717312981
Prkce	0.030821918	0.042742206	0.00206691	0.002672121	1.386747123	4.38524255484266e-05	0.717951911
Wwp1	0.181633688	0.209353	0.004932221	0.005953878	1.152611072	4.44694093188844e-05	0.728053169
Lpin2	0.073820396	0.093362387	0.00313042	0.004005623	1.264723467	4.45507270834443e-05	0.729384504
Usp8	0.453703704	0.4837412	0.008177565	0.009129208	1.066205094	4.4567867610695e-05	0.729665129
Gtf2e1	0.355022831	0.391552129	0.006974626	0.008200774	1.102892813	4.47034718666482e-05	0.731885241
Mospd1	0.296042618	0.326684546	0.006506454	0.007519667	1.103505124	4.47864355678141e-05	0.733243523
Tfcp2l1	0.011796043	0.020784445	0.001216034	0.001877333	1.761984579	4.48735031511858e-05	0.734668994
Gatb	0.158422121	0.185216225	0.004621019	0.00563083	1.169131081	4.49629114525697e-05	0.736132786
Mterf1a	0.032724505	0.04492122	0.002082602	0.002692342	1.372708916	4.51426390309542e-05	0.739075286
Spidr	0.161846778	0.187562856	0.004666673	0.005627787	1.158891503	4.55959182430938e-05	0.746496373
Plac1	0.022450533	0.038887026	0.002017733	0.003575596	1.732120434	4.56667767689903e-05	0.747656469
Zcchc7	0.314307458	0.344284278	0.006543578	0.007546801	1.095374191	4.56779808133953e-05	0.747839902
Rgs5	0.017503805	0.030170969	0.001622378	0.002589169	1.723680567	4.57548761098168e-05	0.749098832
Dpp8	0.151572806	0.176835401	0.004552155	0.0054947	1.166669706	4.58469276917245e-05	0.7506059
B230217C12Rik	0.234398782	0.26433121	0.005673958	0.006676137	1.127698734	4.58567333117709e-05	0.750766438
Cpxm1	0.099949264	0.122695273	0.00366595	0.00461574	1.227575551	4.59746528541524e-05	0.752697017
Lonp2	0.156139016	0.180020114	0.00465858	0.00556639	1.152947667	4.62027053076434e-05	0.756430691
Ttk	0.350456621	0.379818974	0.0071178	0.008076471	1.083783132	4.62963954553884e-05	0.757964586
4931406C07Rik	0.079147641	0.098726115	0.00322055	0.004060849	1.247366487	4.67238798947428e-05	0.764963362
Coa3	3.238457636	3.4197117	0.021902257	0.027380304	1.055969256	4.68473513913228e-05	0.766984837
Utp4	1.2956621	1.211029165	0.0144916	0.016288061	0.934679779	4.68829144660789e-05	0.767567076
Mtf1	0.34906139	0.382500838	0.006888847	0.008006237	1.095798186	4.70287949970495e-05	0.769955432
Ankrd27	0.305555556	0.334562521	0.006466616	0.007360896	1.094931887	4.70439651882891e-05	0.770203798
Hcfc1r1	0.835109082	0.875460945	0.010887927	0.012023291	1.048319273	4.71655673636899e-05	0.772194669
Spg21	0.853500761	0.904793832	0.011124865	0.012586724	1.060097276	4.74354519470613e-05	0.776613219
Sdhaf2	1.130517504	1.188736172	0.012855261	0.014384501	1.051497361	4.75634966777401e-05	0.778709568
Sec22b	1.202181634	1.270197787	0.013078017	0.01481084	1.056577269	4.79184705073977e-05	0.784521199
Plpbp	0.520547945	0.553804894	0.008666247	0.009731568	1.06388835	4.80210993377823e-05	0.786201438
Nptxr	0.031456114	0.044753604	0.002014432	0.002739366	1.4227315	4.80246668287897e-05	0.786259845
Coq7	2.253805175	2.158062353	0.017475079	0.02003304	0.957519477	4.81462096707413e-05	0.788249745
Casd1	0.088533739	0.108615488	0.003460404	0.004292184	1.226825939	4.81721905896145e-05	0.788675104
Tagln3	0.181253171	0.210526316	0.00496488	0.006024398	1.16150418	4.82142408953267e-05	0.789363552
Rxra	0.074327752	0.095038552	0.003103078	0.00404095	1.27864154	4.84443363236616e-05	0.793130674
Setx	0.253932014	0.287462286	0.005946454	0.007115916	1.132044288	4.87429610837301e-05	0.798019759
Elf1	0.026128869	0.037378478	0.001992016	0.002589686	1.430543305	4.88990972967649e-05	0.800576021
Cep104	0.215119229	0.240864901	0.005398326	0.006269645	1.119680944	4.93162707989657e-05	0.807405986
Wdr62	0.044901065	0.060006705	0.002440301	0.003182852	1.336420507	4.93222654800463e-05	0.80750413
Topors	1.054287164	1.102916527	0.012896541	0.014220771	1.046125349	4.94063696177426e-05	0.808881083
Pea15a	0.694951801	0.743211532	0.010038864	0.011544135	1.069443278	4.96138553358035e-05	0.81227804
Zmym5	0.393455099	0.419041234	0.007567903	0.008372129	1.065029364	4.98516229367336e-05	0.816170771
Tiam1	0.120750888	0.146664432	0.004021367	0.00510288	1.21460334	4.98570599636442e-05	0.816259786
Lrsam1	0.033358701	0.044753604	0.002168407	0.002708418	1.341587118	4.99671483087703e-05	0.818062152
Senp8	0.264205987	0.291149849	0.006068362	0.006986942	1.101980514	5.05492107500256e-05	0.827591678
Hibadh	1.03957382	0.938484747	0.012317676	0.012764627	0.90275912	5.0566375620075e-05	0.827872702
Chid1	0.156139016	0.183372444	0.004532535	0.005578322	1.174417829	5.07429764653574e-05	0.830764011
Coq10b	0.263064434	0.288635602	0.006097123	0.006966193	1.097204959	5.09023263423654e-05	0.833372887
Gm2000	1.700913242	1.594200469	0.016020333	0.017301356	0.937261484	5.0970277850839e-05	0.834485389
Syt6	0.005834602	0.012403621	0.000876363	0.001471736	2.125872699	5.11818190411939e-05	0.837948741
Tdp2	1.200279046	1.101575595	0.013395906	0.014312984	0.917766247	5.11906166895941e-05	0.838092776
Zfp111	0.077371892	0.096211867	0.003240948	0.004046722	1.243498953	5.12073288039058e-05	0.838366387
Zfp141	0.115043125	0.137445525	0.003943818	0.004838965	1.194730448	5.17536924061361e-05	0.847311452
Cstf1	0.597285642	0.635601743	0.009250617	0.01047362	1.064150381	5.17934717190653e-05	0.847962719
Rhobtb1	0.015347539	0.024807241	0.0014303	0.002055294	1.616366019	5.20429406099155e-05	0.852047024
Auts2	0.789827499	0.847468991	0.011423818	0.013367626	1.07297985	5.21798430284768e-05	0.85428839
Pex10	0.216768138	0.243881998	0.005388459	0.006361467	1.125082313	5.256262633569e-05	0.860555318
Prrg3	0.053018772	0.069728461	0.002623739	0.003423084	1.315165523	5.26890305106663e-05	0.862624808
Gtpbp6	0.385083714	0.415186054	0.007281169	0.008220025	1.0781709	5.27700709772362e-05	0.863951602
Tcf15	0.068493151	0.094032853	0.003535862	0.005841263	1.372879651	5.29454328056058e-05	0.866822626
Grpel2	0.565829528	0.60325176	0.009036326	0.010177116	1.066136937	5.30172570175795e-05	0.867998532
Ankrd46	0.315829528	0.352329869	0.006556399	0.007822085	1.115569755	5.31191080108254e-05	0.869666036
Recql4	0.094622019	0.114314449	0.00356396	0.004352063	1.208116773	5.32101565823135e-05	0.871156684
Clta	6.111745307	6.30020114	0.030281316	0.03824598	1.030835027	5.32545089724316e-05	0.871882821
Slc2a12	0.048325723	0.031847134	0.002826695	0.002530883	0.65900998	5.3301543681807e-05	0.872652873
Ccne2	0.489218671	0.538551793	0.008960554	0.010723944	1.100840638	5.34522840257654e-05	0.875120794
Ing3	0.285514967	0.309420047	0.006398315	0.007149026	1.083726188	5.37022515258731e-05	0.879213262
Adamts7	0.017250127	0.027824338	0.001477397	0.002181653	1.612993236	5.38377236587345e-05	0.881431212
Plcb3	0.137620497	0.157056654	0.004400852	0.005078508	1.141230104	5.40483884199354e-05	0.884880215
C030006K11Rik	0.11276002	0.132584646	0.003927671	0.004700014	1.175812544	5.42435773004653e-05	0.888075848
Gga1	0.28196347	0.311096212	0.006253188	0.007211242	1.103320978	5.44757392987715e-05	0.891876804
Celsr2	0.132420091	0.160911834	0.004144923	0.005289068	1.215161779	5.47090127758393e-05	0.895695957
Zfp46	0.040334855	0.055816292	0.002244778	0.003056274	1.383822795	5.476213651127e-05	0.896565699
Pias4	0.572044647	0.601575595	0.009150669	0.010054962	1.051623501	5.51253803846665e-05	0.902512728
Dhx37	0.116565195	0.136272209	0.004011014	0.004777355	1.169064306	5.51459592793606e-05	0.902849645
Mysm1	0.212328767	0.246563862	0.005298148	0.006561841	1.161236253	5.54859272731156e-05	0.908415601
Qtrt2	0.202562151	0.227790815	0.005238511	0.00608901	1.124547766	5.54992946600944e-05	0.908634452
Tmem87b	0.121638762	0.144150184	0.004043917	0.004915981	1.185067835	5.56039566940672e-05	0.910347979
Strn4	0.704845256	0.749580959	0.010002588	0.011386389	1.063468828	5.5850367046229e-05	0.914382209
Xrcc2	0.120750888	0.140797855	0.004041323	0.004805269	1.166019207	5.59651504621701e-05	0.916261443
Stk35	0.123160832	0.146664432	0.004065865	0.004997158	1.190836643	5.61256771055812e-05	0.918889586
Usp46	0.187341451	0.212872947	0.005105969	0.006005881	1.136283217	5.65854271249487e-05	0.926416613
Cd63	1.878741755	1.775896748	0.01698241	0.0189855	0.945258572	5.71806970306588e-05	0.936162372
Gps2	0.590055809	0.629902782	0.009181373	0.01047768	1.067530855	5.73343309789341e-05	0.938677667
1700003F12Rik	0.063039066	0.079450218	0.002919332	0.003643181	1.260333034	5.73427212200734e-05	0.938815032
Trim56	0.036402841	0.051458263	0.002177019	0.003004294	1.413578221	5.73858313190147e-05	0.93952083
Fmr1nb	0.13102486	0.159738518	0.005232584	0.006765236	1.219146639	5.78939583365434e-05	0.947839886
Dtx3	0.530948757	0.576097888	0.008628826	0.010098195	1.085034818	5.79355423251095e-05	0.948520699
Chst7	0.072805682	0.091183372	0.003327678	0.004168565	1.252421095	5.82680266797873e-05	0.953964133
Uvrag	0.115169964	0.13576936	0.003961667	0.004753226	1.178860828	5.84197908364278e-05	0.956448816
AI606181	0.026128869	0.03871941	0.001849611	0.002597223	1.481863244	5.8528798478448e-05	0.958233489
Scly	0.292871639	0.321153201	0.006376214	0.007373211	1.09656641	5.87628982143156e-05	0.96206617
Rubcn	0.041349569	0.056989608	0.002292112	0.003120917	1.378239472	5.92742285889454e-05	0.97043767
Phax	2.502536783	2.388199799	0.018759219	0.020955111	0.954311567	5.93449658482011e-05	0.971595781
Brox	0.17833587	0.204492122	0.004966939	0.005932605	1.146668485	5.94400207329033e-05	0.973152019
Adgrb1	0.04883308	0.064197117	0.002543909	0.003278077	1.314623559	6.00492844563436e-05	0.983126885
Igf2	0.006595637	0.013241703	0.000946326	0.001517532	2.007645891	6.00621602207873e-05	0.983337687
Cep350	0.067605277	0.085316795	0.003067937	0.003893844	1.261984265	6.03376551089975e-05	0.987848089
Ripor1	0.026002029	0.038384177	0.001845483	0.002587219	1.476199276	6.04058200056835e-05	0.988964085
Tnrc18	0.055428716	0.073918874	0.002675176	0.003596844	1.333584438	6.04632644380911e-05	0.989904565
Pdcd11	0.74543379	0.805732484	0.010345699	0.01228841	1.080890744	6.05229830768825e-05	0.990882279
Tshz2	0.012430238	0.020952062	0.001273421	0.00186952	1.685571983	6.05952411280953e-05	0.992065288
Elmsan1	0.04122273	0.055313443	0.002323772	0.003025472	1.341819026	6.07380024424568e-05	0.994402576
Ctdspl	0.068239472	0.08749581	0.002989095	0.003882112	1.282187663	6.09434428555408e-05	0.997766046
Npbwr1	0	0.000335233	0	0.000237026	Inf	0.104017942	1
Xkr9	0	0.000167616	0	0.000167616	Inf	0.250385188	1
Tm4sf20	0	0.000167616	0	0.000167616	Inf	0.250385188	1
Inpp5d	0.000253678	0	0.000253678	0	0	0.384435861	1
Panct2	0	0.000502849	0	0.000290272	Inf	0.046463728	1
Pigr	0.000126839	0	0.000126839	0	0	0.384435861	1
Golt1a	0	0.000502849	0	0.000290272	Inf	0.046463728	1
Optc	0.001268392	0	0.000400872	0	0	0.005928553	1
Mybph	0	0.000167616	0	0.000167616	Inf	0.250385188	1
Ucma	0.000887874	0	0.000335457	0	0	0.021336453	1
Gm14137	0	0.000670466	0	0.000335149	Inf	0.021488117	1
9030622O22Rik	0.000634196	0	0.000283549	0	0	0.051730854	1
Pck1	0	0.000167616	0	0.000167616	Inf	0.250385188	1
Zbp1	0.000126839	0	0.000126839	0	0	0.384435861	1
Uckl1os	0	0.000335233	0	0.000237026	Inf	0.104017942	1
Sox18	0	0.001173315	0	0.000443248	Inf	0.002349697	1
Taf7l	0	0.000167616	0	0.000167616	Inf	0.250385188	1
A330015K06Rik	0.000253678	0	0.000179366	0	0	0.218636141	1
Arl14	0	0.000335233	0	0.000237026	Inf	0.104017942	1
Gria2	0.000507357	0	0.00025363	0	0	0.08187456	1
Asic5	0	0.000335233	0	0.000237026	Inf	0.104017942	1
Sprr2a1	0.000253678	0	0.000179366	0	0	0.218636141	1
Casq2	0.000380518	0	0.000219664	0	0	0.131879341	1
5730460C07Rik	0	0.000838082	0	0.000374676	Inf	0.010146372	1
Hrct1	0.000380518	0	0.000219664	0	0	0.131879341	1
Trim14	0.000253678	0	0.000179366	0	0	0.218636141	1
Cyp4b1	0.000253678	0	0.000179366	0	0	0.218636141	1
Ttll10	0	0.000167616	0	0.000167616	Inf	0.250385188	1
Sult1b1	0.000253678	0	0.000179366	0	0	0.218636141	1
Pf4	0.000253678	0	0.000179366	0	0	0.218636141	1
Gm33050	0.000126839	0	0.000126839	0	0	0.384435861	1
Gm33370	0.000507357	0	0.00025363	0	0	0.08187456	1
Prdm8	0.000761035	0	0.000310593	0	0	0.033078321	1
Cyp3a13	0	0.000167616	0	0.000167616	Inf	0.250385188	1
Hoxa13	0	0.000838082	0	0.000443376	Inf	0.021488118	1
Nat8f5	0.000253678	0	0.000179366	0	0	0.218636141	1
Arhgap25	0.000507357	0	0.000310658	0	0	0.131879343	1
Cidec	0.000634196	0	0.000283549	0	0	0.051730854	1
Slco1a6	0.000253678	0	0.000179366	0	0	0.218636141	1
Pthlh	0.000380518	0	0.000219664	0	0	0.131879341	1
Aspdh	0.000126839	0	0.000126839	0	0	0.384435861	1
Mrvi1	0	0.000167616	0	0.000167616	Inf	0.250385188	1
Gm10824	0.000126839	0	0.000126839	0	0	0.384435861	1
Pldi	0.000126839	0	0.000126839	0	0	0.384435861	1
Gm32688	0.000634196	0	0.000283549	0	0	0.051730854	1
Gm36283	0.001014713	0	0.000358596	0	0	0.013854515	1
4932443I19Rik	0.000126839	0	0.000126839	0	0	0.384435861	1
Tat	0.000126839	0	0.000126839	0	0	0.384435861	1
6030466F02Rik	0	0.000167616	0	0.000167616	Inf	0.250385188	1
Galnt15	0.000126839	0	0.000126839	0	0	0.384435861	1
Sh2d4b	0	0.000335233	0	0.000237026	Inf	0.104017942	1
Sgcg	0	0.000167616	0	0.000167616	Inf	0.250385188	1
AC121960.2	0.000253678	0	0.000179366	0	0	0.218636141	1
Olfm4	0.001268392	0	0.000439179	0	0	0.009043659	1
Casp4	0.000253678	0	0.000179366	0	0	0.218636141	1
Gm20275	0.000126839	0	0.000126839	0	0	0.384435861	1
Gsta2	0.000126839	0	0.000126839	0	0	0.384435861	1
Rbp2	0.000126839	0	0.000126839	0	0	0.384435861	1
Cdhr4	0.000253678	0	0.000179366	0	0	0.218636141	1
Ccrl2	0	0.000502849	0	0.000290272	Inf	0.046463728	1
A730085K08Rik	0.000380518	0	0.000219664	0	0	0.131879341	1
Aspa	0	0.000167616	0	0.000167616	Inf	0.250385188	1
Tmigd1	0	0.000502849	0	0.000290272	Inf	0.046463728	1
A530084C06Rik	0.000380518	0	0.000219664	0	0	0.131879341	1
F13a1	0	0.000167616	0	0.000167616	Inf	0.250385188	1
Gm47448	0	0.000167616	0	0.000167616	Inf	0.250385188	1
D030007L05Rik	0.000126839	0	0.000126839	0	0	0.384435861	1
Fam81b	0.000253678	0	0.000179366	0	0	0.218636141	1
Tmem174	0	0.000167616	0	0.000167616	Inf	0.250385188	1
AC159282.1	0	0.000167616	0	0.000167616	Inf	0.250385188	1
Serpina10	0	0.000167616	0	0.000167616	Inf	0.250385188	1
Serpina1b	0	0.000167616	0	0.000167616	Inf	0.250385188	1
Serpina1c	0.000126839	0	0.000126839	0	0	0.384435861	1
Psca	0	0.000335233	0	0.000237026	Inf	0.104017942	1
Iglc3	0.000380518	0	0.000219664	0	0	0.131879341	1
Fam3b	0.000126839	0	0.000126839	0	0	0.384435861	1
3300005D01Rik	0	0.000838082	0	0.000374676	Inf	0.010146372	1
Cfb	0	0.000670466	0	0.000335149	Inf	0.021488117	1
Gm6225	0	0.001508548	0	0.000502512	Inf	0.000561359	1
Slc14a2	0.000126839	0	0.000126839	0	0	0.384435861	1
Aldh3b2	0	0.000167616	0	0.000167616	Inf	0.250385188	1
Ccdc172	0	0.000335233	0	0.000237026	Inf	0.104017942	1
AW112010	0.006722476	0.000335233	0.005343632	0.000237026	0.049867488	0.029519756	1
Shisa3	0.00152207	0.000167616	0.000474309	0.000167616	0.110124036	0.015040045	1
Alx4	0.000253678	0.002179014	0.000179366	0.000603742	8.589674824	0.000647084	1
Gzmc	0.039827499	0.004693262	0.0347625	0.000884934	0.117839733	0.674321158	1
Nkx2-2	0.000253678	0.002011398	0.000179366	0.000580105	7.928930607	0.001267278	1
Gja6	0.000126839	0.001005699	0.000126839	0.000410403	7.928930607	0.022690539	1
1700013F07Rik	0.000126839	0.001005699	0.000126839	0.000410403	7.928930607	0.022690539	1
Gm5134	0.000126839	0.001005699	0.000126839	0.000410403	7.928930607	0.022690539	1
Myo16	0.000126839	0.001005699	0.000126839	0.000410403	7.928930607	0.022690539	1
Gm12576	0.000126839	0.001005699	0.000126839	0.000410403	7.928930607	0.022690539	1
Gm33222	0.001141553	0.000167616	0.000420508	0.000167616	0.146832048	0.052733029	1
Gm29243	0.001141553	0.000167616	0.000420508	0.000167616	0.146832048	0.052733029	1
Adra1b	0.001141553	0.000167616	0.000380324	0.000167616	0.146832048	0.03461012	1
A930003A15Rik	0.002283105	0.000335233	0.000537552	0.000237026	0.146832048	0.002797168	1
Gm36028	0.001141553	0.000167616	0.000420508	0.000167616	0.146832048	0.052733029	1
Gpr39	0.000126839	0.000838082	0.000126839	0.000374676	6.607442172	0.046404486	1
Tcte1	0.000126839	0.000838082	0.000126839	0.000374676	6.607442172	0.046404486	1
Gm48159	0.000507357	0.003184713	0.00025363	0.000767072	6.277070064	0.000240101	1
4930568A12Rik	0.001014713	0.000167616	0.000358596	0.000167616	0.165186054	0.052738966	1
Samsn1	0.001014713	0.000167616	0.000439263	0.000167616	0.165186054	0.123892527	1
Kif12	0.000253678	0.001508548	0.000179366	0.000555624	5.946697955	0.018332976	1
Mobp	0.000253678	0.001508548	0.000179366	0.000555624	5.946697955	0.018332976	1
Prf1	0.001902588	0.000335233	0.000974096	0.000237026	0.176198458	0.140411907	1
Nts	0.000887874	0.000167616	0.000420586	0.000167616	0.188784062	0.191327787	1
Umodl1	0.000887874	0.000167616	0.000335457	0.000167616	0.188784062	0.080663927	1
Lefty1	0.000126839	0.000670466	0.000126839	0.000335149	5.285953738	0.095406867	1
Gm4779	0.000126839	0.000670466	0.000126839	0.000335149	5.285953738	0.095406867	1
Ccdc169	0.000253678	0.001340932	0.000179366	0.000473813	5.285953738	0.01833753	1
Ppp1r17	0.000126839	0.000670466	0.000126839	0.000410518	5.285953738	0.197213602	1
P2rx1	0.000126839	0.000670466	0.000126839	0.000335149	5.285953738	0.095406867	1
Gip	0.000126839	0.000670466	0.000126839	0.000335149	5.285953738	0.095406867	1
4932438H23Rik	0.000126839	0.000670466	0.000126839	0.000335149	5.285953738	0.095406867	1
Emx2os	0.000126839	0.000670466	0.000126839	0.000335149	5.285953738	0.095406867	1
Marc1	0.000380518	0.002011398	0.000219664	0.000580105	5.285953738	0.003859964	1
Kcnh1	0.000380518	0.002011398	0.000219664	0.000580105	5.285953738	0.003859964	1
Bhmt	0.001648909	0.000335233	0.000490926	0.000237026	0.203305913	0.029519756	1
Abcc9	0.000253678	0.001173315	0.000179366	0.000443248	4.625209521	0.035471556	1
Tbx15	0.002283105	0.000502849	0.00059441	0.000290272	0.220248072	0.016232725	1
Ak9	0.000761035	0.000167616	0.000358676	0.000167616	0.220248072	0.191348014	1
Gm44623	0.000761035	0.000167616	0.000358676	0.000167616	0.220248072	0.191348014	1
Zc3h12d	0.00152207	0.000335233	0.000474309	0.000237026	0.220248072	0.043676478	1
Gm9945	0.000761035	0.000167616	0.000310593	0.000167616	0.220248072	0.123919448	1
Cmah	0.000761035	0.000167616	0.000310593	0.000167616	0.220248072	0.123919448	1
Cdh5	0.000380518	0.001676165	0.000219664	0.00052965	4.404961448	0.013680874	1
Vdr	0.000380518	0.001676165	0.000219664	0.000580284	4.404961448	0.025465797	1
Nkg7	0.007356672	0.001676165	0.004607843	0.00052965	0.227842834	0.176068601	1
Prdm13	0.000887874	0.003855179	0.000335457	0.000836665	4.342033428	0.000357916	1
Rhox9	0.000761035	0.003184713	0.000358676	0.001018823	4.184713376	0.012454758	1
Wfdc10	0.001395231	0.000335233	0.000457084	0.000237026	0.240270624	0.064565246	1
Cd52	0.011796043	0.00284948	0.006896457	0.000690173	0.241562402	0.054036021	1
Gm6288	0.002029427	0.000502849	0.000537682	0.000290272	0.247779081	0.023564846	1
Acmsd	0.000253678	0.001005699	0.000179366	0.000473952	3.964465303	0.129704877	1
A930018P22Rik	0.000253678	0.001005699	0.000179366	0.000529934	3.964465303	0.243071325	1
Myom3	0.000126839	0.000502849	0.000126839	0.000290272	3.964465303	0.19723893	1
Aoc1	0.000253678	0.001005699	0.000179366	0.000410403	3.964465303	0.068169621	1
Gm7298	0.000380518	0.001508548	0.000219664	0.000555624	3.964465303	0.046944975	1
Ctf2	0.000380518	0.001508548	0.000219664	0.000502512	3.964465303	0.025474101	1
Npc1l1	0.000253678	0.001005699	0.000179366	0.000410403	3.964465303	0.068169621	1
Gm26730	0.002156266	0.008548441	0.000552381	0.001855815	3.964465303	0.001493211	1
A1cf	0.000126839	0.000502849	0.000126839	0.000290272	3.964465303	0.19723893	1
Tex16	0.000380518	0.001508548	0.000219664	0.000502512	3.964465303	0.025474101	1
Acvr1c	0.000634196	0.000167616	0.000283549	0.000167616	0.264297687	0.19136824	1
Syt15	0.000634196	0.000167616	0.00033553	0.000167616	0.264297687	0.297331761	1
4930405D11Rik	0.000634196	0.000167616	0.00033553	0.000167616	0.264297687	0.297331761	1
Lipg	0.000634196	0.000167616	0.000283549	0.000167616	0.264297687	0.19136824	1
Zdhhc14	0.000634196	0.002346631	0.000283549	0.00062648	3.700167616	0.00701654	1
Ankrd1	0.00152207	0.005531344	0.000474309	0.002557767	3.634093195	0.191311748	1
Gadl1	0.001775748	0.000502849	0.000566925	0.000290272	0.283176093	0.101678212	1
Tyrobp	0.008878742	0.002514247	0.006171842	0.001287183	0.283176093	0.263199875	1
Ppef1	0.000761035	0.002681864	0.000310593	0.000669622	3.523969159	0.004943138	1
Vmn1r90	0.000380518	0.001340932	0.000219664	0.00052981	3.523969159	0.08542276	1
B3gnt3	0.000380518	0.001340932	0.000219664	0.000473813	3.523969159	0.046959598	1
Pga5	0.004693049	0.001340932	0.00100543	0.000473813	0.285727229	0.008300808	1
Gm47270	0.000634196	0.002179014	0.000283549	0.000603742	3.43586993	0.012464415	1
Glis3	0.001268392	0.004358029	0.000400872	0.000885221	3.43586993	0.000694428	1
Gm14401	0.001141553	0.000335233	0.000491109	0.000237026	0.293664097	0.301608894	1
S100a14	0.001141553	0.000335233	0.000380324	0.000237026	0.293664097	0.095334696	1
Gm16137	0.001141553	0.000335233	0.000420508	0.000237026	0.293664097	0.140436729	1
Dppa4	0.001141553	0.000335233	0.000380324	0.000237026	0.293664097	0.095334696	1
9230102O04Rik	0.000507357	0.001676165	0.00025363	0.00052965	3.303721086	0.032086144	1
Banf2	0.000253678	0.000838082	0.000179366	0.000374676	3.303721086	0.129732781	1
Masp2	0.000761035	0.002514247	0.000310593	0.000648414	3.303721086	0.008646598	1
Nipal1	0.000253678	0.000838082	0.000179366	0.000443376	3.303721086	0.243119393	1
Ugt2b34	0.000253678	0.000838082	0.000179366	0.000374676	3.303721086	0.129732781	1
Gm20005	0.000253678	0.000838082	0.000179366	0.000374676	3.303721086	0.129732781	1
Hoxa11	0.000253678	0.000838082	0.000179366	0.000443376	3.303721086	0.243119393	1
Lama2	0.000507357	0.001676165	0.00025363	0.00052965	3.303721086	0.032086144	1
Sim1	0.000253678	0.000838082	0.000179366	0.000374676	3.303721086	0.129732781	1
Gdf2	0.000253678	0.000838082	0.000179366	0.000374676	3.303721086	0.129732781	1
Gm17226	0.000253678	0.000838082	0.000179366	0.000374676	3.303721086	0.129732781	1
C330002G04Rik	0.001014713	0.00335233	0.000358596	0.000748409	3.303721086	0.00242379	1
Gm44210	0.001648909	0.000502849	0.000490926	0.000290272	0.304958869	0.070945981	1
Gm44785	0.001648909	0.000502849	0.000456977	0.000290272	0.304958869	0.049295507	1
Slc6a2	0.001648909	0.000502849	0.000552602	0.000290272	0.304958869	0.1017271	1
Gm26520	0.003297818	0.001005699	0.000645729	0.000410403	0.304958869	0.005402222	1
Gm15234	0.002156266	0.000670466	0.000580779	0.000335149	0.310938455	0.052366235	1
Gm8206	0.002156266	0.000670466	0.00052244	0.000410518	0.310938455	0.011188297	1
Apcdd1	0.000887874	0.00284948	0.000335457	0.000690173	3.209329055	0.005988988	1
Serpinb6c	0.004819888	0.001508548	0.000780052	0.000502512	0.312984103	0.000906321	1
Ttc30a2	0.000634196	0.002011398	0.000283549	0.000580105	3.171572243	0.02190021	1
A330074K22Rik	0.000634196	0.002011398	0.000283549	0.000580105	3.171572243	0.02190021	1
Krt14	0.000634196	0.002011398	0.000283549	0.000580105	3.171572243	0.02190021	1
Col11a2	0.001014713	0.003184713	0.000358596	0.00072952	3.138535032	0.004146519	1
Gm33489	0.003678336	0.001173315	0.000681836	0.000443248	0.318979967	0.004144431	1
Gm15853	0.001141553	0.003519946	0.000380324	0.000766826	3.083473014	0.002871323	1
Palm2	0.000380518	0.001173315	0.000219664	0.000443248	3.083473014	0.085447906	1
Sema3a	0.001141553	0.003519946	0.000380324	0.000836913	3.083473014	0.008021139	1
Cbln4	0.000380518	0.001173315	0.000219664	0.000443248	3.083473014	0.085447906	1
Gm12525	0.000380518	0.001173315	0.000219664	0.000443248	3.083473014	0.085447906	1
Sod3	0.000761035	0.002346631	0.000310593	0.00062648	3.083473014	0.014964426	1
4930471E19Rik	0.000380518	0.001173315	0.000219664	0.000502662	3.083473014	0.15279383	1
Gm11789	0.000380518	0.001173315	0.000219664	0.000443248	3.083473014	0.085447906	1
Pcdhgc3	0.000380518	0.001173315	0.000219664	0.000443248	3.083473014	0.085447906	1
Slc22a30	0.000507357	0.000167616	0.000310658	0.000167616	0.330372109	0.465300957	1
Car1	0.000507357	0.000167616	0.00025363	0.000167616	0.330372109	0.297361988	1
Gimap4	0.000507357	0.000167616	0.000310658	0.000167616	0.330372109	0.465300957	1
Cdh23	0.000507357	0.000167616	0.00025363	0.000167616	0.330372109	0.297361988	1
4930542C12Rik	0.000507357	0.000167616	0.00025363	0.000167616	0.330372109	0.297361988	1
Bfsp2	0.002029427	0.000670466	0.000537682	0.000335149	0.330372109	0.052382496	1
Clps	0.000507357	0.000167616	0.00025363	0.000167616	0.330372109	0.297361988	1
2010003K11Rik	0.000507357	0.000167616	0.00025363	0.000167616	0.330372109	0.297361988	1
Ch25h	0.001014713	0.000335233	0.000400963	0.000237026	0.330372109	0.20630104	1
Slc13a3	0.000887874	0.002681864	0.000335457	0.000669622	3.020544993	0.010243376	1
Ppp1r32	0.000507357	0.001508548	0.00025363	0.000502512	2.973348978	0.056754666	1
Lbx1	0.000507357	0.001508548	0.00025363	0.000502512	2.973348978	0.056754666	1
Tbx3os2	0.001141553	0.00335233	0.000380324	0.000748409	2.936640965	0.004826988	1
Apobec2	0.000634196	0.001843781	0.000283549	0.000555455	2.907274556	0.037986033	1
Mfsd6l	0.005327245	0.001843781	0.000876773	0.000555455	0.346104114	0.002564999	1
Gm26744	0.002409944	0.000838082	0.000552248	0.000374676	0.347760114	0.027643327	1
Msrb3	0.000761035	0.002179014	0.000310593	0.000603742	2.863224941	0.025584483	1
Lzts3	0.000761035	0.002179014	0.000310593	0.000603742	2.863224941	0.025584483	1
Gm35217	0.000761035	0.002179014	0.000310593	0.000603742	2.863224941	0.025584483	1
Gm36033	0.000761035	0.002179014	0.000310593	0.000603742	2.863224941	0.025584483	1
Gm20163	0.003805175	0.001340932	0.000693448	0.000473813	0.352396916	0.006046254	1
Rtp4	0.001902588	0.000670466	0.000580892	0.000335149	0.352396916	0.143925934	1
Tnni2	0.001014713	0.00284948	0.000358596	0.000729753	2.808162923	0.019488168	1
Doc2b	0.001014713	0.00284948	0.000358596	0.000690173	2.808162923	0.011774819	1
Platr5	0.007483511	0.002681864	0.000970679	0.000669622	0.358369745	0.00013744	1
P2rx6	0.001395231	0.000502849	0.000457084	0.000290272	0.360405937	0.145148623	1
Tcf24	0.001395231	0.003855179	0.000420411	0.000802377	2.763112181	0.003770119	1
Bhlha15	0.00152207	0.004190412	0.000439077	0.000836395	2.753100905	0.002591629	1
Angpt1	0.00152207	0.004190412	0.000439077	0.000869342	2.753100905	0.004205378	1
Slc11a1	0.000887874	0.000335233	0.000335457	0.000237026	0.377568124	0.206335941	1
5730419F03Rik	0.000887874	0.000335233	0.00038041	0.000237026	0.377568124	0.30170542	1
Gm13594	0.000887874	0.000335233	0.000335457	0.000237026	0.377568124	0.206335941	1
Gm13710	0.002663623	0.001005699	0.000633526	0.000410403	0.377568124	0.053838693	1
Smtnl1	0.000887874	0.000335233	0.000335457	0.000237026	0.377568124	0.206335941	1
Slc16a4	0.001775748	0.000670466	0.000474197	0.000335149	0.377568124	0.073814024	1
Vcam1	0.000887874	0.000335233	0.000335457	0.000237026	0.377568124	0.206335941	1
Pilra	0.001775748	0.000670466	0.000474197	0.000335149	0.377568124	0.073814024	1
Igfbp1	0.001775748	0.000670466	0.000506995	0.000335149	0.377568124	0.103404894	1
Ripor2	0.000887874	0.000335233	0.000335457	0.000237026	0.377568124	0.206335941	1
Prrt1	0.002663623	0.001005699	0.000580512	0.000410403	0.377568124	0.02850379	1
Gm8947	0.000126839	0.000335233	0.000126839	0.000237026	2.642976869	0.409293676	1
Gm36945	0.000126839	0.000335233	0.000126839	0.000237026	2.642976869	0.409293676	1
Xpnpep2	0.000507357	0.001340932	0.00025363	0.000473813	2.642976869	0.098751361	1
Naaladl2	0.000253678	0.000670466	0.000179366	0.000335149	2.642976869	0.243167464	1
Dmrtb1	0.000507357	0.001340932	0.00025363	0.000473813	2.642976869	0.098751361	1
Matn1	0.000253678	0.000670466	0.000179366	0.000335149	2.642976869	0.243167464	1
Dnah10	0.000253678	0.000670466	0.000179366	0.000335149	2.642976869	0.243167464	1
Cpa4	0.000126839	0.000335233	0.000126839	0.000237026	2.642976869	0.409293676	1
A230077H06Rik	0.000126839	0.000335233	0.000126839	0.000237026	2.642976869	0.409293676	1
Ccdc81	0.000126839	0.000335233	0.000126839	0.000237026	2.642976869	0.409293676	1
Proscos	0.000507357	0.001340932	0.00025363	0.000473813	2.642976869	0.098751361	1
Triml1	0.000126839	0.000335233	0.000126839	0.000237026	2.642976869	0.409293676	1
Tll1	0.000126839	0.000335233	0.000126839	0.000237026	2.642976869	0.409293676	1
Scara5	0.000126839	0.000335233	0.000126839	0.000237026	2.642976869	0.409293676	1
Foxl2	0.000507357	0.001340932	0.00025363	0.00052981	2.642976869	0.168286412	1
Icam2	0.000126839	0.000335233	0.000126839	0.000237026	2.642976869	0.409293676	1
Calml3	0.000253678	0.000670466	0.000179366	0.000410518	2.642976869	0.444621804	1
Gm4117	0.000507357	0.001340932	0.00025363	0.000473813	2.642976869	0.098751361	1
Gm19510	0.000253678	0.000670466	0.000179366	0.000335149	2.642976869	0.243167464	1
Ppara	0.000126839	0.000335233	0.000126839	0.000237026	2.642976869	0.409293676	1
Dnase1	0.000253678	0.000670466	0.000179366	0.000335149	2.642976869	0.243167464	1
Gm3227	0.000126839	0.000335233	0.000126839	0.000237026	2.642976869	0.409293676	1
Rab27b	0.001014713	0.002681864	0.000358596	0.000669622	2.642976869	0.019500582	1
Ppp1r3d	0.000761035	0.002011398	0.000310593	0.000580105	2.642976869	0.043131661	1
Gimd1	0.000380518	0.001005699	0.000219664	0.000410403	2.642976869	0.152835702	1
Col8a2	0.000380518	0.001005699	0.000219664	0.000410403	2.642976869	0.152835702	1
Olfr718-ps1	0.000887874	0.002346631	0.000335457	0.00062648	2.642976869	0.028909433	1
Gimap8	0.000380518	0.001005699	0.000219664	0.000410403	2.642976869	0.152835702	1
Gm44751	0.000634196	0.001676165	0.000283549	0.00052965	2.642976869	0.064890225	1
Gm26541	0.00152207	0.004022796	0.000474309	0.000819565	2.642976869	0.002294821	1
Calml4	0.000380518	0.001005699	0.000219664	0.000473952	2.642976869	0.267054254	1
Trank1	0.001268392	0.00335233	0.000400872	0.000785058	2.642976869	0.014555821	1
Ccdc42	0.000380518	0.001005699	0.000219664	0.000473952	2.642976869	0.267054254	1
Itga2b	0.00152207	0.004022796	0.000474309	0.000819565	2.642976869	0.002294821	1
Rpl10l	0.000380518	0.001005699	0.000219664	0.000410403	2.642976869	0.152835702	1
Plg	0.000380518	0.001005699	0.000219664	0.000410403	2.642976869	0.152835702	1
Ccbe1	0.001141553	0.003017097	0.000380324	0.000710122	2.642976869	0.013220098	1
Gm15688	0.000380518	0.001005699	0.000219664	0.000410403	2.642976869	0.152835702	1
Gckr	0.000380518	0.001005699	0.000219664	0.000410403	2.642976869	0.152835702	1
Gfi1	0.000380518	0.001005699	0.000219664	0.000410403	2.642976869	0.152835702	1
Nat8	0.000887874	0.002346631	0.000335457	0.00062648	2.642976869	0.028909433	1
Pparg	0.000380518	0.001005699	0.000219664	0.000410403	2.642976869	0.152835702	1
Anks4b	0.000380518	0.001005699	0.000219664	0.000410403	2.642976869	0.152835702	1
Gm26532	0.000887874	0.002346631	0.000335457	0.00062648	2.642976869	0.028909433	1
Pkd1l1	0.000380518	0.001005699	0.000219664	0.000410403	2.642976869	0.152835702	1
AC130815.3	0.000761035	0.002011398	0.000310593	0.000580105	2.642976869	0.043131661	1
Mrap	0.000380518	0.001005699	0.000219664	0.000473952	2.642976869	0.267054254	1
Samd3	0.011035008	0.004190412	0.001342664	0.000869342	0.379738056	0.000109652	1
Nipal2	0.00304414	0.001173315	0.000738845	0.000502662	0.385434127	0.039289649	1
1700034H15Rik	0.002536783	0.006537043	0.00059428	0.001043425	2.576902447	0.000196477	1
Slc2a7	0.002156266	0.000838082	0.000552381	0.000374676	0.388673069	0.074361941	1
Pkd2l2	0.002156266	0.000838082	0.00052244	0.000374676	0.388673069	0.053747563	1
Gm40634	0.002156266	0.005531344	0.00052244	0.000989126	2.565242255	0.00164214	1
Cela1	0.006849315	0.002681864	0.000995812	0.000669622	0.391552129	0.001946718	1
Gm29480	0.001648909	0.004190412	0.000522675	0.001195891	2.541323912	0.059147592	1
Gfi1b	0.001648909	0.004190412	0.000456977	0.000869342	2.541323912	0.007355285	1
Tmem140	0.001395231	0.003519946	0.000420411	0.000836913	2.522841557	0.024858216	1
Slc5a11	0.003805175	0.001508548	0.000716275	0.000502512	0.39644653	0.01563022	1
Ccdc113	0.001268392	0.000502849	0.000400872	0.000290272	0.39644653	0.145182123	1
Gabra2	0.001268392	0.003184713	0.000400872	0.000767072	2.510828025	0.023271734	1
Tmem132e	0.003424658	0.008548441	0.000657988	0.001215339	2.496144821	0.000102451	1
Pdcd1	0.001141553	0.00284948	0.000380324	0.000690173	2.496144821	0.021491189	1
Gm10550	0.001014713	0.002514247	0.000358596	0.000648414	2.477790815	0.031866396	1
AU022751	0.001014713	0.002514247	0.000400963	0.000648414	2.477790815	0.017342135	1
Prap1	0.001014713	0.002514247	0.000358596	0.001412105	2.477790815	0.575559446	1
Gm31718	0.001014713	0.002514247	0.000358596	0.000648414	2.477790815	0.031866396	1
Gstp2	0.007864028	0.003184713	0.001010905	0.00072952	0.404972262	0.000463458	1
Zim1	0.001902588	0.004693262	0.00049081	0.000916137	2.466778411	0.00543092	1
Tmem213	0.011161847	0.004525645	0.001299907	0.000869061	0.405456679	0.000106165	1
Gm47985	0.001648909	0.000670466	0.000490926	0.000335149	0.406611826	0.144005961	1
Slc8a3	0.001648909	0.000670466	0.000456977	0.000335149	0.406611826	0.103434867	1
Slc25a31	0.001775748	0.004358029	0.000474197	0.000852887	2.454192807	0.005045357	1
Gm44096	0.000887874	0.002179014	0.000335457	0.000603742	2.454192807	0.047550443	1
Plet1os	0.000887874	0.002179014	0.000335457	0.000603742	2.454192807	0.047550443	1
Asah2	0.000887874	0.002179014	0.000335457	0.000603742	2.454192807	0.047550443	1
Gm2670	0.000761035	0.001843781	0.000310593	0.000555455	2.422728797	0.071542185	1
Grap	0.000761035	0.001843781	0.000358676	0.000690746	2.422728797	0.108881154	1
Was	0.002029427	0.000838082	0.000537682	0.000443376	0.412965136	0.052443558	1
Xrra1	0.002029427	0.000838082	0.000537682	0.000374676	0.412965136	0.102315424	1
Aire	0.002029427	0.000838082	0.000537682	0.000374676	0.412965136	0.102315424	1
Gm38165	0.002029427	0.000838082	0.000506874	0.000374676	0.412965136	0.074387782	1
Snai2	0.005073567	0.012236004	0.000876963	0.001693871	2.411716393	7.98746130331787e-05	1
Csf1	0.003551497	0.008548441	0.000670019	0.001215339	2.406996791	0.000169158	1
Gm28901	0.002790462	0.00670466	0.000594135	0.001056629	2.402706244	0.000633645	1
Foxf2	0.001395231	0.00335233	0.000420411	0.000748409	2.402706244	0.015808379	1
Duox2	0.002029427	0.004860878	0.000506874	0.000900521	2.395197787	0.003738981	1
Fam228a	0.002029427	0.004860878	0.000506874	0.000900521	2.395197787	0.003738981	1
Glt28d2	0.001268392	0.003017097	0.000400872	0.001231208	2.378679182	0.388492326	1
Clcn1	0.001268392	0.003017097	0.000400872	0.000710122	2.378679182	0.023288505	1
Adgrg5	0.000634196	0.001508548	0.000283549	0.000502512	2.378679182	0.108855321	1
Lipc	0.001268392	0.003017097	0.000400872	0.000710122	2.378679182	0.023288505	1
1700125H20Rik	0.000634196	0.001508548	0.000283549	0.000502512	2.378679182	0.108855321	1
Tspan8	0.003170979	0.007542742	0.00063323	0.001120251	2.378679182	0.000327435	1
Zglp1	0.000634196	0.001508548	0.000283549	0.000502512	2.378679182	0.108855321	1
Gm26721	0.002790462	0.001173315	0.000620627	0.000443248	0.420473593	0.05315907	1
H2-Aa	0.004312532	0.010224606	0.000738043	0.00625506	2.370905721	0.217602565	1
Stab1	0.002409944	0.005698961	0.000580653	0.001003073	2.364768777	0.001779459	1
Ifi27	0.003170979	0.001340932	0.000705352	0.000473813	0.422876299	0.069135087	1
Lrrc31	0.001775748	0.004190412	0.000474197	0.001071987	2.359800776	0.131345141	1
Mamld1	0.001141553	0.002681864	0.000380324	0.000669622	2.349312772	0.03446577	1
Gm26656	0.001141553	0.002681864	0.000380324	0.000669622	2.349312772	0.03446577	1
Lims2	0.002156266	0.005028495	0.00052244	0.000975275	2.332038414	0.009360477	1
Plch2	0.005073567	0.002179014	0.000800214	0.000603742	0.429483741	0.006296149	1
BC037039	0.004185693	0.009721757	0.000748956	0.001313908	2.322616036	9.32830577857412e-05	1
Rtl4	0.000507357	0.001173315	0.00025363	0.000443248	2.31260476	0.168340741	1
8030423F21Rik	0.000507357	0.001173315	0.00025363	0.000443248	2.31260476	0.168340741	1
1300017J02Rik	0.001014713	0.002346631	0.000400963	0.00062648	2.31260476	0.028942162	1
Tbx2	0.001014713	0.002346631	0.000358596	0.00062648	2.31260476	0.051299879	1
Gm47400	0.000507357	0.001173315	0.00025363	0.000443248	2.31260476	0.168340741	1
4933406C10Rik	0.000507357	0.001173315	0.00025363	0.000443248	2.31260476	0.168340741	1
Runx2	0.000507357	0.001173315	0.00025363	0.000443248	2.31260476	0.168340741	1
Carmn	0.000507357	0.001173315	0.00025363	0.000443248	2.31260476	0.168340741	1
Gm14322	0.010400812	0.004525645	0.001156657	0.000869061	0.435124241	0.000139731	1
Pilrb1	0.000380518	0.000167616	0.000219664	0.000167616	0.440496145	0.465345518	1
Ino80dos	0.00456621	0.002011398	0.000800602	0.000580105	0.440496145	0.019743591	1
Cryba2	0.000761035	0.000335233	0.000310593	0.000237026	0.440496145	0.301753686	1
Akap14	0.001141553	0.000502849	0.000380324	0.000290272	0.440496145	0.205880883	1
Padi2	0.00152207	0.000670466	0.000537894	0.000335149	0.440496145	0.272816135	1
Gm27200	0.002663623	0.001173315	0.000607598	0.000443248	0.440496145	0.0716291	1
Cmklr1	0.001902588	0.000838082	0.00049081	0.000374676	0.440496145	0.10234968	1
Otud7a	0.005707763	0.002514247	0.000848485	0.000648414	0.440496145	0.004603261	1
Omp	0.000380518	0.000167616	0.000219664	0.000167616	0.440496145	0.465345518	1
Gm15133	0.001141553	0.000502849	0.000380324	0.000290272	0.440496145	0.205880883	1
Insc	0.001141553	0.000502849	0.000380324	0.000290272	0.440496145	0.205880883	1
Galntl6	0.001902588	0.000838082	0.000522565	0.000374676	0.440496145	0.139832901	1
Wfdc1	0.007990868	0.003519946	0.001065038	0.000766826	0.440496145	0.00229424	1
Il17rb	0.000761035	0.000335233	0.000310593	0.000237026	0.440496145	0.301753686	1
Frmpd2	0.001141553	0.000502849	0.000420508	0.000290272	0.440496145	0.289633077	1
Gm41307	0.001141553	0.000502849	0.000380324	0.000290272	0.440496145	0.205880883	1
Galr3	0.000380518	0.000167616	0.000219664	0.000167616	0.440496145	0.465345518	1
Igsf5	0.001141553	0.000502849	0.000420508	0.000290272	0.440496145	0.289633077	1
Slc22a3	0.002283105	0.001005699	0.000537552	0.000410403	0.440496145	0.073494365	1
AC127341.5	0.001141553	0.000502849	0.000380324	0.000290272	0.440496145	0.205880883	1
Slc16a12	0.000380518	0.000167616	0.000219664	0.000167616	0.440496145	0.465345518	1
Gm28154	0.000380518	0.000167616	0.000219664	0.000167616	0.440496145	0.465345518	1
Hnmt	0.004946728	0.002179014	0.000790199	0.000603742	0.440496145	0.008360989	1
Gpat2	0.00152207	0.000670466	0.000474309	0.000335149	0.440496145	0.199080673	1
Cd36	0.00152207	0.000670466	0.000439077	0.000335149	0.440496145	0.144045984	1
Hal	0.000761035	0.000335233	0.000310593	0.000237026	0.440496145	0.301753686	1
Gm30262	0.000380518	0.000167616	0.000219664	0.000167616	0.440496145	0.465345518	1
Agr2	0.000380518	0.000167616	0.000219664	0.000167616	0.440496145	0.465345518	1
Gm15651	0.004185693	0.001843781	0.000727155	0.000555455	0.440496145	0.01530401	1
Slc22a2	0.000380518	0.000167616	0.000219664	0.000167616	0.440496145	0.465345518	1
Dcpp3	0.000761035	0.000335233	0.000310593	0.000237026	0.440496145	0.301753686	1
Proc	0.00304414	0.001340932	0.000620475	0.000473813	0.440496145	0.038712466	1
Zp1	0.000761035	0.000335233	0.000310593	0.000237026	0.440496145	0.301753686	1
Csf2rb	0.000887874	0.002011398	0.000457245	0.000749214	2.265408745	0.108855352	1
Gm14443	0.002536783	0.005698961	0.000566558	0.001003073	2.246530339	0.004702479	1
Tfec	0.001268392	0.00284948	0.000439179	0.000729753	2.246530339	0.034483224	1
Fabp1	0.003805175	0.008548441	0.000693448	0.001191994	2.246530339	0.00028898	1
Gab2	0.001648909	0.003687563	0.000490926	0.000784806	2.236365043	0.010788271	1
Tmtc2	0.001648909	0.003687563	0.000456977	0.000819829	2.236365043	0.027551648	1
Nr2f1	0.004946728	0.011062689	0.000790199	0.001454333	2.236365043	0.000277381	1
Tssk4	0.002029427	0.004525645	0.000506874	0.000869061	2.230011733	0.00893101	1
Ankrd23	0.000761035	0.001676165	0.000310593	0.00052965	2.202480724	0.116445997	1
Nppc	0.002283105	0.005028495	0.000537552	0.000946024	2.202480724	0.009782783	1
Tmem52	0.000761035	0.001676165	0.000310593	0.00052965	2.202480724	0.116445997	1
Gm45470	0.000380518	0.000838082	0.000219664	0.000374676	2.202480724	0.26712092	1
Sowaha	0.000380518	0.000838082	0.000283607	0.000374676	2.202480724	0.129802582	1
Alox12b	0.001141553	0.002514247	0.000380324	0.000648414	2.202480724	0.054447664	1
Slc13a5	0.000761035	0.001676165	0.000310593	0.000580284	2.202480724	0.18531912	1
Gm48653	0.000761035	0.001676165	0.000310593	0.00052965	2.202480724	0.116445997	1
Gm40557	0.00152207	0.00335233	0.000439077	0.000748409	2.202480724	0.026321286	1
Zfpm2	0.001141553	0.002514247	0.000420508	0.000648414	2.202480724	0.031902831	1
AC078895.1	0.000380518	0.000838082	0.000219664	0.000374676	2.202480724	0.26712092	1
Ltk	0.000380518	0.000838082	0.000219664	0.000374676	2.202480724	0.26712092	1
Nrip2	0.000380518	0.000838082	0.000219664	0.000374676	2.202480724	0.26712092	1
Wnt9b	0.001902588	0.004190412	0.000522565	0.000931749	2.202480724	0.028631745	1
Gm11767	0.000380518	0.000838082	0.000219664	0.000443376	2.202480724	0.452127416	1
Edn1	0.001902588	0.004190412	0.00049081	0.000869342	2.202480724	0.019703464	1
Gm14327	0.003297818	0.001508548	0.000645729	0.000502512	0.457438304	0.037824129	1
Arg1	0.004693049	0.010224606	0.000868013	0.001445674	2.178670122	0.000213254	1
4833413G10Rik	0.002156266	0.004693262	0.00052244	0.000884934	2.176569186	0.009380662	1
Ncf2	0.007864028	0.017096882	0.001661226	0.003018542	2.174061618	0.003355666	1
BC023719	0.005454084	0.002514247	0.000848697	0.000648414	0.460984338	0.010443688	1
Lipo2	0.005454084	0.002514247	0.000867448	0.000648414	0.460984338	0.013614869	1
Fn3k	0.001395231	0.003017097	0.000420411	0.000710122	2.16243562	0.038678472	1
Slc52a3	0.002536783	0.001173315	0.000620765	0.000443248	0.462520952	0.127521572	1
Slpi	0.011542364	0.005363728	0.001317928	0.000974975	0.46469923	0.000580578	1
Rassf5	0.001014713	0.002179014	0.000358596	0.000603742	2.147418706	0.081208121	1
Ankrd63	0.001014713	0.002179014	0.000400963	0.000603742	2.147418706	0.047598004	1
Lonrf3	0.001014713	0.002179014	0.000358596	0.000603742	2.147418706	0.081208121	1
Hepacam2	0.002029427	0.004358029	0.000506874	0.000852887	2.147418706	0.013591287	1
Chrnb4	0.004058853	0.008716058	0.000716098	0.001271638	2.147418706	0.001025465	1
Cep295nl	0.001014713	0.002179014	0.000358596	0.000603742	2.147418706	0.081208121	1
Gm48116	0.00304414	0.006537043	0.000620475	0.001043425	2.147418706	0.002487619	1
Ttc6	0.001014713	0.002179014	0.000358596	0.000603742	2.147418706	0.081208121	1
Scarf2	0.002663623	0.005698961	0.000580512	0.000974656	2.139552703	0.004916449	1
S1pr1	0.001648909	0.003519946	0.000456977	0.000766826	2.134712086	0.027574552	1
Jazf1	0.003297818	0.007039893	0.000670184	0.001082539	2.134712086	0.001159594	1
Acnat1	0.001775748	0.000838082	0.000474197	0.000374676	0.471960155	0.139877789	1
Gpr35	0.001775748	0.000838082	0.000506995	0.000374676	0.471960155	0.189637223	1
Atp5o	0.001775748	0.000838082	0.000474197	0.000374676	0.471960155	0.139877789	1
Jph2	0.005073567	0.010727456	0.000800214	0.001354735	2.114381495	0.000197865	1
Gm26850	0.000634196	0.001340932	0.000283549	0.000473813	2.114381495	0.178671818	1
Msantd1	0.000634196	0.001340932	0.000283549	0.000473813	2.114381495	0.178671818	1
A2ml1	0.000634196	0.001340932	0.000283549	0.000473813	2.114381495	0.178671818	1
Kcnc1	0.001268392	0.002681864	0.000439179	0.000669622	2.114381495	0.034505638	1
Ebf3	0.002536783	0.005363728	0.000566558	0.000974975	2.114381495	0.010500442	1
Slc5a8	0.000634196	0.001340932	0.000283549	0.000473813	2.114381495	0.178671818	1
1700041G16Rik	0.001268392	0.002681864	0.000400872	0.000710348	2.114381495	0.087149509	1
Pou4f2	0.002536783	0.005363728	0.00059428	0.000974975	2.114381495	0.006792574	1
Myocd	0.001268392	0.002681864	0.000400872	0.000669622	2.114381495	0.057061955	1
Asgr2	0.000634196	0.001340932	0.000283549	0.000473813	2.114381495	0.178671818	1
Gm609	0.001268392	0.002681864	0.000507188	0.000710348	2.114381495	0.031885837	1
B3galt5	0.000634196	0.001340932	0.000283549	0.000473813	2.114381495	0.178671818	1
Pamr1	0.001902588	0.004022796	0.000552499	0.000819565	2.114381495	0.007387528	1
Il11	0.004439371	0.009386524	0.00076996	0.001335526	2.114381495	0.000746767	1
Tm6sf2	0.001902588	0.004022796	0.00049081	0.000853163	2.114381495	0.029584198	1
Irx4	0.003170979	0.00670466	0.000705352	0.001133607	2.114381495	0.002277645	1
Popdc2	0.004439371	0.009386524	0.000904489	0.001585632	2.114381495	0.002005499	1
Klk10	0.009766616	0.020616829	0.00137936	0.003838938	2.110949058	0.005564225	1
Frg2f1	0.004058853	0.008548441	0.000716098	0.001215339	2.106122192	0.001025465	1
Slc22a5	0.002790462	0.005866577	0.000594135	0.000988802	2.102367964	0.005110367	1
Mc1r	0.004946728	0.010392223	0.000849091	0.001493283	2.100827768	0.001625751	1
Astn2	0.002156266	0.004525645	0.00052244	0.000869061	2.098834572	0.014145459	1
Rnf43	0.002156266	0.004525645	0.00052244	0.000931486	2.098834572	0.031038237	1
Pde2a	0.00152207	0.003184713	0.000439077	0.000870057	2.092356688	0.132246574	1
Parvg	0.00152207	0.003184713	0.000537894	0.00072952	2.092356688	0.014587556	1
Slc1a2	0.003297818	0.006872276	0.000693777	0.001069665	2.083885608	0.001104325	1
Gm15247	0.002790462	0.001340932	0.000620627	0.000473813	0.480541249	0.091717358	1
Olfm3	0.002790462	0.001340932	0.000620627	0.000473813	0.480541249	0.091717358	1
Aqp7	0.001395231	0.000670466	0.000420411	0.000335149	0.480541249	0.199133368	1
Msmp	0.002790462	0.001340932	0.000594135	0.000473813	0.480541249	0.069232921	1
Gm45844	0.002790462	0.001340932	0.000594135	0.00052981	0.480541249	0.03930515	1
A230057D06Rik	0.001395231	0.000670466	0.000420411	0.000335149	0.480541249	0.199133368	1
Calcoco2	0.001395231	0.000670466	0.000420411	0.000335149	0.480541249	0.199133368	1
Tmem173	0.002790462	0.001340932	0.000840822	0.000473813	0.480541249	0.262813959	1
Gm17634	0.000887874	0.001843781	0.000335457	0.000555455	2.076624683	0.122068458	1
Asb10	0.002663623	0.005531344	0.000580512	0.000960297	2.076624683	0.007328391	1
Emp1	0.001775748	0.003687563	0.000474197	0.000819829	2.076624683	0.042889293	1
Adam12	0.000887874	0.001843781	0.000335457	0.000555455	2.076624683	0.122068458	1
Stx11	0.001775748	0.003687563	0.000506995	0.000819829	2.076624683	0.027588689	1
Zfp433	0.001775748	0.003687563	0.000474197	0.000784806	2.076624683	0.028667118	1
Mylk3	0.000887874	0.001843781	0.000335457	0.000555455	2.076624683	0.122068458	1
Ccdc63	0.004693049	0.009721757	0.000769769	0.001313908	2.071522411	0.000807805	1
Amigo3	0.004693049	0.009721757	0.000790395	0.001292345	2.071522411	0.000372592	1
Nr2f2	0.003805175	0.007877975	0.000693448	0.001168972	2.070331881	0.002062794	1
Grm6	0.011796043	0.005698961	0.001242216	0.000974656	0.483124804	0.000316376	1
Tmprss13	0.005200406	0.002514247	0.000829728	0.000648414	0.483471378	0.017707218	1
Gm12689	0.002029427	0.004190412	0.000506874	0.000901086	2.064825679	0.04458722	1
Fam198a	0.002029427	0.004190412	0.000537682	0.000836395	2.064825679	0.0129992	1
Pcdhga2	0.002029427	0.004190412	0.000506874	0.000836395	2.064825679	0.020453593	1
Prok2	0.00761035	0.003687563	0.001011151	0.000784806	0.484545759	0.004770218	1
Hapln4	0.003170979	0.006537043	0.000658149	0.001095964	2.061521958	0.005452641	1
Adra2c	0.005454084	0.011230305	0.000848697	0.001404976	2.059063375	0.000210549	1
Gm10401	0.001141553	0.002346631	0.000380324	0.00062648	2.055648676	0.084588485	1
Nr1h4	0.001141553	0.002346631	0.000380324	0.00062648	2.055648676	0.084588485	1
Myom2	0.001141553	0.002346631	0.000380324	0.000710547	2.055648676	0.192475273	1
Adcy9	0.002283105	0.004693262	0.000537552	0.000884934	2.055648676	0.014642909	1
3300002I08Rik	0.004819888	0.002346631	0.000800413	0.00062648	0.48686416	0.023962571	1
Gm15998	0.002409944	0.001173315	0.000580653	0.000443248	0.48686416	0.1275726	1
Iqub	0.002409944	0.001173315	0.000607732	0.000443248	0.48686416	0.168326076	1
Cyp2b23	0.002409944	0.001173315	0.000580653	0.000443248	0.48686416	0.1275726	1
Ypel4	0.002536783	0.005196111	0.000566558	0.000960611	2.048307073	0.015460582	1
Wnt7b	0.003932014	0.008045592	0.00074913	0.001156697	2.04617564	0.000623647	1
2810457G06Rik	0.001395231	0.00284948	0.000457084	0.000690173	2.042300308	0.036771087	1
Ambp	0.001648909	0.00335233	0.000490926	0.000748409	2.03305913	0.026356239	1
Ednra	0.005454084	0.011062689	0.000829521	0.001395164	2.028331085	0.000446457	1
Dnah2	0.003805175	0.007710359	0.000693448	0.00115708	2.026282266	0.002994488	1
Gm34552	0.00456621	0.009218907	0.000759344	0.00128205	2.018940664	0.001633761	1
4833407H14Rik	0.013191273	0.006537043	0.001322063	0.001043425	0.495558163	0.000255929	1
Tbx3os1	0.001014713	0.000502849	0.000358596	0.000290272	0.495558163	0.28969316	1
Gimap1	0.004058853	0.002011398	0.000859104	0.000580105	0.495558163	0.119946657	1
Gm15402	0.001014713	0.000502849	0.000358596	0.000290272	0.495558163	0.28969316	1
Gm15510	0.002029427	0.001005699	0.000506874	0.000410403	0.495558163	0.134136166	1
Nek5	0.001014713	0.000502849	0.000358596	0.000290272	0.495558163	0.28969316	1
4930429F24Rik	0.001014713	0.000502849	0.000358596	0.000290272	0.495558163	0.28969316	1
Serpinb9b	0.002029427	0.001005699	0.000537682	0.000410403	0.495558163	0.179138791	1
Opcml	0.002663623	0.005363728	0.000580512	0.000974975	2.013696662	0.015803145	1
Zpbp2	0.002917301	0.005866577	0.00060745	0.001016824	2.010960661	0.011328086	1
Sostdc1	0.009766616	0.004860878	0.001367646	0.000931203	0.497703436	0.005739582	1
Gm28809	0.004185693	0.008380825	0.000748956	0.001272016	2.002255204	0.003121542	1
Itga10	0.009386098	0.004693262	0.001171573	0.000884934	0.500022651	0.004543456	1
Alpk2	0.006215119	0.012403621	0.000971814	0.001651668	1.995717228	0.00064926	1
Rsph4a	0.002663623	0.001340932	0.000633526	0.000473813	0.503424166	0.157740775	1
Khdc1a	0.000507357	0.001005699	0.00025363	0.000410403	1.982232652	0.279653251	1
Fcmr	0.000253678	0.000502849	0.000179366	0.000290272	1.982232652	0.444699507	1
Lax1	0.000507357	0.001005699	0.000401085	0.000410403	1.982232652	0.068216423	1
Gm16548	0.000253678	0.000502849	0.000179366	0.000290272	1.982232652	0.444699507	1
Traf3ip3	0.000253678	0.000502849	0.000179366	0.000290272	1.982232652	0.444699507	1
Cd93	0.000253678	0.000502849	0.000179366	0.000290272	1.982232652	0.444699507	1
Fam209	0.001268392	0.002514247	0.000400872	0.000648414	1.982232652	0.087203417	1
Gm773	0.000253678	0.000502849	0.000179366	0.000290272	1.982232652	0.444699507	1
Stoml3	0.000253678	0.000502849	0.000179366	0.000290272	1.982232652	0.444699507	1
1700029M20Rik	0.000761035	0.001508548	0.000310593	0.000555624	1.982232652	0.287502259	1
Il22ra1	0.000253678	0.000502849	0.000179366	0.000290272	1.982232652	0.444699507	1
Abcb4	0.000761035	0.001508548	0.000358676	0.000502512	1.982232652	0.108932779	1
Sema3d	0.001014713	0.002011398	0.000358596	0.000580105	1.982232652	0.126143117	1
Vwde	0.00152207	0.003017097	0.000439077	0.000748648	1.982232652	0.090544434	1
Cped1	0.001775748	0.003519946	0.000474197	0.000802635	1.982232652	0.063326889	1
Gm5878	0.000761035	0.001508548	0.000310593	0.000502512	1.982232652	0.185394118	1
Mkrn2os	0.001014713	0.002011398	0.000439263	0.000580105	1.982232652	0.043216939	1
Gm7292	0.000507357	0.001005699	0.00025363	0.000410403	1.982232652	0.279653251	1
Enpp1	0.000761035	0.001508548	0.000310593	0.000502512	1.982232652	0.185394118	1
Oit3	0.000507357	0.001005699	0.00025363	0.000410403	1.982232652	0.279653251	1
Igf1	0.000253678	0.000502849	0.000179366	0.000290272	1.982232652	0.444699507	1
9230105E05Rik	0.000253678	0.000502849	0.000179366	0.000290272	1.982232652	0.444699507	1
Gm35696	0.000761035	0.001508548	0.000310593	0.000502512	1.982232652	0.185394118	1
Gm27204	0.000507357	0.001005699	0.00025363	0.000410403	1.982232652	0.279653251	1
4931440F15Rik	0.000761035	0.001508548	0.000310593	0.000502512	1.982232652	0.185394118	1
Plxdc1	0.001014713	0.002011398	0.000358596	0.000626675	1.982232652	0.191710576	1
Hspb9	0.00152207	0.003017097	0.000439077	0.000710122	1.982232652	0.060940699	1
1810034E14Rik	0.001268392	0.002514247	0.000400872	0.000690391	1.982232652	0.130790274	1
Kcnk13	0.001014713	0.002011398	0.000358596	0.000580105	1.982232652	0.126143117	1
Tg	0.000253678	0.000502849	0.000179366	0.000290272	1.982232652	0.444699507	1
Gm16537	0.001014713	0.002011398	0.000400963	0.000580105	1.982232652	0.076983561	1
G730013B05Rik	0.000253678	0.000502849	0.000179366	0.000290272	1.982232652	0.444699507	1
AC144408.3	0.000253678	0.000502849	0.000179366	0.000290272	1.982232652	0.444699507	1
Rpl3l	0.001268392	0.002514247	0.000400872	0.000648414	1.982232652	0.087203417	1
Igip	0.001268392	0.002514247	0.000400872	0.000648414	1.982232652	0.087203417	1
Mmp24	0.002283105	0.004525645	0.000537552	0.000900814	1.982232652	0.031632361	1
Frmpd3	0.002283105	0.004525645	0.000537552	0.000869061	1.982232652	0.021656562	1
Ptprb	0.001775748	0.003519946	0.000474197	0.000766826	1.982232652	0.042924777	1
Hist1h2ad	0.002283105	0.004525645	0.000566695	0.000869061	1.982232652	0.014168866	1
Elovl3	0.001775748	0.003519946	0.000506995	0.000766826	1.982232652	0.02761162	1
Bicdl2	0.006976154	0.003519946	0.000937437	0.000766826	0.504568311	0.006403554	1
Clic3	0.004312532	0.002179014	0.000759532	0.000648617	0.50527499	0.026014395	1
Ablim2	0.001648909	0.000838082	0.000456977	0.000374676	0.508264782	0.189695251	1
Lin7b	0.001648909	0.000838082	0.000490926	0.000374676	0.508264782	0.254900133	1
Rnasek	0.001648909	0.000838082	0.000456977	0.000374676	0.508264782	0.189695251	1
Foxg1	0.001648909	0.000838082	0.000456977	0.000374676	0.508264782	0.189695251	1
Fgf1	0.001648909	0.000838082	0.000456977	0.000374676	0.508264782	0.189695251	1
Zfp169	0.005200406	0.010224606	0.000810104	0.001302526	1.966116939	0.000616429	1
Lhx8	0.004946728	0.009721757	0.000810305	0.001313908	1.965290492	0.001188946	1
2310007B03Rik	0.002917301	0.005698961	0.00060745	0.001003073	1.953504642	0.016354464	1
Frmpd1	0.002663623	0.005196111	0.000580512	0.000960611	1.950768641	0.022868382	1
Nod1	0.002409944	0.004693262	0.000552248	0.000884934	1.94745664	0.022139137	1
Gm15492	0.002283105	0.001173315	0.000537552	0.000443248	0.513912169	0.127623641	1
Tarm1	0.002283105	0.001173315	0.000566695	0.000443248	0.513912169	0.168390476	1
Nek11	0.002283105	0.001173315	0.000537552	0.000443248	0.513912169	0.127623641	1
Gm15743	0.002283105	0.001173315	0.000537552	0.000502662	0.513912169	0.073580659	1
Gm20442	0.008878742	0.017264499	0.001385939	0.002719656	1.944475839	0.018769998	1
Ush1g	0.004312532	0.008380825	0.000738043	0.001180349	1.943365345	0.002262277	1
F630042J09Rik	0.002156266	0.004190412	0.00052244	0.000836395	1.943365345	0.031097997	1
Spaca1	0.003805175	0.007375126	0.000716275	0.001132908	1.938183037	0.004242364	1
Gm43579	0.001902588	0.003687563	0.000522565	0.000784806	1.938183037	0.028706146	1
Dpys	0.003551497	0.006872276	0.000693618	0.001069665	1.935036636	0.004058744	1
Lamb3	0.003551497	0.006872276	0.00082109	0.001069665	1.935036636	0.000683758	1
Prom2	0.005834602	0.003017097	0.000876363	0.000710122	0.51710417	0.019783176	1
Pyroxd2	0.002917301	0.001508548	0.00060745	0.000502512	0.51710417	0.087296043	1
Mb21d1	0.001648909	0.003184713	0.000490926	0.000767072	1.931406173	0.060962782	1
Map6d1	0.00304414	0.005866577	0.000645887	0.000988802	1.927170634	0.007797372	1
Gm44812	0.003551497	0.001843781	0.000670019	0.000555455	0.519156171	0.060384867	1
Spata31d1a	0.007229833	0.013912169	0.001035091	0.001880493	1.924272633	0.00183886	1
Bhlhe22	0.001395231	0.002681864	0.000420411	0.000669622	1.922164996	0.089175323	1
Tex45	0.004185693	0.008045592	0.000727155	0.001156697	1.922164996	0.003178998	1
Adamts2	0.002790462	0.005363728	0.000594135	0.000945715	1.922164996	0.016119424	1
Abca8b	0.001395231	0.002681864	0.000420411	0.000669622	1.922164996	0.089175323	1
Jak3	0.004185693	0.002179014	0.000748956	0.000648617	0.520586353	0.034027596	1
Gsto2	0.003932014	0.007542742	0.000704866	0.00114506	1.918289663	0.006247363	1
Farp2	0.002536783	0.004860878	0.000620765	0.000960905	1.91615823	0.021679017	1
Gm2061	0.001141553	0.002179014	0.000380324	0.000603742	1.908816628	0.128992723	1
1700015F17Rik	0.001141553	0.002179014	0.000380324	0.000603742	1.908816628	0.128992723	1
Gm43000	0.002283105	0.004358029	0.00062089	0.001275389	1.908816628	0.335963129	1
P2rx2	0.001141553	0.002179014	0.000380324	0.000603742	1.908816628	0.128992723	1
Gm48362	0.001141553	0.002179014	0.000380324	0.000603742	1.908816628	0.128992723	1
Abcg8	0.001141553	0.002179014	0.000380324	0.000603742	1.908816628	0.128992723	1
Gm12827	0.007356672	0.003855179	0.000995353	0.000802377	0.524038517	0.011940673	1
Zfp9	0.004312532	0.008213208	0.000738043	0.001192389	1.904498038	0.004566186	1
1700092M07Rik	0.003170979	0.006034194	0.00063323	0.001030386	1.902943346	0.016746164	1
Six2	0.005580923	0.010559839	0.000876572	0.001365286	1.892131168	0.000896444	1
Gm19710	0.001902588	0.001005699	0.00049081	0.000410403	0.528595374	0.179200604	1
Tnfrsf9	0.001902588	0.001005699	0.000850647	0.000410403	0.528595374	0.652111195	1
Orai2	0.004439371	0.002346631	0.000748771	0.00062648	0.528595374	0.03998428	1
Tuba3a	0.003805175	0.002011398	0.000840317	0.000580105	0.528595374	0.151663854	1
Tekt5	0.001902588	0.001005699	0.000522565	0.000410403	0.528595374	0.237249888	1
Dmrt2	0.001902588	0.001005699	0.000552499	0.000410403	0.528595374	0.311035785	1
Gsta3	0.001268392	0.000670466	0.000400872	0.000335149	0.528595374	0.272884327	1
Tsga8	0.001268392	0.000670466	0.000474404	0.000335149	0.528595374	0.495168648	1
Gbp3	0.000634196	0.000335233	0.00033553	0.000237026	0.528595374	0.629754736	1
Htr1d	0.002536783	0.001340932	0.00059428	0.000473813	0.528595374	0.157806855	1
Gbp8	0.001902588	0.001005699	0.00049081	0.000410403	0.528595374	0.179200604	1
Cpa5	0.000634196	0.000335233	0.000283549	0.000237026	0.528595374	0.438292575	1
Fgf6	0.000634196	0.000335233	0.000283549	0.000237026	0.528595374	0.438292575	1
Pmis2	0.001268392	0.000670466	0.000400872	0.000335149	0.528595374	0.272884327	1
B3gnt2	0.000634196	0.000335233	0.00033553	0.000237026	0.528595374	0.629754736	1
Uts2r	0.001268392	0.000670466	0.000439179	0.000335149	0.528595374	0.369940956	1
Syne3	0.000634196	0.000335233	0.000283549	0.000237026	0.528595374	0.438292575	1
Gm16287	0.002663623	0.005028495	0.000580512	0.000915839	1.887840621	0.022894107	1
Dnhd1	0.000887874	0.001676165	0.000335457	0.00052965	1.887840621	0.189538097	1
Defb42	0.001775748	0.00335233	0.000474197	0.000976481	1.887840621	0.255748888	1
Duoxa2	0.000887874	0.001676165	0.000335457	0.00052965	1.887840621	0.189538097	1
Xntrpc	0.000887874	0.001676165	0.000335457	0.00052965	1.887840621	0.189538097	1
Ttc36	0.000887874	0.001676165	0.00038041	0.000580284	1.887840621	0.185431663	1
Scrt1	0.000887874	0.001676165	0.000335457	0.00062684	1.887840621	0.421876629	1
Hoxc4	0.007102993	0.013409319	0.000995587	0.001615938	1.887840621	0.000709342	1
Gm16638	0.007483511	0.014079785	0.001493129	0.002858665	1.881441161	0.00477054	1
Snai3	0.007864028	0.004190412	0.001042252	0.000836395	0.53285824	0.013405165	1
Clstn2	0.006341958	0.011900771	0.000911915	0.001423923	1.876513577	0.000494441	1
Xlr4a	0.018518519	0.009889373	0.001620948	0.001324351	0.534026148	0.000128663	1
A030005L19Rik	0.00152207	0.00284948	0.000439077	0.000690173	1.872108615	0.090606385	1
Syt2	0.00304414	0.005698961	0.000620475	0.000974656	1.872108615	0.016589707	1
Sytl4	0.00608828	0.011397922	0.000912134	0.001394712	1.872108615	0.000475677	1
Aoc3	0.00152207	0.00284948	0.000474309	0.000690173	1.872108615	0.05927003	1
Oas1d	0.005961441	0.003184713	0.000903378	0.00072952	0.534218729	0.030114386	1
Spink10	0.006722476	0.012571237	0.000954678	0.001518488	1.870030803	0.000506042	1
Sh3tc2	0.003678336	0.006872276	0.000681836	0.001069665	1.868311235	0.008673342	1
Ccdc190	0.009386098	0.005028495	0.00112962	0.000915839	0.535738555	0.006426163	1
A330084C13Rik	0.002790462	0.005196111	0.000594135	0.001044688	1.862097339	0.088227836	1
Fxyd3	0.003424658	0.001843781	0.000657988	0.000555455	0.538384177	0.078213221	1
Sypl2	0.004693049	0.008716058	0.000769769	0.001203522	1.857226989	0.003346775	1
Pkp1	0.005327245	0.009889373	0.000839267	0.00130296	1.85637661	0.001764152	1
E030037K01Rik	0.004439371	0.008213208	0.000748771	0.001168585	1.850083808	0.004619365	1
Inhbb	0.001902588	0.003519946	0.00049081	0.000766826	1.850083808	0.064165001	1
Kcnd3	0.000634196	0.001173315	0.00033553	0.000443248	1.850083808	0.168435879	1
Gm43118	0.001902588	0.003519946	0.00049081	0.000802635	1.850083808	0.092367215	1
Tfpi2	0.000634196	0.001173315	0.000283549	0.000443248	1.850083808	0.285638534	1
Cacna2d4	0.002536783	0.004693262	0.000566558	0.000916137	1.850083808	0.046224293	1
Cfap161	0.000634196	0.001173315	0.000283549	0.000443248	1.850083808	0.285638534	1
A930033H14Rik	0.003170979	0.005866577	0.000658149	0.001016824	1.850083808	0.016598423	1
Vpreb3	0.002536783	0.004693262	0.000566558	0.000884934	1.850083808	0.032490519	1
Unc5d	0.000634196	0.001173315	0.000283549	0.000443248	1.850083808	0.285638534	1
Chrna3	0.000634196	0.001173315	0.000283549	0.000443248	1.850083808	0.285638534	1
Gm12207	0.000634196	0.001173315	0.000283549	0.000443248	1.850083808	0.285638534	1
Itgb3	0.000634196	0.001173315	0.000283549	0.000443248	1.850083808	0.285638534	1
Hnf1a	0.000634196	0.001173315	0.000283549	0.000443248	1.850083808	0.285638534	1
Abcc12	0.002790462	0.001508548	0.000594135	0.000502512	0.540608905	0.113940848	1
Tal1	0.008371385	0.015420717	0.001041751	0.001778633	1.842074787	0.00129682	1
Tbx18	0.004185693	0.007710359	0.000748956	0.001132534	1.842074787	0.004473289	1
Wnt7a	0.003551497	0.006537043	0.000670019	0.001070017	1.840644605	0.01708046	1
Gm14661	0.002156266	0.001173315	0.000552381	0.000443248	0.544142297	0.220410478	1
Lncpint	0.004312532	0.002346631	0.00080078	0.00062648	0.544142297	0.104306782	1
Dydc1	0.002156266	0.001173315	0.00052244	0.000443248	0.544142297	0.168454892	1
Smpd5	0.002156266	0.001173315	0.00052244	0.000443248	0.544142297	0.168454892	1
Mlana	0.004312532	0.002346631	0.000780429	0.00062648	0.544142297	0.082776943	1
Alox15	0.009766616	0.017934965	0.00137936	0.002388844	1.836354058	0.00072155	1
Ifi27l2b	0.002283105	0.004190412	0.00059441	0.000869342	1.835400603	0.030473997	1
Fat4	0.001648909	0.003017097	0.000456977	0.000710122	1.829753217	0.091581816	1
Olfr212	0.001648909	0.003017097	0.000490926	0.000710122	1.829753217	0.061006873	1
Muc13	0.001648909	0.003017097	0.000490926	0.000710122	1.829753217	0.061006873	1
Cabp4	0.003678336	0.002011398	0.000681836	0.000580105	0.5468228	0.073777684	1
Gm5145	0.007356672	0.004022796	0.00096248	0.000819565	0.5468228	0.011329195	1
Mdga1	0.004312532	0.007877975	0.000780429	0.001144681	1.826763424	0.003140232	1
Grem1	0.002663623	0.004860878	0.000607598	0.000900521	1.8249126	0.022585718	1
Nphs1	0.002663623	0.004860878	0.000580512	0.000900521	1.8249126	0.032769793	1
Apon	0.002663623	0.004860878	0.000580512	0.000900521	1.8249126	0.032769793	1
Nfe2	0.002663623	0.004860878	0.000580512	0.000960905	1.8249126	0.064714007	1
Gm27010	0.003678336	0.00670466	0.000681836	0.001056629	1.822742668	0.01225236	1
Mafa	0.006722476	0.012236004	0.000920352	0.001423447	1.820163315	0.00071446	1
Rab11fip5	0.00304414	0.005531344	0.000620475	0.001017139	1.817046597	0.046054403	1
Il19	0.001014713	0.001843781	0.000358596	0.000555455	1.817046597	0.19180169	1
Srpx2	0.001014713	0.001843781	0.000358596	0.000555455	1.817046597	0.19180169	1
Slc46a2	0.002029427	0.003687563	0.000506874	0.000784806	1.817046597	0.064715226	1
Klb	0.001014713	0.001843781	0.000358596	0.000555455	1.817046597	0.19180169	1
Vwf	0.001014713	0.001843781	0.000358596	0.000555455	1.817046597	0.19180169	1
Stk33	0.002029427	0.003687563	0.000537682	0.000819829	1.817046597	0.064186053	1
Irf7	0.001014713	0.001843781	0.000358596	0.000803573	1.817046597	0.575559446	1
Ccdc170	0.001014713	0.001843781	0.000358596	0.000555455	1.817046597	0.19180169	1
Vgll2	0.002029427	0.003687563	0.000506874	0.000784806	1.817046597	0.064715226	1
Adgre5	0.001014713	0.001843781	0.000358596	0.000555455	1.817046597	0.19180169	1
Ankrd34b	0.001014713	0.001843781	0.000358596	0.000555455	1.817046597	0.19180169	1
Slc25a21	0.001014713	0.001843781	0.000358596	0.000555455	1.817046597	0.19180169	1
Gad1	0.005073567	0.009218907	0.000839467	0.001237438	1.817046597	0.001705649	1
Cdh22	0.00608828	0.011062689	0.000912134	0.001374876	1.817046597	0.000945927	1
Sbspon	0.00152207	0.000838082	0.000439077	0.000374676	0.550620181	0.254973953	1
Mfsd4b3	0.00152207	0.000838082	0.000439077	0.000374676	0.550620181	0.254973953	1
Myoz1	0.00152207	0.000838082	0.000474309	0.000374676	0.550620181	0.339106143	1
Gm27017	0.00152207	0.000838082	0.000439077	0.000374676	0.550620181	0.254973953	1
Gm4262	0.00152207	0.000838082	0.000439077	0.000374676	0.550620181	0.254973953	1
Meltf	0.00152207	0.000838082	0.000474309	0.000374676	0.550620181	0.339106143	1
Elf4	0.007864028	0.014247402	0.001010905	0.001534428	1.811718015	0.000204318	1
Dpf3	0.007864028	0.014247402	0.001102275	0.001924388	1.811718015	0.010202958	1
Dnajb13	0.010020294	0.005531344	0.001319506	0.0010444	0.552014156	0.012395304	1
Dbil5	0.002409944	0.004358029	0.000552248	0.000852887	1.808352595	0.046062993	1
Hoxc8	0.002409944	0.004358029	0.000607732	0.001031802	1.808352595	0.06514891	1
Zbtb7c	0.002409944	0.004358029	0.000552248	0.000885221	1.808352595	0.065164303	1
Hey2	0.007229833	0.013074086	0.001019428	0.001527005	1.808352595	0.000370865	1
Tle2	0.006215119	0.011230305	0.000920805	0.001364389	1.806933165	0.000682729	1
Ms4a15	0.003932014	0.002179014	0.000727335	0.000603742	0.554172569	0.088452805	1
Fibcd1	0.002790462	0.005028495	0.000594135	0.000946024	1.802029683	0.046332197	1
Npr2	0.001395231	0.002514247	0.000420411	0.000648414	1.802029683	0.131956906	1
2310047D07Rik	0.001395231	0.002514247	0.000420411	0.000648414	1.802029683	0.131956906	1
Ano4	0.002790462	0.005028495	0.000594135	0.000915839	1.802029683	0.032970709	1
Flvcr2	0.001395231	0.002514247	0.000420411	0.000648414	1.802029683	0.131956906	1
Tmem63c	0.001395231	0.002514247	0.000420411	0.000648414	1.802029683	0.131956906	1
Gpr84	0.001395231	0.002514247	0.000420411	0.000648414	1.802029683	0.131956906	1
2010005H15Rik	0.001395231	0.002514247	0.000420411	0.000690391	1.802029683	0.191410861	1
Maats1	0.001395231	0.002514247	0.000420411	0.000648414	1.802029683	0.131956906	1
Igf2os	0.005961441	0.010727456	0.000867025	0.001354735	1.799473613	0.002532027	1
Retn	0.047691527	0.085819645	0.003685273	0.007020619	1.799473613	0.000964867	1
Gm14424	0.006341958	0.011397922	0.000911915	0.001374417	1.797224271	0.000970096	1
Pcdh17	0.003170979	0.005698961	0.00063323	0.000974656	1.797224271	0.023704514	1
B3gat1	0.003170979	0.005698961	0.00063323	0.000974656	1.797224271	0.023704514	1
Platr1	0.002409944	0.001340932	0.000552248	0.000473813	0.556416183	0.157872953	1
Sowahd	0.002409944	0.001340932	0.000607732	0.000473813	0.556416183	0.262813959	1
Gm45605	0.002409944	0.001340932	0.000580653	0.000473813	0.556416183	0.204588818	1
Krt42	0.002409944	0.001340932	0.000552248	0.000473813	0.556416183	0.157872953	1
Satb2	0.007102993	0.012738854	0.000962721	0.001452031	1.79344859	0.00052356	1
Prdm1	0.005327245	0.00955414	0.000819871	0.001345807	1.79344859	0.008872074	1
Rtl1	0.001775748	0.003184713	0.000474197	0.00072952	1.79344859	0.092172779	1
Cd74	0.013571791	0.024304392	0.001443763	0.010104488	1.790802084	0.112011507	1
Gata5	0.003932014	0.007039893	0.00074913	0.001228451	1.790403685	0.032671762	1
Pak7	0.00608828	0.010895072	0.000876144	0.001344098	1.789515588	0.001846872	1
1700001C19Rik	0.003297818	0.001843781	0.000645729	0.000555455	0.559091261	0.100687808	1
Unc5cl	0.003297818	0.001843781	0.000645729	0.000555455	0.559091261	0.100687808	1
Nckap5	0.004312532	0.007710359	0.000738043	0.001132534	1.787896117	0.008979664	1
Abcc2	0.002156266	0.003855179	0.000552381	0.000802377	1.787896117	0.044723878	1
Chrna5	0.006468798	0.011565538	0.000902936	0.001384368	1.787896117	0.001351979	1
Ppp2r2b	0.010781329	0.006034194	0.001230376	0.001030386	0.559689219	0.005956031	1
Olig3	0.014459665	0.02581294	0.001513429	0.002618606	1.785168587	0.000667219	1
S1pr3	0.002917301	0.005196111	0.00060745	0.000930899	1.781136586	0.033100719	1
Slc17a6	0.011922882	0.00670466	0.001248522	0.001056629	0.562335504	0.002895327	1
AI854703	0.007737189	0.013744552	0.000986868	0.001526018	1.776427076	0.000727635	1
Gm37401	0.004058853	0.007207509	0.000738226	0.001095258	1.775750084	0.008855642	1
B3gat2	0.007483511	0.013241703	0.001003284	0.001480035	1.769450616	0.000383926	1
Gm14493	0.001775748	0.001005699	0.000474197	0.000410403	0.566352186	0.237327559	1
S100a5	0.000887874	0.000502849	0.00038041	0.000290272	0.566352186	0.554853069	1
Lat2	0.003551497	0.002011398	0.000997995	0.000626675	0.566352186	0.319548885	1
Ucp1	0.000887874	0.000502849	0.000335457	0.000290272	0.566352186	0.4035724	1
Epsti1	0.001775748	0.001005699	0.000506995	0.000410403	0.566352186	0.3111317	1
Nipal4	0.000887874	0.000502849	0.000335457	0.000290272	0.566352186	0.4035724	1
Grap2	0.000887874	0.000502849	0.000335457	0.000290272	0.566352186	0.4035724	1
AC139844.1	0.000887874	0.000502849	0.000335457	0.000290272	0.566352186	0.4035724	1
Fas	0.000887874	0.000502849	0.000335457	0.000290272	0.566352186	0.4035724	1
Gm44000	0.001775748	0.001005699	0.000474197	0.000410403	0.566352186	0.237327559	1
Gm31513	0.001775748	0.001005699	0.000474197	0.000410403	0.566352186	0.237327559	1
Bin2	0.002663623	0.001508548	0.000811664	0.000502512	0.566352186	0.383094798	1
Cfap44	0.001775748	0.001005699	0.000474197	0.000410403	0.566352186	0.237327559	1
Prelp	0.000380518	0.000670466	0.000219664	0.000410518	1.761984579	0.73182741	1
Gm9530	0.000761035	0.001340932	0.000310593	0.000473813	1.761984579	0.287608269	1
Tspan1	0.000761035	0.001340932	0.000310593	0.000473813	1.761984579	0.287608269	1
C1s1	0.00152207	0.002681864	0.000439077	0.000669622	1.761984579	0.13241672	1
Drc7	0.000380518	0.000670466	0.000219664	0.000335149	1.761984579	0.452226872	1
Synpo2l	0.000380518	0.000670466	0.000219664	0.000335149	1.761984579	0.452226872	1
Deup1	0.004185693	0.007375126	0.000748956	0.001157446	1.761984579	0.017158076	1
Nme9	0.000761035	0.001340932	0.000310593	0.000473813	1.761984579	0.287608269	1
4833445I07Rik	0.00152207	0.002681864	0.000439077	0.000669622	1.761984579	0.13241672	1
Prss45	0.000761035	0.001340932	0.000310593	0.000473813	1.761984579	0.287608269	1
Slfn5	0.008371385	0.014750251	0.001026189	0.001596473	1.761984579	0.000719642	1
Hoxb9	0.019406393	0.034193765	0.001654035	0.003003463	1.761984579	0.00074437	1
AK157302	0.00304414	0.005363728	0.000620475	0.000945715	1.761984579	0.033166657	1
Eci3	0.000761035	0.001340932	0.000310593	0.000473813	1.761984579	0.287608269	1
Gm26688	0.004185693	0.007375126	0.000727155	0.001107827	1.761984579	0.012432431	1
Gm45623	0.000761035	0.001340932	0.000310593	0.00052981	1.761984579	0.432595015	1
Kcnv1	0.000761035	0.001340932	0.000310593	0.000473813	1.761984579	0.287608269	1
Tmem117	0.00152207	0.002681864	0.000439077	0.000669622	1.761984579	0.13241672	1
Kcnj15	0.00152207	0.002681864	0.000439077	0.000669622	1.761984579	0.13241672	1
Tff3	0.000380518	0.000670466	0.000219664	0.000335149	1.761984579	0.452226872	1
Slc22a8	0.000380518	0.000670466	0.000219664	0.000335149	1.761984579	0.452226872	1
Pou3f3	0.003424658	0.006034194	0.000657988	0.001057306	1.761984579	0.045239076	1
Kmo	0.000380518	0.000670466	0.000219664	0.000335149	1.761984579	0.452226872	1
Foxd2	0.000380518	0.000670466	0.000219664	0.000335149	1.761984579	0.452226872	1
Tbx5	0.001141553	0.002011398	0.000380324	0.000580105	1.761984579	0.192670899	1
Lrrc43	0.000761035	0.001340932	0.000310593	0.000473813	1.761984579	0.287608269	1
1700003E16Rik	0.001141553	0.002011398	0.000380324	0.000626675	1.761984579	0.281074572	1
Gm26852	0.001141553	0.002011398	0.000380324	0.000580105	1.761984579	0.192670899	1
Gm17067	0.001141553	0.002011398	0.000420508	0.000626675	1.761984579	0.191835914	1
Kcne3	0.001141553	0.002011398	0.000420508	0.000580105	1.761984579	0.126240151	1
Proz	0.000380518	0.000670466	0.000219664	0.000335149	1.761984579	0.452226872	1
Hp	0.000380518	0.000670466	0.000219664	0.000335149	1.761984579	0.452226872	1
Uba7	0.000761035	0.001340932	0.000310593	0.000473813	1.761984579	0.287608269	1
1190001M18Rik	0.001141553	0.002011398	0.000380324	0.000626675	1.761984579	0.281074572	1
B4galnt2	0.000380518	0.000670466	0.000219664	0.000335149	1.761984579	0.452226872	1
Hoxb5	0.010273973	0.018102581	0.0012045	0.001940789	1.761984579	0.001180289	1
Cd79b	0.003424658	0.006034194	0.000682003	0.001030386	1.761984579	0.023798114	1
Dmgdh	0.002283105	0.004022796	0.000537552	0.000819565	1.761984579	0.065220303	1
Naip6	0.000761035	0.001340932	0.000358676	0.000473813	1.761984579	0.178776396	1
Gdnf	0.001141553	0.002011398	0.000380324	0.000580105	1.761984579	0.192670899	1
AC165953.3	0.000380518	0.000670466	0.000219664	0.000335149	1.761984579	0.452226872	1
Arl14epl	0.000380518	0.000670466	0.000219664	0.000335149	1.761984579	0.452226872	1
Tmem252	0.001141553	0.002011398	0.000380324	0.000580105	1.761984579	0.192670899	1
Pnliprp1	0.000380518	0.000670466	0.000283607	0.000410518	1.761984579	0.444738372	1
Gm20109	0.003805175	0.00670466	0.000716275	0.001056629	1.761984579	0.012276778	1
Pld1	0.010781329	0.018940664	0.00133089	0.002303683	1.756802272	0.001240292	1
Tac1	0.008498224	0.014917868	0.001064539	0.001622403	1.75541001	0.000534359	1
Slc17a9	0.005580923	0.003184713	0.000839058	0.00072952	0.570642733	0.037976837	1
Gm10785	0.005834602	0.010224606	0.000876363	0.001302526	1.752408576	0.002532634	1
Col1a1	0.010527651	0.018437814	0.001190785	0.002429034	1.751370214	0.011165483	1
Mesp2	0.009386098	0.005363728	0.001185227	0.000974975	0.571454458	0.021566102	1
Pdf	0.00761035	0.004358029	0.000995111	0.000852887	0.572644988	0.019675621	1
Acap1	0.003805175	0.002179014	0.000693448	0.000603742	0.572644988	0.088506904	1
9330158H04Rik	0.003551497	0.00620181	0.000670019	0.00101649	1.746252574	0.023837593	1
Atp8b5	0.003551497	0.00620181	0.000670019	0.00101649	1.746252574	0.023837593	1
Wnt2	0.014332826	0.008213208	0.001570963	0.001261107	0.573034808	0.010297596	1
Npffr1	0.003170979	0.005531344	0.00063323	0.000960297	1.744364733	0.033174778	1
Baalc	0.003170979	0.005531344	0.00063323	0.000960297	1.744364733	0.033174778	1
Mei1	0.016362253	0.009386524	0.001494911	0.001248531	0.573669398	0.001093523	1
Grin2a	0.005200406	0.009051291	0.000829728	0.00122624	1.740496962	0.004766336	1
Fmo1	0.002917301	0.001676165	0.000633384	0.000580284	0.574560189	0.114018885	1
Klrb1f	0.002917301	0.001676165	0.000658298	0.000580284	0.574560189	0.147692866	1
Gpr20	0.002409944	0.004190412	0.000580653	0.000836395	1.738800572	0.045796752	1
Gm17597	0.002409944	0.004190412	0.000552248	0.000836395	1.738800572	0.065225243	1
Nkx2-5	0.004439371	0.007710359	0.000830289	0.001250453	1.736813371	0.023484563	1
Olfml2b	0.006468798	0.011230305	0.000902936	0.001424836	1.736073041	0.006201667	1
Glra2	0.004058853	0.007039893	0.000738226	0.001108193	1.73445357	0.017199831	1
Ovgp1	0.002029427	0.003519946	0.000506874	0.000802635	1.73445357	0.129919766	1
Sost	0.005707763	0.009889373	0.0008856	0.00130296	1.73261817	0.003479547	1
Car9	0.002029427	0.001173315	0.000537682	0.000443248	0.57815119	0.285822945	1
Ccdc17	0.002029427	0.001173315	0.000506874	0.000443248	0.57815119	0.220490669	1
Tbc1d30	0.002029427	0.001173315	0.000506874	0.000443248	0.57815119	0.220490669	1
Myh6	0.004058853	0.002346631	0.000780601	0.00062648	0.57815119	0.162765907	1
Cd7	0.004058853	0.002346631	0.000913565	0.00062648	0.57815119	0.201517701	1
Dppa2	0.002029427	0.001173315	0.000506874	0.000443248	0.57815119	0.220490669	1
Prima1	0.003297818	0.005698961	0.000645729	0.000974656	1.72810026	0.033130794	1
Kcnh8	0.019913749	0.011565538	0.001633689	0.00140452	0.580781541	0.00028893	1
Egr4	0.012683917	0.007375126	0.001310471	0.001107827	0.581454911	0.005121483	1
Phyhd1	0.002536783	0.004358029	0.000566558	0.000852887	1.717934965	0.065093299	1
Gm27022	0.001268392	0.002179014	0.000400872	0.000603742	1.717934965	0.192492644	1
5730422E09Rik	0.005073567	0.008716058	0.000820075	0.001203522	1.717934965	0.006568432	1
Gm44837	0.001268392	0.002179014	0.000400872	0.000648617	1.717934965	0.276806923	1
C2cd4b	0.005073567	0.008716058	0.000800214	0.001203522	1.717934965	0.008973691	1
Zic4	0.001268392	0.002179014	0.000400872	0.000603742	1.717934965	0.192492644	1
Gm26562	0.002536783	0.004358029	0.000566558	0.000852887	1.717934965	0.065093299	1
Pcdhgc4	0.010147133	0.017432115	0.001142951	0.00171104	1.717934965	0.000209928	1
Rnf144b	0.003805175	0.006537043	0.000693448	0.001070017	1.717934965	0.032488444	1
Maf	0.011035008	0.018940664	0.00121694	0.001812114	1.716416013	0.000114031	1
Cabp1	0.005961441	0.010224606	0.000885388	0.001323924	1.715123287	0.004754876	1
Ncald	0.005580923	0.00955414	0.000876572	0.001303379	1.711928199	0.006547839	1
Kiss1r	0.002156266	0.003687563	0.00052244	0.000784806	1.710161503	0.092188721	1
4930444M15Rik	0.002156266	0.003687563	0.000552381	0.000784806	1.710161503	0.064790777	1
3110079O15Rik	0.006468798	0.011062689	0.000920583	0.001395164	1.710161503	0.004669297	1
Mmp25	0.007737189	0.004525645	0.001034626	0.000900814	0.58492111	0.024389475	1
Ccl20	0.010020294	0.005866577	0.001331644	0.001070668	0.58546956	0.016618678	1
9430097D07Rik	0.00304414	0.005196111	0.000620475	0.000960611	1.706922561	0.063454191	1
E230025N22Rik	0.00304414	0.005196111	0.000620475	0.000930899	1.706922561	0.046157591	1
Gm12224	0.00608828	0.010392223	0.00089432	0.001334277	1.706922561	0.004740719	1
Gm37933	0.006976154	0.011900771	0.000954447	0.00140405	1.705921434	0.001860132	1
Acta2	0.010908168	0.018605431	0.001485044	0.002099968	1.705642049	0.000157037	1
3100002H09Rik	0.008751903	0.014917868	0.001049051	0.001587385	1.70452856	0.000957793	1
Pip5k1b	0.009639777	0.016426416	0.001143508	0.001679573	1.70402456	0.00028931	1
Kcng2	0.006595637	0.011230305	0.000929168	0.001384831	1.702687021	0.003446733	1
Prr15l	0.010273973	0.006034194	0.001149825	0.001002744	0.587328193	0.008527594	1
4833418N02Rik	0.007990868	0.004693262	0.001018707	0.000884934	0.587328193	0.021445633	1
4933417E11Rik	0.001141553	0.000670466	0.000380324	0.000335149	0.587328193	0.370027334	1
Kcnn3	0.001141553	0.000670466	0.000380324	0.000335149	0.587328193	0.370027334	1
Hormad1	0.001141553	0.000670466	0.000420508	0.000410518	0.587328193	0.289793361	1
Gm26625	0.002283105	0.001340932	0.000537552	0.000473813	0.587328193	0.204670509	1
Myadml2	0.001141553	0.000670466	0.000380324	0.000335149	0.587328193	0.370027334	1
Morc1	0.001141553	0.000670466	0.000420508	0.000335149	0.587328193	0.49527514	1
Mocos	0.001141553	0.000670466	0.000380324	0.000335149	0.587328193	0.370027334	1
Pdzd2	0.007483511	0.012738854	0.000970679	0.00152748	1.702256288	0.005722093	1
Sgpp2	0.011922882	0.020281596	0.001248522	0.001855678	1.7010649	8.23657754237924e-05	1
Sema3c	0.007102993	0.012068388	0.000962721	0.001433521	1.699056559	0.002508547	1
Myo18b	0.001775748	0.003017097	0.000474197	0.000710122	1.699056559	0.131899969	1
Gm44949	0.001775748	0.003017097	0.000474197	0.000710122	1.699056559	0.131899969	1
Slc24a3	0.001775748	0.003017097	0.000474197	0.000710122	1.699056559	0.131899969	1
Gm35439	0.001775748	0.003017097	0.000474197	0.000748648	1.699056559	0.185376849	1
Col24a1	0.001775748	0.003017097	0.000506995	0.000748648	1.699056559	0.132393226	1
Heyl	0.000887874	0.001508548	0.000335457	0.000502512	1.699056559	0.286998536	1
Gc	0.005327245	0.009051291	0.000858225	0.001271246	1.699056559	0.00898337	1
Ksr1	0.01065449	0.018102581	0.001183866	0.001758483	1.699056559	0.000207853	1
Foxq1	0.004439371	0.007542742	0.00076996	0.001216455	1.699056559	0.041936527	1
Mrpl53	0.009386098	0.005531344	0.001143775	0.000960297	0.58931241	0.018969737	1
BC051077	0.008498224	0.014415018	0.001064539	0.001579292	1.696238886	0.000981675	1
Gm17227	0.005961441	0.003519946	0.000903378	0.000802635	0.590452279	0.044620039	1
Gm40457	0.010781329	0.006369427	0.001217228	0.001030048	0.590783065	0.013612642	1
Tmeff2	0.003170979	0.005363728	0.00063323	0.000945715	1.691505196	0.04594321	1
1700080G11Rik	0.003170979	0.005363728	0.000682159	0.000945715	1.691505196	0.023480539	1
Them5	0.004819888	0.00284948	0.000780052	0.000690173	0.591192194	0.067892928	1
Olfr77	0.005454084	0.009218907	0.000829521	0.001237438	1.690275905	0.008860217	1
B430218F22Rik	0.010020294	0.016929266	0.001150109	0.001687084	1.689497872	0.00028596	1
Gm14410	0.003678336	0.002179014	0.000681836	0.000603742	0.592391367	0.112061379	1
Timp4	0.003678336	0.002179014	0.000705039	0.000603742	0.592391367	0.140901262	1
Vav1	0.003678336	0.002179014	0.000705039	0.000603742	0.592391367	0.140901262	1
Epb41l1	0.012937595	0.021790144	0.001297817	0.001948897	1.684249965	0.000103808	1
Pax7	0.008371385	0.014079785	0.001041751	0.001543815	1.681894371	0.001318299	1
Gm37065	0.006976154	0.011733155	0.000954447	0.001453451	1.681894371	0.00605815	1
Gm12454	0.002790462	0.004693262	0.000594135	0.000916137	1.681894371	0.088484952	1
Lair1	0.002790462	0.004693262	0.000594135	0.000916137	1.681894371	0.088484952	1
Efcab9	0.001395231	0.002346631	0.000420411	0.00062648	1.681894371	0.191519978	1
Wnt9a	0.001395231	0.002346631	0.000420411	0.00062648	1.681894371	0.191519978	1
Myl1	0.002536783	0.001508548	0.00059428	0.000502512	0.594669796	0.24214058	1
Mmp9	0.002536783	0.001508548	0.00059428	0.000555624	0.594669796	0.157963966	1
Gm43625	0.002536783	0.001508548	0.00059428	0.000502512	0.594669796	0.24214058	1
Gm46447	0.002536783	0.001508548	0.000566558	0.000502512	0.594669796	0.189922953	1
Slc6a15	0.021689498	0.01290647	0.001726665	0.001480532	0.595056196	0.000453844	1
Zfp112	0.007483511	0.012571237	0.001019196	0.001461919	1.679858179	0.001368625	1
Cbfa2t3	0.014079148	0.023633926	0.001374624	0.002118174	1.678647471	7.48230190092028e-05	1
Fam167a	0.004693049	0.007877975	0.000769769	0.001192768	1.678647471	0.030327316	1
Gm40849	0.003932014	0.002346631	0.000704866	0.00062648	0.596801228	0.104501856	1
Il17b	0.001902588	0.003184713	0.00049081	0.00072952	1.67388535	0.131096634	1
Calcrl	0.001902588	0.003184713	0.00049081	0.000767072	1.67388535	0.182703269	1
Ptprcap	0.005327245	0.003184713	0.001254289	0.00072952	0.597816197	0.240568126	1
Gm26582	0.006215119	0.010392223	0.000903162	0.001355173	1.672087407	0.00854428	1
Lrrc8e	0.006722476	0.004022796	0.000937672	0.000819565	0.598409857	0.042362886	1
Pdlim3	0.026889904	0.016091183	0.00194163	0.001629169	0.598409857	0.000213224	1
Itga8	0.002409944	0.004022796	0.000552248	0.000819565	1.669248549	0.091145439	1
Rbl2	0.007229833	0.012068388	0.000954207	0.001433521	1.669248549	0.004437229	1
Zfp354b	0.002409944	0.004022796	0.000580653	0.000819565	1.669248549	0.065299218	1
Gm27199	0.005834602	0.009721757	0.000876363	0.001270415	1.666224548	0.006494439	1
Olfr328	0.002917301	0.004860878	0.00060745	0.000900521	1.666224548	0.064043879	1
Gm36595	0.001395231	0.000838082	0.000457084	0.000374676	0.600676561	0.445745377	1
Gm40614	0.002790462	0.001676165	0.000646032	0.00052965	0.600676561	0.280474296	1
Gm17477	0.002790462	0.001676165	0.000594135	0.000580284	0.600676561	0.11407287	1
Gm34961	0.001395231	0.000838082	0.000420411	0.000374676	0.600676561	0.339198271	1
Gm3752	0.004185693	0.002514247	0.000748956	0.000648414	0.600676561	0.121606122	1
Pax3	0.016615931	0.027656721	0.001483751	0.00236137	1.664470166	0.000210165	1
Stac2	0.003424658	0.005698961	0.000657988	0.000974656	1.664096547	0.045347687	1
Gm11457	0.003932014	0.006537043	0.000727335	0.001043425	1.662517708	0.023796959	1
Cacna1h	0.007864028	0.013074086	0.001026698	0.001470763	1.662517708	0.001356516	1
Arrdc2	0.009386098	0.015588334	0.001100764	0.001655646	1.660789519	0.00163453	1
Gm13546	0.007229833	0.004358029	0.000987356	0.000916415	0.602784198	0.022355907	1
Tnnt3	0.006468798	0.010727456	0.001004179	0.001548324	1.658338428	0.02663508	1
Cd248	0.006976154	0.011565538	0.000971159	0.00140452	1.657867309	0.003426498	1
Tmem86b	0.007483511	0.012403621	0.001003284	0.001433041	1.65746007	0.001852388	1
Dpp10	0.00152207	0.002514247	0.000439077	0.000648414	1.651860543	0.189940959	1
Gm34342	0.001014713	0.001676165	0.000358596	0.00052965	1.651860543	0.284679499	1
Phf19	0.00304414	0.005028495	0.000620475	0.000915839	1.651860543	0.063522192	1
Acoxl	0.00152207	0.002514247	0.000439077	0.000648414	1.651860543	0.189940959	1
Adam33	0.002536783	0.004190412	0.000566558	0.000869342	1.651860543	0.123747467	1
Arhgap6	0.00304414	0.005028495	0.000693924	0.000915839	1.651860543	0.033020677	1
Dkk2	0.001014713	0.001676165	0.000358596	0.00052965	1.651860543	0.284679499	1
Dcdc2b	0.000507357	0.000838082	0.00025363	0.000374676	1.651860543	0.449505673	1
Gm13056	0.000507357	0.000838082	0.00025363	0.000374676	1.651860543	0.449505673	1
Chd5	0.005073567	0.008380825	0.000839467	0.001203921	1.651860543	0.012353584	1
Gbp4	0.00152207	0.002514247	0.000439077	0.000648414	1.651860543	0.189940959	1
Plxna4	0.002029427	0.00335233	0.000506874	0.000748409	1.651860543	0.130018439	1
Svopl	0.00152207	0.002514247	0.000474309	0.000690391	1.651860543	0.191549806	1
A230083G16Rik	0.000507357	0.000838082	0.00025363	0.000374676	1.651860543	0.449505673	1
Prss53	0.001014713	0.001676165	0.000358596	0.00052965	1.651860543	0.284679499	1
Themis	0.000507357	0.000838082	0.00025363	0.000374676	1.651860543	0.449505673	1
Gm26789	0.001014713	0.001676165	0.000358596	0.00052965	1.651860543	0.284679499	1
Gm31135	0.000507357	0.000838082	0.000310658	0.000374676	1.651860543	0.26723208	1
5033428I22Rik	0.001014713	0.001676165	0.000439263	0.00052965	1.651860543	0.116615857	1
Nod2	0.00152207	0.002514247	0.000439077	0.000648414	1.651860543	0.189940959	1
Gm3248	0.004058853	0.00670466	0.000716098	0.001056629	1.651860543	0.032035028	1
Ppp1r3e	0.00608828	0.01005699	0.000912134	0.001291915	1.651860543	0.004777273	1
5730403I07Rik	0.000507357	0.000838082	0.00025363	0.000443376	1.651860543	0.69228455	1
Gm29562	0.00152207	0.002514247	0.000439077	0.000648414	1.651860543	0.189940959	1
Gm16141	0.002029427	0.00335233	0.000566817	0.000748409	1.651860543	0.063519534	1
Smim5	0.001014713	0.001676165	0.000358596	0.000580284	1.651860543	0.410988059	1
4930525G20Rik	0.001014713	0.001676165	0.000358596	0.00052965	1.651860543	0.284679499	1
Meox2	0.000507357	0.000838082	0.00025363	0.000374676	1.651860543	0.449505673	1
Ncf4	0.000507357	0.000838082	0.000310658	0.000374676	1.651860543	0.26723208	1
4632428C04Rik	0.000507357	0.000838082	0.00025363	0.000374676	1.651860543	0.449505673	1
Olig2	0.004058853	0.00670466	0.000716098	0.001056629	1.651860543	0.032035028	1
Cst6	0.000507357	0.000838082	0.00025363	0.000374676	1.651860543	0.449505673	1
Papss2	0.002536783	0.004190412	0.000620765	0.000961434	1.651860543	0.127267874	1
Zfp973	0.00304414	0.001843781	0.000620475	0.000555455	0.605682199	0.163554932	1
Bmx	0.00304414	0.001843781	0.000620475	0.000555455	0.605682199	0.163554932	1
Adam32	0.00304414	0.001843781	0.000620475	0.000555455	0.605682199	0.163554932	1
Fxyd5	0.013825469	0.008380825	0.00191322	0.001203921	0.606187355	0.032273892	1
Ackr1	0.015854896	0.026148173	0.001418298	0.002133067	1.649217566	6.15547017205338e-05	1
Glcci1	0.007737189	0.012738854	0.001018955	0.001471256	1.646444607	0.002464144	1
Tnnc1	0.007229833	0.011900771	0.000954207	0.001443522	1.646064541	0.007754991	1
S100a3	0.010400812	0.017096882	0.002322195	0.003420058	1.643802687	0.255302716	1
Slco2a1	0.003678336	0.006034194	0.000681836	0.001030386	1.640468401	0.060007565	1
F5	0.003297818	0.002011398	0.000693777	0.000580105	0.609917739	0.23699721	1
Xkrx	0.001648909	0.001005699	0.000490926	0.000410403	0.609917739	0.403490156	1
Lrriq4	0.001648909	0.001005699	0.000456977	0.000410403	0.609917739	0.311227631	1
Platr4	0.003297818	0.002011398	0.000670184	0.000580105	0.609917739	0.190403313	1
Gm6871	0.001648909	0.001005699	0.000456977	0.000410403	0.609917739	0.311227631	1
P4ha3	0.001648909	0.001005699	0.000456977	0.000410403	0.609917739	0.311227631	1
Gldn	0.001648909	0.001005699	0.000522675	0.000410403	0.609917739	0.516531114	1
Mfsd2b	0.001648909	0.001005699	0.000490926	0.000410403	0.609917739	0.403490156	1
4930539J05Rik	0.003170979	0.005196111	0.00063323	0.000930899	1.638645659	0.062933485	1
Gm26733	0.023592085	0.014415018	0.001836491	0.001596986	0.611010782	0.000503405	1
Samd11	0.002663623	0.004358029	0.000580512	0.000852887	1.636128538	0.089535148	1
Masp1	0.009639777	0.01575595	0.001129349	0.001697287	1.634472537	0.002778066	1
Krt222	0.012049721	0.007375126	0.001292692	0.001132908	0.612057801	0.011868229	1
Cnbd2	0.004312532	0.007039893	0.000738043	0.001108193	1.63242689	0.042040284	1
Fbxo48	0.004312532	0.007039893	0.000780429	0.001082539	1.63242689	0.017242209	1
1810010H24Rik	0.002156266	0.003519946	0.000552381	0.000766826	1.63242689	0.092527802	1
Npr3	0.004312532	0.007039893	0.000738043	0.001082539	1.63242689	0.031442538	1
H2-Eb1	0.011922882	0.019443513	0.001248522	0.00573812	1.630772962	0.241832282	1
Adad1	0.003551497	0.002179014	0.000670019	0.000603742	0.613548202	0.140981241	1
Plekhd1	0.003551497	0.002179014	0.000670019	0.000603742	0.613548202	0.140981241	1
Gm48623	0.007102993	0.011565538	0.00094586	0.00140452	1.628262535	0.007866257	1
3110004A20Rik	0.009005581	0.005531344	0.001122871	0.000989126	0.614212934	0.03007366	1
2410012E07Rik	0.005454084	0.00335233	0.000829521	0.000748409	0.614645783	0.068742954	1
AC110166.1	0.005454084	0.00335233	0.000885803	0.000748409	0.614645783	0.12642533	1
Slc32a1	0.011542364	0.018773047	0.001242518	0.001788999	1.626447304	0.000356779	1
Ccdc158	0.003297818	0.005363728	0.000645729	0.001003383	1.626447304	0.111772382	1
Rtn4r	0.004946728	0.008045592	0.000810305	0.00118074	1.626447304	0.022510953	1
Trpm3	0.001648909	0.002681864	0.000456977	0.000669622	1.626447304	0.187897609	1
Man1c1	0.007229833	0.011733155	0.000987356	0.001394246	1.622880534	0.003396656	1
Wnk4	0.007229833	0.011733155	0.000987356	0.001394246	1.622880534	0.003396656	1
Arhgap36	0.005580923	0.009051291	0.000839058	0.00122624	1.621826715	0.015835421	1
Dlx4os	0.005580923	0.009051291	0.00085802	0.001248946	1.621826715	0.01600856	1
Ampd1	0.001902588	0.001173315	0.000522565	0.000443248	0.616694603	0.366821665	1
Plb1	0.001902588	0.001173315	0.000522565	0.000443248	0.616694603	0.366821665	1
Gm15408	0.001902588	0.001173315	0.00049081	0.000443248	0.616694603	0.285921233	1
Lhb	0.001902588	0.001173315	0.000552499	0.000443248	0.616694603	0.465222098	1
Gm26765	0.003805175	0.002346631	0.000693448	0.00062648	0.616694603	0.130954574	1
Glipr1	0.001902588	0.001173315	0.000658769	0.000502662	0.616694603	0.651874651	1
Zfp872	0.001902588	0.001173315	0.00049081	0.000443248	0.616694603	0.285921233	1
Gpld1	0.003805175	0.002346631	0.000716275	0.00062648	0.616694603	0.162953719	1
Oas1a	0.005707763	0.003519946	0.000867241	0.000802635	0.616694603	0.05556374	1
Pkd1l2	0.005707763	0.003519946	0.0008856	0.000836913	0.616694603	0.047694172	1
Prss22	0.005707763	0.003519946	0.0008856	0.000802635	0.616694603	0.068751495	1
Ccdc88b	0.013444952	0.021790144	0.001297163	0.001948897	1.620693363	0.000484934	1
Ptpre	0.01065449	0.017264499	0.001249976	0.001783685	1.620396533	0.000688082	1
Cd83	0.007356672	0.011900771	0.00096248	0.001462859	1.617684118	0.013042302	1
Gm42851	0.010781329	0.017432115	0.001163152	0.00171104	1.616879967	0.0010914	1
Lect2	0.005961441	0.003687563	0.000921017	0.000784806	0.618569054	0.108868666	1
Chia1	0.001141553	0.001843781	0.000380324	0.000555455	1.615152531	0.281205623	1
Clec2l	0.002283105	0.003687563	0.000537552	0.000819829	1.615152531	0.173650388	1
9230102K24Rik	0.001141553	0.001843781	0.000380324	0.000555455	1.615152531	0.281205623	1
Mst1r	0.001141553	0.001843781	0.000380324	0.000603929	1.615152531	0.399803549	1
Kif19a	0.002283105	0.003687563	0.000537552	0.000784806	1.615152531	0.127233181	1
Gm26760	0.001141553	0.001843781	0.000380324	0.000555455	1.615152531	0.281205623	1
Cdnf	0.001141553	0.001843781	0.000380324	0.000555455	1.615152531	0.281205623	1
Pgpep1l	0.003424658	0.005531344	0.000657988	0.000960297	1.615152531	0.061591289	1
Vipr1	0.005707763	0.009218907	0.000867241	0.001237438	1.615152531	0.011879812	1
4930412M03Rik	0.003424658	0.005531344	0.000657988	0.000960297	1.615152531	0.061591289	1
Adcy5	0.005707763	0.009218907	0.000867241	0.00128205	1.615152531	0.020977192	1
1700028P14Rik	0.004058853	0.002514247	0.000780601	0.000648414	0.619447704	0.186097005	1
Bche	0.012049721	0.019443513	0.001254796	0.0018496	1.613606931	0.000756081	1
S1pr5	0.010273973	0.006369427	0.001230927	0.001030048	0.619957537	0.049242467	1
Zfp14	0.005200406	0.008380825	0.000848899	0.001203921	1.611571262	0.0166337	1
Wisp1	0.010400812	0.016761649	0.001184152	0.00176071	1.611571262	0.002008547	1
Svep1	0.004058853	0.006537043	0.000780601	0.001070017	1.61056403	0.023905544	1
2810032G03Rik	0.004058853	0.006537043	0.000716098	0.001043425	1.61056403	0.043159127	1
Enkur	0.010527651	0.006537043	0.001281886	0.001095964	0.620940349	0.031126853	1
Zfp78	0.002917301	0.004693262	0.00060745	0.000884934	1.608768529	0.087522839	1
6530409C15Rik	0.002156266	0.001340932	0.00052244	0.000473813	0.62187691	0.26301301	1
Ttll13	0.002156266	0.001340932	0.00052244	0.000473813	0.62187691	0.26301301	1
Serpinb9	0.004312532	0.002681864	0.000964818	0.000669622	0.62187691	0.367286522	1
Tomm20l	0.002156266	0.001340932	0.00052244	0.000473813	0.62187691	0.26301301	1
Hist1h3f	0.004693049	0.007542742	0.000790395	0.001120251	1.607215664	0.022963549	1
Cyp4x1	0.006468798	0.010392223	0.000920583	0.001313048	1.606515352	0.00842692	1
4930566F21Rik	0.028792491	0.017934965	0.002078376	0.001766741	0.62290424	0.000427116	1
Fchsd1	0.008878742	0.005531344	0.001101297	0.000960297	0.622987405	0.041001724	1
T2	0.005327245	0.008548441	0.000876773	0.001191994	1.604664528	0.009059461	1
Gm45507	0.001775748	0.00284948	0.000474197	0.000690173	1.604664528	0.185498679	1
Hr	0.003551497	0.005698961	0.000693618	0.000974656	1.604664528	0.04541626	1
Ucn2	0.001775748	0.00284948	0.000474197	0.000729753	1.604664528	0.255904942	1
Shroom1	0.003551497	0.005698961	0.000670019	0.000974656	1.604664528	0.060853328	1
Lrrc6	0.001775748	0.00284948	0.000474197	0.000690173	1.604664528	0.185498679	1
Dok7	0.001775748	0.00284948	0.000537795	0.000690173	1.604664528	0.09078221	1
Olfr482	0.009512938	0.015253101	0.001136586	0.001604461	1.603405967	0.001263063	1
Plxnc1	0.014332826	0.02296346	0.001350672	0.002010547	1.602158544	0.000444787	1
Gm26669	0.004185693	0.00670466	0.00077014	0.001056629	1.601804163	0.023756058	1
Acan	0.010781329	0.017264499	0.001163152	0.001703095	1.601333044	0.001423683	1
Tmem51os1	0.002409944	0.003855179	0.000552248	0.000802377	1.599696526	0.125602993	1
Gm17134	0.002409944	0.003855179	0.000552248	0.000802377	1.599696526	0.125602993	1
Gm10371	0.002409944	0.003855179	0.000580653	0.000836665	1.599696526	0.127256289	1
Clhc1	0.002409944	0.003855179	0.000552248	0.000802377	1.599696526	0.125602993	1
Filip1l	0.002409944	0.003855179	0.000580653	0.000802377	1.599696526	0.091851459	1
Raver1	0.007229833	0.004525645	0.000970923	0.000869061	0.625968206	0.051607001	1
Rhcg	0.002409944	0.001508548	0.000552248	0.000502512	0.625968206	0.242240501	1
Lrrc74b	0.002409944	0.001508548	0.000552248	0.000502512	0.625968206	0.242240501	1
Mppe1	0.004819888	0.003017097	0.000800413	0.000710122	0.625968206	0.120366983	1
Ldlrad4	0.002409944	0.001508548	0.000580653	0.000502512	0.625968206	0.306069572	1
Gdf6	0.00304414	0.004860878	0.000620475	0.000931203	1.596798525	0.115998167	1
C78859	0.00304414	0.004860878	0.000620475	0.000900521	1.596798525	0.086405306	1
Prox2	0.00304414	0.004860878	0.000645887	0.000900521	1.596798525	0.064128339	1
Edil3	0.013444952	0.021454911	0.001333856	0.001905789	1.595759619	0.000233753	1
Tekt2	0.024606799	0.015420717	0.001852257	0.001612927	0.626685237	0.000847455	1
Rin3	0.014079148	0.02246061	0.001465276	0.002073409	1.595310362	0.000142736	1
Smkr-ps	0.009893455	0.00620181	0.001211562	0.001043768	0.626859898	0.039966065	1
Ccdc65	0.009893455	0.00620181	0.001114729	0.00101649	0.626859898	0.01775399	1
A230083N12Rik	0.003678336	0.005866577	0.000681836	0.000988802	1.594899835	0.060079659	1
Nrp1	0.008625063	0.013744552	0.001130389	0.001580294	1.593559583	0.003177097	1
Mettl7a3	0.004312532	0.006872276	0.000738043	0.00109562	1.593559583	0.055779955	1
Rab37	0.005073567	0.003184713	0.000800214	0.00072952	0.627707006	0.091022817	1
Cnih3	0.004946728	0.007877975	0.000790199	0.001144681	1.592562985	0.029670411	1
Gm20628	0.014840183	0.023633926	0.001408311	0.001981075	1.592562985	7.17797744524558e-05	1
5830473C10Rik	0.004946728	0.007877975	0.000829925	0.001168972	1.592562985	0.022770389	1
Galnt17	0.011161847	0.017767348	0.001210163	0.001774959	1.591792887	0.00182001	1
Pla2g4c	0.006849315	0.010895072	0.000946098	0.00138528	1.590680523	0.014115353	1
Irx6	0.006849315	0.010895072	0.000946098	0.001344098	1.590680523	0.008176341	1
Pld2	0.009386098	0.014917868	0.00112962	0.00160499	1.589357712	0.002221402	1
Izumo1r	0.002663623	0.001676165	0.000607598	0.00052965	0.629280207	0.280593044	1
AC123724.1	0.002663623	0.001676165	0.000580512	0.00052965	0.629280207	0.223365944	1
Emp2	0.015728057	0.024974858	0.001511824	0.00269921	1.587917554	0.026309472	1
Cpa6	0.000634196	0.001005699	0.000283549	0.000473952	1.585786121	0.658118099	1
Fam163a	0.001268392	0.002011398	0.000400872	0.000626675	1.585786121	0.388667492	1
H3f3aos	0.002536783	0.004022796	0.000566558	0.000819565	1.585786121	0.123854917	1
Nebl	0.008878742	0.014079785	0.00113014	0.001579799	1.585786121	0.002365474	1
5330413P13Rik	0.000634196	0.001005699	0.000283549	0.000410403	1.585786121	0.442222575	1
6430503K07Rik	0.000634196	0.001005699	0.000283549	0.000410403	1.585786121	0.442222575	1
Dcst2	0.000634196	0.001005699	0.000283549	0.000410403	1.585786121	0.442222575	1
Tnc	0.000634196	0.001005699	0.000283549	0.000410403	1.585786121	0.442222575	1
Gm9903	0.001268392	0.002011398	0.000400872	0.000580105	1.585786121	0.276944332	1
B230303O12Rik	0.000634196	0.001005699	0.000283549	0.000410403	1.585786121	0.442222575	1
Gm44702	0.003805175	0.006034194	0.000716275	0.001030386	1.585786121	0.060094675	1
Ampd3	0.001268392	0.002011398	0.000400872	0.000580105	1.585786121	0.276944332	1
Gm48529	0.001268392	0.002011398	0.000400872	0.000580105	1.585786121	0.276944332	1
Nt5e	0.009512938	0.015085484	0.001107911	0.00168168	1.585786121	0.009886662	1
Entpd3	0.000634196	0.001005699	0.000283549	0.000410403	1.585786121	0.442222575	1
Hist1h1t	0.004439371	0.007039893	0.00076996	0.001082539	1.585786121	0.031498159	1
Spata9	0.000634196	0.001005699	0.000283549	0.000410403	1.585786121	0.442222575	1
Gm47096	0.001268392	0.002011398	0.000439179	0.000580105	1.585786121	0.19280145	1
Adam21	0.000634196	0.001005699	0.000283549	0.000410403	1.585786121	0.442222575	1
Myo7b	0.000634196	0.001005699	0.000283549	0.000410403	1.585786121	0.442222575	1
March3	0.000634196	0.001005699	0.000283549	0.000410403	1.585786121	0.442222575	1
Ptgdr2	0.000634196	0.001005699	0.000283549	0.000410403	1.585786121	0.442222575	1
Sprn	0.003805175	0.006034194	0.000693448	0.001002744	1.585786121	0.059275981	1
[truncated: 14,393 more rows]
