# Supplementary material for: Gastrulation-stage gene expression in Nipbl+/− mouse embryos foreshadows the development of syndromic birth defects
Source: Sci Adv. 2024 Mar 20;10(12):eadl4239. doi: 10.1126/sciadv.adl4239 (PMC10954218; doi:10.1126/sciadv.adl4239)
Supplement: Supplementary file 2 — Data S1 to S45 [file sciadv.adl4239_data_s1_to_s45.zip › Supplementary Data2/Data_S32.csv]

Gene	Avg_Expr_Wildtype	Avg_Expr_Nipbl+/-	SE_Wildtype	SE_Nipbl+/-	Avg_FC	P_Val	Bon_P_Val
Dctn3	2.83655369	2.720898986	0.018332438	0.019917668	0.959227035	3.05432861973307e-06	0.050057392
B3gnt5	0.276317179	0.310980823	0.005711566	0.006326315	1.125448749	3.06499031587264e-06	0.050232126
Snrpd2	11.42001901	11.12629779	0.041575952	0.044788013	0.974280146	3.06859050123837e-06	0.05029113
Rac3	0.329743427	0.36765604	0.006573169	0.007306052	1.114976098	3.07669048492509e-06	0.05042388
Pja2	0.244219195	0.275436668	0.005384233	0.005946561	1.12782563	3.10034524008849e-06	0.050811558
Rrs1	3.550839404	3.391352144	0.022678555	0.023638955	0.955084631	3.10130821870466e-06	0.05082734
Cc2d1a	0.079611445	0.097838036	0.003012535	0.003464977	1.228944348	3.10435913535423e-06	0.050877342
Zfp512	0.522753669	0.555392696	0.008127662	0.008522372	1.062436724	3.10447090033785e-06	0.050879174
Cdh5	0.02006124	0.0356663	0.001786295	0.002842727	1.777871208	3.11694227692066e-06	0.051083567
Litaf	1.008341252	1.086478564	0.011914648	0.013268449	1.07749094	3.11856925188029e-06	0.051110231
Megf8	0.0930208	0.118114083	0.003194105	0.003959665	1.269759913	3.12027072814216e-06	0.051138117
Usp6nl	0.082145497	0.103823134	0.00300163	0.003610733	1.263893193	3.12678985221472e-06	0.051244959
Gtf3c5	0.203252033	0.223647246	0.004977069	0.005233342	1.100344449	3.12707207195317e-06	0.051249584
Smagp	0.103579347	0.131061439	0.003662942	0.0046166	1.265324044	3.12864781369314e-06	0.051275409
Rbm22	1.454228698	1.531452302	0.013563378	0.014286419	1.053102792	3.14236839615512e-06	0.051500276
Nelfa	0.880582832	0.929766703	0.010534758	0.011061779	1.055853771	3.16422300309148e-06	0.051858451
Prrx1	0.071164608	0.096372298	0.002952842	0.003906893	1.354216662	3.17079555677975e-06	0.051966168
Spag5	0.281913209	0.319530964	0.005644226	0.006401186	1.133437362	3.17416626053431e-06	0.052021411
6330403K07Rik	0.180867913	0.208623427	0.004702268	0.005307193	1.153457373	3.20908165671604e-06	0.052593639
Cdk17	0.12543554	0.149749603	0.00378803	0.004387985	1.193837113	3.21255179806734e-06	0.052650511
Tmem209	0.317812269	0.352021497	0.006059661	0.006683277	1.107639735	3.21728536204174e-06	0.05272809
Zbed4	0.27885123	0.311835837	0.005720028	0.00631054	1.118287473	3.23157594080662e-06	0.052962298
Gm10053	0.277373033	0.231342372	0.005651184	0.005338263	0.834047813	3.240700548432e-06	0.053111841
Rbpj	0.315172632	0.350189325	0.006027214	0.006669346	1.111103214	3.25425663645205e-06	0.053334012
Ak6	2.172209904	2.074996946	0.01614201	0.017537242	0.955246978	3.2760219010168e-06	0.053690723
Mapre1	4.289726534	4.109563943	0.023081968	0.023539206	0.958001381	3.27608162190873e-06	0.053691702
Gm46430	0.160489917	0.183095151	0.00435114	0.004760087	1.14085143	3.28720135782808e-06	0.053873943
Kdm3a	0.146447049	0.172346403	0.004151592	0.004749541	1.17685132	3.32942785837369e-06	0.054565993
Rbm4b	1.089642065	1.160376206	0.011859569	0.012824497	1.064915024	3.33137945333689e-06	0.054597978
C530008M17Rik	0.32805406	0.372297545	0.006889956	0.007839893	1.134866446	3.33209311122112e-06	0.054609674
Arel1	0.068736142	0.090020765	0.002725503	0.003399819	1.309656931	3.34196126240369e-06	0.054771403
Fpgs	0.300601837	0.331134726	0.006101652	0.006627024	1.101572528	3.34704447318317e-06	0.054854712
Uqcr11	5.051420125	4.872236472	0.026322888	0.028686391	0.964528064	3.34802020063555e-06	0.054870703
Tgfbr3	0.054904445	0.072798339	0.002510869	0.003077202	1.325909744	3.38278561096889e-06	0.055440473
Ankrd49	0.556118678	0.594601197	0.008491991	0.009053689	1.069198393	3.44364842751809e-06	0.056437954
Dab2ip	0.257945307	0.295712715	0.005712504	0.006510936	1.146416343	3.45184239656224e-06	0.056572245
Tlk1	0.405342625	0.441065103	0.006995269	0.007573753	1.088129094	3.46141764244866e-06	0.056729174
Rad21	1.151515152	1.232197386	0.012039035	0.013208046	1.070066151	3.46344195772322e-06	0.05676235
Zbtb10	0.118466899	0.142665201	0.003650275	0.00423389	1.204262137	3.4743906903969e-06	0.056941789
Fdft1	0.42318657	0.460119702	0.007338288	0.008013536	1.087273877	3.51482223291985e-06	0.057604422
Coro2b	0.043923556	0.059362404	0.002234262	0.002756288	1.351493573	3.53109599504722e-06	0.057871132
Slc44a2	0.148347587	0.177354342	0.00419792	0.004911194	1.195532367	3.54307179657959e-06	0.058067404
Cachd1	0.484320557	0.535116648	0.008718408	0.009731374	1.104881137	3.55023884004215e-06	0.058184864
Srrd	0.61250132	0.65494076	0.008583376	0.009154261	1.069288732	3.55076582515332e-06	0.058193501
Ubxn1	3.004751346	3.127641383	0.019107249	0.020841784	1.040898571	3.55105183716203e-06	0.058198189
Polr3d	0.858409883	0.909490656	0.010566033	0.011183399	1.059506273	3.56651749930395e-06	0.058451655
Smarcd3	0.886706789	0.975082448	0.014999667	0.017119166	1.099667285	3.57000101137406e-06	0.058508747
Tmx3	0.300179495	0.332111885	0.00592025	0.006514268	1.10637765	3.5706013760252e-06	0.058518586
Trip10	0.443670151	0.479296446	0.00749897	0.008048384	1.080299057	3.57311856541351e-06	0.05855984
Dda1	1.432583676	1.525955784	0.013693781	0.015015912	1.065177419	3.58130586478755e-06	0.058694022
Ankib1	0.094182241	0.115793331	0.003261361	0.003824417	1.229460355	3.5822550463145e-06	0.058709578
Arih2	0.342836026	0.373518994	0.006317673	0.006761304	1.089497502	3.59137776497802e-06	0.05885909
Tysnd1	0.398479569	0.427751313	0.006888663	0.007253436	1.073458581	3.61828130423361e-06	0.059300012
C430049E01Rik	0.078133249	0.055698058	0.003251418	0.002813753	0.712859873	3.61993233211678e-06	0.059327071
Tubgcp3	0.223946785	0.25137413	0.00506618	0.005555812	1.122472599	3.62113941907053e-06	0.059346854
Kctd9	0.114771407	0.135702944	0.003655103	0.004128376	1.182375878	3.62323514871862e-06	0.059381201
Pdcd2	0.739626227	0.787101502	0.009590736	0.010186301	1.064188198	3.65246763423121e-06	0.059860292
Adamts9	0.091331433	0.114694027	0.003405206	0.004097664	1.255800151	3.67915435006219e-06	0.060297661
Nkiras2	0.681554218	0.72199829	0.009145408	0.009622369	1.059340946	3.69015567901234e-06	0.060477961
Dock7	0.277900961	0.31366801	0.005617766	0.006364242	1.128704303	3.71732568999974e-06	0.060923251
Prox1	0.056065885	0.073775498	0.0026318	0.003212025	1.315871448	3.7332224822431e-06	0.061183783
Caprin2	0.096821877	0.11701478	0.003312622	0.003792431	1.208557227	3.76052323781716e-06	0.061631215
Enc1	0.138105797	0.169414926	0.004228071	0.005089549	1.226703949	3.77030719963991e-06	0.061791565
Mef2d	0.083306937	0.103945279	0.003098824	0.003665674	1.247738578	3.7927163248467e-06	0.062158828
Ppp1r35	0.774047091	0.829363625	0.009737568	0.010574907	1.071464042	3.80588398288973e-06	0.062374633
Blmh	2.826311899	2.700256504	0.01915169	0.020665931	0.955399333	3.81485369284097e-06	0.062521637
Fam19a5	0.20145708	0.235128863	0.004893345	0.005651281	1.167141226	3.82072632414164e-06	0.062617884
Rplp2	43.51926935	45.10272383	0.112443024	0.157050204	1.036385135	3.82552934553803e-06	0.0626966
Asb1	0.067363531	0.086112129	0.002710673	0.003260096	1.278319708	3.8280864276105e-06	0.062738508
Nr2c2	0.180339985	0.207035544	0.0045244	0.005080824	1.148029062	3.8291863073218e-06	0.062756534
Brd4	1.43902439	1.527055087	0.013347367	0.014478404	1.061173874	3.83613426635107e-06	0.062870404
Nbdy	0.969802555	1.041284964	0.011111351	0.01226159	1.073708208	3.84627351223224e-06	0.063036577
Zbtb18	0.066730018	0.087577867	0.002720536	0.003390044	1.312420857	3.86257832880394e-06	0.063303796
Ccdc84	0.135888502	0.158910468	0.003951012	0.004445166	1.169418058	3.8687749074101e-06	0.063405352
4930579G24Rik	0.356878893	0.387932087	0.006560042	0.007002139	1.087013255	3.87743680368376e-06	0.063547312
1700008J07Rik	0.188575652	0.217662147	0.004654642	0.005276819	1.154243112	3.90857117804824e-06	0.064057573
Slc25a36	0.259212332	0.285941126	0.005515688	0.005953735	1.10311544	3.95924619621515e-06	0.064888086
Zfp668	0.256572696	0.286429706	0.005436174	0.005990849	1.116368618	3.97663302842543e-06	0.065173039
3110070M22Rik	0.021645022	0.032490534	0.001553885	0.002004778	1.50106266	3.98943591783388e-06	0.065382865
Nudt22	0.209059233	0.240136802	0.004909771	0.005565498	1.148654371	4.0058756590006e-06	0.065652296
Stam	0.247597931	0.279101014	0.005275732	0.005859817	1.127234841	4.01449561996061e-06	0.065793569
Nkx6-1	0.019216556	0.030414071	0.001495158	0.002034586	1.582701469	4.02200567795755e-06	0.065916651
Sec11c	0.306303453	0.334554782	0.006146463	0.006569768	1.09223314	4.02249815773947e-06	0.065924722
Rnf19b	0.103790518	0.124587761	0.003416607	0.003891506	1.200377096	4.03334406196962e-06	0.066102476
Cdkn1a	0.571639742	0.676193966	0.012451303	0.015617637	1.1829023	4.03747045271905e-06	0.066170103
Map1lc3b	3.897159751	3.728716257	0.024198057	0.025242854	0.956777883	4.08246516132829e-06	0.066907522
E2f5	1.397212544	1.491388787	0.01328673	0.014601236	1.067402947	4.0913441114004e-06	0.067053039
Tspan9	0.214655263	0.247709784	0.005539864	0.006259213	1.153988865	4.14095884693856e-06	0.067866175
Gtf3c6	2.30799282	2.19763039	0.016371239	0.017364645	0.952182507	4.15357855898999e-06	0.068072999
Med15	0.213493823	0.238182484	0.00496201	0.00537962	1.115641103	4.15777368749068e-06	0.068141753
Mrpl45	1.783549784	1.679980457	0.014769269	0.015185037	0.94193079	4.18836606531104e-06	0.068643131
Mtx3	0.059022279	0.075607671	0.002569155	0.00305185	1.281002235	4.196465042704e-06	0.068775866
Tnfrsf1a	0.420441347	0.460852571	0.007260337	0.007959799	1.096116198	4.20261543073817e-06	0.068876664
Abcd3	0.213916165	0.240625382	0.00495109	0.005435391	1.124858337	4.21058055268366e-06	0.069007205
Ncln	0.674585577	0.715524612	0.009203441	0.009717413	1.060687682	4.22747124427544e-06	0.069284026
Pacs2	0.119100412	0.144375229	0.003638917	0.004289875	1.212214356	4.22864147331153e-06	0.069303205
Nelfb	0.870235456	0.914254306	0.010686899	0.011107003	1.05058269	4.23923607457224e-06	0.06947684
Pank1	0.158272622	0.184194455	0.004343053	0.00490778	1.16377964	4.24637533302455e-06	0.069593845
Zfp207	4.168619998	3.985953341	0.024053379	0.024778979	0.956180545	4.27829199927707e-06	0.070116928
Vps52	0.268715025	0.299743496	0.005465416	0.006026988	1.115469803	4.28029798219348e-06	0.070149804
F11r	0.578080456	0.639672652	0.009778443	0.011099765	1.106546061	4.30229867754423e-06	0.070510373
Lss	0.086052159	0.105411017	0.003119617	0.003619566	1.22496656	4.30614881725665e-06	0.070573473
C77080	0.0559603	0.072798339	0.002530533	0.003052861	1.300892579	4.37363411699708e-06	0.07167949
Nr1h2	0.544398691	0.581531697	0.00828811	0.008788457	1.068209212	4.38617085104704e-06	0.071884954
Wdfy2	0.087530356	0.10748748	0.003150858	0.003679627	1.228002321	4.39013488696618e-06	0.071949921
Cxadr	0.358779432	0.404299499	0.006732096	0.007690523	1.126874796	4.39155904986218e-06	0.071973261
Mast2	0.11424348	0.137779406	0.003550103	0.00414344	1.206015488	4.39658502863743e-06	0.072055632
Foxd1	0.006123957	0.013191645	0.00081548	0.001330145	2.154104699	4.42560143410476e-06	0.072531182
Tsc22d3	0.853764122	0.911078539	0.011421644	0.01235205	1.067131443	4.42970397467615e-06	0.072598418
Frrs1	0.1613346	0.194332478	0.004479202	0.005371671	1.204530695	4.43669553255442e-06	0.072713003
Leng1	0.182662866	0.210089166	0.004548993	0.005113861	1.150147103	4.46212511752139e-06	0.073129769
Mapk8ip1	0.135782916	0.157444729	0.004096855	0.004557532	1.159532685	4.47331888215052e-06	0.073313223
Tmed4	0.858304297	0.910712105	0.010526238	0.011233851	1.061059705	4.47633097024643e-06	0.073362588
Cdan1	0.095660437	0.115304751	0.003364582	0.003857292	1.205354637	4.49169574203719e-06	0.073614402
Arl6ip6	1.226269665	1.295712715	0.013117155	0.013969804	1.05662951	4.51613976196861e-06	0.074015015
Slc7a1	0.052475979	0.069011848	0.002469385	0.002992129	1.315113104	4.52351958182606e-06	0.074135962
Phf5a	8.421180446	8.661414438	0.033897343	0.03715187	1.028527354	4.60413265180112e-06	0.07545713
Setx	0.235033259	0.263100037	0.005259257	0.005772628	1.119416194	4.60552957346128e-06	0.075480024
Brd3	2.37630662	2.498717479	0.016838658	0.018902746	1.051513074	4.60957335121339e-06	0.075546298
Mien1	1.607433217	1.51154269	0.014003633	0.014505638	0.940345561	4.62483332839353e-06	0.075796393
Tjap1	0.461936438	0.495786002	0.007346002	0.007837387	1.073277538	4.63966084835708e-06	0.076039402
Cgnl1	0.328793158	0.379015512	0.007664003	0.008990374	1.152747565	4.65030862223728e-06	0.076213908
Nipa2	0.762327104	0.803468914	0.009740737	0.010208881	1.05396871	4.65980637277272e-06	0.076369567
Galk1	2.869390772	2.744472945	0.020725302	0.022481151	0.956465383	4.67398361668646e-06	0.076601917
Ikzf2	0.048358146	0.065225357	0.002538256	0.003097879	1.348797727	4.68202003446792e-06	0.076733626
Arhgdib	0.037694013	0.051911567	0.002824522	0.002744862	1.377183339	4.70109609018017e-06	0.077046264
Tmem200a	0.008763594	0.016855991	0.000957756	0.001464167	1.923410756	4.74140590456476e-06	0.077706901
Abcb7	0.173899271	0.199462563	0.004463127	0.004993741	1.147000565	4.75082850509992e-06	0.077861328
Ngfr	0.045084996	0.062904605	0.002462216	0.003223998	1.39524476	4.76647198662372e-06	0.078117709
Palm	0.293105269	0.32747038	0.00589075	0.006517776	1.117244945	4.77054151429926e-06	0.078184405
Lat	0.014359624	0.024062538	0.001416838	0.001916895	1.675708081	4.78049576201856e-06	0.078347545
Asxl1	0.506915848	0.553071943	0.007936414	0.008803184	1.091052776	4.78368844329264e-06	0.07839987
Gtf2e2	2.428888185	2.315988763	0.01701224	0.018093203	0.953518065	4.82542464859758e-06	0.079083885
Dolk	0.183085207	0.211554904	0.004517681	0.00514722	1.15549971	4.84148353340445e-06	0.079347074
Fus	5.304614085	5.106021742	0.028190671	0.029345039	0.962562339	4.85627744951412e-06	0.079589531
Ubald2	2.753457924	2.901673385	0.019908694	0.022477968	1.053828845	4.85920361073362e-06	0.079637488
Spsb4	0.22848696	0.262733602	0.005757912	0.006761393	1.149884448	4.86764915194485e-06	0.079775902
Cenpb	0.255200084	0.292048369	0.005587534	0.006387892	1.144389783	4.90451246694562e-06	0.080380055
Scly	0.202407349	0.227311592	0.005139351	0.005616315	1.123040211	4.91168573991336e-06	0.080497618
Apbb1	0.44345898	0.485525834	0.007580137	0.008476205	1.094860755	4.93031809450754e-06	0.080802983
Papd5	0.213493823	0.245266887	0.004898691	0.005573017	1.148824274	4.93090259435009e-06	0.080812563
Xpnpep3	0.123640587	0.145230243	0.003789846	0.004274147	1.174616253	4.95635390371959e-06	0.081229684
Pak2	0.769929258	0.81641627	0.009920882	0.010556868	1.06037829	5.00612499097894e-06	0.082045382
Sephs2	1.571745328	1.456821791	0.015090656	0.015212495	0.926881579	5.00857868218075e-06	0.082085596
Wee1	0.50269243	0.547331135	0.007974523	0.008790223	1.088799239	5.01079207364694e-06	0.082121871
Immt	2.58452117	2.455233907	0.017905107	0.018906537	0.949976319	5.03282104179197e-06	0.082482904
Garnl3	0.047935804	0.063393184	0.002361647	0.002870187	1.322460019	5.04221646854348e-06	0.082636886
Fbxo45	0.150353711	0.174911445	0.004105708	0.00465387	1.163333073	5.07550797257795e-06	0.0831825
Rhobtb2	0.076971809	0.095517283	0.002935521	0.003431818	1.240938535	5.15648022209769e-06	0.084509554
Jmjd4	0.21053743	0.23732747	0.004852811	0.005343899	1.127245974	5.24564027195145e-06	0.085970798
Trim12c	0.089430894	0.110174667	0.003307633	0.003852395	1.231953096	5.26493794198917e-06	0.086287068
Fam162a	5.737197762	5.499083914	0.031375804	0.03199429	0.958496489	5.28943151885779e-06	0.086688493
Pptc7	0.169992609	0.198607549	0.004369367	0.005023215	1.168330492	5.29483887279639e-06	0.086777114
Commd1	3.642276423	3.779894955	0.020542828	0.022589717	1.03778366	5.30383758383007e-06	0.086924594
Nkrf	0.141167775	0.162086234	0.004070749	0.004471362	1.148181544	5.31269085957296e-06	0.08706969
Pcdhgc4	0.026713124	0.038719922	0.001703395	0.002173919	1.449471856	5.3408794465877e-06	0.087531673
Far1	0.608172315	0.647856358	0.008686061	0.00924635	1.065251313	5.42076917508229e-06	0.088840986
Tnk2	0.115088164	0.141077318	0.003553502	0.004259695	1.225819519	5.42979182762349e-06	0.088988858
Prss23	0.022806462	0.035422011	0.001577071	0.002184197	1.553156766	5.44729457982601e-06	0.089275711
Alg13	0.334494774	0.368877489	0.006398783	0.007025607	1.102789992	5.50973887325464e-06	0.09029911
Srp14	3.65631929	3.791010138	0.020989078	0.022961199	1.036837824	5.53484746411851e-06	0.090710615
Sag	0.041389505	0.056797362	0.0021788	0.002738472	1.372264828	5.54310208117825e-06	0.0908459
Bach1	0.153521275	0.180652254	0.004168881	0.004777726	1.176724549	5.55682657619158e-06	0.091070831
Lyrm4	0.255728012	0.20214975	0.005801387	0.005087233	0.790487316	5.55964971425794e-06	0.091117099
Hectd4	0.078450005	0.097227312	0.002969177	0.003473526	1.239353793	5.56487367424049e-06	0.091202715
Arpp19	6.285503115	6.117869794	0.028420277	0.030904117	0.973330167	5.56587008891649e-06	0.091219045
Snrnp25	2.334072432	2.494075974	0.017396904	0.020476629	1.068551233	5.58319777630274e-06	0.091503028
Plekhg2	0.371555274	0.406620252	0.007005309	0.007678477	1.094373516	5.59817703816661e-06	0.091748523
Bud13	0.263013409	0.288506168	0.005529013	0.005917203	1.096925701	5.61855217796729e-06	0.092082452
Ppp2r3d	0.186358357	0.210333455	0.004655688	0.005106794	1.128650514	5.64198835583465e-06	0.092466547
Myrf	0.174743955	0.209478441	0.004806189	0.005729119	1.198773607	5.65094701488936e-06	0.092613371
Oaz2	1.675324675	1.783315012	0.015254388	0.016847104	1.064459348	5.68207756905432e-06	0.093123569
Snf8	2.447999155	2.562843532	0.017385732	0.019213445	1.046913569	5.71157485093924e-06	0.093607
Fam193a	0.266920072	0.294857701	0.005606503	0.006085851	1.104666649	5.79870053231449e-06	0.095034903
Elavl1	4.008446838	3.80762184	0.023748204	0.023341645	0.949899548	5.81934606829224e-06	0.095373263
Rasgrp2	0.95407032	1.090020765	0.016644921	0.020029501	1.142495204	5.85835140395843e-06	0.096012521
Icam2	0.011614402	0.023085379	0.001252589	0.002173614	1.987651154	5.86529558604379e-06	0.096126329
Lrrc41	0.402914159	0.437767192	0.007039431	0.007594145	1.086502378	5.90729729673502e-06	0.096814695
Ahnak	0.442508711	0.531452302	0.013137684	0.015610021	1.20099851	5.92103975502515e-06	0.097039921
Wdr19	0.04825256	0.06302675	0.002396123	0.002831928	1.306184566	5.95952763042221e-06	0.097670698
Upp1	0.538908246	0.441797972	0.01295177	0.0116353	0.819801841	5.99449639479734e-06	0.098243801
Scarf2	0.03589906	0.050445829	0.002019508	0.00257439	1.405213071	6.10850889593382e-06	0.100112352
Inf2	0.097983317	0.121778429	0.00339056	0.004083592	1.242848602	6.11931410114452e-06	0.100289439
Cep76	0.140534262	0.165017711	0.003981705	0.004544429	1.174216935	6.12158523041898e-06	0.10032666
Ddit3	0.075176856	0.093807255	0.002892644	0.003411433	1.247820949	6.13136788095701e-06	0.100486988
Coq10a	0.084996305	0.105044583	0.003119099	0.003680135	1.235872353	6.16132672042229e-06	0.100977984
Csgalnact1	0.003906662	0.009649444	0.00067492	0.001147437	2.46999693	6.16229297471971e-06	0.10099382
Efr3a	0.613134833	0.651032124	0.008789163	0.009278753	1.061809066	6.17231931502877e-06	0.101158141
Slc45a4	0.052581565	0.068767558	0.002444186	0.002957711	1.307826395	6.19279736439825e-06	0.101493756
Setd3	0.657691902	0.689507756	0.009107947	0.009381687	1.048375013	6.20157621199106e-06	0.101637633
Cnot10	0.419385493	0.45327959	0.007047125	0.007564454	1.080818478	6.21080948684858e-06	0.101788957
Atp9b	0.104001689	0.12532063	0.003438701	0.003938197	1.204986487	6.25740906878669e-06	0.102552677
Wdhd1	0.376623377	0.407108831	0.006805164	0.007265862	1.080944138	6.29062360403823e-06	0.10309703
Usp24	0.1489811	0.178087211	0.004060505	0.004800367	1.19536781	6.29769716788758e-06	0.103212959
Dnaaf2	0.277584204	0.310614389	0.005590576	0.006234686	1.118991584	6.30034214072541e-06	0.103256307
Dvl1	0.076866223	0.097593746	0.002911024	0.003542465	1.269657102	6.30166823288995e-06	0.103278041
Def8	0.32245803	0.351410773	0.006158061	0.00663006	1.089787634	6.31045555140712e-06	0.103422056
Napa	2.149086686	2.049346525	0.015696346	0.016748711	0.953589513	6.31059157172535e-06	0.103424285
Neu1	0.126913737	0.146573837	0.003893217	0.004305088	1.154909157	6.32673123972253e-06	0.103688798
Gm9774	0.155949741	0.183095151	0.004139199	0.004775735	1.174065114	6.33755075568873e-06	0.103866119
Mtor	0.25878999	0.295468426	0.005386909	0.006207288	1.141730501	6.34377854267016e-06	0.103968187
Pak4	0.497835498	0.541590326	0.007725993	0.008500423	1.087890133	6.36559254977036e-06	0.104325696
Ap3b1	0.304825256	0.33174545	0.006086817	0.006476354	1.088313529	6.37242195646307e-06	0.104437623
Fastk	0.663499103	0.706730182	0.00900969	0.009654562	1.065156199	6.38152338565226e-06	0.104586787
Spns1	0.808362369	0.859411262	0.010062321	0.010793167	1.063151001	6.38491637367694e-06	0.104642394
H2afv	10.02439024	10.50079394	0.053730112	0.064824887	1.047524456	6.40528752993827e-06	0.104976257
Wnt3	0.157639109	0.116892635	0.004724117	0.003967852	0.741520524	6.43052202020993e-06	0.105389825
Ank3	0.169147925	0.191401002	0.004596577	0.005017286	1.131559854	6.45875072644374e-06	0.105852466
Arfrp1	1.026924295	1.084035666	0.011369628	0.012031963	1.055614003	6.54707817641096e-06	0.107300064
Il17ra	0.072853975	0.090265054	0.002867979	0.003337004	1.238985985	6.57849108146649e-06	0.10781489
Sys1	1.679970436	1.793941615	0.015621406	0.017447432	1.067841181	6.58910574685365e-06	0.107988854
Top3b	0.332383064	0.358006596	0.00629101	0.006647694	1.077090365	6.6315773397152e-06	0.108684921
Cchcr1	0.079611445	0.099181629	0.003005124	0.003564388	1.245821236	6.65361771763135e-06	0.109046141
Sertad2	0.318445782	0.349945035	0.006646004	0.007243548	1.098915592	6.69722691386585e-06	0.109760852
Xrcc1	0.925667828	0.984243313	0.010908976	0.011783089	1.063279162	6.72284740141407e-06	0.110180746
Zfp7	0.239995777	0.266153658	0.005428951	0.005975548	1.108993092	6.73003711700851e-06	0.110298578
Exosc2	1.594023862	1.736289239	0.014672225	0.017555821	1.089249214	6.73475038231201e-06	0.110375824
Gm12355	0.105479886	0.12580921	0.003463041	0.00394765	1.192731757	6.74433626134158e-06	0.110532927
Capn7	0.175905395	0.202638329	0.004478531	0.005052476	1.151973358	6.76290090482376e-06	0.110837183
Mrrf	0.596980256	0.642848418	0.008531778	0.009307405	1.076833634	6.76599166929926e-06	0.110887837
Brca1	0.19374934	0.220593624	0.00470736	0.005270427	1.138551615	6.76700126623376e-06	0.110904384
Rif1	0.825678387	0.87895444	0.010431196	0.011255953	1.064523977	6.7674629617868e-06	0.11091195
Mau2	0.312110654	0.34530353	0.005980035	0.006601683	1.106349707	6.79644675002408e-06	0.111386966
Npat	0.229753986	0.261023574	0.005127481	0.005800876	1.136100307	6.80367037198714e-06	0.111505354
Cstb	2.451589061	2.328569684	0.017781844	0.01857123	0.949820555	6.84011813727647e-06	0.112102696
5730507C01Rik	0.156055327	0.125687065	0.004373242	0.004148988	0.805400671	6.85766567331304e-06	0.112390283
Vps37b	0.296378418	0.328081104	0.005861079	0.006439147	1.106966918	6.89669266246066e-06	0.113029896
Orai3	0.185196917	0.207035544	0.004830908	0.005208439	1.117921117	6.94754620389508e-06	0.113863335
Zfp24	0.470911203	0.503603273	0.007464724	0.007971451	1.069423005	6.97826395960065e-06	0.114366768
Zfp637	0.655369021	0.70416514	0.00905447	0.009906763	1.074455943	6.98042214157906e-06	0.114402138
Tbkbp1	0.108964207	0.131672163	0.0035925	0.004167628	1.208398312	7.04144195814905e-06	0.115402192
Kdm5b	1.436384753	1.30487358	0.014794591	0.014267807	0.908442934	7.07763528477389e-06	0.115995365
Fbxo28	0.441558442	0.471845609	0.007246195	0.007683236	1.068591526	7.10873507793806e-06	0.116505059
Becn1	0.748600993	0.792231587	0.009584049	0.010134658	1.058282843	7.10907884940656e-06	0.116510693
Dab2	0.348115299	0.389397826	0.007599082	0.008591226	1.118588659	7.19171862583353e-06	0.117865077
Agap1	0.318973709	0.35385367	0.00605045	0.006681504	1.109350584	7.19768330277408e-06	0.117962832
Iffo2	0.037166086	0.052278002	0.001994854	0.002578615	1.406604984	7.27342572149086e-06	0.119204174
Tapbpl	0.138105797	0.167460608	0.004156262	0.005244606	1.212553074	7.31603784687874e-06	0.119902544
Zic5	0.285819871	0.2199829	0.00721372	0.006091484	0.769655723	7.36412780534393e-06	0.120690691
Prkag2	0.173899271	0.200684011	0.004527613	0.005111861	1.154024451	7.39165312931204e-06	0.121141803
Syndig1l	0.166613874	0.125687065	0.004840038	0.004091042	0.754361338	7.4233873906472e-06	0.121661896
Vav3	0.022489705	0.035788445	0.001609042	0.00229995	1.59132565	7.44796406251445e-06	0.122064683
Baz2b	0.415795587	0.451080982	0.007306868	0.007896709	1.084862362	7.47610818091772e-06	0.122525937
Susd4	0.082039911	0.106388176	0.003371076	0.004200221	1.296785609	7.47989396222518e-06	0.122587982
Pfkfb4	0.024918171	0.037742763	0.001735421	0.00237283	1.514668252	7.50693114844424e-06	0.123031095
Ranbp3	1.167352972	1.235251008	0.012142394	0.012990086	1.0581641	7.53341089642258e-06	0.123465071
Pla2g12a	0.472072643	0.506168316	0.007889258	0.008433323	1.072225479	7.54297678399624e-06	0.123621847
Ier5l	0.04804139	0.063271039	0.002340078	0.002810102	1.317011021	7.56377726102068e-06	0.123962746
Nubp1	1.070003168	1.13008428	0.011620096	0.012334639	1.056150406	7.56620733908107e-06	0.124002572
Zfp12	0.104424031	0.126542079	0.003434104	0.004012295	1.211809939	7.61509957370947e-06	0.124803867
Hoxd1	0.310210115	0.345792109	0.008109642	0.009139461	1.114702882	7.65487266862295e-06	0.125455708
Bag5	0.552951114	0.590692561	0.008174408	0.008736591	1.068254583	7.67415572935925e-06	0.125771738
Id3	9.131348326	9.794918774	0.06861392	0.082115865	1.072669492	7.71633721215631e-06	0.126463051
Rabgef1	0.103368177	0.123488457	0.003440717	0.003932002	1.194646761	7.72832680833932e-06	0.126659548
Plod1	0.18466899	0.208745572	0.004638818	0.005086957	1.130376967	7.74763506940571e-06	0.126975991
Zfp944	0.163551895	0.184438744	0.004383819	0.004739601	1.127707778	7.77766801148502e-06	0.127468201
Slmap	0.407031992	0.435324295	0.007144303	0.007496714	1.069508792	7.82934975262027e-06	0.128315213
Nrd1	0.699186992	0.740442164	0.009463211	0.010017563	1.059004491	7.83042107972252e-06	0.128332771
March7	0.617780593	0.661658727	0.008684416	0.00938492	1.071025433	7.83960239811882e-06	0.128483244
Stx16	0.82092704	0.88823745	0.010481895	0.011696515	1.081993169	7.84634598058306e-06	0.128593764
Rbfa	0.682821244	0.721387566	0.009358486	0.009899227	1.056480846	7.86272786633042e-06	0.128862247
Ankle1	0.071798121	0.088677171	0.002874671	0.00332205	1.235090423	7.96647360476539e-06	0.130562536
Trub2	0.456445993	0.491633077	0.007397242	0.007984107	1.07708926	7.97989388851133e-06	0.130782481
Cdyl	0.268081512	0.295346281	0.005690506	0.006134252	1.101703279	8.01659167155456e-06	0.131383921
1810055G02Rik	0.365536902	0.396360083	0.00660135	0.007068823	1.084323035	8.03921908632211e-06	0.131754762
Nrf1	0.766867279	0.819592036	0.009715089	0.01050122	1.068753432	8.06274874020296e-06	0.132140389
Sort1	0.135571745	0.158055454	0.003930946	0.004420288	1.165843616	8.07329884634569e-06	0.132313295
Csde1	2.349171154	2.489556614	0.017083669	0.019716103	1.059759571	8.09713382486247e-06	0.132703926
Gabre	0.020589167	0.030902651	0.001540997	0.001981662	1.500917966	8.10066012758849e-06	0.132761719
Gtf2h4	0.764016471	0.81165262	0.009763362	0.010467797	1.062349636	8.10487637977457e-06	0.132830819
Rps29	36.19681132	35.3400513	0.126723999	0.145945668	0.976330511	8.13942864898658e-06	0.133397096
Cobll1	0.099672685	0.127274948	0.003936591	0.004888199	1.276929061	8.18963298101019e-06	0.134219895
Cdon	0.080350544	0.101990961	0.002956273	0.003627405	1.269325091	8.22433075850432e-06	0.134788557
Klf4	0.096927463	0.126664224	0.003597883	0.004670069	1.306793969	8.24509440105757e-06	0.135128852
Fktn	0.15901172	0.181629412	0.004284614	0.004735537	1.142239154	8.27782829689943e-06	0.135665328
Cabin1	0.367648612	0.400024429	0.006872223	0.007449209	1.088061851	8.28243441312753e-06	0.135740818
Zfp217	0.169887024	0.195431782	0.004391435	0.004933667	1.150363212	8.30855849873003e-06	0.136168965
Gabbr1	0.064935065	0.081959204	0.00277177	0.003254862	1.262171736	8.33215904875027e-06	0.136555755
Mecr	0.35159962	0.37669476	0.006486053	0.006816793	1.071374196	8.47295157525041e-06	0.138863203
Psmd10	0.881638687	0.789666545	0.010545536	0.010231528	0.89568046	8.55136636925014e-06	0.140148343
Slc35c1	0.051842466	0.06730182	0.002406793	0.00288527	1.298198649	8.59890729890973e-06	0.140927492
Elmsan1	0.049414001	0.064981068	0.0023251	0.002831801	1.315033527	8.68580143311305e-06	0.1423516
Zcrb1	3.363847535	3.471601319	0.020905476	0.022233786	1.032032898	8.68615389945382e-06	0.142357376
Fkbp9	0.718403548	0.767069745	0.009612835	0.010394296	1.067742145	8.69429321628099e-06	0.142490772
Tram1	1.182134938	1.249541957	0.012455634	0.013303496	1.057021425	8.76986537916577e-06	0.143729324
Rap1a	2.248759371	2.151337486	0.018134604	0.019551048	0.956677497	8.78034240304688e-06	0.143901032
Atxn7	0.095766023	0.116037621	0.003345987	0.003866202	1.211678396	8.81044214181684e-06	0.144394336
Itga8	0.025974026	0.037254183	0.001733786	0.002170181	1.434286063	8.88220696037144e-06	0.14557049
2310022B05Rik	0.425192693	0.462440454	0.007066518	0.007715155	1.087602072	8.89868396009017e-06	0.145840531
Ap3m1	0.445570689	0.473189202	0.00746917	0.007778394	1.061984582	8.95768984298809e-06	0.146807579
Plekhj1	2.84214972	3.001954318	0.019231783	0.022382216	1.056226664	8.97858431257562e-06	0.147150018
Mzt2	0.701509872	0.745938683	0.009219234	0.00986001	1.063333123	9.04320160540235e-06	0.148209031
Rcsd1	0.072431633	0.098082326	0.003454477	0.004491885	1.354136598	9.04638682153205e-06	0.148261234
Rida	0.810790835	0.870404299	0.010191006	0.011207101	1.073525084	9.09915323373644e-06	0.149126022
Rsbn1l	0.541336712	0.580676683	0.008093791	0.00871954	1.072671906	9.13192772681187e-06	0.149663164
Slc52a2	0.334917115	0.367778185	0.006217908	0.006798542	1.098117021	9.13999710231731e-06	0.149795413
Lysmd3	0.171048464	0.194088189	0.004483458	0.00493561	1.134697058	9.15023507009066e-06	0.149963203
Mrpl41	1.301657692	1.375473311	0.013070774	0.013997929	1.056708933	9.20147748578213e-06	0.150803015
Atp7a	0.08953648	0.11249542	0.003181907	0.003857755	1.256419951	9.22174379985764e-06	0.151135159
Ikbkg	0.108964207	0.131550018	0.003472563	0.004053765	1.207277348	9.22751942521342e-06	0.151229816
Hecw2	0.019638898	0.029559057	0.001479583	0.001895711	1.505128114	9.35949176362203e-06	0.153392711
Plxna1	0.177383592	0.204959081	0.004526884	0.005165294	1.155456822	9.36279469975156e-06	0.153446842
Cldn5	0.01794953	0.033956272	0.002161262	0.003181969	1.891763844	9.38431993831792e-06	0.153799619
Sirt7	0.22405237	0.250274826	0.005073384	0.005549786	1.117037171	9.39109530866307e-06	0.153910661
B4galt1	0.350015838	0.280688897	0.007169856	0.00636011	0.801931989	9.46361465642042e-06	0.155099181
Atmin	0.142857143	0.167827043	0.004036996	0.004660084	1.1747893	9.4880283563083e-06	0.155499297
Zfp110	0.176010981	0.201539025	0.004489283	0.00503567	1.145036658	9.55515218145038e-06	0.156599389
Ubr7	0.687678175	0.748137291	0.009269277	0.010455739	1.087917746	9.58530082585805e-06	0.157093495
Fli1	0.175483054	0.20593624	0.008581082	0.009550399	1.173539189	9.59118478434519e-06	0.157189927
Itm2c	1.082251082	1.158055454	0.012597205	0.013881082	1.070043239	9.59814993422711e-06	0.157304079
Zbtb12	0.613557175	0.660315134	0.008915799	0.009749513	1.07620799	9.65272152999572e-06	0.158198453
Zfp710	0.1925879	0.226578722	0.004802617	0.005712102	1.176495109	9.71145283858273e-06	0.159161001
Trafd1	0.170626122	0.195920362	0.004409951	0.004937348	1.148243654	9.74048506118497e-06	0.15963681
Atf6	0.080984057	0.099670209	0.003080084	0.003579436	1.230738655	9.75493693406922e-06	0.159873661
Mzt1	0.761588005	0.805301087	0.009774826	0.010374789	1.057397282	9.79245094312415e-06	0.160488479
Cd83	0.019533312	0.03114694	0.001542448	0.002112414	1.59455498	9.79610750571248e-06	0.160548406
Zfp185	0.04033365	0.057652376	0.002160344	0.002908118	1.429386519	9.80542919990405e-06	0.160701179
Sypl	0.837081618	0.889092464	0.010531412	0.011291855	1.062133542	9.81740807217598e-06	0.160897501
Trappc10	0.058072009	0.074264077	0.002560578	0.003043646	1.278827409	9.81811047012346e-06	0.160909012
Gmpr2	0.549889135	0.58336387	0.008335794	0.008769358	1.060875424	9.83093764405832e-06	0.161119237
Srrm1	3.328476402	3.190545988	0.021157534	0.022704811	0.958560495	9.83670578807638e-06	0.161213771
Efl1	0.166825045	0.191034567	0.004331056	0.00482961	1.14511923	9.87342740287118e-06	0.161815602
Ccdc6	0.332277479	0.362037376	0.006368219	0.006876342	1.089563391	9.91808723329218e-06	0.162547532
Zscan21	0.517052054	0.558079883	0.007865644	0.008558628	1.079349514	9.94975218787164e-06	0.163066489
Zfp362	0.135888502	0.160254061	0.004032018	0.004612357	1.179305528	9.95422864346134e-06	0.163139853
Adar	0.083518108	0.102479541	0.003062026	0.003559267	1.227033793	9.96982167844891e-06	0.163395407
Aldh4a1	0.087530356	0.10748748	0.00317904	0.00373197	1.228002321	9.99338105186804e-06	0.163781522
Scmh1	0.145285609	0.166849884	0.004092368	0.00457392	1.148426781	1.00308011489405e-05	0.1643948
Gprasp1	0.170520536	0.192256016	0.004424264	0.004832956	1.127465464	1.00419418010744e-05	0.164577384
Ddx54	0.93400908	0.981800415	0.010804268	0.011333398	1.051167955	1.00443343095092e-05	0.164616595
Rbm25	4.754408193	4.561744229	0.026520123	0.027211069	0.959476773	1.00518587412181e-05	0.164739913
Faap100	0.160384331	0.184683034	0.004257004	0.00476043	1.151502973	1.0092421286862e-05	0.165404692
Nmral1	1.363425193	1.262611457	0.014716638	0.015182991	0.926058477	1.01682468502508e-05	0.166647398
Cst3	4.614507444	4.447294491	0.033923096	0.036831307	0.96376364	1.02612551366066e-05	0.16817171
Tenm3	0.159539647	0.187125931	0.004265585	0.004936712	1.172911778	1.02714072484458e-05	0.168338093
Ube2j2	3.028824834	3.169170636	0.018866591	0.021282111	1.046336718	1.03108702310281e-05	0.168984852
Tmem43	0.258684405	0.284597533	0.005458376	0.005897425	1.100172748	1.03501798672038e-05	0.169629098
Herc4	0.294900222	0.323317455	0.005870847	0.006360347	1.096362195	1.03555547614802e-05	0.169717187
Snip1	0.336289727	0.36289239	0.00634594	0.006707093	1.079106383	1.04287495335857e-05	0.170916776
Gpalpp1	0.231337768	0.261390009	0.005173033	0.005794999	1.129906331	1.04468801479684e-05	0.171213919
Asb7	0.189631507	0.216929278	0.004659691	0.005252172	1.143951667	1.04944380304099e-05	0.171993345
Itgb8	0.027029881	0.040307805	0.001801497	0.002402083	1.491231335	1.05083557437573e-05	0.172221442
Map3k4	0.300601837	0.329791132	0.005996592	0.006520651	1.09710285	1.05162072442231e-05	0.172350121
Zfp942	0.202301763	0.229876634	0.004850745	0.00542633	1.136305636	1.05379074751261e-05	0.172705766
Gart	2.00886918	1.907414193	0.01658057	0.017560143	0.949496469	1.05714286116348e-05	0.173255144
Atp1b1	0.102945835	0.118969097	0.003775715	0.00409916	1.155647509	1.05758665962419e-05	0.173327878
Ripk3	0.122901489	0.142787346	0.004112555	0.004567389	1.161803223	1.06040051976858e-05	0.173789041
Rbm6	0.9563932	1.005985098	0.011134219	0.011747413	1.051853043	1.06066174229674e-05	0.173831853
Zfp646	0.261218456	0.291437645	0.005559091	0.006181233	1.115685504	1.06209313303838e-05	0.174066444
Sf3b2	4.92841305	4.752778796	0.025781836	0.026593216	0.964362919	1.06260487304097e-05	0.174150313
Hps4	0.204835815	0.233174545	0.004823348	0.005432511	1.138348513	1.0653486630311e-05	0.174599992
Clk3	0.490022173	0.523390741	0.00779002	0.008295816	1.068096038	1.06867114834248e-05	0.175144515
Smyd5	0.959349593	1.011725907	0.01100244	0.011654429	1.054595649	1.07221261353787e-05	0.175724925
Lhpp	0.714496885	0.777940638	0.010998715	0.012316381	1.088795002	1.07530014736146e-05	0.176230941
Aldh9a1	0.887445887	0.798705264	0.010686115	0.01052799	0.900004469	1.08155444640329e-05	0.177255958
Dmrtb1	0.010347376	0.019054599	0.001180477	0.001740521	1.841490865	1.0876995646388e-05	0.178263082
Ckap2l	0.500052793	0.534750214	0.008162502	0.008658923	1.069387516	1.08855947258741e-05	0.178404012
Rspo1	0.134727062	0.167338463	0.004369082	0.005433714	1.242055319	1.08895737552401e-05	0.178469224
Sugp2	0.122267976	0.14388665	0.003712864	0.004221775	1.176813867	1.09196612867751e-05	0.178962329
Tnrc18	0.104107275	0.128374252	0.003404145	0.004113612	1.233095882	1.0927651148935e-05	0.179093275
Prr5l	0.1242741	0.147306706	0.004052179	0.004722018	1.185337137	1.09366499228273e-05	0.179240756
Anxa6	0.273571956	0.300476365	0.006284375	0.006775687	1.098344906	1.09479465855271e-05	0.179425897
Dbt	0.353711329	0.379381947	0.00657135	0.006898784	1.072575051	1.11730022613537e-05	0.183114334
Abcc5	0.139161651	0.16098693	0.00402437	0.004514382	1.156834005	1.11944792398665e-05	0.18346632
Dhx9	0.772040967	0.832050812	0.009949589	0.011033046	1.077728835	1.11955587348121e-05	0.183484012
Etv6	0.139478408	0.166972029	0.003929277	0.004665434	1.1971174	1.12457513293136e-05	0.184306619
Gle1	0.673635308	0.723341883	0.008919917	0.00971581	1.073788555	1.12491894465708e-05	0.184362966
Ints6l	0.116460775	0.140955173	0.003710055	0.004345152	1.210323157	1.12643632557336e-05	0.184611649
Cpox	0.625065991	0.685354831	0.009397965	0.01094029	1.09645196	1.12684428346504e-05	0.18467851
Vasn	0.185619259	0.224135825	0.004859117	0.006001286	1.207503071	1.13695184938607e-05	0.186335039
Tollip	0.189737092	0.213020642	0.004715137	0.005165891	1.122714805	1.14121569226435e-05	0.18703384
Txnl4a	4.832541442	4.651276414	0.026181557	0.027152292	0.962490745	1.14756731366066e-05	0.188074807
Rnf170	0.149720199	0.17527788	0.004148662	0.004755282	1.17070296	1.1544375265004e-05	0.189200766
Mtss1	0.45021645	0.498106755	0.008361236	0.009381681	1.106371734	1.15622004533457e-05	0.189492903
Nes	0.253510717	0.292659094	0.006159064	0.007098289	1.154424938	1.15988141461319e-05	0.190092965
Arl8a	0.238411995	0.264077196	0.005365091	0.005831498	1.107650628	1.16385498467729e-05	0.190744193
Aqp11	0.039700137	0.053133016	0.002387088	0.002880017	1.33835849	1.17203391779659e-05	0.192084639
Rabep1	0.475345792	0.501038231	0.007877682	0.008160233	1.054049998	1.17267505711403e-05	0.192189715
Zfp64	0.399429838	0.426041285	0.006941723	0.007280082	1.066623582	1.17366261552287e-05	0.192351566
Evc	0.056171471	0.072431904	0.00248109	0.003002185	1.289478506	1.17458610627524e-05	0.192502917
Arhgef1	0.237039383	0.263344326	0.005261409	0.005771267	1.11097288	1.17542427032208e-05	0.192640284
Ablim1	0.127230493	0.148894589	0.004411744	0.004918808	1.1702744	1.17731342573311e-05	0.192949897
Pus10	0.33153838	0.363503115	0.00615603	0.006724166	1.096413376	1.18339331532174e-05	0.19394633
Rtel1	0.222257417	0.252717723	0.004983123	0.00564831	1.137049671	1.1854441973213e-05	0.194282449
Itpr1	0.223418858	0.252351289	0.005229951	0.005864129	1.129498608	1.18936475804851e-05	0.19492499
Mpg	0.629183824	0.664834494	0.008864426	0.009359057	1.05666177	1.19745574339254e-05	0.196251022
Exoc7	0.23967902	0.271650177	0.005350798	0.006043578	1.133391554	1.20596473072119e-05	0.19764556
Ermp1	0.1366276	0.162941248	0.003849665	0.004512427	1.192593943	1.20992164412681e-05	0.198294058
Erp29	2.078450005	2.211921339	0.015865634	0.018394906	1.064216764	1.21608942977239e-05	0.199304897
Ipo13	0.214127336	0.24233541	0.004938851	0.005551157	1.131735042	1.21902266745108e-05	0.199785625
Ppp1r10	0.480413895	0.51606205	0.007819526	0.008486412	1.074203005	1.21978506553011e-05	0.199910574
Slk	0.140111921	0.163796262	0.004071862	0.004618181	1.169038735	1.2243717226104e-05	0.200662282
Ptp4a2	2.356139795	2.466226945	0.017465583	0.019143811	1.046723522	1.22740736086027e-05	0.201159792
Rpap1	0.248231443	0.275803102	0.005389704	0.005920592	1.111072388	1.22839791385193e-05	0.201322134
Hbs1l	1.028402492	1.088432881	0.011353547	0.01215767	1.058372466	1.22855013416019e-05	0.201347081
Jag1	0.352655475	0.256015635	0.009600155	0.007531353	0.725965292	1.22867211067051e-05	0.201367072
Gm10269	0.135994087	0.10724319	0.003900928	0.003565175	0.788587156	1.24259645572341e-05	0.203649133
Zfp62	0.168831169	0.192500305	0.004408396	0.004887039	1.140194116	1.24406375060667e-05	0.203889608
Azi2	0.431527822	0.460974716	0.007337891	0.007793166	1.068238692	1.24634971608649e-05	0.204264255
Taf5l	0.396895787	0.428850617	0.006926538	0.007435561	1.080511889	1.24766184964486e-05	0.204479301
Wdr11	0.217400486	0.247709784	0.004969932	0.005623844	1.139416883	1.25151869202646e-05	0.205111398
Plxnc1	0.011719987	0.020031758	0.001155241	0.001614606	1.709196188	1.2555833438613e-05	0.205777554
Kmt5c	0.496251716	0.531574447	0.007916947	0.008477572	1.071179062	1.25786392800129e-05	0.206151319
Sirpa	0.098088903	0.119091242	0.003335533	0.003899101	1.214115344	1.27132032860586e-05	0.208356689
Aldh1a3	0.025868441	0.036643459	0.001787773	0.002215666	1.416531435	1.27399721079721e-05	0.208795403
Iqgap2	0.126491395	0.149261024	0.003874578	0.004423876	1.180009311	1.28727022988816e-05	0.210970718
Vstm2b	0.10516313	0.112861854	0.00416149	0.003919768	1.073207451	1.29013794936969e-05	0.211440709
Fam149b	0.359624116	0.392695737	0.006510029	0.007091659	1.091961634	1.29052993997898e-05	0.211504952
6330418K02Rik	0.118466899	0.13887871	0.003674629	0.004137151	1.1722997	1.29089989651605e-05	0.211565584
Coq4	0.756203146	0.79809454	0.009775058	0.010318257	1.055397011	1.29300023791505e-05	0.211909809
Syce2	1.58800549	1.509466227	0.015727891	0.017053277	0.950542197	1.29868954799656e-05	0.21284223
Ercc3	0.220673635	0.245266887	0.005047199	0.005494824	1.111446259	1.30084061450718e-05	0.213194768
Natd1	0.106218984	0.126175644	0.003491128	0.003989467	1.187882234	1.30345829476391e-05	0.21362378
Epas1	0.039277795	0.05374374	0.002316728	0.002870847	1.368298286	1.30460624824538e-05	0.213811918
Col2a1	0.028296906	0.043727861	0.001907713	0.002721409	1.545323037	1.30582481575965e-05	0.214011629
Atp5a1	11.97413156	11.70795163	0.051947646	0.056345825	0.977770419	1.30595860218521e-05	0.214033555
Tshz3	0.025868441	0.038353487	0.001658358	0.002212128	1.482636235	1.31227839743865e-05	0.215069307
Atrn	0.066835603	0.084524246	0.002742712	0.0033218	1.264658976	1.31260318346065e-05	0.215122536
Stag2	0.489916587	0.524001466	0.007733985	0.008275794	1.069572819	1.31343575239571e-05	0.215258985
Irgq	0.047935804	0.062416025	0.002318769	0.002799142	1.302075279	1.31751385339099e-05	0.215927345
Usp13	0.119417168	0.14339807	0.00368502	0.004349121	1.2008162	1.3185124968461e-05	0.216091013
Rnf40	0.263435751	0.288872603	0.005449693	0.005855438	1.096558085	1.31924628011606e-05	0.216211273
Mbp	0.024073487	0.034689141	0.001762173	0.002144281	1.440968673	1.320660798805e-05	0.216443098
Thoc2	0.871819238	0.920239404	0.010552972	0.011230653	1.055539227	1.3317522086295e-05	0.218260869
Gdi1	0.456340408	0.486136558	0.007581773	0.008020467	1.065293693	1.33993201856246e-05	0.219601459
Purg	0.086157745	0.104922438	0.00311036	0.003608917	1.217794621	1.35639110456615e-05	0.222298938
Prkra	0.974870658	1.025650421	0.011291835	0.011947605	1.052088719	1.35937780671859e-05	0.222788429
Ubxn2b	0.495407032	0.529742274	0.007685367	0.008221049	1.069307136	1.36227281166412e-05	0.223262891
Gucy1b1	0.07390983	0.090875779	0.00319971	0.003697784	1.229549285	1.36258016720015e-05	0.223313264
Zfp169	0.004540175	0.009893734	0.000706788	0.001093919	2.179152428	1.36983020319144e-05	0.224501472
Zdhhc18	0.071903706	0.08941004	0.002837303	0.003342048	1.243469151	1.38132076221258e-05	0.22638466
Cyp51	0.257522965	0.283864663	0.005739824	0.006286157	1.102288736	1.38770025849611e-05	0.227430195
Gulp1	0.066518847	0.084524246	0.002749614	0.003308297	1.270681161	1.39279121542778e-05	0.228264552
Pip4k2c	0.190898532	0.208989862	0.004788825	0.005044489	1.094769349	1.39582698712506e-05	0.228762085
Snx14	0.120050681	0.141688042	0.003670717	0.00420254	1.180235221	1.39698567778e-05	0.228951983
Foxl2	0.002639637	0.007817271	0.000547996	0.001089142	2.961495053	1.40220685090769e-05	0.229807681
Mta2	1.137894626	1.198118969	0.012022508	0.012723002	1.052926116	1.40879893151567e-05	0.230888057
Clk4	0.414634146	0.446439477	0.00709956	0.007602217	1.076706974	1.4166595308419e-05	0.232176331
Gsdme	0.541653468	0.463661903	0.008999007	0.008455852	0.856012063	1.42215352404267e-05	0.233076741
Gnao1	0.074754514	0.096738732	0.002913	0.003675512	1.294085497	1.43351481258522e-05	0.234938743
Ncapg2	0.340724316	0.374618297	0.006432811	0.007086989	1.099476261	1.43356969589958e-05	0.234947737
Abt1	0.73561398	0.778795652	0.009561663	0.010195438	1.058701538	1.43881778263338e-05	0.235807846
Pdcd10	1.403230915	1.304995725	0.013430028	0.013497376	0.929993567	1.43956717604532e-05	0.235930664
Cep19	0.534790413	0.568340051	0.008339879	0.00879201	1.062734181	1.44250442392372e-05	0.23641205
Cops7a	1.370288248	1.459386833	0.012899578	0.014270009	1.065021783	1.44483784156881e-05	0.236794474
Nrep	0.216661387	0.257725663	0.005335651	0.006459305	1.189532042	1.45225736666781e-05	0.23801046
Gja1	2.160595502	2.338951997	0.019338081	0.022968018	1.082549693	1.45644857260608e-05	0.238697357
Nedd9	0.037271671	0.052278002	0.002111407	0.002741293	1.402620267	1.46194614455092e-05	0.239598354
Syt6	0.006229543	0.012947356	0.000861926	0.001374567	2.078379738	1.4698738762498e-05	0.24089763
Fmnl2	0.159539647	0.18407231	0.004278634	0.004842539	1.153771572	1.47265792439277e-05	0.241353907
Slc27a3	0.284024918	0.318920239	0.005897969	0.006699806	1.12286007	1.48198224094126e-05	0.242882069
Tjp2	0.274733397	0.302186393	0.005780706	0.006286266	1.099925953	1.48328609980453e-05	0.243095759
Gatsl3	0.198711857	0.166361305	0.004889247	0.004745765	0.83719868	1.4836869371198e-05	0.243161452
Erbin	0.088058283	0.108586784	0.003151074	0.003757979	1.233124017	1.48682057914032e-05	0.243675025
Ogfrl1	0.257522965	0.292048369	0.005649764	0.006425157	1.134067284	1.4895162106117e-05	0.244116812
Oxr1	0.1489811	0.169170636	0.004115055	0.004519139	1.135517432	1.49457260424198e-05	0.244945504
Gm7694	0.03473762	0.047880787	0.001991088	0.002483122	1.37835541	1.49507218813891e-05	0.245027381
Cfap57	0.04920283	0.0356663	0.002373032	0.002204115	0.724883111	1.5101946304215e-05	0.247505798
Mfhas1	0.122479147	0.145352388	0.003753942	0.00433775	1.186752126	1.51272066241342e-05	0.247919789
Gm26899	0.009502692	0.017222426	0.001008075	0.001478859	1.812373275	1.5134027977058e-05	0.248031585
Nme4	1.90370605	1.778429217	0.016564062	0.016580382	0.934193184	1.52671316765206e-05	0.250213021
Usp16	0.708689684	0.746427263	0.010039079	0.010557228	1.053249792	1.53486743027518e-05	0.251549423
S100a6	0.147925245	0.168926347	0.006303491	0.005663147	1.141971041	1.53661920175439e-05	0.251836521
B230219D22Rik	0.787667617	0.826554293	0.010345767	0.010848686	1.049369398	1.53913499686312e-05	0.252248835
Pard6b	0.237039383	0.282887505	0.00651493	0.007883163	1.193419847	1.53958758476723e-05	0.252323009
Trmt12	0.24084046	0.264321485	0.005340071	0.005724252	1.09749618	1.54529365762023e-05	0.253258178
Zfp934	0.178545032	0.199706852	0.004623249	0.005031251	1.118523713	1.54861035496628e-05	0.253801751
Hyal2	0.942667089	0.986319775	0.011302617	0.01183584	1.046307638	1.5515671559261e-05	0.254286341
Stxbp5	0.086685672	0.105044583	0.003170952	0.003635261	1.211787143	1.55217316032043e-05	0.254385659
Gm11808	1.9316862	1.819836326	0.015511753	0.015732185	0.942097286	1.56110843287561e-05	0.255850061
Lsr	1.962622743	1.880542323	0.015942069	0.017371061	0.958178198	1.57182967627099e-05	0.257607166
Ier2	1.26533629	1.355930133	0.014278709	0.015999073	1.071596653	1.58478145342346e-05	0.259729832
March8	0.097983317	0.116892635	0.00330058	0.003763271	1.192985068	1.59282049815573e-05	0.261047351
Lyst	0.043923556	0.060217418	0.002199053	0.002826217	1.37095953	1.59331972062853e-05	0.261129169
Pkd2	0.155527399	0.182728716	0.004162361	0.004819428	1.174897265	1.5976021681211e-05	0.261831019
Nsfl1c	2.707000317	2.578966654	0.018724459	0.019561045	0.952702753	1.59828344480676e-05	0.261942674
Ext2	0.353183402	0.380481251	0.006510441	0.006952819	1.07729086	1.60179712208074e-05	0.26251853
Slc35b4	0.24643649	0.272138757	0.005380812	0.005865442	1.1042957	1.60297196784028e-05	0.262711076
Nxf1	2.333438919	2.224135825	0.016626148	0.017740164	0.953157937	1.60344574246047e-05	0.262788723
Kdm4a	0.168303241	0.193233175	0.004319854	0.004874329	1.148125092	1.60478621775351e-05	0.263008413
Zfp322a	0.729490022	0.763161109	0.010128462	0.010483608	1.046157022	1.60761246240261e-05	0.263471606
Selenoo	0.092387288	0.109197508	0.003213441	0.003599615	1.181953829	1.61363533150816e-05	0.264458694
Sqle	0.394784078	0.424453402	0.007398085	0.007954006	1.075153294	1.62218607953593e-05	0.265860077
Vps50	0.238623165	0.262977892	0.005248535	0.005693935	1.102063546	1.63039830727867e-05	0.267205979
Cdc7	0.266814486	0.293269818	0.005564117	0.006047292	1.099152531	1.63719131747899e-05	0.268319285
Ap1m1	0.784816809	0.830340784	0.010411008	0.011162974	1.058005861	1.63992880309545e-05	0.268767932
Gale	0.297645444	0.327348235	0.005867611	0.006422828	1.099792527	1.64540917839877e-05	0.26966611
Rprm	0.028613663	0.043605716	0.002120372	0.00297067	1.523947379	1.64873052463542e-05	0.270210446
Amigo2	0.01446521	0.023451814	0.001244982	0.001707938	1.621256416	1.6502264118345e-05	0.270455607
Tomm5	6.812374617	7.239037498	0.039721548	0.049456337	1.062630566	1.65043477949862e-05	0.270489756
Casp2	0.147502904	0.172102113	0.00406894	0.004661849	1.166771019	1.65135962782662e-05	0.270641329
Taf2	0.296061662	0.32270673	0.005916721	0.006355923	1.089998374	1.6556040503691e-05	0.271336948
Rhog	0.345158906	0.377549774	0.006318436	0.006916447	1.09384335	1.66269697996177e-05	0.272499408
Pelp1	0.979094077	1.031269085	0.011293732	0.011979647	1.053289066	1.66759403936965e-05	0.273301987
Nup107	0.451483476	0.480640039	0.00747198	0.007910418	1.064579469	1.66918318083351e-05	0.273562432
Mxd1	0.031042129	0.043483572	0.001837629	0.002325775	1.400792197	1.67604168286915e-05	0.274686471
Rilpl1	0.235138845	0.262733602	0.005215114	0.005770789	1.117355162	1.67994227277331e-05	0.275325739
Rtcb	2.382958505	2.268474411	0.017351025	0.01823628	0.95195716	1.68622041836044e-05	0.276354664
AU019823	0.363530778	0.397459387	0.006775427	0.007446952	1.093330773	1.69089028357701e-05	0.277120009
Iffo1	0.076866223	0.096128008	0.002949076	0.003538935	1.250588409	1.71603118147803e-05	0.28124035
Sox18	0.004012248	0.010870893	0.000730393	0.001414187	2.709427012	1.71709751833778e-05	0.281415112
Osgep	1.612184563	1.5243679	0.014323282	0.015036097	0.945529398	1.71926077436723e-05	0.281769648
Uhrf1bp1l	0.212543554	0.241602541	0.004899641	0.005549683	1.13672015	1.7201492015134e-05	0.281915253
Maf1	1.042762116	1.096860877	0.011800564	0.012512232	1.051880252	1.72020801775745e-05	0.281924892
Cenpo	0.15014254	0.17051423	0.004155108	0.004576984	1.135682329	1.73951452981758e-05	0.285089036
Flnb	0.250976666	0.274948088	0.005837598	0.006254977	1.095512556	1.76166310713569e-05	0.288718967
Spout1	1.149825784	1.209967021	0.012093009	0.012831267	1.052304651	1.76896789211662e-05	0.289916148
Dusp12	0.605004751	0.644436301	0.008809941	0.00945711	1.065175604	1.76908852798932e-05	0.289935919
Gm8797	0.200295639	0.225723708	0.00478671	0.005339695	1.126952684	1.76965355617452e-05	0.290028521
Edc3	0.409143702	0.437889337	0.006894673	0.007328291	1.070258041	1.77200047410134e-05	0.290413158
Qsox2	0.150248126	0.171613534	0.004158728	0.004612578	1.142200827	1.77307180207017e-05	0.290588738
Pbrm1	1.484848485	1.581898131	0.013822983	0.015311411	1.065359966	1.77331601946686e-05	0.290628762
Usp10	1.078450005	1.131305729	0.01184349	0.01243427	1.049010824	1.78164269748844e-05	0.291993422
Gm6169	0.045084996	0.059240259	0.002229319	0.002704698	1.313968366	1.78347535404673e-05	0.292293776
Dse	0.213704994	0.235983877	0.00518522	0.005573787	1.104250641	1.78517698096011e-05	0.292572655
Entpd6	0.342096927	0.371686821	0.006345667	0.006879635	1.086495641	1.78700946552962e-05	0.292872981
Usp37	0.453384014	0.38573348	0.007815998	0.007326954	0.850787561	1.79282693297654e-05	0.293826406
Brf2	0.351388449	0.384512031	0.006367568	0.007003874	1.094264858	1.79812895818776e-05	0.294695355
Nanos1	0.074543343	0.08989862	0.002985394	0.003349368	1.205991257	1.80390866537062e-05	0.295642591
Tmem132e	0.007390983	0.013924514	0.000905148	0.001317959	1.883986808	1.80725279067435e-05	0.29619066
Zfp369	0.12987013	0.154391108	0.003798725	0.004422605	1.18881153	1.81032083920509e-05	0.296693482
Birc5	7.077710907	7.266520093	0.031814427	0.034581505	1.026676589	1.82740946496946e-05	0.299494137
Ago3	0.074437757	0.090631489	0.002923407	0.003346955	1.217547279	1.8294384984727e-05	0.299826676
Dnmt1	0.818709746	0.867717112	0.010262301	0.010990816	1.059859269	1.83761236844038e-05	0.301166291
Mkks	0.301129765	0.328447539	0.005938666	0.006403164	1.090717616	1.83848264453077e-05	0.301308921
Tnni1	0.371238518	0.401245878	0.008131693	0.008920388	1.080830406	1.8386400256577e-05	0.301334714
Mphosph10	1.494351177	1.399780139	0.014555276	0.015049305	0.936714315	1.84687479072258e-05	0.302684309
Eif4e2	2.919755042	3.029436912	0.018297138	0.020139916	1.037565436	1.84866783955891e-05	0.302978172
Fhdc1	0.081617569	0.097105167	0.003322193	0.003668235	1.189758129	1.85646171176718e-05	0.30425551
U2surp	2.181290254	2.074874802	0.016003829	0.016847769	0.951214446	1.85945357801617e-05	0.304745847
Npy	0.012670257	0.031024795	0.001787203	0.003792864	2.448631978	1.86421808738134e-05	0.305526702
BC028528	0.048463731	0.063515329	0.002592373	0.003154682	1.310574472	1.87386100956999e-05	0.307107081
Rad54l2	0.246753247	0.278368145	0.005303086	0.005999904	1.128123533	1.87551725612947e-05	0.307378523
Dpysl5	0.276211593	0.310492244	0.005872828	0.006671271	1.124110107	1.87646675719722e-05	0.307534137
Gm20442	0.017527188	0.036277025	0.001903835	0.003433818	2.069757226	1.88099298537779e-05	0.30827594
Adrb3	0.255622426	0.203859778	0.008315681	0.007576161	0.797503492	1.888909606975e-05	0.309573395
Dkk3	0.027874564	0.042139978	0.001849023	0.002551966	1.511771711	1.89006781629652e-05	0.309763214
Ercc2	0.221307148	0.251862709	0.004957317	0.005627842	1.138068568	1.89305700412098e-05	0.310253112
Adgrg1	0.031358885	0.048735801	0.002079062	0.00295587	1.554130532	1.89557827141278e-05	0.310666323
G0s2	0.113609967	0.137412972	0.003756661	0.004442065	1.209515108	1.89979661098839e-05	0.311357667
Stx2	0.08510189	0.105044583	0.00319124	0.003799824	1.234339013	1.91003385382208e-05	0.313035448
Apmap	0.188997994	0.210211311	0.004667188	0.005050118	1.112240962	1.91160174343534e-05	0.31329241
Cmc2	1.307359307	1.38597777	0.01274912	0.013854632	1.060135314	1.91252772181261e-05	0.313444168
Plekhm1	0.036215817	0.048613656	0.002027178	0.002469326	1.342332169	1.91925669756454e-05	0.31454698
Gatsl2	0.097772147	0.115426896	0.003397773	0.003819915	1.18057034	1.91956331656224e-05	0.314597232
Med26	0.151620737	0.176377183	0.004081709	0.004685479	1.163278763	1.93061710867555e-05	0.316408838
Rwdd3	0.047302291	0.033589838	0.002295989	0.002057688	0.710110159	1.9336590170547e-05	0.316907376
Gm47428	0.014254039	0.02235251	0.001263019	0.001642981	1.568152763	1.93464472144654e-05	0.317068923
Nucks1	6.160384331	5.959203615	0.03151665	0.033192267	0.96734283	1.9354138455699e-05	0.317194975
Rims4	0.02122268	0.031879809	0.001596955	0.002111078	1.502157589	1.93665813033e-05	0.317398901
Sdccag3	0.799282019	0.843532429	0.010100066	0.010767826	1.0553627	1.93872126136799e-05	0.317737028
Dcaf12	0.589906029	0.622694516	0.008553002	0.008972588	1.055582559	1.93950186048193e-05	0.31786496
Arl1	2.32129659	2.229388054	0.016170707	0.017518197	0.96040638	1.94980157588116e-05	0.31955298
Tasp1	0.266708901	0.291926225	0.005700248	0.006144512	1.094549989	1.95221970270982e-05	0.319949287
Gm6793	0.036532573	0.023940393	0.002040285	0.001715828	0.655316373	1.95496769179505e-05	0.320399655
Zbtb44	0.154260374	0.11677049	0.004496772	0.003844146	0.756970095	1.95797693493613e-05	0.32089284
Prdm2	0.153521275	0.17454501	0.004235215	0.004669951	1.136943462	2.00414091684557e-05	0.328458655
Gen1	0.236405871	0.262000733	0.005398261	0.005897577	1.108266611	2.01447868315675e-05	0.330152911
Slc2a1	4.895892725	5.906681324	0.06568114	0.098290861	1.206456443	2.01910341214221e-05	0.330910858
Kif11	0.443986907	0.481128619	0.007533338	0.008230415	1.083654969	2.02279874588034e-05	0.331516486
Rabepk	0.594340619	0.640771956	0.008348678	0.009201655	1.078122436	2.02427259409281e-05	0.331758035
Gldc	0.246119734	0.272627336	0.005987389	0.006554808	1.107702059	2.02483874394781e-05	0.331850822
B230217C12Rik	0.177805934	0.202760474	0.004593605	0.005135365	1.14034706	2.02506479566033e-05	0.331887869
Kntc1	0.09745539	0.117503359	0.003273405	0.00381413	1.205714315	2.02612175456738e-05	0.332061094
Slf1	0.251504593	0.276291682	0.005538163	0.005987991	1.098555214	2.0340497774968e-05	0.333360418
Rab40c	0.327103791	0.358250886	0.006058969	0.006646086	1.095220832	2.03762434199421e-05	0.333946253
3110045C21Rik	0.351705205	0.382924148	0.00690429	0.007498733	1.088764517	2.04719985555783e-05	0.335515584
Lama5	0.092704044	0.11225113	0.003276056	0.003827563	1.210854727	2.05030762136753e-05	0.336024916
Opa3	0.537218879	0.573714425	0.008122025	0.00868937	1.067934222	2.06741219019789e-05	0.338828184
Gm5577	0.057860838	0.074996946	0.002530426	0.003109375	1.296160728	2.09794074022421e-05	0.343831508
Trp53inp2	0.064090381	0.080737755	0.002679802	0.003189164	1.259748398	2.10959130405415e-05	0.345740919
Ero1l	0.192693485	0.215952119	0.004749643	0.005240031	1.120702751	2.110935005618e-05	0.345961138
Ccm2	1.103157006	1.155978991	0.012471467	0.013073047	1.047882564	2.11912869168185e-05	0.347304001
Bicra	0.066941189	0.085745694	0.002653592	0.003263563	1.280910838	2.13821552297625e-05	0.350432142
D5Ertd579e	0.463203463	0.498961769	0.007590025	0.008211273	1.077197837	2.14282067989003e-05	0.351186881
Aurkb	1.468377151	1.372053255	0.015039323	0.015580396	0.93440112	2.14781473895584e-05	0.352005358
Poglut1	0.409354873	0.432881397	0.006988126	0.007269724	1.057472199	2.16104895122568e-05	0.354174313
Vps39	0.057755253	0.072554049	0.002532882	0.00297436	1.256232905	2.16423229885354e-05	0.354696031
Armcx4	0.160701088	0.18382802	0.004329765	0.004837508	1.143912732	2.17922404403908e-05	0.357153029
Zfp800	0.099672685	0.120068401	0.003362223	0.003925963	1.204626935	2.19836651372797e-05	0.360290288
Mtss1l	0.115721677	0.136191523	0.003683855	0.004190993	1.176888609	2.2162064900726e-05	0.363214082
Spc25	2.005173688	1.905337731	0.017178838	0.018100665	0.950210818	2.21700916855262e-05	0.363345633
P3h1	0.202090592	0.22877733	0.004938229	0.005515147	1.132053339	2.23922632015111e-05	0.366986802
Cnbp	17.00443459	16.6207402	0.06045858	0.066525977	0.977435628	2.2402197080833e-05	0.367149608
Nhlrc2	0.19142646	0.214486381	0.004698438	0.005187322	1.120463603	2.24130070992991e-05	0.367326773
Zfp775	0.089219723	0.106998901	0.003142304	0.00359939	1.199274069	2.24350950037077e-05	0.367688772
Zfp423	0.137577869	0.159887627	0.004014871	0.004530694	1.162160946	2.24369246829363e-05	0.367718759
Hbb-bs	1.884700665	1.203371198	0.170051359	0.208617445	0.6384946	2.24501993269476e-05	0.367936317
Fras1	0.0436068	0.057041651	0.002272025	0.002721453	1.308090752	2.24516252449543e-05	0.367959686
Lbh	0.206630768	0.171002809	0.005446516	0.005268995	0.827576703	2.24814722155001e-05	0.368448848
Mex3d	0.132615352	0.156467571	0.003832584	0.004449037	1.17986016	2.25799066432541e-05	0.37006209
Adcy6	0.065462992	0.081348479	0.002768445	0.003226815	1.242663625	2.25882731197125e-05	0.370199208
Brpf3	0.094076655	0.114571882	0.003229045	0.003805455	1.217856674	2.26142371568304e-05	0.370624733
Numbl	0.102206736	0.121900574	0.00344276	0.003966366	1.192686299	2.26478585098439e-05	0.371175753
Gap43	0.125329955	0.146573837	0.003945537	0.004485022	1.169503628	2.27144325407134e-05	0.372266835
Kdelc1	0.40639848	0.435324295	0.00706338	0.007496714	1.071175992	2.27609899762519e-05	0.373029865
Brms1l	0.230387499	0.253694882	0.005221469	0.005619107	1.101166008	2.27988084301607e-05	0.373649671
Dcaf12l1	0.113821138	0.138390131	0.00418026	0.004931996	1.215856148	2.28595767234268e-05	0.374645603
Ms4a4d	0.298806884	0.251862709	0.006207799	0.005924903	0.8428946	2.29609576930011e-05	0.376307136
Grhpr	1.397212544	1.314767314	0.013622344	0.014253582	0.940993065	2.29890994641243e-05	0.376768351
Ccar2	0.304402914	0.333699768	0.005899324	0.006401449	1.09624367	2.30192060385706e-05	0.377261768
Prrc2c	3.072431633	2.901184805	0.022779861	0.022964981	0.944263421	2.32032482775678e-05	0.380278036
Nfat5	0.213177067	0.24233541	0.004995913	0.005655015	1.136779924	2.3214842642289e-05	0.380468056
Cbln1	0.048569317	0.074386222	0.002594314	0.00405814	1.531547629	2.32221586732986e-05	0.380587958
Bmpr2	0.106430155	0.128618542	0.003445438	0.004076237	1.20847838	2.32590604546101e-05	0.381192742
Fbxo18	0.298595713	0.327103945	0.005871063	0.006424348	1.095474351	2.32879060835396e-05	0.381665493
Vezt	0.169570267	0.190301698	0.004441946	0.004833143	1.122258643	2.33462297312858e-05	0.382621359
Gpank1	0.393411467	0.42139978	0.006790866	0.007232997	1.071142597	2.34841242239262e-05	0.384881312
Gnb2	4.26322458	4.454623183	0.023442349	0.027344635	1.044895266	2.37460223260875e-05	0.38917356
Isca2	0.74585577	0.786124343	0.009732307	0.010259707	1.053989759	2.37859792857739e-05	0.389828415
Gtpbp3	0.258895576	0.286429706	0.005477711	0.006025617	1.10635226	2.38258869157163e-05	0.390482461
Itch	0.394572907	0.431782094	0.007001316	0.007755134	1.094302437	2.38958203860024e-05	0.3916286
Gon7	0.834864323	0.884817393	0.010289428	0.011045423	1.059833759	2.39286515531642e-05	0.39216667
C2cd5	0.120156266	0.141932332	0.003656656	0.004219253	1.181231207	2.3945292211621e-05	0.392439394
Atp6v0a1	0.119628339	0.142054477	0.00367824	0.00425923	1.187465091	2.40423560314048e-05	0.394030173
Fbxo9	0.370288248	0.402589471	0.00663663	0.007213263	1.087232644	2.40647081659485e-05	0.394396502
Dyrk1b	0.058388766	0.075485526	0.002583662	0.003155575	1.292809069	2.40963132128001e-05	0.394914477
Hist1h3a	0.023017633	0.034566996	0.00156966	0.002112979	1.501761575	2.4099497130426e-05	0.394966658
Akap12	0.297011931	0.347502138	0.006836158	0.008241758	1.169993866	2.41084695091409e-05	0.395113707
Pigh	0.272727273	0.294857701	0.00572002	0.006004397	1.081144905	2.414980441422e-05	0.395791145
Twnk	0.315594974	0.345425675	0.006131274	0.006691825	1.094522103	2.42536087316012e-05	0.397492394
Atl2	0.347270616	0.384389886	0.006350252	0.007134496	1.106888603	2.42708138847691e-05	0.397774369
Spin2c	2.146341463	2.404421644	0.045100996	0.051428589	1.120241902	2.43048750724522e-05	0.398332598
Isy1	1.041811847	1.093685111	0.011577249	0.012187805	1.049791394	2.43390774496736e-05	0.39889314
Lrrc8b	0.016048992	0.025283987	0.001383043	0.00185159	1.575425257	2.435590770445e-05	0.399168971
Clock	0.165030092	0.190912422	0.004365213	0.00497177	1.156834005	2.43703012162406e-05	0.399404867
Irf2bp2	0.066413262	0.081959204	0.002780126	0.003204038	1.234078883	2.43806174499605e-05	0.399573939
Bloc1s6	0.624538064	0.670208868	0.008765238	0.009575966	1.073127335	2.45595680417494e-05	0.402506761
Tln1	0.551261746	0.588616099	0.008795717	0.009435395	1.067761553	2.46043281839052e-05	0.403240335
Ftsj1	0.41315595	0.442897276	0.006917882	0.00739809	1.071985715	2.48150751692704e-05	0.406694267
Psmb7	8.394150565	8.608647856	0.034859703	0.038420374	1.025553186	2.48560171236551e-05	0.407365265
Pcdhga12	0.010664133	0.017711005	0.001127023	0.001508133	1.660801294	2.50261820697671e-05	0.410154098
Mrps31	0.544504276	0.572737266	0.008383019	0.008763895	1.051850814	2.53227466059946e-05	0.415014494
Rab7	2.431738993	2.33150116	0.016715306	0.018074543	0.958779362	2.54240690946831e-05	0.416675068
Crat	0.046985535	0.061805301	0.002250084	0.002765952	1.315411251	2.56780663761632e-05	0.42083783
Catsperz	0.012459086	0.021375351	0.001197096	0.001741514	1.715643652	2.57922164993948e-05	0.422708636
Arhgap11a	0.26649773	0.292903383	0.005732495	0.006175181	1.099083972	2.58723862853611e-05	0.424022539
Numb	0.091120262	0.109075363	0.003192908	0.003659672	1.197048397	2.59475732865495e-05	0.425254779
Ppp1cb	3.079294689	2.890313912	0.023274013	0.022760194	0.938628551	2.60707579813729e-05	0.427273653
Eif1	29.65367965	29.05814096	0.081321153	0.089345915	0.97991687	2.60715686399445e-05	0.427286938
Uap1	0.688100517	0.724196898	0.009491836	0.009959151	1.052458005	2.60859853230054e-05	0.427523213
Efhd2	0.411572168	0.454501038	0.007619908	0.008533021	1.104304601	2.60937634320271e-05	0.427650689
Trmt2a	0.623587794	0.664468059	0.008722032	0.009404375	1.065556551	2.6384211177831e-05	0.432410837
Meis2	1.768556647	1.92414804	0.023180704	0.026679	1.087976483	2.64204325687988e-05	0.433004469
Pdgfb	0.019744483	0.030047636	0.001653799	0.002152823	1.521824413	2.64330477683081e-05	0.43321122
Pag1	0.040650407	0.053865885	0.002223311	0.002690806	1.32510077	2.65240326186129e-05	0.434702371
Taf3	0.478830113	0.501893245	0.00767953	0.007907625	1.048165585	2.66435097555517e-05	0.436660481
Cd99l2	0.087635941	0.106143887	0.003116747	0.003612821	1.211191266	2.66679205653371e-05	0.43706055
Klhl22	0.187097455	0.211432759	0.004687176	0.005212642	1.13006753	2.67403366010705e-05	0.438247377
Bin1	0.526660332	0.56479785	0.008096168	0.008835907	1.072413881	2.69600221588305e-05	0.441847803
Zc3h18	0.703515996	0.743617931	0.009770152	0.010365583	1.057002165	2.69710339345346e-05	0.442028275
Rev3l	0.093231971	0.108953219	0.00326595	0.00361293	1.168625065	2.7026032919804e-05	0.442929654
Slc38a2	1.573117939	1.686576279	0.014363144	0.016382879	1.072123226	2.70980373711109e-05	0.444109734
E2f7	0.161968113	0.187492366	0.004298919	0.004869573	1.157588134	2.72374579208112e-05	0.446394698
Zzef1	0.080984057	0.09869305	0.003006816	0.003494189	1.218672589	2.74310419209368e-05	0.449567346
Gatc	0.495934959	0.528032246	0.007741771	0.008248961	1.064720759	2.7436257441173e-05	0.449652823
Rprd2	0.28888185	0.317454501	0.005855896	0.006417283	1.098907741	2.75528948365595e-05	0.451564393
Fam169a	0.301129765	0.326859656	0.006042888	0.006495155	1.085444529	2.76431947167289e-05	0.453044318
Znhit2	0.609967269	0.647978503	0.008650233	0.009268677	1.062316842	2.76793468793293e-05	0.453636816
Etaa1	0.52064196	0.549651887	0.008005246	0.008421042	1.055719534	2.77155810964116e-05	0.454230659
Nktr	0.773202407	0.836692317	0.010083165	0.011366507	1.082112923	2.78032366103575e-05	0.455667245
Iqgap3	0.088480625	0.105777452	0.003160425	0.003607935	1.19548717	2.80209689251104e-05	0.45923566
Cenpm	0.820187942	0.860021986	0.010333248	0.010844475	1.048566971	2.80819682890799e-05	0.460235378
Ppp4c	4.686833492	4.544521803	0.023895127	0.026144742	0.969635856	2.81589370122029e-05	0.461496819
Snd1	0.491605955	0.520703554	0.007737081	0.008240748	1.059188867	2.82397371187022e-05	0.462821052
Fpgt	0.063773625	0.078294858	0.002690978	0.003087369	1.227699664	2.82921903328586e-05	0.463680707
Insig2	0.459402386	0.487480151	0.007491862	0.00794034	1.061118022	2.82988066722256e-05	0.463789143
Eps15	0.181079084	0.205447661	0.004524979	0.005063707	1.134574225	2.83537896833819e-05	0.464690259
Bicd2	0.101573224	0.120923415	0.003366163	0.003867208	1.190504849	2.83544976583431e-05	0.464701862
Sh3gl1	1.151409566	1.218028582	0.012028521	0.012966467	1.057858661	2.83677553380765e-05	0.464919142
Ndufa2	5.921127653	5.778184927	0.029567771	0.032829942	0.975858868	2.84109637210739e-05	0.465627284
1110012L19Rik	0.749340091	0.806766825	0.01014495	0.011354454	1.07663641	2.84558292308249e-05	0.466362585
Fcho2	0.157005596	0.181995847	0.004191223	0.00480732	1.1591679	2.85539199566019e-05	0.467970194
Med29	1.727800655	1.633198974	0.014323171	0.014769573	0.945247341	2.86257412374205e-05	0.469147273
Nemf	0.980466688	1.020520337	0.011463991	0.01187114	1.040851617	2.86860966620932e-05	0.470136438
Map3k2	0.050786612	0.065469647	0.00238124	0.00286709	1.289112322	2.87040329321541e-05	0.470430396
Gpn2	0.337345581	0.374374008	0.006210316	0.006978249	1.109764077	2.87739250423406e-05	0.471575858
Fcf1	2.471122374	2.344814951	0.018496782	0.019198362	0.948886618	2.88453510642131e-05	0.472746459
Flt1	0.22616408	0.302308538	0.007679567	0.010893348	1.336677947	2.91626656381336e-05	0.477946927
Tom1l1	0.23524443	0.263710761	0.005611124	0.006280635	1.121007458	2.91695155493643e-05	0.47805919
Fbxo31	0.389188048	0.419201173	0.006780436	0.007281448	1.077117283	2.93178868198585e-05	0.480490847
Tmem18	0.087635941	0.103578845	0.003141688	0.003523761	1.181921972	2.94862841531597e-05	0.483250711
Nptx1	0.007285398	0.014657384	0.000911376	0.001497256	2.011885226	2.95311123345225e-05	0.4839854
Plxnb1	0.102101151	0.122755588	0.003460855	0.004017364	1.202293873	2.95380713401221e-05	0.484099451
Tti1	0.229965157	0.251984854	0.005187021	0.005543018	1.09575232	2.96156411572709e-05	0.485370743
Rcc1l	0.475556963	0.505435446	0.007583534	0.008055117	1.0628284	2.96961025960092e-05	0.486689425
Atf7ip2	0.078661176	0.097105167	0.003042777	0.003602565	1.234473871	2.97198186778414e-05	0.487078108
Chpt1	0.152571006	0.176377183	0.004147101	0.004742455	1.156033428	2.97921988167703e-05	0.488264346
Mccc1	0.221412734	0.241113961	0.005160689	0.005451938	1.08897965	2.99634315612167e-05	0.49107068
Lats1	0.090381164	0.111640406	0.003151205	0.003796483	1.235217618	3.00897775072588e-05	0.493141364
Aldh16a1	0.227219935	0.252839868	0.005130707	0.005670054	1.112753899	3.02118808185179e-05	0.495142515
Mindy2	0.076655052	0.092952241	0.002972249	0.003407729	1.21260424	3.02478249599587e-05	0.495731603
Adamts17	0.01911097	0.029314767	0.001484074	0.001988362	1.533923543	3.04423997641414e-05	0.49892049
Nptn	0.271988174	0.29632344	0.005705199	0.006130926	1.089471777	3.05109076741229e-05	0.500043266
Ppp1r9a	0.094182241	0.113716868	0.00333238	0.003899567	1.20741307	3.07597175711906e-05	0.504121011
Atad5	0.235877943	0.260779284	0.005409981	0.005931921	1.105568756	3.08179993014822e-05	0.505076191
Chst14	0.120789779	0.141077318	0.003768604	0.004252683	1.167957409	3.08212405242858e-05	0.505129311
Nfxl1	0.395734347	0.43092708	0.007498293	0.008226657	1.088930195	3.08926400890838e-05	0.506299478
Tiam1	0.195544293	0.221815073	0.004938966	0.005505241	1.134346951	3.10663125088054e-05	0.509145796
Atp6v1g1	4.772568895	4.604861366	0.025372215	0.026533421	0.964860114	3.11362115466538e-05	0.510291371
Sugp1	0.297011931	0.321485282	0.005923936	0.006339989	1.082398543	3.15370349063423e-05	0.516860465
Usp33	0.171893148	0.192744595	0.004467584	0.004876692	1.121304705	3.15758445986887e-05	0.517496517
1810009A15Rik	0.039805723	0.02687187	0.002122336	0.001812175	0.675075547	3.16286446261657e-05	0.518361857
Bmf	0.027768979	0.038964212	0.001759594	0.002214196	1.403156075	3.16315947626536e-05	0.518410207
Adss	2.248442614	2.138145841	0.016901962	0.017568187	0.950945258	3.17044973784821e-05	0.519605008
Trabd2b	0.0995671	0.125076341	0.003704889	0.004544201	1.256201507	3.18135141038358e-05	0.521391683
Atoh8	0.089430894	0.110296812	0.003183972	0.003814991	1.233318898	3.19268294270348e-05	0.523248807
Stk38l	0.100411783	0.116648345	0.003387989	0.003736346	1.161699763	3.1949494836792e-05	0.523620271
Wbp11	2.513250977	2.416269696	0.017314384	0.018811201	0.961412019	3.19979273466866e-05	0.524414031
Zik1	0.136310844	0.159032613	0.003935336	0.00452943	1.16669084	3.23380285024823e-05	0.529987949
Mrgbp	0.306936965	0.339074142	0.005881653	0.006528845	1.104702855	3.23559498171679e-05	0.530281662
Suco	0.158483793	0.183705875	0.004267127	0.004891749	1.159146132	3.25337990946678e-05	0.533196433
Zranb2	2.124379685	2.016123122	0.016600135	0.017163976	0.949040859	3.25843318515885e-05	0.534024615
Tbc1d1	0.247597931	0.27397093	0.005338756	0.00586647	1.106515426	3.26531735366509e-05	0.535152861
Reep1	0.049730757	0.066080371	0.002434502	0.00305442	1.328762626	3.28268691750079e-05	0.537999559
Nudt17	0.136310844	0.109563943	0.003952298	0.003686332	0.803780095	3.294835018145e-05	0.539990511
Krit1	0.736669834	0.774887016	0.009869942	0.010382313	1.051878304	3.3022808501229e-05	0.541210809
Rbm27	0.949107803	1.007939416	0.010960874	0.011926274	1.061986229	3.30393828740614e-05	0.541482446
Polr3f	0.29331644	0.321607426	0.005878271	0.006422248	1.096452101	3.31148388190376e-05	0.542719093
C2cd2	0.092809629	0.109441798	0.003287632	0.003692841	1.179207359	3.33329629671411e-05	0.54629393
Zfp316	0.021856193	0.032734824	0.001539153	0.00206299	1.49773678	3.33538019033936e-05	0.546635459
Lmbrd1	0.218667511	0.239037498	0.005142771	0.005478097	1.093155069	3.33741347701268e-05	0.546968695
Brat1	0.063034526	0.075974105	0.002703148	0.003018779	1.20527764	3.35479271942965e-05	0.549816979
Id1	2.614296273	2.947233419	0.031744824	0.039648395	1.127352492	3.36095200015964e-05	0.550826423
Zfp518b	0.148453173	0.172834982	0.004085807	0.004715837	1.164239059	3.3638093602072e-05	0.551294716
Mier2	0.271354662	0.301087089	0.005559966	0.006166963	1.109570359	3.36631542698137e-05	0.551705435
Tbk1	0.174532784	0.194576768	0.004472996	0.004850907	1.11484366	3.37466620122236e-05	0.553074044
Atp6v0a2	0.225530567	0.247954074	0.00507965	0.00546644	1.099425576	3.38345637703239e-05	0.554514666
Lman2l	0.419491078	0.450836692	0.007114958	0.007683917	1.074722958	3.39029400156031e-05	0.555635284
Pacs1	0.108330694	0.129351411	0.003484269	0.004066071	1.194042116	3.41920951098487e-05	0.560374247
S100a16	0.078766762	0.096005863	0.003109544	0.00360823	1.218862638	3.42289113461808e-05	0.560977628
Pgghg	0.095343681	0.113350434	0.00327316	0.003718753	1.188861525	3.43163125072821e-05	0.562410046
Actr1a	0.723999578	0.763405399	0.00946	0.010048257	1.054427962	3.43186981944337e-05	0.562449145
Ttc39b	0.045084996	0.05850739	0.0023224	0.002766622	1.297713088	3.43336577676737e-05	0.562694317
Xrcc2	0.12543554	0.143764505	0.00382027	0.004202802	1.146122579	3.43503320901591e-05	0.562967593
Arhgef40	0.135360574	0.160864786	0.003865941	0.004569119	1.188416837	3.44295670268767e-05	0.564266174
Ninj1	0.388765706	0.419689752	0.007480263	0.008086028	1.079544172	3.47722609016883e-05	0.569882584
E2f8	0.166402703	0.194088189	0.004511777	0.005249131	1.166376418	3.48016171727247e-05	0.570363704
Pibf1	0.198289515	0.220837914	0.004872786	0.00534788	1.113714527	3.48289194257934e-05	0.57081116
Tmem186	0.206736353	0.233907414	0.004844789	0.005483357	1.13142856	3.4982661013117e-05	0.573330831
Col13a1	0.189948263	0.220837914	0.004965343	0.005779658	1.16262139	3.50675916957493e-05	0.57472276
Usp50	0.708584099	0.630023208	0.009446529	0.009134789	0.889129757	3.52440744483558e-05	0.577615136
Src	0.127547249	0.148528154	0.003812879	0.004338368	1.164495157	3.53224145115275e-05	0.578899051
Sp3	0.35835709	0.390863564	0.006445152	0.007060823	1.090709728	3.53519008553709e-05	0.579382303
Steap2	0.060183719	0.076951264	0.002699695	0.003285695	1.278606006	3.54035549441946e-05	0.580228862
Acy1	0.232076866	0.253328448	0.005266755	0.00565421	1.091571304	3.54536587698248e-05	0.581050014
Cdh2	0.723893992	0.759863198	0.010377501	0.010870796	1.049688499	3.54945465527091e-05	0.581720123
Dapk2	0.038749868	0.049102235	0.002216856	0.002504155	1.267158774	3.55212351152685e-05	0.582157522
Gm19426	0.104740788	0.123366312	0.00348306	0.003960826	1.177824945	3.58474562514465e-05	0.587503961
Nlrc3	0.033787351	0.046170759	0.001921606	0.00243248	1.366510169	3.58605076806875e-05	0.58771786
Rrnad1	0.200823567	0.225601563	0.004927872	0.005455047	1.123381918	3.5927777482422e-05	0.588820345
Ggct	0.351916376	0.305240015	0.006541587	0.006375609	0.86736519	3.62387205063843e-05	0.59391639
Vangl2	0.39077183	0.424331257	0.006871336	0.00745817	1.085879852	3.63025082613544e-05	0.594961808
Egln2	0.970647239	1.023573959	0.011327237	0.012133391	1.054527245	3.66542410829794e-05	0.600726357
Rbck1	1.099672685	1.154879687	0.01194902	0.012722393	1.050203122	3.66959196490432e-05	0.601409427
Khdrbs1	3.705838877	3.564431416	0.022017307	0.023178951	0.961841984	3.67860946545384e-05	0.602887305
Zfp292	0.755991976	0.800781727	0.00985855	0.01062239	1.059246332	3.68806234696755e-05	0.604436538
Slc25a32	0.102629078	0.119091242	0.003499263	0.003849031	1.16040448	3.70376644241752e-05	0.607010282
Naca	39.21043184	38.68095762	0.081505728	0.08977013	0.986496598	3.74352983554894e-05	0.613527105
Cacna2d1	0.056699398	0.07206547	0.002522173	0.003035384	1.271009428	3.76308240399103e-05	0.616731575
Lztr1	0.180762327	0.201783315	0.004515218	0.004917528	1.116290757	3.76611300762757e-05	0.617228261
Uck2	0.99672685	1.052033712	0.011489014	0.012296701	1.055488484	3.77227944405068e-05	0.618238878
Zfp276	0.045401753	0.058751679	0.002236131	0.00267271	1.294039899	3.79987341660739e-05	0.622761254
Necap1	0.292894098	0.313545865	0.005899424	0.006214334	1.070509334	3.82043362092855e-05	0.626130866
Supt20	0.513990075	0.543544644	0.008023458	0.008509754	1.057500272	3.82608419317437e-05	0.627056938
Pmp22	2.445042762	2.967265176	0.056822224	0.075034866	1.213584164	3.82859267286906e-05	0.627468053
Gpbp1	1.21381058	1.276535972	0.012508878	0.013283706	1.051676426	3.83350888088765e-05	0.62827377
Mrpl2	1.827262169	1.744472945	0.014749297	0.015620908	0.954692203	3.88186109986696e-05	0.636198216
Akap10	0.061450744	0.077439844	0.002604132	0.003111657	1.260193744	3.88618251503353e-05	0.636906452
Pygb	0.137366698	0.155490412	0.004084458	0.004469942	1.131936732	3.89151337358085e-05	0.637780127
Zfp651	0.042339774	0.056919507	0.002169175	0.002757169	1.344350739	3.89936018664711e-05	0.639066141
Agbl3	0.019005385	0.028337608	0.001457688	0.00189011	1.491030496	3.91683523365398e-05	0.641930126
Exoc2	0.125857882	0.146329547	0.003718211	0.004215047	1.162656995	3.92438843630316e-05	0.643168021
Hsdl1	0.147925245	0.168682057	0.00417286	0.004622542	1.140319601	3.9386240759684e-05	0.6455011
Hspb8	0.111498258	0.133137902	0.003649019	0.004211829	1.194080555	3.93999485487753e-05	0.645725757
Heph	0.052792736	0.066691096	0.002457355	0.002894744	1.263262734	3.94500558910399e-05	0.646546966
Pomt1	0.094498997	0.114571882	0.003231195	0.0038172	1.212413739	3.98413246227461e-05	0.652959469
Synm	0.024601415	0.038231342	0.001777157	0.002506456	1.55403023	4.04112558052489e-05	0.662300071
Lsm12	1.903389294	1.808110419	0.015679684	0.016354523	0.949942518	4.05029173737189e-05	0.663802313
Snrk	0.184457819	0.211066325	0.004567044	0.005215886	1.144252525	4.05107803842375e-05	0.66393118
Pik3r4	0.156372083	0.178209356	0.004199037	0.004704042	1.139649435	4.08016597845695e-05	0.668698402
Fam110b	0.154893887	0.176743618	0.004291429	0.004823473	1.14106258	4.09266790845989e-05	0.670747344
Smcr8	0.06947524	0.086356419	0.002770201	0.003295728	1.242981218	4.09971372422374e-05	0.671902082
Gm26518	0.077710907	0.095761573	0.002946737	0.003508395	1.232279701	4.10411786721067e-05	0.672623877
Pik3r3	0.044873825	0.059850983	0.002224763	0.002787304	1.333761559	4.11149924162358e-05	0.673833611
Ppp4r3a	0.761165664	0.804812508	0.009678591	0.010433904	1.057342108	4.1402345015225e-05	0.678543032
Timm22	2.004329004	2.10272383	0.015406462	0.016836033	1.049091155	4.15918827051477e-05	0.681649366
Tulp4	0.393411467	0.420178332	0.006980318	0.007432832	1.068037836	4.1592333205851e-05	0.681656749
Klhl24	0.395839932	0.440942958	0.007438735	0.008489539	1.113942587	4.16296201732332e-05	0.682267845
Kcnk1	0.295744906	0.241968975	0.006442454	0.005918604	0.818167856	4.17248513646615e-05	0.683828589
Pik3c3	0.142012459	0.160009772	0.004048413	0.004404921	1.126730518	4.17941663940242e-05	0.684964593
Tmem115	0.471650301	0.508489068	0.007508213	0.008177968	1.078106103	4.19494194637035e-05	0.687509036
Senp8	0.19934537	0.216684988	0.004900194	0.005161714	1.086982799	4.20124791804705e-05	0.688542521
Acot13	0.923978461	0.82472212	0.011274664	0.010814087	0.892577214	4.2080781501507e-05	0.689661928
Jak1	0.44345898	0.473799927	0.007728711	0.008260541	1.068418835	4.21823977607369e-05	0.691327317
Gja4	0.024495829	0.045682179	0.002671927	0.004499643	1.864896198	4.22891681600556e-05	0.693077177
Klhl31	0.011403231	0.005130084	0.00116039	0.000789604	0.449879891	4.23364043003069e-05	0.69385133
Ube4a	0.174110442	0.196042506	0.004469748	0.004935244	1.125966391	4.23584596080862e-05	0.694212795
Cops7b	0.644282547	0.689263466	0.008866246	0.009685906	1.069815518	4.24046433355401e-05	0.6949697
Btbd3	0.087002428	0.104800293	0.003122193	0.003611417	1.204567447	4.24331593943002e-05	0.695437049
Ift22	0.619681132	0.673262489	0.010878487	0.012960228	1.086466014	4.26354868784426e-05	0.698752994
Ccdc191	0.293949952	0.31794308	0.006686209	0.007242504	1.081623174	4.27033567722832e-05	0.699865314
Klhl42	0.042339774	0.054843044	0.002224996	0.002643619	1.295307901	4.30156026837599e-05	0.704982712
Nsa2	2.746172527	2.863075608	0.017445162	0.019679611	1.04256946	4.30179546826102e-05	0.705021259
Sox6	0.008658009	0.015634543	0.000975161	0.001424522	1.805789667	4.3236585406519e-05	0.708604398
Sox1	0.001478197	0.004885795	0.000394793	0.00077067	3.305240015	4.32432113760836e-05	0.708712991
Topors	1.016260163	1.065958226	0.011654064	0.012345475	1.048902895	4.32674122805341e-05	0.70910962
Psmd7	6.089747651	5.953951386	0.030082464	0.034209115	0.977700839	4.34137778901975e-05	0.711508406
Smpd1	0.171048464	0.197019665	0.004413278	0.00505009	1.15183534	4.34211465331283e-05	0.711629171
Cdc42bpa	0.084362792	0.103090265	0.003052283	0.003609166	1.22198736	4.34902061395511e-05	0.712760988
Rgs19	1.033892936	1.086478564	0.011723992	0.012449218	1.050861772	4.37046528161311e-05	0.716275555
Ddx3x	2.727061556	2.843410285	0.019370548	0.02156646	1.042664504	4.39204297979691e-05	0.719811924
Foxj2	0.026713124	0.037864908	0.001690254	0.002158546	1.417464591	4.39533896735694e-05	0.720352103
Sh3pxd2b	0.079083518	0.096738732	0.00299731	0.003517866	1.223247706	4.3959084337465e-05	0.720445433
Arhgap31	0.070531095	0.099059485	0.00305464	0.004354285	1.404479608	4.42471154377794e-05	0.725165975
Gpr107	0.263013409	0.291926225	0.005504762	0.006122618	1.109929053	4.44818123805633e-05	0.729012423
Nab1	0.101467638	0.12080127	0.003397817	0.003923215	1.190539887	4.45452156337965e-05	0.730051539
Fzd7	0.187308626	0.220105045	0.004822303	0.005813951	1.175092941	4.46353439433384e-05	0.731528652
2900060B14Rik	0.105902228	0.127763528	0.00346168	0.004143034	1.206429082	4.46671102314085e-05	0.73204927
Gfm2	0.278534474	0.305850739	0.005665849	0.006202343	1.098071398	4.47270617902785e-05	0.733031816
Rfc3	1.370605005	1.467570539	0.013917676	0.015656545	1.07074652	4.48312016656055e-05	0.734738564
Fev	0.025868441	0.039330646	0.001787773	0.002483437	1.520410407	4.49513032037571e-05	0.736706908
B4galnt4	0.114454651	0.135947233	0.003599294	0.004184837	1.187782516	4.51755320297234e-05	0.740381794
Macrod2	0.303663816	0.330890436	0.006272377	0.006782059	1.089660403	4.52071166211612e-05	0.740899434
St3gal4	0.135888502	0.157322585	0.003995908	0.004516942	1.157732866	4.52797556378808e-05	0.742089915
Odf2	0.613873931	0.649688531	0.008932863	0.009514801	1.058341946	4.58687812174654e-05	0.751743455
Smdt1	4.579241896	4.736167094	0.024851897	0.027582125	1.034268816	4.59274408505994e-05	0.752704828
Zdhhc16	0.897898849	0.945645536	0.010541281	0.011235897	1.053176019	4.59702009012129e-05	0.753405623
Ptp4a3	0.28212438	0.32747038	0.006785951	0.00820792	1.160730527	4.60847042162858e-05	0.755282217
Rrp8	1.019216556	1.068523269	0.011682256	0.012344372	1.048377072	4.61580485797626e-05	0.756484258
Slc36a1	0.02914159	0.041162819	0.00177304	0.00229545	1.412511086	4.62760604352002e-05	0.758418354
Sf3a3	2.495407032	2.392329303	0.018163363	0.019479308	0.95869302	4.63958131428428e-05	0.760380982
Usp32	0.075915954	0.095395139	0.002884813	0.003524463	1.256588815	4.64223557988727e-05	0.760815989
Kat6a	0.1489811	0.168559912	0.004182242	0.004598816	1.131418091	4.6658805558868e-05	0.764691164
Ddi2	0.428149087	0.461707585	0.007182408	0.007839425	1.078380404	4.73247123002601e-05	0.77560471
Angptl2	0.085524232	0.106266032	0.003108622	0.003783861	1.242525413	4.75747921537604e-05	0.779703269
Dhx34	0.088269454	0.104922438	0.003185643	0.003625418	1.188660778	4.76373187462424e-05	0.780728017
Ndufs2	3.127652835	3.008672285	0.020549512	0.022365682	0.961958518	4.76578240261064e-05	0.781064078
Clpb	0.325414423	0.352998656	0.006281623	0.006787795	1.084766475	4.7663108537475e-05	0.781150686
Slc25a37	0.10864745	0.131794308	0.00342024	0.004104016	1.21304557	4.76926281047334e-05	0.781634482
Rab21	0.117833386	0.140710883	0.00364327	0.004315109	1.194151231	4.78449884032163e-05	0.784131515
Copg2	0.280857354	0.305240015	0.00580935	0.006243173	1.086815105	4.85521424534251e-05	0.795721063
Urb2	0.08277901	0.099303774	0.003033058	0.003472793	1.199625059	4.86104028241535e-05	0.796675892
Park7	11.66835603	11.40710883	0.041782486	0.043815428	0.977610625	4.89611180277037e-05	0.802423763
Endov	0.376201035	0.504458288	0.010477801	0.015844332	1.340927432	4.91097456111491e-05	0.804859621
Sapcd2	0.315067047	0.346036399	0.00669304	0.007416848	1.098294483	4.91845204232759e-05	0.806085105
Tmem106b	0.12987013	0.150238182	0.003900099	0.004396138	1.156834005	4.93692279803953e-05	0.809112277
Pum1	1.292154999	1.368755344	0.013052611	0.014235714	1.05928108	4.96599835674786e-05	0.813877471
Ncl	39.03832753	36.58348601	0.194315673	0.15760148	0.937117144	4.97340131986095e-05	0.815090742
Cdk10	0.309471017	0.336142665	0.005978673	0.006476303	1.086184641	4.9901169464764e-05	0.817830266
Cfp	0.019005385	0.027726884	0.00144231	0.00182292	1.458896218	5.02830977069123e-05	0.824089688
Mthfd2l	0.501108647	0.540613167	0.007814978	0.008588313	1.078834241	5.05492531869399e-05	0.82845171
Scn2b	0.068208215	0.091242213	0.003100023	0.004067584	1.337701241	5.05860935392092e-05	0.829055487
BC031181	2.862844473	2.963478686	0.018817982	0.020528162	1.035151827	5.06952580917111e-05	0.830844585
Hexim1	0.244430366	0.271650177	0.005318628	0.00588598	1.111360185	5.09356526751526e-05	0.834784412
Mpv17l	0.047830219	0.061561011	0.002461275	0.002918835	1.287073595	5.11486674792706e-05	0.838275511
Trir	4.800865801	5.000122145	0.025603256	0.029623135	1.041504252	5.12039677451277e-05	0.839181827
Chmp1b	0.430999894	0.458531819	0.00723176	0.007660296	1.06387919	5.12886894769929e-05	0.840570332
Abhd17a	1.868440503	1.975693172	0.015227121	0.017020936	1.05740224	5.12930183211728e-05	0.840641277
Tef	0.091014676	0.110174667	0.003149279	0.003702289	1.210515397	5.14330672427324e-05	0.842936539
Ell2	0.049836343	0.063881764	0.002468386	0.002986093	1.2818309	5.14567560260316e-05	0.843324775
Sema7a	0.009713863	0.016611701	0.001007863	0.001412647	1.710102442	5.15044656694449e-05	0.844106688
Eef1e1	2.779854292	2.666422377	0.019335562	0.020688868	0.959195014	5.15133124171382e-05	0.844251677
Klf6	0.622320769	0.687675583	0.011235424	0.013047096	1.105017891	5.15858697213305e-05	0.845440819
Itpripl1	0.180551156	0.144253084	0.004992187	0.004548657	0.798959626	5.17727464004223e-05	0.848503541
Mapk8ip3	0.130081301	0.153291804	0.003844645	0.004482539	1.178430744	5.19011456882406e-05	0.850607877
Ncstn	0.28001267	0.30462929	0.00568959	0.00613474	1.087912522	5.19323707279911e-05	0.851119624
Ranbp10	0.108858621	0.128618542	0.003519156	0.004046847	1.181519115	5.20022479771655e-05	0.852264842
Igbp1	0.987224158	1.037987053	0.011245052	0.012002786	1.051419826	5.22332221023435e-05	0.856050277
Dnaja3	0.6271777	0.664223769	0.008849868	0.009452373	1.059067899	5.24981111062137e-05	0.860391543
Tcea1	1.257417379	1.160376206	0.012764912	0.012603862	0.92282501	5.25676519899826e-05	0.861531248
Pde6d	0.554640481	0.585440332	0.008305844	0.00880428	1.055531199	5.25717892631393e-05	0.861599054
Mfn2	0.159539647	0.180407964	0.004244623	0.004693793	1.130803326	5.26087685233427e-05	0.862205107
Pdlim7	1.035054377	0.94601197	0.013157154	0.013259092	0.913973209	5.26784140696735e-05	0.863346528
Thumpd3	0.803083096	0.829607915	0.010213307	0.010414733	1.033028736	5.27405109513491e-05	0.864364234
Tcp1	10.31992398	10.06925614	0.045503815	0.05107804	0.975710302	5.3073450967491e-05	0.869820788
Plcb4	0.093759899	0.112128985	0.003316872	0.003860991	1.195916235	5.32084114671436e-05	0.872032656
Wdr36	0.473973181	0.512641993	0.007676501	0.008460706	1.081584388	5.34985082517492e-05	0.876787052
Zfp280d	0.40428677	0.432270673	0.007006494	0.007529176	1.069217954	5.3740004130082e-05	0.880744928
Gm4707	0.133248865	0.15268108	0.003882306	0.004327622	1.145833999	5.37540932635212e-05	0.880975834
Dnajc4	0.143701827	0.162574814	0.004102347	0.004512388	1.131334358	5.38880447950334e-05	0.883171166
Mlf1	0.692323936	0.603639917	0.025710809	0.025413207	0.871903867	5.41501027370283e-05	0.887466034
Depdc5	0.106535741	0.126297789	0.003462848	0.003994602	1.185496889	5.43912477306728e-05	0.891418159
Zfp142	0.106535741	0.127641383	0.003440236	0.004028462	1.198108558	5.44653590663063e-05	0.89263277
Fiz1	0.823249921	0.865029925	0.010019539	0.010629258	1.050750086	5.44776104786255e-05	0.892833558
Tob2	0.194699609	0.222914376	0.004697287	0.005413679	1.144914349	5.46633434992436e-05	0.895877537
Phldb1	0.189209165	0.215097105	0.004654322	0.005251433	1.13682181	5.48539577599577e-05	0.899001514
Sdc2	0.299968324	0.321118847	0.006179368	0.006531185	1.070509187	5.51730691732235e-05	0.904231431
Wrnip1	0.250448738	0.272627336	0.005396452	0.005780652	1.088555438	5.5459893716218e-05	0.908932198
Fam193b	0.309893359	0.342982778	0.006007994	0.006704932	1.106776793	5.54842142014143e-05	0.909330787
Mttp	0.134621476	0.151459631	0.004080459	0.004414738	1.125077778	5.55195198517158e-05	0.909909411
Smu1	2.102206736	2.00427507	0.017283762	0.018359803	0.953414826	5.56631764377271e-05	0.912263799
Ncaph2	1.1489811	1.205081226	0.012120816	0.012822311	1.048825978	5.56644567002778e-05	0.912284781
Wdr83	0.717136522	0.760351777	0.009328662	0.010041642	1.060260848	5.57385033431678e-05	0.913498331
Plekhn1	0.065357407	0.079882741	0.00269318	0.003113702	1.222244652	5.5801907521163e-05	0.914537462
Carmil1	0.094815753	0.115060462	0.003269668	0.003858183	1.213516295	5.60250635943183e-05	0.918194767
Prkaa1	0.122373561	0.141199463	0.003743897	0.00421872	1.153839612	5.61175587117669e-05	0.91971067
Dcun1d2	0.142012459	0.162452669	0.003978966	0.004451339	1.143932511	5.62227812034483e-05	0.921435161
Gpx3	1.032520325	1.116892635	0.014899934	0.016913194	1.081714914	5.62644601649319e-05	0.922118238
Slc25a3	10.77732024	11.1320386	0.049069668	0.05844223	1.03291341	5.6326552607175e-05	0.923135871
2310061I04Rik	0.41104424	0.439965799	0.007039688	0.007582544	1.070361183	5.63652294353475e-05	0.923769745
Snrpn	4.706894731	4.486258703	0.035979805	0.036909251	0.953124928	5.64554251495732e-05	0.925247963
Galk2	0.400485693	0.427995603	0.007211148	0.007720088	1.068691367	5.66511915948277e-05	0.928456379
Car7	0.029669517	0.039819226	0.002043842	0.002452248	1.34209212	5.66557919501172e-05	0.928531774
Fam53b	0.244324781	0.27323806	0.005513665	0.006175361	1.118339529	5.66828704196006e-05	0.928975563
Nhsl1	0.075599198	0.093318676	0.003008643	0.003575339	1.234387123	5.67235846151972e-05	0.929642828
Usp25	0.137049942	0.157078295	0.004048572	0.004521282	1.146139084	5.67267666984515e-05	0.929694979
Rffl	0.117411044	0.134237205	0.003738339	0.004105251	1.143309867	5.68888118502308e-05	0.932350737
Sfmbt1	0.171998733	0.192011726	0.004460911	0.004858773	1.116355467	5.69657801241423e-05	0.93361217
Thada	0.056910569	0.0713326	0.002530498	0.002987971	1.253415694	5.73385922563273e-05	0.939722188
Chmp4b	2.225530567	2.324661048	0.016641319	0.018169538	1.044542404	5.74041530752853e-05	0.940796665
Mrpl12	6.552634358	6.764871137	0.032803573	0.036687689	1.032389535	5.74368942023064e-05	0.941333259
Ptgs1	0.063562454	0.081348479	0.003008391	0.003610881	1.27981968	5.75688124930342e-05	0.943495268
Vdac1	4.801604899	4.945645536	0.025529944	0.027852555	1.029998436	5.75700693740836e-05	0.943515867
Epb41l4a	0.103473762	0.124587761	0.003701107	0.004388858	1.20405172	5.76767322099172e-05	0.945263964
Stx18	0.62042023	0.660437279	0.009033072	0.009718609	1.064499909	5.79899989089013e-05	0.950398092
1110032F04Rik	0.032942667	0.04494931	0.001951927	0.002429138	1.364470878	5.83931963964712e-05	0.957006096
Rab24	1.236722627	1.303285697	0.012675882	0.013626387	1.053822149	5.84982761968085e-05	0.958728249
Jmjd7	0.179178545	0.201294736	0.004525576	0.005030935	1.12343102	5.87462822073938e-05	0.962792819
Dcaf15	0.282652307	0.305850739	0.005663008	0.006071044	1.082074094	5.87747897959209e-05	0.96326003
Gtpbp6	0.371766445	0.402589471	0.006599238	0.007180089	1.082909651	5.87979565142065e-05	0.963639709
Fam173b	0.273044029	0.293147673	0.005682239	0.005974792	1.073627847	5.91058119457585e-05	0.968685152
Zfp606	0.186886284	0.210211311	0.004618581	0.005146697	1.124808657	5.91553002224743e-05	0.969496215
5730559C18Rik	0.240629289	0.267497252	0.005390943	0.005954448	1.111657074	5.94939804021413e-05	0.975046845
Slc9a6	0.094182241	0.112128985	0.003247658	0.003739269	1.190553382	5.9767748782191e-05	0.979533635
Ndst1	0.068630556	0.086967143	0.002731912	0.003372111	1.267178172	5.97973839044977e-05	0.980019325
Bace1	0.140956604	0.162208379	0.004019155	0.004548575	1.150768209	5.99792571144678e-05	0.983000045
Grpel2	0.539119417	0.567118603	0.008034123	0.008434588	1.051935034	6.04634004724032e-05	0.99093467
Tkfc	0.250765495	0.275436668	0.005379376	0.005837668	1.098383445	6.05853363377875e-05	0.992933077
Mapkap1	0.573962623	0.603029193	0.008520837	0.008992805	1.050641921	6.07640938651243e-05	0.995862734
Tm4sf20	0	0.000122145	0	0.000122145	Inf	0.282173925	1
Gm36945	0.000316756	0	0.00018286	0	0	0.10731197	1
Hnf4aos	0.000211171	0	0.000149313	0	0	0.188571476	1
Pck1	0.000105585	0	0.000105585	0	0	0.352561252	1
Fcrl1	0.000105585	0	0.000105585	0	0	0.352561252	1
C8a	0	0.00024429	0	0.000172728	Inf	0.128250454	1
Il22ra1	0	0.000366435	0	0.000211535	Inf	0.062466728	1
Gm20465	0	0.00024429	0	0.000172728	Inf	0.128250454	1
Afm	0.000527927	0	0.000236046	0	0	0.037602578	1
Gm33050	0.000105585	0	0.000105585	0	0	0.352561252	1
Foxi3	0	0.000610724	0	0.000273057	Inf	0.016161325	1
Pldi	0	0.000122145	0	0.000122145	Inf	0.282173925	1
Gm4065	0	0.000122145	0	0.000122145	Inf	0.282173925	1
Gm15395	0	0.000122145	0	0.000122145	Inf	0.282173925	1
Gm10639	0.000316756	0	0.00018286	0	0	0.10731197	1
Gsta2	0	0.000122145	0	0.000122145	Inf	0.282173925	1
Gm12576	0	0.000122145	0	0.000122145	Inf	0.282173925	1
Slc17a4	0	0.000122145	0	0.000122145	Inf	0.282173925	1
Gm33489	0	0.000732869	0	0.000299101	Inf	0.008416077	1
Serpina1b	0	0.000488579	0	0.000244245	Inf	0.031456446	1
Galr3	0.000105585	0	0.000105585	0	0	0.352561252	1
BC016579	0.000316756	0	0.000236086	0	0	0.188571476	1
Cfb	0	0.000488579	0	0.000244245	Inf	0.031456446	1
Gzmc	0.028296906	0.001221449	0.026822291	0.000386044	0.043165448	0.780697895	1
Gm2061	0.000105585	0.001465738	0.000105585	0.000422838	13.88200806	0.000890805	1
Glra2	0.000105585	0.000732869	0.000105585	0.000345404	6.941004031	0.069344006	1
Gm11266	0.000211171	0.001465738	0.000149313	0.000422838	6.941004031	0.003141317	1
6030466F02Rik	0.000211171	0.001221449	0.000149313	0.000386044	5.784170026	0.010203403	1
Cldn8	0.000105585	0.000610724	0.000105585	0.000273057	5.784170026	0.069351115	1
Gm12688	0.002111709	0.000366435	0.00049479	0.000211535	0.173525101	0.002068771	1
Gm43703	0.002006124	0.000366435	0.00048344	0.000211535	0.182658001	0.003182156	1
Olfr718-ps1	0.000633513	0.003420056	0.000298586	0.000790735	5.398558691	0.000145131	1
Clec12a	0.000633513	0.000122145	0.000298586	0.000122145	0.192805668	0.144579719	1
Mrln	0.000633513	0.000122145	0.000258562	0.000122145	0.192805668	0.088720033	1
4930405D11Rik	0.000633513	0.000122145	0.000258562	0.000122145	0.192805668	0.088720033	1
Uts2r	0.001900538	0.000366435	0.000447559	0.000211535	0.192805668	0.003182922	1
Gm40457	0.002428466	0.000488579	0.000505782	0.000244245	0.201188523	0.001002523	1
Gm19866	0.001794953	0.000366435	0.000434972	0.000211535	0.204147177	0.004889281	1
Xkr9	0.000105585	0.000488579	0.000105585	0.000244245	4.627336021	0.131465231	1
Gpr101	0.000211171	0.000977159	0.000149313	0.00034533	4.627336021	0.032886545	1
Osgin1	0.000105585	0.000488579	0.000105585	0.000244245	4.627336021	0.131465231	1
Entpd3	0.000211171	0.000977159	0.000149313	0.00034533	4.627336021	0.032886545	1
Degs2	0.000422342	0.001954318	0.000258608	0.000488132	4.627336021	0.000935085	1
Gmnc	0.000105585	0.000488579	0.000105585	0.000244245	4.627336021	0.131465231	1
Pnmt	0.002217295	0.000488579	0.000483342	0.000244245	0.220349334	0.002314968	1
A230083G16Rik	0.000316756	0.001343594	0.00018286	0.000440176	4.241724685	0.027084959	1
Sphk1	0.000633513	0.002687187	0.000258562	0.000572175	4.241724685	0.000625916	1
A530084C06Rik	0.000316756	0.001343594	0.00018286	0.000404861	4.241724685	0.015630919	1
Aldh1a1	0.000316756	0.001343594	0.00018286	0.000404861	4.241724685	0.015630919	1
C5ar2	0.000211171	0.000855014	0.000149313	0.000323046	4.048919018	0.058730602	1
Plppr4	0.001478197	0.000366435	0.000447727	0.000211535	0.247893001	0.040506568	1
AC078895.1	0.001478197	0.000366435	0.000394793	0.000211535	0.247893001	0.017529227	1
Cyth4	0.001055855	0.004152925	0.000333732	0.000731475	3.933235617	6.34009810549813e-05	1
Prom2	0.000950269	0.00024429	0.00035007	0.000172728	0.257074223	0.094463258	1
Ttc36	0.000950269	0.00024429	0.00035007	0.000172728	0.257074223	0.094463258	1
Eppk1	0.000950269	0.00024429	0.000316623	0.000172728	0.257074223	0.060810614	1
Nmu	0.000633513	0.002442897	0.000258562	0.000545614	3.85611335	0.001766813	1
Asb17	0.001267026	0.00476365	0.000365546	0.000817729	3.759710517	6.7680390562663e-05	1
Mybpc2	0.000422342	0.001587883	0.000211137	0.000440077	3.759710517	0.012762723	1
Lrrc24	0.001372611	0.000366435	0.000435134	0.000211535	0.266961693	0.061232978	1
Ucma	0.003167564	0.000855014	0.000596426	0.000323046	0.269927935	0.001185775	1
3300005D01Rik	0.000527927	0.001954318	0.000236046	0.000488132	3.701868816	0.006099147	1
Gm29562	0.000739098	0.002687187	0.000279264	0.000572175	3.635764016	0.001432843	1
Gm14493	0.000633513	0.002198608	0.000258562	0.000517678	3.470502015	0.004878079	1
Slc26a9	0.000211171	0.000732869	0.000149313	0.000299101	3.470502015	0.104276843	1
Rhox4e	0.000105585	0.000366435	0.000105585	0.000211535	3.470502015	0.250757719	1
Hsd3b1	0.000211171	0.000732869	0.000149313	0.000299101	3.470502015	0.104276843	1
Grin2b	0.000422342	0.001465738	0.000211137	0.000456765	3.470502015	0.036128389	1
Gm2366	0.000105585	0.000366435	0.000105585	0.000211535	3.470502015	0.250757719	1
Nr3c2	0.000105585	0.000366435	0.000105585	0.000211535	3.470502015	0.250757719	1
Sgcg	0.000422342	0.001465738	0.000258608	0.000456765	3.470502015	0.015641358	1
Cpb2	0.000105585	0.000366435	0.000105585	0.000211535	3.470502015	0.250757719	1
Oas1g	0.002111709	0.000610724	0.00049479	0.000273057	0.289208501	0.012077334	1
Npy5r	0.000844684	0.00024429	0.00029853	0.000172728	0.289208501	0.094477413	1
Rln3	0.003378735	0.000977159	0.000614717	0.00034533	0.289208501	0.001190988	1
Gm35963	0.002534051	0.000732869	0.000537781	0.000299101	0.289208501	0.005522124	1
Mmp12	0.000844684	0.00024429	0.000333795	0.000172728	0.289208501	0.146297722	1
Aatk	0.000844684	0.00024429	0.00029853	0.000172728	0.289208501	0.094477413	1
Gm33301	0.001267026	0.000366435	0.000365546	0.000211535	0.289208501	0.040523789	1
Upk1b	0.001267026	0.000366435	0.000365546	0.000211535	0.289208501	0.040523789	1
Mkrn2os	0.001372611	0.004641505	0.000624526	0.001303221	3.381514784	0.004869008	1
Gucy2c	0.00327315	0.000977159	0.000658557	0.00034533	0.298537808	0.005237276	1
Tnfrsf9	0.005279274	0.001587883	0.003205755	0.000472768	0.300776841	0.314174215	1
Kcne1	0.005279274	0.001587883	0.000829653	0.000440077	0.300776841	0.000352465	1
5730460C07Rik	0.001372611	0.00451936	0.000408709	0.000761204	3.292527553	6.79615096616016e-05	1
Il17rb	0.000527927	0.001710028	0.000236046	0.000488244	3.239135214	0.027728097	1
Sytl2	0.000422342	0.001343594	0.000211137	0.000440176	3.181293514	0.059916992	1
Masp2	0.00116144	0.000366435	0.000350002	0.000211535	0.315500183	0.061258185	1
Rnf224	0.00116144	0.003664346	0.000350002	0.000667829	3.155001832	0.000569153	1
Mmp24	0.000739098	0.002320752	0.000279264	0.000531831	3.139978014	0.006270082	1
Aff2	0.000739098	0.002320752	0.000279264	0.000531831	3.139978014	0.006270082	1
Prdm8	0.003061979	0.000977159	0.000587063	0.00034533	0.319126622	0.003640404	1
Nrip2	0.000316756	0.000977159	0.00018286	0.00034533	3.08489068	0.079459837	1
Lrrc31	0.001689368	0.005130084	0.000422007	0.000844395	3.036689263	0.000255617	1
Zan	0.000844684	0.002565042	0.00029853	0.001112499	3.036689263	0.220991889	1
A230077H06Rik	0.002217295	0.000732869	0.000505884	0.000299101	0.330524001	0.017174367	1
Gm8206	0.000739098	0.00024429	0.000316682	0.000172728	0.330524001	0.225499778	1
Gm44987	0.00116144	0.003420056	0.000380527	0.000645263	2.944668377	0.000724385	1
Cr2	0.001794953	0.000610724	0.000434972	0.000273057	0.340245296	0.026112817	1
S100a5	0.000211171	0.000610724	0.000149313	0.000273057	2.892085013	0.183524083	1
Myom3	0.000211171	0.000610724	0.000149313	0.000273057	2.892085013	0.183524083	1
3300002P13Rik	0.000211171	0.000610724	0.000149313	0.000323114	2.892085013	0.318551678	1
Dct	0.000211171	0.000610724	0.000149313	0.000273057	2.892085013	0.183524083	1
Chad	0.000211171	0.000610724	0.000149313	0.000273057	2.892085013	0.183524083	1
Tac4	0.000211171	0.000610724	0.000149313	0.000273057	2.892085013	0.183524083	1
Gm26688	0.000211171	0.000610724	0.000149313	0.000273057	2.892085013	0.183524083	1
Cldn1	0.000422342	0.001221449	0.000211137	0.000386044	2.892085013	0.059933497	1
Gm6225	0.000633513	0.001832173	0.000258562	0.00047266	2.892085013	0.021191188	1
Cfi	0.004540175	0.001587883	0.000690833	0.000440077	0.349740513	0.000502586	1
Pga5	0.008341252	0.002931477	0.001509402	0.000622014	0.351443242	0.008164125	1
Naip6	0.000950269	0.002687187	0.000316623	0.000597684	2.827816457	0.009367598	1
Fmo4	0.000739098	0.002076463	0.000279264	0.000531955	2.809454012	0.025562247	1
Gm36823	0.002745222	0.000977159	0.000537671	0.00034533	0.355948925	0.007528284	1
Agr2	0.001372611	0.000488579	0.000460045	0.000244245	0.355948925	0.125889757	1
AA467197	0.008235667	0.002931477	0.00407499	0.000645557	0.355948925	0.131287406	1
Col15a1	0.003061979	0.001099304	0.000691691	0.000366255	0.35901745	0.01987783	1
Sim1	0.001055855	0.002931477	0.000365617	0.000597544	2.776401612	0.002372227	1
Igsf5	0.002006124	0.000732869	0.000505977	0.000299101	0.365316002	0.050989405	1
Gm5771	0.001478197	0.004030781	0.000394793	0.000888166	2.726823012	0.026061158	1
Inhbc	0.000633513	0.001710028	0.000258562	0.000456661	2.699279345	0.033940947	1
Gm26623	0.000633513	0.001710028	0.000258562	0.000456661	2.699279345	0.033940947	1
Atp8b1	0.000316756	0.000855014	0.000236086	0.000323046	2.699279345	0.058766048	1
Foxd3	0.002956393	0.001099304	0.00059654	0.000366255	0.371839502	0.014186307	1
Gm31513	0.003589906	0.001343594	0.000666797	0.000404861	0.374269825	0.00865546	1
Pcdhgc3	0.001055855	0.002809332	0.000365617	0.000584999	2.660718212	0.003780325	1
Gm44096	0.001478197	0.003908636	0.000394793	0.00073164	2.644192012	0.003659503	1
Adcy9	0.001900538	0.005007939	0.000447559	0.000799092	2.635010789	0.000545217	1
Cckbr	0.000422342	0.001099304	0.000211137	0.000366255	2.602876512	0.098161018	1
Casp4	0.000422342	0.001099304	0.000211137	0.000366255	2.602876512	0.098161018	1
Gm35167	0.000422342	0.001099304	0.000211137	0.000366255	2.602876512	0.098161018	1
Entpd8	0.000316756	0.000122145	0.00018286	0.000122145	0.385611335	0.39152534	1
Dcst2	0.000633513	0.00024429	0.000258562	0.000172728	0.385611335	0.225530518	1
Slc5a1	0.000316756	0.000122145	0.000236086	0.000122145	0.385611335	0.650816549	1
Vmn1r53	0.000633513	0.00024429	0.000298586	0.000172728	0.385611335	0.345062248	1
Uroc1	0.000316756	0.000122145	0.00018286	0.000122145	0.385611335	0.39152534	1
Dmrtc2	0.000633513	0.00024429	0.000258562	0.000172728	0.385611335	0.225530518	1
Esr1	0.000316756	0.000122145	0.00018286	0.000122145	0.385611335	0.39152534	1
Nr1h4	0.000316756	0.000122145	0.00018286	0.000122145	0.385611335	0.39152534	1
Npc1l1	0.000316756	0.000122145	0.00018286	0.000122145	0.385611335	0.39152534	1
Serpina1a	0.000316756	0.000122145	0.00018286	0.000122145	0.385611335	0.39152534	1
Fam3b	0.000316756	0.000122145	0.00018286	0.000122145	0.385611335	0.39152534	1
Elovl3	0.000633513	0.00024429	0.000298586	0.000172728	0.385611335	0.345062248	1
Spp1	0.008552423	0.003297911	0.002872983	0.0006568	0.385611335	0.026218606	1
Ptpro	0.003484321	0.001343594	0.00090146	0.000404861	0.385611335	0.075990604	1
Lypd3	0.000950269	0.000366435	0.000316623	0.000211535	0.385611335	0.137671717	1
Akap6	0.000950269	0.000366435	0.000380589	0.000211535	0.385611335	0.299196724	1
Psca	0.001583782	0.000610724	0.000408628	0.000273057	0.385611335	0.055243622	1
Sox10	0.003484321	0.001343594	0.000641286	0.000404861	0.385611335	0.008660363	1
CT033750.2	0.000950269	0.000366435	0.000316623	0.000211535	0.385611335	0.137671717	1
D030007L05Rik	0.001794953	0.004641505	0.000459891	0.000912664	2.585864247	0.003184082	1
Abcc9	0.000950269	0.002442897	0.000316623	0.000545614	2.570742234	0.014581566	1
Snhg7os	0.000527927	0.001343594	0.000236046	0.000404861	2.545034811	0.07243921	1
Gm16287	0.002111709	0.005374374	0.000471719	0.000861702	2.545034811	0.0010688	1
D730045A05Rik	0.000527927	0.001343594	0.000236046	0.000532243	2.545034811	0.27229683	1
Cpeb1	0.00116144	0.002931477	0.000350002	0.000597544	2.524001466	0.008362222	1
Inhba	0.000633513	0.001587883	0.000258562	0.000472768	2.506473678	0.083942458	1
Gm20554	0.000633513	0.001587883	0.000258562	0.000440077	2.506473678	0.053739764	1
Smim6	0.002745222	0.001099304	0.000596647	0.000366255	0.40044254	0.038325727	1
Jakmip3	0.002111709	0.000855014	0.00049479	0.000323046	0.404891902	0.04665446	1
Gm26739	0.002111709	0.000855014	0.000471719	0.000323046	0.404891902	0.033072761	1
Gm29480	0.001583782	0.003908636	0.000435059	0.000862666	2.467912544	0.017959579	1
Redrum	0.001794953	0.004397215	0.000459891	0.000790144	2.449766129	0.003181741	1
Gm26744	0.001794953	0.000732869	0.000434972	0.000299101	0.408294355	0.051023185	1
Pnoc	0.004751346	0.001954318	0.000752489	0.000488132	0.411318757	0.004064398	1
Foxn4	0.001055855	0.002565042	0.000333732	0.000585136	2.429351411	0.025618855	1
Gm16083	0.001478197	0.000610724	0.000422091	0.000273057	0.413155002	0.113610824	1
Lhx3	0.001478197	0.000610724	0.000422091	0.000273057	0.413155002	0.113610824	1
Corin	0.001478197	0.000610724	0.000422091	0.000273057	0.413155002	0.113610824	1
Prf1	0.001478197	0.000610724	0.000990415	0.000273057	0.413155002	0.817921807	1
Hp	0.00232288	0.005618664	0.000558225	0.001063087	2.418834738	0.004460315	1
Gm26625	0.002639637	0.001099304	0.000567978	0.000366255	0.416460242	0.038342609	1
Jaml	0.001478197	0.003542201	0.000394793	0.000656644	2.396299011	0.005521456	1
Wnt8b	0.00327315	0.007817271	0.000586943	0.001003581	2.388302462	8.24486383155232e-05	1
0610039K10Rik	0.001900538	0.00451936	0.000471813	0.000741343	2.377936566	0.001079424	1
Fcmr	0.00232288	0.000977159	0.000516737	0.00034533	0.420666911	0.042398933	1
Otc	0.00116144	0.000488579	0.000350002	0.000244245	0.420666911	0.125918772	1
Gm13056	0.00116144	0.000488579	0.000380527	0.000244245	0.420666911	0.181676759	1
4933439N14Rik	0.00116144	0.000488579	0.000350002	0.000244245	0.420666911	0.125918772	1
Wbp2nl	0.00116144	0.000488579	0.000380527	0.000244245	0.420666911	0.181676759	1
Vmn1r15	0.002534051	0.005985098	0.000683813	0.001330882	2.361869427	0.04802129	1
Gm17067	0.003167564	0.001343594	0.000596426	0.000404861	0.424172469	0.016605862	1
Lingo3	0.002006124	0.000855014	0.000505977	0.000323046	0.426202002	0.090858215	1
Gm10550	0.001267026	0.002931477	0.000365546	0.000597544	2.31366801	0.014478719	1
Axdnd1	0.001478197	0.003420056	0.000394793	0.000645263	2.31366801	0.008253269	1
Card9	0.000316756	0.000732869	0.00018286	0.000299101	2.31366801	0.221852518	1
Gm10804	0.000211171	0.000488579	0.000149313	0.000244245	2.31366801	0.318596671	1
Ltk	0.000211171	0.000488579	0.000149313	0.000244245	2.31366801	0.318596671	1
Serinc4	0.001583782	0.003664346	0.000408628	0.00068981	2.31366801	0.009235561	1
Xkrx	0.000422342	0.000977159	0.000211137	0.00034533	2.31366801	0.158323481	1
Asic5	0.000527927	0.001221449	0.000236046	0.000386044	2.31366801	0.114706184	1
Gm17146	0.000844684	0.001954318	0.00029853	0.000488132	2.31366801	0.045957978	1
Eps8l3	0.000633513	0.001465738	0.000258562	0.000422838	2.31366801	0.083971248	1
Sema3c	0.003167564	0.007328692	0.000614835	0.001004032	2.31366801	0.000183905	1
Sult1b1	0.000105585	0.00024429	0.000105585	0.000172728	2.31366801	0.480724796	1
Gm20005	0.000422342	0.000977159	0.000211137	0.00034533	2.31366801	0.158323481	1
Gm20387	0.000950269	0.002198608	0.00035007	0.000545741	2.31366801	0.029964022	1
A2ml1	0.000316756	0.000732869	0.00018286	0.000299101	2.31366801	0.221852518	1
Gm26852	0.001055855	0.002442897	0.000333732	0.000545614	2.31366801	0.025632568	1
Anks4b	0.000316756	0.000732869	0.00018286	0.000299101	2.31366801	0.221852518	1
Best2	0.000422342	0.000977159	0.000211137	0.00034533	2.31366801	0.158323481	1
Tmprss13	0.000211171	0.000488579	0.000149313	0.000244245	2.31366801	0.318596671	1
Gm17039	0.000211171	0.000488579	0.000149313	0.000299162	2.31366801	0.540837023	1
Rasgrf2	0.000211171	0.000488579	0.000149313	0.000244245	2.31366801	0.318596671	1
Six6	0.000422342	0.000977159	0.000258608	0.00034533	2.31366801	0.079506818	1
Dnase1	0.000105585	0.00024429	0.000105585	0.000172728	2.31366801	0.480724796	1
Treml2	0.00327315	0.007572982	0.000586943	0.001047455	2.31366801	0.00073036	1
Myom1	0.000422342	0.000977159	0.000211137	0.00034533	2.31366801	0.158323481	1
Cst6	0.000105585	0.00024429	0.000105585	0.000172728	2.31366801	0.480724796	1
Syt2	0.001689368	0.000732869	0.000422007	0.000299101	0.433812752	0.072376561	1
2900045O20Rik	0.000844684	0.000366435	0.00029853	0.000211535	0.433812752	0.204057768	1
Tshr	0.000844684	0.000366435	0.00029853	0.000211535	0.433812752	0.204057768	1
Gm13523	0.003061979	0.001343594	0.000587063	0.000440176	0.438799105	0.013117935	1
Bpifc	0.003167564	0.007206547	0.000931987	0.001576545	2.275106877	0.024699559	1
Glipr1	0.002217295	0.000977159	0.000659022	0.00034533	0.440698669	0.264743355	1
Synpo2	0.002428466	0.005496519	0.000505782	0.000835228	2.26337088	0.001496352	1
Slc34a3	0.001372611	0.000610724	0.000380453	0.000273057	0.444936156	0.113641377	1
4930477N07Rik	0.001372611	0.000610724	0.000380453	0.000273057	0.444936156	0.113641377	1
Cartpt	0.001372611	0.000610724	0.000380453	0.000273057	0.444936156	0.113641377	1
Mocos	0.001372611	0.000610724	0.000380453	0.000273057	0.444936156	0.113641377	1
Rilp	0.001689368	0.003786491	0.000422007	0.000678827	2.241365885	0.006994357	1
Synpr	0.00327315	0.001465738	0.000605641	0.000422838	0.447806712	0.020601047	1
Gm6961	0.001478197	0.003297911	0.000394793	0.0006568	2.23103701	0.01796392	1
Akr1c13	0.005173688	0.002320752	0.000822977	0.000531831	0.448568288	0.012848346	1
Gm26720	0.002745222	0.006107243	0.000577658	0.000911609	2.224680779	0.000786433	1
Itgb1bp2	0.001372611	0.003053622	0.000380453	0.000609828	2.224680779	0.016227422	1
Aldh1l1	0.003801077	0.001710028	0.000683193	0.000456661	0.449879891	0.022453153	1
S1pr4	0.002428466	0.001099304	0.000587376	0.000366255	0.452674176	0.130800533	1
Gm35696	0.002956393	0.001343594	0.000557909	0.000404861	0.454470502	0.022814488	1
A430027H14Rik	0.001055855	0.002320752	0.000333732	0.000531831	2.19798461	0.038458342	1
Gm12827	0.001055855	0.002320752	0.000333732	0.000559184	2.19798461	0.056999839	1
AC133868.2	0.001055855	0.002320752	0.000333732	0.00058526	2.19798461	0.0834059	1
Cerkl	0.000950269	0.002076463	0.000316623	0.000503124	2.185130899	0.051629718	1
Xk	0.003695492	0.008061561	0.00062353	0.001003345	2.18145841	0.000178286	1
C130074G19Rik	0.001689368	0.003664346	0.000422007	0.00068981	2.16906376	0.014873663	1
Esx1	0.001689368	0.003664346	0.000422007	0.000667829	2.16906376	0.010246174	1
Fam120c	0.002534051	0.005496519	0.000516633	0.000817168	2.16906376	0.00165247	1
Mir124a-1hg	0.000844684	0.001832173	0.00029853	0.00047266	2.16906376	0.069641389	1
Gm16548	0.001055855	0.000488579	0.000333732	0.000244245	0.462733602	0.18171647	1
P2rx2	0.000527927	0.00024429	0.000236046	0.000172728	0.462733602	0.345106112	1
Tespa1	0.000527927	0.00024429	0.000236046	0.000172728	0.462733602	0.345106112	1
Galntl6	0.000527927	0.00024429	0.000236046	0.000172728	0.462733602	0.345106112	1
Bfsp2	0.001055855	0.000488579	0.000333732	0.000244245	0.462733602	0.18171647	1
Zp1	0.000527927	0.00024429	0.000236046	0.000172728	0.462733602	0.345106112	1
Ankrd23	0.001583782	0.000732869	0.000408628	0.000299101	0.462733602	0.101845905	1
Duox2	0.001478197	0.003175766	0.000394793	0.000621867	2.14840601	0.017976129	1
Tbx3os2	0.000739098	0.001587883	0.000279264	0.000440077	2.14840601	0.094498593	1
Enpp1	0.000739098	0.001587883	0.000279264	0.000440077	2.14840601	0.094498593	1
Pvalb	0.000739098	0.001587883	0.000279264	0.000440077	2.14840601	0.094498593	1
4632428C04Rik	0.000739098	0.001587883	0.000279264	0.000440077	2.14840601	0.094498593	1
Tmeff2	0.003589906	0.007695126	0.000632471	0.000996236	2.143545362	0.000303746	1
Krt14	0.003589906	0.007695126	0.000683313	0.001122973	2.143545362	0.000677218	1
Flvcr2	0.002111709	0.00451936	0.00049479	0.000761204	2.140142909	0.004467169	1
Entpd2	0.001372611	0.002931477	0.000408709	0.000645557	2.135693548	0.031818243	1
Gm12666	0.001372611	0.002931477	0.000408709	0.000622014	2.135693548	0.021585353	1
Megf10	0.002745222	0.005862953	0.000577658	0.000959643	2.135693548	0.004809188	1
Gm44421	0.000633513	0.001343594	0.000258562	0.000404861	2.120862343	0.129225295	1
Hoxd11	0.004329004	0.009160865	0.000674648	0.001173635	2.116159765	0.000552571	1
Gdap1	0.00232288	0.001099304	0.000516737	0.000366255	0.473250275	0.072016143	1
Gm43254	0.00232288	0.001099304	0.000516737	0.000366255	0.473250275	0.072016143	1
D330020A13Rik	0.00232288	0.001099304	0.000516737	0.000404951	0.473250275	0.042444051	1
Crxos	0.00232288	0.001099304	0.00049469	0.000366255	0.473250275	0.05277496	1
Nbeal2	0.003484321	0.007328692	0.000605517	0.000942714	2.103334555	0.000432412	1
Hoxc13	0.00116144	0.002442897	0.000350002	0.000572309	2.103334555	0.062105291	1
Gm4724	0.001794953	0.000855014	0.000459891	0.000323046	0.476343414	0.125262533	1
Gm40849	0.003589906	0.001710028	0.000649861	0.000456661	0.476343414	0.03002713	1
Gm20163	0.004856932	0.002320752	0.000729852	0.000531831	0.477822741	0.007353328	1
Samd11	0.002745222	0.005740809	0.000537671	0.000835027	2.091199932	0.001977346	1
Ncf2	0.009080351	0.018932454	0.001437044	0.00325958	2.084991521	0.101961935	1
Nrg2	0.00559603	0.002687187	0.000836128	0.000572175	0.480195247	0.011996645	1
Gm13269	0.000527927	0.001099304	0.000236046	0.000366255	2.082301209	0.178578777	1
Gm42555	0.000527927	0.001099304	0.000236046	0.000366255	2.082301209	0.178578777	1
Gm9748	0.001055855	0.002198608	0.000333732	0.000517678	2.082301209	0.057027843	1
Nalcn	0.000527927	0.001099304	0.000236046	0.000366255	2.082301209	0.178578777	1
Gm17226	0.000527927	0.001099304	0.000236046	0.000366255	2.082301209	0.178578777	1
Gm28625	0.001055855	0.002198608	0.000333732	0.000517678	2.082301209	0.057027843	1
Epx	0.000527927	0.001099304	0.000236046	0.000366255	2.082301209	0.178578777	1
F7	0.000527927	0.001099304	0.000236046	0.000366255	2.082301209	0.178578777	1
Ces2b	0.000527927	0.001099304	0.000236046	0.000366255	2.082301209	0.178578777	1
Cacng5	0.000527927	0.001099304	0.000236046	0.000404951	2.082301209	0.272365636	1
Prlr	0.001583782	0.003297911	0.000408628	0.0006568	2.082301209	0.028376465	1
Npb	0.004117833	0.00855014	0.000658057	0.001017621	2.076368727	0.000176977	1
Gm26819	0.003589906	0.007450837	0.000632471	0.00096605	2.075496303	0.000432934	1
C330018A13Rik	0.001267026	0.000610724	0.000394871	0.000273057	0.482014169	0.225138012	1
Zic4	0.001267026	0.000610724	0.000365546	0.000273057	0.482014169	0.16083866	1
1700001P01Rik	0.001267026	0.000610724	0.000365546	0.000273057	0.482014169	0.16083866	1
C130021I20Rik	0.003378735	0.006962257	0.00064998	0.000966495	2.060610572	0.000960179	1
Rab27b	0.005279274	0.010870893	0.000774034	0.001327097	2.059164529	0.000812334	1
Gm44647	0.001900538	0.003908636	0.000447559	0.000689646	2.056593787	0.012274529	1
C78283	0.002006124	0.000977159	0.00048344	0.00034533	0.487088002	0.110512484	1
Cpa5	0.002006124	0.000977159	0.00048344	0.00034533	0.487088002	0.110512484	1
Triml2	0.002006124	0.000977159	0.000505977	0.00034533	0.487088002	0.14942691	1
Cyp1a1	0.002006124	0.000977159	0.00048344	0.00034533	0.487088002	0.110512484	1
Slc16a4	0.006018372	0.002931477	0.000835818	0.000622014	0.487088002	0.003627758	1
Prdx6b	0.00327315	0.006717968	0.000605641	0.000919236	2.052447428	0.000962603	1
C1qtnf9	0.001372611	0.002809332	0.000380453	0.000584999	2.046706317	0.034805683	1
Gm5475	0.001372611	0.002809332	0.000380453	0.000584999	2.046706317	0.034805683	1
Dscam	0.002745222	0.005618664	0.000537671	0.000826147	2.046706317	0.002808803	1
Edn1	0.003167564	0.006473678	0.000667023	0.000982221	2.043740076	0.000670089	1
Il1r2	0.001794953	0.003664346	0.000434972	0.00068981	2.041471774	0.023107685	1
Kcnj5	0.003589906	0.007328692	0.000649861	0.000989059	2.041471774	0.000799479	1
Gm26542	0.001794953	0.003664346	0.000459891	0.00068981	2.041471774	0.014893891	1
Fam228a	0.002217295	0.00451936	0.000505884	0.000761204	2.038231342	0.007074913	1
Gm28875	0.004223419	0.002076463	0.000745379	0.000503124	0.491654452	0.03663044	1
Ngf	0.00559603	0.011359472	0.000766561	0.001245376	2.029916273	0.000123864	1
Gm26794	0.000422342	0.000855014	0.000211137	0.000323046	2.024459509	0.250541837	1
Gm12525	0.000422342	0.000855014	0.000211137	0.000323046	2.024459509	0.250541837	1
Prdm13	0.001689368	0.003420056	0.000422007	0.000667987	2.024459509	0.030551989	1
Prok2	0.000422342	0.000855014	0.000211137	0.000323046	2.024459509	0.250541837	1
Igfbp1	0.000844684	0.001710028	0.00029853	0.000456661	2.024459509	0.104053762	1
Efcab9	0.000422342	0.000855014	0.000211137	0.000323046	2.024459509	0.250541837	1
A830009L08Rik	0.000422342	0.000855014	0.000211137	0.000323046	2.024459509	0.250541837	1
Styk1	0.000422342	0.000855014	0.000211137	0.000323046	2.024459509	0.250541837	1
Prap1	0.000422342	0.000855014	0.000258608	0.000323046	2.024459509	0.133894829	1
Vgll2	0.001267026	0.002565042	0.000365546	0.000559054	2.024459509	0.046429561	1
Olfr77	0.005068103	0.010260169	0.000744823	0.001140265	2.024459509	8.41654689583414e-05	1
Cpne1	0.002217295	0.001099304	0.000527463	0.000366255	0.495786002	0.130899041	1
Crct1	0.002217295	0.001099304	0.000505884	0.000366255	0.495786002	0.097533187	1
Sypl2	0.000739098	0.000366435	0.000279264	0.000211535	0.495786002	0.299297047	1
CK137956	0.000739098	0.000366435	0.000279264	0.000211535	0.495786002	0.299297047	1
A730098A19Rik	0.000739098	0.000366435	0.000316682	0.000211535	0.495786002	0.432932232	1
C330002G04Rik	0.000739098	0.000366435	0.000279264	0.000211535	0.495786002	0.299297047	1
Cyp2c23	0.000739098	0.000366435	0.000279264	0.000211535	0.495786002	0.299297047	1
Pou3f4	0.00443459	0.002198608	0.00074525	0.000517678	0.495786002	0.02492629	1
Gm26772	0.00327315	0.006595823	0.000641404	0.001182065	2.015130202	0.021850604	1
Ifnlr1	0.00116144	0.002320752	0.000350002	0.000531831	1.998167827	0.062137248	1
Islr	0.003167564	0.001587883	0.000614835	0.000472768	0.501294736	0.037743233	1
Foxq1	0.006018372	0.011970197	0.000835818	0.001285951	1.988942675	7.00887405974355e-05	1
Apcdd1	0.002217295	0.004397215	0.000483342	0.000731301	1.983144009	0.010879638	1
Ssu2	0.001478197	0.002931477	0.000422091	0.000597544	1.983144009	0.023914066	1
Me3	0.000739098	0.001465738	0.000279264	0.000422838	1.983144009	0.141929293	1
Cpa4	0.004117833	0.002076463	0.000658057	0.000503124	0.504260977	0.016136274	1
A430110L20Rik	0.001689368	0.000855014	0.000422007	0.000323046	0.506114877	0.125303388	1
Gsx1	0.001689368	0.000855014	0.000447648	0.000323046	0.506114877	0.170960509	1
Platr26	0.001689368	0.000855014	0.000422007	0.000323046	0.506114877	0.125303388	1
Tmem154	0.001689368	0.000855014	0.000447648	0.000323046	0.506114877	0.170960509	1
Cntnap5a	0.001794953	0.003542201	0.000434972	0.000656644	1.973422715	0.023124909	1
Tmtc1	0.001794953	0.003542201	0.000434972	0.000656644	1.973422715	0.023124909	1
Fbxl13	0.002428466	0.00476365	0.000527365	0.000799274	1.961588096	0.011660104	1
Fgf2	0.001372611	0.002687187	0.000380453	0.000572175	1.957719086	0.05016997	1
Hnf1aos1	0.001372611	0.002687187	0.000380453	0.000711645	1.957719086	0.190884963	1
D330050G23Rik	0.003801077	0.001954318	0.000683193	0.000488132	0.514148447	0.041362543	1
Gm7292	0.000950269	0.000488579	0.000316623	0.000244245	0.514148447	0.259357981	1
Gsg1	0.000950269	0.000488579	0.000316623	0.000244245	0.514148447	0.259357981	1
Gm15510	0.002850808	0.001465738	0.000547885	0.000422838	0.514148447	0.050574273	1
Nupr1	0.002850808	0.001465738	0.001060772	0.000422838	0.514148447	0.483882632	1
Mat1a	0.000950269	0.000488579	0.00035007	0.000244245	0.514148447	0.365155326	1
Kcnh6	0.000950269	0.000488579	0.000316623	0.000244245	0.514148447	0.259357981	1
Acot3	0.001900538	0.000977159	0.000447559	0.00034533	0.514148447	0.11055229	1
Ncf4	0.002639637	0.005130084	0.000796733	0.000808281	1.943481129	0.000632621	1
Tmtc2	0.00559603	0.010870893	0.000766561	0.001184515	1.942608046	0.000231447	1
Chrnb1	0.002956393	0.005740809	0.000557909	0.000870031	1.941828509	0.008690581	1
AW112010	0.019427727	0.010015879	0.003778368	0.001191713	0.515545589	0.082046597	1
Gm26730	0.007813325	0.015145963	0.001535331	0.002279121	1.938478603	0.001355184	1
Ubd	0.004012248	0.002076463	0.000666542	0.000531955	0.517531002	0.018049971	1
Ctla2a	0.024495829	0.012703066	0.012930621	0.00188716	0.518580761	0.858883494	1
Acmsd	0.000950269	0.001832173	0.00035007	0.000532064	1.928056675	0.15301846	1
Barhl1	0.000316756	0.000610724	0.00018286	0.000273057	1.928056675	0.360013337	1
Gm14703	0.000633513	0.001221449	0.000258562	0.000386044	1.928056675	0.195386591	1
Trpc4	0.000633513	0.001221449	0.000258562	0.000386044	1.928056675	0.195386591	1
Tnfrsf25	0.001583782	0.003053622	0.000408628	0.000609828	1.928056675	0.040492282	1
Dao	0.000316756	0.000610724	0.00018286	0.000273057	1.928056675	0.360013337	1
Gm44296	0.000633513	0.001221449	0.000258562	0.000386044	1.928056675	0.195386591	1
Klrg2	0.003167564	0.006107243	0.000596426	0.000911609	1.928056675	0.006686016	1
Upk1a	0.002217295	0.00427507	0.000505884	0.000721117	1.928056675	0.010109763	1
Pkd1l2	0.000950269	0.001832173	0.000316623	0.00047266	1.928056675	0.112698414	1
Myh7	0.000633513	0.001221449	0.000258562	0.000386044	1.928056675	0.195386591	1
Adam28	0.001267026	0.002442897	0.000365546	0.000545614	1.928056675	0.066953573	1
Gm47465	0.000316756	0.000610724	0.00018286	0.000273057	1.928056675	0.360013337	1
Gpld1	0.001900538	0.003664346	0.000447559	0.00068981	1.928056675	0.034717417	1
Trpm3	0.000316756	0.000610724	0.00018286	0.000273057	1.928056675	0.360013337	1
Kcnn4	0.005701615	0.010993038	0.000829358	0.001321339	1.928056675	0.000899489	1
Ppp1r3e	0.004012248	0.007695126	0.000666542	0.000981144	1.917909009	0.001140201	1
Hgf	0.003061979	0.005862953	0.000567754	0.000895291	1.914759733	0.012476199	1
Mfsd6	0.00327315	0.001710028	0.000586943	0.000456661	0.522441164	0.039936993	1
Zfp987	0.006546299	0.003420056	0.000868124	0.000667987	0.522441164	0.005259935	1
Myo16	0.00327315	0.001710028	0.000623779	0.000456661	0.522441164	0.069050094	1
Aqp5	0.002745222	0.005252229	0.000577658	0.000817364	1.91322547	0.004829779	1
Pgpep1l	0.001794953	0.003420056	0.000459891	0.000667987	1.905373656	0.030588036	1
Angpt1	0.006546299	0.012458776	0.000828699	0.001285384	1.903178525	0.000197769	1
Gm13546	0.00232288	0.001221449	0.00049469	0.000386044	0.525833639	0.086160512	1
Gm5796	0.00232288	0.001221449	0.00049469	0.000386044	0.525833639	0.086160512	1
Scgn	0.00116144	0.000610724	0.000380527	0.000273057	0.525833639	0.311266221	1
Gm15859	0.00232288	0.001221449	0.00049469	0.000386044	0.525833639	0.086160512	1
Pla2r1	0.002956393	0.005618664	0.000614946	0.000826147	1.900513008	0.001823914	1
Slc52a3	0.001478197	0.002809332	0.000394793	0.000609972	1.900513008	0.075678997	1
F630042J09Rik	0.001478197	0.002809332	0.000394793	0.000584999	1.900513008	0.053737265	1
Grin2d	0.00232288	0.004397215	0.00049469	0.000731301	1.893001099	0.016292997	1
Msx3	0.00116144	0.002198608	0.000380527	0.000545741	1.893001099	0.083511231	1
Prox1os	0.008341252	0.015756687	0.000981151	0.001530405	1.889007426	6.15572473628525e-05	1
Gm47561	0.002006124	0.003786491	0.000505977	0.000741844	1.887466008	0.03269757	1
Slco2b1	0.002534051	0.001343594	0.000558128	0.000404861	0.530215586	0.13286739	1
Kcnq5	0.005384859	0.010138024	0.00076672	0.001159859	1.882690636	0.000669661	1
Slc13a3	0.000844684	0.001587883	0.00029853	0.000440077	1.879855258	0.153039807	1
Foxd2	0.001689368	0.003175766	0.000447648	0.000711399	1.879855258	0.079667854	1
Mrgprf	0.001689368	0.003175766	0.000422007	0.000645416	1.879855258	0.060308972	1
Col12a1	0.001689368	0.003175766	0.000422007	0.000645416	1.879855258	0.060308972	1
5033430I15Rik	0.001689368	0.003175766	0.000422007	0.000645416	1.879855258	0.060308972	1
Gdnf	0.002534051	0.00476365	0.000537781	0.000780382	1.879855258	0.012451041	1
9130230L23Rik	0.004751346	0.008916575	0.001188949	0.001877927	1.876641831	0.013236307	1
Cntn5	0.002217295	0.004152925	0.000624269	0.000731475	1.872969342	0.001859854	1
Cacna2d4	0.001372611	0.000732869	0.000380453	0.000299101	0.533923387	0.196008445	1
Gm26563	0.005490445	0.002931477	0.000788154	0.000622014	0.533923387	0.010750321	1
A230083N12Rik	0.004117833	0.002198608	0.000722658	0.000517678	0.533923387	0.054397275	1
Gm12524	0.001372611	0.002565042	0.000380453	0.000559054	1.868731854	0.071479587	1
Ldlrad4	0.001372611	0.002565042	0.000408709	0.000559054	1.868731854	0.046475231	1
Il25	0.001583782	0.000855014	0.000435059	0.000323046	0.539855869	0.230799814	1
Gria1	0.001583782	0.000855014	0.000459973	0.000323046	0.539855869	0.307715786	1
Phf2os1	0.001583782	0.000855014	0.000435059	0.000323046	0.539855869	0.230799814	1
Gm15445	0.001583782	0.000855014	0.000408628	0.000323046	0.539855869	0.171013501	1
Klrk1	0.001583782	0.000855014	0.000483605	0.000323046	0.539855869	0.307800126	1
Myoz1	0.001583782	0.000855014	0.000435059	0.000323046	0.539855869	0.230799814	1
Gm43403	0.001583782	0.002931477	0.000408628	0.000597544	1.850934408	0.057129551	1
Gpr26	0.001583782	0.002931477	0.000408628	0.000597544	1.850934408	0.057129551	1
4732463B04Rik	0.001583782	0.002931477	0.000435059	0.000622014	1.850934408	0.053758178	1
Inpp5d	0.001055855	0.001954318	0.000422225	0.000545855	1.850934408	0.104053794	1
Gm13049	0.000527927	0.000977159	0.000236046	0.00034533	1.850934408	0.272434451	1
Pde2a	0.001055855	0.001954318	0.000333732	0.000545855	1.850934408	0.239177385	1
Upk2	0.000527927	0.000977159	0.000236046	0.00034533	1.850934408	0.272434451	1
Kcnk13	0.000527927	0.000977159	0.000236046	0.000386129	1.850934408	0.405502977	1
Wnt7b	0.000527927	0.000977159	0.000236046	0.00034533	1.850934408	0.272434451	1
Upk3a	0.019744483	0.036521314	0.002223206	0.004131711	1.849697153	0.008129607	1
Artn	0.007602154	0.014046659	0.000929277	0.001367804	1.84772098	6.34450610265807e-05	1
Runx2	0.003906662	0.007206547	0.000641029	0.000981597	1.844681251	0.007213165	1
4930426L09Rik	0.003378735	0.001832173	0.000614717	0.00047266	0.54226594	0.061003451	1
Piwil2	0.003378735	0.001832173	0.000596303	0.00047266	0.54226594	0.046697765	1
Shank3	0.003378735	0.006229388	0.000596303	0.000903286	1.843704196	0.010568048	1
Ttc30a2	0.002850808	0.005252229	0.000587176	0.000887386	1.842365267	0.019177592	1
Gm45022	0.001794953	0.000977159	0.000459891	0.00034533	0.544392473	0.200140968	1
Kcnab2	0.003589906	0.001954318	0.000649861	0.000488132	0.544392473	0.069780506	1
Mrpl53	0.010769718	0.005862953	0.001081479	0.000878466	0.544392473	0.000301712	1
Gm10874	0.00559603	0.010260169	0.000766561	0.001127104	1.833472763	0.000574777	1
Gpr35	0.001267026	0.002320752	0.000365546	0.000531831	1.831653841	0.095334508	1
Htr3a	0.003801077	0.002076463	0.000632341	0.000531955	0.546282725	0.023958366	1
Ch25h	0.003801077	0.002076463	0.000699322	0.000559302	0.546282725	0.035546571	1
Dlec1	0.00327315	0.005985098	0.000586943	0.000935935	1.828544073	0.02433781	1
Gm5083	0.002006124	0.003664346	0.000527553	0.000667829	1.826580008	0.010290868	1
Tepp	0.002006124	0.001099304	0.00048344	0.000366255	0.547974002	0.174151925	1
Gm26812	0.002745222	0.005007939	0.000537671	0.000799092	1.824238239	0.020082983	1
1700116B05Rik	0.010452962	0.005740809	0.001266939	0.000903681	0.549204023	0.009633332	1
Gm15675	0.001478197	0.002687187	0.000394793	0.000572175	1.817882008	0.075722684	1
Ppargc1a	0.000739098	0.001343594	0.000279264	0.000404861	1.817882008	0.209402084	1
Nsun7	0.00443459	0.008061561	0.00074525	0.001155408	1.817882008	0.005639183	1
Dio3	0.005173688	0.009405155	0.000781277	0.001080726	1.817882008	0.000577509	1
Cxcl10	0.002217295	0.001221449	0.000483342	0.000386044	0.550873336	0.114959591	1
Arl14epl	0.002217295	0.001221449	0.000548194	0.000386044	0.550873336	0.257816924	1
Gm16299	0.002217295	0.001221449	0.000505884	0.000386044	0.550873336	0.151966973	1
Tmem266	0.011297645	0.006229388	0.001116428	0.000886613	0.551388171	0.000513293	1
Fcer1g	0.011508816	0.006351533	0.005758097	0.001062583	0.551884113	0.941362676	1
AA986860	0.002428466	0.004397215	0.000505782	0.000731301	1.810696704	0.02377997	1
4833407H14Rik	0.002428466	0.001343594	0.000548099	0.000440176	0.553268437	0.114964342	1
Pnliprp1	0.002428466	0.001343594	0.000587376	0.000404861	0.553268437	0.223883622	1
Tlx2	0.00886918	0.016000977	0.00097496	0.001757058	1.804110175	0.004435882	1
Sostdc1	0.015204308	0.008427996	0.001621469	0.001248218	0.554316294	0.000298563	1
Duoxa2	0.004540175	0.008183706	0.000781693	0.001053996	1.802508799	0.001758874	1
Hoxc10	0.007390983	0.01331379	0.001063709	0.001523474	1.801355808	0.000110537	1
5730419F03Rik	0.002639637	0.001465738	0.000527258	0.000422838	0.555280322	0.088925287	1
Cacna1e	0.001900538	0.003420056	0.000447559	0.000667987	1.799519564	0.066230446	1
Pparg	0.000950269	0.001710028	0.000316623	0.000456661	1.799519564	0.1627628	1
Slc25a31	0.001900538	0.003420056	0.000494881	0.000667987	1.799519564	0.030624119	1
Gm42372	0.002850808	0.005130084	0.000547885	0.000789604	1.799519564	0.015484185	1
Ggt5	0.001900538	0.003420056	0.000471813	0.000645263	1.799519564	0.032729332	1
Gm15956	0.000950269	0.001710028	0.000316623	0.000456661	1.799519564	0.1627628	1
Ahnak2	0.002850808	0.001587883	0.000675478	0.000440077	0.556994151	0.216703651	1
Rbm11	0.002850808	0.001587883	0.000547885	0.000440077	0.556994151	0.078359195	1
Sh2d6	0.003061979	0.005496519	0.000623892	0.000870224	1.795087249	0.010747075	1
Micall2	0.007285398	0.0130695	0.000886571	0.001290437	1.793930993	0.000193477	1
5730422E09Rik	0.005384859	0.009649444	0.00076672	0.001080463	1.791958557	0.000674588	1
Tbx3os1	0.006123957	0.003420056	0.000842381	0.000689963	0.558471589	0.009878973	1
Ablim3	0.003061979	0.001710028	0.000605758	0.000456661	0.558471589	0.116166743	1
Phyhd1	0.00116144	0.002076463	0.000380527	0.000503124	1.787834372	0.083550258	1
Fancd2os	0.00232288	0.004152925	0.00049469	0.000790306	1.787834372	0.07613131	1
Adgrg6	0.00116144	0.002076463	0.000350002	0.000503124	1.787834372	0.127548788	1
Tgm1	0.00232288	0.004152925	0.000558225	0.000731475	1.787834372	0.013336667	1
Inca1	0.00327315	0.001832173	0.000586943	0.00047266	0.55975839	0.061038136	1
Mag	0.003484321	0.001954318	0.000605517	0.000488132	0.560889215	0.053946338	1
Nphs2	0.003906662	0.006962257	0.000641029	0.000919014	1.782149684	0.005393986	1
Mup6	0.010664133	0.005985098	0.00110706	0.000886819	0.5612363	0.001153648	1
1700001O22Rik	0.005279274	0.009405155	0.000744668	0.001080726	1.781524368	0.001618926	1
Bin2	0.005279274	0.009405155	0.000774034	0.001134609	1.781524368	0.001993118	1
Grem2	0.002745222	0.004885795	0.000558023	0.00077067	1.779744623	0.014004765	1
6430503K07Rik	0.001372611	0.002442897	0.000380453	0.000572309	1.779744623	0.139556852	1
Tmem51os1	0.001372611	0.002442897	0.000380453	0.000572309	1.779744623	0.139556852	1
Gpc2	0.001372611	0.002442897	0.000408709	0.000545614	1.779744623	0.067013482	1
Obscn	0.001372611	0.002442897	0.000380453	0.000545614	1.779744623	0.100575307	1
Rnf144b	0.001372611	0.002442897	0.000408709	0.000545614	1.779744623	0.067013482	1
Mrap	0.001372611	0.002442897	0.000380453	0.000545614	1.779744623	0.100575307	1
Ctrl	0.006863056	0.012214486	0.000848376	0.001238377	1.779744623	0.000400327	1
4932435O22Rik	0.003695492	0.002076463	0.000658321	0.000503124	0.561890802	0.079057857	1
Slc9a7	0.007602154	0.00427507	0.000892558	0.00074152	0.562349864	0.003095894	1
R3hdml	0.019322141	0.010870893	0.001535484	0.001171851	0.562613259	7.60719388949195e-05	1
Gm48619	0.002956393	0.005252229	0.000557909	0.000817364	1.776566508	0.021870869	1
Hist1h3h	0.004540175	0.008061561	0.000706788	0.001003345	1.775605682	0.002768914	1
Tff3	0.004962517	0.00879443	0.0010387	0.001724758	1.772171242	0.094189214	1
A730011C13Rik	0.003378735	0.005985098	0.000596303	0.00086983	1.77140207	0.014222481	1
Neurog1	0.004540175	0.002565042	0.001160564	0.000559054	0.564965444	0.269655042	1
Cd70	0.001794953	0.003175766	0.000434972	0.000645416	1.769275537	0.086810045	1
Mnx1	0.01562665	0.027604739	0.001688424	0.002590555	1.766516792	8.87469197165619e-05	1
Fmnl1	0.004962517	0.002809332	0.000752345	0.000609972	0.566110258	0.026100599	1
Gm28511	0.015098722	0.00855014	0.00127953	0.001046536	0.56628238	6.984108488792e-05	1
1700067K01Rik	0.002006124	0.003542201	0.000459799	0.000678988	1.765694008	0.068946584	1
Gm17745	0.002217295	0.003908636	0.000527463	0.000710953	1.762794674	0.026454618	1
Ppp2r2b	0.00559603	0.003175766	0.000809019	0.000621867	0.567503474	0.033152568	1
Rnf43	0.004645761	0.008183706	0.000698783	0.001746615	1.76154269	0.100843058	1
Gria2	0.002428466	0.00427507	0.000527365	0.000721117	1.760399573	0.022608766	1
P4ha3	0.002428466	0.00427507	0.000505782	0.00074152	1.760399573	0.043923106	1
Tprg	0.002428466	0.00427507	0.000505782	0.00074152	1.760399573	0.043923106	1
Oprk1	0.007496568	0.013191645	0.000911195	0.001352394	1.759691163	0.000785604	1
Gimap1	0.010558547	0.018566019	0.00124465	0.001841132	1.758387688	0.000111936	1
Mfsd4a	0.006123957	0.010748748	0.00082904	0.001165605	1.755196422	0.00065906	1
Il9r	0.003484321	0.006107243	0.000623658	0.000927832	1.752778796	0.025141037	1
Cmpk2	0.004117833	0.007206547	0.000707061	0.000950709	1.750082213	0.002805631	1
Tspan8	0.00886918	0.015512398	0.001041317	0.00155968	1.749022841	0.000453923	1
Zfp781	0.004540175	0.007939416	0.000737663	0.000980906	1.748702566	0.001371534	1
Mpp4	0.001267026	0.002198608	0.000394871	0.000517678	1.735251008	0.089718605	1
H3f3aos	0.002534051	0.004397215	0.000516633	0.000751427	1.735251008	0.045551894	1
Gm13398	0.000633513	0.001099304	0.000258562	0.000366255	1.735251008	0.289411016	1
6330409D20Rik	0.000633513	0.001099304	0.000258562	0.000366255	1.735251008	0.289411016	1
Clcnkb	0.001267026	0.002198608	0.000365546	0.000545741	1.735251008	0.185222546	1
Slc28a3	0.001267026	0.002198608	0.000394871	0.000622383	1.735251008	0.246341099	1
Zfp457	0.001267026	0.002198608	0.000365546	0.000517678	1.735251008	0.133900481	1
Gm38165	0.002534051	0.004397215	0.000577759	0.000808808	1.735251008	0.040504251	1
Gpr21	0.002111709	0.003664346	0.000471719	0.000667829	1.735251008	0.052846093	1
Kcna4	0.000211171	0.000366435	0.000149313	0.000211535	1.735251008	0.540904252	1
Thbs1	0.005490445	0.009527299	0.000759335	0.001141042	1.735251008	0.005190218	1
Cdh22	0.002111709	0.003664346	0.000471719	0.000667829	1.735251008	0.052846093	1
Gjb1	0.001478197	0.002565042	0.000394793	0.000559054	1.735251008	0.105398618	1
Il7	0.000211171	0.000366435	0.000149313	0.000211535	1.735251008	0.540904252	1
Gm33051	0.004856932	0.008427996	0.000714412	0.00102505	1.735251008	0.00431689	1
Ugt2b34	0.000211171	0.000366435	0.000149313	0.000211535	1.735251008	0.540904252	1
Gm33370	0.000211171	0.000366435	0.000149313	0.000211535	1.735251008	0.540904252	1
9330158H04Rik	0.000422342	0.000732869	0.000211137	0.000299101	1.735251008	0.387108027	1
Gm26770	0.001055855	0.001832173	0.000333732	0.00047266	1.735251008	0.171280384	1
Mansc1	0.002745222	0.00476365	0.000558023	0.000817729	1.735251008	0.047088742	1
Zfp433	0.001478197	0.002565042	0.000394793	0.000559054	1.735251008	0.105398618	1
Gm31786	0.000422342	0.000732869	0.000258608	0.000299101	1.735251008	0.221938487	1
Cntnap4	0.000211171	0.000366435	0.000149313	0.000211535	1.735251008	0.540904252	1
Atp2c2	0.000844684	0.001465738	0.00029853	0.000422838	1.735251008	0.221145273	1
Spata2l	0.002956393	0.005130084	0.000632817	0.000990749	1.735251008	0.060835031	1
Gm29543	0.000844684	0.001465738	0.00029853	0.000422838	1.735251008	0.221145273	1
Rad51ap2	0.00443459	0.007695126	0.000730136	0.000965816	1.735251008	0.001773159	1
5430401H09Rik	0.002745222	0.00476365	0.000558023	0.000761022	1.735251008	0.019205332	1
Ccdc152	0.002956393	0.005130084	0.00059654	0.000789604	1.735251008	0.01076237	1
H2-Aa	0.00232288	0.004030781	0.000516737	0.001250896	1.735251008	0.527316081	1
March3	0.000844684	0.001465738	0.00029853	0.000422838	1.735251008	0.221145273	1
2010003K11Rik	0.000211171	0.000366435	0.000149313	0.000211535	1.735251008	0.540904252	1
Kcnk7	0.001900538	0.003297911	0.000447559	0.000633675	1.735251008	0.066275492	1
Gm26582	0.005068103	0.00879443	0.0007297	0.001031929	1.735251008	0.002651391	1
Ggn	0.000633513	0.001099304	0.000258562	0.000366255	1.735251008	0.289411016	1
Gm28154	0.001267026	0.000732869	0.000365546	0.000299101	0.578417003	0.267364425	1
Khdc1a	0.000844684	0.000488579	0.00029853	0.000244245	0.578417003	0.365224777	1
Chit1	0.001689368	0.000977159	0.000422007	0.00034533	0.578417003	0.200206127	1
Brinp2	0.001900538	0.001099304	0.000447559	0.000366255	0.578417003	0.174214293	1
Fmo2	0.000211171	0.000122145	0.000211171	0.000122145	0.578417003	0.918002906	1
Traf3ip3	0.001055855	0.000610724	0.000365617	0.000273057	0.578417003	0.42399951	1
Pin1rt1	0.001267026	0.000732869	0.000365546	0.000299101	0.578417003	0.267364425	1
Scrt2	0.000422342	0.00024429	0.000211137	0.000172728	0.578417003	0.522094037	1
Hck	0.00443459	0.002565042	0.000682789	0.000585136	0.578417003	0.025709148	1
Zfp988	0.004012248	0.002320752	0.000714965	0.000559184	0.578417003	0.08875811	1
Gm5878	0.000633513	0.000366435	0.000258562	0.000211535	0.578417003	0.43299887	1
Slco1a6	0.000211171	0.000122145	0.000149313	0.000122145	0.578417003	0.650863772	1
Lair1	0.001689368	0.000977159	0.000447648	0.00034533	0.578417003	0.264987011	1
Tsks	0.001689368	0.000977159	0.000422007	0.00034533	0.578417003	0.200206127	1
Fut1	0.000422342	0.00024429	0.000211137	0.000172728	0.578417003	0.522094037	1
Ctf2	0.000844684	0.000488579	0.00029853	0.000244245	0.578417003	0.365224777	1
Adamts14	0.002745222	0.001587883	0.000537671	0.000440077	0.578417003	0.102338225	1
Slc5a4b	0.001900538	0.001099304	0.000447559	0.000366255	0.578417003	0.174214293	1
Proz	0.001055855	0.000610724	0.000333732	0.000273057	0.578417003	0.311336302	1
Triml1	0.000211171	0.000122145	0.000149313	0.000122145	0.578417003	0.650863772	1
Slc35f4	0.000211171	0.000122145	0.000149313	0.000122145	0.578417003	0.650863772	1
Zglp1	0.001055855	0.000610724	0.000365617	0.000273057	0.578417003	0.42399951	1
Gm33460	0.005279274	0.003053622	0.000774034	0.000656944	0.578417003	0.018054457	1
Gm12089	0.00232288	0.001343594	0.00049469	0.000404861	0.578417003	0.132979661	1
Spem1	0.001055855	0.000610724	0.000333732	0.000273057	0.578417003	0.311336302	1
Rnasek	0.002111709	0.001221449	0.00049479	0.000386044	0.578417003	0.199043563	1
Ccdc182	0.002745222	0.001587883	0.000577658	0.000440077	0.578417003	0.170196484	1
Sstr2	0.000844684	0.000488579	0.00029853	0.000244245	0.578417003	0.365224777	1
Gm35208	0.000633513	0.000366435	0.000258562	0.000211535	0.578417003	0.43299887	1
Gm48715	0.00232288	0.001343594	0.000516737	0.000404861	0.578417003	0.173379134	1
2210039B01Rik	0.000422342	0.00024429	0.000211137	0.000172728	0.578417003	0.522094037	1
Serpina1c	0.000422342	0.00024429	0.000258608	0.000172728	0.578417003	0.775294296	1
Gm36899	0.000422342	0.00024429	0.000211137	0.000172728	0.578417003	0.522094037	1
G930009F23Rik	0.000633513	0.000366435	0.000258562	0.000211535	0.578417003	0.43299887	1
AC154311.1	0.000633513	0.000366435	0.000258562	0.000211535	0.578417003	0.43299887	1
2900055J20Rik	0.000422342	0.00024429	0.000211137	0.000172728	0.578417003	0.522094037	1
Gm45733	0.006018372	0.010382313	0.000794792	0.001133568	1.725103341	0.001584957	1
Abca3	0.004751346	0.008183706	0.000722247	0.001010634	1.722397297	0.00402122	1
Fabp2	0.003484321	0.005985098	0.000623658	0.000852504	1.71772322	0.01061153	1
Uba7	0.006546299	0.011237327	0.000855184	0.001215193	1.716592395	0.001333709	1
Epn3	0.006546299	0.011237327	0.000880873	0.001190382	1.716592395	0.000405022	1
Gm35339	0.007496568	0.012825211	0.000993161	0.001390893	1.710810853	0.001151978	1
Irs3	0.002428466	0.004152925	0.000527365	0.000731475	1.710102442	0.042275301	1
Gm28727	0.018583043	0.010870893	0.001427353	0.001146102	0.584989923	7.63574435819918e-05	1
Lhx9	0.004645761	0.007939416	0.000698783	0.000996002	1.708959326	0.007019014	1
Alkal1	0.002217295	0.003786491	0.000505884	0.000678827	1.707707341	0.038688618	1
Banf2os	0.002217295	0.003786491	0.000505884	0.000700463	1.707707341	0.052865823	1
6030443J06Rik	0.002217295	0.003786491	0.000527463	0.000678827	1.707707341	0.026475381	1
Tmem140	0.004012248	0.006840112	0.000666542	0.000927207	1.704808008	0.009671189	1
Ifi27l2b	0.001794953	0.003053622	0.000459891	0.000609828	1.701226478	0.060408531	1
Eef1a2	0.005384859	0.003175766	0.00076672	0.000621867	0.589758512	0.033208584	1
Ascl4	0.005384859	0.003175766	0.000781127	0.000645416	0.589758512	0.029654837	1
Hnf1b	0.006123957	0.010382313	0.00082904	0.001222241	1.69536018	0.007373359	1
Msmp	0.004962517	0.002931477	0.000752345	0.000597544	0.590723747	0.053166825	1
Nppc	0.001372611	0.002320752	0.000408709	0.000559184	1.690757392	0.133932824	1
Gimap8	0.001372611	0.002320752	0.000435134	0.000531831	1.690757392	0.062247816	1
Gm45151	0.001372611	0.002320752	0.000408709	0.000531831	1.690757392	0.095411557	1
Drd2	0.001372611	0.002320752	0.000408709	0.000531831	1.690757392	0.095411557	1
1810063I02Rik	0.001372611	0.002320752	0.000380453	0.000531831	1.690757392	0.139626819	1
Gbp8	0.005279274	0.008916575	0.000788307	0.001067342	1.688977647	0.00256152	1
Tmem171	0.004329004	0.002565042	0.000722528	0.000610103	0.592524734	0.048190771	1
Npy1r	0.002534051	0.00427507	0.000516633	0.000721117	1.687049591	0.045590303	1
Grhl1	0.002534051	0.00427507	0.000558128	0.000761376	1.687049591	0.042292456	1
Polh	0.005068103	0.00855014	0.0007297	0.00103218	1.687049591	0.00605575	1
Dnmt3bos	0.008446838	0.005007939	0.00095222	0.000799092	0.592877428	0.005138346	1
Adcy2	0.006018372	0.010138024	0.000794792	0.001133838	1.684512674	0.003530268	1
2810425M01Rik	0.00116144	0.001954318	0.000350002	0.000488132	1.682667644	0.178750028	1
Egr3	0.00116144	0.001954318	0.000350002	0.000488132	1.682667644	0.178750028	1
Gm15743	0.00116144	0.001954318	0.000350002	0.000488132	1.682667644	0.178750028	1
Ppp1r18os	0.003695492	0.002198608	0.000658321	0.000517678	0.594943203	0.112255816	1
AW011738	0.007496568	0.012580921	0.000935347	0.001267704	1.678223979	0.000588875	1
Ly6a	0.016576919	0.009893734	0.008813151	0.001977957	0.596837926	0.600379655	1
D830039M14Rik	0.00327315	0.001954318	0.000586943	0.000488132	0.597075616	0.089858409	1
Ninj2	0.028402492	0.016978136	0.002001667	0.001538538	0.597769244	8.52299184918589e-05	1
Stpg1	0.002850808	0.00476365	0.00056787	0.000817729	1.670982452	0.064134905	1
Gm44210	0.002850808	0.00476365	0.00056787	0.000780382	1.670982452	0.036546615	1
Bco2	0.000950269	0.001587883	0.000316623	0.000472768	1.670982452	0.321560038	1
Gm20275	0.000950269	0.001587883	0.000316623	0.000472768	1.670982452	0.321560038	1
Gm609	0.000950269	0.001587883	0.00035007	0.000657576	1.670982452	0.770126019	1
Pcdhga7	0.001900538	0.003175766	0.000447559	0.000621867	1.670982452	0.090092322	1
Padi4	0.002850808	0.001710028	0.00056787	0.000456661	0.599839855	0.148986532	1
Fbxo41	0.002850808	0.001710028	0.00056787	0.000456661	0.599839855	0.148986532	1
Ankmy1	0.002850808	0.001710028	0.000605867	0.000456661	0.599839855	0.238367707	1
Saa3	0.002639637	0.004397215	0.000547996	0.000771029	1.665840967	0.060789699	1
Gm12408	0.005490445	0.003297911	0.000881635	0.000633675	0.60066381	0.130242949	1
Irs4	0.007707739	0.012825211	0.000935166	0.001380123	1.663939322	0.004661459	1
Nxph4	0.021539436	0.012947356	0.001681539	0.001319175	0.601100022	0.000399117	1
9330102E08Rik	0.001689368	0.002809332	0.000422007	0.000633962	1.662948882	0.204251467	1
Rnasel	0.002639637	0.001587883	0.00058728	0.000440077	0.601553683	0.273178904	1
Gm826	0.002639637	0.001587883	0.000547996	0.000440077	0.601553683	0.17027215	1
Vsx2	0.005068103	0.003053622	0.000744823	0.000609828	0.602517711	0.047113453	1
Gm3055	0.00559603	0.00928301	0.000795118	0.001059945	1.658856309	0.002248447	1
AC144408.3	0.002428466	0.001465738	0.000568077	0.000422838	0.603565568	0.313874829	1
Acta1	0.014148453	0.00855014	0.001829208	0.001115549	0.604316271	0.01955759	1
5033417F24Rik	0.000739098	0.001221449	0.000316682	0.000386044	1.652620007	0.195484626	1
D1Pas1	0.001478197	0.002442897	0.000394793	0.000572309	1.652620007	0.19602776	1
Mroh8	0.001478197	0.002442897	0.000394793	0.000545614	1.652620007	0.144788427	1
Gm28730	0.002217295	0.003664346	0.000505884	0.000667829	1.652620007	0.052905211	1
Abcb4	0.000739098	0.001221449	0.000279264	0.000386044	1.652620007	0.302735619	1
Trpv4	0.001478197	0.002442897	0.000422091	0.000572309	1.652620007	0.139659168	1
Tarm1	0.000739098	0.001221449	0.000316682	0.000386044	1.652620007	0.195484626	1
Lgi4	0.001478197	0.002442897	0.000394793	0.000572309	1.652620007	0.19602776	1
Paqr9	0.003695492	0.006107243	0.00062353	0.000861106	1.652620007	0.020945738	1
1190001M18Rik	0.001478197	0.002442897	0.000394793	0.000545614	1.652620007	0.144788427	1
1700031P21Rik	0.001478197	0.002442897	0.000422091	0.000572309	1.652620007	0.139659168	1
Rimbp3	0.002217295	0.003664346	0.000483342	0.000667829	1.652620007	0.073973126	1
Lrrc15	0.001478197	0.002442897	0.000394793	0.000572309	1.652620007	0.19602776	1
Haao	0.00443459	0.007328692	0.000760063	0.000989059	1.652620007	0.007549976	1
Lbx1	0.001478197	0.002442897	0.000447727	0.000545614	1.652620007	0.067073434	1
B3gnt9	0.006863056	0.004152925	0.000874265	0.000710784	0.605113172	0.025017511	1
Gm16401	0.002217295	0.001343594	0.000483342	0.000404861	0.605960669	0.17344893	1
Myo18b	0.002217295	0.001343594	0.000505884	0.000404861	0.605960669	0.223969126	1
Gm15492	0.002217295	0.001343594	0.000505884	0.000404861	0.605960669	0.223969126	1
Gm30262	0.002217295	0.001343594	0.000505884	0.000404861	0.605960669	0.223969126	1
C1qtnf2	0.006651885	0.004030781	0.000924033	0.000700296	0.605960669	0.064096831	1
Kcnh3	0.002217295	0.001343594	0.000505884	0.000404861	0.605960669	0.223969126	1
Ano7	0.003484321	0.005740809	0.000623658	0.000835027	1.647612068	0.019042289	1
Vstm2l	0.010452962	0.017222426	0.001066235	0.001488914	1.647612068	0.000215084	1
Dmrt2	0.002745222	0.00451936	0.000558023	0.000817899	1.646263777	0.106945088	1
Rnf152	0.010452962	0.006351533	0.001203762	0.000894883	0.607629982	0.02585074	1
Gm7247	0.006229543	0.003786491	0.000822204	0.000678827	0.607828037	0.028698914	1
Slc7a4	0.006229543	0.003786491	0.000861926	0.000700463	0.607828037	0.040138098	1
Gimap5	0.004012248	0.006595823	0.000683065	0.000974496	1.643922007	0.028150329	1
Slc14a2	0.002006124	0.003297911	0.00054828	0.000679138	1.643922007	0.040615628	1
Slc6a11	0.002006124	0.001221449	0.00048344	0.000386044	0.608860003	0.257997615	1
Slc26a4	0.004012248	0.002442897	0.000683065	0.000545614	0.608860003	0.109319463	1
Aqp4	0.008024496	0.004885795	0.000952605	0.00077067	0.608860003	0.018959811	1
Zfp619	0.006546299	0.010748748	0.000855184	0.001152733	1.641957943	0.00175595	1
Pou3f3	0.004540175	0.007450837	0.000706788	0.001025974	1.6410901	0.031763151	1
Gm14286	0.004540175	0.007450837	0.000706788	0.00096605	1.6410901	0.011394458	1
9530052C20Rik	0.001267026	0.002076463	0.000365546	0.000503124	1.638848174	0.185306557	1
Platr15	0.006335128	0.010382313	0.000842216	0.001120327	1.638848174	0.001650951	1
A730046J19Rik	0.002534051	0.004152925	0.000558128	0.000751597	1.638848174	0.057075276	1
Npffr1	0.002534051	0.004152925	0.000516633	0.000731475	1.638848174	0.080324358	1
Skor1	0.003801077	0.002320752	0.000683193	0.000531831	0.61055128	0.154505361	1
Klhl14	0.003801077	0.002320752	0.000666673	0.000531831	0.61055128	0.124062587	1
Tph1	0.00559603	0.003420056	0.000912635	0.000667987	0.611157588	0.157561166	1
Emilin3	0.003061979	0.005007939	0.000567754	0.000780196	1.635523938	0.040162608	1
Gm15964	0.001794953	0.002931477	0.000459891	0.000597544	1.633177419	0.083479913	1
Grm4	0.001794953	0.002931477	0.000434972	0.000597544	1.633177419	0.11765043	1
Klb	0.001794953	0.001099304	0.000483527	0.000366255	0.612441532	0.383326635	1
Abcg3	0.001794953	0.001099304	0.000459891	0.000366255	0.612441532	0.298309653	1
Ltb4r1	0.001794953	0.001099304	0.000483527	0.000366255	0.612441532	0.383326635	1
Gbp4	0.008235667	0.013435935	0.001009252	0.001363091	1.631432571	0.000869119	1
Sntg2	0.00232288	0.003786491	0.000516737	0.00072145	1.63008428	0.098453568	1
Fgg	0.0312533	0.050934408	0.003013971	0.006018727	1.629728987	0.186240684	1
Gm773	0.003378735	0.002076463	0.000596303	0.000503124	0.614568065	0.100921115	1
Dbx2	0.003378735	0.005496519	0.000614717	0.000870224	1.62679782	0.055063553	1
Ccbe1	0.005490445	0.008916575	0.000759335	0.001094945	1.624016969	0.014336244	1
Mamdc4	0.007074227	0.011481617	0.000874087	0.001214914	1.623020843	0.003411857	1
Dclk2	0.007602154	0.012336631	0.000892558	0.00124424	1.622781035	0.002369519	1
Boll	0.003167564	0.001954318	0.00063271	0.000488132	0.616978136	0.227780257	1
Bmx	0.001583782	0.000977159	0.000506135	0.00034533	0.616978136	0.56770447	1
Nkx6-2	0.004751346	0.002931477	0.000737523	0.000597544	0.616978136	0.082829415	1
Ifi27	0.009502692	0.005862953	0.001263324	0.001195088	0.616978136	0.006438742	1
Cd274	0.001583782	0.000977159	0.000408628	0.000386129	0.616978136	0.171127143	1
Gm37233	0.003167564	0.005130084	0.000596426	0.000789604	1.619567607	0.030390737	1
Ttll10	0.001055855	0.001710028	0.000447853	0.000572633	1.619567607	0.209479889	1
Gm42875	0.000527927	0.000855014	0.000279315	0.000323046	1.619567607	0.250640715	1
Unc5d	0.003167564	0.005130084	0.000577429	0.000789604	1.619567607	0.041280145	1
Exph5	0.001583782	0.002565042	0.000408628	0.000559054	1.619567607	0.149440016	1
Cdhr4	0.002111709	0.003420056	0.00049479	0.000689963	1.619567607	0.124182655	1
Slc22a3	0.001583782	0.002565042	0.000435059	0.000559054	1.619567607	0.105485451	1
Gm15998	0.001055855	0.001710028	0.000333732	0.000456661	1.619567607	0.239362561	1
Clcn1	0.002639637	0.00427507	0.000547996	0.000761376	1.619567607	0.080347859	1
C1s1	0.000527927	0.000855014	0.000236046	0.000366335	1.619567607	0.586158684	1
Arhgap33os	0.000527927	0.000855014	0.000236046	0.000323046	1.619567607	0.405595538	1
Trim30a	0.001055855	0.001710028	0.000365617	0.000456661	1.619567607	0.162862753	1
Gm44763	0.001055855	0.001710028	0.000333732	0.000456661	1.619567607	0.239362561	1
Nrros	0.012459086	0.020153903	0.001159243	0.001600497	1.617606872	9.65922853098284e-05	1
Morn3	0.016999261	0.027482594	0.001959171	0.003265871	1.616693485	0.101806381	1
Gm43803	0.010136205	0.016367412	0.001071772	0.001412995	1.614747465	0.000115543	1
Epha8	0.002956393	0.001832173	0.00059654	0.00047266	0.619732503	0.208546542	1
Gm26767	0.002956393	0.00476365	0.00059654	0.000780382	1.611304507	0.036595123	1
Hrct1	0.005384859	0.008672285	0.000781127	0.001067588	1.610494399	0.010516929	1
Park2	0.012564671	0.007817271	0.001229149	0.000988602	0.622162826	0.006873395	1
Gm14168	0.001900538	0.003053622	0.000447559	0.000609828	1.606713896	0.121083892	1
Gm15402	0.001900538	0.003053622	0.000471813	0.000679277	1.606713896	0.207690614	1
Cadm4	0.005701615	0.009160865	0.000773717	0.001080982	1.606713896	0.011663154	1
Mast1	0.001900538	0.003053622	0.000447559	0.000609828	1.606713896	0.121083892	1
Zic1	0.001900538	0.003053622	0.000447559	0.000609828	1.606713896	0.121083892	1
Kcnf1	0.001900538	0.003053622	0.000471813	0.000609828	1.606713896	0.08694581	1
Gm37065	0.005173688	0.008305851	0.000752194	0.001003102	1.605402293	0.007929505	1
Sbspon	0.002745222	0.001710028	0.000558023	0.000456661	0.622910618	0.189376965	1
Elf5	0.005490445	0.003420056	0.000842842	0.000711261	0.622910618	0.064901902	1
Olfr552	0.001372611	0.000855014	0.000380453	0.000323046	0.622910618	0.307884481	1
Slfn5	0.008446838	0.01355808	0.000963857	0.001346421	1.605107182	0.002101806	1
Kbtbd11	0.00327315	0.005252229	0.000605641	0.0007989	1.604640717	0.031373211	1
Igip	0.00327315	0.005252229	0.000586943	0.0007989	1.604640717	0.042352523	1
Gab2	0.004645761	0.007450837	0.000698783	0.000950479	1.603792598	0.015621657	1
Tle2	0.004645761	0.007450837	0.00071456	0.001011326	1.603792598	0.032346994	1
Cnksr1	0.010769718	0.006717968	0.001091739	0.000935327	0.623783042	0.004317463	1
Pear1	0.008763594	0.014046659	0.001003241	0.001356851	1.602842296	0.001036809	1
Fibcd1	0.001372611	0.002198608	0.000380453	0.000545741	1.601770161	0.257320253	1
1700104B16Rik	0.001372611	0.002198608	0.000380453	0.000517678	1.601770161	0.191065017	1
A330048O09Rik	0.001372611	0.002198608	0.000380453	0.00057243	1.601770161	0.340859455	1
9430041J12Rik	0.001372611	0.002198608	0.000408709	0.000517678	1.601770161	0.13399744	1
Rptoros	0.006651885	0.004152925	0.001090101	0.000751597	0.624323114	0.341200128	1
Mfap5	0.026396368	0.016489557	0.005010182	0.001438983	0.624690363	0.031397808	1
Cyb5r2	0.003589906	0.005740809	0.000632471	0.000852709	1.599152889	0.034088575	1
Vwa5b2	0.003589906	0.005740809	0.00061459	0.000835027	1.599152889	0.034925538	1
Atp6v0c	0.010769718	0.017222426	0.001071119	0.001468734	1.599152889	0.000382268	1
Cped1	0.011614402	0.018566019	0.001160168	0.001607489	1.598534262	0.000645325	1
1700022I11Rik	0.003061979	0.004885795	0.000567754	0.000789794	1.595633111	0.068613769	1
Zfp42	0.013831697	0.008672285	0.001263515	0.001024801	0.626986369	0.005002555	1
Car10	0.004751346	0.007572982	0.000706642	0.000973627	1.593860185	0.020547501	1
Phf11c	0.00559603	0.008916575	0.000795118	0.001067342	1.593375139	0.008553148	1
Arhgef6	0.001689368	0.002687187	0.000422007	0.000572175	1.590646757	0.153630658	1
Rtl4	0.001689368	0.002687187	0.000422007	0.000572175	1.590646757	0.153630658	1
Gm7298	0.001689368	0.002687187	0.000447648	0.000645687	1.590646757	0.265079177	1
Epsti1	0.000844684	0.001343594	0.00029853	0.000440176	1.590646757	0.433896103	1
Gpc5	0.005068103	0.008061561	0.000788453	0.001155408	1.590646757	0.032984831	1
Gm11767	0.000844684	0.001343594	0.00029853	0.000404861	1.590646757	0.313281524	1
2010005H15Rik	0.002534051	0.004030781	0.000516633	0.000700296	1.590646757	0.080386873	1
Clstn2	0.010452962	0.016611701	0.001066235	0.001443987	1.589186108	0.000450176	1
Col25a1	0.006229543	0.009893734	0.00080853	0.001107475	1.588195838	0.007896686	1
Fam78a	0.011086475	0.01758886	0.001165507	0.001580762	1.586515207	0.000451195	1
Olfr539	0.013092598	0.020764627	0.001233096	0.001640984	1.585982104	6.3008837602639e-05	1
Ism1	0.009397107	0.014901673	0.001035458	0.001393725	1.585772456	0.000925487	1
Dydc1	0.002850808	0.00451936	0.00056787	0.000835943	1.585291044	0.139715848	1
Bst1	0.00232288	0.001465738	0.00049469	0.000422838	0.631000366	0.195110885	1
Gabra2	0.00116144	0.000732869	0.000350002	0.000299101	0.631000366	0.359836199	1
Apold1	0.003484321	0.002198608	0.000623658	0.000517678	0.631000366	0.141038697	1
Trim47	0.003484321	0.002198608	0.00072301	0.000597928	0.631000366	0.145437753	1
Sytl3	0.00116144	0.000732869	0.000380527	0.000299101	0.631000366	0.476795029	1
Ptgdr2	0.006968641	0.004397215	0.000867776	0.000751427	0.631000366	0.022316025	1
Fn3k	0.004012248	0.006351533	0.000683065	0.000894883	1.583036007	0.021603841	1
Kcnj12	0.013198184	0.020886772	0.001246467	0.001681219	1.582548919	0.000126076	1
Esam	0.052053637	0.082325638	0.003702224	0.005444367	1.581553995	0.00010995	1
Arid5a	0.015837821	0.025039697	0.001367085	0.001930883	1.581006474	0.000179456	1
Nckap1l	0.010664133	0.016855991	0.001096943	0.001543543	1.58062468	0.001782463	1
Nrxn3	0.007496568	0.011848052	0.00092335	0.001359412	1.580463359	0.021809309	1
Wdr63	0.00559603	0.003542201	0.000912635	0.000700619	0.632984644	0.189466211	1
Ccdc3	0.010980889	0.017344571	0.001141448	0.00151359	1.579523353	0.000284965	1
Gm37245	0.00116144	0.001832173	0.000380527	0.00047266	1.577500916	0.171387125	1
Dnhd1	0.00116144	0.001832173	0.000350002	0.00047266	1.577500916	0.246413708	1
Cabp4	0.00232288	0.003664346	0.000516737	0.000711112	1.577500916	0.129701182	1
Zbp1	0.00327315	0.002076463	0.000675275	0.000559302	0.634392842	0.208591637	1
H2-Q2	0.006546299	0.004152925	0.000893441	0.000751597	0.634392842	0.039281843	1
Pla2g5	0.008658009	0.005496519	0.001008878	0.000835228	0.63484793	0.026761526	1
Procr	0.011403231	0.017955295	0.00116039	0.001575531	1.574579618	0.000487309	1
Ppp2r2c	0.013831697	0.00879443	0.001306891	0.001031929	0.635817163	0.011017499	1
Gm21992	0.009397107	0.005985098	0.001035458	0.000852504	0.63690861	0.018488106	1
Slc5a8	0.001478197	0.002320752	0.000422091	0.000531831	1.569989007	0.139729175	1
Mboat4	0.001478197	0.002320752	0.000422091	0.000531831	1.569989007	0.139729175	1
Gm48684	0.001478197	0.002320752	0.000394793	0.000531831	1.569989007	0.19612357	1
Kremen2	0.002956393	0.004641505	0.000557909	0.000751248	1.569989007	0.067272966	1
Tyrobp	0.007285398	0.004641505	0.003448315	0.00084474	0.637096988	0.710265822	1
Sox5	0.007707739	0.012092342	0.00099299	0.001337012	1.568857075	0.007131474	1
Vstm4	0.006229543	0.009771589	0.000835655	0.001100851	1.568588482	0.005936294	1
Mpp2	0.014254039	0.02235251	0.001254161	0.001748569	1.568152763	0.000305366	1
Gm13404	0.003061979	0.001954318	0.000605758	0.000488132	0.638253244	0.227887202	1
Gm12999	0.003061979	0.001954318	0.000587063	0.000488132	0.638253244	0.182816443	1
Dlk2	0.003061979	0.001954318	0.000567754	0.000488132	0.638253244	0.145451733	1
Hist2h3b	0.003589906	0.005618664	0.000632471	0.000826147	1.56512836	0.034124279	1
Gsap	0.008974765	0.005740809	0.001025034	0.000835027	0.639661156	0.033639417	1
Lrrc10b	0.009925034	0.015512398	0.001208854	0.001740531	1.562956581	0.006528967	1
Car5a	0.004962517	0.003175766	0.000752345	0.000621867	0.639950726	0.098840913	1
Smpd3	0.010241791	0.016000977	0.001127436	0.001429255	1.562322213	0.000231162	1
Amer3	0.011508816	0.017955295	0.001136002	0.001537182	1.560133934	0.00065424	1
Krt222	0.019427727	0.012458776	0.001524412	0.001250074	0.641288416	0.001906595	1
Gm43118	0.002428466	0.003786491	0.000505782	0.000678827	1.55921105	0.103155264	1
Ap5b1	0.002428466	0.003786491	0.000505782	0.000700463	1.55921105	0.134288331	1
Tmem240	0.002745222	0.00427507	0.000537671	0.000721117	1.557276545	0.084034303	1
Kcnk12	0.002745222	0.00427507	0.000577658	0.000721117	1.557276545	0.045702584	1
Tbc1d10c	0.005490445	0.00855014	0.000759335	0.001017621	1.557276545	0.014378965	1
Gm26722	0.008552423	0.01331379	0.000980959	0.001301646	1.556727241	0.002112865	1
Zfp36l3	0.0123535	0.007939416	0.001201859	0.001025526	0.642685558	0.006379178	1
Pou3f2	0.002850808	0.001832173	0.000547885	0.00047266	0.642685558	0.165853873	1
Gm20655	0.000950269	0.000610724	0.00035007	0.000323114	0.642685558	0.36529426	1
Gm40614	0.000950269	0.000610724	0.00035007	0.000273057	0.642685558	0.567521301	1
Defb1	0.000950269	0.000610724	0.000316623	0.000273057	0.642685558	0.424087498	1
Trank1	0.000950269	0.000610724	0.000316623	0.000273057	0.642685558	0.424087498	1
Arpp21	0.001900538	0.001221449	0.000447559	0.000386044	0.642685558	0.258087991	1
E530011L22Rik	0.003801077	0.002442897	0.000666673	0.000545614	0.642685558	0.168473694	1
Atp5o	0.000950269	0.000610724	0.000316623	0.000273057	0.642685558	0.424087498	1
Tbx10	0.000950269	0.000610724	0.000316623	0.000273057	0.642685558	0.424087498	1
Phox2a	0.01562665	0.024306828	0.001367342	0.001845119	1.55547275	9.03374060860371e-05	1
Jph2	0.01351494	0.021008917	0.001241627	0.001694295	1.554495694	0.000423899	1
4930426I24Rik	0.004012248	0.006229388	0.000666542	0.000869621	1.552593007	0.028884217	1
Cdhr1	0.010980889	0.007084402	0.001121743	0.000958636	0.645157426	0.010250311	1
Ano5	0.015521064	0.010015879	0.001450555	0.001166402	0.645308765	0.01360179	1
Mical2	0.006229543	0.009649444	0.000822204	0.001107738	1.548981126	0.012539925	1
Adora2a	0.012459086	0.019298888	0.001269421	0.001652224	1.548981126	0.000158933	1
Prdm14	0.008130081	0.005252229	0.001224009	0.001056276	0.646024185	0.059222095	1
Gc	0.011719987	0.007572982	0.001135774	0.000958179	0.646159534	0.009298325	1
Stab1	0.008130081	0.012580921	0.00094664	0.001369546	1.54745328	0.022793801	1
Ntrk2	0.008130081	0.012580921	0.000992634	0.00127942	1.54745328	0.00238719	1
Oprd1	0.007179812	0.004641505	0.000892927	0.000751248	0.646466062	0.043787513	1
Kynu	0.00886918	0.005740809	0.001008685	0.000852709	0.64727617	0.021408949	1
1500009C09Rik	0.000316756	0.000488579	0.00018286	0.000244245	1.54244534	0.567377412	1
Pdcd1	0.001900538	0.002931477	0.000447559	0.000622014	1.54244534	0.210752219	1
Kcnh1	0.000950269	0.001465738	0.000316623	0.000456765	1.54244534	0.438295341	1
Ccdc187	0.003801077	0.005862953	0.000715087	0.000959643	1.54244534	0.072356968	1
Lrrc19	0.001583782	0.002442897	0.000408628	0.000545614	1.54244534	0.200566131	1
Muc3a	0.000950269	0.001465738	0.000316623	0.000488341	1.54244534	0.583317416	1
Grid2	0.000950269	0.001465738	0.000316623	0.000456765	1.54244534	0.438295341	1
Reg2	0.000950269	0.001465738	0.000316623	0.000422838	1.54244534	0.321668976	1
Gm44623	0.000950269	0.001465738	0.000316623	0.000422838	1.54244534	0.321668976	1
Gm26674	0.003484321	0.005374374	0.000658443	0.000808087	1.54244534	0.023704306	1
Gm26541	0.002217295	0.003420056	0.000483342	0.000645263	1.54244534	0.129758679	1
1700006J14Rik	0.003801077	0.005862953	0.000666673	0.000843812	1.54244534	0.026813523	1
Sdr42e1	0.002217295	0.003420056	0.000505884	0.000667987	1.54244534	0.127146343	1
Gm39302	0.003484321	0.005374374	0.000605517	0.000826345	1.54244534	0.073463236	1
Larp6	0.008235667	0.012703066	0.000940636	0.001296651	1.54244534	0.00815643	1
Slco2a1	0.001583782	0.002442897	0.000408628	0.000572309	1.54244534	0.265171067	1
Dpys	0.001900538	0.002931477	0.00051692	0.000597544	1.54244534	0.057301058	1
Gm17949	0.002217295	0.003420056	0.000505884	0.000645263	1.54244534	0.095987038	1
Gfra1	0.001900538	0.002931477	0.000447559	0.000597544	1.54244534	0.16079989	1
Gm14401	0.000316756	0.000488579	0.00018286	0.000244245	1.54244534	0.567377412	1
Oprl1	0.002534051	0.003908636	0.000516633	0.000689646	1.54244534	0.105235443	1
Slc7a11	0.008552423	0.013191645	0.000969526	0.001272821	1.54244534	0.002156272	1
A330070K13Rik	0.000316756	0.000488579	0.00018286	0.000244245	1.54244534	0.567377412	1
Dgki	0.001267026	0.001954318	0.000365546	0.000488132	1.54244534	0.252382427	1
A430078I02Rik	0.001267026	0.001954318	0.000394871	0.000517798	1.54244534	0.246450081	1
Aspdh	0.000316756	0.000488579	0.00018286	0.000244245	1.54244534	0.567377412	1
Fam198a	0.001267026	0.001954318	0.000365546	0.000488132	1.54244534	0.252382427	1
Gfap	0.000633513	0.000977159	0.000258562	0.00034533	1.54244534	0.41851214	1
Tmem63c	0.000316756	0.000488579	0.00018286	0.000244245	1.54244534	0.567377412	1
Fam135b	0.000633513	0.000977159	0.000258562	0.000386129	1.54244534	0.588300166	1
Ppara	0.000316756	0.000488579	0.00018286	0.000244245	1.54244534	0.567377412	1
Meltf	0.000316756	0.000488579	0.00018286	0.000244245	1.54244534	0.567377412	1
Olig2	0.000316756	0.000488579	0.00018286	0.000244245	1.54244534	0.567377412	1
Plg	0.000633513	0.000977159	0.000258562	0.00034533	1.54244534	0.41851214	1
5730403I07Rik	0.004329004	0.002809332	0.000674648	0.000584999	0.648955661	0.093799594	1
1700102P08Rik	0.012987013	0.008427996	0.001201154	0.00102505	0.648955661	0.005811851	1
Gm16712	0.004329004	0.002809332	0.000674648	0.000609972	0.648955661	0.068145397	1
Prss1	0.010347376	0.006717968	0.001235848	0.001041025	0.649243574	0.043195427	1
Sox15	0.006018372	0.003908636	0.000924491	0.00077135	0.64945067	0.102857157	1
Rax	0.007707739	0.005007939	0.001158798	0.000817551	0.649728688	0.162454995	1
Med12l	0.010875304	0.016733846	0.00108651	0.001469424	1.538701541	0.001218891	1
Nkx2-3	0.009608278	0.014779529	0.001077472	0.001482084	1.538207853	0.005766715	1
Notumos	0.008024496	0.012336631	0.000952605	0.001256175	1.537371507	0.005021155	1
Smim17	0.001689368	0.001099304	0.000422007	0.000366255	0.650719128	0.298404673	1
Gm44812	0.001689368	0.001099304	0.000422007	0.000366255	0.650719128	0.298404673	1
Nepn	0.005068103	0.003297911	0.000774183	0.000679138	0.650719128	0.073438856	1
Trpc6	0.003378735	0.002198608	0.000614717	0.000545741	0.650719128	0.127821142	1
Gm17115	0.003378735	0.002198608	0.000632594	0.000517678	0.650719128	0.217298368	1
Fgf9	0.007074227	0.010870893	0.000899237	0.001197046	1.536689947	0.008641204	1
Was	0.01351494	0.020764627	0.001259459	0.001694663	1.536420163	0.000522852	1
Smad9	0.011614402	0.01783315	0.001140786	0.001493041	1.535434225	0.00033774	1
AC110166.1	0.010664133	0.016367412	0.001076423	0.001444328	1.534809472	0.001478509	1
Gm8994	0.014993137	0.009771589	0.001318286	0.001087212	0.651737468	0.006686359	1
Zic2	0.099039172	0.064614633	0.004243527	0.00295906	0.652414913	0.000178195	1
Srgap3	0.011086475	0.016978136	0.001146215	0.00145889	1.531427873	0.000373038	1
Rnase1	0.007179812	0.010993038	0.000964941	0.001398154	1.53110383	0.04777809	1
Platr1	0.002428466	0.001587883	0.000505782	0.000440077	0.653862699	0.21688691	1
Tspear	0.004856932	0.003175766	0.000729852	0.000621867	0.653862699	0.098912651	1
Gm43570	0.002956393	0.00451936	0.000557909	0.000741343	1.528673507	0.087235157	1
B630019K06Rik	0.011508816	0.01758886	0.001106167	0.00148337	1.528294465	0.001069142	1
Gsc	0.039383381	0.025772566	0.003265325	0.001983093	0.654402078	0.040607137	1
Unc13c	0.00559603	0.003664346	0.000912635	0.000731794	0.654811701	0.201778556	1
Vcam1	0.005279274	0.008061561	0.000829653	0.001018108	1.527020887	0.009542541	1
Abcc2	0.002639637	0.004030781	0.000567978	0.000721288	1.527020887	0.078487612	1
Tmem170b	0.00791891	0.012092342	0.000922977	0.001220319	1.527020887	0.005040825	1
Adamts15	0.017843945	0.027238305	0.001682793	0.002153923	1.526473273	9.20138359942023e-05	1
Gm6812	0.003167564	0.002076463	0.000596426	0.000531955	0.65553927	0.145512732	1
Gm10358	0.006335128	0.004152925	0.00081531	0.000710784	0.65553927	0.046903219	1
Gm31793	0.00232288	0.003542201	0.00049469	0.000678988	1.524917552	0.171138536	1
Gm10371	0.00232288	0.003542201	0.00049469	0.000656644	1.524917552	0.132174571	1
Gm16485	0.00232288	0.003542201	0.00049469	0.000656644	1.524917552	0.132174571	1
1300017J02Rik	0.00232288	0.003542201	0.000516737	0.000741991	1.524917552	0.217589127	1
Syce3	0.00232288	0.003542201	0.000516737	0.000656644	1.524917552	0.098591204	1
Gm48610	0.013620526	0.020764627	0.001191088	0.001622696	1.524509929	0.000574212	1
9430078K24Rik	0.014148453	0.00928301	0.001222779	0.00107393	0.656114809	0.002718327	1
Gm37305	0.017316017	0.026383291	0.001527097	0.002123839	1.523635031	0.000800245	1
Cacna2d3	0.004329004	0.006595823	0.000706928	0.000894667	1.523635031	0.023372835	1
Rorb	0.004329004	0.006595823	0.000674648	0.000927424	1.523635031	0.063945613	1
Bhlhe22	0.006335128	0.009649444	0.000893602	0.001134358	1.523164773	0.007159345	1
Zfp973	0.003906662	0.002565042	0.000691242	0.000559054	0.656581462	0.222583047	1
Hsbp1l1	0.003906662	0.002565042	0.000641029	0.000559054	0.656581462	0.120250254	1
D030040B21Rik	0.002006124	0.003053622	0.000459799	0.000609828	1.522150007	0.16385261	1
A230057D06Rik	0.002006124	0.003053622	0.000459799	0.000679277	1.522150007	0.274422792	1
Rapgef3	0.002006124	0.003053622	0.000459799	0.000609828	1.522150007	0.16385261	1
Ttc6	0.004645761	0.003053622	0.000745114	0.000609828	0.657292048	0.165755456	1
Gpat2	0.003378735	0.005130084	0.000614717	0.000789604	1.518344632	0.055220607	1
Vax2os	0.001689368	0.002565042	0.000422007	0.000585136	1.518344632	0.268179151	1
Sec31b	0.001689368	0.002565042	0.000422007	0.000559054	1.518344632	0.204464651	1
Grb14	0.015204308	0.023085379	0.001309544	0.001781234	1.518344632	0.000507267	1
Sh3tc2	0.006440714	0.009771589	0.000835486	0.001100851	1.517159351	0.012957176	1
Gm17660	0.010558547	0.016000977	0.001262439	0.001687754	1.515452547	0.00110618	1
Fam221b	0.012987013	0.019665323	0.001191835	0.001534624	1.514229877	0.000215021	1
Gm28151	0.004117833	0.006229388	0.000674787	0.000869621	1.51278293	0.038077894	1
S1pr1	0.006863056	0.010382313	0.000886926	0.001159595	1.51278293	0.010595156	1
Xlr5b	0.001372611	0.002076463	0.000408709	0.000503124	1.51278293	0.185425669	1
4921514A10Rik	0.001372611	0.002076463	0.000380453	0.000503124	1.51278293	0.257433564	1
Gm16137	0.001372611	0.002076463	0.000380453	0.000503124	1.51278293	0.257433564	1
Erich3	0.002217295	0.001465738	0.000548194	0.000456765	0.661048003	0.361918953	1
Ccdc158	0.002217295	0.001465738	0.000483342	0.000422838	0.661048003	0.248886265	1
Sprn	0.000739098	0.000488579	0.000316682	0.000244245	0.661048003	0.686367301	1
Gm49086	0.002217295	0.001465738	0.000483342	0.000422838	0.661048003	0.248886265	1
AC121960.2	0.002217295	0.001465738	0.000483342	0.000422838	0.661048003	0.248886265	1
Gm47270	0.000739098	0.000488579	0.000316682	0.000244245	0.661048003	0.686367301	1
Prss45	0.000739098	0.000488579	0.000316682	0.000299162	0.661048003	0.433065531	1
Cmah	0.000739098	0.000488579	0.000279264	0.000244245	0.661048003	0.50587087	1
Cdh9	0.000739098	0.000488579	0.000279264	0.000244245	0.661048003	0.50587087	1
Wbscr25	0.003695492	0.002442897	0.00062353	0.000545614	0.661048003	0.136347172	1
5033403F01Rik	0.006651885	0.004397215	0.000887096	0.000731301	0.661048003	0.096615322	1
B230217O12Rik	0.003695492	0.002442897	0.000658321	0.000545614	0.661048003	0.206906568	1
Col24a1	0.006229543	0.009405155	0.00080853	0.001080726	1.509766413	0.020151024	1
Gm47469	0.008658009	0.0130695	0.000975161	0.001290437	1.509527299	0.005475223	1
Smpd5	0.002428466	0.003664346	0.000505782	0.000667829	1.50891392	0.13438176	1
Entpd1	0.002428466	0.003664346	0.000505782	0.000667829	1.50891392	0.13438176	1
Gm12976	0.005912786	0.008916575	0.000801859	0.001135091	1.508015757	0.057004546	1
Tcerg1l	0.02122268	0.032001954	0.001561656	0.002121429	1.507912982	9.91838606980848e-05	1
Fam110c	0.009397107	0.014168804	0.001108272	0.001373094	1.507783647	0.001073559	1
Nt5e	0.012881428	0.019421033	0.001224257	0.001610893	1.507677105	0.000757891	1
Vstm5	0.003484321	0.005252229	0.000605517	0.000817364	1.507389764	0.093478376	1
Ptprt	0.014993137	0.0225968	0.001301261	0.001713704	1.507142894	0.000266382	1
Eda	0.010136205	0.015268108	0.001071772	0.001398585	1.506294278	0.002112317	1
Tcf24	0.003167564	0.00476365	0.000596426	0.000761022	1.503884207	0.068756526	1
Zfp966	0.001055855	0.001587883	0.000365617	0.000440077	1.503884207	0.231147509	1
A730015C16Rik	0.005279274	0.007939416	0.000774034	0.000996002	1.503884207	0.02180161	1
Aoc1	0.001055855	0.001587883	0.000333732	0.000472768	1.503884207	0.441194496	1
Stk31	0.003167564	0.00476365	0.000596426	0.000799274	1.503884207	0.113456198	1
Gm32688	0.002111709	0.003175766	0.00049479	0.000645416	1.503884207	0.163883804	1
Gm26578	0.001055855	0.001587883	0.000333732	0.000440077	1.503884207	0.328349813	1
Rec114	0.008446838	0.012703066	0.001020057	0.001273428	1.503884207	0.001928415	1
Plxdc1	0.001055855	0.001587883	0.000365617	0.000440077	1.503884207	0.231147509	1
Btn2a2	0.003167564	0.00476365	0.000614835	0.000761022	1.503884207	0.051564326	1
Gm26682	0.001055855	0.001587883	0.000333732	0.000440077	1.503884207	0.328349813	1
Gm10062	0.004223419	0.002809332	0.000682931	0.000584999	0.665179553	0.142602007	1
Kiss1r	0.004223419	0.002809332	0.000714837	0.000584999	0.665179553	0.211104235	1
Dmgdh	0.016576919	0.024917552	0.001630339	0.002111917	1.50314737	7.40079421930036e-05	1
Pelo	0.01446521	0.021741786	0.001244982	0.00163031	1.503039802	0.000263837	1
Mrc1	0.003906662	0.005862953	0.000658193	0.000843812	1.500757628	0.047137978	1
Grin2a	0.003906662	0.005862953	0.000641029	0.000878466	1.500757628	0.097016975	1
Gabra5	0.012459086	0.018688164	0.001168821	0.001545798	1.499962735	0.001163333	1
Runx2os1	0.002850808	0.00427507	0.00056787	0.000721117	1.499599636	0.084125809	1
Bnc2	0.004645761	0.006962257	0.00071456	0.000966495	1.49862587	0.065215753	1
Avpr1a	0.004645761	0.006962257	0.00075993	0.000966495	1.49862587	0.040021138	1
6030408B16Rik	0.004645761	0.006962257	0.00071456	0.000919014	1.49862587	0.032505488	1
AI593442	0.002745222	0.001832173	0.000577658	0.00047266	0.667404234	0.321557061	1
Lin7a	0.023334389	0.034933431	0.001669017	0.002212303	1.497079301	6.13812978892349e-05	1
Gm35439	0.001794953	0.002687187	0.000434972	0.000572175	1.497079301	0.207881034	1
Kctd7	0.003589906	0.005374374	0.00061459	0.000808087	1.497079301	0.074575402	1
Calcb	0.001794953	0.002687187	0.000434972	0.000597684	1.497079301	0.270682591	1
Apon	0.003589906	0.005374374	0.000649861	0.000808087	1.497079301	0.043500015	1
Lpo	0.001794953	0.002687187	0.000483527	0.000597684	1.497079301	0.149584545	1
Rnf151	0.001794953	0.002687187	0.000434972	0.000572175	1.497079301	0.207881034	1
Slc12a8	0.007496568	0.005007939	0.000898875	0.000780196	0.668030904	0.045673643	1
Elf4	0.00791891	0.011848052	0.000910817	0.001208325	1.49617198	0.009976487	1
P2rx1	0.014042868	0.021008917	0.001504931	0.001813402	1.496056007	0.000168633	1
Cpeb2	0.012987013	0.019421033	0.001246702	0.001573406	1.495419568	0.000313508	1
Npbwr1	0.002534051	0.003786491	0.000558128	0.000678827	1.494243923	0.076405824	1
Arhgap20	0.010875304	0.016245267	0.00108651	0.001439322	1.493775948	0.002907818	1
4930590J08Rik	0.006018372	0.004030781	0.000794792	0.000700296	0.669746003	0.064381775	1
Camk2a	0.013831697	0.020642482	0.001209412	0.00163662	1.492404175	0.001607539	1
Ifitm7	0.011297645	0.007572982	0.001116428	0.000973627	0.670315031	0.01501907	1
Oas1c	0.004012248	0.005985098	0.000683065	0.000852504	1.491707007	0.036642502	1
Tmem173	0.008024496	0.011970197	0.000975733	0.001262531	1.491707007	0.009641933	1
Otx1	0.023123218	0.015512398	0.00162876	0.001387545	0.670858076	0.001277861	1
AY074887	0.013831697	0.00928301	0.001245742	0.001087735	0.671140339	0.00754742	1
Dlgap1	0.027663394	0.018566019	0.001902844	0.001644199	0.671140339	0.000278469	1
Osbpl10	0.009185936	0.013680225	0.000991661	0.001318271	1.48925757	0.007241403	1
Fam189a1	0.00327315	0.002198608	0.000623779	0.000517678	0.671710067	0.266581311	1
Stk10	0.018055116	0.02687187	0.001392492	0.001828568	1.488324451	0.000105282	1
D230017M19Rik	0.002956393	0.004397215	0.000577548	0.000731301	1.487358007	0.085781797	1
Pamr1	0.000739098	0.001099304	0.000279264	0.000366255	1.487358007	0.427622021	1
Gm7598	0.000739098	0.001099304	0.000279264	0.000366255	1.487358007	0.427622021	1
Tmem27	0.001478197	0.002198608	0.000447727	0.000517678	1.487358007	0.134094452	1
Oxct2b	0.000739098	0.001099304	0.000279264	0.000366255	1.487358007	0.427622021	1
Gm13054	0.000739098	0.001099304	0.000279264	0.000366255	1.487358007	0.427622021	1
Nphs1	0.002956393	0.004397215	0.000557909	0.000751427	1.487358007	0.142673158	1
Scara5	0.001478197	0.002198608	0.000422091	0.000517678	1.487358007	0.191189793	1
Gm17399	0.005912786	0.00879443	0.000801859	0.001031929	1.487358007	0.019192288	1
Gm47117	0.001478197	0.002198608	0.000394793	0.000517678	1.487358007	0.261701442	1
Fam196b	0.000739098	0.001099304	0.000279264	0.000366255	1.487358007	0.427622021	1
Gm9945	0.000739098	0.001099304	0.000279264	0.000366255	1.487358007	0.427622021	1
Gm47061	0.001478197	0.002198608	0.000394793	0.000517678	1.487358007	0.261701442	1
Gm4117	0.001478197	0.002198608	0.000394793	0.000517678	1.487358007	0.261701442	1
Slc25a45	0.000739098	0.001099304	0.000279264	0.000366255	1.487358007	0.427622021	1
Lrrc7	0.001478197	0.002198608	0.000394793	0.000517678	1.487358007	0.261701442	1
Gm20512	0.005173688	0.007695126	0.000752194	0.000965816	1.487358007	0.027677493	1
Lipo2	0.004540175	0.003053622	0.000706788	0.000609828	0.67257791	0.136557462	1
Zfp971	0.010347376	0.006962257	0.001092171	0.000935109	0.672852432	0.030768937	1
Chgb	0.005807201	0.003908636	0.000971671	0.000689646	0.673067058	0.181454047	1
Gm46218	0.005807201	0.003908636	0.000780807	0.000689646	0.673067058	0.072378052	1
Grem1	0.00559603	0.008305851	0.000836128	0.001074907	1.484239856	0.027686889	1
Gm48882	0.003378735	0.005007939	0.000596303	0.000780196	1.482193569	0.092469523	1
Gm9918	0.012775842	0.018932454	0.001219813	0.001506319	1.4818948	0.000250831	1
Sphkap	0.003801077	0.002565042	0.000649734	0.000559054	0.674819836	0.182669053	1
Tmed6	0.001267026	0.000855014	0.000394871	0.000323046	0.674819836	0.524478966	1
Olfr912	0.003801077	0.002565042	0.000649734	0.000559054	0.674819836	0.182669053	1
Ace	0.001267026	0.000855014	0.000365546	0.000323046	0.674819836	0.405000654	1
Lmx1a	0.006018372	0.008916575	0.000862084	0.001161084	1.48155934	0.036572522	1
Dppa4	0.005279274	0.007817271	0.000816104	0.001181155	1.480747527	0.10161665	1
Glyat	0.002639637	0.003908636	0.000876686	0.001244965	1.480747527	0.698922848	1
Pipox	0.040861577	0.027604739	0.002287178	0.001891434	0.675567145	0.000135736	1
4931440F15Rik	0.009080351	0.013435935	0.00103036	0.001284181	1.479671402	0.002256275	1
Fgf16	0.001900538	0.002809332	0.000447559	0.000657077	1.478176784	0.348096101	1
D130043K22Rik	0.001900538	0.002809332	0.000494881	0.000633962	1.478176784	0.204531416	1
Gm48653	0.001900538	0.002809332	0.000471813	0.000584999	1.478176784	0.157525705	1
Cyp26b1	0.00559603	0.003786491	0.000809019	0.000678827	0.676638758	0.142913768	1
Wscd1	0.008763594	0.012947356	0.000992065	0.001261353	1.477402464	0.004406802	1
Ly6c1	0.004329004	0.002931477	0.000722528	0.000622014	0.677171125	0.174156601	1
Eya2	0.008024496	0.011848052	0.000940828	0.001220611	1.476485507	0.009897291	1
Dock8	0.011086475	0.016367412	0.001155901	0.001474995	1.47634054	0.002281962	1
Gm17322	0.011508816	0.016978136	0.001136002	0.001538538	1.475228685	0.008148043	1
Alox12	0.003061979	0.002076463	0.000587063	0.000503124	0.678144072	0.247367418	1
Ankrd1	0.006123957	0.004152925	0.000881194	0.001291924	0.678144072	0.007375377	1
Wfikkn1	0.017738359	0.026139001	0.001459374	0.001909668	1.473586173	0.000481415	1
Ebf4	0.004856932	0.003297911	0.000729852	0.0006568	0.679011264	0.099037011	1
Ctgf	0.014570795	0.009893734	0.001275814	0.001093919	0.679011264	0.011873435	1
Retn	0.039066624	0.057530231	0.003117253	0.005009591	1.472618423	0.086408529	1
Gm43000	0.00116144	0.001710028	0.000460106	0.000517904	1.472334188	0.221241242	1
Cntn3	0.00116144	0.001710028	0.000350002	0.000456661	1.472334188	0.333660673	1
1700034H15Rik	0.003484321	0.005130084	0.000623658	0.000789604	1.472334188	0.072512343	1
Cbln3	0.00116144	0.001710028	0.000350002	0.000456661	1.472334188	0.333660673	1
Atp2a3	0.006968641	0.010260169	0.000880531	0.001203917	1.472334188	0.039727841	1
Cdc42ep2	0.018583043	0.027360449	0.001427353	0.001852013	1.472334188	0.000108996	1
Best1	0.010452962	0.015390253	0.001076641	0.001435281	1.472334188	0.006402233	1
Pla2g4c	0.009713863	0.014290949	0.001040521	0.001345495	1.471191072	0.004898699	1
Fam89b	0.015943406	0.023451814	0.001304349	0.001699179	1.470941252	0.000375977	1
Eda2r	0.006229543	0.009160865	0.000835655	0.001108245	1.470551701	0.038088327	1
Sytl4	0.011297645	0.016611701	0.001106396	0.001474661	1.470368455	0.005537612	1
S100a14	0.001794953	0.001221449	0.000459891	0.000386044	0.680490591	0.418610421	1
Nod1	0.001794953	0.001221449	0.000459891	0.000386044	0.680490591	0.418610421	1
Cdhr5	0.001794953	0.001221449	0.000459891	0.000386044	0.680490591	0.418610421	1
Mst1r	0.001794953	0.001221449	0.000434972	0.000422933	0.680490591	0.229446969	1
Gm12207	0.001794953	0.001221449	0.000483527	0.000386044	0.680490591	0.522835579	1
[truncated: 14,393 more rows]
