# Supplementary material for: Gastrulation-stage gene expression in Nipbl+/− mouse embryos foreshadows the development of syndromic birth defects
Source: Sci Adv. 2024 Mar 20;10(12):eadl4239. doi: 10.1126/sciadv.adl4239 (PMC10954218; doi:10.1126/sciadv.adl4239)
Supplement: Supplementary file 2 — Data S1 to S45 [file sciadv.adl4239_data_s1_to_s45.zip › Supplementary Data2/Data_S26.csv]

Gene	Slope	Spearman_Coefficient	P_Val	Ben_Hoch_P_Val	Avg_Expr_WT	Transcription_Factor
Cd24a	12.48416411	0.591925697	0	0	9.106539628	N
Tcf15	7.471303885	0.586314202	0	0	1.646816804	Y
Foxc2	3.2081193	0.574165688	0	0	0.825249026	Y
Ppp1r1a	7.734481014	0.553526602	0	0	1.962754439	N
Irx5	2.430323789	0.528365102	0	0	0.622130793	Y
Tmsb10	18.07316196	0.521320752	2.89028402817129e-320	3.61485600107977e-317	23.3852317	N
Irx1	1.644678843	0.492160489	2.29E-280	2.33E-277	0.401905587	Y
Sfrp1	3.435063406	0.489095048	2.16E-276	2.06E-273	0.820051971	N
Pkdcc	1.423126195	0.453013896	1.52E-232	1.03E-229	0.350801213	N
Cer1	1.532576229	0.452677315	3.68E-232	2.39E-229	0.333261152	N
Nnat	3.934023712	0.43368439	3.86E-211	2.41E-208	2.139670853	N
Otx2	1.18979023	0.421589755	1.94E-198	1.17E-195	0.327197921	Y
Lrig3	1.301405544	0.418128094	6.74E-195	3.92E-192	0.477912516	N
Mn1	1.673394252	0.403111997	5.17E-180	2.63E-177	0.560415764	N
Irx3	1.503069731	0.400317709	2.51E-177	1.24E-174	0.495019489	Y
Trp53i11	1.87969051	0.397768936	6.73E-175	3.22E-172	0.742096146	N
Myl7	5.274583618	0.387976723	9.10E-166	4.11E-163	1.407319186	N
Emb	8.231238355	0.387164895	5.04E-165	2.15E-162	8.805760069	N
Mid1ip1	2.199396324	0.382662287	6.11E-161	2.55E-158	0.876569944	N
Hmgn1	19.87047121	0.374212098	1.90E-153	6.56E-151	47.36249459	N
Foxc1	1.02871324	0.372654525	4.31E-152	1.46E-149	0.392810741	Y
Lefty2	2.699056073	0.370515156	3.06E-150	9.96E-148	0.76916414	N
Adrb3	0.966657739	0.369985584	8.76E-150	2.79E-147	0.231052404	N
Alx1	2.135399367	0.369609069	1.85E-149	5.77E-147	0.460155912	Y
Ptgds	0.776006586	0.367142594	2.38E-147	7.30E-145	0.226071893	N
Col23a1	0.824600772	0.356778304	1.11E-138	3.00E-136	0.254872239	N
Fzd2	1.548341251	0.348001466	1.36E-131	3.51E-129	0.786704201	N
mt-Co3	29.11769176	0.346963501	9.07E-131	2.30E-128	70.29103508	N
Lhfp	1.473178979	0.344699557	5.54E-129	1.39E-126	0.666955392	N
Dynll1	15.99301672	0.338934139	1.68E-124	4.07E-122	42.81615418	N
Twist1	1.290515893	0.335306087	9.89E-122	2.33E-119	0.489389346	Y
Ftl1	26.51285319	0.331316349	9.98E-119	2.22E-116	56.89844088	N
Tbx1	0.514880797	0.329141188	4.15E-117	8.66E-115	0.113685578	Y
Ybx1	16.12494495	0.328714241	8.60E-117	1.77E-114	49.31420528	Y
mt-Atp6	37.88616473	0.326166846	6.47E-115	1.28E-112	93.49610221	N
Cyp26a1	1.82005024	0.325774851	1.25E-114	2.46E-112	0.480944132	N
H3f3a	11.29348802	0.323603723	4.79E-113	9.17E-111	35.11216977	N
Zic3	1.372236948	0.314911764	7.71E-107	1.38E-104	0.932871373	Y
Epb41l3	1.38034564	0.314569598	1.34E-106	2.37E-104	0.802078822	N
Cald1	2.369304402	0.296937781	1.19E-94	1.88E-92	2.043958424	N
Stra6	0.676583546	0.296689027	1.73E-94	2.70E-92	0.218709398	N
mt-Cytb	18.55782057	0.294657584	3.63E-93	5.63E-91	45.43720225	N
Eif4ebp1	4.923897926	0.293756693	1.39E-92	2.13E-90	6.270896492	N
Lpar3	0.385363241	0.291358197	4.84E-91	7.36E-89	0.095062798	N
Tcf7l1	1.094711521	0.288393322	3.72E-89	5.55E-87	0.623430056	Y
Galnt16	0.361498664	0.282508471	1.76E-85	2.49E-83	0.099610221	N
Sms	2.950323719	0.278159173	8.04E-83	1.10E-80	4.697704634	N
mt-Nd4	10.92301304	0.276403019	9.24E-82	1.22E-79	26.22823733	N
Pcp4	0.492095418	0.275682542	2.50E-81	3.20E-79	0.134906886	N
mt-Nd1	18.16851533	0.27419423	1.94E-80	2.39E-78	47.32589866	N
Marcksl1	9.205556806	0.273682065	3.92E-80	4.75E-78	27.35383283	N
Pitx2	0.488116572	0.271963496	4.08E-79	4.92E-77	0.120181897	Y
H2afy2	2.362587851	0.270693837	2.28E-78	2.69E-76	2.221741013	N
Pcbp2	4.657819796	0.26727902	2.23E-76	2.54E-74	13.07080987	N
Cpa2	0.64323456	0.267009274	3.20E-76	3.61E-74	0.268731052	N
Atp5g1	6.279729151	0.264878598	5.38E-75	5.99E-73	15.23971416	N
Foxp4	0.507559118	0.263716136	2.48E-74	2.67E-72	0.199436986	Y
Nucks1	3.007274505	0.26260109	1.07E-73	1.13E-71	6.132091815	N
Tmem132c	0.527327674	0.259838341	3.86E-72	3.97E-70	0.239281074	N
Larp7	2.427198875	0.257454933	8.21E-71	8.19E-69	3.15374621	N
H2afv	5.718805691	0.257021649	1.43E-70	1.41E-68	12.00303162	N
Dusp9	2.142093804	0.256392726	3.18E-70	3.11E-68	2.464270247	N
Tfpi	0.574628966	0.256302227	3.56E-70	3.47E-68	0.22867042	N
Oaz1	10.90410544	0.255948774	5.58E-70	5.40E-68	32.72650498	N
Pth1r	1.050131818	0.252207618	6.17E-68	5.77E-66	0.705067129	N
Rpl18a	16.97376711	0.25132629	1.85E-67	1.72E-65	83.57622347	N
Pappa	0.312456128	0.249777506	1.26E-66	1.12E-64	0.09246427	N
H2afz	20.54124877	0.249475082	1.83E-66	1.62E-64	92.53443049	N
Shisa2	0.780431535	0.248757673	4.41E-66	3.90E-64	0.252057168	N
Rasgrp3	1.337984293	0.244080114	1.30E-63	1.12E-61	0.964919879	N
Fbn2	0.506433073	0.243842392	1.73E-63	1.48E-61	0.215677783	N
Nfil3	0.667876149	0.241499061	2.83E-62	2.39E-60	0.305110437	Y
Pbx1	1.594672488	0.236456204	1.06E-59	8.54E-58	1.95019489	Y
Rpl13	21.46689544	0.235786979	2.29E-59	1.85E-57	133.6758337	N
Myrf	0.407220387	0.233860246	2.11E-58	1.68E-56	0.160025985	Y
Pxylp1	0.387122431	0.232785029	7.21E-58	5.66E-56	0.155045474	N
Six1	0.265464973	0.232431056	1.08E-57	8.39E-56	0.073191858	Y
Eif5a	9.039754391	0.231832064	2.13E-57	1.64E-55	50.93460372	N
Ptma	27.20418021	0.231536775	2.98E-57	2.29E-55	161.8282806	N
Col13a1	0.518584349	0.231264359	4.06E-57	3.10E-55	0.25877003	N
H1f0	3.324973761	0.22871985	7.11E-56	5.32E-54	3.684711997	N
Crabp2	2.07123189	0.228650235	7.68E-56	5.73E-54	2.27132958	N
Nbl1	0.272494686	0.22483742	5.25E-54	3.77E-52	0.078822001	N
Bhlhe41	0.221316249	0.224832193	5.28E-54	3.78E-52	0.051320918	Y
Capn2	0.808899796	0.222998823	3.91E-53	2.74E-51	0.557384149	N
Tenm4	0.81845643	0.222908054	4.32E-53	3.01E-51	0.583802512	N
Abcg8	0.198160439	0.222905654	4.33E-53	3.01E-51	0.043308792	N
Ptgfr	0.196811956	0.222203862	9.27E-53	6.33E-51	0.043958424	N
Pcsk5	0.342325224	0.221813106	1.41E-52	9.58E-51	0.133391078	N
Mrps6	1.459453804	0.220722438	4.59E-52	3.04E-50	1.725205717	N
Dapk1	0.748965101	0.219969717	1.03E-51	6.75E-50	0.520571676	N
Gas1	1.140038892	0.219380954	1.93E-51	1.26E-49	1.068211347	N
Nexn	0.2332751	0.21911829	2.56E-51	1.66E-49	0.072325682	N
Hmgn2	3.53322399	0.21833547	5.89E-51	3.78E-49	10.55110437	N
Lbh	0.454565007	0.217721237	1.13E-50	7.23E-49	0.224556085	N
Marcks	2.124836643	0.217244667	1.87E-50	1.18E-48	3.817886531	N
Pdlim2	0.793871333	0.216708954	3.29E-50	2.06E-48	0.580554353	N
Wdr66	0.307283363	0.21667651	3.41E-50	2.12E-48	0.112386314	N
Aplnr	1.393850116	0.216246876	5.36E-50	3.31E-48	1.393676916	N
Rimbp2	0.328688804	0.215586891	1.07E-49	6.55E-48	0.131875271	N
mt-Co2	9.29523931	0.215207404	1.59E-49	9.63E-48	38.38544825	N
Serp1	1.507945431	0.21208633	4.07E-48	2.37E-46	2.821567778	N
Fzd7	0.46202121	0.211799198	5.47E-48	3.17E-46	0.236682547	N
Arl2bp	1.294497347	0.211517468	7.30E-48	4.23E-46	2.266998701	N
Zic5	0.592615396	0.210642956	1.79E-47	1.03E-45	0.327847553	Y
Edf1	2.487464374	0.210540698	1.99E-47	1.13E-45	6.724989173	N
Apoe	4.807649605	0.210165184	2.91E-47	1.66E-45	4.773061932	N
Mfap4	0.433700445	0.209141517	8.25E-47	4.66E-45	0.223473365	N
Zfp462	0.405852669	0.20763347	3.79E-46	2.11E-44	0.205716761	N
Selenow	2.790953847	0.204575023	8.02E-45	4.33E-43	6.21719359	N
Tctex1d1	0.200350218	0.204446809	9.11E-45	4.89E-43	0.067128627	N
Tcf7l2	0.586244153	0.204233363	1.13E-44	6.00E-43	0.380251191	Y
Fam213a	0.880304542	0.203428973	2.49E-44	1.32E-42	0.649631875	N
Polr2m	2.354586899	0.203421585	2.51E-44	1.33E-42	6.536595929	N
Efnb1	0.431075997	0.202549193	5.90E-44	3.08E-42	0.265915981	N
Gabbr2	0.22425052	0.202502885	6.18E-44	3.21E-42	0.065396275	N
Rpl14	11.3852653	0.201736491	1.31E-43	6.70E-42	92.62754439	N
Fignl2	0.622524296	0.201396629	1.82E-43	9.30E-42	0.413815505	N
Rps11	11.04577863	0.201118671	2.39E-43	1.22E-41	80.06929407	N
Sulf1	0.606222971	0.201069353	2.50E-43	1.27E-41	0.504114335	N
Zfp362	0.359402351	0.201051113	2.55E-43	1.29E-41	0.183629277	Y
1810058I24Rik	1.76796701	0.201015648	2.64E-43	1.33E-41	3.563230836	N
Ssbp3	1.214297946	0.200698945	3.59E-43	1.79E-41	1.602425292	N
Tma7	4.707944411	0.200556018	4.12E-43	2.05E-41	14.84690342	N
Ripply2	0.75288569	0.199987912	7.14E-43	3.54E-41	0.173018623	N
Cxxc4	0.217816076	0.198359165	3.42E-42	1.65E-40	0.072975314	N
Pcbp4	1.935332531	0.197017492	1.23E-41	5.87E-40	5.124079688	N
Fhod3	0.193357668	0.196401442	2.21E-41	1.05E-39	0.065396275	N
Zcchc3	1.121858962	0.195923636	3.48E-41	1.61E-39	1.398657427	N
Pfn1	7.177992211	0.195180297	7.01E-41	3.23E-39	27.3783023	N
Ifitm1	9.439105966	0.195085991	7.66E-41	3.51E-39	16.9748809	N
Rpl24	8.047186059	0.194970546	8.54E-41	3.89E-39	53.42507579	N
Malat1	13.48848055	0.19444945	1.39E-40	6.29E-39	30.79385015	N
Robo3	0.166899372	0.194246889	1.68E-40	7.59E-39	0.043092248	N
Rps19	16.66440254	0.194213085	1.74E-40	7.81E-39	81.90320485	N
Rgma	0.642728877	0.192773926	6.66E-40	2.96E-38	0.515374621	N
Plat	0.19294259	0.192720912	6.99E-40	3.08E-38	0.055651797	N
Tgfbi	0.170471729	0.191591897	1.99E-39	8.63E-38	0.05088783	N
Svbp	1.153251008	0.190738933	4.37E-39	1.87E-37	1.612386314	N
Sumo3	2.260195899	0.189509732	1.35E-38	5.76E-37	6.156777826	N
Sec61b	3.050625692	0.189136032	1.89E-38	8.03E-37	9.953659593	N
Cnbp	3.496133406	0.188126534	4.73E-38	1.98E-36	16.04872239	Y
Gfra2	0.200776641	0.187544498	8.01E-38	3.32E-36	0.078388913	N
Zeb2	0.808401232	0.187398545	9.14E-38	3.78E-36	0.790601992	Y
mt-Co1	8.135629474	0.187158401	1.13E-37	4.67E-36	38.32416631	N
Rnf7	1.948030442	0.186826314	1.53E-37	6.26E-36	6.263100909	N
Cnih2	0.690461546	0.186614878	1.85E-37	7.55E-36	0.528800346	N
Rab3il1	0.245388387	0.18644105	2.16E-37	8.81E-36	0.117583369	N
Hmgn3	0.888791155	0.186043337	3.09E-37	1.25E-35	0.951277609	N
Atxn7l3b	1.782917354	0.184217416	1.57E-36	6.25E-35	4.177566046	N
Foxl1	0.115840634	0.183874038	2.12E-36	8.41E-35	0.026634907	Y
Coa3	1.545076073	0.183328823	3.44E-36	1.35E-34	3.545907319	N
Epop	1.390094088	0.183106429	4.18E-36	1.64E-34	2.25162408	N
Rasl11a	1.042827735	0.182399632	7.78E-36	3.03E-34	1.090082287	N
Nt5dc2	2.432730186	0.181519999	1.68E-35	6.45E-34	8.257470767	N
Socs2	0.655168463	0.181123431	2.37E-35	9.07E-34	0.514941533	N
Meox1	1.065164744	0.180808736	3.12E-35	1.18E-33	0.506063231	Y
Vcan	0.36462429	0.179852592	7.13E-35	2.67E-33	0.190991771	N
Zeb2os	0.410210975	0.179729193	7.93E-35	2.96E-33	0.299480294	N
Rps27l	7.162644987	0.179695765	8.16E-35	3.04E-33	26.05543525	N
Ebf2	0.14577448	0.179081957	1.38E-34	5.12E-33	0.034647033	Y
Tead2	2.152906413	0.178368691	2.55E-34	9.39E-33	7.193806843	Y
Denr	1.573389045	0.178226202	2.88E-34	1.06E-32	4.547856215	N
Gprc5c	0.336630377	0.178224682	2.89E-34	1.06E-32	0.211563447	N
Pcdh8	0.523460717	0.177634729	4.78E-34	1.74E-32	0.225422261	N
Gramd3	0.306595239	0.177546078	5.15E-34	1.87E-32	0.15699437	N
Arl4a	0.579928817	0.176687014	1.07E-33	3.86E-32	0.389562581	N
Cdk4	3.454232075	0.176362531	1.41E-33	5.06E-32	19.79969684	N
Hmga2	1.473917734	0.175932715	2.02E-33	7.18E-32	5.158726722	Y
Lhfpl2	0.443629803	0.175837054	2.19E-33	7.77E-32	0.315504547	N
Chrnb4	0.1276034	0.175362849	3.27E-33	1.15E-31	0.036162841	N
Mbd3	1.617507182	0.175186422	3.79E-33	1.33E-31	5.584668688	Y
Ror1	0.234031021	0.174866076	4.96E-33	1.73E-31	0.107189259	N
Mxra7	0.506194836	0.174145507	9.07E-33	3.14E-31	0.445647466	N
Ncam1	0.484856038	0.174055351	9.78E-33	3.37E-31	0.396491988	N
Pax3	0.149676998	0.173733532	1.28E-32	4.40E-31	0.042009528	Y
Meis1	0.375875212	0.172819413	2.73E-32	9.29E-31	0.274577739	Y
Ntm	0.195240863	0.172779171	2.82E-32	9.58E-31	0.079038545	N
Foxp1	0.630551477	0.172019529	5.29E-32	1.77E-30	0.629060199	Y
Smoc1	0.429470729	0.171425576	8.62E-32	2.85E-30	0.237548722	N
Stxbp6	0.513023444	0.171365734	9.05E-32	2.98E-30	0.432221741	N
H2afx	2.809813719	0.171294928	9.59E-32	3.16E-30	7.687960156	N
Cd248	0.144210566	0.170144261	2.46E-31	7.96E-30	0.052620182	N
Rbms1	1.349461839	0.169955466	2.87E-31	9.23E-30	3.213512343	N
Sumo1	2.733139777	0.169883443	3.04E-31	9.76E-30	13.00952793	N
Ddit4	1.18983834	0.169427563	4.40E-31	1.40E-29	1.351234301	N
Gng5	4.023618947	0.168975531	6.34E-31	2.00E-29	16.79536596	N
mt-Nd2	3.623797709	0.168799867	7.31E-31	2.30E-29	14.75184062	N
Abca1	0.126571176	0.167868525	1.55E-30	4.74E-29	0.033564314	N
Luzp1	0.924620425	0.167353143	2.34E-30	7.13E-29	1.7921178	N
Glipr2	0.35960554	0.16726171	2.52E-30	7.65E-29	0.340623647	N
Ctnnb1	1.438675367	0.167099406	2.87E-30	8.65E-29	3.655695106	N
Nedd4	1.832507781	0.166774402	3.72E-30	1.12E-28	5.272195756	N
Penk	0.265634504	0.166748576	3.79E-30	1.14E-28	0.086617583	N
Rplp0	17.90042162	0.165886214	7.54E-30	2.24E-28	149.9027718	N
Mlf2	1.857204791	0.165717649	8.61E-30	2.56E-28	6.41684712	N
Trabd2b	0.13943334	0.164783232	1.80E-29	5.30E-28	0.042875704	N
Pard6g	0.534959498	0.164766541	1.83E-29	5.36E-28	0.485924643	N
Tmsb4x	3.826232693	0.164742021	1.86E-29	5.45E-28	8.901039411	N
Notch1	0.800237548	0.163967886	3.42E-29	9.93E-28	0.607405803	N
Tmem167	1.530494822	0.163821542	3.84E-29	1.11E-27	5.261801646	N
Dmrta1	0.134356474	0.163582669	4.62E-29	1.34E-27	0.042875704	Y
Greb1	0.788701601	0.163500379	4.93E-29	1.42E-27	0.866175834	N
Nrep	0.395006754	0.162895072	7.91E-29	2.27E-27	0.277176267	N
Cecr2	0.563508664	0.162787281	8.60E-29	2.45E-27	0.656344738	N
Rpp25	0.17013114	0.162589606	1.00E-28	2.85E-27	0.066262451	N
Fam136a	1.393823084	0.162407412	1.16E-28	3.27E-27	3.847119965	N
Itgb1bp1	0.556022967	0.161163894	3.02E-28	8.40E-27	0.63295799	N
Zeb1	0.226913476	0.161046268	3.31E-28	9.17E-27	0.125162408	Y
Epha4	1.054108438	0.160820451	3.93E-28	1.09E-26	1.000866176	N
Cfl1	5.185350163	0.160497917	5.04E-28	1.38E-26	28.00822867	N
Rps5	11.72033632	0.159806836	8.55E-28	2.34E-26	96.44846254	N
Nudcd2	1.698481502	0.159375576	1.19E-27	3.24E-26	5.411216977	N
Arrb1	0.404894409	0.159287174	1.27E-27	3.46E-26	0.333477696	N
Thbd	0.086228809	0.158798676	1.84E-27	5.00E-26	0.018406236	N
Glrx5	1.455468147	0.158179131	2.94E-27	7.84E-26	5.04265916	N
Hdac6	0.376253785	0.157751291	4.06E-27	1.07E-25	0.23798181	N
Limd2	1.360293633	0.157583468	4.61E-27	1.21E-25	4.616284106	N
Ccdc33	0.098837883	0.157238075	5.97E-27	1.56E-25	0.025552187	N
Col4a2	0.325213167	0.156978169	7.26E-27	1.89E-25	0.254439151	N
Eif1b	1.234981324	0.156310389	1.20E-26	3.08E-25	3.167821568	N
Stox2	0.305150849	0.156121348	1.38E-26	3.54E-25	0.201818969	N
A930003A15Rik	0.079738589	0.155535889	2.13E-26	5.46E-25	0.017973149	N
Cycs	1.86789898	0.155250063	2.63E-26	6.72E-25	8.729969684	N
Dctd	0.827041281	0.155104855	2.93E-26	7.45E-25	1.506712863	N
Rps6	7.657817189	0.154493912	4.60E-26	1.16E-24	78.00216544	N
Hesx1	0.184543091	0.154368457	5.04E-26	1.27E-24	0.078172369	Y
Pdgfra	0.622753645	0.15358803	8.94E-26	2.23E-24	0.669987007	N
Lama1	0.207649683	0.153549647	9.20E-26	2.29E-24	0.104590732	N
Cks1b	2.647184414	0.15328588	1.12E-25	2.76E-24	12.39865743	N
Rps26	6.600968057	0.152664391	1.76E-25	4.33E-24	34.42745777	N
Mycn	1.416363648	0.151878508	3.11E-25	7.55E-24	2.099393677	Y
Kcnq1ot1	0.86749801	0.151426388	4.31E-25	1.05E-23	1.148765699	N
Trib2	0.267530057	0.151343682	4.57E-25	1.11E-23	0.14551754	N
Cox7a2l	1.653475818	0.15096126	6.02E-25	1.45E-23	5.868557817	N
Lsm4	2.349463026	0.150945852	6.09E-25	1.46E-23	8.742096146	N
Chchd2	4.66038197	0.150926203	6.18E-25	1.48E-23	30.99935037	N
Sub1	3.667481632	0.15027464	9.86E-25	2.34E-23	23.30467735	Y
Prkce	0.156541823	0.150162251	1.07E-24	2.53E-23	0.078605457	N
Rangrf	1.412934024	0.149968458	1.23E-24	2.89E-23	3.83477696	N
Rpl29	6.351303713	0.149595001	1.60E-24	3.76E-23	42.89454309	N
Gtf2a2	1.220997461	0.149456634	1.77E-24	4.14E-23	4.040710264	N
Lhx1os	0.320744127	0.149374606	1.87E-24	4.39E-23	0.193590299	N
Plpp3	0.405244359	0.148875542	2.67E-24	6.22E-23	0.33477696	N
Bag1	1.261195982	0.148583529	3.29E-24	7.61E-23	4.546556951	N
Srxn1	0.181664674	0.148415948	3.70E-24	8.55E-23	0.090298831	N
Zfp706	1.576031965	0.148343626	3.90E-24	8.97E-23	6.882633175	Y
Dnajc15	1.049885579	0.148178117	4.38E-24	1.00E-22	2.887397142	N
Rasgrf1	0.093408554	0.14795922	5.11E-24	1.17E-22	0.023819835	N
Rps2	12.36911909	0.147930801	5.21E-24	1.19E-22	121.5905154	N
Tipin	1.383002745	0.147913777	5.28E-24	1.20E-22	4.013209181	N
Hlf	0.104447163	0.147556317	6.78E-24	1.53E-22	0.030749242	Y
Rpl35	3.331911056	0.146672302	1.26E-23	2.81E-22	15.39757471	N
Mif	6.121810808	0.146413016	1.51E-23	3.35E-22	47.8512343	N
Onecut2	0.125414024	0.146363847	1.56E-23	3.46E-22	0.04157644	Y
Tspan7	0.604695954	0.145834005	2.26E-23	4.96E-22	0.579688177	N
Srp9	1.654815563	0.145774304	2.36E-23	5.15E-22	6.014508445	N
Pvr	0.179794483	0.145106293	3.74E-23	8.11E-22	0.09246427	N
Synm	0.151707754	0.145087185	3.79E-23	8.21E-22	0.058466869	N
Tex15	0.182178864	0.144683788	5.01E-23	1.08E-21	0.097228237	N
C1d	1.108079454	0.14407705	7.60E-23	1.62E-21	3.462104807	N
Amotl1	0.489154509	0.144052804	7.73E-23	1.65E-21	0.539194456	N
Cyb5a	1.432502646	0.144024159	7.88E-23	1.68E-21	3.670203551	N
Uqcc2	1.213738381	0.143732494	9.62E-23	2.04E-21	3.695755738	N
Flrt2	0.133711902	0.143658283	1.01E-22	2.14E-21	0.046773495	N
Tubb4a	0.399474755	0.143629322	1.03E-22	2.18E-21	0.328930273	N
Igfbp5	0.163070406	0.143309722	1.28E-22	2.70E-21	0.044608055	N
Fgfr2	0.196083055	0.143302611	1.29E-22	2.70E-21	0.118882633	N
Map1b	0.632801794	0.143055435	1.53E-22	3.19E-21	0.554352534	N
Mpped2	0.396289895	0.143031242	1.55E-22	3.24E-21	0.347336509	N
Phldb2	0.348413141	0.142894817	1.70E-22	3.55E-21	0.367908185	N
Mllt10	0.645930886	0.141548877	4.24E-22	8.76E-21	1.092680814	Y
Pcolce	0.457084052	0.141353072	4.84E-22	9.95E-21	0.304460806	N
Pclaf	2.805563435	0.141223236	5.28E-22	1.08E-20	12.87007362	N
Serf2	3.595105284	0.141071532	5.84E-22	1.19E-20	15.28020788	N
Mrpl42	2.318280351	0.140848406	6.79E-22	1.38E-20	8.993503681	N
Kank1	0.30528543	0.140527052	8.42E-22	1.71E-20	0.253789519	N
Maz	0.837171219	0.140304218	9.77E-22	1.98E-20	1.679514942	Y
Oaz2	0.786632797	0.139625424	1.54E-21	3.08E-20	1.763533997	N
Khdrbs3	0.328483889	0.139463981	1.71E-21	3.42E-20	0.330446081	N
Bmp7	0.40882801	0.139276398	1.94E-21	3.87E-20	0.392377653	N
Olfm4	0.069773487	0.139140103	2.12E-21	4.23E-20	0.017106973	N
Clybl	0.435961311	0.139084108	2.20E-21	4.38E-20	0.44586401	N
Ap2m1	1.119870431	0.138864956	2.54E-21	5.05E-20	3.428973582	N
Rbm3	2.651657187	0.138773991	2.70E-21	5.35E-20	11.3960589	N
Cbfa2t3	0.099030253	0.138742883	2.75E-21	5.45E-20	0.036595929	N
Tbca	1.941086982	0.138489073	3.26E-21	6.42E-20	8.325249026	N
Lsm5	1.589500525	0.138453139	3.33E-21	6.56E-20	6.243611953	N
Pdcd4	0.537488275	0.138406217	3.44E-21	6.75E-20	0.47704634	N
Pcdh19	1.616630927	0.138161196	4.04E-21	7.91E-20	1.550021654	N
Rdh10	0.334154513	0.138026148	4.41E-21	8.64E-20	0.268947596	N
Atp5g2	3.715743949	0.137913432	4.75E-21	9.29E-20	18.41749675	N
Pebp1	2.47952855	0.137303662	7.08E-21	1.37E-19	16.1074058	N
Myl2	0.250084426	0.136979364	8.75E-21	1.69E-19	0.160025985	N
Nsg2	0.146086437	0.136399955	1.28E-20	2.45E-19	0.076440017	N
Cisd2	0.9416526	0.135854172	1.82E-20	3.47E-19	2.93980078	N
1700020I14Rik	0.792726504	0.135657625	2.06E-20	3.93E-19	1.500649632	N
D430041D05Rik	0.093411186	0.135580893	2.17E-20	4.12E-19	0.029883066	N
Mgat3	0.141682367	0.135569667	2.18E-20	4.14E-19	0.065612819	N
2900097C17Rik	0.678829859	0.135514666	2.26E-20	4.28E-19	1.152446947	N
Flnc	0.222879029	0.135185179	2.80E-20	5.27E-19	0.158293634	N
Efnb2	0.24305936	0.134943908	3.26E-20	6.14E-19	0.169120832	N
Immp1l	1.06847012	0.134864755	3.43E-20	6.44E-19	3.1039411	N
Gria3	0.105598019	0.134470872	4.42E-20	8.23E-19	0.046123863	N
Ogfrl1	0.301733522	0.134305714	4.91E-20	9.13E-19	0.247076657	N
Nuak2	0.150015844	0.134266279	5.04E-20	9.35E-19	0.065829363	N
Lsm2	1.566865685	0.134212798	5.21E-20	9.66E-19	7.281074058	N
Ptn	0.441076967	0.132673174	1.38E-19	2.52E-18	0.371589433	N
Lpar1	0.55866284	0.132590195	1.46E-19	2.66E-18	0.556734517	N
Phip	0.755686881	0.132577376	1.47E-19	2.67E-18	1.39389346	N
Fkbp1a	1.746863385	0.13253356	1.51E-19	2.75E-18	10.75292334	N
Jag1	0.346850565	0.132341088	1.71E-19	3.10E-18	0.273061932	N
Igdcc4	0.179605845	0.132177269	1.89E-19	3.42E-18	0.098744045	N
Chrna3	0.058548711	0.132089691	2.00E-19	3.61E-18	0.012992638	N
Calm3	1.060770726	0.131924272	2.22E-19	4.00E-18	3.751840624	N
Dab2ip	0.303631911	0.131112474	3.68E-19	6.57E-18	0.281290602	N
Hbb-bs	0.890722011	0.130951502	4.07E-19	7.23E-18	1.186877436	N
Cd93	0.049952328	0.130767471	4.57E-19	8.08E-18	0.010177566	N
Uqcrh	2.191105258	0.130553832	5.21E-19	9.19E-18	11.84408835	N
H3f3b	6.777929153	0.13044321	5.58E-19	9.83E-18	44.06886098	N
Fgfr1	1.203279277	0.130102021	6.90E-19	1.21E-17	2.201385881	N
Siva1	1.903309821	0.130019179	7.26E-19	1.27E-17	8.488739714	N
Ccni	0.683184792	0.129717563	8.74E-19	1.53E-17	1.566045907	N
AC154683.1	0.129104515	0.129677227	8.96E-19	1.56E-17	0.055651797	N
Phf5a	1.646355627	0.12866446	1.67E-18	2.87E-17	9.064313556	N
Rspo1	0.322591773	0.128658522	1.68E-18	2.88E-17	0.215028151	N
Greb1l	0.409898812	0.12792427	2.62E-18	4.47E-17	0.538977913	N
Atp5j	2.153284712	0.127685087	3.03E-18	5.14E-17	11.22542226	N
Nr2f2	0.107446294	0.127251459	3.94E-18	6.65E-17	0.038111737	Y
Adcy5	0.069513277	0.127219531	4.02E-18	6.76E-17	0.019488956	N
Elavl2	0.276285483	0.127098553	4.32E-18	7.27E-17	0.222390645	N
Tgfbr3	0.106758789	0.127024525	4.52E-18	7.59E-17	0.046340407	N
Timm13	1.436569753	0.127017766	4.54E-18	7.61E-17	7.82330013	N
Rpl17	5.562525373	0.126989468	4.62E-18	7.72E-17	58.96968385	N
Mest	-0.899911282	0.126963445	4.69E-18	7.84E-17	2.56236466	N
Eml4	0.505624762	0.126538241	6.06E-18	1.01E-16	0.848852317	N
Ehbp1	0.196555091	0.126313047	6.94E-18	1.15E-16	0.123213512	N
Tspan17	0.223923738	0.126155492	7.63E-18	1.26E-16	0.155695106	N
Plin3	0.570276488	0.125396434	1.20E-17	1.97E-16	0.910567345	N
Chic2	0.795112884	0.124861277	1.65E-17	2.69E-16	2.163057601	N
Prmt8	0.110612121	0.12478335	1.73E-17	2.80E-16	0.04374188	N
Irf2bpl	0.174620685	0.124298173	2.30E-17	3.69E-16	0.140970117	N
Timm8b	1.457570518	0.124021678	2.71E-17	4.33E-16	5.205933304	N
Fam212a	0.589008808	0.123971059	2.79E-17	4.45E-16	0.769813772	N
Mpp6	0.666389044	0.123891899	2.93E-17	4.66E-16	1.693806843	N
Swi5	1.865624381	0.123884138	2.94E-17	4.68E-16	11.48895626	N
Krtcap2	1.450162465	0.123544493	3.59E-17	5.66E-16	5.001299264	N
Rbm39	1.519034153	0.123421254	3.86E-17	6.07E-16	8.104590732	N
Ran	4.395460819	0.123411095	3.88E-17	6.10E-16	58.02555219	N
Nedd8	1.682525762	0.123208444	4.37E-17	6.85E-16	10.96015591	N
Jpt1	1.838101362	0.123146613	4.53E-17	7.09E-16	5.535296665	N
Kif26a	0.106358136	0.122793862	5.57E-17	8.68E-16	0.051104374	N
Minos1	1.103721633	0.122609375	6.20E-17	9.66E-16	4.254872239	N
Slc25a39	0.540840665	0.122328441	7.30E-17	1.13E-15	1.04157644	N
Smad3	0.199853579	0.121777304	1.01E-16	1.54E-15	0.186660892	Y
Tmem51	0.261995086	0.12165978	1.08E-16	1.65E-15	0.201602425	N
Optc	0.061415241	0.12158969	1.12E-16	1.71E-15	0.014941533	N
Cndp2	0.74063526	0.121518238	1.17E-16	1.78E-15	1.245777393	N
Srrm4	0.159818782	0.12142032	1.24E-16	1.88E-15	0.087483759	N
Snrpb	2.147426789	0.121171155	1.43E-16	2.16E-15	18.4300563	N
Map1lc3b	0.942967911	0.120937426	1.63E-16	2.47E-15	3.800996102	N
Kcnj12	0.071108167	0.120787563	1.78E-16	2.69E-15	0.02295366	N
Anapc11	1.144723616	0.12077989	1.79E-16	2.70E-15	5.034647033	N
D8Ertd738e	1.73228918	0.120721375	1.85E-16	2.78E-15	7.965786055	N
Ube2d3	1.432856692	0.120522624	2.07E-16	3.11E-15	10.10848852	N
Ap3s1	0.965689658	0.120272404	2.39E-16	3.58E-15	2.624945864	N
Cenpb	0.250555426	0.120224303	2.45E-16	3.67E-15	0.255738415	N
Tgfb2	0.122406019	0.120067276	2.68E-16	4.01E-15	0.088349935	N
Rragd	0.298831305	0.120036489	2.73E-16	4.08E-15	0.3763534	N
Mettl9	0.997881241	0.11990602	2.94E-16	4.39E-15	4.096362061	N
2610318N02Rik	0.542510854	0.119657323	3.39E-16	5.04E-15	1.181030749	N
Gmds	0.233301367	0.119650683	3.40E-16	5.05E-15	0.200303162	N
Ripply1	0.051351897	0.119623343	3.46E-16	5.12E-15	0.011909918	N
Proser2	0.123741961	0.119158226	4.50E-16	6.60E-15	0.062148116	N
Smdt1	1.012484847	0.118921063	5.15E-16	7.52E-15	4.710697272	N
Zic2	0.147209985	0.118743725	5.69E-16	8.27E-15	0.088349935	Y
Dctpp1	1.969246158	0.118561694	6.30E-16	9.14E-15	10.23906453	N
Adgrg1	0.065146273	0.118048261	8.41E-16	1.21E-14	0.020138588	N
Selenof	1.066762895	0.117975723	8.76E-16	1.26E-14	6.223473365	N
Eya1	0.073302004	0.117964171	8.82E-16	1.27E-14	0.025119099	N
Yeats4	0.845717113	0.117881517	9.24E-16	1.33E-14	2.815504547	Y
Igsf21	0.126005807	0.117755499	9.91E-16	1.42E-14	0.063230836	N
0610012G03Rik	0.814963118	0.117672915	1.04E-15	1.49E-14	2.757470767	N
Zbtb42	0.077471254	0.117633437	1.06E-15	1.52E-14	0.028367259	Y
Maml2	0.113670549	0.117582348	1.09E-15	1.56E-14	0.052836726	N
Btbd17	0.131219073	0.117225232	1.33E-15	1.90E-14	0.075573841	N
Celf6	0.098455624	0.117186323	1.36E-15	1.94E-14	0.042875704	N
Robo1	0.19776096	0.117070369	1.45E-15	2.07E-14	0.1881767	N
Ddah2	0.57696371	0.116900144	1.60E-15	2.27E-14	1.278908618	N
Gm10076	0.898946798	0.116719092	1.77E-15	2.50E-14	2.673884799	N
Mrps14	1.175004321	0.116601533	1.88E-15	2.67E-14	5.107622347	N
Dcun1d1	0.298210732	0.116521932	1.97E-15	2.78E-14	0.379385015	N
Pcdh17	0.070885756	0.116390261	2.12E-15	2.99E-14	0.02078822	N
G0s2	0.218760438	0.116222825	2.32E-15	3.27E-14	0.181463837	N
Mrpl54	0.913297101	0.116173597	2.39E-15	3.36E-14	3.979861412	N
Piezo2	0.11578785	0.116062082	2.54E-15	3.56E-14	0.06236466	N
Lrrtm3	0.049054232	0.115949762	2.70E-15	3.78E-14	0.012343006	N
Hist3h2a	0.38806038	0.115856379	2.84E-15	3.98E-14	0.436336076	N
Chd9	0.123015112	0.115550799	3.36E-15	4.69E-14	0.075790385	N
Olfml2a	0.091502756	0.115026102	4.48E-15	6.21E-14	0.040710264	N
Prr5	0.310517327	0.115020421	4.50E-15	6.22E-14	0.418146384	N
9430038I01Rik	0.355449222	0.11488007	4.86E-15	6.70E-14	0.51039411	N
Sptssa	0.741982517	0.114749628	5.21E-15	7.18E-14	3.31290602	N
Tmem132e	0.047887851	0.114726792	5.28E-15	7.27E-14	0.011693374	N
Ndufa2	1.554178543	0.114596314	5.67E-15	7.79E-14	5.89389346	N
Ppdpf	1.023979369	0.114376117	6.39E-15	8.76E-14	3.379168471	N
Igf2bp2	0.578293334	0.114208949	7.00E-15	9.58E-14	1.334993504	N
Vamp4	0.373764118	0.114007296	7.80E-15	1.06E-13	0.53226505	N
Ndufb7	0.985924081	0.113879611	8.36E-15	1.14E-13	4.371805977	N
Rpl22l1	4.526628135	0.113803612	8.71E-15	1.18E-13	30.24556085	N
Chst2	0.270195125	0.113528547	1.01E-14	1.36E-13	0.277825899	N
Ogt	0.471386753	0.113452063	1.05E-14	1.42E-13	0.941533131	N
Wdr72	0.044161817	0.113196194	1.21E-14	1.62E-13	0.009744478	N
Lage3	0.803120628	0.113107555	1.27E-14	1.70E-13	2.546556951	N
Lsm3	1.268335057	0.113062656	1.30E-14	1.74E-13	8.347553053	N
Ajap1	0.0829648	0.113030784	1.32E-14	1.76E-13	0.034863577	N
0610010K14Rik	0.484971922	0.112990779	1.35E-14	1.80E-13	0.940017324	N
Vwa5b1	0.057691453	0.112892358	1.42E-14	1.89E-13	0.018189693	N
Lix1l	0.155228069	0.112778996	1.51E-14	2.00E-13	0.120398441	N
Cebpzos	0.614770223	0.112741834	1.54E-14	2.04E-13	1.268081421	N
Ramp2	0.286548818	0.112271007	1.98E-14	2.60E-13	0.263317453	N
Col4a1	0.249908129	0.112201391	2.06E-14	2.70E-13	0.330012993	N
Gm9844	0.380972013	0.112016104	2.27E-14	2.97E-13	0.550454742	N
Emc6	0.947851905	0.111577454	2.87E-14	3.73E-13	4.561065396	N
Ppp1r1b	0.052993422	0.11137527	3.19E-14	4.13E-13	0.014724989	N
Rhou	0.248631875	0.111111207	3.67E-14	4.74E-13	0.239281074	N
Dcakd	0.996728933	0.110780985	4.37E-14	5.61E-13	5.310524036	N
Nxn	0.551199373	0.110687678	4.59E-14	5.88E-13	0.80359463	N
Adgrl2	0.438773004	0.110473793	5.14E-14	6.56E-13	0.59462971	N
Pdlim7	0.530952108	0.110457773	5.18E-14	6.61E-13	0.753356431	N
Prrx2	0.946228844	0.110232092	5.83E-14	7.41E-13	0.894543092	Y
Chtf8	0.616570174	0.11022456	5.86E-14	7.44E-13	1.541792984	N
Tmem126a	0.705599282	0.110172258	6.02E-14	7.63E-13	2.338025119	N
Mex3a	0.556165547	0.109923798	6.85E-14	8.66E-13	0.953659593	N
Nabp2	0.787587503	0.109704689	7.68E-14	9.68E-13	2.466868774	N
Syt13	0.079265479	0.109456425	8.74E-14	1.09E-12	0.028150715	N
Srsf1	1.236518124	0.109443536	8.80E-14	1.10E-12	6.328064097	N
Gchfr	0.075657143	0.109400953	9.00E-14	1.12E-12	0.030965786	N
Sox11	1.066872467	0.109376657	9.11E-14	1.14E-12	3.277609355	Y
Fxyd6	0.557321068	0.109316916	9.40E-14	1.17E-12	1.040060632	N
Gfi1	0.043155045	0.109213306	9.92E-14	1.23E-12	0.009744478	Y
Chst1	0.216573222	0.109116638	1.04E-13	1.30E-12	0.183845821	N
Zfp266	0.50378887	0.109094294	1.06E-13	1.31E-12	0.986790819	Y
Mrfap1	1.778988038	0.109036406	1.09E-13	1.35E-12	20.17128627	N
Ddx17	0.63521819	0.108684807	1.30E-13	1.61E-12	1.511043742	N
Dpysl2	0.511104985	0.108485061	1.45E-13	1.78E-12	0.930705933	N
Sema5b	0.154300434	0.108443372	1.48E-13	1.82E-12	0.1039411	N
E130006D01Rik	0.048169557	0.108242091	1.64E-13	2.01E-12	0.015158077	N
Meis2	1.757601301	0.108233386	1.65E-13	2.02E-12	2.874621048	Y
Nme6	0.560521121	0.108076203	1.78E-13	2.18E-12	1.402771763	N
Rpl12	4.650013691	0.108013358	1.84E-13	2.25E-12	43.99523603	N
Rpl13a	2.038665463	0.107986208	1.87E-13	2.28E-12	16.4497618	N
Cnpy2	1.212207309	0.10796708	1.89E-13	2.30E-12	5.589432655	N
Dock4	0.160551092	0.107727166	2.13E-13	2.59E-12	0.121481161	N
Atp6v1g1	0.810056303	0.107645468	2.23E-13	2.70E-12	4.512776094	N
Abcg5	0.04161179	0.107385321	2.54E-13	3.08E-12	0.010177566	N
Hmgb1	3.154176738	0.107303597	2.65E-13	3.20E-12	30.95972282	Y
Slc6a13	0.084739817	0.106988061	3.11E-13	3.74E-12	0.035513209	N
Fam96a	0.729910314	0.106759221	3.50E-13	4.20E-12	2.549372023	N
Slc5a3	0.154721636	0.106422319	4.15E-13	4.95E-12	0.146816804	N
Nudt4	0.847193376	0.106340787	4.32E-13	5.16E-12	1.641836293	N
Tet3	0.213439609	0.10625634	4.51E-13	5.37E-12	0.256821135	N
Ubtf	0.619072014	0.106177558	4.69E-13	5.58E-12	1.488306626	Y
Dgat2	0.161383873	0.106115059	4.84E-13	5.74E-12	0.178432222	N
1700037H04Rik	0.457152624	0.105911401	5.37E-13	6.34E-12	0.932005197	N
Angptl4	0.205906476	0.105591559	6.30E-13	7.42E-12	0.186444348	N
Nsd1	0.501048617	0.105268617	7.41E-13	8.69E-12	1.1684712	N
Pknox2	0.307820134	0.105133202	7.93E-13	9.28E-12	0.380467735	Y
Gm13715	0.110367048	0.104735765	9.67E-13	1.13E-11	0.061715028	N
Tcf3	0.72052754	0.104505537	1.08E-12	1.26E-11	2.532698138	Y
Scoc	0.521269826	0.104477604	1.10E-12	1.28E-11	1.247942832	N
Ube3a	0.500004277	0.104469592	1.10E-12	1.28E-11	2.011260286	N
Fzd8	0.061172961	0.104261895	1.22E-12	1.41E-11	0.02187094	N
Sall1	0.321249976	0.104255615	1.23E-12	1.41E-11	0.401039411	Y
Cd164l2	0.1152347	0.10421516	1.25E-12	1.44E-11	0.07492421	N
Lpar6	0.272630095	0.104130409	1.31E-12	1.50E-11	0.389779125	N
Prtg	0.921462996	0.104073285	1.34E-12	1.54E-11	4.840840191	N
Nr6a1	0.687220473	0.103834777	1.51E-12	1.72E-11	1.54049372	Y
Bnip3	0.465546294	0.103736731	1.59E-12	1.80E-11	0.71935903	N
Cdk12	0.469117554	0.103734366	1.59E-12	1.80E-11	1.191641403	N
Myl1	0.082357763	0.103176301	2.09E-12	2.36E-11	0.04049372	N
Snrpn	2.044559084	0.103125843	2.14E-12	2.41E-11	5.002381984	N
Smchd1	0.450092111	0.103070775	2.20E-12	2.47E-11	1.222390645	N
Gm1673	0.379929036	0.102985381	2.30E-12	2.58E-11	0.621914249	N
Mrpl36	0.609737787	0.102896871	2.40E-12	2.69E-11	2.787137289	N
Lhx9	0.041415169	0.102818274	2.49E-12	2.79E-11	0.010827198	Y
Rab28	0.317249741	0.102791787	2.52E-12	2.82E-11	0.538761369	N
Hba-a2	0.330576298	0.102670113	2.68E-12	2.99E-11	0.293850152	N
Gnao1	0.099785489	0.102487049	2.93E-12	3.26E-11	0.068644435	N
Setd1b	0.313403386	0.102234233	3.31E-12	3.67E-11	0.442182763	N
Gm2694	0.178507947	0.102180661	3.40E-12	3.76E-11	0.126678216	N
Dynlrb1	1.117696939	0.102065907	3.59E-12	3.97E-11	6.571026418	N
Mmp17	0.073639942	0.101939899	3.82E-12	4.21E-11	0.033131226	N
Ppfibp1	0.252077316	0.101814199	4.06E-12	4.46E-11	0.376136856	N
Rnf125	0.048483274	0.10170778	4.28E-12	4.69E-11	0.015374621	N
Snrpd1	1.65386011	0.101614791	4.47E-12	4.89E-11	13.14551754	N
Qk	0.473011206	0.101548169	4.62E-12	5.04E-11	1.005846687	N
Rftn2	0.062974073	0.101445817	4.85E-12	5.29E-11	0.021654396	N
Eif5	1.123151934	0.101325592	5.14E-12	5.59E-11	9.232784755	N
Tmem119	0.171350515	0.101316959	5.16E-12	5.61E-11	0.129060199	N
Pgrmc1	0.823310668	0.101232452	5.38E-12	5.83E-11	2.727371156	N
Klhl29	0.062549697	0.100924387	6.24E-12	6.70E-11	0.027501083	N
Dag1	0.271936056	0.100854805	6.45E-12	6.92E-11	0.409051537	N
Sumo2	3.118531113	0.10042115	7.94E-12	8.45E-11	36.05435253	N
Myo1b	0.252859762	0.10011903	9.17E-12	9.73E-11	0.434387181	N
Nop10	2.212978439	0.100070448	9.38E-12	9.95E-11	12.11325249	N
Chd7	0.730137092	0.100029718	9.57E-12	1.01E-10	1.973365093	N
Atp1b2	0.164619778	0.099820963	1.06E-11	1.12E-10	0.131225639	N
Armc2	0.074692245	0.099752135	1.09E-11	1.15E-10	0.036812473	N
Dnph1	0.486681034	0.09954687	1.20E-11	1.27E-10	1.226504981	N
1110004F10Rik	1.030890597	0.099478839	1.24E-11	1.31E-10	5.814854916	N
Wnt2	0.360076515	0.099372924	1.31E-11	1.37E-10	0.356864443	N
Rpl41	17.63975258	0.099345271	1.32E-11	1.39E-10	94.65915981	N
Tomm20	1.255971625	0.098978388	1.57E-11	1.64E-10	16.60350801	N
Rnf187	1.113454359	0.098789761	1.72E-11	1.79E-10	5.453226505	N
Mrc2	0.138552279	0.098623626	1.86E-11	1.93E-10	0.114551754	N
Zhx1	0.147378641	0.098621229	1.86E-11	1.93E-10	0.143135557	Y
Zfp36l1	0.415358092	0.098570524	1.91E-11	1.98E-10	1.030532698	Y
Prrt1	0.040664228	0.098386321	2.08E-11	2.15E-10	0.011693374	N
Ranbp1	2.81026557	0.098333884	2.13E-11	2.20E-10	31.39172802	N
Scd2	0.860051188	0.098317193	2.15E-11	2.21E-10	2.047856215	N
Itga9	0.064613114	0.098291089	2.17E-11	2.24E-10	0.03118233	N
Ttc3	0.645844013	0.098290906	2.17E-11	2.24E-10	2.917496752	N
Tceal6	0.161643106	0.098268316	2.20E-11	2.26E-10	0.141836293	N
Psrc1	0.38031991	0.098184372	2.28E-11	2.35E-10	0.695539194	N
Hpcal1	0.290055148	0.098158782	2.31E-11	2.37E-10	0.407319186	N
Gpx3	0.387308692	0.097944924	2.56E-11	2.62E-10	0.755305327	N
Rps29	6.011649479	0.097862027	2.66E-11	2.72E-10	35.67085318	N
4921524J17Rik	0.367298542	0.097802594	2.73E-11	2.79E-10	0.80251191	N
Mrpl51	0.89871992	0.097706429	2.86E-11	2.91E-10	4.551320918	N
Pcnp	0.706139815	0.097627649	2.96E-11	3.01E-10	3.118449545	N
2610001J05Rik	0.665187826	0.097532878	3.10E-11	3.14E-10	1.847553053	N
Golga7	0.538708145	0.097455832	3.21E-11	3.25E-10	1.919878735	N
Ier3ip1	0.592394058	0.097228093	3.56E-11	3.60E-10	2.675400606	N
Sys1	0.418604417	0.097207741	3.60E-11	3.63E-10	1.596145518	N
3-Sep	0.135999153	0.097204605	3.60E-11	3.63E-10	0.109571243	N
Tmem229a	0.155290696	0.097098151	3.79E-11	3.80E-10	0.133824166	N
Slc9a3r2	0.141296213	0.097075604	3.83E-11	3.84E-10	0.130792551	N
Lgr5	0.088165641	0.096927237	4.10E-11	4.10E-10	0.050454742	N
Ptges3	1.263681527	0.096689507	4.57E-11	4.56E-10	9.165439584	N
Slit1	0.054041673	0.09658253	4.80E-11	4.78E-10	0.0197055	N
Ntn1	0.208274458	0.09651516	4.95E-11	4.92E-10	0.189692508	N
Ccdc50	0.345882777	0.096490497	5.01E-11	4.97E-10	0.70896492	N
Gpx1	0.811470068	0.096283891	5.51E-11	5.45E-10	5.015591165	N
Srp19	0.674318788	0.096256514	5.58E-11	5.52E-10	3.412732785	N
B230311B06Rik	0.153137287	0.096254541	5.58E-11	5.52E-10	0.127544392	N
Myl6	1.37003329	0.096125631	5.92E-11	5.84E-10	10.83326115	N
Ube2d1	0.572337198	0.096052448	6.12E-11	6.03E-10	1.681680381	N
Ptprs	0.213747909	0.095980221	6.33E-11	6.23E-10	0.264183629	N
Phlda1	0.540160195	0.095963323	6.38E-11	6.27E-10	0.86271113	N
Hypk	0.655035801	0.095942386	6.44E-11	6.33E-10	2.984408835	N
Mef2c	0.147482887	0.095910305	6.53E-11	6.41E-10	0.125595496	Y
Kif21a	0.246801638	0.095893892	6.58E-11	6.46E-10	0.292983976	N
Rnf26	0.408444497	0.095840386	6.75E-11	6.60E-10	1.122130793	N
Kctd12b	0.050520288	0.095573955	7.62E-11	7.43E-10	0.018189693	N
Pnrc2	0.617960892	0.095541469	7.73E-11	7.53E-10	1.741013426	N
Mrpl18	1.071056772	0.095497011	7.89E-11	7.68E-10	7.487873538	N
Smim11	0.601485055	0.095246908	8.84E-11	8.58E-10	1.61325249	N
Hnrnpu	1.408223702	0.095118883	9.37E-11	9.09E-10	10.00368125	N
Srsf6	1.161490613	0.095063166	9.61E-11	9.30E-10	8.147466436	N
Nenf	0.354294848	0.094983008	9.96E-11	9.62E-10	0.795799047	N
Mdga1	0.045534536	0.094922526	1.02E-10	9.87E-10	0.015158077	N
Rpl39	5.292469723	0.09491057	1.03E-10	9.90E-10	37.68752707	N
Lfng	0.301694009	0.094892898	1.04E-10	9.98E-10	0.24837592	N
Cdc26	0.916610174	0.094798275	1.08E-10	1.04E-09	5.128843655	N
Neo1	0.174206077	0.094594619	1.19E-10	1.14E-09	0.214378519	N
Map1a	0.093953606	0.094547633	1.21E-10	1.16E-09	0.066478995	N
Mff	0.544140001	0.094490363	1.24E-10	1.19E-09	2.045041143	N
Flrt3	0.251609151	0.094471529	1.25E-10	1.20E-09	0.268947596	N
Smarcd3	0.23158146	0.094372788	1.31E-10	1.25E-09	0.526201819	N
Cldn11	0.059787164	0.0942703	1.37E-10	1.31E-09	0.022737116	N
Grb10	0.520086256	0.094255661	1.38E-10	1.31E-09	1.703984409	N
Tmem234	0.832192882	0.094050774	1.52E-10	1.43E-09	4.624945864	N
Lsm6	1.427392974	0.093872292	1.64E-10	1.55E-09	7.194889563	N
Cav1	0.030149927	0.093797001	1.70E-10	1.60E-09	0.006712863	N
Sox6	0.041828151	0.093426466	2.00E-10	1.88E-09	0.013642269	Y
Runx2	0.033610092	0.093414947	2.01E-10	1.89E-09	0.008878302	Y
Ntng1	0.090177024	0.093401416	2.03E-10	1.90E-09	0.064746644	N
Nectin1	0.213245874	0.093369341	2.06E-10	1.93E-09	0.269597228	N
Rflnb	0.165547265	0.093364487	2.06E-10	1.93E-09	0.183412733	N
Ctcf	0.640634285	0.093221537	2.19E-10	2.05E-09	2.606323084	Y
Tmem41a	0.226283361	0.093219894	2.20E-10	2.05E-09	0.439151148	N
1110008F13Rik	1.068320834	0.093142825	2.27E-10	2.12E-09	7.843222174	N
Sema6d	0.107059175	0.093126967	2.29E-10	2.13E-09	0.076440017	N
Wnt16	0.038331603	0.093057256	2.36E-10	2.19E-09	0.010827198	N
Dync2li1	0.280734358	0.092971891	2.45E-10	2.27E-09	0.358596795	N
Dnlz	0.408910751	0.092907933	2.52E-10	2.34E-09	0.987007362	N
Iqgap2	0.143405553	0.092864786	2.57E-10	2.38E-09	0.135773062	N
Rpl19	4.259051029	0.092823612	2.62E-10	2.42E-09	65.83975747	N
Ptp4a1	0.589427785	0.092803493	2.64E-10	2.44E-09	2.627544392	N
Tspan3	0.854226285	0.092759503	2.69E-10	2.49E-09	4.843871806	N
Mthfd2l	0.294940713	0.092665592	2.81E-10	2.59E-09	0.579471633	N
Timm8a1	0.847176443	0.092618242	2.87E-10	2.64E-09	5.181247293	N
Mrpl11	0.85137715	0.092604962	2.88E-10	2.65E-09	4.610437419	N
Zdhhc6	0.514800888	0.092592098	2.90E-10	2.67E-09	1.599177133	N
Ccdc107	0.189164678	0.092460184	3.07E-10	2.82E-09	0.224339541	N
Lmo1	0.225712961	0.092354167	3.22E-10	2.95E-09	0.258336942	N
Plekha8	0.180752077	0.092337696	3.24E-10	2.97E-09	0.226504981	N
Scnn1a	0.057215537	0.092056089	3.67E-10	3.34E-09	0.025335643	N
Hmgb3	1.821708221	0.092042223	3.69E-10	3.35E-09	9.95842356	Y
Maml3	0.133431734	0.092012132	3.74E-10	3.40E-09	0.135556518	N
Myrfl	0.14481712	0.091783892	4.14E-10	3.74E-09	0.112602858	Y
Smim15	0.453551187	0.091768856	4.16E-10	3.76E-09	1.199870074	N
Smo	0.423630357	0.091714845	4.26E-10	3.85E-09	1.172152447	N
Ift20	0.489596356	0.091437748	4.81E-10	4.33E-09	1.542442616	N
Ypel1	0.286776754	0.09130286	5.10E-10	4.58E-09	0.38566479	N
Clic4	0.554211624	0.091301888	5.11E-10	4.58E-09	1.634257254	N
Cox6b2	0.302054519	0.091264925	5.19E-10	4.65E-09	0.448245994	N
Fndc4	0.233306727	0.091177471	5.39E-10	4.83E-09	0.420528367	N
Elf1	0.085969248	0.091047647	5.70E-10	5.09E-09	0.069294067	Y
Tril	0.089069054	0.091015916	5.78E-10	5.15E-09	0.055651797	N
Thrap3	0.511238435	0.091008198	5.80E-10	5.17E-09	2.258120398	N
Asxl1	0.319569958	0.090930615	6.00E-10	5.33E-09	0.570376786	N
Auh	0.26391204	0.090839175	6.24E-10	5.54E-09	0.483975747	N
Insm1	0.046120938	0.09056112	7.04E-10	6.22E-09	0.014941533	Y
Tnc	0.032316908	0.090455384	7.37E-10	6.50E-09	0.009744478	N
Peg12	0.10674531	0.090186419	8.28E-10	7.27E-09	0.070809874	N
Hacd1	0.521746956	0.090148969	8.41E-10	7.38E-09	1.631009095	N
Lbhd2	0.028624434	0.09012151	8.51E-10	7.46E-09	0.006929407	N
Gcsh	0.815708494	0.090076151	8.68E-10	7.59E-09	4.288220009	N
Sox12	0.203193987	0.089998347	8.97E-10	7.84E-09	0.249242096	Y
Cntfr	0.203245557	0.089855906	9.54E-10	8.31E-09	0.274794283	N
Fgd5	0.095037256	0.089807291	9.74E-10	8.48E-09	0.072325682	N
Gm16286	0.555385926	0.089645257	1.04E-09	9.06E-09	2.935036812	N
Srrm1	0.675157495	0.089550584	1.09E-09	9.42E-09	3.264183629	N
Ddc	0.115191555	0.089524351	1.10E-09	9.51E-09	0.099177133	N
Il10rb	0.108326817	0.089473537	1.12E-09	9.71E-09	0.088349935	N
Crabp1	0.80704128	0.089470379	1.12E-09	9.72E-09	3.204850585	N
Syne2	0.161495854	0.089330003	1.19E-09	1.03E-08	0.181247293	N
Iscu	0.443675461	0.089300114	1.21E-09	1.04E-08	1.805760069	N
Dgcr6	0.529646979	0.089272409	1.22E-09	1.05E-08	2.205500217	N
Fam169b	0.066636809	0.089164642	1.28E-09	1.10E-08	0.032048506	N
Zbtb18	0.116467657	0.089131286	1.30E-09	1.12E-08	0.092680814	Y
Rps15	4.292297248	0.088839821	1.47E-09	1.26E-08	42.90060632	N
Dph3	0.783941276	0.088753209	1.53E-09	1.31E-08	3.627760935	N
Cox8a	2.259158881	0.088752604	1.53E-09	1.31E-08	13.27111304	N
Myof	0.043524212	0.088573982	1.65E-09	1.40E-08	0.018189693	N
Atf7ip	0.337062166	0.088563283	1.65E-09	1.41E-08	0.585751408	N
Cisd1	0.811385198	0.088365773	1.80E-09	1.52E-08	3.91792984	N
Tmeff1	0.689548728	0.088350841	1.81E-09	1.53E-08	1.254439151	N
Bckdk	0.422570829	0.088152011	1.97E-09	1.66E-08	1.261368558	N
Atad2b	0.216940287	0.088086419	2.02E-09	1.71E-08	0.343655262	N
Elof1	0.665676899	0.08806174	2.04E-09	1.72E-08	3.843222174	N
Prmt6	0.348900607	0.088026224	2.07E-09	1.75E-08	0.657644002	N
Cbln2	0.035198677	0.087989163	2.11E-09	1.77E-08	0.00931139	N
Sema3f	0.059530295	0.087985133	2.11E-09	1.77E-08	0.03118233	N
Fli1	0.052689579	0.087983901	2.11E-09	1.77E-08	0.024686011	Y
Ebf1	0.16642747	0.087509332	2.58E-09	2.15E-08	0.142919013	Y
Prkch	0.051507003	0.087508369	2.58E-09	2.15E-08	0.021004764	N
Csnk2a1	0.410619056	0.087248542	2.87E-09	2.39E-08	1.311606756	N
Akr1a1	0.825744975	0.087148829	2.99E-09	2.49E-08	5.449545258	N
Galk1	0.617149712	0.087013689	3.17E-09	2.63E-08	2.233434387	N
Mcrs1	0.48283821	0.086963564	3.23E-09	2.68E-08	1.940883499	N
Chd3os	0.163037933	0.086800462	3.46E-09	2.86E-08	0.196838458	N
Tgif1	0.746429651	0.086715003	3.58E-09	2.96E-08	1.894326548	Y
Mylip	0.126912988	0.086566926	3.81E-09	3.13E-08	0.109354699	N
2010107E04Rik	0.981346442	0.086515367	3.89E-09	3.19E-08	6.093113902	N
Csnk1a1	0.628344751	0.086489853	3.93E-09	3.22E-08	3.974880901	N
Gm28511	0.035633335	0.086397777	4.09E-09	3.34E-08	0.010177566	N
Rhox5	0.142825291	0.086219389	4.40E-09	3.59E-08	0.123213512	N
Nme1	1.636689601	0.085960962	4.89E-09	3.98E-08	18.42810741	N
Chchd3	0.507969849	0.085896251	5.02E-09	4.08E-08	1.970116934	N
Prdm16	0.050964787	0.085878089	5.06E-09	4.11E-08	0.026201819	Y
Rhbg	0.231749382	0.08568014	5.49E-09	4.43E-08	0.306193157	N
Slc39a8	0.197563297	0.085639673	5.58E-09	4.50E-08	0.197921178	N
Atp8a2	0.044117387	0.085567014	5.75E-09	4.63E-08	0.017540061	N
Ms4a4d	0.173991938	0.085563583	5.76E-09	4.63E-08	0.244694673	N
Snrnp27	0.58325984	0.085469174	5.98E-09	4.81E-08	2.90428757	N
Bmi1	0.181889808	0.085452553	6.02E-09	4.84E-08	0.237548722	N
Smim20	0.419658773	0.085446323	6.04E-09	4.85E-08	1.061498484	N
Fbn1	0.080905493	0.085436733	6.06E-09	4.87E-08	0.046123863	N
Rpl36a	3.493567334	0.085370493	6.23E-09	4.99E-08	27.20398441	N
1500009L16Rik	0.373449975	0.085370027	6.23E-09	4.99E-08	0.849285405	N
Ywhae	2.081281524	0.085359497	6.26E-09	5.00E-08	18.29190126	N
Ube2i	1.046749217	0.085333562	6.32E-09	5.05E-08	9.319618883	N
Rps20	6.783391743	0.085253718	6.53E-09	5.21E-08	55.44478129	N
Mansc4	0.025033718	0.085249464	6.55E-09	5.22E-08	0.006063231	N
Speg	0.266560928	0.085178552	6.74E-09	5.36E-08	0.440883499	N
Higd2a	0.740243132	0.084866016	7.65E-09	6.08E-08	3.435902988	N
Msn	0.314806191	0.084864569	7.65E-09	6.08E-08	0.776093547	N
Slc31a2	0.108598395	0.084650847	8.35E-09	6.60E-08	0.116284106	N
Ctnnbip1	0.484528454	0.084627183	8.43E-09	6.66E-08	1.787353833	N
Skida1	0.081547177	0.084619172	8.45E-09	6.68E-08	0.06236466	N
Fis1	0.66398257	0.084550423	8.69E-09	6.85E-08	3.152230403	N
P3h2	0.091956898	0.084546992	8.70E-09	6.86E-08	0.138155045	N
Hsbp1	0.63423585	0.084246734	9.83E-09	7.70E-08	2.625595496	N
Setbp1	0.093299452	0.084118254	1.03E-08	8.07E-08	0.082286704	Y
Akap11	0.173827757	0.083894329	1.13E-08	8.80E-08	0.221524469	N
Msantd3	0.338839805	0.083818433	1.17E-08	9.06E-08	0.830879168	N
Tmem9	0.399567307	0.083780073	1.19E-08	9.20E-08	1.196188826	N
Hebp2	0.307442464	0.083779753	1.19E-08	9.20E-08	0.540060632	N
Bax	0.806794081	0.083719154	1.21E-08	9.42E-08	6.897791252	N
Fam107a	0.038253053	0.083648364	1.25E-08	9.68E-08	0.014941533	N
Lmx1b	0.044909179	0.083641805	1.25E-08	9.70E-08	0.016673885	Y
Sash1	0.230967185	0.083629173	1.26E-08	9.74E-08	0.334560416	N
Dusp7	0.157929368	0.083617766	1.26E-08	9.78E-08	0.196188826	N
Zcchc24	0.076682865	0.083570798	1.29E-08	9.95E-08	0.069943699	N
Wbp11	0.566101757	0.083557991	1.30E-08	1.00E-07	2.509527934	N
Ccdc12	0.593530621	0.083395021	1.38E-08	1.06E-07	2.459939368	N
Cndp1	0.05333243	0.083342809	1.41E-08	1.08E-07	0.024469467	N
Arl6ip4	0.614492843	0.083294519	1.44E-08	1.10E-07	2.438934604	N
Gm26829	0.087421808	0.083254027	1.46E-08	1.12E-07	0.062581204	N
Nrtn	0.103438253	0.083239384	1.47E-08	1.13E-07	0.113685578	N
Plppr3	0.05262089	0.083209537	1.49E-08	1.14E-07	0.03009961	N
Selenop	0.162615473	0.083194786	1.50E-08	1.14E-07	0.176050238	N
Asb4	0.28632421	0.083174084	1.51E-08	1.15E-07	0.348419229	N
Rpl32	8.906504422	0.083114792	1.55E-08	1.18E-07	93.75963621	N
Atrx	0.468201847	0.082998988	1.62E-08	1.23E-07	1.660675617	N
Hba-a1	0.338703848	0.082816531	1.74E-08	1.32E-07	0.401255955	N
Numbl	0.119344423	0.082679136	1.84E-08	1.39E-07	0.121264617	N
Brd8	0.383085926	0.082588866	1.90E-08	1.44E-07	1.068211347	N
Fut8	0.201941638	0.082471659	1.99E-08	1.51E-07	0.300129926	N
Astn1	0.061635048	0.082282254	2.15E-08	1.62E-07	0.03226505	N
Arpc5l	0.61692052	0.082245074	2.18E-08	1.64E-07	3.251407536	N
Ak2	0.611507528	0.082079765	2.33E-08	1.75E-07	3.523819835	N
Gipc1	0.312183025	0.081931714	2.47E-08	1.85E-07	0.592897358	N
Pdzrn4	0.054977319	0.081907212	2.49E-08	1.87E-07	0.030316154	N
Il17b	0.024026861	0.081799094	2.60E-08	1.94E-07	0.006279775	N
Tmem198b	0.122383114	0.081756366	2.64E-08	1.98E-07	0.146383716	N
mt-Nd5	0.470361971	0.081699524	2.70E-08	2.02E-07	2.71827631	N
Six2	0.033591862	0.08168963	2.71E-08	2.02E-07	0.012992638	Y
Polr2f	0.875050454	0.08160394	2.80E-08	2.09E-07	6.113902122	N
Smarcad1	0.308923434	0.081546353	2.87E-08	2.14E-07	0.972932005	N
Hint1	1.651704386	0.081524889	2.89E-08	2.15E-07	18.33434387	N
Tcf12	0.293145242	0.081470534	2.95E-08	2.20E-07	0.778258987	Y
Otx1	0.04100024	0.081396122	3.04E-08	2.26E-07	0.018839324	Y
Mrpl55	0.527582807	0.081383753	3.06E-08	2.27E-07	2.91901256	N
Tspan2os	0.036468692	0.08128433	3.18E-08	2.35E-07	0.013425725	N
Rfk	0.230765957	0.081182064	3.31E-08	2.44E-07	0.472498917	N
Fkbp11	0.464628458	0.081167	3.33E-08	2.45E-07	1.210480728	N
Sdhaf1	0.294674782	0.081140635	3.36E-08	2.48E-07	0.669337375	N
Polr2i	0.627653294	0.081107135	3.40E-08	2.50E-07	2.906236466	N
Kmt5c	0.287163132	0.081058009	3.47E-08	2.55E-07	0.59354699	N
Ptprz1	0.050286153	0.081010528	3.53E-08	2.60E-07	0.027934171	N
Cfap57	0.06176754	0.081005236	3.54E-08	2.60E-07	0.040277176	N
Pkig	0.69334228	0.080985549	3.57E-08	2.62E-07	2.75877003	N
Emilin1	0.080538889	0.08089788	3.69E-08	2.70E-07	0.177999134	N
Rps16	4.663345278	0.080867401	3.74E-08	2.73E-07	70.80900823	N
Hsd11b2	0.069015538	0.0808172	3.81E-08	2.78E-07	0.163274145	N
Satb1	0.169346477	0.080736993	3.93E-08	2.87E-07	0.240580338	Y
Atp8a1	0.058687123	0.080734336	3.93E-08	2.87E-07	0.03118233	N
Gm28050	0.048024916	0.0806895	4.00E-08	2.92E-07	0.023170204	N
2900052N01Rik	0.039209721	0.080540109	4.24E-08	3.08E-07	0.014724989	N
Islr2	0.02539204	0.080511685	4.29E-08	3.11E-07	0.006496319	N
Gata1	0.033701533	0.080174964	4.88E-08	3.54E-07	0.014941533	Y
Hipk2	0.230306396	0.080159068	4.91E-08	3.56E-07	0.341489822	N
Rab34	0.274868818	0.080155344	4.92E-08	3.56E-07	1.204850585	N
Mrps17	0.535424687	0.08011902	4.98E-08	3.61E-07	2.902988307	N
Brk1	0.584236907	0.080048441	5.12E-08	3.70E-07	3.754006063	N
Scand1	0.424207529	0.079956019	5.31E-08	3.83E-07	1.745344305	N
Cnnm1	0.069760951	0.0799132	5.39E-08	3.89E-07	0.044824599	N
Eid1	0.450690908	0.079881511	5.46E-08	3.93E-07	1.454092681	N
Mprip	0.268810414	0.079866191	5.49E-08	3.95E-07	0.768514508	N
Brca2	0.187636709	0.079856906	5.51E-08	3.97E-07	0.275877003	N
Nrgn	0.063804422	0.079737575	5.77E-08	4.15E-07	0.038977913	N
Slc25a44	0.15976643	0.079716322	5.82E-08	4.18E-07	0.238414898	N
Ndufb8	0.918278232	0.079654787	5.95E-08	4.27E-07	6.843871806	N
Npr3	0.034596484	0.079648617	5.97E-08	4.28E-07	0.013209181	N
Gm42047	0.180553146	0.079625982	6.02E-08	4.31E-07	0.199870074	N
Tns1	0.100124981	0.079580693	6.13E-08	4.38E-07	0.074707666	N
Tmem183a	0.429987578	0.079557965	6.18E-08	4.42E-07	2.310524036	N
Cnn2	0.508535488	0.079546583	6.21E-08	4.43E-07	1.160459073	N
Hip1	0.231969748	0.079461461	6.41E-08	4.57E-07	0.400389779	N
Fam69c	0.038297625	0.079397242	6.57E-08	4.68E-07	0.014508445	N
Csk	0.329902177	0.079377612	6.62E-08	4.71E-07	0.881766999	N
Pantr1	0.058407845	0.079377583	6.62E-08	4.71E-07	0.03226505	N
Tspan18	0.057160334	0.079329699	6.74E-08	4.79E-07	0.041359896	N
Mthfsd	0.227975973	0.07927558	6.88E-08	4.88E-07	0.472498917	N
Macrod2	0.210093738	0.079193569	7.10E-08	5.03E-07	0.391944565	N
Tmem107	0.358462414	0.079109508	7.33E-08	5.18E-07	0.7275877	N
Egln2	0.305299735	0.079093091	7.37E-08	5.21E-07	0.989822434	N
Bmyc	0.325975329	0.079035431	7.54E-08	5.33E-07	0.795149415	N
E2f6	0.280048481	0.079017382	7.59E-08	5.36E-07	0.641619749	Y
Heg1	0.09606027	0.078972562	7.72E-08	5.44E-07	0.097661325	N
Col26a1	0.137900124	0.07897128	7.72E-08	5.44E-07	0.152663491	N
Oard1	0.719359728	0.078936559	7.82E-08	5.51E-07	2.755738415	N
Ralgds	0.083990722	0.078831912	8.14E-08	5.73E-07	0.067994803	N
Timm17b	0.524905845	0.07874028	8.43E-08	5.91E-07	2.001732352	N
9130008F23Rik	0.185286493	0.078732699	8.45E-08	5.93E-07	0.233650931	N
Pigyl	0.341459664	0.078577721	8.96E-08	6.28E-07	0.728453876	N
Slc22a23	0.112310528	0.078575953	8.97E-08	6.28E-07	0.116284106	N
Nova1	0.065836748	0.078524954	9.14E-08	6.39E-07	0.04265916	N
Zfp260	0.294496799	0.078494175	9.25E-08	6.47E-07	0.516890429	Y
Zfp106	0.40998585	0.078348166	9.77E-08	6.82E-07	1.421394543	N
Srsf5	0.602226503	0.078341621	9.79E-08	6.83E-07	3.413598961	N
Jarid2	0.262997304	0.078247466	1.01E-07	7.07E-07	0.593980078	Y
Ikzf2	0.061361104	0.0782049	1.03E-07	7.17E-07	0.044608055	Y
Plekhh2	0.055047718	0.078125959	1.06E-07	7.37E-07	0.031831962	N
Itgb3bp	0.363265892	0.077917689	1.15E-07	7.95E-07	1.130142919	N
Rab10os	0.238483513	0.077867736	1.17E-07	8.09E-07	0.327631009	N
Phf21b	0.092893172	0.07778148	1.21E-07	8.34E-07	0.076223473	N
Mkks	0.213991521	0.077717671	1.24E-07	8.53E-07	0.356431356	N
Fam124a	0.037504226	0.077577444	1.30E-07	8.96E-07	0.012343006	N
Dnm3	0.018594384	0.077494753	1.34E-07	9.22E-07	0.004114335	N
Meox2	0.024121475	0.077468574	1.36E-07	9.31E-07	0.006712863	Y
Eva1a	0.062789499	0.077457648	1.36E-07	9.34E-07	0.025985275	N
Sytl1	0.042651025	0.077444424	1.37E-07	9.38E-07	0.019272412	N
Bik	0.061835451	0.077427419	1.38E-07	9.43E-07	0.026851451	N
E2f8	0.134007829	0.077382373	1.40E-07	9.58E-07	0.190342139	Y
Gng11	0.090380042	0.077364015	1.41E-07	9.64E-07	0.080121265	N
Tcaf1	0.161841965	0.077356746	1.41E-07	9.67E-07	0.2078822	N
Tmem258	0.744579151	0.077342388	1.42E-07	9.71E-07	3.336509311	N
Rnf135	0.078114394	0.077312589	1.44E-07	9.81E-07	0.053269814	N
Dyrk1b	0.092023798	0.077237997	1.48E-07	1.01E-06	0.085101776	N
Tspan31	0.428291683	0.077210511	1.49E-07	1.02E-06	1.758553486	N
Snn	0.25826412	0.077176599	1.51E-07	1.03E-06	0.568211347	N
Rab11fip2	0.15147657	0.077115382	1.55E-07	1.05E-06	0.173235167	N
Ube2d2a	0.796987149	0.077069992	1.57E-07	1.07E-06	5.816370723	N
Cbx5	0.52123593	0.077006165	1.61E-07	1.09E-06	3.342355998	N
Ppm1l	0.093568745	0.076976358	1.63E-07	1.10E-06	0.101126029	N
Zfp30	0.107807717	0.076886611	1.68E-07	1.14E-06	0.122996968	Y
Atp5g3	0.898213601	0.076879732	1.69E-07	1.14E-06	6.589432655	N
Klrg2	0.027681939	0.076736035	1.78E-07	1.20E-06	0.00822867	N
Dusp23	0.128806749	0.076677574	1.82E-07	1.23E-06	0.143568644	N
Sephs2	0.459737707	0.076658753	1.83E-07	1.23E-06	1.564313556	N
Tnrc6b	0.192739432	0.07663739	1.85E-07	1.24E-06	0.407968818	N
Cdr2l	0.152878702	0.076632536	1.85E-07	1.24E-06	0.201602425	N
Top2b	0.223517316	0.076626877	1.85E-07	1.25E-06	0.566695539	N
Gatsl2	0.106212841	0.076518533	1.93E-07	1.29E-06	0.124296232	N
Ube2k	0.584481603	0.076455678	1.97E-07	1.32E-06	4.889562581	N
Ndufs7	0.632010581	0.076446671	1.98E-07	1.32E-06	3.830229537	N
Pgls	0.567793859	0.076429606	1.99E-07	1.33E-06	2.809441317	N
Arf5	0.511077635	0.076367828	2.04E-07	1.36E-06	3.580121265	N
Ccnt2	0.29647396	0.076363075	2.04E-07	1.36E-06	0.801645734	N
Snrpd2	1.448003747	0.076265179	2.12E-07	1.41E-06	11.44131659	N
Prrx1	0.094408402	0.076235919	2.14E-07	1.43E-06	0.098960589	Y
Snap91	0.042737727	0.076156553	2.20E-07	1.46E-06	0.02187094	N
Carhsp1	0.526066392	0.07593829	2.38E-07	1.58E-06	2.037678649	Y
Samd14	0.085462501	0.075924483	2.40E-07	1.59E-06	0.078822001	N
Fign	0.18402532	0.075806565	2.50E-07	1.65E-06	0.289519272	N
Yif1a	0.287351584	0.075787436	2.52E-07	1.66E-06	0.967518406	N
Tmem160	0.4485466	0.075731553	2.57E-07	1.69E-06	2.300996102	N
Irx2	0.098840372	0.075705485	2.60E-07	1.71E-06	0.089649199	Y
Zfp521	0.120468585	0.075669514	2.63E-07	1.73E-06	0.131875271	Y
Ctxn1	0.343697268	0.075598341	2.70E-07	1.77E-06	0.734950195	N
Ndufa8	0.587133128	0.075544686	2.75E-07	1.81E-06	3.284755305	N
Mcrip1	0.378310121	0.07554229	2.75E-07	1.81E-06	1.817886531	N
Golim4	0.174138286	0.075499226	2.80E-07	1.84E-06	0.314854916	N
Fgf5	0.112531859	0.075494312	2.80E-07	1.84E-06	0.085751408	N
Pbx2	0.307092873	0.075490625	2.81E-07	1.84E-06	0.786487657	Y
Asic4	0.025632414	0.075480396	2.82E-07	1.85E-06	0.008445214	N
Ybx3	0.400664689	0.075388304	2.91E-07	1.91E-06	1.560415764	Y
Csde1	0.460298546	0.075360821	2.94E-07	1.92E-06	2.605673452	Y
Pax9	0.022745259	0.075310671	3.00E-07	1.96E-06	0.006279775	Y
Hebp1	0.077000263	0.074948403	3.41E-07	2.22E-06	0.053919446	N
Tcf21	0.04986813	0.074884234	3.49E-07	2.27E-06	0.048072759	Y
Pdzrn3	0.156252037	0.074868981	3.51E-07	2.28E-06	0.228886964	N
Pde6d	0.283270958	0.074729499	3.69E-07	2.39E-06	0.606756172	N
Eda	0.041084314	0.074591847	3.88E-07	2.51E-06	0.017973149	N
Jam3	0.340073755	0.074450006	4.08E-07	2.63E-06	1.006496319	N
Dip2b	0.122089794	0.074448682	4.09E-07	2.63E-06	0.170636639	N
2510002D24Rik	0.197745081	0.074424735	4.12E-07	2.65E-06	0.464919879	N
Endov	0.779076855	0.074286445	4.33E-07	2.78E-06	0.702468601	N
Adgrg5	0.026528038	0.074282795	4.34E-07	2.78E-06	0.008445214	N
Smco4	0.320145755	0.074266139	4.36E-07	2.80E-06	1.061715028	N
E330013P04Rik	0.02717116	0.074232869	4.41E-07	2.83E-06	0.009094846	N
Tspan15	0.087653309	0.074187642	4.49E-07	2.88E-06	0.080770896	N
Ephb3	0.082972819	0.074116828	4.60E-07	2.95E-06	0.124945864	N
Nckap1l	0.037655592	0.074065701	4.69E-07	3.00E-06	0.016024253	N
Elob	1.296595155	0.074044454	4.72E-07	3.02E-06	10.92226072	N
Zfp664	0.393649411	0.07400825	4.78E-07	3.06E-06	1.07059333	Y
Hkdc1	0.025436112	0.073921503	4.93E-07	3.15E-06	0.00822867	N
Mmd	0.257513723	0.07386918	5.03E-07	3.21E-06	0.490255522	N
Bri3	0.266367414	0.073428085	5.88E-07	3.72E-06	3.258986574	N
Selenoh	1.967582687	0.073111083	6.57E-07	4.14E-06	16.24902555	N
Kcna2	0.073199859	0.073059218	6.69E-07	4.21E-06	0.047423127	N
Cep83	0.24943791	0.072968711	6.91E-07	4.34E-06	0.598310957	N
Abhd17a	0.406078808	0.072948229	6.96E-07	4.37E-06	2.009961022	N
Epb41	0.244281266	0.072875363	7.14E-07	4.48E-06	0.47098311	N
Tmem60	0.323394639	0.072838872	7.23E-07	4.53E-06	1.064746644	N
Map3k5	0.078826718	0.072804917	7.32E-07	4.58E-06	0.061065396	N
5031439G07Rik	0.117154131	0.072768129	7.41E-07	4.64E-06	0.142702469	N
Polr2a	0.386957439	0.072701495	7.59E-07	4.74E-06	1.295149415	N
Kctd6	0.18126166	0.072661762	7.69E-07	4.81E-06	0.250108272	N
Adamts10	0.10615934	0.072656381	7.71E-07	4.81E-06	0.118233001	N
Pdap1	0.952354272	0.072607124	7.84E-07	4.89E-06	10.04785621	N
Fam220a	0.281634156	0.072589536	7.89E-07	4.91E-06	1.025768731	N
Calcrl	0.027022411	0.072325627	8.65E-07	5.37E-06	0.008878302	N
Rpl23a	5.127240033	0.072302254	8.72E-07	5.41E-06	65.75357298	N
Txn2	0.413005973	0.072291736	8.75E-07	5.43E-06	3.840190559	N
Auts2	0.305421667	0.072269031	8.82E-07	5.47E-06	0.709398008	N
Akap9	0.28992986	0.072180933	9.10E-07	5.63E-06	0.759636206	N
Cenpf	0.858609737	0.072166507	9.14E-07	5.65E-06	3.290601992	N
Phf20l1	0.221295266	0.072058897	9.49E-07	5.86E-06	0.454309225	N
Micall2	0.02333183	0.071984432	9.74E-07	6.00E-06	0.008012126	N
Foxd4	0.0282888	0.071969359	9.79E-07	6.03E-06	0.011693374	Y
Mxd4	0.201944714	0.071968196	9.80E-07	6.03E-06	0.338891295	Y
Ano2	0.019428349	0.071930012	9.93E-07	6.11E-06	0.004980511	N
Cldn2	0.041063908	0.071851304	1.02E-06	6.28E-06	0.017973149	N
Smarca2	0.22566997	0.071772277	1.05E-06	6.45E-06	0.408834994	N
Mtf2	0.438843904	0.071734869	1.06E-06	6.52E-06	1.888263317	N
Mast4	0.195499049	0.071726072	1.07E-06	6.54E-06	0.281507146	N
Polr2h	0.600041044	0.071705727	1.07E-06	6.58E-06	3.325898657	N
Pou3f3	0.034579461	0.071652824	1.09E-06	6.69E-06	0.011909918	Y
2700038G22Rik	0.314490643	0.071652724	1.09E-06	6.69E-06	0.690558683	N
L3mbtl3	0.182000931	0.071596971	1.11E-06	6.82E-06	0.347769597	Y
Ppt2	0.403045047	0.071596236	1.11E-06	6.82E-06	0.818752707	N
Snx3	0.601646245	0.0715098	1.15E-06	7.02E-06	4.145734084	N
Hnrnpa0	0.50048013	0.071471683	1.16E-06	7.10E-06	1.778908618	N
Thap2	0.222954629	0.071428636	1.18E-06	7.21E-06	0.403854482	Y
Kctd15	0.178010448	0.071238327	1.26E-06	7.67E-06	0.326764833	N
Wdr76	0.156669128	0.071226074	1.27E-06	7.70E-06	0.24837592	N
Uqcr11	0.716526244	0.071116026	1.31E-06	7.97E-06	4.770679948	N
Fam159b	0.023278537	0.071060801	1.34E-06	8.11E-06	0.007145951	N
Sac3d1	0.327668844	0.071054813	1.34E-06	8.13E-06	1.684062365	N
Asap1	0.225748708	0.071020445	1.36E-06	8.22E-06	0.618233001	N
Itpr3	0.062170633	0.071014994	1.36E-06	8.23E-06	0.049588566	N
Dnajc12	0.150200095	0.070995126	1.37E-06	8.28E-06	0.273495019	N
Trim35	0.338459751	0.070984739	1.37E-06	8.31E-06	1.189475964	N
Tspan9	0.121475064	0.070899749	1.42E-06	8.55E-06	0.170636639	N
Gm10138	0.168464626	0.070863602	1.43E-06	8.65E-06	0.258336942	N
Proser1	0.326897332	0.070725291	1.50E-06	9.05E-06	0.660242529	N
Jund	0.276233735	0.070708452	1.51E-06	9.10E-06	0.458640104	Y
Fgf13	0.146931163	0.070678386	1.53E-06	9.19E-06	0.247509744	N
Spcs1	0.47817879	0.070673128	1.53E-06	9.20E-06	5.061065396	N
Lrp1	0.136267414	0.070671982	1.53E-06	9.20E-06	0.327197921	N
Polr2e	0.442269575	0.070669744	1.53E-06	9.20E-06	5.752490256	N
Mospd3	0.147684485	0.070601334	1.57E-06	9.41E-06	0.247076657	N
Dcdc2a	0.027194323	0.07059811	1.57E-06	9.41E-06	0.008661758	N
1700123O20Rik	0.418407672	0.070574159	1.58E-06	9.48E-06	2.020355132	N
Tmc7	0.108524251	0.070537517	1.60E-06	9.58E-06	0.109138155	N
Pdzd2	0.056109799	0.070457356	1.65E-06	9.84E-06	0.035513209	N
Atf4	0.470050635	0.070389685	1.68E-06	1.01E-05	2.514291901	Y
Gm11627	0.142465382	0.07038936	1.68E-06	1.01E-05	0.199003898	N
Foxl2	0.032277053	0.070353977	1.70E-06	1.02E-05	0.010827198	Y
Usp1	0.348419958	0.070328551	1.72E-06	1.03E-05	1.376786488	N
Cab39l	0.234983804	0.070313929	1.73E-06	1.03E-05	0.60610654	N
Slc31a1	0.226762418	0.070244969	1.77E-06	1.05E-05	0.538761369	N
Cdh4	0.084907503	0.070093698	1.86E-06	1.11E-05	0.085751408	N
Sem1	1.308230518	0.070071805	1.88E-06	1.12E-05	9.901472499	N
Rnf10	0.468472892	0.070052249	1.89E-06	1.12E-05	2.43763534	N
Tfdp2	0.302422774	0.070046388	1.89E-06	1.12E-05	0.744694673	Y
Bloc1s2	0.406548809	0.069940912	1.96E-06	1.16E-05	1.644651364	N
Pla2g2d	0.019270242	0.069939047	1.96E-06	1.16E-05	0.004763967	N
Zkscan3	0.246211193	0.069894411	1.99E-06	1.18E-05	0.542009528	Y
B230219D22Rik	0.231867374	0.0698711	2.01E-06	1.19E-05	0.73798181	N
Dpy30	0.790700219	0.069866742	2.01E-06	1.19E-05	6.959289736	N
Cenpa	1.102013022	0.069768093	2.08E-06	1.23E-05	6.453009961	N
Plekhj1	0.345932928	0.069679899	2.14E-06	1.26E-05	2.846037246	N
Ddx23	0.157907819	0.069593425	2.20E-06	1.29E-05	0.306626245	N
Itm2b	0.490667635	0.069590751	2.21E-06	1.30E-05	1.661758337	N
Mocs2	0.276880327	0.069458979	2.31E-06	1.35E-05	0.811390212	N
Nes	0.261593132	0.069444782	2.32E-06	1.36E-05	0.440450411	N
Fam69a	0.098500487	0.069439161	2.32E-06	1.36E-05	0.133174534	N
Plppr2	0.063789689	0.069346196	2.39E-06	1.40E-05	0.054785621	N
St8sia3	0.089153616	0.069295384	2.44E-06	1.42E-05	0.092031182	N
Stx16	0.248220762	0.069289549	2.44E-06	1.42E-05	0.865093114	N
Lrch1	0.055581642	0.069272065	2.46E-06	1.43E-05	0.042009528	N
Tmpo	0.5943965	0.06925359	2.47E-06	1.44E-05	4.012992638	N
Cdv3	0.440565639	0.069204123	2.51E-06	1.46E-05	7.58207016	N
Ralbp1	0.279179183	0.069195321	2.52E-06	1.47E-05	1.498700736	N
Fam111a	0.136472844	0.069180909	2.53E-06	1.47E-05	0.182113469	N
Ddx42	0.344147378	0.069115461	2.59E-06	1.50E-05	1.178432222	N
Zfp329	0.167872682	0.068912338	2.77E-06	1.60E-05	0.344304894	Y
Plxnd1	0.038279514	0.068776345	2.90E-06	1.67E-05	0.021437852	N
Hspe1	2.380968051	0.068733311	2.94E-06	1.69E-05	37.3512343	N
Chd4	0.342707449	0.068627855	3.04E-06	1.75E-05	2.593330446	N
Cript	0.435311559	0.068578932	3.09E-06	1.78E-05	2.590082287	N
Lypd2	0.043744395	0.068497061	3.18E-06	1.82E-05	0.023819835	N
Bace2	0.083935674	0.068490885	3.18E-06	1.83E-05	0.063230836	N
Nudt5	0.468999404	0.068437934	3.24E-06	1.86E-05	3.162841057	N
Zfp422	0.331734224	0.06840982	3.27E-06	1.87E-05	0.94586401	Y
Gpx4	0.878789758	0.068347862	3.34E-06	1.91E-05	10.1541793	N
Zfp608	0.090797435	0.0683258	3.36E-06	1.92E-05	0.094196622	Y
Ap1ar	0.271257074	0.068192682	3.51E-06	2.00E-05	0.883715894	N
Kif15	0.244222095	0.068156587	3.56E-06	2.03E-05	0.593330446	N
Fbxl7	0.116005764	0.068110138	3.61E-06	2.05E-05	0.160459073	N
Wipf3	0.086001033	0.06805878	3.67E-06	2.09E-05	0.071892594	N
Itga8	0.056539642	0.067858843	3.92E-06	2.23E-05	0.045907319	N
Mrrf	0.23520939	0.067741991	4.08E-06	2.31E-05	0.598744045	N
Sipa1l1	0.217543214	0.067698756	4.13E-06	2.34E-05	0.369423993	N
Cyp4f15	0.101140091	0.067680316	4.16E-06	2.35E-05	0.098094413	N
Aldh1b1	0.066818529	0.067675338	4.17E-06	2.35E-05	0.045257687	N
Snapin	0.27162548	0.067663941	4.18E-06	2.36E-05	0.604590732	N
Erh	0.518949141	0.067568594	4.31E-06	2.43E-05	4.010177566	N
Golga4	0.192087315	0.067567009	4.32E-06	2.43E-05	0.463837159	N
Map2k6	0.177279985	0.067478604	4.44E-06	2.50E-05	0.298397575	N
Stag1	0.265999953	0.067399018	4.56E-06	2.56E-05	0.735816371	N
Tigd2	0.158013148	0.067304992	4.70E-06	2.64E-05	0.288003465	N
Fzd3	0.227184941	0.067269414	4.76E-06	2.67E-05	0.378518839	N
Mrpl57	0.419200046	0.06725923	4.77E-06	2.67E-05	2.111736683	N
Smad5	0.196379524	0.067246096	4.79E-06	2.68E-05	0.367475097	Y
Trp53bp1	0.176821842	0.067222387	4.83E-06	2.70E-05	0.401472499	N
Rpp14	0.339915732	0.067210168	4.85E-06	2.71E-05	1.213512343	N
Pcsk1n	0.228790357	0.067193655	4.87E-06	2.72E-05	0.379168471	N
Pycr2	0.470392764	0.067150208	4.94E-06	2.76E-05	1.640753573	N
Rpl18	2.766015449	0.067119716	4.99E-06	2.78E-05	58.99068861	N
Dll3	0.765071929	0.067089496	5.04E-06	2.81E-05	1.665439584	N
2810001G20Rik	0.185695526	0.067014726	5.17E-06	2.88E-05	0.494153313	N
Itih5	0.047101976	0.066994072	5.20E-06	2.89E-05	0.031831962	N
Slc50a1	0.126264103	0.066990607	5.21E-06	2.90E-05	0.230402772	N
Kmt2e	0.135715409	0.06696076	5.26E-06	2.92E-05	0.344304894	N
Srsf10	0.482177427	0.066955722	5.27E-06	2.93E-05	3.456041576	N
Prrc2c	0.383674903	0.066941201	5.29E-06	2.94E-05	2.892377653	N
Srsf9	0.55650975	0.066921132	5.33E-06	2.96E-05	3.753356431	N
Magi1	0.21166818	0.066914801	5.34E-06	2.96E-05	0.336076223	N
Mrps7	0.377097194	0.066874526	5.41E-06	3.00E-05	2.777609355	N
Bhmt	0.025263082	0.066819503	5.50E-06	3.05E-05	0.01147683	N
Anxa5	0.241619967	0.066767387	5.60E-06	3.10E-05	0.541359896	N
A930004D18Rik	0.052499076	0.066667756	5.78E-06	3.19E-05	0.041143352	N
Arhgap28	0.132407281	0.066581885	5.94E-06	3.27E-05	0.185145084	N
Lrig1	0.152727142	0.066566666	5.97E-06	3.28E-05	0.190558683	N
Cntn2	0.025170074	0.066553756	6.00E-06	3.30E-05	0.00822867	N
Foxb1	0.601484972	0.06647876	6.14E-06	3.37E-05	0.831745344	Y
Ifnar2	0.107935439	0.066460154	6.18E-06	3.39E-05	0.167171936	N
Eif4ebp2	0.395570251	0.066439322	6.22E-06	3.41E-05	1.780207882	N
Trim59	0.384348662	0.066392972	6.32E-06	3.46E-05	1.326548289	N
Scaf11	0.253735264	0.066375233	6.35E-06	3.48E-05	1.988956258	N
C130026L21Rik	0.017291649	0.066362159	6.38E-06	3.49E-05	0.004330879	N
Srgn	0.026952472	0.066277532	6.55E-06	3.58E-05	0.011260286	N
Reep5	0.310662524	0.066104335	6.93E-06	3.77E-05	1.349718493	N
Tdgf1	0.244264849	0.066103208	6.93E-06	3.77E-05	0.270030316	N
Wdr83os	0.36263301	0.066008695	7.14E-06	3.88E-05	1.896275444	N
Atad2	0.35719414	0.066007331	7.15E-06	3.88E-05	1.198354266	N
Sec61g	1.437792629	0.065887372	7.43E-06	4.02E-05	10.98527501	N
Egflam	0.076896512	0.0658856	7.43E-06	4.03E-05	0.068211347	N
2310009B15Rik	0.211359439	0.065879248	7.45E-06	4.03E-05	0.525335643	N
Mecom	0.043757209	0.065812825	7.61E-06	4.12E-05	0.027284539	Y
Slc35c2	0.184205516	0.065808434	7.62E-06	4.12E-05	0.437851884	N
Usf2	0.324819069	0.065780028	7.69E-06	4.16E-05	1.205933304	Y
Pnkd	0.336392286	0.065672285	7.95E-06	4.29E-05	1.714811607	N
Nptx1	0.038995361	0.065635724	8.05E-06	4.34E-05	0.018839324	N
Vsx2	0.018184679	0.065548901	8.27E-06	4.46E-05	0.005197055	Y
Dmtf1	0.196399636	0.065503232	8.39E-06	4.52E-05	0.437418796	Y
Dcn	0.02260578	0.065469413	8.48E-06	4.56E-05	0.007579039	N
Adamts12	0.019367039	0.065407683	8.65E-06	4.64E-05	0.006279775	N
A4galt	0.032317219	0.065389234	8.70E-06	4.67E-05	0.015807709	N
Anapc15	0.351478681	0.06535406	8.80E-06	4.72E-05	1.654179298	N
Calb2	0.084288255	0.065318167	8.90E-06	4.77E-05	0.090082287	N
Slc4a4	0.097484694	0.065262794	9.06E-06	4.85E-05	0.123213512	N
Icosl	0.022049332	0.065181097	9.30E-06	4.96E-05	0.007579039	N
Ptp4a3	0.135378791	0.065180821	9.30E-06	4.96E-05	0.21827631	N
Rhobtb3	0.207975404	0.065009796	9.81E-06	5.22E-05	0.54157644	N
Brwd1	0.232293945	0.064991219	9.87E-06	5.25E-05	0.657210914	N
Heph	0.073920701	0.064977935	9.91E-06	5.27E-05	0.077522737	N
Commd3	0.335852476	0.064931548	1.01E-05	5.34E-05	1.117583369	N
Ube2e3	0.468084863	0.064931539	1.01E-05	5.34E-05	4.349718493	N
Slc48a1	0.070533359	0.064902165	1.02E-05	5.38E-05	0.062581204	N
Ddx3x	0.426537952	0.064802927	1.05E-05	5.54E-05	2.730402772	N
Igf2bp1	0.555331651	0.064762742	1.06E-05	5.61E-05	4.173668255	N
Lsm8	0.492309699	0.064729051	1.07E-05	5.66E-05	4.417496752	N
Ehd4	0.2095849	0.064683946	1.09E-05	5.73E-05	0.376569944	N
Vamp5	0.047945695	0.064683236	1.09E-05	5.73E-05	0.025552187	N
Cnrip1	0.150181765	0.064672098	1.09E-05	5.75E-05	0.253139887	N
Zfp398	0.083661899	0.064642786	1.10E-05	5.79E-05	0.098094413	Y
Hapln1	0.048510726	0.064621687	1.11E-05	5.83E-05	0.027717627	N
Kcnma1	0.02195047	0.064547405	1.13E-05	5.96E-05	0.008012126	N
Elmo1	0.098322364	0.064530983	1.14E-05	5.99E-05	0.171935903	N
Rflna	0.077254258	0.064517664	1.15E-05	6.01E-05	0.063880468	N
Pabpc4	0.35045165	0.064505911	1.15E-05	6.03E-05	2.014508445	N
Ahdc1	0.121316834	0.064499223	1.15E-05	6.04E-05	0.203334777	N
Igsf23	0.045617305	0.064492174	1.15E-05	6.05E-05	0.027717627	N
Ttll1	0.111494806	0.064381454	1.20E-05	6.25E-05	0.175400606	N
mt-Nd3	0.369747786	0.064256462	1.24E-05	6.49E-05	2.034213945	N
Chchd7	0.451593949	0.064189076	1.27E-05	6.62E-05	2.452360329	N
Coq7	0.443054038	0.064184291	1.27E-05	6.62E-05	2.160025985	N
Fubp1	0.638520579	0.064105639	1.30E-05	6.78E-05	5.36487657	N
Camk2d	0.061382532	0.064100234	1.30E-05	6.79E-05	0.090731919	N
Nmnat1	0.105363784	0.064095231	1.31E-05	6.80E-05	0.150064963	N
Cby1	0.285061909	0.064077954	1.31E-05	6.83E-05	0.947812906	N
Sdhaf3	0.210113571	0.064070804	1.32E-05	6.84E-05	0.504980511	N
Ap1s2	0.196608341	0.064040477	1.33E-05	6.90E-05	0.53118233	N
4833439L19Rik	0.349520614	0.064019014	1.34E-05	6.94E-05	1.367258553	N
Asap2	0.178536869	0.064005782	1.34E-05	6.96E-05	0.386964054	N
Arhgap35	0.190106314	0.063977376	1.36E-05	7.02E-05	0.464053703	N
Irx3os	0.031322132	0.06395809	1.36E-05	7.05E-05	0.015374621	N
Cdca3	0.477250634	0.063933819	1.37E-05	7.10E-05	2.807059333	N
Zfp612	0.104134023	0.063928459	1.38E-05	7.11E-05	0.148982243	Y
Arl5a	0.265619584	0.063914472	1.38E-05	7.14E-05	0.886097878	N
Tmcc1	0.163979355	0.063835966	1.42E-05	7.30E-05	0.348852317	N
Fam103a1	0.362966526	0.063677821	1.49E-05	7.64E-05	1.909484625	N
Tmem242	0.289686924	0.063657329	1.50E-05	7.68E-05	1.105240364	N
Pcm1	0.214864404	0.063569656	1.54E-05	7.88E-05	0.611087051	N
Cradd	0.102594665	0.063532366	1.56E-05	7.96E-05	0.148332612	N
Emx2	0.042337789	0.063431329	1.61E-05	8.19E-05	0.029883066	Y
Ptprd	0.061084485	0.063397818	1.62E-05	8.28E-05	0.055002165	N
Nisch	0.293448015	0.063372162	1.63E-05	8.33E-05	1.795365959	N
Pde1b	0.037931387	0.063370041	1.64E-05	8.34E-05	0.02187094	N
Tbpl1	0.338682824	0.0633252	1.66E-05	8.45E-05	1.750974448	N
Tuft1	0.05354486	0.063323066	1.66E-05	8.45E-05	0.036595929	N
Ankrd37	0.093767446	0.063289724	1.68E-05	8.53E-05	0.150714595	N
Rpia	0.106494121	0.063277713	1.68E-05	8.55E-05	0.15807709	N
AI480526	0.067826507	0.063255643	1.69E-05	8.61E-05	0.063230836	N
Btg2	0.14918698	0.063204896	1.72E-05	8.73E-05	0.232568211	N
Cdh17	0.057952232	0.063147417	1.75E-05	8.87E-05	0.044608055	N
Asph	0.155026972	0.063144632	1.75E-05	8.87E-05	0.370939801	N
Fam92a	0.408428637	0.063118214	1.77E-05	8.94E-05	1.412083153	N
Tex16	0.01280171	0.062926632	1.87E-05	9.45E-05	0.003031615	N
Lrrc4b	0.031723731	0.06292233	1.88E-05	9.46E-05	0.018839324	N
Ets2	0.164269051	0.06289996	1.89E-05	9.52E-05	0.305760069	Y
Borcs7	0.190377928	0.062896073	1.89E-05	9.53E-05	0.505630143	N
Met	0.050972755	0.062845985	1.92E-05	9.67E-05	0.035946297	N
Ndufa11	0.608695941	0.062841921	1.92E-05	9.68E-05	4.168687744	N
Serinc5	0.056500362	0.062829542	1.93E-05	9.72E-05	0.057384149	N
Metrn	0.224635088	0.062762801	1.97E-05	9.90E-05	0.619099177	N
Gm44785	0.038083447	0.062741825	1.98E-05	9.96E-05	0.023603291	N
Bloc1s6	0.233848796	0.062737784	1.99E-05	9.97E-05	0.721741013	N
Arsb	0.04081736	0.06267631	2.02E-05	0.000101584	0.027501083	N
Kcnn3	0.012018925	0.062637661	2.05E-05	0.000102579	0.002598528	N
Kcna5	0.023542427	0.062548308	2.10E-05	0.000105235	0.008445214	N
Igtp	0.039835071	0.062461082	2.16E-05	0.000107866	0.02901689	N
Tssc4	0.269312367	0.062420405	2.19E-05	0.000109107	0.88674751	N
Zfr	0.241251647	0.062380746	2.21E-05	0.000110362	0.855132092	N
Cxcr4	0.026219273	0.062350982	2.23E-05	0.000111262	0.045474231	N
Vsir	0.022325511	0.062247936	2.31E-05	0.000114618	0.008445214	N
Spsb4	0.147696353	0.062236459	2.31E-05	0.000114948	0.278908618	N
Prdx5	0.417547127	0.062214272	2.33E-05	0.000115652	2.299480294	N
Ubap2l	0.304861419	0.062105343	2.41E-05	0.00011942	1.856214812	N
Hist1h2ap	0.277053201	0.062088769	2.42E-05	0.000119983	0.826764833	N
Kynu	0.02006751	0.061958408	2.52E-05	0.000124612	0.006712863	N
Tmem80	0.164742374	0.061878177	2.58E-05	0.000127548	0.373538328	N
Bola2	0.538684962	0.061859172	2.59E-05	0.000128173	3.192291035	N
Bgn	0.029174324	0.061858918	2.59E-05	0.000128173	0.019272412	N
Gpc4	0.122735365	0.061836668	2.61E-05	0.000128996	0.102641836	N
Isoc1	0.162816686	0.061807394	2.63E-05	0.000130099	0.469034214	N
Ccdc34	0.569282264	0.061780701	2.65E-05	0.000130937	4.232135123	N
Bet1	0.355794346	0.061778998	2.66E-05	0.000130937	1.135989606	N
Magee2	0.021136189	0.061688943	2.73E-05	0.000134492	0.009094846	N
Alg10b	0.154454773	0.061669737	2.74E-05	0.000135148	0.329146817	N
Hdlbp	0.263863082	0.061640952	2.77E-05	0.000136198	1.655045474	N
Lmx1a	0.014083703	0.061639132	2.77E-05	0.000136231	0.003248159	Y
Coprs	0.357302183	0.061637737	2.77E-05	0.000136247	1.628194023	N
Hint2	0.309357186	0.061596581	2.81E-05	0.000137858	1.116717194	N
Frat1	0.082059699	0.061540118	2.85E-05	0.000140128	0.127760935	N
Shroom3	0.128326959	0.06152421	2.87E-05	0.000140756	0.173884799	N
Rnf220	0.36154977	0.061476925	2.91E-05	0.00014255	1.345387614	N
Hist1h1b	0.178149079	0.06147291	2.91E-05	0.000142678	0.4354699	N
H2-Ab1	0.073841975	0.061395411	2.98E-05	0.000145809	0.108055435	N
Szrd1	0.333621551	0.061362049	3.01E-05	0.000147227	1.344304894	N
Gm43672	0.047296843	0.061344386	3.03E-05	0.000147962	0.04374188	N
Rrp15	0.310370902	0.061057329	3.30E-05	0.000160712	2.316587267	N
Sarnp	0.592933882	0.061053918	3.30E-05	0.000160827	3.347119965	N
Sfxn1	0.547087414	0.061019694	3.33E-05	0.000162279	3.703984409	N
Phactr2	0.063758023	0.060970708	3.38E-05	0.000164612	0.091598094	N
Gfer	0.320739756	0.060953459	3.40E-05	0.000165409	1.510827198	N
Ppargc1b	0.039530039	0.060921933	3.43E-05	0.000166867	0.026851451	N
Pfdn6	0.513718794	0.060908074	3.45E-05	0.000167455	5.655045474	N
Bad	0.187613029	0.060827894	3.53E-05	0.000171387	0.563880468	N
Mrps11	0.311302235	0.060814356	3.54E-05	0.000172025	1.858380251	N
Trnau1ap	0.273546869	0.060766875	3.59E-05	0.000174309	1.500866176	N
Rhoq	0.067279325	0.060656985	3.71E-05	0.000179594	0.075573841	N
Prdm1	0.022387189	0.060607557	3.77E-05	0.000182077	0.010177566	Y
Bri3bp	0.216702728	0.060593876	3.78E-05	0.000182598	0.728020788	N
Rps7	2.413839939	0.060585659	3.79E-05	0.000182988	49.49696838	N
Samd3	0.049673353	0.060490446	3.90E-05	0.00018793	0.037029017	N
Rfxap	0.252245073	0.060469404	3.92E-05	0.000188989	0.722174101	N
Mex3c	0.115176168	0.060445879	3.95E-05	0.000190136	0.239281074	N
Atxn7l1	0.08767172	0.060358852	4.05E-05	0.000194675	0.200519706	N
11-Sep	0.289248061	0.06030271	4.12E-05	0.000197454	0.984841923	N
Itsn1	0.148841809	0.060301145	4.12E-05	0.000197487	0.473148549	N
Adgra3	0.330434993	0.060269503	4.16E-05	0.000199159	0.970766566	N
Phf23	0.271361511	0.060215692	4.23E-05	0.000202217	1.340840191	N
Atxn2	0.214359128	0.060179118	4.27E-05	0.000204102	0.501515808	N
Srek1ip1	0.255400421	0.060109151	4.36E-05	0.000208095	0.787786921	N
Prcd	0.039782366	0.060102855	4.37E-05	0.000208333	0.034647033	N
Gm16141	0.024895649	0.060102269	4.37E-05	0.000208333	0.012126462	N
Rai2	0.048391071	0.060078424	4.40E-05	0.000209609	0.032698138	N
D430042O09Rik	0.105154442	0.060067934	4.42E-05	0.000210073	0.183412733	N
Casc4	0.14481952	0.059972813	4.54E-05	0.000215571	0.276093547	N
Capzb	0.498416075	0.059937482	4.59E-05	0.00021775	3.59571243	N
Slc38a3	0.03586822	0.059936009	4.59E-05	0.00021778	0.022520572	N
Srp14	0.413479097	0.059850583	4.71E-05	0.000222837	3.776526635	N
Dab2	0.120046989	0.059835326	4.73E-05	0.000223768	0.239714162	N
Gm45716	0.291954356	0.059833368	4.73E-05	0.000223831	0.687310524	N
Smim10l1	0.234396859	0.059785445	4.80E-05	0.000226789	0.738414898	N
Taf11	0.291570241	0.059659379	4.98E-05	0.000235014	1.682330013	N
Slc46a1	0.069424378	0.059645251	5.00E-05	0.000235915	0.090515375	N
Exoc3l4	0.016481809	0.059639076	5.01E-05	0.000236272	0.004763967	N
Tmem218	0.155798052	0.059620807	5.03E-05	0.000237395	0.266782157	N
2510046G10Rik	0.104436119	0.059600241	5.06E-05	0.000238565	0.17778259	N
Psph	0.269354134	0.05958416	5.09E-05	0.000239526	0.888912949	N
Cacnb4	0.03214662	0.059569454	5.11E-05	0.000240414	0.021654396	N
Pak7	0.027272685	0.059561411	5.12E-05	0.000240908	0.013425725	N
F13a1	0.015010011	0.059551575	5.14E-05	0.000241529	0.004330879	N
Fndc3a	0.139478338	0.059519104	5.18E-05	0.000243681	0.238847986	N
Cdkn2b	0.039898092	0.059509689	5.20E-05	0.000244208	0.027284539	N
Ywhaq	1.35795284	0.059471033	5.26E-05	0.000246683	15.2256388	N
Brwd3	0.117153916	0.059412624	5.35E-05	0.00025063	0.20896492	N
Eomes	0.082367216	0.059412431	5.35E-05	0.00025063	0.097877869	Y
Brpf3	0.084171641	0.059343252	5.46E-05	0.000255567	0.118449545	N
Tpgs2	0.325642465	0.059314884	5.50E-05	0.000257365	1.425508878	N
6030466F02Rik	0.009847613	0.059314122	5.50E-05	0.000257365	0.001948896	N
Chd2	0.136033603	0.059135129	5.79E-05	0.000269815	0.302728454	N
Rps18	5.827136098	0.059129866	5.80E-05	0.000270149	88.94673019	N
Adam17	0.11101261	0.059082829	5.88E-05	0.00027369	0.244478129	N
Prpf4b	0.29532436	0.059010901	6.01E-05	0.000279116	1.305543525	N
Mrps16	0.325946741	0.059002186	6.02E-05	0.000279739	2.689042876	N
Prps1	0.50635638	0.058989855	6.04E-05	0.000280656	1.988090082	N
Fam213b	0.109987593	0.058926698	6.15E-05	0.00028557	0.210480728	N
Rpl35a	4.182611145	0.058897667	6.21E-05	0.000287723	45.58640104	N
Higd1a	0.548706868	0.058880197	6.24E-05	0.000289093	4.69640537	N
Cd82	0.060425992	0.058879001	6.24E-05	0.00028911	0.059549589	N
Cbx6	0.125570881	0.058840398	6.31E-05	0.000292092	0.187310524	N
Wdr91	0.074193932	0.058797896	6.39E-05	0.000295182	0.085751408	N
Sh3bp5	0.049697839	0.058727552	6.52E-05	0.000300786	0.092247726	N
Tanc1	0.108662005	0.05870107	6.57E-05	0.000302997	0.17453443	N
Mab21l2	0.016749394	0.058667043	6.63E-05	0.000305799	0.006496319	N
Sfxn2	0.115018434	0.058648126	6.67E-05	0.000307356	0.231268948	N
Ehmt1	0.273893468	0.058642799	6.68E-05	0.000307586	1.131875271	N
Dlg3	0.084457876	0.05860744	6.75E-05	0.000310635	0.114984842	N
Setd7	0.126501058	0.058566833	6.83E-05	0.000314006	0.235599827	N
Ptk2	0.196734152	0.058540565	6.88E-05	0.000315797	0.512343006	N
Adra2a	0.04031884	0.058489868	6.98E-05	0.000320192	0.039627544	N
Arhgef16	0.034634563	0.058442688	7.07E-05	0.000323996	0.019055868	N
Map1lc3a	0.267921804	0.058424869	7.11E-05	0.000325377	0.880900823	N
Smarcd1	0.296534965	0.058380215	7.20E-05	0.000329095	1.154179298	N
Mdfic	0.073161844	0.058361617	7.24E-05	0.000330663	0.093980078	N
Sim1	0.01425517	0.05835696	7.25E-05	0.00033101	0.004330879	Y
Smim7	0.309012004	0.058349099	7.26E-05	0.000331661	1.866175834	N
Gm45470	0.013494232	0.058324008	7.32E-05	0.000333765	0.003897791	N
Rps19bp1	0.354841275	0.058230424	7.51E-05	0.000342128	2.513642269	N
Enah	0.320042486	0.058184974	7.61E-05	0.000346008	1.184062365	N
R3hdm1	0.189162648	0.058158239	7.67E-05	0.000348459	0.600909485	N
Socs5	0.05840815	0.058130998	7.73E-05	0.000350683	0.066912083	N
Slmap	0.148217651	0.058109241	7.78E-05	0.000352763	0.432654829	N
Manbal	0.277109644	0.058092053	7.82E-05	0.000354196	1.133391078	N
1700116B05Rik	0.0130868	0.058032519	7.95E-05	0.000359744	0.003464703	N
Fam229b	0.100647155	0.057983075	8.06E-05	0.000364631	0.139021221	N
Zfp41	0.126503314	0.057896521	8.26E-05	0.00037339	0.295149415	Y
Hbb-bt	0.1212716	0.057868049	8.33E-05	0.000376104	0.180814205	N
Wbp1	0.289001736	0.057743167	8.63E-05	0.000388892	0.861844955	N
Grk3	0.096570871	0.057739931	8.64E-05	0.00038914	0.112386314	N
Gan	0.100451393	0.05773828	8.64E-05	0.000389214	0.201602425	N
4632415L05Rik	0.15823437	0.057730465	8.66E-05	0.000389968	0.29103508	N
Map3k20	0.085986691	0.05763857	8.89E-05	0.00039968	0.100909485	N
Ptp4a2	0.326632488	0.057582825	9.03E-05	0.00040591	2.402122131	N
Sdhc	0.313433677	0.057428645	9.43E-05	0.000423009	1.867908185	N
Lrrc28	0.131897318	0.057316805	9.73E-05	0.00043557	0.276310091	N
Epb41l4aos	0.254350298	0.057144237	0.000102157	0.000456062	0.856214812	N
Edn3	0.074002126	0.057120851	0.000102829	0.000458809	0.090731919	N
Add1	0.169322893	0.057107961	0.000103201	0.000460343	0.434603725	N
Cpeb4	0.030969485	0.057086473	0.000103824	0.000462995	0.018839324	N
Pdk2	0.029487461	0.057030311	0.00010547	0.000470075	0.023386748	N
Gm26724	0.066488231	0.056944419	0.000108034	0.000480712	0.094413166	N
Wif1	0.013924356	0.056929059	0.000108499	0.000482516	0.004114335	N
Unc119	0.231487154	0.056864774	0.000110464	0.000490585	0.81507146	N
Enho	0.092078153	0.056774982	0.000113265	0.000502478	0.140970117	N
Golgb1	0.249766624	0.056739141	0.000114402	0.000507244	0.80359463	N
mt-Nd4l	0.208310932	0.056729472	0.000114711	0.000508335	0.618666089	N
Spg21	0.255553703	0.056686887	0.000116079	0.000513977	0.983542659	N
Map2k5	0.137762795	0.05666917	0.000116652	0.000516377	0.455825032	N
Xpo4	0.192613138	0.056656071	0.000117078	0.00051798	0.667171936	N
Mta1	0.275278433	0.056625461	0.000118079	0.000522124	0.991987874	Y
Nepn	0.013117437	0.056549402	0.000120602	0.000532408	0.004547423	N
Megf9	0.030972433	0.056510484	0.000121912	0.0005379	0.019488956	N
Zfp811	0.074857673	0.056491168	0.000122567	0.000540644	0.107405803	Y
Snrnp25	0.346398147	0.056486181	0.000122737	0.000541246	2.565179731	N
Cirbp	0.281562514	0.056442501	0.000124232	0.000547694	0.92507579	N
Acad10	0.043382866	0.056420507	0.000124992	0.000550894	0.034213945	N
Gm13713	0.033779867	0.056350028	0.000127456	0.000561088	0.02295366	N
Romo1	0.465273087	0.056349422	0.000127478	0.000561088	2.777609355	N
Rabl2	0.247160426	0.056333596	0.000128037	0.000563398	0.875703768	N
Ndufaf8	0.276142673	0.056318551	0.000128571	0.000565443	1.096362061	N
Alas2	0.048804289	0.056291135	0.00012955	0.000568671	0.038977913	N
Ctdnep1	0.192919096	0.05627727	0.000130048	0.000570547	0.881117367	N
Git2	0.086793812	0.056187167	0.000133326	0.000584614	0.172152447	N
Ywhag	0.314471215	0.056167042	0.000134069	0.000587713	2.01147683	N
Tph1	0.013159513	0.056160948	0.000134295	0.000588544	0.003464703	N
Naa38	0.375114379	0.0561431	0.000134958	0.000590969	1.884365526	N
Car4	-0.897719077	0.056142143	0.000134993	0.000590969	1.766565613	N
Lrp3	0.089378866	0.056134977	0.000135261	0.000591979	0.120181897	N
Inppl1	0.147858394	0.056098224	0.000136639	0.000597367	0.31290602	N
Spata31d1a	0.025242784	0.056095892	0.000136726	0.00059759	0.010827198	N
Atp23	0.137833886	0.056085822	0.000137107	0.00059909	0.362061498	N
Snf8	0.379444748	0.056018724	0.000139665	0.00060994	2.649631875	N
Col2a1	0.041363322	0.055996736	0.000140513	0.000613314	0.038761369	N
Fam171b	0.073013652	0.055913402	0.000143771	0.000626695	0.090948463	N
Chd1	0.263293567	0.05583758	0.000146797	0.000639543	1.456907752	N
Pitpnc1	0.155096881	0.05577088	0.000149509	0.000650311	0.320268515	N
Efs	0.149813312	0.055761439	0.000149896	0.000651649	0.251190992	N
Lyplal1	0.12870739	0.055738593	0.000150838	0.000655218	0.231485492	N
Nrxn3	0.016616534	0.055732011	0.000151111	0.000656226	0.006279775	N
Dopey2	0.06490525	0.05572674	0.000151329	0.000656999	0.072325682	N
Arid1a	0.293463822	0.055593228	0.000156963	0.000680549	2.20896492	Y
Rnf144a	0.138747288	0.055592079	0.000157012	0.000680582	0.233434387	N
Rprml	0.020156224	0.055570697	0.000157933	0.00068439	0.007795583	N
Gps2	0.217621467	0.055517005	0.000160267	0.00069395	0.631875271	N
Arhgef10	0.048042083	0.055440026	0.00016367	0.000708121	0.039194456	N
Mageh1	0.186569861	0.055438946	0.000163719	0.000708141	0.520355132	N
Chtop	0.447576556	0.0554327	0.000163998	0.00070916	3.583369424	N
Peak1	0.10715963	0.05541612	0.000164741	0.000712185	0.202252057	N
Telo2	0.154194053	0.055378591	0.000166435	0.000718744	0.488739714	N
Usp24	0.093425129	0.055348358	0.000167812	0.000724496	0.161541793	N
Ssx2ip	0.117410179	0.05534729	0.000167861	0.000724515	0.215244695	N
Eprn	0.023022986	0.055323515	0.000168951	0.000728255	0.017323517	N
Commd8	0.266622586	0.055295404	0.000170249	0.000733266	1.629709831	N
Arhgef10l	0.034552258	0.055263783	0.00017172	0.000739015	0.023386748	N
Rapgefl1	0.022356174	0.055150171	0.000177105	0.000760377	0.010177566	N
Hmg20b	0.22059268	0.055121123	0.000178507	0.000765992	1.077089649	Y
Mapk8	0.173568797	0.055045991	0.000182182	0.000780884	0.516240797	N
Syt12	0.015845816	0.055045327	0.000182215	0.000780884	0.005846687	N
Cep19	0.185856726	0.055045269	0.000182217	0.000780884	0.617583369	N
Kdm5b	0.317354429	0.05503481	0.000182735	0.000782688	1.388479861	N
1700018B08Rik	0.012364553	0.055025898	0.000183177	0.000784374	0.003464703	N
Rpl37	5.277656899	0.054981761	0.00018538	0.00079339	40.7024686	N
Mrps21	0.584274235	0.054916045	0.000188706	0.000806565	3.331745344	N
Zdhhc9	0.055954959	0.054901605	0.000189445	0.000809508	0.074058034	N
Chmp4b	0.299760856	0.054824344	0.000193442	0.000824854	2.290818536	N
Klhl13	0.077583284	0.054810285	0.000194178	0.000827775	0.121914249	N
Vwc2	0.018902677	0.054767627	0.000196426	0.000836703	0.008012126	N
Carf	0.051528146	0.054662435	0.000202077	0.000859195	0.054352534	Y
5031425E22Rik	0.095158249	0.054632496	0.000203712	0.000865472	0.171719359	N
Dcun1d5	0.252670682	0.054563988	0.000207503	0.000880653	3.92940667	N
Gja1	0.387852416	0.054542796	0.000208688	0.000885455	2.982026851	N
Cpa1	0.013237904	0.054535941	0.000209073	0.000886427	0.004330879	N
Mrpl34	0.65809205	0.054501689	0.000211007	0.000894124	4.443482027	N
Phf21a	0.132655845	0.054382271	0.000217879	0.000922044	0.357514075	N
Tmem132d	0.013242779	0.054258454	0.000225226	0.000950667	0.004114335	N
Ell2	0.05861841	0.054250142	0.000225728	0.000952532	0.053486358	N
Ssr1	0.337502423	0.054243686	0.000226118	0.000953931	2.064746644	N
Rpl37a	4.363998465	0.054175697	0.000230266	0.000970926	42.66673885	N
D3Ertd751e	0.081744607	0.054152128	0.00023172	0.000975541	0.160025985	N
Chp1	0.216538483	0.05413641	0.000232695	0.000979138	0.741446514	N
Gng7	0.020321429	0.05408308	0.000236031	0.000991892	0.008661758	N
Bcar3	0.037237898	0.054069958	0.000236859	0.000994856	0.055651797	N
Gm16136	0.032195222	0.054056682	0.000237699	0.00099787	0.017756605	N
Rbm7	0.32459814	0.054031278	0.000239315	0.001003874	1.899956691	N
Chrac1	0.347297324	0.053952845	0.000244368	0.001022696	1.373754872	N
Hmga1	0.293519146	0.053949326	0.000244597	0.001023391	1.524902555	Y
Mrps24	0.325412224	0.053866265	0.000250062	0.001044376	3.232135123	N
Hs2st1	0.153870796	0.053859405	0.000250518	0.001046013	0.449545258	N
Rpp25l	0.312689858	0.053825108	0.000252812	0.001054778	1.536162841	N
Sobp	0.031179753	0.053818749	0.000253239	0.00105629	0.022087484	N
Plagl2	0.142044163	0.053789891	0.000255188	0.001063598	0.295582503	Y
Tmem263	0.103196418	0.053706433	0.000260902	0.001086021	0.238847986	N
Samd4	0.060071073	0.05367486	0.000263094	0.001094028	0.065829363	N
Fxyd1	0.024720441	0.053667934	0.000263578	0.001095758	0.01255955	N
Rbmxl1	0.548638763	0.053640678	0.000265488	0.001103134	4.107405803	N
Trappc2l	0.275758856	0.053622319	0.000266782	0.001107944	1.189692508	N
Brd2	0.299908736	0.053575385	0.000270116	0.001121216	1.861411867	N
Ski	0.137854956	0.0535076	0.000275001	0.001139752	0.353183196	N
Gm26699	0.148998006	0.053505713	0.000275138	0.00114003	0.327197921	N
Huwe1	0.251876937	0.053466172	0.000278028	0.001150535	1.176266782	N
Bcl2l1	0.174658157	0.053334622	0.000287845	0.001186932	0.404937202	N
Nxt1	0.378787134	0.053293539	0.000290977	0.001198935	2.747726288	N
Upk3bl	0.028499725	0.053278	0.00029217	0.001203545	0.021437852	N
Smug1	0.057593573	0.053253524	0.000294058	0.00121071	0.073408402	N
Casp6	0.178275987	0.053233417	0.000295618	0.001216824	0.631875271	N
Ube2n	0.649431213	0.053173312	0.000300327	0.00123402	8.908401906	N
Rps23	6.119094624	0.053159225	0.000301441	0.00123797	82.75833694	N
Nsa2	0.332056578	0.053138947	0.000303051	0.001243954	2.860762235	N
Ahcyl2	0.105263481	0.053133316	0.000303499	0.001245167	0.212646167	N
Zfp445	0.174127626	0.053085784	0.00030731	0.001260165	0.438068428	Y
Smim8	0.163120636	0.053015113	0.000313059	0.001281476	0.544391511	N
Cbfb	0.208164819	0.053012922	0.000313239	0.001281889	0.848419229	Y
Sdhd	0.45090685	0.05298025	0.000315932	0.00129226	3.809224773	N
Atp1b3	0.269693928	0.052866149	0.000325508	0.001329756	1.851234301	N
Slc35b2	0.22459878	0.052763806	0.000334327	0.001363045	1.058250325	N
Slc16a6	0.066404671	0.052761665	0.000334514	0.001363465	0.090948463	N
Jrkl	0.068945989	0.052731402	0.000337166	0.001373585	0.067778259	N
Dynll2	0.292424923	0.052727441	0.000337514	0.00137466	2.080770896	N
Nlgn2	0.063102196	0.052690369	0.000340793	0.001386277	0.087483759	N
Atp5e	0.712283288	0.052678501	0.000341848	0.001390224	5.472282373	N
Rcan1	0.184611306	0.052646631	0.000344699	0.001401144	0.481593764	N
Timm22	0.272118919	0.052646551	0.000344706	0.001401144	2.209831096	N
Lrrn1	0.056771992	0.052644749	0.000344868	0.001401452	0.053269814	N
Cped1	0.017660192	0.052617055	0.000347364	0.001411242	0.006496319	N
Map3k1	0.106880789	0.052593584	0.000349493	0.001419182	0.205500217	N
Bola3	0.340688687	0.052571095	0.000351544	0.001426798	2.147249892	N
Tardbp	0.39299691	0.052514226	0.000356781	0.001445527	3.671069727	N
Sall2	0.106506759	0.052487396	0.000359277	0.001455277	0.203334777	Y
3110062M04Rik	0.137686633	0.052444029	0.000363346	0.001470659	0.268081421	N
Nt5m	0.113004784	0.052437761	0.000363937	0.001472321	0.322000866	N
Fgf16	0.009405294	0.052347462	0.000372561	0.001506085	0.00216544	N
Redrum	0.008753434	0.052298785	0.000377289	0.001522547	0.001732352	N
Setd2	0.165752799	0.052284424	0.000378695	0.00152784	0.519055868	N
Ube2j2	0.205380576	0.05220534	0.000386522	0.001557103	3.139887397	N
Cbx8	0.041565067	0.052182133	0.000388848	0.001565696	0.048072759	N
Etfrf1	0.161358485	0.052160103	0.000391068	0.001574244	0.415114768	N
Mgat2	0.217416723	0.052091568	0.000398049	0.001600367	0.967085318	N
Ss18l2	0.312785009	0.052083107	0.000398919	0.001603468	1.068211347	N
Rsl24d1	0.264541376	0.052021645	0.000405292	0.001626269	2.518189693	N
Dctn1	0.119603377	0.051987978	0.000408823	0.001639628	0.317453443	N
Rxra	0.068966792	0.051965106	0.000411238	0.001648908	0.09246427	Y
Chst15	0.020529449	0.051946675	0.000413194	0.001656342	0.016240797	N
Tia1	0.36421182	0.051897719	0.000418432	0.001676098	1.648765699	N
Hykk	0.042183383	0.051882527	0.000420069	0.001681829	0.046340407	N
Gm266	0.020824999	0.051825957	0.000426221	0.001704361	0.011260286	N
Rtn1	0.067905666	0.05180904	0.000428077	0.00171097	0.083369424	N
Platr17	0.07672224	0.05179765	0.000429331	0.00171553	0.113035946	N
Myo5a	0.0786595	0.051775453	0.000431784	0.001724485	0.166089216	N
Atox1	0.581450486	0.051752933	0.000434287	0.001733627	4.007362495	N
Rplp1	7.855254935	0.051745153	0.000435154	0.001735812	82.38501516	N
Cdkn2c	0.027667267	0.051741789	0.00043553	0.001736884	0.017973149	N
Gtf2h5	0.340477521	0.051725892	0.000437309	0.001743553	3.494369857	N
Eri3	0.301310013	0.051715119	0.000438519	0.00174775	1.13295799	N
Mat2a	0.59471889	0.051693345	0.000440973	0.001756869	5.180814205	N
Ccng1	0.184821349	0.051667369	0.000443918	0.001767836	0.460805544	N
Six5	0.056372659	0.05164135	0.000446886	0.001778248	0.065612819	Y
Ppp1r2	0.360442891	0.051637037	0.00044738	0.001779777	2.305110437	N
Fsd1l	0.043169994	0.051596456	0.000452051	0.00179748	0.046123863	N
Boc	0.06119622	0.051588986	0.000452916	0.001800478	0.090948463	N
Gsn	0.045762432	0.051577056	0.0004543	0.00180554	0.036595929	N
Angpt1	0.011675093	0.051570903	0.000455015	0.0018075	0.004763967	N
Igfbp2	0.607566005	0.05152651	0.000460209	0.001826346	2.597661325	N
Celf1	0.301273015	0.051518671	0.000461132	0.001829561	1.916197488	N
Actc1	0.077589449	0.051514787	0.00046159	0.001830768	0.173884799	N
Zgrf1	0.059494345	0.051505997	0.000462627	0.001833705	0.117799913	N
Rhobtb1	0.032205052	0.051472098	0.00046665	0.001847397	0.024902555	N
Tug1	0.198640585	0.05145791	0.000468343	0.001853421	0.601992204	N
Hist1h1e	0.166431973	0.051457439	0.000468399	0.001853421	0.400173235	N
Rpl8	2.952463448	0.051445259	0.000469858	0.001857835	83.4857081	N
Synj2	0.012852459	0.051443124	0.000470114	0.001858396	0.004330879	N
Cpne7	0.039663804	0.05141866	0.000473057	0.001868669	0.03009961	N
Slc25a4	-0.140545114	0.051407693	0.000474383	0.001873448	8.215894327	N
Reep1	0.0460575	0.051394769	0.000475949	0.001879176	0.051754006	N
Zfyve9	0.112415118	0.051370787	0.000478867	0.001888785	0.279991338	N
Itpkb	0.02768417	0.051370001	0.000478963	0.001888785	0.0197055	N
Sulf2	0.143397043	0.051345013	0.000482023	0.001900389	0.309008229	N
Ndufb10	0.357618423	0.051308923	0.000486473	0.001916078	4.111303595	N
Foxd2	0.013296381	0.051303413	0.000487156	0.001918303	0.003248159	Y
Fads2	0.055067126	0.051273292	0.000490905	0.001932597	0.052187094	N
Dek	0.633948888	0.051269448	0.000491386	0.001934021	8.894326548	N
Cbr3	0.110405367	0.051268486	0.000491506	0.001934026	0.218492854	N
Prss12	0.025974764	0.051245779	0.000494353	0.001943818	0.024686011	N
Wfikkn2	0.010512124	0.051171534	0.00050377	0.001978932	0.003031615	N
Stk11	0.194820787	0.051131183	0.000508958	0.001997863	1.213079255	N
Arid2	0.181387517	0.051082266	0.000515314	0.002020861	0.64660026	Y
Hhex	0.055429997	0.051077455	0.000515943	0.002022841	0.076223473	Y
Psma8	0.023645222	0.051065805	0.000517469	0.002027847	0.015158077	N
Tnfaip8l1	0.023603893	0.051064587	0.000517629	0.002027984	0.014508445	N
Ccdc6	0.149039604	0.051051246	0.000519383	0.002033874	0.361844955	N
Gabarap	0.28277844	0.051021326	0.000523336	0.002048367	2.733217843	N
Armcx2	0.270964447	0.051007175	0.000525215	0.002054733	0.889562581	N
Thap3	0.097933494	0.050974409	0.000529591	0.002071353	0.336509311	Y
Cd247	0.008951831	0.050962218	0.000531227	0.002077254	0.00216544	N
Polr3gl	0.046884506	0.050912764	0.000537915	0.002102394	0.069294067	N
Tarbp2	0.307773161	0.050911332	0.00053811	0.00210265	1.740580338	N
Zdhhc3	0.18883843	0.050906916	0.000538711	0.002104493	1.256821135	N
Egfl7	0.137812101	0.05085093	0.000546387	0.002131555	0.862061498	N
Mapk1ip1l	0.194836118	0.050850656	0.000546425	0.002131555	1.671719359	N
Dmrt3	0.013038058	0.050801611	0.000553233	0.002157078	0.003681247	Y
Zfp846	0.095721079	0.050744761	0.000561224	0.002186138	0.210913816	Y
Cks2	1.118909089	0.050727447	0.000563679	0.002195175	9.131009095	N
1-Sep	0.086166787	0.050723581	0.000564228	0.002196263	0.144651364	N
Cthrc1	0.151839054	0.050669188	0.000572013	0.002223902	0.250324816	N
Tmem222	0.185591971	0.050664653	0.000572666	0.00222591	1.141836293	N
Plxna4	0.031303179	0.050627051	0.000578112	0.002245466	0.021004764	N
Dpf3	0.02074277	0.050552103	0.00058911	0.002285223	0.0197055	N
Sptbn2	0.04399418	0.050551555	0.000589191	0.002285223	0.039411	N
Mef2d	0.054709772	0.050524366	0.000593229	0.00229924	0.074491122	Y
E130307A14Rik	0.051582851	0.05052109	0.000593718	0.002300037	0.09138155	N
Dpyd	0.017013006	0.050492329	0.000598021	0.002315603	0.007145951	N
Rtl6	0.047856318	0.050470047	0.000601374	0.002328034	0.075140754	N
Ttc14	0.199816577	0.050446998	0.000604861	0.002339863	0.964919879	N
Rexo1	0.210022914	0.050419468	0.000609052	0.002354391	0.750108272	N
Arhgap5	0.187432763	0.050356456	0.000618744	0.002390721	0.877003032	N
Mgat5	0.044475493	0.050352683	0.000619329	0.002392413	0.045474231	N
Gm11335	0.025546368	0.050310984	0.000625827	0.002416368	0.017106973	N
Zfp157	0.134404977	0.050305385	0.000626705	0.002418606	0.330012993	Y
Mrps26	0.224197963	0.050281889	0.000630399	0.002430556	2.02078822	N
Ankra2	0.130789386	0.050209667	0.000641882	0.002472483	0.31398874	N
Pde3b	0.096648094	0.050176439	0.00064723	0.002490134	0.190991771	N
Fbf1	0.063528773	0.050117003	0.000656899	0.002523754	0.110004331	N
R3hdm4	0.183478385	0.050090049	0.000661329	0.002539571	0.825249026	N
Cep295	0.137852091	0.050088234	0.000661628	0.00254012	0.371372889	N
Paqr5	0.01014054	0.050084462	0.00066225	0.002541309	0.003031615	N
Txnl4a	0.411647157	0.050071032	0.00066447	0.002549227	4.663490689	N
Zmat5	0.210748605	0.050053039	0.000667456	0.002560076	1.000866176	N
Zfp512b	0.054453803	0.050048893	0.000668145	0.002562117	0.067345171	Y
Urah	0.079634028	0.05004302	0.000669123	0.002565262	0.117150282	N
Hs3st3a1	0.026294092	0.050009246	0.000674774	0.002584487	0.026418363	N
Nrbp2	0.017316181	0.049930412	0.000688136	0.002629471	0.008445214	N
Srsf3	1.742723282	0.049919919	0.000689933	0.002635718	24.02555219	N
Arxes2	0.244786874	0.049768887	0.000716285	0.002732525	0.752057168	N
Ssna1	0.295114449	0.0497453	0.000720483	0.002745977	2.343438718	N
Tesk1	0.079368173	0.049664907	0.000734967	0.002797244	0.156777826	N
Ubr3	0.071094801	0.049663327	0.000735254	0.002797683	0.162624513	N
Emc10	0.398733168	0.049600842	0.000746702	0.002837922	2.767648333	N
Tmem121b	0.021069198	0.049593973	0.00074797	0.002842078	0.013425725	N
Prdx6	0.616496204	0.049571651	0.000752106	0.002855125	12.27695972	N
Plpp5	0.067696991	0.049553998	0.000755392	0.00286618	0.126245128	N
Usp54	0.054229661	0.049550139	0.000756112	0.002867654	0.074274578	N
Pcgf3	0.103947631	0.04954893	0.000756338	0.002867841	0.326115201	N
Ankrd50	0.064985395	0.049530949	0.000759703	0.002878585	0.161974881	N
Asxl3	0.028770713	0.049473682	0.000770511	0.0029175	0.027067995	N
1700001L05Rik	0.015844125	0.049458093	0.000773478	0.002928052	0.006929407	N
Sema3a	0.016584857	0.049422393	0.000780313	0.002951862	0.006712863	N
Cuta	0.353766503	0.049408116	0.000783061	0.002960883	2.413165873	N
Nedd9	0.028351989	0.049389048	0.000786747	0.002973771	0.025985275	N
Zfp414	0.134024295	0.049378997	0.000788696	0.002979415	0.432871373	Y
Fam117a	0.092017894	0.049368771	0.000790683	0.002986229	0.157210914	N
Ubap2	0.236090765	0.049366611	0.000791104	0.002987124	1.048938935	N
Zfp423	0.091930895	0.049332586	0.000797754	0.00300874	0.174317887	Y
Fam107b	0.07594991	0.049320605	0.000800107	0.003016218	0.135556518	N
Dnah1	0.018730482	0.049304107	0.000803359	0.003026372	0.009744478	N
Deup1	0.029400994	0.049292312	0.000805692	0.003033753	0.021004764	N
Slc35d2	0.035154342	0.049288087	0.000806529	0.003036201	0.038761369	N
Eif4g2	0.589248848	0.049285982	0.000806946	0.003037069	10.10350801	N
Mcoln2	0.013087124	0.049253871	0.000813337	0.003058999	0.004114335	N
Mrps15	0.344815314	0.049211346	0.000821873	0.003088959	2.152663491	N
Cdc25b	0.048542542	0.049173961	0.000829446	0.0031167	0.067994803	N
Hyal1	0.037394618	0.049160437	0.000832201	0.003124887	0.042009528	N
Taf13	0.195378408	0.049147688	0.000834806	0.003133946	1.017323517	N
Hcfc1	0.189356166	0.049132275	0.000837966	0.003144355	0.942182763	N
Blcap	0.121826108	0.04912973	0.000838489	0.003145591	0.276310091	N
Fkbp14	0.059749876	0.049110092	0.000842533	0.003160034	0.071459506	N
Lipt2	0.139680558	0.049096785	0.000845284	0.003168888	0.368557817	N
Uncx	0.009418138	0.049093776	0.000845907	0.003170494	0.002598528	Y
Taf1d	0.335408275	0.049088752	0.000846948	0.003173665	2.200303162	N
Gm17745	0.008120801	0.049031006	0.000859004	0.003215874	0.001948896	N
Eif1ad	0.221941468	0.048987618	0.000868166	0.003247185	1.699870074	N
Il4ra	0.017141018	0.048982292	0.000869297	0.00324992	0.008445214	N
Slf1	0.08033311	0.04897899	0.000869999	0.003251795	0.266998701	N
Tlk1	0.142992505	0.048971469	0.000871599	0.003257029	0.453876137	N
Cit	0.186317381	0.048967904	0.000872359	0.003259119	0.519922044	N
Isca2	0.226165657	0.048958867	0.000874287	0.003264822	0.776959723	N
Ankrd9	0.063164548	0.048954114	0.000875303	0.003267865	0.083585968	N
Hecw2	0.030232463	0.048942181	0.000877858	0.003276652	0.024252923	N
Pin1	0.120769409	0.04887251	0.000892915	0.003327504	7.07492421	N
Cbx1	0.820589168	0.04884289	0.000899388	0.003350858	8.207232568	N
Reep6	0.045830693	0.048833743	0.000901396	0.003356801	0.048722391	N
Mrc1	0.010835819	0.048823714	0.000903602	0.003363475	0.003248159	N
Runx2os1	0.012701225	0.048758333	0.000918107	0.003415124	0.004763967	N
Mdfi	0.042964535	0.048749355	0.000920116	0.00342103	0.194239931	N
2410004I01Rik	0.053834212	0.048737584	0.000922756	0.00343006	0.084452144	N
Prss23	0.038452726	0.048694952	0.000932375	0.003462649	0.027934171	N
Raf1	0.264270182	0.048646456	0.00094343	0.003500508	0.968601126	N
1810041L15Rik	0.014716044	0.048639785	0.00094496	0.003504586	0.006279775	N
Jsrp1	0.03663835	0.048626356	0.000948047	0.003513632	0.043525336	N
Irgm2	0.01706057	0.048589901	0.000956475	0.003540025	0.007795583	N
AC101921.1	0.008594074	0.048529251	0.000970651	0.00358596	0.00216544	N
Phf3	0.160665837	0.048514485	0.000974131	0.003596367	0.742745777	N
Eda2r	0.02164346	0.04851007	0.000975174	0.0035994	0.01039411	N
Nde1	0.261285013	0.048426382	0.000995139	0.003668928	1.730186228	N
6430503K07Rik	0.006565075	0.048414024	0.00099812	0.003677414	0.001299264	N
1110038F14Rik	0.270042047	0.048405837	0.001000098	0.003683035	1.369857081	N
Sik2	0.052235913	0.04839815	0.00100196	0.003689054	0.07384149	N
Camk2n1	0.107740106	0.048380979	0.001006129	0.003702727	0.163923777	N
Mfap2	0.279911409	0.048349032	0.001013929	0.003727214	0.661108705	N
Asb16	0.015643146	0.048344057	0.001015148	0.003730853	0.005846687	N
Arid4b	0.201134977	0.048337325	0.001016801	0.003735238	0.813555652	Y
Ppm1n	0.050168846	0.048324277	0.001020011	0.003745338	0.049372023	N
Dnm1	0.028185917	0.048318322	0.001021479	0.003749882	0.020138588	N
Colec11	0.015866298	0.048297918	0.001026524	0.003765707	0.015374621	N
Evi5l	0.029903837	0.0482756	0.001032069	0.003783633	0.022087484	N
Ilf3	0.232347686	0.048265692	0.00103454	0.003790126	1.283239498	N
Nipbl	0.19296847	0.04825699	0.001036714	0.003797237	1.217626678	N
Nmrk1	0.057691113	0.048250497	0.001038339	0.003801476	0.067994803	N
Pdp1	0.047959782	0.048242318	0.00104039	0.003808126	0.050671286	N
Sap30	0.31880552	0.048188769	0.001053907	0.003854133	1.562148116	N
Tomm5	0.137182541	0.048167738	0.00105926	0.003871097	6.310524036	N
Uqcr10	0.731953338	0.048146511	0.001064689	0.003888314	6.480944132	N
Acaa2	0.111628055	0.048081599	0.001081449	0.003943325	0.326764833	N
Fam204a	0.187347325	0.048016303	0.001098555	0.003996734	0.75985275	N
Ppfia3	0.032175863	0.047985935	0.001106595	0.004023285	0.030532698	N
Krit1	0.173151363	0.047949743	0.001116249	0.004055501	0.758120398	N
3425401B19Rik	0.012433247	0.047948978	0.001116454	0.004055501	0.004763967	N
Rgmb	0.068521914	0.047938233	0.001119335	0.004065059	0.103724556	N
Pla2r1	0.012256127	0.047922774	0.001123493	0.004078336	0.004980511	N
Flywch2	0.219985259	0.047913262	0.001126058	0.004086735	0.628843655	N
Cldn10	0.019394356	0.047909189	0.001127158	0.004089815	0.011260286	N
Gm16863	0.010909785	0.047879188	0.001135292	0.004114737	0.004330879	N
5-Mar	0.334964755	0.047861952	0.001139989	0.004129001	2.696188826	N
Cpox	0.227391552	0.047816354	0.001152503	0.004172468	0.535080121	N
B3galnt1	0.048212738	0.047708918	0.001182492	0.004275324	0.064963188	N
Tmem138	0.240667341	0.047676395	0.001191711	0.004305784	0.904720658	N
4930579G24Rik	0.173233404	0.047642032	0.001201524	0.004338347	0.427890862	N
Ago1	0.096146069	0.047619392	0.00120803	0.004358934	0.151797315	N
Cadps2	0.018217256	0.047597905	0.001214234	0.004377436	0.00931139	N
Zdhhc21	0.088398463	0.047577428	0.001220175	0.004395929	0.199003898	N
Pmf1	0.36801135	0.047534509	0.001232713	0.004438149	3.202901689	N
Crtc3	0.049740865	0.047505407	0.001241282	0.004464058	0.092680814	N
Homer1	0.114612724	0.047502809	0.00124205	0.004465831	0.33477696	N
Fam20c	0.015457382	0.047443639	0.001259652	0.004521378	0.008012126	N
Slc17a7	0.028422696	0.047426329	0.001264845	0.004537043	0.019488956	N
Plxnb2	0.09162739	0.047425326	0.001265147	0.004537043	0.344521438	N
Zfp317	0.079631808	0.047425136	0.001265204	0.004537043	0.226504981	Y
Cib2	0.061906143	0.047386924	0.00127674	0.004573369	0.093763534	N
Ado	0.267003171	0.047370075	0.001281858	0.004590689	1.049588566	N
Irx6	0.014499124	0.047363518	0.001283855	0.004596828	0.005630143	Y
Rptor	0.100147714	0.047362184	0.001284261	0.004597271	0.209614552	N
Atf5	0.135400343	0.047353571	0.001286889	0.004605664	0.330662625	Y
H2afy	0.448510011	0.047337027	0.001291951	0.004621745	3.668904288	N
Sgpp1	0.062320814	0.047335813	0.001292323	0.004622059	0.086834127	N
Cdkn1b	0.069530602	0.04731938	0.00129737	0.00463909	0.133174534	N
Gm11615	0.026199625	0.047313241	0.001299261	0.004643857	0.019488956	N
Abca2	0.019555973	0.047211888	0.001330837	0.0047504	0.010827198	N
Gsk3b	0.26614936	0.047210658	0.001331224	0.00475074	1.224339541	N
Mbnl1	0.061784893	0.047174219	0.001342752	0.004783479	0.117583369	N
Hjurp	0.239817769	0.047152736	0.001349591	0.004803237	1.026634907	N
Ablim2	0.01817647	0.047142087	0.001352993	0.004813634	0.008445214	N
Erg28	0.255166025	0.047111568	0.001362786	0.004845297	1.663057601	N
Zfp638	0.188324638	0.047105045	0.001364888	0.004851709	0.805543525	N
Dcpp1	0.030232965	0.047075434	0.001374467	0.004881489	0.016240797	N
Lmo4	0.284921184	0.047072937	0.001375277	0.004883301	1.214161975	N
Zmat3	0.087382084	0.047062178	0.001378775	0.004893582	0.238631442	Y
Phospho2	0.16202373	0.047052649	0.001381879	0.00490353	0.427890862	N
Tspan6	0.471124679	0.047048504	0.001383231	0.004906496	3.109787787	N
AC110166.1	0.029269801	0.047047935	0.001383417	0.004906496	0.023603291	N
Ankrd12	0.076495652	0.047047314	0.00138362	0.004906496	0.153962754	N
Sesn3	0.15387009	0.047013736	0.001394624	0.004942282	0.360545691	N
Tjp1	0.107743041	0.046980017	0.001405755	0.004977389	0.479428324	N
Pkn2	0.259472675	0.046973319	0.001407976	0.004983082	1.254222607	N
Ulk3	0.037348606	0.046966496	0.001410241	0.004990014	0.038544825	N
Prkar2b	0.062014071	0.046948811	0.001416129	0.005007579	0.284971849	N
Mrpl30	0.268112136	0.046878138	0.001439886	0.005084948	3.088999567	N
Nudt21	0.605330292	0.046822244	0.001458934	0.005148556	7.366392378	N
Rtl4	0.011464307	0.046808337	0.001463709	0.005161233	0.004114335	N
Msra	0.129225028	0.046795301	0.001468198	0.005175941	0.34625379	N
Tmem108	0.073373715	0.04675886	0.001480815	0.005214766	0.185145084	N
Rprd1a	0.199077649	0.046745294	0.001485538	0.005225737	0.770030316	N
Itch	0.138567934	0.046728513	0.001491398	0.00524295	0.435686444	N
Zmym4	0.147644799	0.046711956	0.001497201	0.005262213	0.448245994	N
Insig2	0.167726929	0.046706155	0.00149924	0.005268238	0.494802945	N
Trappc6b	0.165914178	0.046701267	0.001500959	0.00527314	0.823733218	N
Fam168a	0.077376144	0.046677385	0.001509386	0.005297022	0.187743612	N
Cdk5rap2	0.123343777	0.046657679	0.001516372	0.005320391	0.388479861	N
Klf7	0.096653979	0.046588474	0.001541143	0.005399148	0.183412733	Y
Tmem250-ps	0.126271037	0.046580874	0.001543886	0.005407022	0.337592031	N
Pabpn1	0.163164159	0.046580403	0.001544056	0.005407022	0.647033348	N
Myo16	0.006837158	0.046564598	0.001549775	0.005423545	0.001515808	N
Fchsd2	0.086562975	0.046563164	0.001550295	0.005424197	0.15807709	N
Plce1	0.036342402	0.046556072	0.001552868	0.005432031	0.033780858	N
Dyrk2	0.097586663	0.046465709	0.001586003	0.00554317	0.251190992	N
Cyba	0.167862893	0.046461755	0.001587468	0.005547097	0.567561715	N
Kcnk5	0.049604498	0.046412116	0.001605961	0.005608103	0.07384149	N
Fn3k	0.014106047	0.046392562	0.001613301	0.005628897	0.007145951	N
Hivep3	0.016444769	0.046284111	0.001654569	0.005762991	0.008661758	Y
Snhg11	0.203384491	0.046238497	0.001672215	0.005821959	0.488090082	N
Syp	0.018220873	0.046217579	0.001680365	0.005847828	0.010177566	N
Trpv2	0.009938127	0.046195618	0.00168896	0.005872713	0.003248159	N
Epc1	0.125161848	0.046187769	0.001692042	0.005880984	0.279991338	N
Ctr9	0.144125427	0.046183251	0.001693818	0.005885829	0.517540061	N
Mier1	0.159902373	0.046174288	0.001697348	0.005895573	0.671069727	Y
Zfand1	0.172469773	0.046170529	0.00169883	0.00589946	0.598527501	N
Gltp	0.241212681	0.046131387	0.001714333	0.005948216	1.026201819	N
2810032G03Rik	0.021985311	0.046125886	0.001716522	0.005954541	0.015158077	N
Tomm22	0.377475867	0.046123914	0.001717307	0.005955994	7.809657861	N
Etnk1	0.085052361	0.046089324	0.001731138	0.006002681	0.277176267	N
Evi5	0.117658492	0.046065154	0.001740863	0.006032543	0.551754006	N
Ide	0.20528883	0.046045433	0.001748835	0.006055005	0.624296232	N
Josd2	0.171359905	0.046020517	0.001758955	0.006086155	0.496318753	N
Senp6	0.242653785	0.045969059	0.001780026	0.006151209	1.52187094	N
Chst8	0.013127564	0.04591388	0.001802878	0.006226208	0.006712863	N
Fads3	0.017512168	0.045911079	0.001804045	0.006228917	0.02187094	N
Dock7	0.068961287	0.045889429	0.00181309	0.006257488	0.294283239	N
Fam122a	0.125958341	0.045858737	0.001825984	0.006299315	0.405803378	N
Pard3	0.123929254	0.045836103	0.001835547	0.006330961	0.496968385	N
Rpl26	3.856739711	0.045822265	0.001841416	0.006349857	65.66089216	N
Kctd12	0.032335179	0.045796191	0.001852521	0.006386343	0.032048506	N
Gm973	0.019051686	0.045778493	0.001860094	0.006410189	0.011260286	N
Mpdz	0.124240097	0.045776069	0.001861133	0.006412411	0.330012993	N
Stx6	0.145012202	0.045721812	0.00188454	0.006488931	0.615851018	N
Ap4m1	0.115750426	0.045711032	0.001889222	0.006503676	0.255521871	N
Jakmip1	0.058072955	0.045678608	0.001903371	0.006545454	0.063663924	N
Arg1	0.254390869	0.045656498	0.001913074	0.006576041	0.389129493	N
Ranbp9	0.081812761	0.045599003	0.001938521	0.006655069	0.185145084	N
Mmgt1	0.081158297	0.045532826	0.001968194	0.006746966	0.194673019	N
Acsl1	0.0534199	0.045520055	0.001973968	0.006765334	0.089865743	N
Zfp579	0.08098028	0.045457891	0.002002297	0.006850872	0.145084452	Y
D16Ertd472e	0.115986037	0.045382873	0.00203698	0.006957826	0.298614119	N
Frmd4a	0.093372285	0.045379477	0.002038563	0.006961772	0.189692508	N
Vpreb3	0.017236604	0.045377194	0.002039628	0.006963946	0.009094846	N
Dcaf5	0.061953029	0.04533342	0.002060144	0.00702809	0.107189259	N
C130013H08Rik	0.050382731	0.045321708	0.002065665	0.007045447	0.063880468	N
Dcpp3	0.032252183	0.045310943	0.002070752	0.007061315	0.023170204	N
Sh2b2	0.063646449	0.045284332	0.002083376	0.007102874	0.102641836	N
Aamdc	0.11588073	0.045277847	0.002086463	0.007108926	0.364010394	N
Mid1	0.104521986	0.045251997	0.00209881	0.007149497	0.28280641	N
Afap1	0.067013514	0.045212748	0.002117685	0.007210773	0.10285838	N
Tmub1	0.063188574	0.045194276	0.002126622	0.007239687	0.139887397	N
Mis18a	0.263202126	0.045163233	0.002141719	0.007286505	1.255305327	N
Tpst1	0.170708315	0.045144431	0.00215091	0.007313185	0.746427025	N
Kcnk2	0.043975305	0.045077295	0.002184026	0.007418025	0.044608055	N
2810006K23Rik	0.188643109	0.045021704	0.002211801	0.007510791	0.654179298	N
Wipf1	0.057505375	0.044982843	0.002231408	0.007567889	0.090731919	N
A630072M18Rik	0.048718889	0.044972471	0.002236668	0.007584147	0.078388913	N
Tmem216	0.114572017	0.044960656	0.002242674	0.007602926	0.833477696	N
Efna2	0.115293787	0.044935615	0.002255451	0.007644649	0.302944998	N
Gtf2a1	0.15123287	0.044918041	0.002264458	0.007667186	0.36271113	N
Cnot4	0.190289913	0.044884205	0.002281893	0.007719788	0.724772629	N
Nme4	0.240223615	0.044803172	0.002324148	0.007849672	1.734950195	N
Zzz3	0.15968628	0.044780242	0.002336234	0.007883942	0.558683413	Y
Plekhf1	0.047506891	0.044759149	0.002347403	0.007918431	0.075573841	N
Hectd2	0.032090294	0.044741336	0.002356873	0.007945344	0.032481594	N
Sp7	0.022641604	0.044739429	0.002357889	0.007947121	0.016890429	Y
Iffo2	0.026169575	0.044724735	0.00236573	0.007966945	0.035513209	N
Dennd4a	0.037907941	0.044703392	0.002377162	0.008002127	0.043958424	N
Col5a1	0.034955251	0.044692559	0.002382984	0.008018405	0.053486358	N
Ctdspl	0.042988148	0.044680756	0.002389341	0.008038134	0.064097012	N
Ypel2	0.021280688	0.044658297	0.002401483	0.008073967	0.015158077	N
Ccdc90b	0.211421188	0.044648669	0.002406704	0.008089851	0.793633608	N
Cul3	0.113008722	0.044642716	0.002409939	0.008099048	0.648549155	N
Stradb	0.049905551	0.044612278	0.002426536	0.008151456	0.10177566	N
Sgk2	0.013478212	0.04458431	0.002441879	0.008194532	0.005413599	N
Sh3rf1	0.067770184	0.044561993	0.002454185	0.00823413	0.110220875	N
Gdf2	0.00680648	0.044550903	0.002460322	0.008253016	0.001948896	N
Ube2s	1.096957538	0.044503681	0.002486609	0.008336035	23.89562581	N
Grm8	0.02665954	0.044486909	0.002496007	0.008364093	0.019272412	N
Spc24	0.558035682	0.044469671	0.0025057	0.008393115	3.825249026	N
Zfp619	0.01678072	0.044463671	0.002509082	0.008402711	0.009744478	Y
Gcnt2	0.047562249	0.044457178	0.002512747	0.008411519	0.063014292	N
Mrps18a	0.228932816	0.044448497	0.002517654	0.00842621	1.977479428	N
Gm14418	0.038262272	0.044443525	0.002520468	0.008433893	0.059549589	Y
Mrps12	0.218076799	0.044439931	0.002522504	0.008437234	3.249242096	N
G430095P16Rik	0.013258953	0.044412898	0.002537868	0.008485131	0.005846687	N
Cnep1r1	0.139221716	0.044408132	0.002540585	0.008490724	0.624079688	N
Nap1l5	0.037774437	0.044384995	0.002553816	0.008524429	0.052836726	N
Tmem44	0.031203172	0.044266395	0.002622629	0.008737976	0.041792984	N
Snx33	0.051320552	0.044246932	0.002634082	0.008772541	0.072109138	N
Foxd3	0.005470896	0.044190964	0.002667272	0.008877621	0.00108272	Y
Dmac1	0.327399766	0.044147338	0.002693408	0.008960942	2.115201386	N
Lima1	0.040403965	0.044141	0.002697224	0.008971802	0.044824599	N
Mtfr1l	0.16953037	0.044129312	0.002704276	0.008989546	0.959289736	N
Ankrd34a	0.017004311	0.044129281	0.002704294	0.008989546	0.00822867	N
Ttll7	0.029727023	0.044119142	0.002710424	0.009004656	0.03226505	N
Fcor	0.061625109	0.044098882	0.002722711	0.009041782	0.105889996	N
Snrpd3	0.418483829	0.044073473	0.002738193	0.009089482	7.875703768	N
Ccdc8	0.093926946	0.044071451	0.002739429	0.009089872	0.239714162	N
Rapgef1	0.09244563	0.044056016	0.002748877	0.0091175	0.299696838	N
Prdx2	1.106562416	0.04403884	0.002759425	0.009148754	14.97228237	N
Mtfp1	0.094384396	0.043987594	0.002791117	0.009243517	0.297098311	N
1700003F12Rik	0.048922962	0.043958006	0.002809566	0.009301718	0.071459506	N
Kdm2a	0.129609994	0.043948382	0.002815591	0.009319767	0.38458207	N
Aff1	0.046074495	0.043847668	0.002879351	0.00951532	0.049372023	Y
Fzd1	0.069591841	0.043825364	0.002893649	0.009554801	0.122780424	N
Eea1	0.041050513	0.043805482	0.002906448	0.009593167	0.102641836	N
Phf8	0.065239209	0.04371839	0.002963126	0.009754499	0.13620615	N
Stil	0.046516278	0.043701935	0.002973947	0.00978814	0.072542226	N
Pgp	0.236981473	0.043671663	0.002993949	0.009845999	2.429839757	N
Ak4	0.044154487	0.04367007	0.002995005	0.009847479	0.212646167	N
Cbx2	0.21671935	0.043668271	0.002996198	0.00984941	0.652663491	N
Adamts19	0.019210389	0.04359681	0.003043935	0.010000271	0.014075357	N
Rnf168	0.123345787	0.043561519	0.003067765	0.010068387	0.426808142	N
Zcchc17	0.209071982	0.043461392	0.003136303	0.010272592	1.682979645	N
Tbc1d24	0.03116623	0.043431377	0.003157119	0.010334528	0.11216977	N
Ero1lb	0.030966895	0.043427285	0.003159966	0.010341766	0.022304028	N
Zhx2	0.031596358	0.043416883	0.003167215	0.010363404	0.042226072	Y
Dusp28	0.062232189	0.043379043	0.003193714	0.010441706	0.149415331	N
Rgl1	0.042102473	0.043336933	0.003223441	0.010532543	0.086184495	N
Fhl3	0.028574451	0.043323708	0.003232829	0.010558674	0.02078822	N
Setd5	0.187284947	0.043300665	0.003249245	0.010608328	1.367475097	N
Baz2a	0.142509265	0.043295093	0.003253227	0.010619195	0.536162841	Y
Ddx46	0.297517689	0.043277961	0.003265495	0.010654962	2.750324816	N
Ablim1	0.043998299	0.043261138	0.003277583	0.01068797	0.067994803	N
Cd72	0.02167098	0.043249272	0.003286133	0.010711556	0.017973149	N
Usp7	0.153973491	0.043245235	0.003289046	0.010715268	0.596578605	N
Cntnap2	0.070188139	0.043183177	0.003334134	0.010848445	0.114984842	N
Gm15567	0.012203283	0.04316855	0.003344842	0.01088111	0.004763967	N
Ccdc30	0.049191464	0.043138402	0.003367013	0.010948853	0.05088783	N
Ddhd2	0.102809127	0.043127379	0.003375153	0.010969461	0.23798181	N
Magee1	0.032021225	0.043090501	0.003402514	0.011042212	0.035946297	N
Clip1	0.147169661	0.043047641	0.003434567	0.011141785	0.337808575	N
Tbx5	0.004570785	0.043041061	0.003439513	0.011155602	0.004980511	Y
Ndufa7	0.813222417	0.043001785	0.003469166	0.011242807	7.413165873	N
Slc22a30	0.005813735	0.042987806	0.003479776	0.011268208	0.001299264	N
Otub2	0.046521031	0.042983719	0.003482883	0.011276025	0.070160243	N
Mfsd2b	0.006276193	0.042893034	0.003552489	0.011478522	0.001515808	N
Cstf2t	0.153703109	0.042855349	0.003581784	0.011559395	0.373538328	N
Stk40	0.122897514	0.04284493	0.003589923	0.011581062	0.393027285	N
Usp37	0.13905966	0.042817677	0.00361129	0.01163718	0.406669554	N
BC034090	0.029630639	0.042817266	0.003611613	0.01163718	0.032914682	N
Ppil6	0.014404355	0.042814415	0.003613855	0.011642097	0.007795583	N
Agrn	0.107416715	0.042788465	0.00363432	0.0117024	0.314205284	N
Alkbh1	0.25023986	0.042787944	0.003634733	0.0117024	1.104374188	N
2610008E11Rik	0.063405957	0.042777731	0.003642817	0.011723784	0.185361628	Y
Slc23a2	0.039396174	0.042764476	0.003653334	0.011750653	0.05197055	N
Cox14	0.300138208	0.042762464	0.003654932	0.01175347	1.528800346	N
Eno2	0.009728262	0.042757696	0.003658723	0.011763335	0.003681247	N
Fam189b	0.096232988	0.042670775	0.003728467	0.011980465	0.246643569	N
Mga	0.16001434	0.04266663	0.003731823	0.011988878	0.688609788	Y
Ranbp2	0.090811364	0.042647637	0.003747235	0.012031259	0.452576873	N
2300009A05Rik	0.103413113	0.042642719	0.003751235	0.012040951	0.278258987	N
Mrpl28	0.445887563	0.042620959	0.003768981	0.012086759	4.571459506	N
Dnajb3	0.055050955	0.04260409	0.00378279	0.012128651	0.080770896	N
Ywhaz	0.299934522	0.04258541	0.003798136	0.012175451	2.773061932	N
Sncaip	0.018680713	0.042566923	0.003813379	0.012219496	0.012343006	N
Fbxw7	0.13763394	0.042530515	0.003843561	0.012304086	0.413165873	N
Rap1gap2	0.017190176	0.042494206	0.003873875	0.01239258	0.010177566	N
Epc2	0.096185953	0.042493755	0.003874253	0.01239258	0.334560416	N
Rnf150	0.022129111	0.042491706	0.00387597	0.012395634	0.015807709	N
Snap25	0.02092333	0.04244858	0.003912277	0.012494543	0.014724989	N
3010003L21Rik	0.103783345	0.042405869	0.003948538	0.012602922	0.302295366	N
Ing2	0.231406609	0.042393012	0.003959514	0.012635472	0.868990905	N
Tmco1	0.247696685	0.042366342	0.003982369	0.012703272	1.789086184	N
Stk16	0.213432983	0.042349781	0.00399662	0.012741382	1.67669987	N
Mrpl23	0.21637113	0.0423314	0.004012493	0.012781308	3.940233867	N
Prcp	0.134468007	0.042272114	0.004064079	0.012938683	0.418146384	N
Zfp239	0.068456868	0.042212819	0.004116273	0.013086916	0.192074491	Y
Enc1	0.077477973	0.042181095	0.004144447	0.013168765	0.133174534	N
Slc12a2	0.059091509	0.042179382	0.004145973	0.013171039	0.133607622	N
Dcbld2	0.059730468	0.042164869	0.004158925	0.013209605	0.210913816	N
Rex1bd	0.227908805	0.042149975	0.004172255	0.013247841	1.859462971	N
Fam102b	0.037162502	0.042118277	0.004200753	0.013329438	0.059549589	N
Zfp37	0.073922639	0.04210224	0.004215237	0.013372789	0.135989606	Y
Foxn3	0.202870467	0.042091827	0.004224667	0.013399594	0.832178432	Y
Klhl3	0.027881861	0.042089273	0.004226983	0.013399594	0.025768731	N
Ajuba	0.203341323	0.04207882	0.004236473	0.013424443	0.755521871	N
Eif4g3	0.159568167	0.042074202	0.004240672	0.013435128	0.747509744	N
Zranb2	0.256107179	0.04203706	0.004274578	0.013532001	2.078605457	N
Tm6sf1	0.055381853	0.042033079	0.004278226	0.013540915	0.104590732	N
Slco1c1	0.020352379	0.042012471	0.004297159	0.013590257	0.015374621	N
Mgea5	0.166475393	0.041878757	0.004421862	0.013946664	0.734517107	N
Csmd2	0.015824539	0.041876266	0.004424216	0.013951382	0.006929407	N
Dnajc5	0.192505368	0.041857797	0.004441704	0.014003814	0.962970983	N
Col15a1	0.006936661	0.041853206	0.004446061	0.014010789	0.001948896	N
Hist1h4i	0.266656772	0.041852742	0.004446502	0.014010789	1.023819835	N
Slc35a4	0.162787274	0.041764818	0.0045307	0.014237467	1.003031615	N
Timm10b	0.262220351	0.041742329	0.004552467	0.014297578	1.563230836	N
Fam78b	0.02113266	0.04173317	0.004561359	0.014322738	0.016673885	N
Prdm2	0.068905288	0.041572364	0.004720058	0.014789638	0.161108705	Y
Rbm11	0.006977843	0.041556756	0.004735725	0.01483301	0.001948896	N
S1pr2	0.053030825	0.041553911	0.004738586	0.014836255	0.255088783	N
Mobp	0.01945478	0.041488765	0.004804522	0.015025338	0.012992638	N
Spink4	0.013307219	0.04147089	0.004822758	0.01507367	0.007795583	N
Tbx18	0.013688454	0.041466239	0.004827514	0.015085633	0.004547423	Y
Notch3	0.05525376	0.041457975	0.004835974	0.015106263	0.107189259	N
Magel2	0.039921258	0.041443028	0.004851309	0.015151253	0.059116501	N
Zfp560	0.150513325	0.041439639	0.004854792	0.015159221	0.440017324	Y
Btaf1	0.081611885	0.041428437	0.00486632	0.015192301	0.313555652	N
Spag16	0.019285331	0.04141642	0.004878716	0.015228075	0.0197055	N
2010315B03Rik	0.030058575	0.041414589	0.004880608	0.015231055	0.03334777	Y
Sfxn5	0.052928703	0.041406247	0.004889231	0.015249187	0.071242962	N
Gm13016	0.010000808	0.041296359	0.005004134	0.015563067	0.004330879	N
Abhd5	0.082074618	0.041296272	0.005004226	0.015563067	0.241663058	N
Def8	0.14429937	0.041292114	0.005008622	0.01557376	0.379168471	N
Kctd9	0.066752317	0.041267552	0.005034657	0.015645736	0.127544392	N
Lrp2	0.031173717	0.041248152	0.005055308	0.015702243	0.044391511	N
Dmrt2	0.011145755	0.041247749	0.005055738	0.015702243	0.004114335	Y
Gsto1	0.273335308	0.041188795	0.005118966	0.01588648	1.548505847	N
Trp53rka	0.172215972	0.04116059	0.005149468	0.015968948	0.664356864	N
Mapkbp1	0.038244359	0.0411547	0.005155859	0.015985718	0.042226072	N
Vps13a	0.055503635	0.041130893	0.005181761	0.016062965	0.130359463	N
Cabin1	0.086283649	0.041109015	0.005205668	0.016133999	0.388696405	N
Gm29776	0.023459149	0.041084475	0.005232604	0.016214389	0.019055868	N
Csnk2a2	0.174296115	0.041041144	0.00528047	0.016340915	0.755954959	N
Ganab	0.222527006	0.041015135	0.005309391	0.01642416	1.247076657	N
Ei24	0.240238283	0.041009099	0.005316124	0.01644186	1.061931572	N
Notch2	0.158596685	0.040977341	0.005351672	0.016542365	0.380034647	N
Eya2	0.018288187	0.040923072	0.005412915	0.01672531	0.013425725	N
Dnal4	0.131181028	0.040917805	0.005418892	0.016740599	0.59246427	N
Adrb2	0.013148296	0.040897453	0.005442046	0.016808932	0.007362495	N
Gas2l1	0.073296471	0.040867855	0.005475876	0.016910213	0.231918579	N
Plekhg4	0.009167727	0.040839004	0.005509037	0.017006157	0.003681247	N
F930015N05Rik	0.01455176	0.040833646	0.005515214	0.017021994	0.011693374	N
Irs4	0.025674875	0.040818186	0.005533076	0.017073883	0.015158077	N
Fam43a	0.050859598	0.0407574	0.005603811	0.017262667	0.10502382	N
Lrrc55	0.028993496	0.040730867	0.005634942	0.017348706	0.03226505	N
Fam171a2	0.067947179	0.040696907	0.005675013	0.017455549	0.112819402	N
AC121960.2	0.007330444	0.040678362	0.005697004	0.017516564	0.00216544	N
Atad5	0.070061165	0.040662694	0.005715644	0.01756723	0.256604591	N
Pcsk2os1	0.055612796	0.040647964	0.005733217	0.017614585	0.076006929	N
Strap	0.418335225	0.040610944	0.005777599	0.017724146	5.144218276	N
Map4k3	0.061331346	0.040604552	0.005785292	0.017743224	0.110870507	N
Zfp322a	0.188877595	0.040586342	0.005807264	0.017805073	0.778042443	Y
Irak1	0.137902657	0.040548573	0.005853074	0.017924008	0.467301862	N
Slfn9	0.055169758	0.040547998	0.005853772	0.017924008	0.069077523	N
Fbxo17	0.060385141	0.040535671	0.005868796	0.017966625	0.118882633	N
Tpt1	1.649920934	0.040533455	0.005871501	0.017971523	43.84127328	N
Zbtb12	0.173187356	0.040495023	0.00591858	0.018098589	0.681030749	Y
Slc25a23	0.056032212	0.040489672	0.005925163	0.018114583	0.078822001	N
Wdr44	0.025575628	0.04048896	0.005926039	0.018114583	0.044174968	N
Jmjd1c	0.10635443	0.040486837	0.005928653	0.018115762	0.372239065	N
Osr2	0.01614054	0.040475577	0.005942533	0.018154758	0.010610654	Y
Gprasp2	0.050101331	0.040474673	0.005943648	0.018154758	0.077739281	N
Armcx5	0.076871879	0.040451763	0.005971983	0.018227609	0.195106107	N
Ttyh3	0.118252945	0.040429597	0.005999513	0.018308199	0.388263317	N
Gns	0.06428646	0.040424461	0.006005908	0.018324275	0.181030749	N
Bag2	0.152748101	0.040394547	0.006043279	0.018434836	0.633391078	N
Rbms2	0.128762171	0.040391267	0.006047389	0.018443912	0.41792984	N
Ncaph2	0.207274329	0.040383774	0.006056788	0.018469114	1.198137722	N
Rims1	0.012618232	0.04035071	0.00609842	0.018589092	0.005846687	N
Raly	0.560500843	0.040342366	0.006108967	0.018617751	7.993936769	N
Selenon	0.055391023	0.040271477	0.006199238	0.01887517	0.150931139	N
Gm26507	0.008243674	0.040243325	0.006235418	0.018972111	0.002815071	N
Plbd1	0.018411841	0.040243073	0.006235744	0.018972111	0.014075357	N
C1ql1	0.032425358	0.040238082	0.006242178	0.018988132	0.032481594	N
Trpm1	0.033777586	0.040221131	0.006264076	0.019051181	0.036812473	N
Cpeb3	0.012387814	0.040217801	0.006268386	0.019060723	0.006712863	N
Lsm7	0.516862813	0.040207671	0.006281513	0.019093498	5.515807709	N
Cotl1	0.160888852	0.040175883	0.006322868	0.019201254	0.509094846	N
Tmem147	0.297749373	0.04006311	0.006471566	0.019612524	1.872022521	N
Otud7b	0.128524445	0.040059257	0.006476701	0.019622798	0.327847553	N
Commd7	0.139846505	0.040058447	0.006477781	0.019622798	1.129276743	N
Swsap1	0.137587929	0.04005785	0.006478577	0.019622798	0.422260719	N
Ttyh2	0.036538376	0.040048366	0.006491237	0.019657482	0.050671286	N
Stambpl1	0.020391098	0.04000482	0.00654965	0.019819609	0.014291901	N
Zfp644	0.167217415	0.039999036	0.006557445	0.019836801	0.904937202	Y
Wnt9a	0.010925511	0.039973942	0.006591356	0.019927269	0.005197055	N
Zc3h18	0.148010462	0.039971	0.006595342	0.019935614	0.73083586	N
Spats2	0.1494343	0.039940425	0.006636898	0.020057494	0.62581204	N
Insr	0.050017817	0.039925985	0.006656604	0.020105837	0.097877869	N
Tmem106c	0.112984176	0.039914513	0.006672298	0.020145756	0.245777393	N
Acyp2	0.043865658	0.039874928	0.006726707	0.020294959	0.080554353	N
Gm26520	0.009442926	0.039840528	0.006774313	0.020423428	0.003681247	N
Smc3	0.242934286	0.039826859	0.006793313	0.02047312	2.817020355	N
Txndc15	0.140838435	0.039814047	0.006811165	0.020523114	0.574274578	N
Asf1a	0.364125341	0.03980162	0.006828522	0.020567792	2.659376353	N
Cdkn2aipnl	0.21901814	0.039792243	0.006841645	0.020599685	1.105673452	N
Trappc6a	0.18134606	0.039784971	0.006851837	0.020626554	0.67453443	N
Gm43573	0.034619878	0.039778909	0.006860343	0.020648337	0.035946297	N
Cdh23	0.006879232	0.039771273	0.006871072	0.020672976	0.00216544	N
Eif1ax	0.655207606	0.03975911	0.006888194	0.020716824	8.674750974	N
Tle2	0.011707555	0.039741026	0.006913721	0.020770545	0.006279775	N
Heyl	0.011625751	0.039739629	0.006915695	0.020772638	0.005413599	Y
Ldlrad3	0.113476979	0.039731586	0.00692708	0.020802991	0.351450845	N
Obsl1	0.103004101	0.03971138	0.006955752	0.020881384	0.232351667	N
Pstk	0.210182338	0.03970175	0.006969454	0.02091769	1.198354266	N
Hspb8	0.035961768	0.039635161	0.007064867	0.021181574	0.117583369	N
Rps14	4.862421814	0.039623399	0.007081842	0.021220727	90.22022521	N
Pde1c	0.023725243	0.0396128	0.007097169	0.021258819	0.02078822	N
Tm2d1	0.15662155	0.039589346	0.007131194	0.021352869	1.009527934	N
Nek6	0.078311664	0.039566937	0.007163838	0.021434825	0.193373755	N
Bag3	0.072553822	0.039563363	0.007169056	0.021442547	0.30467735	N
Adgrb2	0.038406326	0.03953769	0.007206644	0.021539124	0.050454742	N
Cacna1i	0.004376717	0.039521317	0.00723071	0.021595184	0.000866176	N
Slc22a8	0.004376717	0.039521317	0.00723071	0.021595184	0.000866176	N
Islr	0.005470896	0.039521314	0.007230714	0.021595184	0.00108272	N
Fam19a5	0.111990915	0.039497211	0.007266272	0.021677488	0.296881767	N
Fanca	0.075596459	0.03947256	0.007302798	0.021782461	0.124512776	N
Paxx	0.038927174	0.039457533	0.007325145	0.021837061	0.052403638	N
Abcc12	0.028062059	0.039443179	0.00734655	0.021892879	0.02901689	N
Tbc1d8	0.018572528	0.039390008	0.007426325	0.0221063	0.011693374	N
Gm17399	0.012590028	0.039387193	0.00743057	0.022114888	0.007362495	N
Adra1b	0.021172177	0.039362912	0.007467277	0.022212247	0.015158077	N
Macf1	0.099061319	0.039352162	0.00748358	0.022256363	0.418362928	N
Max	0.127057451	0.039329814	0.007517574	0.022349284	1.343438718	Y
Slc24a3	0.015597038	0.039318599	0.007534686	0.022396063	0.008661758	N
Slc6a9	0.018630119	0.039308811	0.007549649	0.022436437	0.0197055	N
F8a	0.05436945	0.039295965	0.007569327	0.022490805	0.108055435	N
Zfp768	0.078878932	0.039285335	0.007585645	0.022533101	0.268947596	Y
Rcsd1	0.029034415	0.039284353	0.007587155	0.022533101	0.024902555	N
Gm4285	0.020897302	0.039272829	0.007604883	0.022575826	0.021004764	N
Nfix	0.009521721	0.039253296	0.007635019	0.022657012	0.003897791	Y
Snx18	0.108700146	0.039250772	0.007638921	0.022664455	0.366175834	N
Tmbim4	0.20354251	0.039243894	0.007649563	0.02269028	1.266998701	N
Zfp646	0.109279519	0.039229918	0.007671228	0.02273956	0.320918146	Y
Car9	0.007762896	0.039212742	0.007697928	0.022796757	0.002598528	N
Cox19	0.226374079	0.039212095	0.007698935	0.022796757	1.211996535	N
Chchd1	0.33513489	0.039189847	0.007733649	0.022895376	4.521654396	N
Cdh22	0.007757573	0.03917743	0.007753084	0.022948733	0.002598528	N
Zfp821	0.110698845	0.039163752	0.007774543	0.022999689	0.372672152	N
Lurap1	0.033275463	0.039156856	0.007785382	0.023021036	0.04157644	N
Lamtor1	0.159507923	0.039149973	0.007796215	0.023047028	3.380900823	N
Amer1	0.096019202	0.039082014	0.007903893	0.023344124	0.318103075	N
Mpped1	0.019372407	0.039040976	0.007969559	0.02351239	0.018189693	N
Fam212b	0.012823446	0.039040087	0.007970988	0.02351239	0.010177566	N
Arfgap3	0.052462193	0.038998962	0.008037293	0.023695077	0.089216111	N
Clvs2	0.010968702	0.03899509	0.008043562	0.023709258	0.005630143	N
Fgf6	0.008112249	0.038984806	0.008060232	0.023736878	0.002815071	N
Dnajb4	0.065149815	0.03896568	0.008091314	0.023815474	0.153313123	N
Hnmt	0.007258245	0.038910527	0.008181552	0.024063649	0.001948896	N
Usp34	0.154759265	0.038879717	0.008232351	0.024204304	0.88566479	N
Gpbp1l1	0.115016425	0.038864429	0.008257663	0.024269946	0.309874405	Y
Atp11c	0.036972903	0.0388537	0.008275469	0.024313488	0.130142919	N
Sfswap	0.12400192	0.038800372	0.008364477	0.024566119	0.546990039	N
Rnft2	0.012915784	0.038776359	0.008404836	0.024662378	0.008012126	N
Ppp1r10	0.142602317	0.038756598	0.008438179	0.024751283	0.569077523	N
Rasl12	0.019978115	0.038669887	0.00858589	0.025134675	0.017540061	N
Zfp280d	0.096615581	0.03866252	0.008598546	0.025162664	0.457124296	Y
Gbf1	0.091130336	0.038637908	0.008640946	0.025272841	0.322650498	N
4931406P16Rik	0.085879134	0.038630452	0.008653828	0.025297123	0.322433954	N
Rala	0.212075733	0.038611747	0.00868622	0.025382684	2.354265916	N
Ttc21b	0.062547269	0.038571254	0.008756715	0.025574894	0.138371589	N
Jade1	0.102112201	0.038562436	0.008772134	0.025606128	0.292767432	N
Tmco4	0.027593096	0.038560725	0.008775131	0.025610276	0.027934171	N
Tspan12	0.074653758	0.038546515	0.008800035	0.025673089	0.343871806	N
Sema3d	0.007727498	0.038523537	0.008840444	0.025773136	0.003031615	N
Fads1	0.144877288	0.038500613	0.00888092	0.025881856	0.409917713	N
Scrg1	0.007705466	0.038467973	0.008938839	0.026022094	0.002598528	N
Nufip2	0.090958138	0.038467184	0.008940244	0.026022094	0.32546557	N
Fam184a	0.021844942	0.038438944	0.008990635	0.026150041	0.02295366	N
Taok1	0.09168426	0.038432994	0.009001282	0.026176327	0.491987874	N
Nudt17	0.050072482	0.038364811	0.009124122	0.02650511	0.127111304	N
Spag1	0.031695459	0.038346088	0.009158113	0.026594349	0.041359896	N
Gm14305	0.035099084	0.038339825	0.00916951	0.026603686	0.076223473	Y
Sema6b	0.027001396	0.038325885	0.009194919	0.026672646	0.039194456	N
Slc35a1	0.185368504	0.038321578	0.009202783	0.026689676	0.893460372	N
Rere	0.118858336	0.038314052	0.009216537	0.026721056	0.692507579	Y
Btg1	0.218840421	0.038307085	0.009229288	0.026753252	0.785404937	N
Plcb1	0.015914262	0.038305793	0.009231653	0.026755338	0.01147683	N
Opn3	0.043355211	0.038279944	0.009279106	0.026885406	0.19532265	N
Hif1an	0.081098973	0.038279546	0.009279839	0.026885406	0.19857081	N
Gm11827	0.020518309	0.038265551	0.009305624	0.026955306	0.019055868	N
Rgs19	0.160857821	0.038254191	0.009326599	0.027006443	0.969034214	N
Gm10602	0.01941515	0.038221119	0.009387908	0.027164619	0.017106973	N
Stx17	0.065495754	0.038167399	0.009488258	0.027415957	0.111953227	N
Foxj2	0.022277876	0.038159646	0.00950282	0.027448278	0.025335643	Y
Gm10561	0.021627785	0.038154035	0.00951337	0.027473868	0.016240797	N
Chrd	0.030023736	0.038131176	0.009556463	0.027573831	0.027501083	N
Klhdc7a	0.00811102	0.038128164	0.009562153	0.027585353	0.003031615	N
Fmn2	0.029108655	0.038066401	0.009679519	0.027888369	0.032914682	N
Tmem240	0.009039558	0.038054066	0.009703111	0.027937467	0.003681247	N
1110008P14Rik	0.187320516	0.038002119	0.009803031	0.028205181	0.711563447	N
AC129328.1	0.02230793	0.03797092	0.009863483	0.028369072	0.024469467	N
Sox5	0.010981935	0.037969222	0.009866782	0.028373542	0.005197055	Y
Colca2	0.022169332	0.037956328	0.00989187	0.028440657	0.021437852	N
Layn	0.014487723	0.037916233	0.009970245	0.028640673	0.008878302	N
Cacng7	0.070691232	0.037910762	0.009980983	0.028666456	0.130792551	N
Fto	0.142241054	0.037899688	0.010002748	0.028718821	0.587700303	N
Plekha5	0.085943187	0.037891912	0.010018055	0.028752614	0.491121698	N
6330403K07Rik	0.059092346	0.037857385	0.01008628	0.028922897	0.173451711	N
Edil3	0.015196379	0.037852543	0.01009588	0.028945321	0.009094846	N
Gad2	0.007208047	0.037849661	0.010101598	0.028951505	0.001948896	N
Nat14	0.026566965	0.03783083	0.010139033	0.029048554	0.035296665	N
Fbxw2	0.188302972	0.03780857	0.010183443	0.02916551	0.994802945	N
C130021I20Rik	0.011427325	0.037801649	0.010197285	0.029197658	0.004763967	N
Cep164	0.155605662	0.037766797	0.010267249	0.029361324	0.773928107	N
[truncated: 14,273 more rows]
