# Supplementary material for: Gastrulation-stage gene expression in Nipbl+/− mouse embryos foreshadows the development of syndromic birth defects
Source: Sci Adv. 2024 Mar 20;10(12):eadl4239. doi: 10.1126/sciadv.adl4239 (PMC10954218; doi:10.1126/sciadv.adl4239)
Supplement: Supplementary file 2 — Data S1 to S45 [file sciadv.adl4239_data_s1_to_s45.zip › Supplementary Data2/Data_S21.csv]

	Embryo	Cell_Barcode	UMAP_1	UMAP_2	Cluster	Cell_Type	FHF_Prob	SHF_Prob	PM_Prob
AAACCTGAGATCGGGT-6	LB6	AAACCTGAGATCGGGT-6	-2.31540489196777	-1.67431104183197	9	Paraxial mesoderm	0	0	1
AAACCTGGTCGGCACT-6	LB6	AAACCTGGTCGGCACT-6	1.26411318778992	-1.29407775402069	5	Mesp1-expressing mesoderm progenitor	0.060849015	0.622515693	0.316635353
AAACCTGTCATTCACT-6	LB6	AAACCTGTCATTCACT-6	2.62154126167297	-5.07770681381226	8	Second heart field	0	1	0
AAACCTGTCCTTGGTC-6	LB6	AAACCTGTCCTTGGTC-6	7.22518825531006	-0.797853708267212	11	First heart field	1	0	0
AAAGATGAGGCAATTA-6	LB6	AAAGATGAGGCAATTA-6	-0.0453767850995064	-0.218307718634605	5	Mesp1-expressing mesoderm progenitor	0.083683198	0.594323647	0.321993206
AAAGATGGTGTCCTCT-6	LB6	AAAGATGGTGTCCTCT-6	4.1211667060852	-2.32253360748291	8	Second heart field	0	1	0
AAAGCAACACTCAGGC-6	LB6	AAAGCAACACTCAGGC-6	2.10791921615601	-0.446097046136856	5	Mesp1-expressing mesoderm progenitor	0.725940676	0.24645935	0.0276
AAAGCAATCGAGAGCA-6	LB6	AAAGCAATCGAGAGCA-6	6.20338487625122	0.0284440219402313	11	First heart field	1	0	0
AAAGTAGAGTCTCGGC-6	LB6	AAAGTAGAGTCTCGGC-6	5.85797071456909	0.222351849079132	11	First heart field	1	0	0
AAATGCCAGATCACGG-6	LB6	AAATGCCAGATCACGG-6	1.86145257949829	-6.31178426742554	8	Second heart field	0	0	1
AAATGCCTCAAAGACA-6	LB6	AAATGCCTCAAAGACA-6	1.93392968177795	-0.565978467464447	5	Mesp1-expressing mesoderm progenitor	0.413801234	0.495290334	0.090908498
AACACGTGTGCACCAC-6	LB6	AACACGTGTGCACCAC-6	4.55770540237427	0.262047171592712	5	Mesp1-expressing mesoderm progenitor	1	0	0
AACCATGTCAAAGTAG-6	LB6	AACCATGTCAAAGTAG-6	2.18739938735962	-0.553200244903564	5	Mesp1-expressing mesoderm progenitor	0.537726265	0.431989109	0.030284639
AACCGCGCAGTTAACC-6	LB6	AACCGCGCAGTTAACC-6	0.47684919834137	-4.10132265090942	8	Second heart field	0	1	0
AACGTTGGTAGCTGCC-6	LB6	AACGTTGGTAGCTGCC-6	-0.904447972774506	-0.850328683853149	5	Mesp1-expressing mesoderm progenitor	0.107703446	0.552066501	0.340230183
AACGTTGGTCCGCTGA-6	LB6	AACGTTGGTCCGCTGA-6	-2.57926845550537	-2.36540985107422	9	Paraxial mesoderm	0	0	1
AACGTTGGTCGACTGC-6	LB6	AACGTTGGTCGACTGC-6	1.71527636051178	-2.88404130935669	8	Second heart field	0	1	0
AACTCAGAGCCCAGCT-6	LB6	AACTCAGAGCCCAGCT-6	0.484713971614838	0.0931881815195084	5	Mesp1-expressing mesoderm progenitor	0.502732722	0.341133535	0.156133829
AACTCAGAGTACGACG-6	LB6	AACTCAGAGTACGACG-6	2.20478200912476	-5.87192487716675	8	Second heart field	0	1	0
AACTCCCTCCGGCACA-6	LB6	AACTCCCTCCGGCACA-6	1.52656161785126	-5.85883474349976	9	Paraxial mesoderm	0	0	1
AACTCCCTCTGATACG-6	LB6	AACTCCCTCTGATACG-6	0.478256434202194	-0.282557904720306	5	Mesp1-expressing mesoderm progenitor	0.474923127	0.34960833	0.17546866
AACTCTTAGCTTTGGT-6	LB6	AACTCTTAGCTTTGGT-6	1.23856341838837	-1.02363753318787	5	Mesp1-expressing mesoderm progenitor	0.624502095	0.313037813	0.062460119
AACTCTTGTTCCACGG-6	LB6	AACTCTTGTTCCACGG-6	6.38646078109741	0.0730596706271172	11	First heart field	1	0	0
AACTCTTTCCGAATGT-6	LB6	AACTCTTTCCGAATGT-6	0.951734066009521	-5.48136043548584	9	Paraxial mesoderm	0	0	1
AACTTTCCAGTAAGAT-6	LB6	AACTTTCCAGTAAGAT-6	1.96799445152283	0.560711026191711	12	First heart field	1	0	0
AACTTTCTCGATCCCT-6	LB6	AACTTTCTCGATCCCT-6	2.01746511459351	-6.20137453079224	8	Second heart field	0	1	0
AAGACCTAGTTTGCGT-6	LB6	AAGACCTAGTTTGCGT-6	5.37624168395996	0.258485227823257	11	First heart field	1	0	0
AAGCCGCCATCTGGTA-6	LB6	AAGCCGCCATCTGGTA-6	1.54148316383362	-0.229377001523972	5	Mesp1-expressing mesoderm progenitor	0.924987436	0.055440615	0.01957195
AAGGTTCCATTAGGCT-6	LB6	AAGGTTCCATTAGGCT-6	-8.91136741638184	1.69406127929688	6	Paraxial mesoderm progenitor	0.004876426	0.058496509	0.936627097
AAGGTTCGTAGAGCTG-6	LB6	AAGGTTCGTAGAGCTG-6	-3.61367630958557	-1.23833215236664	6	Paraxial mesoderm progenitor	0.002456697	0.024751581	0.972791724
AAGTCTGAGATGTCGG-6	LB6	AAGTCTGAGATGTCGG-6	1.29128217697144	-5.13112688064575	8	Second heart field	0	1	0
AATCCAGAGATGTGTA-6	LB6	AATCCAGAGATGTGTA-6	-9.22216320037842	2.14678740501404	4	Neuromesodermal progenitor	0.050976545	0.547600415	0.401423092
AATCCAGAGCTCCTCT-6	LB6	AATCCAGAGCTCCTCT-6	-0.000917282945010811	-3.74052715301514	5	Mesp1-expressing mesoderm progenitor	0.034309603	0.506550949	0.459139467
AATCCAGCATTACCTT-6	LB6	AATCCAGCATTACCTT-6	0.185181155800819	-0.191475108265877	5	Mesp1-expressing mesoderm progenitor	0.435521793	0.365714507	0.198763809
AATCCAGTCCTCCTAG-6	LB6	AATCCAGTCCTCCTAG-6	1.53563702106476	-5.4126467704773	8	Second heart field	0	1	0
ACACCCTCAAAGCAAT-6	LB6	ACACCCTCAAAGCAAT-6	2.20259046554565	-6.14414310455322	8	Second heart field	0	1	0
ACACCCTTCCGTAGTA-6	LB6	ACACCCTTCCGTAGTA-6	-2.40439605712891	-0.0588809363543987	5	Mesp1-expressing mesoderm progenitor	0.034323747	0.136081261	0.829595029
ACACCGGTCCAAGTAC-6	LB6	ACACCGGTCCAAGTAC-6	-0.232071876525879	-1.40383338928223	5	Mesp1-expressing mesoderm progenitor	0.050222099	0.613804571	0.335973346
ACAGCTAGTGTTTGTG-6	LB6	ACAGCTAGTGTTTGTG-6	0.458799332380295	-5.95820617675781	9	Paraxial mesoderm	0	0	1
ACATCAGCAATTGCTG-6	LB6	ACATCAGCAATTGCTG-6	-2.44237852096558	-1.58906817436218	5	Mesp1-expressing mesoderm progenitor	0.014181852	0.151383117	0.834435098
ACATCAGGTTCCAACA-6	LB6	ACATCAGGTTCCAACA-6	5.47108554840088	-0.186388984322548	5	Mesp1-expressing mesoderm progenitor	0.881306319	0.113262457	0.005431227
ACCAGTAAGGACGAAA-6	LB6	ACCAGTAAGGACGAAA-6	2.82633066177368	0.47760197520256	12	First heart field	1	0	0
ACCAGTATCCCATTTA-6	LB6	ACCAGTATCCCATTTA-6	-0.125158548355103	-4.03148889541626	9	Paraxial mesoderm	0	0	1
ACCCACTGTCATGCAT-6	LB6	ACCCACTGTCATGCAT-6	-0.0144119393080473	-0.603275775909424	5	Mesp1-expressing mesoderm progenitor	0.188922776	0.525597464	0.285479852
ACCCACTTCATCATTC-6	LB6	ACCCACTTCATCATTC-6	1.7490861415863	0.298154920339584	5	Mesp1-expressing mesoderm progenitor	0.839997304	0.120727425	0.039275271
ACCGTAAGTCGAATCT-6	LB6	ACCGTAAGTCGAATCT-6	0.00968974642455578	-4.40046882629395	9	Paraxial mesoderm	0	0	1
ACGAGGAAGCTAGTTC-6	LB6	ACGAGGAAGCTAGTTC-6	2.05747175216675	-5.87881517410278	8	Second heart field	0	1	0
ACGATACCAGCCTATA-6	LB6	ACGATACCAGCCTATA-6	3.17284989356995	0.58982914686203	12	First heart field	1	0	0
ACGATGTAGCTTTGGT-6	LB6	ACGATGTAGCTTTGGT-6	-0.550348103046417	-2.24620842933655	5	Mesp1-expressing mesoderm progenitor	0.133326883	0.452203024	0.414470208
ACGATGTTCAGAGACG-6	LB6	ACGATGTTCAGAGACG-6	-2.51790952682495	-2.15519022941589	6	Paraxial mesoderm progenitor	0.003385979	0.145915769	0.850698278
ACGCAGCCACGAAACG-6	LB6	ACGCAGCCACGAAACG-6	1.5283488035202	-3.88941097259521	8	Second heart field	0	1	0
ACGCAGCCAGCATACT-6	LB6	ACGCAGCCAGCATACT-6	-2.66074991226196	-2.30823469161987	9	Paraxial mesoderm	0	0	1
ACGCAGCTCGCCGTGA-6	LB6	ACGCAGCTCGCCGTGA-6	-2.36631107330322	-0.577326536178589	5	Mesp1-expressing mesoderm progenitor	0.013068414	0.083755404	0.903176202
ACGCCAGAGCGCCTCA-6	LB6	ACGCCAGAGCGCCTCA-6	1.8654750585556	-5.31789922714233	8	Second heart field	0	1	0
ACGCCAGCAGAGCCAA-6	LB6	ACGCCAGCAGAGCCAA-6	1.03762495517731	0.182726919651031	5	Mesp1-expressing mesoderm progenitor	0.484207892	0.211143327	0.304648664
ACGCCAGCAGTCGTGC-6	LB6	ACGCCAGCAGTCGTGC-6	2.00119709968567	-6.01492023468018	8	Second heart field	0	1	0
ACGCCGACAGCCTTTC-6	LB6	ACGCCGACAGCCTTTC-6	0.341380625963211	-1.22859585285187	5	Mesp1-expressing mesoderm progenitor	0.133240693	0.290542791	0.576216432
ACGGAGACACAACTGT-6	LB6	ACGGAGACACAACTGT-6	-3.32063221931458	-2.41522645950317	6	Paraxial mesoderm progenitor	0.003499226	0.047826965	0.94867384
ACGGAGATCACTTATC-6	LB6	ACGGAGATCACTTATC-6	1.99749255180359	-0.155821412801743	5	Mesp1-expressing mesoderm progenitor	0.358585155	0.433748851	0.207665944
ACGGGCTAGACGCAAC-6	LB6	ACGGGCTAGACGCAAC-6	0.704439997673035	-1.42432880401611	5	Mesp1-expressing mesoderm progenitor	0.063402836	0.62081561	0.315781612
ACGGGCTAGCTCAACT-6	LB6	ACGGGCTAGCTCAACT-6	-0.0974182188510895	-4.28287410736084	9	Paraxial mesoderm	0	0	1
ACGGGCTAGTTCCACA-6	LB6	ACGGGCTAGTTCCACA-6	-2.44861125946045	-1.52227711677551	6	Paraxial mesoderm progenitor	0.003150897	0.114217779	0.882631346
ACGGGCTGTAGCGTCC-6	LB6	ACGGGCTGTAGCGTCC-6	2.2794234752655	0.156830161809921	5	Mesp1-expressing mesoderm progenitor	0.91679159	0.059769136	0.023439302
ACGGGTCTCTATCCTA-6	LB6	ACGGGTCTCTATCCTA-6	6.03903722763062	0.142585843801498	11	First heart field	1	0	0
ACGTCAACAAGCCGTC-6	LB6	ACGTCAACAAGCCGTC-6	-1.2990118265152	-1.43114066123962	5	Mesp1-expressing mesoderm progenitor	0.049796263	0.431348397	0.518855433
ACGTCAATCCCTTGCA-6	LB6	ACGTCAATCCCTTGCA-6	-2.68425989151001	-1.30502009391785	6	Paraxial mesoderm progenitor	0.002619019	0.031451817	0.965929153
ACGTCAATCTTCCTTC-6	LB6	ACGTCAATCTTCCTTC-6	5.907958984375	-0.162630319595337	5	Mesp1-expressing mesoderm progenitor	1	0	0
ACTGAACCACCATCCT-6	LB6	ACTGAACCACCATCCT-6	2.44923043251038	0.403357982635498	12	First heart field	1	0	0
ACTGAGTCACTGTCGG-6	LB6	ACTGAGTCACTGTCGG-6	-0.0415356382727623	-4.12941741943359	9	Paraxial mesoderm	0	0	1
ACTGAGTGTCCCGACA-6	LB6	ACTGAGTGTCCCGACA-6	5.35527515411377	0.637057483196259	11	First heart field	1	0	0
ACTGAGTGTGACTACT-6	LB6	ACTGAGTGTGACTACT-6	-1.17066502571106	-3.59264063835144	9	Paraxial mesoderm	0	0	1
ACTGATGAGCCATCGC-6	LB6	ACTGATGAGCCATCGC-6	0.44354048371315	-3.00405359268188	5	Mesp1-expressing mesoderm progenitor	0.052223524	0.541876359	0.405900179
ACTGATGCATCACAAC-6	LB6	ACTGATGCATCACAAC-6	-1.86245703697205	-1.30726385116577	5	Mesp1-expressing mesoderm progenitor	0.010953006	0.076200417	0.912846579
ACTGATGTCAGCATGT-6	LB6	ACTGATGTCAGCATGT-6	-6.96347045898438	0.691156387329102	4	Neuromesodermal progenitor	0.048142454	0.064879839	0.88697774
ACTGCTCCAATCCAAC-6	LB6	ACTGCTCCAATCCAAC-6	-9.25693035125732	2.33359909057617	4	Neuromesodermal progenitor	0.014256786	0.073551361	0.912191846
ACTGCTCCATGACGGA-6	LB6	ACTGCTCCATGACGGA-6	-8.59633445739746	2.43913578987122	4	Neuromesodermal progenitor	0.147793617	0.291986768	0.560219705
ACTGTCCAGCCCGAAA-6	LB6	ACTGTCCAGCCCGAAA-6	0.859778523445129	-1.28777933120728	5	Mesp1-expressing mesoderm progenitor	0.22990522	0.498083419	0.272011339
ACTGTCCCACCGATAT-6	LB6	ACTGTCCCACCGATAT-6	-0.0676891654729843	-3.34698367118835	5	Mesp1-expressing mesoderm progenitor	0.00423563	0.255675635	0.740088733
ACTGTCCCATGCTAGT-6	LB6	ACTGTCCCATGCTAGT-6	5.35366725921631	0.265099346637726	11	First heart field	1	0	0
ACTTACTAGATGCCTT-6	LB6	ACTTACTAGATGCCTT-6	0.769321501255035	-2.82076859474182	5	Mesp1-expressing mesoderm progenitor	0.097871023	0.25652598	0.645602983
ACTTACTGTTACGCGC-6	LB6	ACTTACTGTTACGCGC-6	-0.21787628531456	-4.37358283996582	9	Paraxial mesoderm	0	0	1
ACTTACTTCATGTCTT-6	LB6	ACTTACTTCATGTCTT-6	2.23335862159729	-6.61910009384155	10	Paraxial mesoderm	0	0	1
ACTTACTTCTTCGGTC-6	LB6	ACTTACTTCTTCGGTC-6	-1.88050997257233	-0.469787210226059	5	Mesp1-expressing mesoderm progenitor	0.079944082	0.329060962	0.590995053
ACTTGTTAGCAATATG-6	LB6	ACTTGTTAGCAATATG-6	5.86395692825317	0.0487154051661491	11	First heart field	1	0	0
ACTTGTTAGGCTATCT-6	LB6	ACTTGTTAGGCTATCT-6	1.41150963306427	-1.9036945104599	5	Mesp1-expressing mesoderm progenitor	0.210283762	0.58243341	0.207282842
ACTTTCACAATGCCAT-6	LB6	ACTTTCACAATGCCAT-6	2.58084392547607	0.21604673564434	5	Mesp1-expressing mesoderm progenitor	0.973781789	0.020687426	0.005530788
ACTTTCAGTGTAAGTA-6	LB6	ACTTTCAGTGTAAGTA-6	-3.74263000488281	-2.28012204170227	6	Paraxial mesoderm progenitor	0.006674757	0.039367907	0.953957332
AGAATAGAGCGAAGGG-6	LB6	AGAATAGAGCGAAGGG-6	-0.763433277606964	-2.39766097068787	5	Mesp1-expressing mesoderm progenitor	0.034103558	0.183303671	0.782592752
AGAGCTTCATAACCTG-6	LB6	AGAGCTTCATAACCTG-6	-1.09011566638947	-3.71373438835144	9	Paraxial mesoderm	0	0	1
AGATCTGTCACGCATA-6	LB6	AGATCTGTCACGCATA-6	1.94094002246857	-6.23926639556885	8	Second heart field	0	0	1
AGATTGCCAATGAAAC-6	LB6	AGATTGCCAATGAAAC-6	-8.78436851501465	2.24677681922913	4	Neuromesodermal progenitor	0.04433524	0.116264476	0.839400376
AGCAGCCAGACAGGCT-6	LB6	AGCAGCCAGACAGGCT-6	1.62891411781311	-6.16181421279907	9	Paraxial mesoderm	0	0	1
AGCAGCCCAGGAATGC-6	LB6	AGCAGCCCAGGAATGC-6	-0.752351820468903	-3.87895679473877	5	Mesp1-expressing mesoderm progenitor	0.025213616	0.186879876	0.787906492
AGCATACCAGGCGATA-6	LB6	AGCATACCAGGCGATA-6	-0.671590805053711	-0.71122682094574	5	Mesp1-expressing mesoderm progenitor	0.110839429	0.537007532	0.352153253
AGCATACGTAGAGGAA-6	LB6	AGCATACGTAGAGGAA-6	1.7580224275589	0.254911720752716	5	Mesp1-expressing mesoderm progenitor	0.543949149	0.315236891	0.140814135
AGCATACGTCACAAGG-6	LB6	AGCATACGTCACAAGG-6	6.00411510467529	0.0982010364532471	11	First heart field	1	0	0
AGCCTAAGTTACGGAG-6	LB6	AGCCTAAGTTACGGAG-6	2.00292563438416	-0.0550838224589825	5	Mesp1-expressing mesoderm progenitor	0.899478607	0.087401094	0.013120315
AGCGGTCCAGCCTTTC-6	LB6	AGCGGTCCAGCCTTTC-6	0.133068695664406	-2.68683791160583	5	Mesp1-expressing mesoderm progenitor	0.025990047	0.314051307	0.659958674
AGCGGTCCATACGCTA-6	LB6	AGCGGTCCATACGCTA-6	-9.16278076171875	2.24743437767029	4	Neuromesodermal progenitor	0.005271702	0.043104567	0.951623722
AGCGTATAGACCTTTG-6	LB6	AGCGTATAGACCTTTG-6	-2.28033304214478	0.155307203531265	5	Mesp1-expressing mesoderm progenitor	0.120938836	0.454931622	0.424129609
AGCGTATGTCCAAGTT-6	LB6	AGCGTATGTCCAAGTT-6	-2.12471151351929	-1.93043959140778	5	Mesp1-expressing mesoderm progenitor	0.016624299	0.275984133	0.707391606
AGCGTCGAGTACGCCC-6	LB6	AGCGTCGAGTACGCCC-6	0.827810168266296	-1.56261670589447	5	Mesp1-expressing mesoderm progenitor	0.104760871	0.393927644	0.501311439
AGCTCCTAGGTAAACT-6	LB6	AGCTCCTAGGTAAACT-6	-1.47496676445007	-0.148961365222931	5	Mesp1-expressing mesoderm progenitor	0.141868609	0.509015387	0.349116151
AGCTCCTCATTGGTAC-6	LB6	AGCTCCTCATTGGTAC-6	0.414523303508759	-4.61023187637329	8	Second heart field	0	1	0
AGCTCCTTCCCATTTA-6	LB6	AGCTCCTTCCCATTTA-6	-1.52334892749786	-0.463422834873199	5	Mesp1-expressing mesoderm progenitor	0.055532552	0.258059162	0.686408346
AGCTCTCAGCCTTGAT-6	LB6	AGCTCTCAGCCTTGAT-6	1.49816715717316	-3.33763456344604	8	Second heart field	0	1	0
AGCTCTCGTACGACCC-6	LB6	AGCTCTCGTACGACCC-6	-2.04592156410217	-2.44344282150269	5	Mesp1-expressing mesoderm progenitor	0.002758488	0.10788171	0.889359816
AGCTCTCTCGAATGGG-6	LB6	AGCTCTCTCGAATGGG-6	1.21691477298737	-2.4449315071106	5	Mesp1-expressing mesoderm progenitor	0.179966115	0.682275478	0.137758479
AGGCCACCAACACGCC-6	LB6	AGGCCACCAACACGCC-6	-2.32105469703674	-1.98231291770935	5	Mesp1-expressing mesoderm progenitor	0.002069774	0.038134436	0.959795798
AGGCCACGTTAGATGA-6	LB6	AGGCCACGTTAGATGA-6	0.802075088024139	-5.16864728927612	9	Paraxial mesoderm	0	0	1
AGGCCGTAGACAATAC-6	LB6	AGGCCGTAGACAATAC-6	1.53556370735168	-0.773774147033691	5	Mesp1-expressing mesoderm progenitor	0.135579839	0.583453543	0.28096675
AGGCCGTTCTCAAGTG-6	LB6	AGGCCGTTCTCAAGTG-6	5.90598630905151	-0.0942958816885948	11	First heart field	1	0	0
AGGTCCGCACGCTTTC-6	LB6	AGGTCCGCACGCTTTC-6	1.91682481765747	-5.89960050582886	8	Second heart field	0	1	0
AGTAGTCTCACTTCAT-6	LB6	AGTAGTCTCACTTCAT-6	-3.04796051979065	-2.11579751968384	9	Paraxial mesoderm	0	0	1
AGTCTTTCATATACCG-6	LB6	AGTCTTTCATATACCG-6	1.94907438755035	-0.541126787662506	5	Mesp1-expressing mesoderm progenitor	0.674060378	0.306835247	0.01910439
AGTCTTTTCGTGTAGT-6	LB6	AGTCTTTTCGTGTAGT-6	-0.294204980134964	-3.76057958602905	9	Paraxial mesoderm	0	0	1
AGTGAGGGTCTCCATC-6	LB6	AGTGAGGGTCTCCATC-6	1.81903040409088	-6.02475595474243	9	Paraxial mesoderm	0	0	1
AGTGTCAGTCTGGTCG-6	LB6	AGTGTCAGTCTGGTCG-6	-2.63092017173767	-0.130802109837532	4	Neuromesodermal progenitor	0.003303658	0.095773532	0.900922806
AGTTGGTAGCAGGCTA-6	LB6	AGTTGGTAGCAGGCTA-6	5.57264375686646	0.0861032009124756	11	First heart field	1	0	0
AGTTGGTCACGCATCG-6	LB6	AGTTGGTCACGCATCG-6	-9.03446960449219	2.07688903808594	4	Neuromesodermal progenitor	0.004997587	0.063937757	0.931064648
AGTTGGTCAGCTCCGA-6	LB6	AGTTGGTCAGCTCCGA-6	0.263878852128983	-5.47719240188599	9	Paraxial mesoderm	0	0	1
ATAAGAGGTTGCTCCT-6	LB6	ATAAGAGGTTGCTCCT-6	0.607481002807617	-4.22881984710693	8	Second heart field	0	1	0
ATCACGACAACTGGCC-6	LB6	ATCACGACAACTGGCC-6	6.3708119392395	0.24804975092411	11	First heart field	1	0	0
ATCACGAGTTTCGCTC-6	LB6	ATCACGAGTTTCGCTC-6	-2.25957655906677	-1.50716257095337	9	Paraxial mesoderm	0	0	1
ATCACGATCACTTATC-6	LB6	ATCACGATCACTTATC-6	5.15926456451416	0.398584455251694	12	First heart field	1	0	0
ATCATCTGTGTGACGA-6	LB6	ATCATCTGTGTGACGA-6	1.15911722183228	-5.82699823379517	9	Paraxial mesoderm	0	0	1
ATCATGGAGCGTGTCC-6	LB6	ATCATGGAGCGTGTCC-6	-0.76066780090332	-3.86573386192322	9	Paraxial mesoderm	0	0	1
ATCCACCAGGGCTTGA-6	LB6	ATCCACCAGGGCTTGA-6	1.84243083000183	-6.18945169448853	9	Paraxial mesoderm	0	0	1
ATCCACCGTACTCAAC-6	LB6	ATCCACCGTACTCAAC-6	6.3169322013855	0.508752048015594	11	First heart field	1	0	0
ATCCACCGTGGAAAGA-6	LB6	ATCCACCGTGGAAAGA-6	2.00833916664124	-5.85762929916382	8	Second heart field	0	1	0
ATCCGAACAACCGCCA-6	LB6	ATCCGAACAACCGCCA-6	-1.55670619010925	-2.7035174369812	5	Mesp1-expressing mesoderm progenitor	0.010205282	0.034345027	0.95544971
ATCGAGTCAAGTTAAG-6	LB6	ATCGAGTCAAGTTAAG-6	-0.191576167941093	-0.540007889270782	5	Mesp1-expressing mesoderm progenitor	0.265322118	0.526360631	0.208317331
ATCTACTCATTCTCAT-6	LB6	ATCTACTCATTCTCAT-6	-0.270829498767853	-0.222358837723732	5	Mesp1-expressing mesoderm progenitor	0.335019146	0.436726265	0.22825464
ATGAGGGAGTTGAGAT-6	LB6	ATGAGGGAGTTGAGAT-6	-2.02760672569275	-1.6382223367691	9	Paraxial mesoderm	0	0	1
ATGAGGGGTCTAGTCA-6	LB6	ATGAGGGGTCTAGTCA-6	-1.50545501708984	-1.53850042819977	5	Mesp1-expressing mesoderm progenitor	0.018137576	0.327569842	0.654292645
ATGAGGGGTCTGGAGA-6	LB6	ATGAGGGGTCTGGAGA-6	-2.73326396942139	-2.05774712562561	9	Paraxial mesoderm	0	0	1
ATGCGATTCGGAGGTA-6	LB6	ATGCGATTCGGAGGTA-6	-8.54369831085205	1.99599587917328	4	Neuromesodermal progenitor	0.008301044	0.059494719	0.932204229
ATGGGAGAGTAAGTAC-6	LB6	ATGGGAGAGTAAGTAC-6	-2.47242379188538	-1.44657289981842	9	Paraxial mesoderm	0	0	1
ATGGGAGTCAATCACG-6	LB6	ATGGGAGTCAATCACG-6	5.70577573776245	-0.0354889705777168	5	Mesp1-expressing mesoderm progenitor	0.933259929	0.065778952	0.000961121
ATGTGTGCATACGCTA-6	LB6	ATGTGTGCATACGCTA-6	5.1903395652771	0.245478197932243	11	First heart field	1	0	0
ATGTGTGGTCATGCCG-6	LB6	ATGTGTGGTCATGCCG-6	1.90386056900024	-4.92027854919434	8	Second heart field	0	1	0
ATTACTCCAGGCGATA-6	LB6	ATTACTCCAGGCGATA-6	-9.12362861633301	2.31518721580505	4	Neuromesodermal progenitor	0.11191746	0.267787028	0.6202956
ATTATCCAGTACGATA-6	LB6	ATTATCCAGTACGATA-6	-1.41875088214874	-2.07996344566345	5	Mesp1-expressing mesoderm progenitor	0.047868882	0.594779672	0.357351467
ATTCTACCACCACGTG-6	LB6	ATTCTACCACCACGTG-6	3.03777265548706	0.790341913700104	12	First heart field	1	0	0
ATTGGACAGAGGTTAT-6	LB6	ATTGGACAGAGGTTAT-6	0.39018914103508	-3.62648677825928	5	Mesp1-expressing mesoderm progenitor	0.005612309	0.360248721	0.634138972
ATTGGACCACCTCGGA-6	LB6	ATTGGACCACCTCGGA-6	-0.707869529724121	-3.49349474906921	9	Paraxial mesoderm	0	0	1
ATTGGACCATCCCACT-6	LB6	ATTGGACCATCCCACT-6	-3.0311918258667	0.300801664590836	5	Mesp1-expressing mesoderm progenitor	0.07945785	0.101486151	0.819055965
ATTGGTGGTATAATGG-6	LB6	ATTGGTGGTATAATGG-6	0.257479578256607	-0.994271218776703	5	Mesp1-expressing mesoderm progenitor	0.103679488	0.61339911	0.282921508
ATTGGTGTCTTGAGAC-6	LB6	ATTGGTGTCTTGAGAC-6	-4.86714267730713	3.00753402709961	4	Neuromesodermal progenitor	0.064572261	0.080000229	0.85542762
ATTTCTGAGCAGGTCA-6	LB6	ATTTCTGAGCAGGTCA-6	1.84728670120239	-6.35829019546509	9	Paraxial mesoderm	0	0	1
ATTTCTGCACCCATTC-6	LB6	ATTTCTGCACCCATTC-6	-1.9472918510437	-0.495965659618378	9	Paraxial mesoderm	0	0	1
CAACCAACACGCTTTC-6	LB6	CAACCAACACGCTTTC-6	1.84858238697052	-5.60720682144165	8	Second heart field	0	1	0
CAACCAATCATTATCC-6	LB6	CAACCAATCATTATCC-6	0.454668998718262	-1.56405782699585	5	Mesp1-expressing mesoderm progenitor	0.202590984	0.536373047	0.261036142
CAACCAATCTGTTTGT-6	LB6	CAACCAATCTGTTTGT-6	5.27686262130737	0.361982017755508	12	First heart field	1	0	0
CAACCTCGTTTGGGCC-6	LB6	CAACCTCGTTTGGGCC-6	0.912941873073578	-1.20081806182861	5	Mesp1-expressing mesoderm progenitor	0.330697971	0.469922334	0.19937978
CAAGGCCTCCGATATG-6	LB6	CAAGGCCTCCGATATG-6	3.56554818153381	0.877912402153015	12	First heart field	1	0	0
CACAAACAGGATCGCA-6	LB6	CACAAACAGGATCGCA-6	0.0736424028873444	-7.02530574798584	9	Paraxial mesoderm	0	0	1
CACAAACCACGTTGGC-6	LB6	CACAAACCACGTTGGC-6	3.60363984107971	0.439362734556198	12	First heart field	1	0	0
CACAAACGTAAGGGAA-6	LB6	CACAAACGTAAGGGAA-6	-9.04238796234131	2.04515290260315	4	Neuromesodermal progenitor	0.070582708	0.071710387	0.857706943
CACACAAGTGCCTGGT-6	LB6	CACACAAGTGCCTGGT-6	-0.797754526138306	-3.42302966117859	9	Paraxial mesoderm	0	0	1
CACACAATCTCCTATA-6	LB6	CACACAATCTCCTATA-6	-2.10711526870728	1.15683424472809	5	Mesp1-expressing mesoderm progenitor	0.291217166	0.368611643	0.340171333
CACACCTGTGCACTTA-6	LB6	CACACCTGTGCACTTA-6	-0.407474786043167	-3.77252173423767	9	Paraxial mesoderm	0	0	1
CACACCTGTTCTGTTT-6	LB6	CACACCTGTTCTGTTT-6	2.27198553085327	-0.0273573994636536	5	Mesp1-expressing mesoderm progenitor	0.859241819	0.11083021	0.029927943
CACACCTTCCACTCCA-6	LB6	CACACCTTCCACTCCA-6	4.3296914100647	0.466202199459076	5	Mesp1-expressing mesoderm progenitor	1	0	0
CACACTCGTCTGATCA-6	LB6	CACACTCGTCTGATCA-6	3.76244688034058	0.790374994277954	12	First heart field	1	0	0
CACACTCTCGGCGCTA-6	LB6	CACACTCTCGGCGCTA-6	1.62068426609039	0.449318617582321	5	Mesp1-expressing mesoderm progenitor	0.814362833	0.136658747	0.048978272
CACAGGCAGCTACCTA-6	LB6	CACAGGCAGCTACCTA-6	1.04840481281281	-2.76942992210388	5	Mesp1-expressing mesoderm progenitor	0.217179915	0.54269644	0.240123788
CACAGGCAGTGGACGT-6	LB6	CACAGGCAGTGGACGT-6	2.34001088142395	-6.3209433555603	8	Second heart field	0	0	1
CACAGGCCATGCAACT-6	LB6	CACAGGCCATGCAACT-6	0.216960400342941	-4.31634998321533	9	Paraxial mesoderm	0	0	1
CACAGGCCATTCTTAC-6	LB6	CACAGGCCATTCTTAC-6	-8.91127681732178	1.9500344991684	4	Neuromesodermal progenitor	0.00594088	0.034598911	0.959460193
CACAGTACAGTCGTGC-6	LB6	CACAGTACAGTCGTGC-6	-0.515209436416626	-4.10669803619385	9	Paraxial mesoderm	0	0	1
CACAGTAGTATCACCA-6	LB6	CACAGTAGTATCACCA-6	-0.648131132125854	-1.08903574943542	5	Mesp1-expressing mesoderm progenitor	0.127053608	0.491385426	0.381561131
CACATAGTCTTACCGC-6	LB6	CACATAGTCTTACCGC-6	1.26597988605499	-5.24815702438354	8	Second heart field	0	1	0
CACATAGTCTTCATGT-6	LB6	CACATAGTCTTCATGT-6	3.29281139373779	0.414832174777985	5	Mesp1-expressing mesoderm progenitor	0.946421175	0.036536196	0.017042617
CACCAGGCACATAACC-6	LB6	CACCAGGCACATAACC-6	4.82494306564331	0.382977366447449	12	First heart field	1	0	0
CACCAGGTCATGTCTT-6	LB6	CACCAGGTCATGTCTT-6	-1.57068204879761	2.66301894187927	5	Mesp1-expressing mesoderm progenitor	0.316130847	0.3543636	0.32950565
CACCTTGTCATCGCTC-6	LB6	CACCTTGTCATCGCTC-6	-0.914011478424072	-3.85437655448914	9	Paraxial mesoderm	0	0	1
CACTCCACAAGTTGTC-6	LB6	CACTCCACAAGTTGTC-6	-0.908329367637634	-3.0954737663269	9	Paraxial mesoderm	0	0	1
CACTCCATCATCATTC-6	LB6	CACTCCATCATCATTC-6	0.502017199993134	0.12072216719389	5	Mesp1-expressing mesoderm progenitor	0.734258225	0.174059917	0.091681902
CAGAGAGGTCTCGTTC-6	LB6	CAGAGAGGTCTCGTTC-6	2.16251254081726	-6.2970871925354	9	Paraxial mesoderm	0	0	1
CAGATCACATACTACG-6	LB6	CAGATCACATACTACG-6	5.68792486190796	0.120973892509937	11	First heart field	1	0	0
CAGCAGCCATCACAAC-6	LB6	CAGCAGCCATCACAAC-6	2.25347852706909	-4.69772386550903	8	Second heart field	0	1	0
CAGCAGCCATCCCACT-6	LB6	CAGCAGCCATCCCACT-6	0.36609673500061	-1.76996982097626	5	Mesp1-expressing mesoderm progenitor	0.156502096	0.529891654	0.313606265
CAGCATAAGAGACTAT-6	LB6	CAGCATAAGAGACTAT-6	-1.67699098587036	-1.11703085899353	5	Mesp1-expressing mesoderm progenitor	0.027022625	0.134336348	0.838641012
CAGCATAAGTGAACAT-6	LB6	CAGCATAAGTGAACAT-6	-0.706679821014404	-1.95132982730865	5	Mesp1-expressing mesoderm progenitor	0.184857155	0.559947349	0.255195589
CAGCATACACTCGACG-6	LB6	CAGCATACACTCGACG-6	0.781345546245575	-5.26904153823853	9	Paraxial mesoderm	0	0	1
CAGCATATCACCGGGT-6	LB6	CAGCATATCACCGGGT-6	-0.577854454517365	-2.05497264862061	5	Mesp1-expressing mesoderm progenitor	0.068594102	0.45923725	0.472168742
CAGCCGAGTCCCTACT-6	LB6	CAGCCGAGTCCCTACT-6	2.15441942214966	-2.78235816955566	8	Second heart field	0	1	0
CAGCCGAGTTGCGTTA-6	LB6	CAGCCGAGTTGCGTTA-6	2.32461595535278	-5.93803358078003	8	Second heart field	0	1	0
CAGCGACCATCGGAAG-6	LB6	CAGCGACCATCGGAAG-6	-1.21684002876282	-0.80339777469635	5	Mesp1-expressing mesoderm progenitor	0.053926253	0.613664278	0.332409513
CAGCTAAAGATCTGCT-6	LB6	CAGCTAAAGATCTGCT-6	-0.964844524860382	-3.82365489006042	9	Paraxial mesoderm	0	0	1
CAGCTAAGTAAACACA-6	LB6	CAGCTAAGTAAACACA-6	1.0729728937149	-0.27470788359642	5	Mesp1-expressing mesoderm progenitor	0.192052519	0.525468455	0.282479144
CAGCTGGGTGACGCCT-6	LB6	CAGCTGGGTGACGCCT-6	2.09014678001404	-5.75378274917603	8	Second heart field	0	1	0
CAGCTGGTCTGCTGTC-6	LB6	CAGCTGGTCTGCTGTC-6	-2.73486661911011	-2.12011504173279	6	Paraxial mesoderm progenitor	0.001398728	0.013965595	0.984635663
CAGGTGCAGGATGTAT-6	LB6	CAGGTGCAGGATGTAT-6	4.67646265029907	0.28446626663208	5	Mesp1-expressing mesoderm progenitor	1	0	0
CAGTAACCAATGTTGC-6	LB6	CAGTAACCAATGTTGC-6	5.99452352523804	0.134343326091766	11	First heart field	1	0	0
CAGTAACGTACCATCA-6	LB6	CAGTAACGTACCATCA-6	1.92763340473175	-1.47871148586273	5	Mesp1-expressing mesoderm progenitor	0.203888157	0.584597952	0.211513928
CAGTAACTCATTCACT-6	LB6	CAGTAACTCATTCACT-6	4.12357568740845	-1.94606161117554	8	Second heart field	0	1	0
CAGTAACTCCACGAAT-6	LB6	CAGTAACTCCACGAAT-6	0.252720654010773	-3.97418689727783	5	Mesp1-expressing mesoderm progenitor	0.011367058	0.442375415	0.546257561
CAGTCCTCACCACCAG-6	LB6	CAGTCCTCACCACCAG-6	1.73990607261658	-1.52000868320465	8	Second heart field	0	1	0
CAGTCCTTCGGTCCGA-6	LB6	CAGTCCTTCGGTCCGA-6	2.54334735870361	-0.0430523976683617	5	Mesp1-expressing mesoderm progenitor	0.897277339	0.092902297	0.009820365
CATATGGCAGCTTAAC-6	LB6	CATATGGCAGCTTAAC-6	-2.29016304016113	-0.5952587723732	5	Mesp1-expressing mesoderm progenitor	0.033421048	0.203358028	0.763220977
CATATGGGTGCTCTTC-6	LB6	CATATGGGTGCTCTTC-6	0.411211460828781	-4.94504261016846	9	Paraxial mesoderm	0	0	1
CATATGGGTGGTACAG-6	LB6	CATATGGGTGGTACAG-6	-2.62478709220886	-1.68830704689026	6	Paraxial mesoderm progenitor	0.00126981	0.012445014	0.986285168
CATATTCCATCGACGC-6	LB6	CATATTCCATCGACGC-6	-3.64561033248901	1.07181715965271	5	Mesp1-expressing mesoderm progenitor	0.125368911	0.131864288	0.742766754
CATATTCTCTGAGGGA-6	LB6	CATATTCTCTGAGGGA-6	1.55934202671051	-6.09188938140869	9	Paraxial mesoderm	0	0	1
CATCAAGAGTGGAGTC-6	LB6	CATCAAGAGTGGAGTC-6	2.0796959400177	0.0834656655788422	5	Mesp1-expressing mesoderm progenitor	0.793608919	0.176010644	0.030380443
CATCAAGGTCATGCAT-6	LB6	CATCAAGGTCATGCAT-6	-0.634025037288666	-0.833143711090088	5	Mesp1-expressing mesoderm progenitor	0.141472992	0.512305508	0.346221741
CATCAGAAGGTGTGGT-6	LB6	CATCAGAAGGTGTGGT-6	-2.76290321350098	-0.212974652647972	6	Paraxial mesoderm progenitor	0.012201172	0.316176599	0.671622269
CATCAGAAGTAAGTAC-6	LB6	CATCAGAAGTAAGTAC-6	-9.2520637512207	2.25457811355591	4	Neuromesodermal progenitor	0.011209895	0.072047556	0.916742544
CATCCACGTACTTGAC-6	LB6	CATCCACGTACTTGAC-6	1.81209897994995	-6.15573692321777	9	Paraxial mesoderm	0	0	1
CATCCACGTGGCCCTA-6	LB6	CATCCACGTGGCCCTA-6	-0.21576501429081	-4.48854780197144	9	Paraxial mesoderm	0	0	1
CATCGAAAGATGTTAG-6	LB6	CATCGAAAGATGTTAG-6	1.81716501712799	-0.336814522743225	5	Mesp1-expressing mesoderm progenitor	0.898789269	0.076783132	0.024427625
CATCGAAAGGGATGGG-6	LB6	CATCGAAAGGGATGGG-6	2.24302649497986	-5.86926364898682	8	Second heart field	0	1	0
CATCGGGAGGTAGCTG-6	LB6	CATCGGGAGGTAGCTG-6	1.1728355884552	-0.707510948181152	5	Mesp1-expressing mesoderm progenitor	0.069565777	0.622130415	0.308303844
CATGACAAGCTCCCAG-6	LB6	CATGACAAGCTCCCAG-6	1.94994032382965	-6.20446491241455	9	Paraxial mesoderm	0	0	1
CATGACATCGGAAACG-6	LB6	CATGACATCGGAAACG-6	-1.17121601104736	-2.42040705680847	5	Mesp1-expressing mesoderm progenitor	0.028139113	0.349014253	0.622846664
CATGCCTTCCGTTGTC-6	LB6	CATGCCTTCCGTTGTC-6	2.00764775276184	-6.25344753265381	8	Second heart field	0	0	1
CATTCGCAGGAGCGAG-6	LB6	CATTCGCAGGAGCGAG-6	-0.487458437681198	-0.808347165584564	5	Mesp1-expressing mesoderm progenitor	0.058730062	0.618859269	0.322410717
CCAATCCAGAAGATTC-6	LB6	CCAATCCAGAAGATTC-6	-2.728511095047	-1.67263603210449	9	Paraxial mesoderm	0	0	1
CCAATCCGTATATGAG-6	LB6	CCAATCCGTATATGAG-6	5.78922510147095	0.415320307016373	11	First heart field	1	0	0
CCAATCCGTTGAGGTG-6	LB6	CCAATCCGTTGAGGTG-6	-2.91048336029053	-0.605288326740265	6	Paraxial mesoderm progenitor	0.003787372	0.056474179	0.939738501
CCAATCCTCTACTATC-6	LB6	CCAATCCTCTACTATC-6	1.05599987506866	-5.4663782119751	9	Paraxial mesoderm	0	0	1
CCACCTAAGAGGGCTT-6	LB6	CCACCTAAGAGGGCTT-6	-1.02904641628265	-1.49860787391663	5	Mesp1-expressing mesoderm progenitor	0.081926101	0.445451051	0.472622924
CCACCTACAAGCTGGA-6	LB6	CCACCTACAAGCTGGA-6	-9.18353843688965	2.46797180175781	4	Neuromesodermal progenitor	0.039513815	0.151339957	0.809146268
CCACGGAAGAAACCAT-6	LB6	CCACGGAAGAAACCAT-6	-0.0210806466639042	-3.88622331619263	5	Mesp1-expressing mesoderm progenitor	0.01050273	0.447757825	0.541739471
CCACTACAGTTCGCGC-6	LB6	CCACTACAGTTCGCGC-6	-2.14511156082153	-0.952769696712494	5	Mesp1-expressing mesoderm progenitor	0.008499564	0.09973597	0.891764503
CCAGCGAAGCCGCCTA-6	LB6	CCAGCGAAGCCGCCTA-6	6.28423070907593	0.101162783801556	11	First heart field	1	0	0
CCATGTCAGGTTACCT-6	LB6	CCATGTCAGGTTACCT-6	-0.604698061943054	-4.01887559890747	9	Paraxial mesoderm	0	0	1
CCATTCGAGCAGGCTA-6	LB6	CCATTCGAGCAGGCTA-6	-3.33849716186523	0.980771362781525	4	Neuromesodermal progenitor	0.151782266	0.301539432	0.546678437
CCATTCGCACTAGTAC-6	LB6	CCATTCGCACTAGTAC-6	-1.16052782535553	-4.45561265945435	9	Paraxial mesoderm	0	0	1
CCATTCGGTTCGTGAT-6	LB6	CCATTCGGTTCGTGAT-6	1.62312602996826	-1.24257433414459	5	Mesp1-expressing mesoderm progenitor	0.12116892	0.615979698	0.262851453
CCATTCGTCGGCATCG-6	LB6	CCATTCGTCGGCATCG-6	-1.22254812717438	-2.33471345901489	5	Mesp1-expressing mesoderm progenitor	0.005737479	0.15199374	0.842268822
CCCAATCAGCGGATCA-6	LB6	CCCAATCAGCGGATCA-6	-2.7968692779541	-2.42355537414551	9	Paraxial mesoderm	0	0	1
CCCAATCGTCTTGCGG-6	LB6	CCCAATCGTCTTGCGG-6	-0.0142350867390633	1.21561336517334	5	Mesp1-expressing mesoderm progenitor	0.281236462	0.211094113	0.507669199
CCCAGTTAGGTGTTAA-6	LB6	CCCAGTTAGGTGTTAA-6	-0.828176438808441	-0.728612124919891	5	Mesp1-expressing mesoderm progenitor	0.130977473	0.485858833	0.383163771
CCCATACAGATATACG-6	LB6	CCCATACAGATATACG-6	-2.17430353164673	-1.04303765296936	5	Mesp1-expressing mesoderm progenitor	0.005520988	0.081466643	0.913012393
CCCATACAGTGCTGCC-6	LB6	CCCATACAGTGCTGCC-6	2.8442018032074	-4.85884189605713	8	Second heart field	0	1	0
CCCTCCTGTATTCTCT-6	LB6	CCCTCCTGTATTCTCT-6	5.70541143417358	0.559431970119476	11	First heart field	1	0	0
CCCTCCTGTTACGTCA-6	LB6	CCCTCCTGTTACGTCA-6	-2.58710074424744	-1.63721394538879	9	Paraxial mesoderm	0	0	1
CCGGGATCAGAGCCAA-6	LB6	CCGGGATCAGAGCCAA-6	-1.60908818244934	-1.86493611335754	5	Mesp1-expressing mesoderm progenitor	0.013847433	0.260416661	0.725735965
CCGGGATCAGCCTTTC-6	LB6	CCGGGATCAGCCTTTC-6	-2.91900300979614	-1.53215789794922	6	Paraxial mesoderm progenitor	0.003828927	0.032988997	0.963182079
CCGGGATCATGCCTAA-6	LB6	CCGGGATCATGCCTAA-6	7.38764953613281	1.08793711662292	11	First heart field	1	0	0
CCGGTAGGTACTTCTT-6	LB6	CCGGTAGGTACTTCTT-6	-0.351464003324509	-0.752851009368896	5	Mesp1-expressing mesoderm progenitor	0.101164147	0.558295185	0.340540876
CCGTACTCACAGGCCT-6	LB6	CCGTACTCACAGGCCT-6	-0.0421694815158844	1.11859905719757	5	Mesp1-expressing mesoderm progenitor	0.372647916	0.184171018	0.443180932
CCGTACTGTTCGAATC-6	LB6	CCGTACTGTTCGAATC-6	4.29172945022583	-1.76953661441803	5	Mesp1-expressing mesoderm progenitor	0.88297874	0.11331901	0.003702256
CCGTGGATCACGCATA-6	LB6	CCGTGGATCACGCATA-6	7.32403755187988	1.8533079624176	11	First heart field	1	0	0
CCTAAAGGTTTAAGCC-6	LB6	CCTAAAGGTTTAAGCC-6	-8.44024085998535	1.70815753936768	4	Neuromesodermal progenitor	0.015043054	0.082713199	0.902243759
CCTACACGTCGACTGC-6	LB6	CCTACACGTCGACTGC-6	-2.36467981338501	0.302341163158417	5	Mesp1-expressing mesoderm progenitor	0.164155784	0.458812666	0.377031783
CCTACACGTGATGCCC-6	LB6	CCTACACGTGATGCCC-6	0.280272573232651	0.239648148417473	5	Mesp1-expressing mesoderm progenitor	0.7233192	0.176607425	0.100073436
CCTATTAGTCAAACTC-6	LB6	CCTATTAGTCAAACTC-6	1.63742876052856	-6.26258754730225	9	Paraxial mesoderm	0	0	1
CCTCAGTCAGTATCTG-6	LB6	CCTCAGTCAGTATCTG-6	2.29597210884094	0.281916201114655	5	Mesp1-expressing mesoderm progenitor	0.934967967	0.04774799	0.017284033
CCTCTGAAGCCTTGAT-6	LB6	CCTCTGAAGCCTTGAT-6	3.49572658538818	0.490811586380005	5	Mesp1-expressing mesoderm progenitor	0.967453952	0.02764598	0.004900073
CCTCTGACATGTAGTC-6	LB6	CCTCTGACATGTAGTC-6	-8.92693901062012	2.08286738395691	4	Neuromesodermal progenitor	0.013455369	0.13462225	0.851922468
CCTTCCCAGTTGAGAT-6	LB6	CCTTCCCAGTTGAGAT-6	-1.21166956424713	-0.724852025508881	5	Mesp1-expressing mesoderm progenitor	0.111477987	0.519938548	0.368583715
CCTTCCCTCATGGTCA-6	LB6	CCTTCCCTCATGGTCA-6	1.52653980255127	-0.264397829771042	5	Mesp1-expressing mesoderm progenitor	0.729560503	0.20047234	0.069967201
CCTTCCCTCCTTTCGG-6	LB6	CCTTCCCTCCTTTCGG-6	-1.85206496715546	2.25914263725281	5	Mesp1-expressing mesoderm progenitor	0.347261316	0.333425014	0.319313725
CCTTCGACAATGAAAC-6	LB6	CCTTCGACAATGAAAC-6	2.14815258979797	-6.39370203018188	9	Paraxial mesoderm	0	0	1
CCTTTCTAGCCACTAT-6	LB6	CCTTTCTAGCCACTAT-6	-9.24938297271729	2.1615264415741	4	Neuromesodermal progenitor	0.045017143	0.248411298	0.706571518
CCTTTCTAGGAATCGC-6	LB6	CCTTTCTAGGAATCGC-6	5.98156261444092	0.172425076365471	11	First heart field	1	0	0
CCTTTCTCAATGGAAT-6	LB6	CCTTTCTCAATGGAAT-6	1.26535332202911	-5.04676961898804	8	Second heart field	0	1	0
CCTTTCTGTCCGAACC-6	LB6	CCTTTCTGTCCGAACC-6	1.52270185947418	-0.221803143620491	5	Mesp1-expressing mesoderm progenitor	0.750107129	0.176818682	0.073074194
CCTTTCTGTGTGCCTG-6	LB6	CCTTTCTGTGTGCCTG-6	6.15104866027832	0.059418436139822	11	First heart field	1	0	0
CCTTTCTTCAGCACAT-6	LB6	CCTTTCTTCAGCACAT-6	2.9594624042511	0.269135981798172	12	First heart field	1	0	0
CGAACATCACGCATCG-6	LB6	CGAACATCACGCATCG-6	-0.218783348798752	-3.13088417053223	5	Mesp1-expressing mesoderm progenitor	0.024964484	0.310523666	0.664511885
CGACCTTGTGTAATGA-6	LB6	CGACCTTGTGTAATGA-6	2.46622037887573	-5.09900569915771	8	Second heart field	0	1	0
CGACTTCCAGGACCCT-6	LB6	CGACTTCCAGGACCCT-6	2.18242049217224	-0.46440526843071	5	Mesp1-expressing mesoderm progenitor	0.846313578	0.148678219	0.005008208
CGACTTCGTCTCACCT-6	LB6	CGACTTCGTCTCACCT-6	-1.31633007526398	-1.74028515815735	5	Mesp1-expressing mesoderm progenitor	0.020759989	0.249450602	0.729789497
CGAGAAGAGATCCCGC-6	LB6	CGAGAAGAGATCCCGC-6	-1.37251436710358	-1.95025718212128	9	Paraxial mesoderm	0	0	1
CGAGCCACAGGACGTA-6	LB6	CGAGCCACAGGACGTA-6	-9.10476589202881	2.02970385551453	4	Neuromesodermal progenitor	0.012455534	0.084830024	0.902714438
CGAGCCACATACAGCT-6	LB6	CGAGCCACATACAGCT-6	0.124035932123661	-4.58737134933472	9	Paraxial mesoderm	0	0	1
CGATCGGAGCCACCTG-6	LB6	CGATCGGAGCCACCTG-6	-4.08259153366089	-1.74913156032562	6	Paraxial mesoderm progenitor	0.01683435	0.140927363	0.842238387
CGATCGGGTCATATCG-6	LB6	CGATCGGGTCATATCG-6	-8.71317005157471	2.33749127388	4	Neuromesodermal progenitor	0.12529451	0.266515619	0.60818999
CGATCGGTCGGCGCTA-6	LB6	CGATCGGTCGGCGCTA-6	-0.564777910709381	-2.47747349739075	5	Mesp1-expressing mesoderm progenitor	0.044984412	0.184354628	0.770660934
CGATGGCTCGGCGGTT-6	LB6	CGATGGCTCGGCGGTT-6	3.17857003211975	0.146165952086449	12	First heart field	1	0	0
CGATGTAGTTTGTTTC-6	LB6	CGATGTAGTTTGTTTC-6	-0.698972880840302	-1.35700106620789	5	Mesp1-expressing mesoderm progenitor	0.116691814	0.524066349	0.359242076
CGATTGAAGTGACTCT-6	LB6	CGATTGAAGTGACTCT-6	-3.09673404693604	-1.69423401355743	6	Paraxial mesoderm progenitor	0.001537374	0.019739338	0.978723275
CGATTGACAAATACAG-6	LB6	CGATTGACAAATACAG-6	5.67087936401367	0.553336918354034	12	First heart field	1	0	0
CGATTGATCTGCGTAA-6	LB6	CGATTGATCTGCGTAA-6	-0.358022093772888	-4.37119054794312	9	Paraxial mesoderm	0	0	1
CGCCAAGTCTGTTGAG-6	LB6	CGCCAAGTCTGTTGAG-6	1.94796991348267	-1.62630319595337	5	Mesp1-expressing mesoderm progenitor	0.08990708	0.664308268	0.245784684
CGCGGTACACCTCGTT-6	LB6	CGCGGTACACCTCGTT-6	-8.74885749816895	2.41969108581543	4	Neuromesodermal progenitor	0.150783096	0.251175332	0.598041649
CGCGGTAGTATAGGGC-6	LB6	CGCGGTAGTATAGGGC-6	-0.547678411006927	-0.642274558544159	5	Mesp1-expressing mesoderm progenitor	0.077410433	0.596471354	0.326118364
CGCGTTTGTACAGCAG-6	LB6	CGCGTTTGTACAGCAG-6	7.12349557876587	1.58404660224915	11	First heart field	1	0	0
CGCGTTTTCATGTCCC-6	LB6	CGCGTTTTCATGTCCC-6	5.91722393035889	0.0784574896097183	11	First heart field	1	0	0
CGCTATCCAGTCACTA-6	LB6	CGCTATCCAGTCACTA-6	5.8446569442749	0.0662776902318001	11	First heart field	1	0	0
CGCTATCGTCATCCCT-6	LB6	CGCTATCGTCATCCCT-6	-1.24744665622711	-1.0631890296936	5	Mesp1-expressing mesoderm progenitor	0.114526086	0.483944568	0.401529559
CGCTATCGTTGAGGTG-6	LB6	CGCTATCGTTGAGGTG-6	-0.558122098445892	-2.77661275863647	9	Paraxial mesoderm	0	0	1
CGCTGGACAAGCGAGT-6	LB6	CGCTGGACAAGCGAGT-6	0.703708171844482	-2.93376564979553	5	Mesp1-expressing mesoderm progenitor	0.068056139	0.531056657	0.400887415
CGCTGGATCTCCAGGG-6	LB6	CGCTGGATCTCCAGGG-6	1.68494987487793	-1.61220765113831	5	Mesp1-expressing mesoderm progenitor	0.214059828	0.403209761	0.382730398
CGCTTCAAGATCTGAA-6	LB6	CGCTTCAAGATCTGAA-6	1.56208443641663	-5.97675657272339	9	Paraxial mesoderm	0	0	1
CGCTTCAAGCAGCCTC-6	LB6	CGCTTCAAGCAGCCTC-6	-0.0687924548983574	-0.321462988853455	5	Mesp1-expressing mesoderm progenitor	0.329911889	0.435329062	0.234759222
CGCTTCACAGGTCTCG-6	LB6	CGCTTCACAGGTCTCG-6	2.41960382461548	-6.31607961654663	8	Second heart field	0	0	1
CGGACGTAGACATAAC-6	LB6	CGGACGTAGACATAAC-6	6.07854270935059	0.0296019036322832	11	First heart field	1	0	0
CGGACGTAGATCCTGT-6	LB6	CGGACGTAGATCCTGT-6	1.79301869869232	-5.38921499252319	8	Second heart field	0	1	0
CGGACGTAGTAGCGGT-6	LB6	CGGACGTAGTAGCGGT-6	-0.200302705168724	-6.22506713867188	9	Paraxial mesoderm	0	0	1
CGGACGTCAGCCACCA-6	LB6	CGGACGTCAGCCACCA-6	1.14654314517975	-5.53052186965942	9	Paraxial mesoderm	0	0	1
CGGACGTCAGCTGCAC-6	LB6	CGGACGTCAGCTGCAC-6	1.12576723098755	-5.56035470962524	8	Second heart field	0	1	0
CGGACGTTCGCACTCT-6	LB6	CGGACGTTCGCACTCT-6	-0.122098468244076	-4.61499738693237	9	Paraxial mesoderm	0	0	1
CGGACGTTCTGCAAGT-6	LB6	CGGACGTTCTGCAAGT-6	2.3978910446167	0.138386964797974	5	Mesp1-expressing mesoderm progenitor	0.94968905	0.045304971	0.005005985
CGGACTGGTCCGAAGA-6	LB6	CGGACTGGTCCGAAGA-6	2.38960099220276	-6.48902416229248	8	Second heart field	0	1	0
CGGACTGGTGATAAAC-6	LB6	CGGACTGGTGATAAAC-6	5.91463375091553	0.0855120792984962	5	Mesp1-expressing mesoderm progenitor	0.789191836	0.210052904	0.00075526
CGGAGCTTCGCCTGTT-6	LB6	CGGAGCTTCGCCTGTT-6	-0.380856722593307	-4.0172815322876	9	Paraxial mesoderm	0	0	1
CGGAGCTTCGTTTAGG-6	LB6	CGGAGCTTCGTTTAGG-6	-3.06777620315552	-2.76635193824768	6	Paraxial mesoderm progenitor	0.045115873	0.050089026	0.904795102
CGGAGTCAGACTACAA-6	LB6	CGGAGTCAGACTACAA-6	-0.569011449813843	-0.638672947883606	5	Mesp1-expressing mesoderm progenitor	0.096018741	0.548352794	0.35562864
CGGGTCAAGACACGAC-6	LB6	CGGGTCAAGACACGAC-6	-1.15531206130981	-2.5115430355072	5	Mesp1-expressing mesoderm progenitor	0.017347364	0.223763597	0.75888909
CGGGTCACATTACGAC-6	LB6	CGGGTCACATTACGAC-6	5.6754641532898	0.0992579534649849	11	First heart field	1	0	0
CGGGTCATCCAAACAC-6	LB6	CGGGTCATCCAAACAC-6	6.12767362594604	0.0197620335966349	11	First heart field	1	0	0
CGTAGCGGTCGAGATG-6	LB6	CGTAGCGGTCGAGATG-6	1.5018949508667	-5.5367431640625	9	Paraxial mesoderm	0	0	1
CGTAGCGTCCAAGCCG-6	LB6	CGTAGCGTCCAAGCCG-6	-0.780417561531067	-1.24676406383514	5	Mesp1-expressing mesoderm progenitor	0.075494752	0.490527039	0.433978394
CGTCACTGTCTAAACC-6	LB6	CGTCACTGTCTAAACC-6	5.1583251953125	0.255797266960144	11	First heart field	1	0	0
CGTCAGGCATTCTCAT-6	LB6	CGTCAGGCATTCTCAT-6	-0.853413820266724	-0.669878840446472	5	Mesp1-expressing mesoderm progenitor	0.071085625	0.372889539	0.556024796
CGTCAGGTCGCGTAGC-6	LB6	CGTCAGGTCGCGTAGC-6	0.159399852156639	-4.25007200241089	8	Second heart field	0	1	0
CGTCCATGTCCAAGTT-6	LB6	CGTCCATGTCCAAGTT-6	-1.44391012191772	-1.13984203338623	5	Mesp1-expressing mesoderm progenitor	0.045817872	0.269140298	0.685041897
CGTCCATTCCAGAGGA-6	LB6	CGTCCATTCCAGAGGA-6	1.12966728210449	-5.77534580230713	9	Paraxial mesoderm	0	0	1
CGTCTACCAAACCTAC-6	LB6	CGTCTACCAAACCTAC-6	-0.742131233215332	-0.891902506351471	5	Mesp1-expressing mesoderm progenitor	0.068534902	0.423179022	0.508286215
CGTCTACCAAGGGTCA-6	LB6	CGTCTACCAAGGGTCA-6	0.531952738761902	-3.85317206382751	8	Second heart field	0	1	0
CGTCTACGTGTGCCTG-6	LB6	CGTCTACGTGTGCCTG-6	0.0458327643573284	-4.82966232299805	9	Paraxial mesoderm	0	0	1
CGTCTACTCGAACTGT-6	LB6	CGTCTACTCGAACTGT-6	2.67454361915588	0.131145477294922	5	Mesp1-expressing mesoderm progenitor	0.961323671	0.035931057	0.002745273
CGTGAGCCACCCATTC-6	LB6	CGTGAGCCACCCATTC-6	-0.330102413892746	-1.32961773872375	5	Mesp1-expressing mesoderm progenitor	0.03760287	0.626830373	0.335566708
CGTGTAATCTAACTCT-6	LB6	CGTGTAATCTAACTCT-6	0.0932508185505867	-0.181271776556969	5	Mesp1-expressing mesoderm progenitor	0.179681809	0.543689162	0.27662945
CGTTAGAAGCTCCCAG-6	LB6	CGTTAGAAGCTCCCAG-6	0.82910293340683	0.680538296699524	5	Mesp1-expressing mesoderm progenitor	0.449095345	0.190562035	0.360342458
CGTTAGAGTCACACGC-6	LB6	CGTTAGAGTCACACGC-6	5.95469856262207	0.0211229175329208	11	First heart field	1	0	0
CGTTCTGAGTCGCCGT-6	LB6	CGTTCTGAGTCGCCGT-6	0.753408133983612	-4.02991008758545	8	Second heart field	0	1	0
CTAACTTAGTGATCGG-6	LB6	CTAACTTAGTGATCGG-6	5.81949281692505	0.115768454968929	11	First heart field	1	0	0
CTAAGACGTTATCCGA-6	LB6	CTAAGACGTTATCCGA-6	5.3628363609314	0.125079557299614	11	First heart field	1	0	0
CTAAGACTCAACACGT-6	LB6	CTAAGACTCAACACGT-6	2.65418791770935	-0.327147960662842	5	Mesp1-expressing mesoderm progenitor	0.596248883	0.374245507	0.029505591
CTACACCGTTACGCGC-6	LB6	CTACACCGTTACGCGC-6	-3.32116770744324	-2.35990738868713	6	Paraxial mesoderm progenitor	0.001371874	0.018028707	0.980599392
CTACATTTCTTCGAGA-6	LB6	CTACATTTCTTCGAGA-6	-0.557853102684021	-2.29337573051453	5	Mesp1-expressing mesoderm progenitor	0.141296156	0.466554236	0.392149611
CTACCCAAGGTGCACA-6	LB6	CTACCCAAGGTGCACA-6	-1.09569311141968	-1.24099898338318	5	Mesp1-expressing mesoderm progenitor	0.024569398	0.196891164	0.778539515
CTACCCAAGTACATGA-6	LB6	CTACCCAAGTACATGA-6	-0.655348479747772	-0.892723083496094	5	Mesp1-expressing mesoderm progenitor	0.113327117	0.514592615	0.372080473
CTACGTCCAGACAAGC-6	LB6	CTACGTCCAGACAAGC-6	7.12923622131348	0.491826355457306	11	First heart field	1	0	0
CTACGTCGTTACAGAA-6	LB6	CTACGTCGTTACAGAA-6	5.38491106033325	0.277603387832642	5	Mesp1-expressing mesoderm progenitor	0.932409713	0.06714649	0.000443799
CTAGAGTGTCTTCAAG-6	LB6	CTAGAGTGTCTTCAAG-6	-0.494764059782028	-0.793157577514648	5	Mesp1-expressing mesoderm progenitor	0.130891108	0.512493165	0.356615857
CTAGAGTTCAACCAAC-6	LB6	CTAGAGTTCAACCAAC-6	2.44359397888184	-0.47391003370285	5	Mesp1-expressing mesoderm progenitor	0.725281445	0.245925189	0.028793331
CTAGCCTGTAGGACAC-6	LB6	CTAGCCTGTAGGACAC-6	7.19684219360352	1.1119624376297	11	First heart field	1	0	0
CTAGTGACACCATGTA-6	LB6	CTAGTGACACCATGTA-6	-0.721251368522644	-1.20853972434998	5	Mesp1-expressing mesoderm progenitor	0.165769491	0.483025007	0.351205542
CTCACACGTGACTACT-6	LB6	CTCACACGTGACTACT-6	4.17233467102051	-1.57216548919678	8	Second heart field	0	1	0
CTCAGAAAGTACGCCC-6	LB6	CTCAGAAAGTACGCCC-6	-0.0592259764671326	-3.95887231826782	9	Paraxial mesoderm	0	0	1
CTCAGAAGTGCTTCTC-6	LB6	CTCAGAAGTGCTTCTC-6	0.0371371619403362	-4.71097564697266	9	Paraxial mesoderm	0	0	1
CTCATTAGTATAGGTA-6	LB6	CTCATTAGTATAGGTA-6	1.13641750812531	-5.54972839355469	9	Paraxial mesoderm	0	0	1
CTCATTATCTTGCAAG-6	LB6	CTCATTATCTTGCAAG-6	-9.35289764404297	2.30379414558411	4	Neuromesodermal progenitor	0.010735971	0.079640866	0.909623145
CTCCTAGGTCATGCAT-6	LB6	CTCCTAGGTCATGCAT-6	-9.11047267913818	2.20811104774475	4	Neuromesodermal progenitor	0.016275568	0.094700046	0.889024351
CTCGAGGCAAGCGAGT-6	LB6	CTCGAGGCAAGCGAGT-6	0.0744858458638191	-1.23823976516724	5	Mesp1-expressing mesoderm progenitor	0.055269115	0.617616762	0.327114314
CTCGAGGGTTGAACTC-6	LB6	CTCGAGGGTTGAACTC-6	-8.89274501800537	2.48473930358887	4	Neuromesodermal progenitor	0.063058871	0.297572549	0.639368678
CTCGGGAGTAAATGAC-6	LB6	CTCGGGAGTAAATGAC-6	-9.25876808166504	2.17297863960266	4	Neuromesodermal progenitor	0.061507623	0.378719759	0.559772603
CTCGTACAGACGACGT-6	LB6	CTCGTACAGACGACGT-6	1.68755757808685	-6.26788949966431	9	Paraxial mesoderm	0	0	1
CTCGTACAGATCTGCT-6	LB6	CTCGTACAGATCTGCT-6	-0.574366688728333	-5.81464767456055	9	Paraxial mesoderm	0	0	1
CTCGTACTCGGTTAAC-6	LB6	CTCGTACTCGGTTAAC-6	-3.23110628128052	-1.70444321632385	6	Paraxial mesoderm progenitor	0.001753707	0.016898156	0.981348128
CTCGTCAAGAAGGACA-6	LB6	CTCGTCAAGAAGGACA-6	-0.700754702091217	-2.25826597213745	5	Mesp1-expressing mesoderm progenitor	0.008554722	0.260946078	0.730499256
CTCGTCAGTTCACGGC-6	LB6	CTCGTCAGTTCACGGC-6	2.25295805931091	-5.88597440719604	8	Second heart field	0	1	0
CTCTAATAGCATGGCA-6	LB6	CTCTAATAGCATGGCA-6	0.836390316486359	-5.82070350646973	9	Paraxial mesoderm	0	0	1
CTCTACGCACGTCAGC-6	LB6	CTCTACGCACGTCAGC-6	5.9870867729187	0.486361593008041	11	First heart field	1	0	0
CTGAAGTAGAGCTTCT-6	LB6	CTGAAGTAGAGCTTCT-6	-9.02518463134766	2.46805667877197	4	Neuromesodermal progenitor	0.09314031	0.217110774	0.689748952
CTGAAGTCAAGCCGTC-6	LB6	CTGAAGTCAAGCCGTC-6	-2.30216932296753	-1.49799036979675	9	Paraxial mesoderm	0	0	1
CTGAAGTGTCATACTG-6	LB6	CTGAAGTGTCATACTG-6	0.844740748405457	-5.23340320587158	9	Paraxial mesoderm	0	0	1
CTGATAGCATAGACTC-6	LB6	CTGATAGCATAGACTC-6	5.49407148361206	0.221047192811966	5	Mesp1-expressing mesoderm progenitor	0.889039943	0.108418254	0.002541808
CTGATCCTCGTAGGTT-6	LB6	CTGATCCTCGTAGGTT-6	5.73408603668213	0.10285945981741	11	First heart field	1	0	0
CTGATCCTCTCCCTGA-6	LB6	CTGATCCTCTCCCTGA-6	1.26410591602325	-5.66626358032227	8	Second heart field	0	1	0
CTGCCTAGTTACCAGT-6	LB6	CTGCCTAGTTACCAGT-6	-8.79635143280029	1.98265266418457	4	Neuromesodermal progenitor	0.01195317	0.075467933	0.912578889
CTGCTGTAGCGTCTAT-6	LB6	CTGCTGTAGCGTCTAT-6	1.68903398513794	0.0329832211136818	5	Mesp1-expressing mesoderm progenitor	0.681846154	0.223476471	0.094677473
CTGCTGTAGTAGCCGA-6	LB6	CTGCTGTAGTAGCCGA-6	1.71545815467834	-5.98208427429199	8	Second heart field	0	1	0
CTGGTCTGTCCAGTGC-6	LB6	CTGGTCTGTCCAGTGC-6	-8.88568878173828	1.98643708229065	6	Paraxial mesoderm progenitor	0.010316131	0.077173702	0.912510123
CTGGTCTTCTGGTATG-6	LB6	CTGGTCTTCTGGTATG-6	1.87527859210968	-0.0245586913079023	5	Mesp1-expressing mesoderm progenitor	0.939587958	0.045762262	0.014649782
CTGTGCTAGGAGCGTT-6	LB6	CTGTGCTAGGAGCGTT-6	5.61789464950562	0.165267914533615	5	Mesp1-expressing mesoderm progenitor	0.808941852	0.186735571	0.004322586
CTGTGCTCATTCACTT-6	LB6	CTGTGCTCATTCACTT-6	-2.5273220539093	0.00926252268254757	5	Mesp1-expressing mesoderm progenitor	0.042884201	0.222509765	0.734606106
CTGTGCTGTGTGAAAT-6	LB6	CTGTGCTGTGTGAAAT-6	3.63387417793274	0.735665678977966	12	First heart field	1	0	0
CTGTGCTTCTAACTCT-6	LB6	CTGTGCTTCTAACTCT-6	-0.489203244447708	-3.6432957649231	5	Mesp1-expressing mesoderm progenitor	0.090005912	0.528585594	0.381408573
CTGTTTAAGTCGAGTG-6	LB6	CTGTTTAAGTCGAGTG-6	-0.0921751633286476	-3.9565601348877	9	Paraxial mesoderm	0	0	1
CTTAACTAGCCAGGAT-6	LB6	CTTAACTAGCCAGGAT-6	-0.787819683551788	-0.654735028743744	5	Mesp1-expressing mesoderm progenitor	0.021006192	0.124139608	0.85485426
CTTAACTAGTGAACAT-6	LB6	CTTAACTAGTGAACAT-6	-0.620635211467743	-0.662932634353638	5	Mesp1-expressing mesoderm progenitor	0.12690088	0.561089975	0.31200956
CTTAACTCAGCTGTTA-6	LB6	CTTAACTCAGCTGTTA-6	-1.47977697849274	1.94776332378387	5	Mesp1-expressing mesoderm progenitor	0.20943972	0.155954203	0.63460597
CTTAACTGTCGCGAAA-6	LB6	CTTAACTGTCGCGAAA-6	-9.0137882232666	2.26378202438354	4	Neuromesodermal progenitor	0.005785433	0.077867085	0.916347481
CTTACCGAGCGCTTAT-6	LB6	CTTACCGAGCGCTTAT-6	-2.99021029472351	-2.08228445053101	9	Paraxial mesoderm	0	0	1
CTTACCGCACACATGT-6	LB6	CTTACCGCACACATGT-6	-0.16799707710743	-3.47355532646179	5	Mesp1-expressing mesoderm progenitor	0.020290025	0.279352738	0.700357257
CTTCTCTGTACGCACC-6	LB6	CTTCTCTGTACGCACC-6	1.96298122406006	0.423519462347031	5	Mesp1-expressing mesoderm progenitor	0.859719176	0.099670127	0.040610556
CTTGGCTCATATACGC-6	LB6	CTTGGCTCATATACGC-6	3.96935820579529	-2.01123571395874	8	Second heart field	0	1	0
CTTGGCTCATGCCACG-6	LB6	CTTGGCTCATGCCACG-6	2.00722527503967	-5.7383074760437	8	Second heart field	0	1	0
CTTTGCGCACAGAGGT-6	LB6	CTTTGCGCACAGAGGT-6	2.2312970161438	-6.09062337875366	8	Second heart field	0	0	1
CTTTGCGTCGTACGGC-6	LB6	CTTTGCGTCGTACGGC-6	-1.62302827835083	2.62119960784912	5	Mesp1-expressing mesoderm progenitor	0.252421642	0.312881198	0.434697392
GAAACTCCATGTCCTC-6	LB6	GAAACTCCATGTCCTC-6	-2.20574402809143	-0.513509213924408	9	Paraxial mesoderm	0	0	1
GAAACTCCATGTTGAC-6	LB6	GAAACTCCATGTTGAC-6	1.77323436737061	-0.0268755201250315	5	Mesp1-expressing mesoderm progenitor	0.75884037	0.194035927	0.047123564
GAAATGATCCATTCTA-6	LB6	GAAATGATCCATTCTA-6	1.70842576026917	-1.39426147937775	5	Mesp1-expressing mesoderm progenitor	0.429891399	0.454140143	0.11596861
GAACATCAGGTGTTAA-6	LB6	GAACATCAGGTGTTAA-6	-8.95491123199463	2.07473826408386	4	Neuromesodermal progenitor	0.011944136	0.084787753	0.903268096
GAACATCTCCTTCAAT-6	LB6	GAACATCTCCTTCAAT-6	-2.79356455802917	-1.82922029495239	6	Paraxial mesoderm progenitor	0.002611618	0.04565883	0.951729544
GAACCTACAAGTCTAC-6	LB6	GAACCTACAAGTCTAC-6	-2.12337350845337	-3.14019346237183	9	Paraxial mesoderm	0	0	1
GAACCTACACCATGTA-6	LB6	GAACCTACACCATGTA-6	1.24963164329529	-5.0356068611145	9	Paraxial mesoderm	0	0	1
GAACCTAGTGTGACCC-6	LB6	GAACCTAGTGTGACCC-6	-3.10845899581909	-1.95781898498535	6	Paraxial mesoderm progenitor	0.000920986	0.02105025	0.97802874
GAACCTATCAAACCGT-6	LB6	GAACCTATCAAACCGT-6	-0.399862736463547	-3.36735057830811	9	Paraxial mesoderm	0	0	1
GAACGGACAGTGACAG-6	LB6	GAACGGACAGTGACAG-6	-2.84560871124268	0.336401224136353	5	Mesp1-expressing mesoderm progenitor	0.073135856	0.348010806	0.578853401
GAACGGAGTAAGAGAG-6	LB6	GAACGGAGTAAGAGAG-6	0.533852398395538	-5.15630531311035	9	Paraxial mesoderm	0	0	1
GAATAAGTCCATGAAC-6	LB6	GAATAAGTCCATGAAC-6	0.146338224411011	-3.27667903900146	5	Mesp1-expressing mesoderm progenitor	0.026726256	0.517967807	0.455306008
GAATGAATCACGCATA-6	LB6	GAATGAATCACGCATA-6	1.47347354888916	-5.44721269607544	8	Second heart field	0	1	0
GACAGAGGTCACCCAG-6	LB6	GACAGAGGTCACCCAG-6	-8.92625331878662	2.06238055229187	4	Neuromesodermal progenitor	0.023648216	0.354070831	0.622281241
GACCAATCATGCAACT-6	LB6	GACCAATCATGCAACT-6	1.06821084022522	-0.989549815654755	5	Mesp1-expressing mesoderm progenitor	0.150155709	0.278909437	0.570934822
GACCAATGTTTAGCTG-6	LB6	GACCAATGTTTAGCTG-6	-8.79843425750732	2.04427361488342	4	Neuromesodermal progenitor	0.019160403	0.102693023	0.878146594
GACGCGTCATCCCATC-6	LB6	GACGCGTCATCCCATC-6	2.50415968894958	0.226215824484825	12	First heart field	1	0	0
GACGTGCCATAACCTG-6	LB6	GACGTGCCATAACCTG-6	2.23514485359192	-6.46170949935913	10	Paraxial mesoderm	0	0	1
GACTAACGTGCAACGA-6	LB6	GACTAACGTGCAACGA-6	5.86324882507324	0.192671611905098	11	First heart field	1	0	0
GACTAACTCTACTCAT-6	LB6	GACTAACTCTACTCAT-6	1.99744033813477	-6.27348613739014	8	Second heart field	0	0	1
GACTAACTCTCATTCA-6	LB6	GACTAACTCTCATTCA-6	1.73129642009735	-5.57272720336914	8	Second heart field	0	1	0
GACTAACTCTTGAGGT-6	LB6	GACTAACTCTTGAGGT-6	3.74219584465027	0.424301773309708	12	First heart field	1	0	0
GACTACAAGCTCTCGG-6	LB6	GACTACAAGCTCTCGG-6	-9.32449054718018	2.2566192150116	4	Neuromesodermal progenitor	0.012601832	0.068178257	0.919219896
GAGCAGACACCGTTGG-6	LB6	GAGCAGACACCGTTGG-6	-1.32745027542114	-1.14016425609589	5	Mesp1-expressing mesoderm progenitor	0.031969059	0.742544716	0.225486295
GAGCAGATCGTCTGAA-6	LB6	GAGCAGATCGTCTGAA-6	7.1343297958374	0.998551547527313	11	First heart field	1	0	0
GATCAGTCAAAGTGCG-6	LB6	GATCAGTCAAAGTGCG-6	-0.407577931880951	-3.75738430023193	9	Paraxial mesoderm	0	0	1
GATCAGTTCAATACCG-6	LB6	GATCAGTTCAATACCG-6	0.816497087478638	-4.07049989700317	8	Second heart field	0	1	0
GATCGATGTCTAGGTT-6	LB6	GATCGATGTCTAGGTT-6	1.80679440498352	-2.42130064964294	5	Mesp1-expressing mesoderm progenitor	0.109872597	0.369954772	0.520172629
GATCGCGGTATGCTTG-6	LB6	GATCGCGGTATGCTTG-6	-1.88132524490356	0.40827614068985	5	Mesp1-expressing mesoderm progenitor	0.108824285	0.143253461	0.747922159
GATCGTAAGCTAACAA-6	LB6	GATCGTAAGCTAACAA-6	-0.632506966590881	-1.03456485271454	5	Mesp1-expressing mesoderm progenitor	0.177983945	0.489094528	0.332921764
GATCGTATCGAGGTAG-6	LB6	GATCGTATCGAGGTAG-6	0.657914340496063	-1.01569902896881	5	Mesp1-expressing mesoderm progenitor	0.137027675	0.186545662	0.676426635
GATCTAGAGACGACGT-6	LB6	GATCTAGAGACGACGT-6	-6.65648508071899	0.598396420478821	4	Neuromesodermal progenitor	0.055615352	0.0609235	0.883461182
GATCTAGTCACAATGC-6	LB6	GATCTAGTCACAATGC-6	2.22467684745789	-5.88309955596924	8	Second heart field	0	1	0
GATCTAGTCCTTGGTC-6	LB6	GATCTAGTCCTTGGTC-6	5.31125736236572	-0.093872919678688	5	Mesp1-expressing mesoderm progenitor	0.809876616	0.183400897	0.006722498
GATGAAACACCGAATT-6	LB6	GATGAAACACCGAATT-6	0.514641165733337	-4.46423721313477	8	Second heart field	0	1	0
GATGCTAAGCGTCTAT-6	LB6	GATGCTAAGCGTCTAT-6	2.78102207183838	0.59042900800705	12	First heart field	1	0	0
GCAAACTCAAGTCATC-6	LB6	GCAAACTCAAGTCATC-6	2.82349252700806	0.0219700392335653	12	First heart field	1	0	0
GCAAACTGTGAAATCA-6	LB6	GCAAACTGTGAAATCA-6	-8.8175573348999	1.83781087398529	9	Paraxial mesoderm	0	0	1
GCAAACTGTGACTACT-6	LB6	GCAAACTGTGACTACT-6	2.91452836990356	0.288200587034225	5	Mesp1-expressing mesoderm progenitor	0.810943276	0.188203678	0.000853046
GCACATAAGCCCTAAT-6	LB6	GCACATAAGCCCTAAT-6	-2.53718185424805	-0.108244903385639	5	Mesp1-expressing mesoderm progenitor	0.014246977	0.087057788	0.898695215
GCACATAGTTCCAACA-6	LB6	GCACATAGTTCCAACA-6	0.95007711648941	-3.47805666923523	5	Mesp1-expressing mesoderm progenitor	0.067884733	0.674240708	0.257874719
GCACTCTTCCAACCAA-6	LB6	GCACTCTTCCAACCAA-6	-0.437162667512894	-1.7081470489502	5	Mesp1-expressing mesoderm progenitor	0.089907334	0.32643262	0.58366004
GCATACAAGAATGTGT-6	LB6	GCATACAAGAATGTGT-6	1.09811305999756	-5.68104124069214	9	Paraxial mesoderm	0	0	1
GCATACAAGTAGGTGC-6	LB6	GCATACAAGTAGGTGC-6	7.2299747467041	1.6017609834671	11	First heart field	1	0	0
GCATACATCTTGGGTA-6	LB6	GCATACATCTTGGGTA-6	2.0520486831665	-5.96059560775757	8	Second heart field	0	1	0
GCATGCGAGCAGCGTA-6	LB6	GCATGCGAGCAGCGTA-6	-1.31089150905609	-1.59975290298462	5	Mesp1-expressing mesoderm progenitor	0.040992	0.356716259	0.602291835
GCATGCGTCCGCTGTT-6	LB6	GCATGCGTCCGCTGTT-6	-1.09456694126129	-0.393333554267883	5	Mesp1-expressing mesoderm progenitor	0.103110592	0.518155321	0.378734206
GCATGTAAGTGGAGTC-6	LB6	GCATGTAAGTGGAGTC-6	6.06218910217285	0.0472225211560726	11	First heart field	1	0	0
GCCAAATCATCAGTCA-6	LB6	GCCAAATCATCAGTCA-6	5.74400758743286	0.537357151508331	11	First heart field	1	0	0
GCCAAATCATTAGCCA-6	LB6	GCCAAATCATTAGCCA-6	-9.13986110687256	2.33808827400208	4	Neuromesodermal progenitor	0.097414451	0.208599406	0.693986153
GCCTCTATCTTGAGGT-6	LB6	GCCTCTATCTTGAGGT-6	4.88214349746704	0.137860760092735	5	Mesp1-expressing mesoderm progenitor	0.94441503	0.053669301	0.001915663
GCGAGAAGTATATCCG-6	LB6	GCGAGAAGTATATCCG-6	2.16727209091187	-5.96502923965454	8	Second heart field	0	1	0
GCGAGAAGTCAGATAA-6	LB6	GCGAGAAGTCAGATAA-6	0.843689322471619	-0.354142665863037	5	Mesp1-expressing mesoderm progenitor	0.376572589	0.274679464	0.348747769
GCGCAACAGAGTCGGT-6	LB6	GCGCAACAGAGTCGGT-6	-9.4144115447998	2.29892039299011	4	Neuromesodermal progenitor	0.013416322	0.076757894	0.909825789
GCGCAGTAGCCCGAAA-6	LB6	GCGCAGTAGCCCGAAA-6	-3.69663143157959	-1.36741602420807	6	Paraxial mesoderm progenitor	0.001232231	0.011244973	0.987522771
GCGCAGTGTGACGCCT-6	LB6	GCGCAGTGTGACGCCT-6	-5.1895604133606	0.303537040948868	6	Paraxial mesoderm progenitor	0.011862756	0.022677144	0.965460228
GCGCCAACAAGAGGCT-6	LB6	GCGCCAACAAGAGGCT-6	1.71859920024872	-5.22327423095703	8	Second heart field	0	1	0
GCGCCAATCTAAGCCA-6	LB6	GCGCCAATCTAAGCCA-6	0.68517416715622	-3.13249039649963	5	Mesp1-expressing mesoderm progenitor	0.030087764	0.424877317	0.545035049
GCGCGATCACACCGAC-6	LB6	GCGCGATCACACCGAC-6	-8.79786205291748	1.96206629276276	4	Neuromesodermal progenitor	0.006783214	0.085462543	0.9077543
GCGCGATTCGTTTATC-6	LB6	GCGCGATTCGTTTATC-6	2.34508967399597	-5.7921199798584	8	Second heart field	0	1	0
GCTCCTAGTCTAGGTT-6	LB6	GCTCCTAGTCTAGGTT-6	0.36669847369194	-3.09326553344727	5	Mesp1-expressing mesoderm progenitor	0.031023102	0.406823276	0.562153671
GCTCTGTCAATGAATG-6	LB6	GCTCTGTCAATGAATG-6	-8.92666530609131	1.99573969841003	4	Neuromesodermal progenitor	0.00549008	0.048989699	0.945520164
GCTGCAGAGATAGCAT-6	LB6	GCTGCAGAGATAGCAT-6	-0.239482194185257	-4.35066604614258	9	Paraxial mesoderm	0	0	1
GCTGCGAAGTTCGCAT-6	LB6	GCTGCGAAGTTCGCAT-6	7.34387636184692	1.55582475662231	11	First heart field	1	0	0
GCTGCTTGTAGCTTGT-6	LB6	GCTGCTTGTAGCTTGT-6	-8.94632816314697	2.02205967903137	4	Neuromesodermal progenitor	0.007977374	0.065466387	0.926556185
GCTGCTTTCTCCCTGA-6	LB6	GCTGCTTTCTCCCTGA-6	-1.33701121807098	2.08734726905823	5	Mesp1-expressing mesoderm progenitor	0.262655696	0.412084323	0.32526013
GCTTCCACAGGTGGAT-6	LB6	GCTTCCACAGGTGGAT-6	2.0019211769104	-6.11343479156494	8	Second heart field	0	0	1
GGAAAGCAGTCCGGTC-6	LB6	GGAAAGCAGTCCGGTC-6	-1.75400269031525	-1.46566081047058	5	Mesp1-expressing mesoderm progenitor	0.01898714	0.143717695	0.837295239
GGAAAGCGTCACAAGG-6	LB6	GGAAAGCGTCACAAGG-6	-1.60850870609283	-3.0793993473053	9	Paraxial mesoderm	0	0	1
GGAACTTCAGTTCCCT-6	LB6	GGAACTTCAGTTCCCT-6	-0.0185930915176868	-4.7915186882019	9	Paraxial mesoderm	0	0	1
GGAATAAGTTGGTGGA-6	LB6	GGAATAAGTTGGTGGA-6	1.86872112751007	-2.24993658065796	5	Mesp1-expressing mesoderm progenitor	0.147472499	0.620816138	0.231711651
GGAATAATCCGAATGT-6	LB6	GGAATAATCCGAATGT-6	0.929430961608887	-1.01225435733795	5	Mesp1-expressing mesoderm progenitor	0.407132371	0.469151343	0.123716387
GGACAGACATCCGGGT-6	LB6	GGACAGACATCCGGGT-6	1.28846704959869	-0.687999606132507	5	Mesp1-expressing mesoderm progenitor	0.523933582	0.401862394	0.074204106
GGACAGATCATGCTCC-6	LB6	GGACAGATCATGCTCC-6	5.91290044784546	-0.391272902488708	11	First heart field	1	0	0
GGACATTTCACAGTAC-6	LB6	GGACATTTCACAGTAC-6	2.39098906517029	-4.70634984970093	8	Second heart field	0	1	0
GGACATTTCCTCATTA-6	LB6	GGACATTTCCTCATTA-6	0.553703010082245	-5.17707777023315	9	Paraxial mesoderm	0	0	1
GGACGTCAGATCCCAT-6	LB6	GGACGTCAGATCCCAT-6	-0.473137617111206	-0.7849081158638	5	Mesp1-expressing mesoderm progenitor	0.100471725	0.57586863	0.323659894
GGACGTCAGCGAGAAA-6	LB6	GGACGTCAGCGAGAAA-6	0.236699342727661	-2.45415687561035	5	Mesp1-expressing mesoderm progenitor	0.026176891	0.370852766	0.602970316
GGACGTCTCTTTCCTC-6	LB6	GGACGTCTCTTTCCTC-6	4.34363412857056	-1.62413251399994	8	Second heart field	0	1	0
GGATTACAGCACACAG-6	LB6	GGATTACAGCACACAG-6	-0.146383434534073	0.132559522986412	5	Mesp1-expressing mesoderm progenitor	0.334986314	0.331033579	0.333980258
GGCAATTAGAAAGTGG-6	LB6	GGCAATTAGAAAGTGG-6	4.86588191986084	0.97726172208786	12	First heart field	1	0	0
GGCAATTCACGTAAGG-6	LB6	GGCAATTCACGTAAGG-6	4.56634044647217	0.401774942874908	5	Mesp1-expressing mesoderm progenitor	0.924063223	0.073523746	0.002413034
GGCAATTCATGGTAGG-6	LB6	GGCAATTCATGGTAGG-6	-0.521111965179443	-1.38511180877686	5	Mesp1-expressing mesoderm progenitor	0.082435719	0.392461653	0.525102778
GGCGACTGTCAATACC-6	LB6	GGCGACTGTCAATACC-6	4.80903148651123	0.701706647872925	12	First heart field	1	0	0
GGCGACTTCACCAGGC-6	LB6	GGCGACTTCACCAGGC-6	-2.24383687973022	-1.30976498126984	6	Paraxial mesoderm progenitor	0.002661028	0.024910302	0.972428652
GGCGTGTGTTCATGGT-6	LB6	GGCGTGTGTTCATGGT-6	-0.67529559135437	-0.00544647593051195	5	Mesp1-expressing mesoderm progenitor	0.291075179	0.450201141	0.258723882
GGCTCGAAGGTGGGTT-6	LB6	GGCTCGAAGGTGGGTT-6	1.00402534008026	-1.15594947338104	5	Mesp1-expressing mesoderm progenitor	0.079706767	0.609769733	0.310523695
GGCTCGATCCTTGACC-6	LB6	GGCTCGATCCTTGACC-6	4.20273447036743	-1.85892987251282	5	Mesp1-expressing mesoderm progenitor	0.803905798	0.174361629	0.021732559
GGGAGATAGATCTGCT-6	LB6	GGGAGATAGATCTGCT-6	1.31300163269043	-5.70854759216309	9	Paraxial mesoderm	0	0	1
GGGAGATTCAAACAAG-6	LB6	GGGAGATTCAAACAAG-6	2.67824745178223	0.599550545215607	12	First heart field	1	0	0
GGGCATCAGGATGCGT-6	LB6	GGGCATCAGGATGCGT-6	-0.84479558467865	-0.896877408027649	5	Mesp1-expressing mesoderm progenitor	0.053621061	0.608341642	0.338037357
GGGTCTGAGTGCGTGA-6	LB6	GGGTCTGAGTGCGTGA-6	-9.27762699127197	2.18231701850891	4	Neuromesodermal progenitor	0.012041083	0.078139612	0.909819278
GGGTCTGTCCTCAATT-6	LB6	GGGTCTGTCCTCAATT-6	5.93185615539551	0.0165048390626907	11	First heart field	1	0	0
GGGTTGCAGCCGTCGT-6	LB6	GGGTTGCAGCCGTCGT-6	-0.0925108566880226	-0.26788604259491	5	Mesp1-expressing mesoderm progenitor	0.224781215	0.228706571	0.546512061
GGTATTGGTGGCCCTA-6	LB6	GGTATTGGTGGCCCTA-6	1.20413863658905	0.23489160835743	5	Mesp1-expressing mesoderm progenitor	0.8239361	0.115403274	0.060660707
GGTGAAGAGCCTTGAT-6	LB6	GGTGAAGAGCCTTGAT-6	1.02492606639862	-5.30460500717163	9	Paraxial mesoderm	0	0	1
GGTGCGTCACTTAACG-6	LB6	GGTGCGTCACTTAACG-6	-1.26586425304413	-0.220026612281799	5	Mesp1-expressing mesoderm progenitor	0.118079096	0.476984253	0.404936713
GGTGCGTTCTCCGGTT-6	LB6	GGTGCGTTCTCCGGTT-6	1.36282157897949	-5.0163516998291	8	Second heart field	0	1	0
GGTGCGTTCTTATCTG-6	LB6	GGTGCGTTCTTATCTG-6	-2.00674271583557	-1.73280704021454	6	Paraxial mesoderm progenitor	0.006433084	0.051588004	0.941978888
GGTGTTAAGGATGGTC-6	LB6	GGTGTTAAGGATGGTC-6	-1.01651155948639	-1.55202853679657	5	Mesp1-expressing mesoderm progenitor	0.04756465	0.538257137	0.414178229
GGTGTTAGTACGCACC-6	LB6	GGTGTTAGTACGCACC-6	1.70645725727081	-1.74047696590424	5	Mesp1-expressing mesoderm progenitor	0.1762134	0.620311303	0.203475515
GTAACTGCATACTCTT-6	LB6	GTAACTGCATACTCTT-6	1.10550689697266	0.161306798458099	5	Mesp1-expressing mesoderm progenitor	0.674181771	0.232082298	0.093735916
GTAACTGTCGAGAGCA-6	LB6	GTAACTGTCGAGAGCA-6	7.378005027771	1.32593321800232	11	First heart field	1	0	0
GTACGTAGTCTTTCAT-6	LB6	GTACGTAGTCTTTCAT-6	3.62652277946472	0.150130480527878	12	First heart field	1	0	0
GTACTTTAGATCTGAA-6	LB6	GTACTTTAGATCTGAA-6	-1.94738066196442	-2.2413010597229	6	Paraxial mesoderm progenitor	0.025331935	0.301395124	0.673272954
GTAGGCCGTTCCACAA-6	LB6	GTAGGCCGTTCCACAA-6	0.132957339286804	-4.13698196411133	9	Paraxial mesoderm	0	0	1
GTAGGCCTCGTGGTCG-6	LB6	GTAGGCCTCGTGGTCG-6	-9.27345371246338	2.23773407936096	4	Neuromesodermal progenitor	0.004054461	0.040880075	0.955065433
GTAGTCAAGCAGACTG-6	LB6	GTAGTCAAGCAGACTG-6	-1.91657102108002	-2.50089025497437	9	Paraxial mesoderm	0	0	1
GTATCTTCAGCGAACA-6	LB6	GTATCTTCAGCGAACA-6	-2.98056221008301	-1.53552937507629	6	Paraxial mesoderm progenitor	0.002377141	0.022457299	0.975165555
GTATCTTGTCTCTTTA-6	LB6	GTATCTTGTCTCTTTA-6	1.78611075878143	-5.73624181747437	8	Second heart field	0	1	0
GTATTCTAGCTGATAA-6	LB6	GTATTCTAGCTGATAA-6	5.95143890380859	1.12016308307648	11	First heart field	1	0	0
GTATTCTCACTTACGA-6	LB6	GTATTCTCACTTACGA-6	6.01570558547974	0.0589885003864765	11	First heart field	1	0	0
GTATTCTTCCGCGGTA-6	LB6	GTATTCTTCCGCGGTA-6	-1.23384749889374	-1.42557775974274	5	Mesp1-expressing mesoderm progenitor	0.04238352	0.258621097	0.698995393
GTCAAGTGTCAGAATA-6	LB6	GTCAAGTGTCAGAATA-6	2.3202223777771	0.199110597372055	5	Mesp1-expressing mesoderm progenitor	0.984983642	0.010560937	0.004455426
GTCACGGGTAGCTAAA-6	LB6	GTCACGGGTAGCTAAA-6	2.77890658378601	0.0480736680328846	5	Mesp1-expressing mesoderm progenitor	1	0	0
GTCATTTCACGAAATA-6	LB6	GTCATTTCACGAAATA-6	0.537456154823303	-3.76271080970764	8	Second heart field	0	1	0
GTCCTCAAGTCAAGGC-6	LB6	GTCCTCAAGTCAAGGC-6	-8.85731506347656	2.42484021186829	4	Neuromesodermal progenitor	0.10489633	0.28240585	0.612697939
GTCCTCACACTAAGTC-6	LB6	GTCCTCACACTAAGTC-6	0.330241590738297	-4.96895170211792	9	Paraxial mesoderm	0	0	1
GTCCTCAGTTCCATGA-6	LB6	GTCCTCAGTTCCATGA-6	1.44046795368195	-5.79203605651855	9	Paraxial mesoderm	0	0	1
GTCCTCATCCCTTGCA-6	LB6	GTCCTCATCCCTTGCA-6	7.43200349807739	0.568818390369415	11	First heart field	1	0	0
GTCCTCATCCGCGCAA-6	LB6	GTCCTCATCCGCGCAA-6	-2.9867889881134	-2.82430195808411	6	Paraxial mesoderm progenitor	0.041669537	0.052254401	0.906076072
GTCGTAATCGACCAGC-6	LB6	GTCGTAATCGACCAGC-6	-2.31484627723694	-1.70301246643066	9	Paraxial mesoderm	0	0	1
GTCTCGTGTCAGAATA-6	LB6	GTCTCGTGTCAGAATA-6	5.7108964920044	0.146158590912819	11	First heart field	1	0	0
GTCTTCGAGCCCTAAT-6	LB6	GTCTTCGAGCCCTAAT-6	-1.51015067100525	-2.26068115234375	9	Paraxial mesoderm	0	0	1
GTCTTCGTCAGCGATT-6	LB6	GTCTTCGTCAGCGATT-6	-0.66726940870285	-4.01584339141846	9	Paraxial mesoderm	0	0	1
GTCTTCGTCGCATGGC-6	LB6	GTCTTCGTCGCATGGC-6	5.87464809417725	0.0938667729496956	11	First heart field	1	0	0
GTGAAGGCAAGTAGTA-6	LB6	GTGAAGGCAAGTAGTA-6	0.400440812110901	-1.99260401725769	5	Mesp1-expressing mesoderm progenitor	0.020409602	0.487862416	0.491727951
GTGAAGGCATGGAATA-6	LB6	GTGAAGGCATGGAATA-6	5.68197059631348	-0.337332218885422	8	Second heart field	0	1	0
GTGCAGCAGTGGGATC-6	LB6	GTGCAGCAGTGGGATC-6	-2.79839062690735	0.290750563144684	5	Mesp1-expressing mesoderm progenitor	0.055210439	0.242689255	0.702100218
GTGCATACAAGTACCT-6	LB6	GTGCATACAAGTACCT-6	-9.0971040725708	2.351717710495	4	Neuromesodermal progenitor	0.006210745	0.049749799	0.944039429
GTGCTTCAGCGGCTTC-6	LB6	GTGCTTCAGCGGCTTC-6	0.562501072883606	-4.53663206100464	9	Paraxial mesoderm	0	0	1
GTGTGCGCACGAGGTA-6	LB6	GTGTGCGCACGAGGTA-6	1.05953431129456	-5.63677358627319	9	Paraxial mesoderm	0	0	1
GTTAAGCGTCGTCTTC-6	LB6	GTTAAGCGTCGTCTTC-6	1.59787118434906	-3.42987370491028	8	Second heart field	0	1	0
GTTCATTCACTTAAGC-6	LB6	GTTCATTCACTTAAGC-6	-0.746536552906036	-1.71087944507599	5	Mesp1-expressing mesoderm progenitor	0.115192891	0.435457471	0.449349502
GTTCATTTCTATCCTA-6	LB6	GTTCATTTCTATCCTA-6	-9.29512786865234	2.20395183563232	4	Neuromesodermal progenitor	0.006750882	0.039246221	0.95400292
GTTCGGGAGGTGCTTT-6	LB6	GTTCGGGAGGTGCTTT-6	-0.244964048266411	-3.97263789176941	9	Paraxial mesoderm	0	0	1
GTTCTCGAGAGCTGCA-6	LB6	GTTCTCGAGAGCTGCA-6	-1.43880486488342	-2.59394454956055	9	Paraxial mesoderm	0	0	1
GTTCTCGGTCAACTGT-6	LB6	GTTCTCGGTCAACTGT-6	2.35447001457214	-6.53320407867432	10	Paraxial mesoderm	0	0	1
GTTCTCGGTTAAGTAG-6	LB6	GTTCTCGGTTAAGTAG-6	-8.66520404815674	2.49767136573792	4	Neuromesodermal progenitor	0.134856743	0.27714062	0.588002848
GTTTCTATCCCTCAGT-6	LB6	GTTTCTATCCCTCAGT-6	0.429164379835129	-4.52214050292969	8	Second heart field	0	1	0
TAAACCGGTCGAGTTT-6	LB6	TAAACCGGTCGAGTTT-6	6.09190273284912	-0.147229939699173	11	First heart field	1	0	0
TAAGAGAAGGATATAC-6	LB6	TAAGAGAAGGATATAC-6	-9.01725101470947	2.43343377113342	4	Neuromesodermal progenitor	0.138668459	0.243523347	0.617808611
TAAGAGACATCCCACT-6	LB6	TAAGAGACATCCCACT-6	-8.18896007537842	1.01122653484344	6	Paraxial mesoderm progenitor	0.003144989	0.051512744	0.945342317
TAAGTGCCAAAGCAAT-6	LB6	TAAGTGCCAAAGCAAT-6	5.49123573303223	-0.27767539024353	8	Second heart field	0	1	0
TAAGTGCGTCTCGTTC-6	LB6	TAAGTGCGTCTCGTTC-6	-1.43452227115631	-1.18373703956604	5	Mesp1-expressing mesoderm progenitor	0.005916704	0.189029614	0.805053753
TACACGAGTCATATGC-6	LB6	TACACGAGTCATATGC-6	0.55516904592514	-5.26057624816895	9	Paraxial mesoderm	0	0	1
TACACGAGTGCTGTAT-6	LB6	TACACGAGTGCTGTAT-6	-2.5241584777832	-2.50465321540833	6	Paraxial mesoderm progenitor	0.003106419	0.031648255	0.96524537
TACAGTGAGTGGGATC-6	LB6	TACAGTGAGTGGGATC-6	-2.00675988197327	-1.93126595020294	9	Paraxial mesoderm	0	0	1
TACAGTGGTGCACTTA-6	LB6	TACAGTGGTGCACTTA-6	-0.602295815944672	-1.04508876800537	5	Mesp1-expressing mesoderm progenitor	0.128462399	0.491868426	0.379669327
TACCTATAGCTGCCCA-6	LB6	TACCTATAGCTGCCCA-6	2.27916836738586	-6.06576061248779	8	Second heart field	0	1	0
TACCTATCACACATGT-6	LB6	TACCTATCACACATGT-6	6.07773542404175	0.0982094630599022	11	First heart field	1	0	0
TACCTATTCCAAACAC-6	LB6	TACCTATTCCAAACAC-6	1.35423958301544	-2.6571798324585	5	Mesp1-expressing mesoderm progenitor	0.140337155	0.378513465	0.481149356
TACCTATTCCTTGACC-6	LB6	TACCTATTCCTTGACC-6	1.31727051734924	-2.35617828369141	8	Second heart field	0	1	0
TACCTTAAGCATCATC-6	LB6	TACCTTAAGCATCATC-6	-9.16287517547607	2.2276074886322	4	Neuromesodermal progenitor	0.007451927	0.048001798	0.944546285
TACCTTACAACACCTA-6	LB6	TACCTTACAACACCTA-6	2.87682390213013	0.499017924070358	12	First heart field	1	0	0
TACGGATTCCTAGTGA-6	LB6	TACGGATTCCTAGTGA-6	-2.86334657669067	-1.04066789150238	6	Paraxial mesoderm progenitor	0.001216118	0.014602092	0.984181772
TACGGGCCATTCTCAT-6	LB6	TACGGGCCATTCTCAT-6	-3.72080159187317	-1.06066405773163	9	Paraxial mesoderm	0	0	1
TACGGTAAGAAACGAG-6	LB6	TACGGTAAGAAACGAG-6	-2.89044547080994	-1.56308531761169	6	Paraxial mesoderm progenitor	0.001936176	0.042496224	0.955567576
TACTCATAGCGATGAC-6	LB6	TACTCATAGCGATGAC-6	-0.563332974910736	-4.28479146957397	9	Paraxial mesoderm	0	0	1
TACTCGCTCATACGGT-6	LB6	TACTCGCTCATACGGT-6	-2.2847261428833	-1.34430992603302	6	Paraxial mesoderm progenitor	0.00474642	0.030159527	0.965094049
TACTTACGTGTGGTTT-6	LB6	TACTTACGTGTGGTTT-6	5.8106484413147	0.141650542616844	11	First heart field	1	0	0
TACTTGTCACATTAGC-6	LB6	TACTTGTCACATTAGC-6	-1.46238720417023	2.27530431747437	5	Mesp1-expressing mesoderm progenitor	0.275354253	0.343641875	0.381003849
TACTTGTTCGGCCGAT-6	LB6	TACTTGTTCGGCCGAT-6	-3.03832268714905	-0.217326760292053	6	Paraxial mesoderm progenitor	0.00123594	0.01242404	0.986340005
TACTTGTTCGGTTAAC-6	LB6	TACTTGTTCGGTTAAC-6	5.53119230270386	0.599468290805817	11	First heart field	1	0	0
TAGACCAAGAGGTTAT-6	LB6	TAGACCAAGAGGTTAT-6	4.32806634902954	-2.45108032226562	8	Second heart field	0	1	0
TAGACCACAATGGATA-6	LB6	TAGACCACAATGGATA-6	-2.48549771308899	-1.55664241313934	5	Mesp1-expressing mesoderm progenitor	0.002280306	0.061745977	0.935973729
TAGAGCTAGGGTTTCT-6	LB6	TAGAGCTAGGGTTTCT-6	0.839500069618225	-2.20825362205505	5	Mesp1-expressing mesoderm progenitor	0.035470796	0.246901912	0.717627269
TAGAGCTCACGGCCAT-6	LB6	TAGAGCTCACGGCCAT-6	-2.6661102771759	-1.93241608142853	6	Paraxial mesoderm progenitor	0.002474227	0.036150934	0.961374853
TAGCCGGTCGAATGGG-6	LB6	TAGCCGGTCGAATGGG-6	1.20185279846191	-4.41923570632935	8	Second heart field	0	1	0
TAGCCGGTCTCAACTT-6	LB6	TAGCCGGTCTCAACTT-6	6.34940958023071	0.148178055882454	11	First heart field	1	0	0
TAGGCATTCGACGGAA-6	LB6	TAGGCATTCGACGGAA-6	-1.92668855190277	-1.11353480815887	5	Mesp1-expressing mesoderm progenitor	0.00244817	0.035932935	0.961618874
TAGTGGTAGTTGCAGG-6	LB6	TAGTGGTAGTTGCAGG-6	2.58890676498413	0.0859213769435883	5	Mesp1-expressing mesoderm progenitor	0.930307479	0.054186164	0.015506371
TATCTCATCTCAAGTG-6	LB6	TATCTCATCTCAAGTG-6	-1.920689702034	-0.844757974147797	5	Mesp1-expressing mesoderm progenitor	0.024325741	0.15817556	0.817498678
TATGCCCCAATCGAAA-6	LB6	TATGCCCCAATCGAAA-6	-9.13432216644287	2.30909585952759	4	Neuromesodermal progenitor	0.024597706	0.123558389	0.851844083
TATGCCCCAGCTCCGA-6	LB6	TATGCCCCAGCTCCGA-6	3.42956757545471	-1.68796610832214	5	Mesp1-expressing mesoderm progenitor	0.565871866	0.412237857	0.021890309
TATTACCAGGTGCAAC-6	LB6	TATTACCAGGTGCAAC-6	3.08066868782043	-0.209313794970512	5	Mesp1-expressing mesoderm progenitor	0.780999155	0.211981928	0.007018886
TCAACGATCTGTCTAT-6	LB6	TCAACGATCTGTCTAT-6	2.8974449634552	-5.02084827423096	8	Second heart field	0	1	0
TCAATCTAGTACTTGC-6	LB6	TCAATCTAGTACTTGC-6	-8.79624271392822	2.38812184333801	4	Neuromesodermal progenitor	0.144580027	0.284461985	0.570957929
TCAATCTGTCCCTACT-6	LB6	TCAATCTGTCCCTACT-6	-0.545936465263367	-0.258723348379135	5	Mesp1-expressing mesoderm progenitor	0.211295502	0.413767993	0.374936496
TCACGAACACGAGGTA-6	LB6	TCACGAACACGAGGTA-6	0.399874567985535	-0.00100311834830791	5	Mesp1-expressing mesoderm progenitor	0.486534582	0.345999658	0.167465632
TCACGAACAGGTGGAT-6	LB6	TCACGAACAGGTGGAT-6	6.14516353607178	0.0724055096507072	11	First heart field	1	0	0
TCACGAAGTCAAAGCG-6	LB6	TCACGAAGTCAAAGCG-6	2.13594508171082	-5.8293137550354	8	Second heart field	0	1	0
TCAGCAAAGTGTGAAT-6	LB6	TCAGCAAAGTGTGAAT-6	0.844313502311707	-5.38596153259277	9	Paraxial mesoderm	0	0	1
TCAGCAATCGAGCCCA-6	LB6	TCAGCAATCGAGCCCA-6	-0.182580441236496	-3.85911273956299	5	Mesp1-expressing mesoderm progenitor	0.005706038	0.173158062	0.821135942
TCAGCAATCGTGGACC-6	LB6	TCAGCAATCGTGGACC-6	-9.2870454788208	2.29627561569214	4	Neuromesodermal progenitor	0.02224897	0.079453664	0.898297419
TCAGCTCCAAAGAATC-6	LB6	TCAGCTCCAAAGAATC-6	0.87795501947403	-4.47526216506958	8	Second heart field	0	1	0
TCAGCTCCACCTCGGA-6	LB6	TCAGCTCCACCTCGGA-6	6.43878078460693	0.418968081474304	11	First heart field	1	0	0
TCAGGATAGTGGAGAA-6	LB6	TCAGGATAGTGGAGAA-6	1.68437623977661	-6.12696361541748	9	Paraxial mesoderm	0	0	1
TCAGGATGTCGGCATC-6	LB6	TCAGGATGTCGGCATC-6	2.76317954063416	0.122398927807808	12	First heart field	1	0	0
TCAGGTAAGTCTTGCA-6	LB6	TCAGGTAAGTCTTGCA-6	2.47342562675476	-4.91655492782593	8	Second heart field	0	1	0
TCAGGTACAGTCTTCC-6	LB6	TCAGGTACAGTCTTCC-6	-2.6116464138031	-0.185396954417229	9	Paraxial mesoderm	0	0	1
TCATTACAGTTAGGTA-6	LB6	TCATTACAGTTAGGTA-6	-2.74208283424377	0.549529254436493	5	Mesp1-expressing mesoderm progenitor	0.090008217	0.313692894	0.596298721
TCATTACTCAACACTG-6	LB6	TCATTACTCAACACTG-6	-9.27194213867188	2.35689902305603	4	Neuromesodermal progenitor	0.007646459	0.046998683	0.94535485
TCATTTGCACGAAATA-6	LB6	TCATTTGCACGAAATA-6	6.25416898727417	-0.0559508688747883	11	First heart field	1	0	0
TCCACACAGTTGTCGT-6	LB6	TCCACACAGTTGTCGT-6	-3.77376627922058	-1.35598111152649	6	Paraxial mesoderm progenitor	0.001404891	0.01706686	0.981528205
TCCACACGTATGAAAC-6	LB6	TCCACACGTATGAAAC-6	-2.37203741073608	-2.9674391746521	9	Paraxial mesoderm	0	0	1
TCCACACTCTGTTGAG-6	LB6	TCCACACTCTGTTGAG-6	2.80349898338318	-0.00699886167421937	5	Mesp1-expressing mesoderm progenitor	0.93267617	0.065548368	0.001775469
TCCCGATAGGGCACTA-6	LB6	TCCCGATAGGGCACTA-6	4.84675073623657	0.124507166445255	5	Mesp1-expressing mesoderm progenitor	1	0	0
TCCCGATGTGAGGGAG-6	LB6	TCCCGATGTGAGGGAG-6	-0.702449977397919	-1.158087849617	5	Mesp1-expressing mesoderm progenitor	0.098943776	0.547286144	0.353770308
TCGAGGCAGCTAACTC-6	LB6	TCGAGGCAGCTAACTC-6	-8.59805107116699	1.74412405490875	4	Neuromesodermal progenitor	0.011904394	0.06750585	0.920589732
TCGAGGCTCACCTCGT-6	LB6	TCGAGGCTCACCTCGT-6	-8.56181621551514	1.55987310409546	6	Paraxial mesoderm progenitor	0.03250458	0.116050148	0.851445274
TCGCGTTAGCAGACTG-6	LB6	TCGCGTTAGCAGACTG-6	1.37470149993896	-5.58543014526367	9	Paraxial mesoderm	0	0	1
TCGCGTTGTCTGCCAG-6	LB6	TCGCGTTGTCTGCCAG-6	2.53044581413269	-4.39807891845703	8	Second heart field	0	1	0
TCGCGTTGTTTGTGTG-6	LB6	TCGCGTTGTTTGTGTG-6	-2.61986327171326	-2.30857467651367	9	Paraxial mesoderm	0	0	1
TCGGGACAGTAACCCT-6	LB6	TCGGGACAGTAACCCT-6	1.3490754365921	-5.93254232406616	9	Paraxial mesoderm	0	0	1
TCGGGACCAAGACGTG-6	LB6	TCGGGACCAAGACGTG-6	6.06542110443115	-0.0431518517434597	11	First heart field	1	0	0
TCGGGACCAAGCCGTC-6	LB6	TCGGGACCAAGCCGTC-6	-9.02000999450684	2.33195042610168	4	Neuromesodermal progenitor	0.097001888	0.203407795	0.699590332
TCGGTAAAGTCGTACT-6	LB6	TCGGTAAAGTCGTACT-6	-2.31130790710449	-1.03309392929077	9	Paraxial mesoderm	0	0	1
TCGTACCCACGGTTTA-6	LB6	TCGTACCCACGGTTTA-6	5.2226037979126	-0.931124985218048	5	Mesp1-expressing mesoderm progenitor	0.801069502	0.196616243	0.00231426
TCGTACCTCTTGAGGT-6	LB6	TCGTACCTCTTGAGGT-6	5.19486427307129	0.520974516868591	12	First heart field	1	0	0
TCGTAGAAGCTAAACA-6	LB6	TCGTAGAAGCTAAACA-6	2.78478765487671	0.694839119911194	12	First heart field	1	0	0
TCGTAGAAGTACCGGA-6	LB6	TCGTAGAAGTACCGGA-6	-1.46837604045868	-0.194166541099548	5	Mesp1-expressing mesoderm progenitor	0.059101324	0.102275279	0.838623395
TCGTAGATCGATAGAA-6	LB6	TCGTAGATCGATAGAA-6	1.8832026720047	-0.492187708616257	5	Mesp1-expressing mesoderm progenitor	0.246324697	0.542656997	0.211018269
TCTCTAACAATGGACG-6	LB6	TCTCTAACAATGGACG-6	-0.3433837890625	-2.07809019088745	5	Mesp1-expressing mesoderm progenitor	0.028403088	0.274012642	0.697584234
TCTCTAACAGACAAGC-6	LB6	TCTCTAACAGACAAGC-6	6.49715662002563	0.0210360307246447	11	First heart field	1	0	0
TCTCTAACAGGATCGA-6	LB6	TCTCTAACAGGATCGA-6	-0.365828901529312	-0.229707613587379	5	Mesp1-expressing mesoderm progenitor	0.184819074	0.521222344	0.293958927
TCTCTAACAGTCGTGC-6	LB6	TCTCTAACAGTCGTGC-6	1.82225787639618	-6.26640510559082	9	Paraxial mesoderm	0	0	1
TCTCTAATCCTTGCCA-6	LB6	TCTCTAATCCTTGCCA-6	2.17158102989197	-5.95769262313843	8	Second heart field	0	1	0
TCTGAGACACCGAATT-6	LB6	TCTGAGACACCGAATT-6	2.66437602043152	-0.0156090641394258	5	Mesp1-expressing mesoderm progenitor	1	0	0
TCTGAGACAGCTGTTA-6	LB6	TCTGAGACAGCTGTTA-6	0.152262210845947	-4.0742073059082	9	Paraxial mesoderm	0	0	1
TCTGAGATCCGATATG-6	LB6	TCTGAGATCCGATATG-6	1.87458968162537	-6.00271558761597	8	Second heart field	0	1	0
TCTGGAACAGCTGCAC-6	LB6	TCTGGAACAGCTGCAC-6	2.75344371795654	0.773285567760468	12	First heart field	1	0	0
TCTGGAACATCACAAC-6	LB6	TCTGGAACATCACAAC-6	2.36798524856567	-4.70061635971069	8	Second heart field	0	1	0
TCTGGAATCTGTCTAT-6	LB6	TCTGGAATCTGTCTAT-6	6.1053581237793	-0.0492112785577774	11	First heart field	1	0	0
TCTTCGGAGTGCGTGA-6	LB6	TCTTCGGAGTGCGTGA-6	1.71152877807617	0.203416407108307	5	Mesp1-expressing mesoderm progenitor	0.577930511	0.281810713	0.140258991
TCTTTCCGTCTCTTAT-6	LB6	TCTTTCCGTCTCTTAT-6	-2.68224024772644	-1.47532379627228	6	Paraxial mesoderm progenitor	0.005021191	0.038188326	0.956790517
TCTTTCCTCGCATGAT-6	LB6	TCTTTCCTCGCATGAT-6	-9.35837459564209	2.38143920898438	4	Neuromesodermal progenitor	0.007396606	0.048204394	0.944399018
TGAAAGACAAAGCAAT-6	LB6	TGAAAGACAAAGCAAT-6	6.07490968704224	0.307815939188004	11	First heart field	1	0	0
TGACAACGTAAACGCG-6	LB6	TGACAACGTAAACGCG-6	-1.75294589996338	1.91952204704285	5	Mesp1-expressing mesoderm progenitor	0.150637435	0.353054742	0.496307936
TGACAACGTCTAGAGG-6	LB6	TGACAACGTCTAGAGG-6	1.0747367143631	-0.720881879329681	5	Mesp1-expressing mesoderm progenitor	0.208033327	0.536949208	0.255017539
TGACAACTCAGCGACC-6	LB6	TGACAACTCAGCGACC-6	-0.682059407234192	-1.83895099163055	5	Mesp1-expressing mesoderm progenitor	0.10108249	0.526109209	0.37280844
TGACGGCAGAGACTTA-6	LB6	TGACGGCAGAGACTTA-6	-1.92702293395996	-1.42637932300568	9	Paraxial mesoderm	0	0	1
TGACGGCTCTAACTTC-6	LB6	TGACGGCTCTAACTTC-6	0.48248952627182	-6.20553636550903	9	Paraxial mesoderm	0	0	1
TGACTAGCATATACGC-6	LB6	TGACTAGCATATACGC-6	0.692271411418915	-1.95620536804199	5	Mesp1-expressing mesoderm progenitor	0.047456065	0.379845241	0.572698629
TGAGAGGAGCAATCTC-6	LB6	TGAGAGGAGCAATCTC-6	-2.1805374622345	-1.78330183029175	5	Mesp1-expressing mesoderm progenitor	0.002284915	0.060200944	0.937514201
TGAGAGGCAAACCCAT-6	LB6	TGAGAGGCAAACCCAT-6	0.167668327689171	-3.96518325805664	9	Paraxial mesoderm	0	0	1
TGAGAGGCAGTCCTTC-6	LB6	TGAGAGGCAGTCCTTC-6	-8.86964893341064	2.04936170578003	4	Neuromesodermal progenitor	0.028257388	0.210112156	0.761630463
TGAGAGGTCCTGCTTG-6	LB6	TGAGAGGTCCTGCTTG-6	3.17563962936401	0.699571907520294	12	First heart field	1	0	0
TGAGCATTCAACGGGA-6	LB6	TGAGCATTCAACGGGA-6	-2.27674508094788	-2.871169090271	9	Paraxial mesoderm	0	0	1
TGAGCCGCAGTACACT-6	LB6	TGAGCCGCAGTACACT-6	1.81948018074036	-5.85129165649414	8	Second heart field	0	1	0
TGAGCCGTCACTCCTG-6	LB6	TGAGCCGTCACTCCTG-6	6.54521560668945	0.0102846138179302	11	First heart field	1	0	0
TGAGGGAAGCGATGAC-6	LB6	TGAGGGAAGCGATGAC-6	0.198592409491539	-5.76602983474731	9	Paraxial mesoderm	0	0	1
TGAGGGATCGCGTTTC-6	LB6	TGAGGGATCGCGTTTC-6	5.98328971862793	-0.202924653887749	11	First heart field	1	0	0
TGATTTCGTAAGTGGC-6	LB6	TGATTTCGTAAGTGGC-6	-1.97063505649567	-2.92248558998108	9	Paraxial mesoderm	0	0	1
TGCCAAATCACGAAGG-6	LB6	TGCCAAATCACGAAGG-6	2.0116970539093	-6.31613922119141	8	Second heart field	0	0	1
TGCCAAATCACTATTC-6	LB6	TGCCAAATCACTATTC-6	0.25306099653244	-4.89974212646484	9	Paraxial mesoderm	0	0	1
TGCCCATCATGGTAGG-6	LB6	TGCCCATCATGGTAGG-6	0.0900060385465622	-5.80826044082642	9	Paraxial mesoderm	0	0	1
TGCCCATTCTGTCTCG-6	LB6	TGCCCATTCTGTCTCG-6	-8.57771492004395	1.94051420688629	4	Neuromesodermal progenitor	0.002661607	0.029815365	0.96752301
TGCCCTAGTCGGCACT-6	LB6	TGCCCTAGTCGGCACT-6	3.02312183380127	0.344600975513458	12	First heart field	1	0	0
TGCGTGGGTACAGTTC-6	LB6	TGCGTGGGTACAGTTC-6	-1.6010035276413	-0.72488522529602	5	Mesp1-expressing mesoderm progenitor	0.10472193	0.161425787	0.733852206
TGCTACCCAGACACTT-6	LB6	TGCTACCCAGACACTT-6	2.10714602470398	-5.74571132659912	8	Second heart field	0	1	0
TGCTACCGTATAATGG-6	LB6	TGCTACCGTATAATGG-6	-2.70696115493774	0.0404104068875313	5	Mesp1-expressing mesoderm progenitor	0.027776964	0.064396423	0.907826603
TGCTGCTTCAAACCAC-6	LB6	TGCTGCTTCAAACCAC-6	1.90001821517944	-6.47421884536743	10	Paraxial mesoderm	0	0	1
TGGCCAGAGCATGGCA-6	LB6	TGGCCAGAGCATGGCA-6	-0.637480139732361	-0.764217376708984	5	Mesp1-expressing mesoderm progenitor	0.113097682	0.536339082	0.350563401
TGGCCAGCAGCTGTAT-6	LB6	TGGCCAGCAGCTGTAT-6	6.38185358047485	0.362461239099503	11	First heart field	1	0	0
TGGCCAGGTTGCGTTA-6	LB6	TGGCCAGGTTGCGTTA-6	-3.10404586791992	-0.175003439188004	6	Paraxial mesoderm progenitor	0.031270069	0.047281753	0.921448237
TGGCGCAAGGGAGTAA-6	LB6	TGGCGCAAGGGAGTAA-6	-0.488586902618408	-0.381775259971619	5	Mesp1-expressing mesoderm progenitor	0.112578642	0.515113764	0.372307721
TGGCTGGAGCCATCGC-6	LB6	TGGCTGGAGCCATCGC-6	1.33112108707428	-5.65089797973633	9	Paraxial mesoderm	0	0	1
TGGGAAGTCTATCGCC-6	LB6	TGGGAAGTCTATCGCC-6	2.40288281440735	-5.21303558349609	8	Second heart field	0	1	0
TGGGCGTAGGATCGCA-6	LB6	TGGGCGTAGGATCGCA-6	2.13534188270569	0.371086269617081	5	Mesp1-expressing mesoderm progenitor	0.979307791	0.013510466	0.007181745
TGGGCGTCAGACACTT-6	LB6	TGGGCGTCAGACACTT-6	-0.192906096577644	-3.993976354599	5	Mesp1-expressing mesoderm progenitor	0.003990909	0.403019968	0.592989154
TGGTTAGCAAGTTAAG-6	LB6	TGGTTAGCAAGTTAAG-6	2.0357186794281	-4.72212028503418	8	Second heart field	0	1	0
TGGTTAGGTACAGACG-6	LB6	TGGTTAGGTACAGACG-6	-2.8556170463562	-1.73757410049438	9	Paraxial mesoderm	0	0	1
TGGTTCCAGAGATGAG-6	LB6	TGGTTCCAGAGATGAG-6	1.04002153873444	0.261508703231812	5	Mesp1-expressing mesoderm progenitor	0.703267951	0.200642739	0.096089443
TGGTTCCCATATGCTG-6	LB6	TGGTTCCCATATGCTG-6	-2.2366247177124	-0.945178627967834	9	Paraxial mesoderm	0	0	1
TGTCCCAAGGCGTACA-6	LB6	TGTCCCAAGGCGTACA-6	0.2193922996521	-5.56569337844849	9	Paraxial mesoderm	0	0	1
TGTGGTAAGCTAACAA-6	LB6	TGTGGTAAGCTAACAA-6	-1.33025765419006	-0.382988393306732	5	Mesp1-expressing mesoderm progenitor	0.043642774	0.241684416	0.714672862
TGTTCCGCAGGCTGAA-6	LB6	TGTTCCGCAGGCTGAA-6	-9.10591983795166	2.16542291641235	4	Neuromesodermal progenitor	0.032645175	0.170205168	0.79714983
TTAACTCGTTAAGATG-6	LB6	TTAACTCGTTAAGATG-6	-2.06886029243469	-1.56803154945374	5	Mesp1-expressing mesoderm progenitor	0.031956498	0.164987403	0.803056083
TTAGGACGTCAATACC-6	LB6	TTAGGACGTCAATACC-6	0.61660224199295	-0.0916362330317497	5	Mesp1-expressing mesoderm progenitor	0.345477587	0.445518336	0.20900435
TTAGGACTCACTTCAT-6	LB6	TTAGGACTCACTTCAT-6	-2.03782367706299	-0.928305447101593	9	Paraxial mesoderm	0	0	1
TTAGGCAAGCCACGTC-6	LB6	TTAGGCAAGCCACGTC-6	-0.178480759263039	-3.94715023040771	9	Paraxial mesoderm	0	0	1
TTAGTTCCACATCTTT-6	LB6	TTAGTTCCACATCTTT-6	-1.06012606620789	-0.819876968860626	5	Mesp1-expressing mesoderm progenitor	0.003526725	0.062797683	0.933675616
TTAGTTCGTCCCTACT-6	LB6	TTAGTTCGTCCCTACT-6	0.0997581705451012	-4.76106977462769	9	Paraxial mesoderm	0	0	1
TTCGAAGCAAACTGCT-6	LB6	TTCGAAGCAAACTGCT-6	-0.447690308094025	-3.86493897438049	9	Paraxial mesoderm	0	0	1
TTCGAAGCAAGTTGTC-6	LB6	TTCGAAGCAAGTTGTC-6	2.3408350944519	-5.70984649658203	8	Second heart field	0	1	0
TTCGGTCTCTTGCAAG-6	LB6	TTCGGTCTCTTGCAAG-6	1.10679769515991	-5.06124496459961	8	Second heart field	0	1	0
TTCTACACATGAACCT-6	LB6	TTCTACACATGAACCT-6	2.57365846633911	0.191495835781097	12	First heart field	1	0	0
TTCTCAATCACGCATA-6	LB6	TTCTCAATCACGCATA-6	-0.639263033866882	-0.507918059825897	5	Mesp1-expressing mesoderm progenitor	0.166972604	0.438366532	0.394660824
TTCTCCTAGGATGGAA-6	LB6	TTCTCCTAGGATGGAA-6	6.19963455200195	0.042060200124979	11	First heart field	1	0	0
TTCTCCTCAGCCAATT-6	LB6	TTCTCCTCAGCCAATT-6	0.399354845285416	-5.14012241363525	9	Paraxial mesoderm	0	0	1
TTCTCCTCAGGGTTAG-6	LB6	TTCTCCTCAGGGTTAG-6	2.07197713851929	-5.69286584854126	8	Second heart field	0	1	0
TTCTTAGGTCTGGAGA-6	LB6	TTCTTAGGTCTGGAGA-6	0.42102438211441	-5.61189365386963	9	Paraxial mesoderm	0	0	1
TTCTTAGGTGAGGCTA-6	LB6	TTCTTAGGTGAGGCTA-6	5.87063550949097	0.149362549185753	11	First heart field	1	0	0
TTGAACGAGAGCCTAG-6	LB6	TTGAACGAGAGCCTAG-6	2.14874362945557	-1.44180047512054	5	Mesp1-expressing mesoderm progenitor	0.856234068	0.137846239	0.005919703
TTGAACGCAGACGCCT-6	LB6	TTGAACGCAGACGCCT-6	-9.12299346923828	2.39203262329102	4	Neuromesodermal progenitor	0.040382693	0.161159404	0.798458238
TTGACTTCATACTACG-6	LB6	TTGACTTCATACTACG-6	-9.19871234893799	2.38965749740601	4	Neuromesodermal progenitor	0.010096016	0.071711125	0.918192854
TTGCCGTAGCGATCCC-6	LB6	TTGCCGTAGCGATCCC-6	5.77008724212646	0.0954272150993347	11	First heart field	1	0	0
TTGCCGTGTTGGAGGT-6	LB6	TTGCCGTGTTGGAGGT-6	2.35082912445068	-0.110817417502403	5	Mesp1-expressing mesoderm progenitor	0.830622364	0.141298229	0.028079425
TTGCCGTTCTCAAACG-6	LB6	TTGCCGTTCTCAAACG-6	-1.04123890399933	-1.04814803600311	5	Mesp1-expressing mesoderm progenitor	0.168753082	0.467565063	0.363681776
TTGCGTCTCATCACCC-6	LB6	TTGCGTCTCATCACCC-6	1.98542737960815	-1.21738588809967	5	Mesp1-expressing mesoderm progenitor	0.474725138	0.44383828	0.081436666
TTGGAACGTATGAAAC-6	LB6	TTGGAACGTATGAAAC-6	2.21444916725159	0.377578139305115	5	Mesp1-expressing mesoderm progenitor	0.897726553	0.062542901	0.039730506
TTGTAGGAGGATCGCA-6	LB6	TTGTAGGAGGATCGCA-6	6.32625389099121	0.991370379924774	11	First heart field	1	0	0
TTTACTGGTGTAATGA-6	LB6	TTTACTGGTGTAATGA-6	-8.56700801849365	2.56398344039917	4	Neuromesodermal progenitor	0.140749968	0.282451872	0.57679806
TTTATGCCACACTGCG-6	LB6	TTTATGCCACACTGCG-6	6.06212043762207	-0.156625151634216	11	First heart field	1	0	0
TTTATGCTCCACGCAG-6	LB6	TTTATGCTCCACGCAG-6	-9.16005802154541	2.38871097564697	4	Neuromesodermal progenitor	0.009749281	0.072920427	0.917330295
TTTCCTCCATTTGCCC-6	LB6	TTTCCTCCATTTGCCC-6	0.0271124169230461	-4.18849182128906	9	Paraxial mesoderm	0	0	1
TTTGCGCCACACATGT-6	LB6	TTTGCGCCACACATGT-6	1.65670931339264	-0.188381522893906	5	Mesp1-expressing mesoderm progenitor	0.906843499	0.06955999	0.023596515
TTTGCGCCATTTCACT-6	LB6	TTTGCGCCATTTCACT-6	0.765814363956451	-2.69871520996094	5	Mesp1-expressing mesoderm progenitor	0.039106259	0.409704456	0.551189349
TTTGCGCTCAGCCTAA-6	LB6	TTTGCGCTCAGCCTAA-6	2.88858675956726	0.664068877696991	12	First heart field	1	0	0
TTTGGTTCACACGCTG-6	LB6	TTTGGTTCACACGCTG-6	1.5316174030304	-6.14631748199463	9	Paraxial mesoderm	0	0	1
TTTGGTTCACATGGGA-6	LB6	TTTGGTTCACATGGGA-6	-1.13720846176147	-1.08879244327545	5	Mesp1-expressing mesoderm progenitor	0.045043861	0.232832176	0.722124068
TTTGGTTCAGGACGTA-6	LB6	TTTGGTTCAGGACGTA-6	-0.827878296375275	-1.01364254951477	5	Mesp1-expressing mesoderm progenitor	0.115362281	0.516443428	0.368194543
TTTGTCACACAGATTC-6	LB6	TTTGTCACACAGATTC-6	1.43901252746582	-5.7687578201294	9	Paraxial mesoderm	0	0	1
AAACCTGTCCTTGGTC-7	LB7	AAACCTGTCCTTGGTC-7	-5.25280427932739	-3.56467056274414	6	Paraxial mesoderm progenitor	0.02657074	0.054450877	0.918978413
AAAGATGTCAGCTCTC-7	LB7	AAAGATGTCAGCTCTC-7	-0.817346394062042	-6.2119951248169	9	Paraxial mesoderm	0	0	1
AAAGCAAAGCTGTTCA-7	LB7	AAAGCAAAGCTGTTCA-7	-3.50945615768433	2.02598667144775	5	Mesp1-expressing mesoderm progenitor	0.120883104	0.106043433	0.773073466
AAAGCAATCAACACGT-7	LB7	AAAGCAATCAACACGT-7	0.342039167881012	1.12178933620453	5	Mesp1-expressing mesoderm progenitor	0.397702858	0.175486766	0.426810219
AAAGTAGCAATCGAAA-7	LB7	AAAGTAGCAATCGAAA-7	-0.44127482175827	-4.50369739532471	9	Paraxial mesoderm	0	0	1
AACACGTCACTTACGA-7	LB7	AACACGTCACTTACGA-7	-0.105821751058102	-7.0568995475769	9	Paraxial mesoderm	0	0	1
AACACGTCATCACAAC-7	LB7	AACACGTCATCACAAC-7	-0.452566474676132	-5.51253175735474	9	Paraxial mesoderm	0	0	1
AACCATGGTTCTGGTA-7	LB7	AACCATGGTTCTGGTA-7	0.474861860275269	-6.16366863250732	9	Paraxial mesoderm	0	0	1
AACTCCCAGCATCATC-7	LB7	AACTCCCAGCATCATC-7	7.1968035697937	1.63829207420349	11	First heart field	1	0	0
AACTCCCGTGACCAAG-7	LB7	AACTCCCGTGACCAAG-7	7.14015436172485	1.63648271560669	11	First heart field	1	0	0
AACTCTTCAGAGCCAA-7	LB7	AACTCTTCAGAGCCAA-7	7.35024785995483	1.80296301841736	11	First heart field	1	0	0
AACTCTTGTATTCGTG-7	LB7	AACTCTTGTATTCGTG-7	1.32955086231232	-4.67003011703491	8	Second heart field	0	1	0
AACTGGTGTCTACCTC-7	LB7	AACTGGTGTCTACCTC-7	4.35853910446167	-3.20596098899841	8	Second heart field	0	1	0
AACTTTCAGATCTGAA-7	LB7	AACTTTCAGATCTGAA-7	-2.70143246650696	-1.9238258600235	5	Mesp1-expressing mesoderm progenitor	0.053489535	0.105752491	0.840757971
AAGCCGCGTCAGGACA-7	LB7	AAGCCGCGTCAGGACA-7	-8.10714435577393	3.58182835578918	4	Neuromesodermal progenitor	0.019600473	0.033130951	0.947268737
AAGGAGCGTTGCCTCT-7	LB7	AAGGAGCGTTGCCTCT-7	-1.28947937488556	-5.18488025665283	9	Paraxial mesoderm	0	0	1
AAGGAGCTCTCCAACC-7	LB7	AAGGAGCTCTCCAACC-7	-3.72817897796631	1.90412902832031	4	Neuromesodermal progenitor	0.10317689	0.117976183	0.778846949
AAGGCAGTCAACTCTT-7	LB7	AAGGCAGTCAACTCTT-7	-6.40828895568848	-0.154219880700111	6	Paraxial mesoderm progenitor	0.053410752	0.062618961	0.883970314
AATCGGTAGGTAGCTG-7	LB7	AATCGGTAGGTAGCTG-7	0.521474242210388	-1.44364964962006	5	Mesp1-expressing mesoderm progenitor	0.113209781	0.310436006	0.576354151
ACACCCTAGATCTGCT-7	LB7	ACACCCTAGATCTGCT-7	1.73906171321869	-2.73049831390381	8	Second heart field	0	1	0
ACACCCTGTCAATGTC-7	LB7	ACACCCTGTCAATGTC-7	-2.79110550880432	-4.23378753662109	6	Paraxial mesoderm progenitor	0.011552217	0.021671512	0.966776325
ACAGCCGGTTGCTCCT-7	LB7	ACAGCCGGTTGCTCCT-7	5.22689151763916	4.98817253112793	8	Second heart field	0	1	0
ACAGCTAGTCTCTTTA-7	LB7	ACAGCTAGTCTCTTTA-7	-2.70324540138245	0.694840908050537	5	Mesp1-expressing mesoderm progenitor	0.16008153	0.213686704	0.626231561
ACATGGTCACTGAAGG-7	LB7	ACATGGTCACTGAAGG-7	-0.842865765094757	-2.9485719203949	5	Mesp1-expressing mesoderm progenitor	0.065446434	0.197633866	0.736919667
ACCAGTACACCTCGTT-7	LB7	ACCAGTACACCTCGTT-7	-6.69071960449219	2.59223937988281	4	Neuromesodermal progenitor	0.029200884	0.045729793	0.925069464
ACCCACTTCTCATTCA-7	LB7	ACCCACTTCTCATTCA-7	-0.489558815956116	-5.09551858901978	9	Paraxial mesoderm	0	0	1
ACGATACCATACTACG-7	LB7	ACGATACCATACTACG-7	-0.0100765991955996	-4.5841760635376	9	Paraxial mesoderm	0	0	1
ACGCAGCGTCCATGAT-7	LB7	ACGCAGCGTCCATGAT-7	1.86176478862762	1.08820974826813	12	First heart field	1	0	0
ACGCCGACATTTCAGG-7	LB7	ACGCCGACATTTCAGG-7	7.73849439620972	-0.13280326128006	11	First heart field	1	0	0
ACGGAGAGTATCAGTC-7	LB7	ACGGAGAGTATCAGTC-7	1.32078552246094	-6.90870666503906	9	Paraxial mesoderm	0	0	1
ACGGCCAAGGACGAAA-7	LB7	ACGGCCAAGGACGAAA-7	-0.330751478672028	-1.65020930767059	5	Mesp1-expressing mesoderm progenitor	0.137699109	0.249362367	0.612938422
ACGGCCATCCTGCTTG-7	LB7	ACGGCCATCCTGCTTG-7	-4.29483652114868	-3.74214553833008	6	Paraxial mesoderm progenitor	0.039861799	0.061530566	0.898607664
ACGGCCATCGAGGTAG-7	LB7	ACGGCCATCGAGGTAG-7	1.4987518787384	-5.37141227722168	8	Second heart field	0	1	0
ACGGGTCGTGCTGTAT-7	LB7	ACGGGTCGTGCTGTAT-7	0.508026719093323	-7.25353002548218	9	Paraxial mesoderm	0	0	1
ACGTCAAAGTTGAGAT-7	LB7	ACGTCAAAGTTGAGAT-7	6.52294063568115	-0.080777645111084	11	First heart field	1	0	0
ACGTCAACAACTTGAC-7	LB7	ACGTCAACAACTTGAC-7	-0.847931563854218	0.314760476350784	5	Mesp1-expressing mesoderm progenitor	0.260777683	0.189861713	0.549360432
ACGTCAATCCCTCTTT-7	LB7	ACGTCAATCCCTCTTT-7	5.5136661529541	0.869325399398804	12	First heart field	1	0	0
ACGTCAATCCTGCTTG-7	LB7	ACGTCAATCCTGCTTG-7	2.61210346221924	-2.91699409484863	8	Second heart field	0	1	0
ACTATCTGTTCCTCCA-7	LB7	ACTATCTGTTCCTCCA-7	-0.895800411701202	-4.19258069992065	9	Paraxial mesoderm	0	0	1
ACTATCTTCACCCTCA-7	LB7	ACTATCTTCACCCTCA-7	-0.505282998085022	-5.4369387626648	9	Paraxial mesoderm	0	0	1
ACTGAACAGCAACGGT-7	LB7	ACTGAACAGCAACGGT-7	-6.9496169090271	1.47420847415924	4	Neuromesodermal progenitor	0.021747136	0.035720006	0.942533007
ACTGCTCAGGACAGCT-7	LB7	ACTGCTCAGGACAGCT-7	0.0603187382221222	-5.71871852874756	9	Paraxial mesoderm	0	0	1
ACTGTCCAGGGAGTAA-7	LB7	ACTGTCCAGGGAGTAA-7	-1.70544922351837	0.145582675933838	5	Mesp1-expressing mesoderm progenitor	0.085812638	0.113590607	0.800596704
ACTGTCCGTTTGGGCC-7	LB7	ACTGTCCGTTTGGGCC-7	2.668536901474	-3.14576864242554	8	Second heart field	0	1	0
ACTTGTTGTTACCAGT-7	LB7	ACTTGTTGTTACCAGT-7	-0.641277968883514	-2.84038734436035	5	Mesp1-expressing mesoderm progenitor	0.050331124	0.43164538	0.518023433
ACTTTCAGTTAGAACA-7	LB7	ACTTTCAGTTAGAACA-7	-9.2327241897583	2.23176431655884	4	Neuromesodermal progenitor	0.054755683	0.066368945	0.878875432
AGAGCTTGTTAGGGTG-7	LB7	AGAGCTTGTTAGGGTG-7	-6.45518064498901	0.220045179128647	4	Neuromesodermal progenitor	0.015210267	0.028205332	0.956584577
AGAGTGGTCGGGAGTA-7	LB7	AGAGTGGTCGGGAGTA-7	8.70484924316406	0.48700875043869	11	First heart field	1	0	0
AGCAGCCGTGCTCTTC-7	LB7	AGCAGCCGTGCTCTTC-7	0.124761402606964	-7.16492414474487	9	Paraxial mesoderm	0	0	1
AGCATACCAGCGTTCG-7	LB7	AGCATACCAGCGTTCG-7	-2.44265818595886	-3.38284921646118	9	Paraxial mesoderm	0	0	1
AGCATACTCTTTAGGG-7	LB7	AGCATACTCTTTAGGG-7	6.21941566467285	0.27355831861496	11	First heart field	1	0	0
AGCGGTCAGCGATTCT-7	LB7	AGCGGTCAGCGATTCT-7	-1.78985357284546	0.829711735248566	5	Mesp1-expressing mesoderm progenitor	0.114548469	0.133856489	0.751594984
AGCGGTCTCATTCACT-7	LB7	AGCGGTCTCATTCACT-7	-0.136616766452789	-4.2969069480896	9	Paraxial mesoderm	0	0	1
AGCTCCTCAGCTCGAC-7	LB7	AGCTCCTCAGCTCGAC-7	-7.10484933853149	3.1161904335022	4	Neuromesodermal progenitor	0.02767921	0.043543362	0.92877757
AGCTCTCTCACAGGCC-7	LB7	AGCTCTCTCACAGGCC-7	-6.59112310409546	2.54681968688965	4	Neuromesodermal progenitor	0.02476999	0.040024315	0.935205843
AGCTTGAGTCCGCTGA-7	LB7	AGCTTGAGTCCGCTGA-7	-3.92571043968201	2.11659622192383	4	Neuromesodermal progenitor	0.138625257	0.127542839	0.733831838
AGGCCACGTCCAGTGC-7	LB7	AGGCCACGTCCAGTGC-7	-3.9789674282074	-2.01816129684448	6	Paraxial mesoderm progenitor	0.05224194	0.055875048	0.891883035
AGGCCGTAGCTCCTTC-7	LB7	AGGCCGTAGCTCCTTC-7	-8.04567718505859	0.798223733901978	6	Paraxial mesoderm progenitor	0.044658243	0.060550348	0.894791414
AGGCCGTCATGCCACG-7	LB7	AGGCCGTCATGCCACG-7	0.487298935651779	-7.40634107589722	10	Paraxial mesoderm	0	0	1
AGGGAGTCAGACAAAT-7	LB7	AGGGAGTCAGACAAAT-7	0.675960540771484	0.123929299414158	5	Mesp1-expressing mesoderm progenitor	0.355081264	0.216638554	0.428280107
AGGGTGACATCAGTAC-7	LB7	AGGGTGACATCAGTAC-7	-0.734031617641449	-6.23312330245972	9	Paraxial mesoderm	0	0	1
AGGGTGATCGAACGGA-7	LB7	AGGGTGATCGAACGGA-7	7.36648750305176	1.82674384117126	11	First heart field	1	0	0
AGGTCATGTTGATTCG-7	LB7	AGGTCATGTTGATTCG-7	-2.51642894744873	-1.43238127231598	5	Mesp1-expressing mesoderm progenitor	0.008726105	0.019961784	0.97131218
AGGTCCGCATACGCTA-7	LB7	AGGTCCGCATACGCTA-7	-0.631873607635498	-3.74719786643982	9	Paraxial mesoderm	0	0	1
AGGTCCGGTCCTCTTG-7	LB7	AGGTCCGGTCCTCTTG-7	-5.79877090454102	-1.84119296073914	6	Paraxial mesoderm progenitor	0.052959736	0.05493155	0.892108743
AGTAGTCCATTCCTCG-7	LB7	AGTAGTCCATTCCTCG-7	-7.07194948196411	0.830164611339569	4	Neuromesodermal progenitor	0.06249695	0.066985086	0.870517998
AGTCTTTAGGAACTGC-7	LB7	AGTCTTTAGGAACTGC-7	-1.89182603359222	-5.11633253097534	9	Paraxial mesoderm	0	0	1
AGTGGGATCGCCCTTA-7	LB7	AGTGGGATCGCCCTTA-7	1.68665969371796	-3.25574350357056	8	Second heart field	0	1	0
AGTGTCATCTGCGTAA-7	LB7	AGTGTCATCTGCGTAA-7	-1.76986086368561	-4.1473560333252	6	Paraxial mesoderm progenitor	0.006778782	0.028767443	0.964453862
AGTTGGTAGTCATCCA-7	LB7	AGTTGGTAGTCATCCA-7	2.03342366218567	-3.0784604549408	8	Second heart field	0	1	0
AGTTGGTGTGCTAGCC-7	LB7	AGTTGGTGTGCTAGCC-7	-4.01245307922363	0.507170259952545	5	Mesp1-expressing mesoderm progenitor	0.055311345	0.072600416	0.872088327
AGTTGGTTCCTTCAAT-7	LB7	AGTTGGTTCCTTCAAT-7	-0.763288199901581	-3.41303896903992	5	Mesp1-expressing mesoderm progenitor	0.015047984	0.253057055	0.731894937
ATAACGCTCGCGCCAA-7	LB7	ATAACGCTCGCGCCAA-7	2.05634045600891	-2.90135431289673	8	Second heart field	0	1	0
ATAAGAGCATGCCACG-7	LB7	ATAAGAGCATGCCACG-7	2.17010641098022	0.708935022354126	5	Mesp1-expressing mesoderm progenitor	0.661705254	0.137485834	0.20080887
ATAAGAGTCTGTGCAA-7	LB7	ATAAGAGTCTGTGCAA-7	6.51631307601929	-0.556577682495117	11	First heart field	1	0	0
ATCATCTAGAGTCTGG-7	LB7	ATCATCTAGAGTCTGG-7	7.13852977752686	1.01670730113983	11	First heart field	1	0	0
ATCATGGAGGAATCGC-7	LB7	ATCATGGAGGAATCGC-7	6.33300495147705	-0.244942381978035	11	First heart field	1	0	0
ATCCACCCAGTAGAGC-7	LB7	ATCCACCCAGTAGAGC-7	2.02674531936646	-1.33614456653595	5	Mesp1-expressing mesoderm progenitor	0.285423207	0.394474133	0.320102653
ATGGGAGCAGGATTGG-7	LB7	ATGGGAGCAGGATTGG-7	2.68264007568359	-3.65044903755188	8	Second heart field	0	1	0
ATGTGTGGTCGGCATC-7	LB7	ATGTGTGGTCGGCATC-7	1.36764740943909	-6.19223737716675	8	Second heart field	0	1	0
ATTATCCGTACAGTGG-7	LB7	ATTATCCGTACAGTGG-7	-8.51128387451172	2.25074100494385	4	Neuromesodermal progenitor	0.036188769	0.058396507	0.90541495
ATTCTACAGCACACAG-7	LB7	ATTCTACAGCACACAG-7	-2.82105207443237	-1.15228116512299	5	Mesp1-expressing mesoderm progenitor	0.024105124	0.047178724	0.928716227
ATTCTACTCTTAGCCC-7	LB7	ATTCTACTCTTAGCCC-7	-3.80722427368164	-0.629084646701813	6	Paraxial mesoderm progenitor	0.070954294	0.070219823	0.858825898
ATTGGACAGTGGTAAT-7	LB7	ATTGGACAGTGGTAAT-7	0.139743193984032	-4.36472320556641	9	Paraxial mesoderm	0	0	1
ATTGGACGTCGGCACT-7	LB7	ATTGGACGTCGGCACT-7	3.33327436447144	-3.15198707580566	8	Second heart field	0	1	0
ATTGGTGAGCCTCGTG-7	LB7	ATTGGTGAGCCTCGTG-7	3.89485645294189	0.509823799133301	12	First heart field	1	0	0
CAACTAGGTTCACCTC-7	LB7	CAACTAGGTTCACCTC-7	0.45429265499115	-6.17024374008179	9	Paraxial mesoderm	0	0	1
CAAGAAACAACGATGG-7	LB7	CAAGAAACAACGATGG-7	7.92989540100098	0.551672518253326	11	First heart field	1	0	0
CAAGGCCCACACGCTG-7	LB7	CAAGGCCCACACGCTG-7	0.144645601511002	-5.40236759185791	9	Paraxial mesoderm	0	0	1
CAAGGCCCAGGTCGTC-7	LB7	CAAGGCCCAGGTCGTC-7	8.25672817230225	-0.0245542973279953	11	First heart field	1	0	0
CAAGTTGGTCCCGACA-7	LB7	CAAGTTGGTCCCGACA-7	-6.87629747390747	3.60885739326477	4	Neuromesodermal progenitor	0.024127025	0.039419182	0.936453934
CACACAACAAGTCTAC-7	LB7	CACACAACAAGTCTAC-7	-6.53042221069336	0.590729713439941	4	Neuromesodermal progenitor	0.021509446	0.037607651	0.940883059
CACACCTCACAGTCGC-7	LB7	CACACCTCACAGTCGC-7	-1.15920782089233	-4.73680782318115	9	Paraxial mesoderm	0	0	1
CACAGTAAGTGTACGG-7	LB7	CACAGTAAGTGTACGG-7	-2.17779517173767	-0.917572200298309	5	Mesp1-expressing mesoderm progenitor	0.022454654	0.055087601	0.922457782
CACATAGCAGCTGTAT-7	LB7	CACATAGCAGCTGTAT-7	-6.92765045166016	2.74789953231812	4	Neuromesodermal progenitor	0.058618403	0.066113323	0.875268323
CACATAGTCTTGAGAC-7	LB7	CACATAGTCTTGAGAC-7	-9.05354499816895	2.29397916793823	4	Neuromesodermal progenitor	0.058469931	0.067522595	0.874007536
CACCACTGTAAGGATT-7	LB7	CACCACTGTAAGGATT-7	-0.440930515527725	-4.48299932479858	6	Paraxial mesoderm progenitor	0.037564617	0.055117979	0.907317396
CACCTTGTCTCAAGTG-7	LB7	CACCTTGTCTCAAGTG-7	-3.6808488368988	-2.52742528915405	9	Paraxial mesoderm	0	0	1
CACTCCAAGACAGAGA-7	LB7	CACTCCAAGACAGAGA-7	-1.78284895420074	-2.0184953212738	5	Mesp1-expressing mesoderm progenitor	0.070739109	0.123939056	0.805321757
CACTCCAGTCGCGTGT-7	LB7	CACTCCAGTCGCGTGT-7	7.36277389526367	1.42711865901947	11	First heart field	1	0	0
CAGAATCTCACAGTAC-7	LB7	CAGAATCTCACAGTAC-7	0.392627507448196	-2.32291746139526	5	Mesp1-expressing mesoderm progenitor	0.070925501	0.568821021	0.360253418
CAGAGAGAGAGCTGCA-7	LB7	CAGAGAGAGAGCTGCA-7	0.692695617675781	-6.2313437461853	8	Second heart field	0	1	0
CAGATCAAGTTGAGTA-7	LB7	CAGATCAAGTTGAGTA-7	-1.16688251495361	-1.1453595161438	5	Mesp1-expressing mesoderm progenitor	0.06739862	0.351140861	0.581460428
CAGCATAAGAAGGGTA-7	LB7	CAGCATAAGAAGGGTA-7	0.568456292152405	-5.42241668701172	9	Paraxial mesoderm	0	0	1
CAGCCGAGTAGCAAAT-7	LB7	CAGCCGAGTAGCAAAT-7	-1.33710539340973	-3.05686783790588	5	Mesp1-expressing mesoderm progenitor	0.014788555	0.086291223	0.898920233
CAGCTAACAGCTGGCT-7	LB7	CAGCTAACAGCTGGCT-7	0.428354740142822	-5.9387035369873	9	Paraxial mesoderm	0	0	1
CAGCTAAGTAGGGTAC-7	LB7	CAGCTAAGTAGGGTAC-7	0.896578192710876	-5.79138565063477	9	Paraxial mesoderm	0	0	1
CAGCTGGCATAGAAAC-7	LB7	CAGCTGGCATAGAAAC-7	-0.967361509799957	-3.89282059669495	9	Paraxial mesoderm	0	0	1
CAGCTGGTCGCCCTTA-7	LB7	CAGCTGGTCGCCCTTA-7	-0.31971663236618	-1.59744930267334	5	Mesp1-expressing mesoderm progenitor	0.152878934	0.222246955	0.624873966
CAGTAACCACCCTATC-7	LB7	CAGTAACCACCCTATC-7	-0.210138082504272	-3.18766832351685	9	Paraxial mesoderm	0	0	1
CATCAGAAGATGAGAG-7	LB7	CATCAGAAGATGAGAG-7	0.0829318091273308	-4.64153575897217	9	Paraxial mesoderm	0	0	1
CATCAGAGTTATCACG-7	LB7	CATCAGAGTTATCACG-7	-2.85302877426147	1.61245572566986	5	Mesp1-expressing mesoderm progenitor	0.210510266	0.322089512	0.467399551
CATCAGATCTGCCCTA-7	LB7	CATCAGATCTGCCCTA-7	-1.51150631904602	-4.02230358123779	9	Paraxial mesoderm	0	0	1
CATCCACAGCATGGCA-7	LB7	CATCCACAGCATGGCA-7	-6.92416000366211	1.23184168338776	4	Neuromesodermal progenitor	0.068244889	0.067223065	0.864532096
CATCCACTCATGTAGC-7	LB7	CATCCACTCATGTAGC-7	0.0564746111631393	-5.65819597244263	9	Paraxial mesoderm	0	0	1
CATGCCTAGCTGCGAA-7	LB7	CATGCCTAGCTGCGAA-7	1.42827868461609	-7.17314577102661	10	Paraxial mesoderm	0	0	1
CATGCCTCAGCTTAAC-7	LB7	CATGCCTCAGCTTAAC-7	-1.08880889415741	-2.76271533966064	5	Mesp1-expressing mesoderm progenitor	0.050551759	0.111968126	0.837480082
CATGCCTGTATAGTAG-7	LB7	CATGCCTGTATAGTAG-7	2.95547151565552	-4.74996852874756	8	Second heart field	0	1	0
CATTATCTCGGTCTAA-7	LB7	CATTATCTCGGTCTAA-7	-2.00435638427734	-4.42409372329712	9	Paraxial mesoderm	0	0	1
CATTCGCCAGCTCCGA-7	LB7	CATTCGCCAGCTCCGA-7	-0.790358006954193	-4.81467533111572	9	Paraxial mesoderm	0	0	1
CATTCGCGTTGAGTTC-7	LB7	CATTCGCGTTGAGTTC-7	-5.1762433052063	0.308866709470749	6	Paraxial mesoderm progenitor	0.01962387	0.033518199	0.946858066
CCAATCCAGACGCACA-7	LB7	CCAATCCAGACGCACA-7	-4.98383474349976	-3.70935273170471	6	Paraxial mesoderm progenitor	0.021753634	0.035553684	0.942692804
CCACCTAAGCGAGAAA-7	LB7	CCACCTAAGCGAGAAA-7	-5.45284605026245	-1.03726923465729	6	Paraxial mesoderm progenitor	0.045549945	0.056170503	0.898279566
CCACCTAAGCTGTCTA-7	LB7	CCACCTAAGCTGTCTA-7	7.37455940246582	1.68260490894318	11	First heart field	1	0	0
CCACGGATCTTTACGT-7	LB7	CCACGGATCTTTACGT-7	1.29976081848145	0.647813081741333	5	Mesp1-expressing mesoderm progenitor	0.414683099	0.197994936	0.387321757
CCATTCGCAGGTCGTC-7	LB7	CCATTCGCAGGTCGTC-7	-1.86398363113403	-5.3330602645874	9	Paraxial mesoderm	0	0	1
CCCAATCAGGCGCTCT-7	LB7	CCCAATCAGGCGCTCT-7	-0.952053189277649	-4.17106246948242	9	Paraxial mesoderm	0	0	1
CCCAATCCACATTAGC-7	LB7	CCCAATCCACATTAGC-7	7.90102577209473	0.301732629537582	11	First heart field	1	0	0
CCCATACAGTTAACGA-7	LB7	CCCATACAGTTAACGA-7	6.96336221694946	1.55368101596832	11	First heart field	1	0	0
CCCTCCTCATCCCACT-7	LB7	CCCTCCTCATCCCACT-7	-3.81959080696106	-4.63413000106812	6	Paraxial mesoderm progenitor	0.033650035	0.036193598	0.930156379
CCCTCCTTCCGTCATC-7	LB7	CCCTCCTTCCGTCATC-7	-7.09170389175415	3.61556768417358	4	Neuromesodermal progenitor	0.026392101	0.042084377	0.931523669
CCGGGATGTCGCTTTC-7	LB7	CCGGGATGTCGCTTTC-7	-0.790404558181763	-2.58374071121216	5	Mesp1-expressing mesoderm progenitor	0.019918158	0.040412691	0.939669176
CCGTGGAGTGACCAAG-7	LB7	CCGTGGAGTGACCAAG-7	5.77499008178711	1.1994571685791	12	First heart field	1	0	0
CCGTTCAAGCGTCTAT-7	LB7	CCGTTCAAGCGTCTAT-7	-1.40402281284332	-4.87718868255615	9	Paraxial mesoderm	0	0	1
CCGTTCACAGCTATTG-7	LB7	CCGTTCACAGCTATTG-7	7.5301513671875	2.02868509292603	11	First heart field	1	0	0
CCTAAAGGTTCAGCGC-7	LB7	CCTAAAGGTTCAGCGC-7	-5.18886089324951	2.83680486679077	4	Neuromesodermal progenitor	0.040519428	0.055498406	0.903982312
CCTAAAGGTTTGACAC-7	LB7	CCTAAAGGTTTGACAC-7	7.56555509567261	1.01980340480804	11	First heart field	1	0	0
CCTACACAGTAGTGCG-7	LB7	CCTACACAGTAGTGCG-7	0.469363927841187	-5.61177349090576	9	Paraxial mesoderm	0	0	1
CCTACACGTGCAGACA-7	LB7	CCTACACGTGCAGACA-7	0.126991808414459	-1.63523900508881	5	Mesp1-expressing mesoderm progenitor	0.11994528	0.435849279	0.444205317
CCTACCACACGTGAGA-7	LB7	CCTACCACACGTGAGA-7	-10.2031984329224	6.55722093582153	4	Neuromesodermal progenitor	0.026655677	0.041577547	0.931766969
CCTATTAAGTTAGGTA-7	LB7	CCTATTAAGTTAGGTA-7	1.09960234165192	-5.82384204864502	9	Paraxial mesoderm	0	0	1
CCTCAGTCATGAGCGA-7	LB7	CCTCAGTCATGAGCGA-7	-1.28011035919189	-4.56301832199097	9	Paraxial mesoderm	0	0	1
CCTTCCCCAGTATCTG-7	LB7	CCTTCCCCAGTATCTG-7	0.0289906281977892	-5.72650909423828	9	Paraxial mesoderm	0	0	1
CCTTCGACATTAGGCT-7	LB7	CCTTCGACATTAGGCT-7	-5.74483728408813	2.45750403404236	6	Paraxial mesoderm progenitor	0.020076277	0.033987448	0.945936433
CCTTTCTGTCTAGTGT-7	LB7	CCTTTCTGTCTAGTGT-7	1.72109854221344	-7.34018087387085	10	Paraxial mesoderm	0	0	1
CGACCTTCAGTCCTTC-7	LB7	CGACCTTCAGTCCTTC-7	7.050612449646	1.49634516239166	11	First heart field	1	0	0
CGACTTCTCACGATGT-7	LB7	CGACTTCTCACGATGT-7	-1.29243016242981	-4.97140169143677	9	Paraxial mesoderm	0	0	1
CGACTTCTCGTTTAGG-7	LB7	CGACTTCTCGTTTAGG-7	0.416000872850418	-6.44778966903687	9	Paraxial mesoderm	0	0	1
CGACTTCTCTTCGGTC-7	LB7	CGACTTCTCTTCGGTC-7	1.38902461528778	-6.30476665496826	9	Paraxial mesoderm	0	0	1
CGAGAAGCAGTGGGAT-7	LB7	CGAGAAGCAGTGGGAT-7	-1.85588896274567	-0.60848206281662	5	Mesp1-expressing mesoderm progenitor	0.103832127	0.127043439	0.769124394
CGAGAAGTCGCCAAAT-7	LB7	CGAGAAGTCGCCAAAT-7	1.9649395942688	-1.83500695228577	5	Mesp1-expressing mesoderm progenitor	0.279193088	0.541906486	0.178900389
CGAGCACCATCTACGA-7	LB7	CGAGCACCATCTACGA-7	0.572565257549286	-7.15516996383667	9	Paraxial mesoderm	0	0	1
CGAGCACTCCACGTGG-7	LB7	CGAGCACTCCACGTGG-7	-1.20634269714355	0.388887405395508	5	Mesp1-expressing mesoderm progenitor	0.185057544	0.174634191	0.640308136
CGATGGCTCACCTTAT-7	LB7	CGATGGCTCACCTTAT-7	0.710516929626465	0.588618040084839	5	Mesp1-expressing mesoderm progenitor	0.446594561	0.288290684	0.265114641
CGATTGACACAGACTT-7	LB7	CGATTGACACAGACTT-7	2.08721017837524	-2.54561400413513	5	Mesp1-expressing mesoderm progenitor	0.176117302	0.615768726	0.208113927
CGATTGATCAACGCTA-7	LB7	CGATTGATCAACGCTA-7	1.21015202999115	-7.68427467346191	10	Paraxial mesoderm	0	0	1
CGCCAAGTCAACTCTT-7	LB7	CGCCAAGTCAACTCTT-7	-9.18245124816895	4.6317138671875	4	Neuromesodermal progenitor	0.01854317	0.030619487	0.950837549
CGCGTTTCACATTAGC-7	LB7	CGCGTTTCACATTAGC-7	7.2684440612793	1.35107123851776	11	First heart field	1	0	0
CGCGTTTCACCCAGTG-7	LB7	CGCGTTTCACCCAGTG-7	-6.8049750328064	2.09633994102478	4	Neuromesodermal progenitor	0.028290021	0.043442552	0.928267619
CGCGTTTTCTCGAGTA-7	LB7	CGCGTTTTCTCGAGTA-7	-6.98880672454834	2.77682709693909	4	Neuromesodermal progenitor	0.028814902	0.044693074	0.926492155
CGCGTTTTCTGCGACG-7	LB7	CGCGTTTTCTGCGACG-7	7.52655458450317	1.69535458087921	11	First heart field	1	0	0
CGCTGGATCATGCATG-7	LB7	CGCTGGATCATGCATG-7	-1.2655736207962	-4.99262475967407	9	Paraxial mesoderm	0	0	1
CGGACGTAGACGACGT-7	LB7	CGGACGTAGACGACGT-7	1.93417358398438	-3.28623676300049	8	Second heart field	0	1	0
CGGACGTAGGTACTCT-7	LB7	CGGACGTAGGTACTCT-7	-5.23617219924927	0.530257284641266	6	Paraxial mesoderm progenitor	0.010614909	0.02335504	0.966030209
CGGACGTCAAACCCAT-7	LB7	CGGACGTCAAACCCAT-7	-2.89532971382141	1.15193283557892	5	Mesp1-expressing mesoderm progenitor	0.235713996	0.14284147	0.621444438
CGGACTGGTCAACATC-7	LB7	CGGACTGGTCAACATC-7	0.179021388292313	-4.9475679397583	9	Paraxial mesoderm	0	0	1
CGTCACTGTTAAGGGC-7	LB7	CGTCACTGTTAAGGGC-7	-9.7012939453125	6.13799524307251	4	Neuromesodermal progenitor	0.059718111	0.060825356	0.879456584
CGTCTACGTTAAGATG-7	LB7	CGTCTACGTTAAGATG-7	-0.556212723255157	-4.92582893371582	9	Paraxial mesoderm	0	0	1
CGTGTCTAGTGTGGCA-7	LB7	CGTGTCTAGTGTGGCA-7	-0.573555886745453	-5.94630193710327	9	Paraxial mesoderm	0	0	1
CGTGTCTCACAGGCCT-7	LB7	CGTGTCTCACAGGCCT-7	-1.94063949584961	-4.67301273345947	6	Paraxial mesoderm progenitor	0.006985286	0.014003293	0.979011533
CGTGTCTGTTCTGTTT-7	LB7	CGTGTCTGTTCTGTTT-7	-2.0980076789856	-0.724455654621124	5	Mesp1-expressing mesoderm progenitor	0.032034894	0.064748889	0.90321621
CGTTAGAGTCGGCTCA-7	LB7	CGTTAGAGTCGGCTCA-7	1.21468603610992	-6.35571193695068	8	Second heart field	0	1	0
CGTTCTGAGAAGCCCA-7	LB7	CGTTCTGAGAAGCCCA-7	-1.29808044433594	-4.17632961273193	9	Paraxial mesoderm	0	0	1
CGTTCTGTCCTAGAAC-7	LB7	CGTTCTGTCCTAGAAC-7	1.39070951938629	-1.47968280315399	5	Mesp1-expressing mesoderm progenitor	0.134110854	0.27102787	0.594861245
CGTTGGGAGAGGGATA-7	LB7	CGTTGGGAGAGGGATA-7	1.73119330406189	-0.926653385162354	5	Mesp1-expressing mesoderm progenitor	0.523694875	0.263030058	0.213274964
CGTTGGGCAAACTGTC-7	LB7	CGTTGGGCAAACTGTC-7	1.87836790084839	-3.22041416168213	8	Second heart field	0	1	0
CTAACTTGTTGAACTC-7	LB7	CTAACTTGTTGAACTC-7	-1.62420725822449	-1.60067415237427	5	Mesp1-expressing mesoderm progenitor	0.040792192	0.210021728	0.749186034
CTAAGACCATTCCTCG-7	LB7	CTAAGACCATTCCTCG-7	0.611887812614441	-2.032550573349	5	Mesp1-expressing mesoderm progenitor	0.112804513	0.487447439	0.399747939
CTAATGGCAGTGAGTG-7	LB7	CTAATGGCAGTGAGTG-7	7.25210332870483	1.67385387420654	11	First heart field	1	0	0
CTAATGGCATCCGTGG-7	LB7	CTAATGGCATCCGTGG-7	1.28182291984558	-4.46607208251953	8	Second heart field	0	1	0
CTACACCTCCGATATG-7	LB7	CTACACCTCCGATATG-7	-3.9587082862854	1.90854263305664	4	Neuromesodermal progenitor	0.084784118	0.094969821	0.820246168
CTACATTAGTACATGA-7	LB7	CTACATTAGTACATGA-7	-2.68838596343994	-3.17452764511108	6	Paraxial mesoderm progenitor	0.016386607	0.067576967	0.916036425
CTACCCACAAAGCGGT-7	LB7	CTACCCACAAAGCGGT-7	0.710252523422241	-5.3591833114624	8	Second heart field	0	1	0
CTACGTCTCGTTACGA-7	LB7	CTACGTCTCGTTACGA-7	0.672740936279297	-6.26102304458618	9	Paraxial mesoderm	0	0	1
CTAGAGTGTGGTAACG-7	LB7	CTAGAGTGTGGTAACG-7	-2.21414661407471	-1.5690016746521	5	Mesp1-expressing mesoderm progenitor	0.037548528	0.075425594	0.887025863
CTAGAGTTCCGTAGTA-7	LB7	CTAGAGTTCCGTAGTA-7	0.968780517578125	-6.73845195770264	9	Paraxial mesoderm	0	0	1
CTAGCCTCAACGATGG-7	LB7	CTAGCCTCAACGATGG-7	-5.34066343307495	3.08170747756958	4	Neuromesodermal progenitor	0.021289405	0.035995553	0.942715222
CTCACACAGACTACAA-7	LB7	CTCACACAGACTACAA-7	-1.31917440891266	-0.480650931596756	5	Mesp1-expressing mesoderm progenitor	0.049731842	0.094478424	0.855789714
CTCAGAATCTTCATGT-7	LB7	CTCAGAATCTTCATGT-7	1.2955904006958	-4.96949529647827	9	Paraxial mesoderm	0	0	1
CTCATTATCAGCGATT-7	LB7	CTCATTATCAGCGATT-7	2.45481181144714	0.653729856014252	5	Mesp1-expressing mesoderm progenitor	0.855722112	0.097946106	0.046331794
CTCCTAGGTCTGCCAG-7	LB7	CTCCTAGGTCTGCCAG-7	-1.67930436134338	-5.02991008758545	9	Paraxial mesoderm	0	0	1
CTCGAAATCCGCAGTG-7	LB7	CTCGAAATCCGCAGTG-7	-5.15549516677856	-2.21654272079468	6	Paraxial mesoderm progenitor	0.011157752	0.021703865	0.96713856
CTCGTACCACTAAGTC-7	LB7	CTCGTACCACTAAGTC-7	-4.40588569641113	0.791991949081421	4	Neuromesodermal progenitor	0.027429624	0.049423129	0.923147356
CTCGTACCACTCTGTC-7	LB7	CTCGTACCACTCTGTC-7	-2.95479345321655	-0.693532705307007	5	Mesp1-expressing mesoderm progenitor	0.023570048	0.040558915	0.935871144
CTCGTACGTCTCCATC-7	LB7	CTCGTACGTCTCCATC-7	-3.7261791229248	1.91163063049316	4	Neuromesodermal progenitor	0.134176878	0.136779048	0.729044025
CTCGTACGTTCGTTGA-7	LB7	CTCGTACGTTCGTTGA-7	0.308431655168533	-5.52882289886475	9	Paraxial mesoderm	0	0	1
CTCGTCATCCAGATCA-7	LB7	CTCGTCATCCAGATCA-7	-2.98786330223083	0.973280847072601	5	Mesp1-expressing mesoderm progenitor	0.096926486	0.122661031	0.780412438
CTCTACGGTCTAGCCG-7	LB7	CTCTACGGTCTAGCCG-7	-9.16906833648682	2.20788621902466	4	Neuromesodermal progenitor	0.068376934	0.069823987	0.861799146
CTCTGGTTCGACCAGC-7	LB7	CTCTGGTTCGACCAGC-7	-5.17340803146362	-1.39510118961334	6	Paraxial mesoderm progenitor	0.069281986	0.069653101	0.861064928
CTGAAACAGTATGACA-7	LB7	CTGAAACAGTATGACA-7	-4.22106170654297	1.08474063873291	4	Neuromesodermal progenitor	0.071759948	0.155122371	0.773117743
CTGAAGTAGCTCAACT-7	LB7	CTGAAGTAGCTCAACT-7	0.636618435382843	-6.3290843963623	9	Paraxial mesoderm	0	0	1
CTGAAGTGTCGTCTTC-7	LB7	CTGAAGTGTCGTCTTC-7	-1.32436621189117	-4.60602283477783	9	Paraxial mesoderm	0	0	1
CTGAAGTGTCTTTCAT-7	LB7	CTGAAGTGTCTTTCAT-7	7.32372856140137	1.96110081672668	11	First heart field	1	0	0
CTGATCCCATGAGCGA-7	LB7	CTGATCCCATGAGCGA-7	6.3871021270752	0.766357183456421	12	First heart field	1	0	0
CTGATCCGTGCGAAAC-7	LB7	CTGATCCGTGCGAAAC-7	-0.571649372577667	1.84500122070312	5	Mesp1-expressing mesoderm progenitor	0.401532864	0.163238038	0.435228901
CTGATCCGTTGCGTTA-7	LB7	CTGATCCGTTGCGTTA-7	-6.71856260299683	0.956964492797852	4	Neuromesodermal progenitor	0.033595452	0.049299773	0.917104897
CTGATCCTCGTAGGTT-7	LB7	CTGATCCTCGTAGGTT-7	-6.72892618179321	1.73135042190552	4	Neuromesodermal progenitor	0.06843814	0.068556916	0.863005003
CTGCCTACAGGTCGTC-7	LB7	CTGCCTACAGGTCGTC-7	-1.35598683357239	-0.990976631641388	5	Mesp1-expressing mesoderm progenitor	0.070553696	0.104753304	0.824692947
CTGCTGTAGCGAAGGG-7	LB7	CTGCTGTAGCGAAGGG-7	-5.23498916625977	-2.32703161239624	6	Paraxial mesoderm progenitor	0.027909367	0.042014625	0.930076087
CTGTTTAAGACAGACC-7	LB7	CTGTTTAAGACAGACC-7	2.64055609703064	0.685189366340637	12	First heart field	1	0	0
CTTAACTCAAGGACAC-7	LB7	CTTAACTCAAGGACAC-7	0.413405120372772	-6.15808486938477	9	Paraxial mesoderm	0	0	1
CTTAGGAAGCCAGGAT-7	LB7	CTTAGGAAGCCAGGAT-7	3.16854906082153	1.17473065853119	12	First heart field	1	0	0
CTTAGGACAGCTGTGC-7	LB7	CTTAGGACAGCTGTGC-7	-1.15784478187561	-2.18517971038818	5	Mesp1-expressing mesoderm progenitor	0.029417565	0.055325279	0.915257121
CTTCTCTCACGAAATA-7	LB7	CTTCTCTCACGAAATA-7	2.6094765663147	-2.40720462799072	8	Second heart field	0	1	0
CTTTGCGCAAGGGTCA-7	LB7	CTTTGCGCAAGGGTCA-7	1.04412353038788	-5.757004737854	9	Paraxial mesoderm	0	0	1
GAAACTCTCCTAGGGC-7	LB7	GAAACTCTCCTAGGGC-7	2.59008026123047	-3.33432483673096	8	Second heart field	0	1	0
GAAATGACAAATACAG-7	LB7	GAAATGACAAATACAG-7	-9.14608573913574	2.06761598587036	4	Neuromesodermal progenitor	0.034671772	0.059947394	0.905381062
GAACATCCAGACTCGC-7	LB7	GAACATCCAGACTCGC-7	-5.19450569152832	1.96424579620361	4	Neuromesodermal progenitor	0.023667013	0.039505633	0.936827482
GAAGCAGAGGACACCA-7	LB7	GAAGCAGAGGACACCA-7	1.99379515647888	0.98330020904541	5	Mesp1-expressing mesoderm progenitor	0.580269103	0.146320656	0.273410199
GAAGCAGGTACAGTGG-7	LB7	GAAGCAGGTACAGTGG-7	-0.884844601154327	-2.83866691589355	5	Mesp1-expressing mesoderm progenitor	0.021825342	0.083582692	0.894591923
GAATAAGAGTGCGTGA-7	LB7	GAATAAGAGTGCGTGA-7	-0.570529460906982	-2.49238061904907	5	Mesp1-expressing mesoderm progenitor	0.030327876	0.146821482	0.822850582
GAATAAGCAACCGCCA-7	LB7	GAATAAGCAACCGCCA-7	-0.842802405357361	-6.02402019500732	9	Paraxial mesoderm	0	0	1
GAATGAACAACACGCC-7	LB7	GAATGAACAACACGCC-7	7.35048627853394	0.488569647073746	11	First heart field	1	0	0
GAATGAATCAGCGATT-7	LB7	GAATGAATCAGCGATT-7	0.146133124828339	-5.5992283821106	9	Paraxial mesoderm	0	0	1
GAATGAATCCCTCTTT-7	LB7	GAATGAATCCCTCTTT-7	-3.55241560935974	2.03458523750305	5	Mesp1-expressing mesoderm progenitor	0.16217073	0.135665021	0.702164179
GACACGCCACCCAGTG-7	LB7	GACACGCCACCCAGTG-7	0.0156477224081755	-6.69029903411865	9	Paraxial mesoderm	0	0	1
GACAGAGGTACGAAAT-7	LB7	GACAGAGGTACGAAAT-7	0.920727550983429	-2.07956218719482	5	Mesp1-expressing mesoderm progenitor	0.110618488	0.517137656	0.372243814
GACCAATGTAGCTCCG-7	LB7	GACCAATGTAGCTCCG-7	-1.83405542373657	0.653627395629883	5	Mesp1-expressing mesoderm progenitor	0.154765013	0.164095354	0.68113944
GACCAATGTGGTGTAG-7	LB7	GACCAATGTGGTGTAG-7	-1.26613593101501	-2.48931550979614	5	Mesp1-expressing mesoderm progenitor	0.04253852	0.077481339	0.879980107
GACGCGTCACCCTATC-7	LB7	GACGCGTCACCCTATC-7	-4.4158182144165	0.858229339122772	4	Neuromesodermal progenitor	0.059856429	0.075364386	0.864779187
GACGCGTCACTGTGTA-7	LB7	GACGCGTCACTGTGTA-7	2.52904152870178	-4.11421585083008	8	Second heart field	0	1	0
GACGTGCGTAAGCACG-7	LB7	GACGTGCGTAAGCACG-7	-5.68544054031372	2.02867889404297	4	Neuromesodermal progenitor	0.019635184	0.033857159	0.946507838
GACTACAGTCCAGTAT-7	LB7	GACTACAGTCCAGTAT-7	-2.22045826911926	-3.42769336700439	9	Paraxial mesoderm	0	0	1
GACTACAGTCCAGTTA-7	LB7	GACTACAGTCCAGTTA-7	1.3127658367157	-6.87346076965332	10	Paraxial mesoderm	0	0	1
GACTACAGTTACCAGT-7	LB7	GACTACAGTTACCAGT-7	-1.02872824668884	-1.79134345054626	5	Mesp1-expressing mesoderm progenitor	0.104776662	0.283738301	0.611484892
GAGCAGACACCCTATC-7	LB7	GAGCAGACACCCTATC-7	6.72708129882812	1.11963796615601	11	First heart field	1	0	0
GAGGTGACAAGGGTCA-7	LB7	GAGGTGACAAGGGTCA-7	-1.88324737548828	-2.88969469070435	9	Paraxial mesoderm	0	0	1
GAGGTGACACGGCGTT-7	LB7	GAGGTGACACGGCGTT-7	-1.73795247077942	-2.00166535377502	5	Mesp1-expressing mesoderm progenitor	0.009445067	0.021707727	0.968847298
GAGGTGATCCACGTTC-7	LB7	GAGGTGATCCACGTTC-7	-6.96316814422607	3.05832481384277	4	Neuromesodermal progenitor	0.023530915	0.038599894	0.937869319
GAGTCCGTCCTTGACC-7	LB7	GAGTCCGTCCTTGACC-7	0.0380213335156441	-6.49183988571167	9	Paraxial mesoderm	0	0	1
GATCAGTGTGGCTCCA-7	LB7	GATCAGTGTGGCTCCA-7	7.01242828369141	-0.718554556369781	11	First heart field	1	0	0
GATCGATCAAGCTGTT-7	LB7	GATCGATCAAGCTGTT-7	6.72161483764648	1.21982669830322	11	First heart field	1	0	0
GATCGTATCCGTCAAA-7	LB7	GATCGTATCCGTCAAA-7	0.803877770900726	-6.61555480957031	9	Paraxial mesoderm	0	0	1
GATCTAGAGCTGGAAC-7	LB7	GATCTAGAGCTGGAAC-7	1.0283750295639	1.01519584655762	5	Mesp1-expressing mesoderm progenitor	0.454592259	0.180173052	0.365234423
GATCTAGCATCCGTGG-7	LB7	GATCTAGCATCCGTGG-7	-4.84103918075562	-0.82374906539917	6	Paraxial mesoderm progenitor	0.016934662	0.030310416	0.952755106
GATGAGGAGTCGCCGT-7	LB7	GATGAGGAGTCGCCGT-7	-0.894471943378448	-5.30082035064697	9	Paraxial mesoderm	0	0	1
GATTCAGCAATCCAAC-7	LB7	GATTCAGCAATCCAAC-7	-1.68389821052551	-5.35129594802856	9	Paraxial mesoderm	0	0	1
GATTCAGGTAGCAAAT-7	LB7	GATTCAGGTAGCAAAT-7	-0.00219711475074291	-5.19726705551147	9	Paraxial mesoderm	0	0	1
GCAAACTAGGAGTACC-7	LB7	GCAAACTAGGAGTACC-7	5.7459397315979	0.94268935918808	12	First heart field	1	0	0
GCAAACTGTGACAAAT-7	LB7	GCAAACTGTGACAAAT-7	-0.33096843957901	-2.1856791973114	5	Mesp1-expressing mesoderm progenitor	0.133583583	0.366428814	0.499987439
GCAAACTGTTGCGCAC-7	LB7	GCAAACTGTTGCGCAC-7	-0.708908259868622	-0.674102663993835	5	Mesp1-expressing mesoderm progenitor	0.030136481	0.131500861	0.838362596
GCACATAAGCTATGCT-7	LB7	GCACATAAGCTATGCT-7	1.05420923233032	-4.26228332519531	9	Paraxial mesoderm	0	0	1
GCACATACATACTACG-7	LB7	GCACATACATACTACG-7	4.6719069480896	1.26895594596863	12	First heart field	1	0	0
GCACTCTTCGATCCCT-7	LB7	GCACTCTTCGATCCCT-7	6.74142551422119	-0.658544778823853	11	First heart field	1	0	0
GCAGCCAAGACCTAGG-7	LB7	GCAGCCAAGACCTAGG-7	-6.76703119277954	1.74953496456146	4	Neuromesodermal progenitor	0.084446552	0.080644321	0.83490918
GCAGCCAGTCTTGCGG-7	LB7	GCAGCCAGTCTTGCGG-7	2.01433944702148	-3.44737863540649	8	Second heart field	0	1	0
GCATACAGTGCAGACA-7	LB7	GCATACAGTGCAGACA-7	-2.41231966018677	0.601172566413879	5	Mesp1-expressing mesoderm progenitor	0.168148867	0.159085481	0.67276559
GCATGCGAGGGTGTGT-7	LB7	GCATGCGAGGGTGTGT-7	-1.84695506095886	-4.73503875732422	6	Paraxial mesoderm progenitor	0.008579151	0.017349428	0.974071608
GCATGTACAAGTAATG-7	LB7	GCATGTACAAGTAATG-7	-0.713584303855896	-4.16461133956909	9	Paraxial mesoderm	0	0	1
GCCAAATTCCGCAGTG-7	LB7	GCCAAATTCCGCAGTG-7	0.571630239486694	0.781645715236664	5	Mesp1-expressing mesoderm progenitor	0.371538463	0.199026888	0.429434341
GCGACCAAGTATCTCG-7	LB7	GCGACCAAGTATCTCG-7	-4.64743232727051	-0.380871266126633	6	Paraxial mesoderm progenitor	0.011860752	0.022814295	0.965325163
GCGCAACGTAATTGGA-7	LB7	GCGCAACGTAATTGGA-7	-1.44853746891022	-0.0768255293369293	5	Mesp1-expressing mesoderm progenitor	0.188935237	0.188967939	0.622096732
GCGCAGTTCAGCTGGC-7	LB7	GCGCAGTTCAGCTGGC-7	-6.9134087562561	3.05314135551453	4	Neuromesodermal progenitor	0.02925319	0.044811151	0.925935823
GCGCCAAGTTAGAACA-7	LB7	GCGCCAAGTTAGAACA-7	-6.85758924484253	2.2811496257782	4	Neuromesodermal progenitor	0.022807333	0.037351021	0.939841778
GCTCCTAAGTCAAGCG-7	LB7	GCTCCTAAGTCAAGCG-7	-0.110871829092503	1.65447592735291	5	Mesp1-expressing mesoderm progenitor	0.455314037	0.173211664	0.371474101
GCTGCGAGTGAGTGAC-7	LB7	GCTGCGAGTGAGTGAC-7	-6.30436897277832	-1.18594932556152	6	Paraxial mesoderm progenitor	0.052813844	0.062738112	0.884448052
GCTGGGTGTAAACACA-7	LB7	GCTGGGTGTAAACACA-7	-9.77911281585693	5.71966600418091	4	Neuromesodermal progenitor	0.024817306	0.039730696	0.935452158
GCTTGAAGTGAGCGAT-7	LB7	GCTTGAAGTGAGCGAT-7	-0.00766230560839176	-4.87820959091187	9	Paraxial mesoderm	0	0	1
GGAAAGCAGGCTAGGT-7	LB7	GGAAAGCAGGCTAGGT-7	-1.84792244434357	-4.00841093063354	6	Paraxial mesoderm progenitor	0.005692297	0.027325421	0.966982362
GGAAAGCGTTGGTTTG-7	LB7	GGAAAGCGTTGGTTTG-7	-2.8445463180542	-0.478946089744568	5	Mesp1-expressing mesoderm progenitor	0.076333748	0.110802131	0.812864077
GGAACTTCAATGGTCT-7	LB7	GGAACTTCAATGGTCT-7	6.69906854629517	1.21494722366333	11	First heart field	1	0	0
GGAATAAAGCGAAGGG-7	LB7	GGAATAAAGCGAAGGG-7	-4.2650408744812	-3.50700855255127	6	Paraxial mesoderm progenitor	0.006697548	0.014786193	0.978516378
GGAATAAAGGCCATAG-7	LB7	GGAATAAAGGCCATAG-7	-0.0260923262685537	-5.68343591690063	9	Paraxial mesoderm	0	0	1
GGACAAGAGCTAGTTC-7	LB7	GGACAAGAGCTAGTTC-7	7.81850624084473	-1.41735005378723	11	First heart field	1	0	0
GGACGTCTCCATTCTA-7	LB7	GGACGTCTCCATTCTA-7	-3.15523815155029	0.964970111846924	5	Mesp1-expressing mesoderm progenitor	0.145440561	0.145601064	0.708958333
GGAGCAATCAGTCCCT-7	LB7	GGAGCAATCAGTCCCT-7	0.452520370483398	-2.53053379058838	5	Mesp1-expressing mesoderm progenitor	0.037281655	0.181944108	0.780774206
GGATGTTTCCGCATCT-7	LB7	GGATGTTTCCGCATCT-7	-4.54675912857056	2.58604454994202	4	Neuromesodermal progenitor	0.06263276	0.077165383	0.860201987
GGCGACTTCAGGCGAA-7	LB7	GGCGACTTCAGGCGAA-7	7.03603839874268	1.57784628868103	11	First heart field	1	0	0
GGCGACTTCCGCTGTT-7	LB7	GGCGACTTCCGCTGTT-7	-4.33831071853638	0.636618256568909	6	Paraxial mesoderm progenitor	0.013296249	0.024880768	0.961823247
GGCGTGTCATCCTTGC-7	LB7	GGCGTGTCATCCTTGC-7	-3.57785511016846	-2.69579195976257	6	Paraxial mesoderm progenitor	0.043948976	0.052792728	0.903258277
GGCGTGTGTGAGGGAG-7	LB7	GGCGTGTGTGAGGGAG-7	1.60317671298981	-3.12885069847107	8	Second heart field	0	1	0
GGCGTGTGTTCCGTCT-7	LB7	GGCGTGTGTTCCGTCT-7	-0.237028732895851	-4.45811223983765	9	Paraxial mesoderm	0	0	1
GGCTCGAAGTGAACGC-7	LB7	GGCTCGAAGTGAACGC-7	-4.90648984909058	-0.053805485367775	6	Paraxial mesoderm progenitor	0.015520537	0.027452866	0.95702675
GGCTCGACAGGGATTG-7	LB7	GGCTCGACAGGGATTG-7	-0.336025446653366	-4.58024072647095	9	Paraxial mesoderm	0	0	1
GGCTGGTAGTGGAGTC-7	LB7	GGCTGGTAGTGGAGTC-7	2.45382165908813	-3.05752491950989	8	Second heart field	0	1	0
GGCTGGTGTGCATCTA-7	LB7	GGCTGGTGTGCATCTA-7	7.41451835632324	1.94445848464966	11	First heart field	1	0	0
GGGAATGGTAGCTAAA-7	LB7	GGGAATGGTAGCTAAA-7	-7.02490615844727	1.99321627616882	4	Neuromesodermal progenitor	0.060633302	0.066944969	0.872421759
GGGAATGGTGCAGGTA-7	LB7	GGGAATGGTGCAGGTA-7	8.06609439849854	1.23122906684875	11	First heart field	1	0	0
GGGAATGGTGTGAAAT-7	LB7	GGGAATGGTGTGAAAT-7	7.17543697357178	2.08962869644165	11	First heart field	1	0	0
GGGAATGGTGTGCGTC-7	LB7	GGGAATGGTGTGCGTC-7	-6.09170484542847	-2.23576712608337	6	Paraxial mesoderm progenitor	0.022221546	0.036483477	0.941295136
GGGAATGGTTATCGGT-7	LB7	GGGAATGGTTATCGGT-7	-1.68008327484131	-0.414022177457809	5	Mesp1-expressing mesoderm progenitor	0.073990562	0.165832106	0.760177239
GGGACCTGTACCATCA-7	LB7	GGGACCTGTACCATCA-7	-3.64067149162292	-2.30497217178345	6	Paraxial mesoderm progenitor	0.049835514	0.054562757	0.895601733
GGGATGAAGTGGTAGC-7	LB7	GGGATGAAGTGGTAGC-7	7.93167877197266	-1.42888760566711	11	First heart field	1	0	0
GGGCATCTCGGCGCTA-7	LB7	GGGCATCTCGGCGCTA-7	0.613872230052948	-5.42721509933472	9	Paraxial mesoderm	0	0	1
GGGTTGCGTCGAACAG-7	LB7	GGGTTGCGTCGAACAG-7	0.89993292093277	-0.853285849094391	5	Mesp1-expressing mesoderm progenitor	0.261197556	0.361266099	0.377536196
GGTGAAGCATTACGAC-7	LB7	GGTGAAGCATTACGAC-7	3.98557758331299	0.135177031159401	5	Mesp1-expressing mesoderm progenitor	0.763218154	0.182350115	0.054431735
GGTGAAGGTCTCCACT-7	LB7	GGTGAAGGTCTCCACT-7	-1.64515781402588	-5.41188287734985	9	Paraxial mesoderm	0	0	1
GGTGTTACAATTGCTG-7	LB7	GGTGTTACAATTGCTG-7	1.90985071659088	0.0442664064466953	5	Mesp1-expressing mesoderm progenitor	0.416536413	0.375852151	0.207611368
GTACGTAGTCAGTGGA-7	LB7	GTACGTAGTCAGTGGA-7	0.568030536174774	-5.910804271698	9	Paraxial mesoderm	0	0	1
GTACGTATCAGTTTGG-7	LB7	GTACGTATCAGTTTGG-7	7.09829235076904	1.34172224998474	11	First heart field	1	0	0
GTACTCCGTGACAAAT-7	LB7	GTACTCCGTGACAAAT-7	-1.9594954252243	-5.12979125976562	9	Paraxial mesoderm	0	0	1
GTACTTTCAGCTTCGG-7	LB7	GTACTTTCAGCTTCGG-7	-6.78964138031006	0.281009942293167	6	Paraxial mesoderm progenitor	0.035412309	0.052086443	0.912501421
GTACTTTTCGCCTGAG-7	LB7	GTACTTTTCGCCTGAG-7	2.48241138458252	-3.32459139823914	8	Second heart field	0	1	0
GTAGGCCAGGGTGTGT-7	LB7	GTAGGCCAGGGTGTGT-7	0.475075155496597	-5.41442775726318	9	Paraxial mesoderm	0	0	1
GTATCTTGTACTCTCC-7	LB7	GTATCTTGTACTCTCC-7	-8.57992267608643	2.13172054290771	4	Neuromesodermal progenitor	0.066813867	0.102620494	0.830565914
GTATTCTCACGGATAG-7	LB7	GTATTCTCACGGATAG-7	-1.21688425540924	-2.10496616363525	5	Mesp1-expressing mesoderm progenitor	0.049485224	0.126833642	0.823681038
GTCACAACAAGCCCAC-7	LB7	GTCACAACAAGCCCAC-7	-7.00717830657959	4.2587423324585	4	Neuromesodermal progenitor	0.028293157	0.046122577	0.925584368
GTCACAACAAGCGATG-7	LB7	GTCACAACAAGCGATG-7	-2.71104979515076	-2.72608017921448	6	Paraxial mesoderm progenitor	0.010073618	0.01896223	0.970964343
GTCACAAGTCGGCTCA-7	LB7	GTCACAAGTCGGCTCA-7	-5.9298505783081	-2.16866564750671	6	Paraxial mesoderm progenitor	0.047449186	0.052622271	0.89992856
GTCACGGGTGAGTATA-7	LB7	GTCACGGGTGAGTATA-7	-6.91308498382568	3.23800230026245	4	Neuromesodermal progenitor	0.026991541	0.042746473	0.930262125
GTCATTTGTAAGCACG-7	LB7	GTCATTTGTAAGCACG-7	-5.55769634246826	-1.66249132156372	6	Paraxial mesoderm progenitor	0.035974639	0.056269391	0.907756018
GTCATTTTCGGAAACG-7	LB7	GTCATTTTCGGAAACG-7	-5.52254056930542	-2.72038197517395	6	Paraxial mesoderm progenitor	0.016481402	0.024159862	0.959358747
GTCCTCAAGCAGGCTA-7	LB7	GTCCTCAAGCAGGCTA-7	-3.49150586128235	0.859531342983246	5	Mesp1-expressing mesoderm progenitor	0.02472052	0.041241306	0.934038248
GTCGGGTCAGCCAGAA-7	LB7	GTCGGGTCAGCCAGAA-7	0.627000629901886	-5.86657333374023	8	Second heart field	0	1	0
GTCGGGTGTTCGTGAT-7	LB7	GTCGGGTGTTCGTGAT-7	1.73484683036804	-3.80359077453613	8	Second heart field	0	1	0
GTCTCGTAGGCATGGT-7	LB7	GTCTCGTAGGCATGGT-7	3.62476515769958	-2.41218590736389	8	Second heart field	0	1	0
GTGAAGGGTAGCTGCC-7	LB7	GTGAAGGGTAGCTGCC-7	-1.30239307880402	-4.18468570709229	9	Paraxial mesoderm	0	0	1
GTGCATAAGGTAGCCA-7	LB7	GTGCATAAGGTAGCCA-7	-9.15814399719238	2.00129151344299	4	Neuromesodermal progenitor	0.070689629	0.072405367	0.856905065
GTGGGTCCAGATGGCA-7	LB7	GTGGGTCCAGATGGCA-7	6.67063522338867	1.79697442054749	12	First heart field	1	0	0
GTGTGCGGTTCCTCCA-7	LB7	GTGTGCGGTTCCTCCA-7	-0.0178188979625702	-0.0585595853626728	5	Mesp1-expressing mesoderm progenitor	0.246063547	0.223045624	0.530890651
GTTAAGCGTTATCACG-7	LB7	GTTAAGCGTTATCACG-7	0.780119299888611	-5.10039377212524	8	Second heart field	0	1	0
GTTCTCGAGAAACCGC-7	LB7	GTTCTCGAGAAACCGC-7	6.175133228302	-0.822639763355255	8	Second heart field	0	1	0
GTTTCTACAGCCTTTC-7	LB7	GTTTCTACAGCCTTTC-7	-2.01197361946106	-1.57225823402405	5	Mesp1-expressing mesoderm progenitor	0.006917062	0.016575185	0.976507768
GTTTCTAGTCTCTTTA-7	LB7	GTTTCTAGTCTCTTTA-7	2.93706321716309	-4.52614450454712	8	Second heart field	0	1	0
TAAGAGACAGCGATCC-7	LB7	TAAGAGACAGCGATCC-7	0.481305718421936	-6.29399728775024	9	Paraxial mesoderm	0	0	1
TAAGCGTCACTATCTT-7	LB7	TAAGCGTCACTATCTT-7	7.27884578704834	2.06192111968994	11	First heart field	1	0	0
TAAGTGCCACCAGGTC-7	LB7	TAAGTGCCACCAGGTC-7	-4.55286073684692	-1.88556396961212	6	Paraxial mesoderm progenitor	0.013020138	0.02421293	0.96276715
TAAGTGCGTGGGTCAA-7	LB7	TAAGTGCGTGGGTCAA-7	7.62572622299194	2.09704184532166	11	First heart field	1	0	0
TACACGAAGAGGACGG-7	LB7	TACACGAAGAGGACGG-7	-6.43726110458374	1.97980630397797	4	Neuromesodermal progenitor	0.087198305	0.084679043	0.828122719
TACAGTGCACAGCGTC-7	LB7	TACAGTGCACAGCGTC-7	-2.51737880706787	-3.16747307777405	9	Paraxial mesoderm	0	0	1
TACAGTGGTGACTCAT-7	LB7	TACAGTGGTGACTCAT-7	0.340296685695648	-6.80085945129395	9	Paraxial mesoderm	0	0	1
TACGGTAAGAGTCGGT-7	LB7	TACGGTAAGAGTCGGT-7	0.599624395370483	-5.36606025695801	9	Paraxial mesoderm	0	0	1
TACTCGCTCTTATCTG-7	LB7	TACTCGCTCTTATCTG-7	-1.48921728134155	-5.56334590911865	9	Paraxial mesoderm	0	0	1
TACTTACCACGGTGTC-7	LB7	TACTTACCACGGTGTC-7	6.79583597183228	1.19375252723694	11	First heart field	1	0	0
TACTTACTCAACGCTA-7	LB7	TACTTACTCAACGCTA-7	-9.4521017074585	5.18876314163208	4	Neuromesodermal progenitor	0.042517397	0.057505712	0.899977136
TACTTACTCAATAAGG-7	LB7	TACTTACTCAATAAGG-7	1.48403799533844	0.11170019954443	5	Mesp1-expressing mesoderm progenitor	0.44076827	0.251801391	0.307430022
TACTTGTTCCTCGCAT-7	LB7	TACTTGTTCCTCGCAT-7	-0.96011084318161	-1.19748759269714	5	Mesp1-expressing mesoderm progenitor	0.027572012	0.058351534	0.9140764
TAGACCACATGGGACA-7	LB7	TAGACCACATGGGACA-7	-7.23209524154663	3.34263944625854	4	Neuromesodermal progenitor	0.02516737	0.040550045	0.93428271
TAGACCATCCTGTACC-7	LB7	TAGACCATCCTGTACC-7	-1.10607945919037	-4.65026903152466	9	Paraxial mesoderm	0	0	1
TAGAGCTCAAGGCTCC-7	LB7	TAGAGCTCAAGGCTCC-7	-6.89307689666748	0.919864773750305	4	Neuromesodermal progenitor	0.030653612	0.04599387	0.923352785
TAGCCGGCAGGTCGTC-7	LB7	TAGCCGGCAGGTCGTC-7	0.406084895133972	-5.91457080841064	9	Paraxial mesoderm	0	0	1
TAGGCATTCTGTGCAA-7	LB7	TAGGCATTCTGTGCAA-7	-9.9126501083374	6.33619737625122	4	Neuromesodermal progenitor	0.037580228	0.048312235	0.914107752
TAGTGGTCATTGGTAC-7	LB7	TAGTGGTCATTGGTAC-7	-0.337318271398544	1.41453993320465	5	Mesp1-expressing mesoderm progenitor	0.342326123	0.185256578	0.47241702
TAGTTGGCAACACGCC-7	LB7	TAGTTGGCAACACGCC-7	-0.495956420898438	0.221190810203552	5	Mesp1-expressing mesoderm progenitor	0.245949418	0.179756818	0.574293571
TAGTTGGTCTCTAAGG-7	LB7	TAGTTGGTCTCTAAGG-7	1.09472393989563	-3.28089714050293	8	Second heart field	0	1	0
TATCTCAGTTGATTCG-7	LB7	TATCTCAGTTGATTCG-7	5.72237348556519	0.221677929162979	11	First heart field	1	0	0
TATCTCATCGGTCTAA-7	LB7	TATCTCATCGGTCTAA-7	6.25902271270752	0.20372086763382	11	First heart field	1	0	0
TATGCCCTCTTCAACT-7	LB7	TATGCCCTCTTCAACT-7	-2.90845537185669	-1.93960309028625	6	Paraxial mesoderm progenitor	0.007254056	0.015458112	0.977287925
TATTACCAGAACTGTA-7	LB7	TATTACCAGAACTGTA-7	1.34611439704895	-5.81304740905762	9	Paraxial mesoderm	0	0	1
TATTACCCAATGTAAG-7	LB7	TATTACCCAATGTAAG-7	-9.21236228942871	2.02919054031372	6	Paraxial mesoderm progenitor	0.051718515	0.067186361	0.881095195
TCACGAAGTACAAGTA-7	LB7	TCACGAAGTACAAGTA-7	-2.14314103126526	-0.832047522068024	5	Mesp1-expressing mesoderm progenitor	0.046850808	0.139874424	0.81327473
TCACGAAGTCTCTTAT-7	LB7	TCACGAAGTCTCTTAT-7	-0.940641939640045	-0.909230053424835	5	Mesp1-expressing mesoderm progenitor	0.074617609	0.13596955	0.789412816
TCAGATGCATCGGTTA-7	LB7	TCAGATGCATCGGTTA-7	-1.20320880413055	0.389613032341003	5	Mesp1-expressing mesoderm progenitor	0.184656688	0.193521839	0.621821127
TCAGATGTCACTTATC-7	LB7	TCAGATGTCACTTATC-7	0.550596296787262	-5.82914924621582	9	Paraxial mesoderm	0	0	1
TCAGATGTCCAAGTAC-7	LB7	TCAGATGTCCAAGTAC-7	-1.09533071517944	-4.95876169204712	6	Paraxial mesoderm progenitor	0.089435558	0.360626875	0.54993768
TCATTACCAAGCGAGT-7	LB7	TCATTACCAAGCGAGT-7	-1.29451060295105	-0.943988263607025	5	Mesp1-expressing mesoderm progenitor	0.144720697	0.178678399	0.676600801
TCATTACGTTCCACTC-7	LB7	TCATTACGTTCCACTC-7	0.443537145853043	-6.03754234313965	9	Paraxial mesoderm	0	0	1
TCATTTGTCTCCAGGG-7	LB7	TCATTTGTCTCCAGGG-7	-1.83429825305939	-0.889114141464233	5	Mesp1-expressing mesoderm progenitor	0.027698588	0.201697829	0.770603676
TCCACACCAGGTGGAT-7	LB7	TCCACACCAGGTGGAT-7	7.5334677696228	1.34212231636047	11	First heart field	1	0	0
TCCACACGTCGTTGTA-7	LB7	TCCACACGTCGTTGTA-7	-1.38267529010773	-4.31995534896851	9	Paraxial mesoderm	0	0	1
TCCCGATAGGGTTCCC-7	LB7	TCCCGATAGGGTTCCC-7	-5.70243740081787	1.00265967845917	6	Paraxial mesoderm progenitor	0.008570965	0.017745466	0.973683722
TCCCGATCAGCTGTAT-7	LB7	TCCCGATCAGCTGTAT-7	0.16446715593338	-6.91901969909668	9	Paraxial mesoderm	0	0	1
TCCCGATTCCCTAATT-7	LB7	TCCCGATTCCCTAATT-7	-1.38505637645721	-5.00044918060303	9	Paraxial mesoderm	0	0	1
TCGAGGCCACTCAGGC-7	LB7	TCGAGGCCACTCAGGC-7	-1.78789925575256	-3.74794054031372	9	Paraxial mesoderm	0	0	1
TCGCGTTAGTCCGTAT-7	LB7	TCGCGTTAGTCCGTAT-7	7.46688079833984	1.95825409889221	11	First heart field	1	0	0
TCGGGACGTACAGTGG-7	LB7	TCGGGACGTACAGTGG-7	5.62692451477051	-0.765208840370178	8	Second heart field	0	1	0
TCGGGACGTGTTGGGA-7	LB7	TCGGGACGTGTTGGGA-7	4.98326539993286	5.83743953704834	8	Second heart field	0	1	0
TCGTACCGTTAGATGA-7	LB7	TCGTACCGTTAGATGA-7	-0.827675104141235	-2.5929491519928	5	Mesp1-expressing mesoderm progenitor	0.079955076	0.214474503	0.705570316
TCGTAGACAGTCCTTC-7	LB7	TCGTAGACAGTCCTTC-7	0.684522211551666	-6.43660068511963	9	Paraxial mesoderm	0	0	1
TCTATTGAGCCATCGC-7	LB7	TCTATTGAGCCATCGC-7	-2.08997583389282	-5.37319993972778	9	Paraxial mesoderm	0	0	1
TCTATTGAGGCGACAT-7	LB7	TCTATTGAGGCGACAT-7	6.67472076416016	1.0562824010849	11	First heart field	1	0	0
TCTATTGCAATGGTCT-7	LB7	TCTATTGCAATGGTCT-7	-3.9281497001648	-0.180682778358459	5	Mesp1-expressing mesoderm progenitor	0.014954407	0.031433701	0.953611994
TCTATTGGTACTCTCC-7	LB7	TCTATTGGTACTCTCC-7	-0.352604448795319	-4.72263145446777	9	Paraxial mesoderm	0	0	1
TCTCTAAGTAAGTAGT-7	LB7	TCTCTAAGTAAGTAGT-7	0.283833771944046	-5.19114112854004	9	Paraxial mesoderm	0	0	1
TCTGAGATCTTGCATT-7	LB7	TCTGAGATCTTGCATT-7	6.51044607162476	1.65462672710419	12	First heart field	1	0	0
TGACAACTCGCCTGAG-7	LB7	TGACAACTCGCCTGAG-7	0.0284780617803335	0.298920303583145	5	Mesp1-expressing mesoderm progenitor	0.198464398	0.164725088	0.636810488
TGACGGCAGGATATAC-7	LB7	TGACGGCAGGATATAC-7	-5.50323390960693	-2.56810688972473	6	Paraxial mesoderm progenitor	0.025293499	0.040823892	0.933882631
TGACGGCAGGCGCTCT-7	LB7	TGACGGCAGGCGCTCT-7	-1.24370920658112	-0.441701680421829	5	Mesp1-expressing mesoderm progenitor	0.149605223	0.143850914	0.706543775
TGACGGCAGTAGCCGA-7	LB7	TGACGGCAGTAGCCGA-7	-6.96398973464966	2.19902992248535	4	Neuromesodermal progenitor	0.059180149	0.067797484	0.873022376
TGACGGCAGTCATCCA-7	LB7	TGACGGCAGTCATCCA-7	-0.120973855257034	-4.54988098144531	9	Paraxial mesoderm	0	0	1
TGACTTTCATCCAACA-7	LB7	TGACTTTCATCCAACA-7	7.28226327896118	1.46600985527039	11	First heart field	1	0	0
TGAGCCGGTTGGTTTG-7	LB7	TGAGCCGGTTGGTTTG-7	-3.74312734603882	-2.42095136642456	6	Paraxial mesoderm progenitor	0.052840466	0.057376292	0.889783193
TGAGGGAAGGTAGCTG-7	LB7	TGAGGGAAGGTAGCTG-7	-4.6006498336792	2.39937782287598	4	Neuromesodermal progenitor	0.034959251	0.053788063	0.911252975
TGAGGGAGTGTTCTTT-7	LB7	TGAGGGAGTGTTCTTT-7	-2.71555233001709	-2.80868911743164	9	Paraxial mesoderm	0	0	1
TGAGGGATCTTGAGAC-7	LB7	TGAGGGATCTTGAGAC-7	5.57484674453735	7.36470460891724	5	Mesp1-expressing mesoderm progenitor	0.276213885	0.371344582	0.352441527
TGATTTCCATACGCCG-7	LB7	TGATTTCCATACGCCG-7	-3.73512768745422	1.41183805465698	5	Mesp1-expressing mesoderm progenitor	0.134846375	0.104193689	0.760959939
TGATTTCCATTCTTAC-7	LB7	TGATTTCCATTCTTAC-7	-0.0814291685819626	-4.40206718444824	9	Paraxial mesoderm	0	0	1
TGCACCTGTTGGACCC-7	LB7	TGCACCTGTTGGACCC-7	-5.31754541397095	-2.79524850845337	6	Paraxial mesoderm progenitor	0.048234936	0.048760009	0.903005105
TGCCCATGTGCAACTT-7	LB7	TGCCCATGTGCAACTT-7	7.40825891494751	2.02919983863831	11	First heart field	1	0	0
TGCCCATTCAGGTAAA-7	LB7	TGCCCATTCAGGTAAA-7	-1.85092222690582	-4.48016166687012	6	Paraxial mesoderm progenitor	0.009361169	0.019987016	0.970651927
TGCCCTAGTAAGAGAG-7	LB7	TGCCCTAGTAAGAGAG-7	3.01087307929993	-0.00437686685472727	5	Mesp1-expressing mesoderm progenitor	0.497339593	0.478433796	0.024226597
TGCGCAGCACAGCCCA-7	LB7	TGCGCAGCACAGCCCA-7	0.18428935110569	-4.90407705307007	9	Paraxial mesoderm	0	0	1
TGCGTGGAGGCGTACA-7	LB7	TGCGTGGAGGCGTACA-7	5.19245338439941	5.49614381790161	8	Second heart field	0	1	0
TGCGTGGTCTGTTGAG-7	LB7	TGCGTGGTCTGTTGAG-7	5.26315689086914	1.28900575637817	12	First heart field	1	0	0
TGCTGCTTCTACTATC-7	LB7	TGCTGCTTCTACTATC-7	-4.19014263153076	2.51276016235352	4	Neuromesodermal progenitor	0.112581776	0.156726325	0.730691963
TGGACGCAGACATAAC-7	LB7	TGGACGCAGACATAAC-7	-7.00205039978027	3.7396342754364	4	Neuromesodermal progenitor	0.026543173	0.042269841	0.931187068
TGGACGCCACCAGTTA-7	LB7	TGGACGCCACCAGTTA-7	-6.54393577575684	1.83744275569916	4	Neuromesodermal progenitor	0.058433483	0.061409091	0.880157484
TGGGAAGAGCTACCGC-7	LB7	TGGGAAGAGCTACCGC-7	7.37154054641724	1.27599430084229	11	First heart field	1	0	0
TGGGAAGAGGCCATAG-7	LB7	TGGGAAGAGGCCATAG-7	-2.11291408538818	-1.55063486099243	5	Mesp1-expressing mesoderm progenitor	0.009807683	0.027762859	0.962429543
TGGGAAGCAGTCAGCC-7	LB7	TGGGAAGCAGTCAGCC-7	-0.0421004146337509	-5.09104537963867	8	Second heart field	0	1	0
TGGGAAGGTCAGAAGC-7	LB7	TGGGAAGGTCAGAAGC-7	-2.86301732063293	-3.61719274520874	6	Paraxial mesoderm progenitor	0.007980276	0.016814226	0.975205642
TGGGCGTAGAGACTTA-7	LB7	TGGGCGTAGAGACTTA-7	7.64855003356934	1.82215082645416	11	First heart field	1	0	0
TGGGCGTCACGTCTCT-7	LB7	TGGGCGTCACGTCTCT-7	-6.87722682952881	2.29132032394409	4	Neuromesodermal progenitor	0.020139691	0.034419454	0.945441078
TGGTTAGGTCTGCAAT-7	LB7	TGGTTAGGTCTGCAAT-7	0.698013365268707	-6.52031087875366	9	Paraxial mesoderm	0	0	1
TGTGGTACAGCCTTTC-7	LB7	TGTGGTACAGCCTTTC-7	2.8135187625885	-2.78875184059143	8	Second heart field	0	1	0
TGTGTTTGTAGCTAAA-7	LB7	TGTGTTTGTAGCTAAA-7	-1.24175012111664	-1.85910642147064	5	Mesp1-expressing mesoderm progenitor	0.043828621	0.362815939	0.593355539
TGTTCCGGTTGGGACA-7	LB7	TGTTCCGGTTGGGACA-7	0.703570425510406	-5.96481513977051	9	Paraxial mesoderm	0	0	1
TGTTCCGTCCTCAATT-7	LB7	TGTTCCGTCCTCAATT-7	6.88150072097778	1.33280515670776	11	First heart field	1	0	0
TTAGGACAGCGGATCA-7	LB7	TTAGGACAGCGGATCA-7	4.34569597244263	-4.72216892242432	8	Second heart field	0	1	0
TTAGGCACACACAGAG-7	LB7	TTAGGCACACACAGAG-7	-1.43430256843567	-4.42470216751099	9	Paraxial mesoderm	0	0	1
TTAGTTCCACGGATAG-7	LB7	TTAGTTCCACGGATAG-7	6.58730792999268	1.56319391727448	5	Mesp1-expressing mesoderm progenitor	0.342794754	0.333058019	0.324147224
TTATGCTAGCGCCTTG-7	LB7	TTATGCTAGCGCCTTG-7	0.27918928861618	-0.835677266120911	5	Mesp1-expressing mesoderm progenitor	0.253929947	0.214549933	0.531520062
TTATGCTAGGTTACCT-7	LB7	TTATGCTAGGTTACCT-7	0.0277261584997177	-5.5068564414978	9	Paraxial mesoderm	0	0	1
TTATGCTGTAGCAAAT-7	LB7	TTATGCTGTAGCAAAT-7	-1.19884645938873	-2.31497168540955	5	Mesp1-expressing mesoderm progenitor	0.04928906	0.41711512	0.533595698
TTCCCAGCACGGCCAT-7	LB7	TTCCCAGCACGGCCAT-7	-1.08624279499054	-5.07960891723633	9	Paraxial mesoderm	0	0	1
TTCGAAGAGGACTGGT-7	LB7	TTCGAAGAGGACTGGT-7	-6.86264991760254	0.760922908782959	4	Neuromesodermal progenitor	0.040521452	0.057855274	0.901623335
TTCGGTCAGAGCTGCA-7	LB7	TTCGGTCAGAGCTGCA-7	-2.76061081886292	0.772372663021088	5	Mesp1-expressing mesoderm progenitor	0.039910827	0.131904069	0.828185006
TTCGGTCAGATGTCGG-7	LB7	TTCGGTCAGATGTCGG-7	0.521871030330658	-5.5212607383728	9	Paraxial mesoderm	0	0	1
TTCTACATCTAACTGG-7	LB7	TTCTACATCTAACTGG-7	-0.797593712806702	-3.97159314155579	9	Paraxial mesoderm	0	0	1
TTCTCAATCATATCGG-7	LB7	TTCTCAATCATATCGG-7	0.220302298665047	-5.0619683265686	9	Paraxial mesoderm	0	0	1
TTCTCAATCCTGTAGA-7	LB7	TTCTCAATCCTGTAGA-7	1.74093306064606	-3.73278045654297	8	Second heart field	0	1	0
TTCTCAATCTATCCTA-7	LB7	TTCTCAATCTATCCTA-7	-4.03940868377686	-2.14225745201111	6	Paraxial mesoderm progenitor	0.068984922	0.069662848	0.861352296
TTCTCCTGTTATCGGT-7	LB7	TTCTCCTGTTATCGGT-7	-0.0795571506023407	0.484264731407166	5	Mesp1-expressing mesoderm progenitor	0.29005551	0.185518546	0.524425733
TTCTCCTTCCAGAGGA-7	LB7	TTCTCCTTCCAGAGGA-7	-3.93962693214417	-2.03416299819946	6	Paraxial mesoderm progenitor	0.058533944	0.062501445	0.878964614
TTCTTAGGTGTTAAGA-7	LB7	TTCTTAGGTGTTAAGA-7	-1.62116146087646	-2.86229038238525	5	Mesp1-expressing mesoderm progenitor	0.010243541	0.055047892	0.934708565
TTGAACGTCCACTGGG-7	LB7	TTGAACGTCCACTGGG-7	8.17099857330322	1.41273975372314	11	First heart field	1	0	0
TTGACTTTCATTGCGA-7	LB7	TTGACTTTCATTGCGA-7	-0.794117867946625	-3.69617938995361	9	Paraxial mesoderm	0	0	1
TTGGAACCATACGCCG-7	LB7	TTGGAACCATACGCCG-7	7.69741010665894	1.82616114616394	11	First heart field	1	0	0
TTGGAACGTCTCTTTA-7	LB7	TTGGAACGTCTCTTTA-7	-6.75122880935669	2.16773128509521	4	Neuromesodermal progenitor	0.091990191	0.08743915	0.820570733
TTGTAGGAGTGGTAGC-7	LB7	TTGTAGGAGTGGTAGC-7	-6.96719074249268	2.43057250976562	4	Neuromesodermal progenitor	0.048432659	0.059702666	0.891864826
TTTATGCTCACTTACT-7	LB7	TTTATGCTCACTTACT-7	0.176449716091156	-3.951416015625	9	Paraxial mesoderm	0	0	1
TTTGCGCGTGATGCCC-7	LB7	TTTGCGCGTGATGCCC-7	0.574658453464508	-5.02636051177979	9	Paraxial mesoderm	0	0	1
TTTGGTTAGGATATAC-7	LB7	TTTGGTTAGGATATAC-7	6.66713237762451	1.19232356548309	11	First heart field	1	0	0
TTTGGTTCAGTTCCCT-7	LB7	TTTGGTTCAGTTCCCT-7	7.35220432281494	1.57101130485535	11	First heart field	1	0	0
TTTGGTTGTCTAGAGG-7	LB7	TTTGGTTGTCTAGAGG-7	-4.41835880279541	-0.706239998340607	6	Paraxial mesoderm progenitor	0.060194999	0.060466303	0.879338752
TTTGGTTTCTAACGGT-7	LB7	TTTGGTTTCTAACGGT-7	-3.18161368370056	-4.64101791381836	6	Paraxial mesoderm progenitor	0.012287003	0.02208057	0.96563253
TTTGTCAAGACAATAC-7	LB7	TTTGTCAAGACAATAC-7	-0.399560153484344	-3.4897780418396	5	Mesp1-expressing mesoderm progenitor	0.03183625	0.166432613	0.801731045
TTTGTCATCAATACCG-7	LB7	TTTGTCATCAATACCG-7	0.583263218402863	0.232017412781715	5	Mesp1-expressing mesoderm progenitor	0.334459935	0.233595689	0.431944089
AAACCTGAGAGTAATC-8	LB8	AAACCTGAGAGTAATC-8	-0.507646322250366	-4.25652170181274	9	Paraxial mesoderm	0	0	1
AAACCTGAGCACCGTC-8	LB8	AAACCTGAGCACCGTC-8	-2.3447163105011	-4.78851270675659	6	Paraxial mesoderm progenitor	0.015364203	0.089831299	0.894804523
AAACCTGGTCCGAGTC-8	LB8	AAACCTGGTCCGAGTC-8	0.0512924455106258	-1.40865254402161	5	Mesp1-expressing mesoderm progenitor	0.116393155	0.272312701	0.611294119
AAACCTGGTGGTTTCA-8	LB8	AAACCTGGTGGTTTCA-8	1.26321005821228	-5.39689779281616	9	Paraxial mesoderm	0	0	1
AAACCTGTCGCTTGTC-8	LB8	AAACCTGTCGCTTGTC-8	2.14379262924194	-6.55377435684204	9	Paraxial mesoderm	0	0	1
AAACCTGTCTGGTTCC-8	LB8	AAACCTGTCTGGTTCC-8	-4.71664476394653	2.44506430625916	4	Neuromesodermal progenitor	0.101522268	0.129114722	0.769363121
AAACGGGAGTCCGGTC-8	LB8	AAACGGGAGTCCGGTC-8	3.01720595359802	0.926326334476471	5	Mesp1-expressing mesoderm progenitor	0.629990445	0.165310951	0.204698446
AAACGGGTCAAACAAG-8	LB8	AAACGGGTCAAACAAG-8	8.01236248016357	-0.206935405731201	11	First heart field	1	0	0
AAACGGGTCACTTACT-8	LB8	AAACGGGTCACTTACT-8	-2.7030189037323	-4.59642601013184	6	Paraxial mesoderm progenitor	0.021003252	0.051302951	0.927693868
AAAGATGAGGAACTGC-8	LB8	AAAGATGAGGAACTGC-8	-9.06029319763184	1.91675543785095	4	Neuromesodermal progenitor	0.074067789	0.163883984	0.762048128
AAAGATGCAAGGTGTG-8	LB8	AAAGATGCAAGGTGTG-8	1.20463871955872	-1.16139078140259	5	Mesp1-expressing mesoderm progenitor	0.129527231	0.464315424	0.406157264
AAAGATGCACCACGTG-8	LB8	AAAGATGCACCACGTG-8	1.03784441947937	-6.63056087493896	9	Paraxial mesoderm	0	0	1
AAAGATGTCAGTCCCT-8	LB8	AAAGATGTCAGTCCCT-8	-2.70029711723328	-2.7753643989563	9	Paraxial mesoderm	0	0	1
AAAGCAAAGGTGATTA-8	LB8	AAAGCAAAGGTGATTA-8	0.579670071601868	-2.91521525382996	5	Mesp1-expressing mesoderm progenitor	0.115162279	0.255117524	0.62972007
AAAGCAACAGAGTGTG-8	LB8	AAAGCAACAGAGTGTG-8	1.23480784893036	-7.08739328384399	10	Paraxial mesoderm	0	0	1
AAAGCAAGTATTAGCC-8	LB8	AAAGCAAGTATTAGCC-8	-6.69596910476685	-0.166595950722694	6	Paraxial mesoderm progenitor	0.039590888	0.079147804	0.881261508
AAAGTAGGTGTAATGA-8	LB8	AAAGTAGGTGTAATGA-8	6.60523271560669	0.845623433589935	5	Mesp1-expressing mesoderm progenitor	0.213357302	0.3348281	0.451814543
AAAGTAGGTTCAGGCC-8	LB8	AAAGTAGGTTCAGGCC-8	-8.51669216156006	1.8989599943161	4	Neuromesodermal progenitor	0.079508117	0.119320883	0.801171159
AAAGTAGTCTGTACGA-8	LB8	AAAGTAGTCTGTACGA-8	-0.760780394077301	-1.67393815517426	5	Mesp1-expressing mesoderm progenitor	0.087904008	0.193027497	0.719068296
AAATGCCAGATGTAAC-8	LB8	AAATGCCAGATGTAAC-8	-4.41394329071045	-3.59254050254822	6	Paraxial mesoderm progenitor	0.026699552	0.06274353	0.910557067
AAATGCCCAAAGTGCG-8	LB8	AAATGCCCAAAGTGCG-8	2.68380260467529	-2.85805058479309	8	Second heart field	0	1	0
AAATGCCCACACAGAG-8	LB8	AAATGCCCACACAGAG-8	0.602735161781311	-6.7622241973877	9	Paraxial mesoderm	0	0	1
AAATGCCCAGCTTCGG-8	LB8	AAATGCCCAGCTTCGG-8	1.87650966644287	0.148144409060478	5	Mesp1-expressing mesoderm progenitor	0.668414563	0.195535706	0.136049603
AAATGCCCATTTGCTT-8	LB8	AAATGCCCATTTGCTT-8	-2.64695620536804	-3.28265118598938	6	Paraxial mesoderm progenitor	0.043974197	0.07999731	0.876028489
AAATGCCTCCACTCCA-8	LB8	AAATGCCTCCACTCCA-8	4.51916265487671	0.757115423679352	12	First heart field	1	0	0
AACACGTAGCTACCTA-8	LB8	AACACGTAGCTACCTA-8	2.31817245483398	-4.05116605758667	8	Second heart field	0	1	0
AACCATGCAGTGACAG-8	LB8	AACCATGCAGTGACAG-8	7.3202395439148	2.09411978721619	11	First heart field	1	0	0
AACCGCGAGGACCACA-8	LB8	AACCGCGAGGACCACA-8	1.15286993980408	-3.34230518341064	5	Mesp1-expressing mesoderm progenitor	0.125546497	0.437672071	0.436781352
AACCGCGCACATTTCT-8	LB8	AACCGCGCACATTTCT-8	-2.58308672904968	0.265612900257111	5	Mesp1-expressing mesoderm progenitor	0.110920199	0.155835136	0.733244581
AACCGCGTCCCAAGTA-8	LB8	AACCGCGTCCCAAGTA-8	6.15145444869995	0.363280206918716	11	First heart field	1	0	0
AACGTTGAGACGCAAC-8	LB8	AACGTTGAGACGCAAC-8	-5.53529644012451	-3.40626049041748	6	Paraxial mesoderm progenitor	0.033551395	0.073317544	0.893131259
AACGTTGCAATGTAAG-8	LB8	AACGTTGCAATGTAAG-8	6.51830863952637	-0.598282933235168	11	First heart field	1	0	0
AACGTTGCATCGACGC-8	LB8	AACGTTGCATCGACGC-8	-1.25051057338715	0.0134273683652282	5	Mesp1-expressing mesoderm progenitor	0.18560249	0.215498426	0.598898679
AACGTTGGTAATAGCA-8	LB8	AACGTTGGTAATAGCA-8	6.37274742126465	0.417553395032883	11	First heart field	1	0	0
AACGTTGGTGAGTGAC-8	LB8	AACGTTGGTGAGTGAC-8	6.01217555999756	0.0531448684632778	11	First heart field	1	0	0
AACGTTGGTGCAACTT-8	LB8	AACGTTGGTGCAACTT-8	2.06610155105591	-6.53630304336548	10	Paraxial mesoderm	0	0	1
AACGTTGGTGTGCGTC-8	LB8	AACGTTGGTGTGCGTC-8	-4.08618783950806	-3.97599983215332	6	Paraxial mesoderm progenitor	0.026977254	0.067885696	0.905137112
AACGTTGGTTCTGGTA-8	LB8	AACGTTGGTTCTGGTA-8	0.957086265087128	-1.25635659694672	5	Mesp1-expressing mesoderm progenitor	0.20728588	0.455541528	0.337172458
AACGTTGTCGCGTAGC-8	LB8	AACGTTGTCGCGTAGC-8	2.27387857437134	-3.24850678443909	8	Second heart field	0	1	0
AACGTTGTCGTGGACC-8	LB8	AACGTTGTCGTGGACC-8	1.23325943946838	-3.00206685066223	8	Second heart field	0	1	0
AACTCAGAGGCCGAAT-8	LB8	AACTCAGAGGCCGAAT-8	2.35102963447571	-4.08275079727173	8	Second heart field	0	1	0
AACTCAGCAAGAAGAG-8	LB8	AACTCAGCAAGAAGAG-8	2.34726715087891	-5.63420057296753	8	Second heart field	0	1	0
AACTCAGCACCGATAT-8	LB8	AACTCAGCACCGATAT-8	1.3885931968689	0.511970043182373	5	Mesp1-expressing mesoderm progenitor	0.594188731	0.150276878	0.255534096
AACTCAGGTCTAAACC-8	LB8	AACTCAGGTCTAAACC-8	-9.25152778625488	2.03564977645874	4	Neuromesodermal progenitor	0.089040056	0.155159482	0.755800531
AACTCAGGTTCCACGG-8	LB8	AACTCAGGTTCCACGG-8	-0.752378582954407	0.708393335342407	5	Mesp1-expressing mesoderm progenitor	0.228034028	0.228140679	0.543824844
AACTCAGTCCGTTGCT-8	LB8	AACTCAGTCCGTTGCT-8	-9.06243705749512	1.90608155727386	4	Neuromesodermal progenitor	0.091210964	0.153103961	0.755685147
AACTCAGTCTGGCGAC-8	LB8	AACTCAGTCTGGCGAC-8	-9.03071880340576	4.36455821990967	4	Neuromesodermal progenitor	0.036951143	0.075771506	0.887277533
AACTCCCAGAAGGTGA-8	LB8	AACTCCCAGAAGGTGA-8	-5.35818672180176	-0.977335035800934	5	Mesp1-expressing mesoderm progenitor	0.071746981	0.105725888	0.822527195
AACTCCCAGCTGTTCA-8	LB8	AACTCCCAGCTGTTCA-8	-0.223642200231552	-0.819301664829254	5	Mesp1-expressing mesoderm progenitor	0.248620407	0.303204516	0.448174995
AACTCCCTCTACGAGT-8	LB8	AACTCCCTCTACGAGT-8	2.16356253623962	-6.40039157867432	9	Paraxial mesoderm	0	0	1
AACTCTTTCCGTTGTC-8	LB8	AACTCTTTCCGTTGTC-8	5.81864833831787	-0.552735149860382	8	Second heart field	0	1	0
AACTGGTAGTGTTTGC-8	LB8	AACTGGTAGTGTTTGC-8	-5.009690284729	-3.86341714859009	6	Paraxial mesoderm progenitor	0.025011344	0.061957178	0.913031621
AACTGGTCATCACAAC-8	LB8	AACTGGTCATCACAAC-8	2.55638456344604	-3.83629631996155	8	Second heart field	0	1	0
AACTGGTGTGCGATAG-8	LB8	AACTGGTGTGCGATAG-8	-4.93642902374268	-3.72313570976257	6	Paraxial mesoderm progenitor	0.023530732	0.055964484	0.920504859
AACTGGTGTTGGTAAA-8	LB8	AACTGGTGTTGGTAAA-8	1.31179976463318	-0.730026543140411	5	Mesp1-expressing mesoderm progenitor	0.403070378	0.157392286	0.439537316
AACTTTCAGCTGATAA-8	LB8	AACTTTCAGCTGATAA-8	0.521122753620148	-5.01545476913452	9	Paraxial mesoderm	0	0	1
AACTTTCCACCAGCAC-8	LB8	AACTTTCCACCAGCAC-8	-9.34864330291748	2.21335744857788	4	Neuromesodermal progenitor	0.045796325	0.124850588	0.829353079
AACTTTCGTAGCTCCG-8	LB8	AACTTTCGTAGCTCCG-8	-6.55419158935547	-1.54203605651855	6	Paraxial mesoderm progenitor	0.060963872	0.107133573	0.83190278
AACTTTCGTGCCTTGG-8	LB8	AACTTTCGTGCCTTGG-8	-6.08651304244995	1.93355596065521	6	Paraxial mesoderm progenitor	0.061400386	0.108185079	0.830414793
AACTTTCTCGGCCGAT-8	LB8	AACTTTCTCGGCCGAT-8	2.5435299873352	-4.47979688644409	8	Second heart field	0	1	0
AAGACCTAGTGGTCCC-8	LB8	AAGACCTAGTGGTCCC-8	0.363521635532379	-5.24916219711304	9	Paraxial mesoderm	0	0	1
AAGACCTGTTGATTCG-8	LB8	AAGACCTGTTGATTCG-8	2.57646083831787	2.08698081970215	5	Mesp1-expressing mesoderm progenitor	0.791444274	0.099311273	0.109244355
AAGACCTTCACCTCGT-8	LB8	AAGACCTTCACCTCGT-8	-0.530206739902496	-1.49011194705963	5	Mesp1-expressing mesoderm progenitor	0.190090871	0.300580696	0.509328316
AAGCCGCAGCCCTAAT-8	LB8	AAGCCGCAGCCCTAAT-8	-0.865025162696838	-3.92533874511719	9	Paraxial mesoderm	0	0	1
AAGGAGCCACTGTCGG-8	LB8	AAGGAGCCACTGTCGG-8	6.20299768447876	0.0788777619600296	11	First heart field	1	0	0
AAGGAGCGTACCGAGA-8	LB8	AAGGAGCGTACCGAGA-8	-4.63516521453857	-4.01232671737671	6	Paraxial mesoderm progenitor	0.026235037	0.064732248	0.909032777
AAGGAGCTCCGCAGTG-8	LB8	AAGGAGCTCCGCAGTG-8	-3.76298594474792	-2.33405995368958	6	Paraxial mesoderm progenitor	0.081289617	0.161212089	0.757498285
AAGGCAGAGCGTTGCC-8	LB8	AAGGCAGAGCGTTGCC-8	2.00468730926514	-5.36755657196045	8	Second heart field	0	1	0
AAGGCAGAGGCGACAT-8	LB8	AAGGCAGAGGCGACAT-8	8.65742778778076	0.419624179601669	11	First heart field	1	0	0
AAGGCAGGTCCTCCAT-8	LB8	AAGGCAGGTCCTCCAT-8	0.0926177799701691	-2.7335786819458	5	Mesp1-expressing mesoderm progenitor	0.051599838	0.307851096	0.640548964
AAGGCAGGTCGCCATG-8	LB8	AAGGCAGGTCGCCATG-8	2.14011287689209	-5.0218014717102	8	Second heart field	0	1	0
AAGGCAGGTTGATTCG-8	LB8	AAGGCAGGTTGATTCG-8	3.52215504646301	0.90326577425003	12	First heart field	1	0	0
AAGGCAGTCCGTTGTC-8	LB8	AAGGCAGTCCGTTGTC-8	0.107480555772781	-6.8542652130127	9	Paraxial mesoderm	0	0	1
AAGGTTCGTCACACGC-8	LB8	AAGGTTCGTCACACGC-8	3.92008209228516	-5.43982362747192	8	Second heart field	0	1	0
AAGGTTCGTTCCACTC-8	LB8	AAGGTTCGTTCCACTC-8	2.58937668800354	-3.12887692451477	8	Second heart field	0	1	0
AAGTCTGAGTGAACGC-8	LB8	AAGTCTGAGTGAACGC-8	-9.24305820465088	2.14685869216919	4	Neuromesodermal progenitor	0.08177769	0.173639472	0.744582767
AAGTCTGAGTGCCATT-8	LB8	AAGTCTGAGTGCCATT-8	1.2580361366272	-5.89553880691528	9	Paraxial mesoderm	0	0	1
AATCCAGGTAAGTAGT-8	LB8	AATCCAGGTAAGTAGT-8	3.8388180732727	1.71424460411072	12	First heart field	1	0	0
AATCCAGGTATGAAAC-8	LB8	AATCCAGGTATGAAAC-8	6.2957034111023	0.572309851646423	11	First heart field	1	0	0
AATCCAGGTGTCTGAT-8	LB8	AATCCAGGTGTCTGAT-8	2.19010043144226	-3.81614971160889	8	Second heart field	0	1	0
AATCCAGTCACTTCAT-8	LB8	AATCCAGTCACTTCAT-8	6.34512805938721	0.0227021817117929	11	First heart field	1	0	0
AATCCAGTCTAACTCT-8	LB8	AATCCAGTCTAACTCT-8	-8.57717323303223	1.3059104681015	4	Neuromesodermal progenitor	0.080893441	0.122537246	0.796569333
AATCCAGTCTCCGGTT-8	LB8	AATCCAGTCTCCGGTT-8	0.357471823692322	-3.80272436141968	9	Paraxial mesoderm	0	0	1
AATCCAGTCTGGCGAC-8	LB8	AATCCAGTCTGGCGAC-8	0.952463865280151	-3.36700510978699	8	Second heart field	0	1	0
AATCGGTAGCTGAACG-8	LB8	AATCGGTAGCTGAACG-8	0.298579037189484	-0.941456019878387	5	Mesp1-expressing mesoderm progenitor	0.298559702	0.240343581	0.461096563
AATCGGTAGGGAGTAA-8	LB8	AATCGGTAGGGAGTAA-8	-9.00288963317871	2.19502425193787	4	Neuromesodermal progenitor	0.08763841	0.159679683	0.752681985
AATCGGTAGGGTCTCC-8	LB8	AATCGGTAGGGTCTCC-8	-1.6454154253006	-2.42684412002563	5	Mesp1-expressing mesoderm progenitor	0.086553442	0.262923613	0.650522943
AATCGGTGTATGGTTC-8	LB8	AATCGGTGTATGGTTC-8	-3.19340181350708	-2.13086485862732	5	Mesp1-expressing mesoderm progenitor	0.098802503	0.33965115	0.561546354
AATCGGTTCTGTCAAG-8	LB8	AATCGGTTCTGTCAAG-8	-6.83651494979858	1.69316256046295	4	Neuromesodermal progenitor	0.043299093	0.083315743	0.873385423
ACACCAAAGGCTAGCA-8	LB8	ACACCAAAGGCTAGCA-8	0.455080837011337	-2.75839328765869	5	Mesp1-expressing mesoderm progenitor	0.048107305	0.390386967	0.561505617
ACACCAAAGGGCTCTC-8	LB8	ACACCAAAGGGCTCTC-8	6.30663728713989	0.176858380436897	11	First heart field	1	0	0
ACACCAACATGGTTGT-8	LB8	ACACCAACATGGTTGT-8	2.29321455955505	-4.20309019088745	8	Second heart field	0	1	0
ACACCAACATTGGTAC-8	LB8	ACACCAACATTGGTAC-8	2.17975258827209	-5.24562311172485	8	Second heart field	0	1	0
ACACCAAGTATCGCAT-8	LB8	ACACCAAGTATCGCAT-8	4.52698755264282	2.07333779335022	12	First heart field	1	0	0
ACACCAAGTTCCATGA-8	LB8	ACACCAAGTTCCATGA-8	-1.01849508285522	-1.7366532087326	5	Mesp1-expressing mesoderm progenitor	0.213938285	0.351421614	0.434639982
ACACCCTAGGAACTGC-8	LB8	ACACCCTAGGAACTGC-8	7.25262022018433	1.34413087368011	11	First heart field	1	0	0
ACACCCTAGTCTCAAC-8	LB8	ACACCCTAGTCTCAAC-8	1.09677934646606	-3.94341325759888	8	Second heart field	0	1	0
ACACCCTCATGCCTAA-8	LB8	ACACCCTCATGCCTAA-8	0.826851546764374	-5.91994047164917	9	Paraxial mesoderm	0	0	1
ACACCCTGTGCCTGGT-8	LB8	ACACCCTGTGCCTGGT-8	2.27017593383789	-6.38649749755859	9	Paraxial mesoderm	0	0	1
ACACCCTGTGGCAAAC-8	LB8	ACACCCTGTGGCAAAC-8	-9.31429290771484	2.14401602745056	4	Neuromesodermal progenitor	0.092936866	0.144069133	0.762993987
ACACCCTTCGCCAGCA-8	LB8	ACACCCTTCGCCAGCA-8	6.15488862991333	0.556139469146729	11	First heart field	1	0	0
ACACCGGAGTCTCAAC-8	LB8	ACACCGGAGTCTCAAC-8	0.21709805727005	1.09199786186218	5	Mesp1-expressing mesoderm progenitor	0.402847422	0.24432764	0.352824734
ACACCGGAGTGCAAGC-8	LB8	ACACCGGAGTGCAAGC-8	-4.00824689865112	-4.19232082366943	6	Paraxial mesoderm progenitor	0.029099508	0.066841891	0.904058634
ACACCGGGTTCCACTC-8	LB8	ACACCGGGTTCCACTC-8	-9.02829837799072	2.28348612785339	4	Neuromesodermal progenitor	0.118928329	0.147436627	0.733635001
ACACTGAGTTATCACG-8	LB8	ACACTGAGTTATCACG-8	2.5234067440033	-5.44963073730469	8	Second heart field	0	1	0
ACAGCCGGTTTCGCTC-8	LB8	ACAGCCGGTTTCGCTC-8	0.222571313381195	-4.69136142730713	9	Paraxial mesoderm	0	0	1
ACAGCCGTCACTTACT-8	LB8	ACAGCCGTCACTTACT-8	-1.74402630329132	-3.18068718910217	5	Mesp1-expressing mesoderm progenitor	0.034788996	0.096630478	0.86858054
ACAGCCGTCGTTTGCC-8	LB8	ACAGCCGTCGTTTGCC-8	-8.52727890014648	1.29288852214813	4	Neuromesodermal progenitor	0.089790735	0.157801187	0.75240813
ACAGCTAGTACGCACC-8	LB8	ACAGCTAGTACGCACC-8	-9.09092617034912	2.22484350204468	4	Neuromesodermal progenitor	0.097310497	0.160663467	0.742026145
ACAGCTATCACGACTA-8	LB8	ACAGCTATCACGACTA-8	1.89635634422302	-6.44175386428833	9	Paraxial mesoderm	0	0	1
ACAGCTATCTTGAGGT-8	LB8	ACAGCTATCTTGAGGT-8	-2.15256118774414	0.114078126847744	5	Mesp1-expressing mesoderm progenitor	0.125475254	0.198935643	0.675589198
ACATACGCATACGCTA-8	LB8	ACATACGCATACGCTA-8	0.107572212815285	-4.9864764213562	9	Paraxial mesoderm	0	0	1
ACATCAGAGCAACGGT-8	LB8	ACATCAGAGCAACGGT-8	-8.94178867340088	2.22746706008911	4	Neuromesodermal progenitor	0.106294676	0.164518193	0.729187125
ACATCAGAGCCCTAAT-8	LB8	ACATCAGAGCCCTAAT-8	-8.81868648529053	1.49360585212708	4	Neuromesodermal progenitor	0.07644009	0.158983384	0.764576542
ACATCAGCACTTCGAA-8	LB8	ACATCAGCACTTCGAA-8	-1.8548618555069	0.339568436145782	5	Mesp1-expressing mesoderm progenitor	0.172113806	0.180855417	0.647030684
ACATCAGTCTTTACAC-8	LB8	ACATCAGTCTTTACAC-8	2.54512214660645	-5.99556112289429	8	Second heart field	0	1	0
ACATGGTAGCTGGAAC-8	LB8	ACATGGTAGCTGGAAC-8	5.9940013885498	-0.0446222871541977	11	First heart field	1	0	0
ACATGGTAGGGTTTCT-8	LB8	ACATGGTAGGGTTTCT-8	-2.59110522270203	-1.6499217748642	5	Mesp1-expressing mesoderm progenitor	0.116999537	0.192835134	0.690165446
ACATGGTTCAGCAACT-8	LB8	ACATGGTTCAGCAACT-8	0.123076498508453	-0.372966647148132	5	Mesp1-expressing mesoderm progenitor	0.273409486	0.19506104	0.531529303
ACCAGTACAATGGATA-8	LB8	ACCAGTACAATGGATA-8	2.31596851348877	-6.32777643203735	9	Paraxial mesoderm	0	0	1
ACCAGTATCGATCCCT-8	LB8	ACCAGTATCGATCCCT-8	-3.07152366638184	-0.904960215091705	5	Mesp1-expressing mesoderm progenitor	0.112358229	0.155943204	0.731698487
ACCCACTAGACGCAAC-8	LB8	ACCCACTAGACGCAAC-8	-8.6164026260376	1.6005687713623	4	Neuromesodermal progenitor	0.082088414	0.126675363	0.791236224
ACCCACTCAATGGAGC-8	LB8	ACCCACTCAATGGAGC-8	2.01494574546814	-5.86733055114746	9	Paraxial mesoderm	0	0	1
ACCCACTTCATGTCTT-8	LB8	ACCCACTTCATGTCTT-8	-9.18674468994141	2.33236217498779	4	Neuromesodermal progenitor	0.0931238	0.15404579	0.752830418
ACCGTAAAGGTTCCTA-8	LB8	ACCGTAAAGGTTCCTA-8	-4.20392894744873	-1.84833490848541	4	Neuromesodermal progenitor	0.080650802	0.153479573	0.765869588
ACCGTAACAGGTTTCA-8	LB8	ACCGTAACAGGTTTCA-8	1.6932168006897	-6.24190044403076	9	Paraxial mesoderm	0	0	1
ACCTTTAAGCCCGAAA-8	LB8	ACCTTTAAGCCCGAAA-8	1.7645800113678	-4.47631120681763	8	Second heart field	0	1	0
ACCTTTACACTTCGAA-8	LB8	ACCTTTACACTTCGAA-8	2.58114957809448	-5.85466194152832	8	Second heart field	0	1	0
ACCTTTACAGTCAGCC-8	LB8	ACCTTTACAGTCAGCC-8	1.52608573436737	-1.46109628677368	5	Mesp1-expressing mesoderm progenitor	0.316939453	0.259049131	0.424011247
ACGAGCCCACATCTTT-8	LB8	ACGAGCCCACATCTTT-8	-7.06006717681885	2.80913996696472	4	Neuromesodermal progenitor	0.054591069	0.096345194	0.84906402
ACGAGCCTCCAACCAA-8	LB8	ACGAGCCTCCAACCAA-8	6.78486776351929	0.446044027805328	11	First heart field	1	0	0
ACGAGGAAGCCAACAG-8	LB8	ACGAGGAAGCCAACAG-8	-8.95346164703369	2.27139329910278	4	Neuromesodermal progenitor	0.11130431	0.173625383	0.71507035
ACGAGGAAGCCCAATT-8	LB8	ACGAGGAAGCCCAATT-8	3.55203557014465	-5.3081545829773	8	Second heart field	0	1	0
ACGAGGAAGTCCCACG-8	LB8	ACGAGGAAGTCCCACG-8	2.33793377876282	-4.13050365447998	8	Second heart field	0	1	0
ACGAGGACACCAGGTC-8	LB8	ACGAGGACACCAGGTC-8	6.40088224411011	0.430481493473053	11	First heart field	1	0	0
ACGATACAGTGCCAGA-8	LB8	ACGATACAGTGCCAGA-8	0.463378220796585	-0.618716478347778	5	Mesp1-expressing mesoderm progenitor	0.352904584	0.296993596	0.350101615
ACGATACGTCATGCCG-8	LB8	ACGATACGTCATGCCG-8	1.83796238899231	-6.44077157974243	9	Paraxial mesoderm	0	0	1
ACGATGTAGATCCCGC-8	LB8	ACGATGTAGATCCCGC-8	1.18928241729736	-0.306837916374207	5	Mesp1-expressing mesoderm progenitor	0.263807034	0.367829699	0.368363132
ACGATGTAGCACAGGT-8	LB8	ACGATGTAGCACAGGT-8	-3.21844816207886	0.844601213932037	5	Mesp1-expressing mesoderm progenitor	0.118751005	0.152488703	0.728760139
ACGATGTGTAGAGGAA-8	LB8	ACGATGTGTAGAGGAA-8	-9.12846660614014	2.14406418800354	4	Neuromesodermal progenitor	0.075170477	0.175444967	0.749384478
ACGATGTTCCGCAGTG-8	LB8	ACGATGTTCCGCAGTG-8	5.335289478302	0.30984166264534	11	First heart field	1	0	0
ACGCAGCCAAGAAGAG-8	LB8	ACGCAGCCAAGAAGAG-8	-9.10660743713379	2.21215438842773	4	Neuromesodermal progenitor	0.116863567	0.186758736	0.696377796
ACGCAGCCAGTCCTTC-8	LB8	ACGCAGCCAGTCCTTC-8	-9.33946895599365	2.31755137443542	4	Neuromesodermal progenitor	0.066482083	0.141595548	0.791922412
ACGCCAGCAACGATGG-8	LB8	ACGCCAGCAACGATGG-8	0.313635408878326	-5.63378381729126	9	Paraxial mesoderm	0	0	1
ACGCCAGCATCCTAGA-8	LB8	ACGCCAGCATCCTAGA-8	-8.99348163604736	1.97957324981689	4	Neuromesodermal progenitor	0.085428349	0.125089663	0.789481991
ACGCCAGTCTTCGGTC-8	LB8	ACGCCAGTCTTCGGTC-8	-0.703321039676666	0.322723984718323	5	Mesp1-expressing mesoderm progenitor	0.210123078	0.238386471	0.551490037
ACGCCGAAGGACAGAA-8	LB8	ACGCCGAAGGACAGAA-8	-9.03170490264893	1.98525965213776	6	Paraxial mesoderm progenitor	0.087550959	0.130640272	0.781808744
ACGCCGAGTGCAGACA-8	LB8	ACGCCGAGTGCAGACA-8	2.39215612411499	-5.7607536315918	8	Second heart field	0	1	0
ACGCCGAGTTATGTGC-8	LB8	ACGCCGAGTTATGTGC-8	-2.62115979194641	-3.09305572509766	9	Paraxial mesoderm	0	0	1
ACGCCGAGTTGTGGCC-8	LB8	ACGCCGAGTTGTGGCC-8	-1.30476713180542	-0.499301046133041	5	Mesp1-expressing mesoderm progenitor	0.117602065	0.164068808	0.718329064
ACGGAGAAGAATAGGG-8	LB8	ACGGAGAAGAATAGGG-8	0.934908092021942	-0.348761260509491	5	Mesp1-expressing mesoderm progenitor	0.244703094	0.206954048	0.548342706
ACGGAGAAGTGTGAAT-8	LB8	ACGGAGAAGTGTGAAT-8	-9.1942892074585	2.27169108390808	4	Neuromesodermal progenitor	0.104895686	0.155580696	0.739523654
ACGGAGACAGCAGTTT-8	LB8	ACGGAGACAGCAGTTT-8	1.27602577209473	-4.68055391311646	8	Second heart field	0	1	0
ACGGAGACATGTTGAC-8	LB8	ACGGAGACATGTTGAC-8	0.388303339481354	-3.04639649391174	5	Mesp1-expressing mesoderm progenitor	0.067357157	0.295430461	0.637212251
ACGGAGAGTTGGTAAA-8	LB8	ACGGAGAGTTGGTAAA-8	1.81235325336456	-0.160471022129059	5	Mesp1-expressing mesoderm progenitor	0.551132657	0.22259416	0.226272977
ACGGAGATCACCGTAA-8	LB8	ACGGAGATCACCGTAA-8	8.12736415863037	-0.867169916629791	11	First heart field	1	0	0
ACGGAGATCCTTGACC-8	LB8	ACGGAGATCCTTGACC-8	-4.09931373596191	-2.06208872795105	6	Paraxial mesoderm progenitor	0.089165042	0.163126231	0.747708685
ACGGCCAAGTAGCGGT-8	LB8	ACGGCCAAGTAGCGGT-8	2.61722016334534	-4.63618421554565	8	Second heart field	0	1	0
ACGGCCAGTATGGTTC-8	LB8	ACGGCCAGTATGGTTC-8	7.56910276412964	1.72442650794983	11	First heart field	1	0	0
ACGGCCATCAGGCGAA-8	LB8	ACGGCCATCAGGCGAA-8	6.10830307006836	-0.148929357528687	11	First heart field	1	0	0
ACGGGCTAGCCAACAG-8	LB8	ACGGGCTAGCCAACAG-8	0.275619447231293	-4.29555702209473	5	Mesp1-expressing mesoderm progenitor	0.063327075	0.310618911	0.626053895
ACGGGCTTCATGGTCA-8	LB8	ACGGGCTTCATGGTCA-8	-9.24057674407959	2.23687100410461	4	Neuromesodermal progenitor	0.084292602	0.167148548	0.74855877
ACGTCAACAGTCAGAG-8	LB8	ACGTCAACAGTCAGAG-8	1.91977477073669	-8.28511810302734	10	Paraxial mesoderm	0	0	1
ACTATCTAGGGTTCCC-8	LB8	ACTATCTAGGGTTCCC-8	-9.28103351593018	2.26550436019897	4	Neuromesodermal progenitor	0.096162568	0.168334417	0.735502963
ACTATCTCAAGGTTCT-8	LB8	ACTATCTCAAGGTTCT-8	-7.24192762374878	-0.0333729386329651	6	Paraxial mesoderm progenitor	0.038626865	0.077170562	0.884202807
ACTATCTCATTCTCAT-8	LB8	ACTATCTCATTCTCAT-8	-4.42178010940552	-1.80021584033966	6	Paraxial mesoderm progenitor	0.084272127	0.137527249	0.778200653
ACTGAACCAAGTTAAG-8	LB8	ACTGAACCAAGTTAAG-8	3.86162996292114	1.0151104927063	12	First heart field	1	0	0
ACTGAACTCCGAAGAG-8	LB8	ACTGAACTCCGAAGAG-8	-1.62283110618591	-1.45863509178162	5	Mesp1-expressing mesoderm progenitor	0.105078877	0.212945384	0.681975697
ACTGAACTCCTTGCCA-8	LB8	ACTGAACTCCTTGCCA-8	3.87508749961853	-4.25927782058716	8	Second heart field	0	1	0
ACTGAACTCGTCTGCT-8	LB8	ACTGAACTCGTCTGCT-8	-9.11009311676025	2.15486693382263	4	Neuromesodermal progenitor	0.088767718	0.162762418	0.748469904
ACTGAACTCTCTTATG-8	LB8	ACTGAACTCTCTTATG-8	2.06032252311707	-6.46484231948853	9	Paraxial mesoderm	0	0	1
ACTGAGTAGCATGGCA-8	LB8	ACTGAGTAGCATGGCA-8	-6.89094924926758	2.50861763954163	4	Neuromesodermal progenitor	0.051804665	0.088445893	0.85974966
ACTGAGTAGCGGCTTC-8	LB8	ACTGAGTAGCGGCTTC-8	0.482039660215378	-5.8597297668457	9	Paraxial mesoderm	0	0	1
ACTGAGTGTCACCTAA-8	LB8	ACTGAGTGTCACCTAA-8	1.71026647090912	-1.26552128791809	5	Mesp1-expressing mesoderm progenitor	0.489130878	0.299294233	0.211574712
ACTGAGTTCATAAAGG-8	LB8	ACTGAGTTCATAAAGG-8	-4.14616012573242	-2.08507633209229	6	Paraxial mesoderm progenitor	0.063219272	0.101024628	0.835756076
ACTGAGTTCCATGAAC-8	LB8	ACTGAGTTCCATGAAC-8	-1.61933493614197	0.204447522759438	5	Mesp1-expressing mesoderm progenitor	0.167809906	0.215919331	0.616270378
ACTGATGAGATCCCAT-8	LB8	ACTGATGAGATCCCAT-8	0.339224517345428	-0.307687312364578	5	Mesp1-expressing mesoderm progenitor	0.228722029	0.295259363	0.476018491
ACTGATGCAACACCCG-8	LB8	ACTGATGCAACACCCG-8	3.89201521873474	1.22919034957886	12	First heart field	1	0	0
ACTGATGGTGCACGAA-8	LB8	ACTGATGGTGCACGAA-8	0.299402087926865	-2.93129134178162	5	Mesp1-expressing mesoderm progenitor	0.042825951	0.174769464	0.782404569
ACTGATGGTGCTGTAT-8	LB8	ACTGATGGTGCTGTAT-8	-6.38419961929321	-1.22113740444183	6	Paraxial mesoderm progenitor	0.039447474	0.080539888	0.88001278
ACTGCTCAGACTGGGT-8	LB8	ACTGCTCAGACTGGGT-8	-6.78483772277832	1.73985409736633	4	Neuromesodermal progenitor	0.048775265	0.086203052	0.865021911
ACTGCTCAGGGCTCTC-8	LB8	ACTGCTCAGGGCTCTC-8	-4.62613248825073	-1.46397471427917	6	Paraxial mesoderm progenitor	0.086115775	0.151237807	0.762646484
ACTGCTCAGTGCCATT-8	LB8	ACTGCTCAGTGCCATT-8	-6.88018894195557	-0.128052845597267	4	Neuromesodermal progenitor	0.034786448	0.070133367	0.895080377
ACTGCTCGTAAATGAC-8	LB8	ACTGCTCGTAAATGAC-8	1.04126834869385	-1.31747567653656	5	Mesp1-expressing mesoderm progenitor	0.247117473	0.317545556	0.435336844
ACTGCTCGTAAGGATT-8	LB8	ACTGCTCGTAAGGATT-8	-2.59915661811829	-3.20016741752625	9	Paraxial mesoderm	0	0	1
ACTGCTCGTCCCTACT-8	LB8	ACTGCTCGTCCCTACT-8	1.8139728307724	-6.1812891960144	9	Paraxial mesoderm	0	0	1
ACTTACTCAACTGCGC-8	LB8	ACTTACTCAACTGCGC-8	3.3116283416748	-2.15994334220886	8	Second heart field	0	1	0
ACTTACTGTGTAACGG-8	LB8	ACTTACTGTGTAACGG-8	2.19951868057251	-3.69580554962158	8	Second heart field	0	1	0
ACTTACTTCGCTTGTC-8	LB8	ACTTACTTCGCTTGTC-8	-2.9080286026001	-1.53974533081055	5	Mesp1-expressing mesoderm progenitor	0.113036264	0.15661547	0.730348236
ACTTGTTAGGCGACAT-8	LB8	ACTTGTTAGGCGACAT-8	3.34102725982666	2.46201729774475	12	First heart field	1	0	0
ACTTTCAAGGACCACA-8	LB8	ACTTTCAAGGACCACA-8	2.28876781463623	-6.7268238067627	10	Paraxial mesoderm	0	0	1
ACTTTCAAGGCAGTCA-8	LB8	ACTTTCAAGGCAGTCA-8	-2.43669509887695	-2.47595953941345	5	Mesp1-expressing mesoderm progenitor	0.07139805	0.378241645	0.550360294
ACTTTCAAGTTGCAGG-8	LB8	ACTTTCAAGTTGCAGG-8	-8.97979259490967	1.87940907478333	4	Neuromesodermal progenitor	0.087177764	0.147078312	0.765743984
ACTTTCACACCAGGCT-8	LB8	ACTTTCACACCAGGCT-8	3.11330890655518	-6.64486312866211	8	Second heart field	0	1	0
ACTTTCACATGGTCAT-8	LB8	ACTTTCACATGGTCAT-8	-4.87043809890747	-1.13823366165161	6	Paraxial mesoderm progenitor	0.086179706	0.150581506	0.7632388
ACTTTCACATGTTCCC-8	LB8	ACTTTCACATGTTCCC-8	0.828963756561279	-5.21119165420532	9	Paraxial mesoderm	0	0	1
ACTTTCAGTCAGATAA-8	LB8	ACTTTCAGTCAGATAA-8	-1.15772271156311	-2.42112994194031	5	Mesp1-expressing mesoderm progenitor	0.057947948	0.140040298	0.802011725
ACTTTCATCGTTGCCT-8	LB8	ACTTTCATCGTTGCCT-8	3.58559918403625	-2.89827585220337	8	Second heart field	0	1	0
AGAATAGAGATATGCA-8	LB8	AGAATAGAGATATGCA-8	-2.17485308647156	-2.61981678009033	5	Mesp1-expressing mesoderm progenitor	0.103037999	0.24570082	0.651261097
AGAATAGCAGCGTTCG-8	LB8	AGAATAGCAGCGTTCG-8	-2.47041368484497	-4.12126636505127	5	Mesp1-expressing mesoderm progenitor	0.02757155	0.070214127	0.902214332
AGAATAGGTTATCGGT-8	LB8	AGAATAGGTTATCGGT-8	0.64351224899292	-4.31601715087891	8	Second heart field	0	1	0
AGAATAGTCCCAACGG-8	LB8	AGAATAGTCCCAACGG-8	-9.23894882202148	2.21320462226868	4	Neuromesodermal progenitor	0.09585344	0.145173024	0.758973476
AGAATAGTCGGTGTCG-8	LB8	AGAATAGTCGGTGTCG-8	-4.1512565612793	-2.09749817848206	6	Paraxial mesoderm progenitor	0.077799113	0.148172242	0.774028574
AGACGTTAGTCGAGTG-8	LB8	AGACGTTAGTCGAGTG-8	-3.86174035072327	1.16950535774231	5	Mesp1-expressing mesoderm progenitor	0.062865024	0.105443286	0.831691869
AGACGTTTCTTAGAGC-8	LB8	AGACGTTTCTTAGAGC-8	1.93560564517975	-4.89509153366089	8	Second heart field	0	1	0
AGAGCGAAGTCGTTTG-8	LB8	AGAGCGAAGTCGTTTG-8	-2.85875296592712	-4.36453342437744	6	Paraxial mesoderm progenitor	0.019626368	0.047104352	0.93326931
AGAGCGAAGTGTCCAT-8	LB8	AGAGCGAAGTGTCCAT-8	2.21029281616211	-4.1322169303894	8	Second heart field	0	1	0
AGAGCGATCATGTCCC-8	LB8	AGAGCGATCATGTCCC-8	-0.381147891283035	-5.25356197357178	9	Paraxial mesoderm	0	0	1
AGAGCGATCTCGCTTG-8	LB8	AGAGCGATCTCGCTTG-8	2.63002061843872	-4.49677228927612	8	Second heart field	0	1	0
AGAGCGATCTGAGTGT-8	LB8	AGAGCGATCTGAGTGT-8	6.55417394638062	0.505437195301056	11	First heart field	1	0	0
AGAGCTTAGCACAGGT-8	LB8	AGAGCTTAGCACAGGT-8	0.69676023721695	-4.95557737350464	9	Paraxial mesoderm	0	0	1
AGAGCTTAGCGATAGC-8	LB8	AGAGCTTAGCGATAGC-8	-4.08719635009766	-2.26087808609009	6	Paraxial mesoderm progenitor	0.050682334	0.08003349	0.869284257
AGAGCTTTCTAAGCCA-8	LB8	AGAGCTTTCTAAGCCA-8	-9.40954875946045	2.27097749710083	4	Neuromesodermal progenitor	0.08853881	0.161886468	0.749574791
AGATTGCAGTTCCACA-8	LB8	AGATTGCAGTTCCACA-8	-8.81434917449951	1.77193737030029	4	Neuromesodermal progenitor	0.087562531	0.149496225	0.762941264
AGATTGCCAGATCTGT-8	LB8	AGATTGCCAGATCTGT-8	-1.78122174739838	-3.70536947250366	6	Paraxial mesoderm progenitor	0.036190207	0.10697887	0.856830983
AGATTGCTCGCACTCT-8	LB8	AGATTGCTCGCACTCT-8	1.0105619430542	-5.26505899429321	9	Paraxial mesoderm	0	0	1
AGCAGCCCAACTTGAC-8	LB8	AGCAGCCCAACTTGAC-8	2.36479306221008	-5.60328483581543	8	Second heart field	0	1	0
AGCAGCCCACGTTGGC-8	LB8	AGCAGCCCACGTTGGC-8	-9.24057388305664	2.20526432991028	4	Neuromesodermal progenitor	0.090094401	0.159199196	0.750706339
AGCAGCCTCCGCAAGC-8	LB8	AGCAGCCTCCGCAAGC-8	-2.0135543346405	-4.66332721710205	6	Paraxial mesoderm progenitor	0.013338567	0.042092	0.944569453
AGCATACAGATCGATA-8	LB8	AGCATACAGATCGATA-8	-0.363389015197754	-0.652485311031342	5	Mesp1-expressing mesoderm progenitor	0.294986767	0.199775887	0.505237153
AGCATACAGTGATCGG-8	LB8	AGCATACAGTGATCGG-8	-9.34539985656738	2.28829169273376	4	Neuromesodermal progenitor	0.109188237	0.170338948	0.720472814
AGCATACCAATAAGCA-8	LB8	AGCATACCAATAAGCA-8	-9.14857769012451	2.13666582107544	4	Neuromesodermal progenitor	0.092289582	0.16349606	0.744214406
AGCCTAATCAGCCTAA-8	LB8	AGCCTAATCAGCCTAA-8	2.20530843734741	-4.48780059814453	8	Second heart field	0	1	0
AGCCTAATCTTGTCAT-8	LB8	AGCCTAATCTTGTCAT-8	-8.19103145599365	1.30708408355713	4	Neuromesodermal progenitor	0.050397106	0.084268453	0.865334626
AGCGGTCCATCCAACA-8	LB8	AGCGGTCCATCCAACA-8	-6.94439220428467	3.49245071411133	4	Neuromesodermal progenitor	0.061497334	0.099580706	0.838922302
AGCGGTCTCCAAATGC-8	LB8	AGCGGTCTCCAAATGC-8	7.34546613693237	2.10998058319092	11	First heart field	1	0	0
AGCGGTCTCTGCCAGG-8	LB8	AGCGGTCTCTGCCAGG-8	-3.79177761077881	1.96208369731903	4	Neuromesodermal progenitor	0.125118154	0.147571657	0.727310154
AGCGTATAGACAGAGA-8	LB8	AGCGTATAGACAGAGA-8	0.279905587434769	-2.41973924636841	5	Mesp1-expressing mesoderm progenitor	0.05953797	0.405175324	0.535286599
AGCGTATGTATGGTTC-8	LB8	AGCGTATGTATGGTTC-8	-0.370303362607956	-0.698377370834351	5	Mesp1-expressing mesoderm progenitor	0.150226593	0.266246934	0.58352641
AGCGTCGAGAGTAAGG-8	LB8	AGCGTCGAGAGTAAGG-8	2.30989098548889	0.582069635391235	5	Mesp1-expressing mesoderm progenitor	0.549118618	0.268612498	0.182268752
AGCGTCGAGATGCGAC-8	LB8	AGCGTCGAGATGCGAC-8	-0.322672963142395	-2.41444516181946	5	Mesp1-expressing mesoderm progenitor	0.088470114	0.175644436	0.735885382
AGCGTCGTCTCAACTT-8	LB8	AGCGTCGTCTCAACTT-8	-0.528823018074036	1.66702806949615	5	Mesp1-expressing mesoderm progenitor	0.24590575	0.198755747	0.555338238
AGCTCCTCATCGTCGG-8	LB8	AGCTCCTCATCGTCGG-8	1.27755486965179	0.0340289361774921	5	Mesp1-expressing mesoderm progenitor	0.466045171	0.190694064	0.343260495
AGCTCTCCACGAAATA-8	LB8	AGCTCTCCACGAAATA-8	0.848498702049255	-0.887011110782623	5	Mesp1-expressing mesoderm progenitor	0.250579542	0.136094116	0.613326321
AGCTCTCGTACCATCA-8	LB8	AGCTCTCGTACCATCA-8	2.28391671180725	-6.02836179733276	9	Paraxial mesoderm	0	0	1
AGCTCTCTCAAGGCTT-8	LB8	AGCTCTCTCAAGGCTT-8	1.73853778839111	0.242826387286186	5	Mesp1-expressing mesoderm progenitor	0.560336033	0.208517252	0.231146465
AGCTTGACAGCGAACA-8	LB8	AGCTTGACAGCGAACA-8	2.07572412490845	-4.29536724090576	8	Second heart field	0	1	0
AGCTTGAGTATAGGTA-8	LB8	AGCTTGAGTATAGGTA-8	-0.103407099843025	-3.65571141242981	5	Mesp1-expressing mesoderm progenitor	0.106866967	0.256102761	0.637030214
AGCTTGAGTCTAGTCA-8	LB8	AGCTTGAGTCTAGTCA-8	0.776435017585754	-4.18542337417603	8	Second heart field	0	1	0
AGCTTGAGTGAAAGAG-8	LB8	AGCTTGAGTGAAAGAG-8	0.231676369905472	1.20575892925262	5	Mesp1-expressing mesoderm progenitor	0.323806824	0.19528368	0.480909026
AGGCCACGTCTACCTC-8	LB8	AGGCCACGTCTACCTC-8	-0.417551070451736	-0.978173553943634	5	Mesp1-expressing mesoderm progenitor	0.222756109	0.202438407	0.574805327
AGGCCACGTCTCCATC-8	LB8	AGGCCACGTCTCCATC-8	0.365937530994415	-3.8614068031311	9	Paraxial mesoderm	0	0	1
AGGCCACTCTGAGTGT-8	LB8	AGGCCACTCTGAGTGT-8	1.5518627166748	-5.95753574371338	9	Paraxial mesoderm	0	0	1
AGGCCGTCATTGGTAC-8	LB8	AGGCCGTCATTGGTAC-8	0.0236224215477705	-6.67550849914551	9	Paraxial mesoderm	0	0	1
AGGCCGTTCAATAAGG-8	LB8	AGGCCGTTCAATAAGG-8	-3.92948484420776	0.334506541490555	5	Mesp1-expressing mesoderm progenitor	0.064327272	0.104738691	0.830934103
AGGGAGTGTCATATGC-8	LB8	AGGGAGTGTCATATGC-8	6.17044353485107	1.08526849746704	8	Second heart field	0	1	0
AGGGAGTGTCCCTACT-8	LB8	AGGGAGTGTCCCTACT-8	2.75906252861023	-4.25642395019531	8	Second heart field	0	1	0
AGGGAGTTCATGTAGC-8	LB8	AGGGAGTTCATGTAGC-8	6.58144283294678	1.86711895465851	11	First heart field	1	0	0
AGGGATGAGACATAAC-8	LB8	AGGGATGAGACATAAC-8	1.96942734718323	-6.28689432144165	9	Paraxial mesoderm	0	0	1
AGGGTGACAATCTACG-8	LB8	AGGGTGACAATCTACG-8	-5.91204595565796	-0.0628270357847214	4	Neuromesodermal progenitor	0.057906881	0.098774815	0.84331853
AGGGTGAGTAACGCGA-8	LB8	AGGGTGAGTAACGCGA-8	3.78871130943298	1.40478527545929	12	First heart field	1	0	0
AGGGTGAGTCGAACAG-8	LB8	AGGGTGAGTCGAACAG-8	1.75879013538361	-0.949124157428741	5	Mesp1-expressing mesoderm progenitor	0.505770955	0.20156558	0.292663201
AGGGTGATCAAGATCC-8	LB8	AGGGTGATCAAGATCC-8	-5.40030193328857	-3.46401190757751	6	Paraxial mesoderm progenitor	0.053078588	0.107927086	0.838994467
AGGTCATGTTCCGGCA-8	LB8	AGGTCATGTTCCGGCA-8	0.931582510471344	-5.27847337722778	9	Paraxial mesoderm	0	0	1
AGGTCCGGTGCACCAC-8	LB8	AGGTCCGGTGCACCAC-8	0.0781958922743797	-4.87536478042603	9	Paraxial mesoderm	0	0	1
AGGTCCGTCACATAGC-8	LB8	AGGTCCGTCACATAGC-8	-0.860586047172546	-1.57125973701477	5	Mesp1-expressing mesoderm progenitor	0.19011793	0.194358957	0.615522932
AGTAGTCCACACCGCA-8	LB8	AGTAGTCCACACCGCA-8	2.03530812263489	-0.415598332881927	5	Mesp1-expressing mesoderm progenitor	0.447857406	0.353124817	0.199017562
AGTAGTCCATACTACG-8	LB8	AGTAGTCCATACTACG-8	3.26099109649658	-2.14731550216675	5	Mesp1-expressing mesoderm progenitor	0.622785264	0.357287435	0.019927284
AGTAGTCCATCACCCT-8	LB8	AGTAGTCCATCACCCT-8	2.28313374519348	-4.15583324432373	8	Second heart field	0	1	0
AGTAGTCCATCATCCC-8	LB8	AGTAGTCCATCATCCC-8	-6.93642282485962	3.47680950164795	4	Neuromesodermal progenitor	0.058361354	0.098085358	0.843553596
AGTAGTCTCCAGTAGT-8	LB8	AGTAGTCTCCAGTAGT-8	5.52460145950317	-0.844082653522491	8	Second heart field	0	1	0
AGTCTTTCAAGCTGAG-8	LB8	AGTCTTTCAAGCTGAG-8	-9.08991050720215	2.04422783851624	4	Neuromesodermal progenitor	0.08529444	0.168891922	0.74581357
AGTCTTTGTAGGAGTC-8	LB8	AGTCTTTGTAGGAGTC-8	-2.49238085746765	-2.20671701431274	5	Mesp1-expressing mesoderm progenitor	0.110239114	0.158442419	0.731318377
AGTGGGACACCGATAT-8	LB8	AGTGGGACACCGATAT-8	0.442044675350189	-6.47110509872437	9	Paraxial mesoderm	0	0	1
AGTGGGATCACCCGAG-8	LB8	AGTGGGATCACCCGAG-8	3.38992619514465	1.95012426376343	12	First heart field	1	0	0
AGTGTCAAGACTAAGT-8	LB8	AGTGTCAAGACTAAGT-8	-9.30571937561035	2.27445459365845	4	Neuromesodermal progenitor	0.093100446	0.157181032	0.749718498
AGTGTCAAGTGATCGG-8	LB8	AGTGTCAAGTGATCGG-8	-2.5641713142395	-1.2283056974411	5	Mesp1-expressing mesoderm progenitor	0.052769167	0.116589583	0.830641264
AGTTGGTAGATGTGGC-8	LB8	AGTTGGTAGATGTGGC-8	2.09590744972229	-4.15248489379883	8	Second heart field	0	1	0
AGTTGGTTCTTGCAAG-8	LB8	AGTTGGTTCTTGCAAG-8	2.35663843154907	-0.209159895777702	5	Mesp1-expressing mesoderm progenitor	0.593563581	0.310749033	0.095687301
AGTTGGTTCTTGCATT-8	LB8	AGTTGGTTCTTGCATT-8	1.28392350673676	-4.91450452804565	8	Second heart field	0	1	0
ATAACGCCATGAAGTA-8	LB8	ATAACGCCATGAAGTA-8	2.04953217506409	2.22630620002747	12	First heart field	1	0	0
ATAACGCGTATCAGTC-8	LB8	ATAACGCGTATCAGTC-8	6.23887538909912	-0.121072232723236	11	First heart field	1	0	0
ATAACGCTCATAAAGG-8	LB8	ATAACGCTCATAAAGG-8	-4.74580526351929	-3.30990648269653	6	Paraxial mesoderm progenitor	0.029474099	0.066016212	0.904509859
ATAAGAGAGGAATCGC-8	LB8	ATAAGAGAGGAATCGC-8	2.63162469863892	1.90994727611542	12	First heart field	1	0	0
ATAAGAGAGTACACCT-8	LB8	ATAAGAGAGTACACCT-8	1.77373600006104	-6.08004760742188	9	Paraxial mesoderm	0	0	1
ATAAGAGCAAGGCTCC-8	LB8	ATAAGAGCAAGGCTCC-8	2.14086174964905	-3.58575105667114	8	Second heart field	0	1	0
ATAAGAGCAGCTGCAC-8	LB8	ATAAGAGCAGCTGCAC-8	0.0442002713680267	-2.07745385169983	5	Mesp1-expressing mesoderm progenitor	0.04358796	0.535702177	0.420709755
ATAGACCCAATCTACG-8	LB8	ATAGACCCAATCTACG-8	0.459057629108429	-3.2631950378418	5	Mesp1-expressing mesoderm progenitor	0.063613297	0.540130374	0.396256298
ATAGACCCACCCAGTG-8	LB8	ATAGACCCACCCAGTG-8	6.24706649780273	0.478471279144287	11	First heart field	1	0	0
ATAGACCGTCTCATCC-8	LB8	ATAGACCGTCTCATCC-8	-1.46608674526215	-5.54593706130981	9	Paraxial mesoderm	0	0	1
ATAGACCTCGCGTTTC-8	LB8	ATAGACCTCGCGTTTC-8	-0.31691563129425	-3.26714658737183	5	Mesp1-expressing mesoderm progenitor	0.045102299	0.105170146	0.849727517
ATAGACCTCTTTACGT-8	LB8	ATAGACCTCTTTACGT-8	-3.7093665599823	-2.95472955703735	6	Paraxial mesoderm progenitor	0.025885974	0.068167943	0.905946128
ATCACGAAGGACCACA-8	LB8	ATCACGAAGGACCACA-8	3.98317623138428	0.852767288684845	5	Mesp1-expressing mesoderm progenitor	0.80041305	0.095073479	0.104513314
ATCACGACAAATACAG-8	LB8	ATCACGACAAATACAG-8	-1.07304656505585	-3.60685467720032	9	Paraxial mesoderm	0	0	1
ATCACGAGTCGGCATC-8	LB8	ATCACGAGTCGGCATC-8	2.44454956054688	-4.7050895690918	8	Second heart field	0	1	0
ATCATCTAGATACACA-8	LB8	ATCATCTAGATACACA-8	-9.38051986694336	2.41045904159546	4	Neuromesodermal progenitor	0.096873963	0.171930673	0.731195457
ATCATCTAGTGCCATT-8	LB8	ATCATCTAGTGCCATT-8	-8.54704666137695	1.50338232517242	4	Neuromesodermal progenitor	0.080593768	0.140580034	0.778826238
ATCATCTGTCGACTGC-8	LB8	ATCATCTGTCGACTGC-8	1.24535286426544	-7.29060792922974	10	Paraxial mesoderm	0	0	1
ATCATGGAGATGTAAC-8	LB8	ATCATGGAGATGTAAC-8	2.49870204925537	-3.31651401519775	8	Second heart field	0	1	0
ATCATGGCAAGGTGTG-8	LB8	ATCATGGCAAGGTGTG-8	-3.3755145072937	-0.456844002008438	5	Mesp1-expressing mesoderm progenitor	0.099597933	0.135759337	0.764642669
ATCATGGCAGCGTAAG-8	LB8	ATCATGGCAGCGTAAG-8	-0.61652660369873	-4.30098533630371	9	Paraxial mesoderm	0	0	1
ATCATGGCATATACGC-8	LB8	ATCATGGCATATACGC-8	1.96581196784973	-7.68146705627441	10	Paraxial mesoderm	0	0	1
ATCCACCAGCTGAACG-8	LB8	ATCCACCAGCTGAACG-8	-8.84831619262695	1.74596333503723	4	Neuromesodermal progenitor	0.088806202	0.137432143	0.773761693
ATCCACCCACTGCCAG-8	LB8	ATCCACCCACTGCCAG-8	-9.0744686126709	3.63353657722473	4	Neuromesodermal progenitor	0.089085617	0.146918898	0.763995501
ATCCACCCATTCCTGC-8	LB8	ATCCACCCATTCCTGC-8	0.549269437789917	-4.39949226379395	9	Paraxial mesoderm	0	0	1
ATCCACCGTTATCACG-8	LB8	ATCCACCGTTATCACG-8	-4.43360662460327	-1.77619683742523	6	Paraxial mesoderm progenitor	0.087123466	0.125718788	0.787157627
ATCCGAATCAATCTCT-8	LB8	ATCCGAATCAATCTCT-8	2.54121351242065	-6.25701999664307	8	Second heart field	0	0	1
ATCGAGTGTAAGTGGC-8	LB8	ATCGAGTGTAAGTGGC-8	4.51401948928833	0.605289876461029	5	Mesp1-expressing mesoderm progenitor	0.468019596	0.439250873	0.092729486
ATCGAGTTCAAGGCTT-8	LB8	ATCGAGTTCAAGGCTT-8	3.18435764312744	0.468627363443375	5	Mesp1-expressing mesoderm progenitor	0.39138623	0.342665861	0.265947805
ATCTACTCACATCCAA-8	LB8	ATCTACTCACATCCAA-8	1.13162291049957	-3.76356720924377	5	Mesp1-expressing mesoderm progenitor	0.130584758	0.307072475	0.562342722
ATCTACTGTACGAAAT-8	LB8	ATCTACTGTACGAAAT-8	2.76435327529907	-0.0921168997883797	5	Mesp1-expressing mesoderm progenitor	0.746530682	0.160687669	0.092781531
ATCTACTTCTGCTGTC-8	LB8	ATCTACTTCTGCTGTC-8	1.77993845939636	-0.66066974401474	5	Mesp1-expressing mesoderm progenitor	0.465066349	0.286655973	0.248277489
ATCTGCCAGCTGCGAA-8	LB8	ATCTGCCAGCTGCGAA-8	6.94717979431152	0.470135271549225	11	First heart field	1	0	0
ATCTGCCTCAACTCTT-8	LB8	ATCTGCCTCAACTCTT-8	0.417474687099457	-4.96658182144165	9	Paraxial mesoderm	0	0	1
ATGAGGGAGGACAGCT-8	LB8	ATGAGGGAGGACAGCT-8	-9.24248695373535	2.13084745407104	4	Neuromesodermal progenitor	0.079089341	0.156519496	0.764390882
ATGAGGGAGGATGGAA-8	LB8	ATGAGGGAGGATGGAA-8	8.37653636932373	1.06776463985443	11	First heart field	1	0	0
ATGAGGGGTATCAGTC-8	LB8	ATGAGGGGTATCAGTC-8	6.24965906143188	0.108148820698261	11	First heart field	1	0	0
ATGAGGGTCCTATTCA-8	LB8	ATGAGGGTCCTATTCA-8	1.11965537071228	-5.35875177383423	9	Paraxial mesoderm	0	0	1
ATGAGGGTCGTCTGCT-8	LB8	ATGAGGGTCGTCTGCT-8	2.33779215812683	-3.52072381973267	8	Second heart field	0	1	0
ATGCGATAGCAGCCTC-8	LB8	ATGCGATAGCAGCCTC-8	7.02303647994995	1.36953186988831	11	First heart field	1	0	0
ATGCGATCACGCCAGT-8	LB8	ATGCGATCACGCCAGT-8	-0.415485620498657	-1.84155893325806	5	Mesp1-expressing mesoderm progenitor	0.192343173	0.316685703	0.490971087
ATGCGATGTATGCTTG-8	LB8	ATGCGATGTATGCTTG-8	0.467190802097321	-7.35422563552856	9	Paraxial mesoderm	0	0	1
ATGCGATTCATCGGAT-8	LB8	ATGCGATTCATCGGAT-8	6.41115522384644	0.135862246155739	11	First heart field	1	0	0
ATGCGATTCGCCTGTT-8	LB8	ATGCGATTCGCCTGTT-8	-0.625251591205597	-1.42335903644562	5	Mesp1-expressing mesoderm progenitor	0.27696594	0.289649019	0.433384877
ATGCGATTCTTACCTA-8	LB8	ATGCGATTCTTACCTA-8	2.48438382148743	-3.0780987739563	8	Second heart field	0	1	0
ATGGGAGAGCCATCGC-8	LB8	ATGGGAGAGCCATCGC-8	-3.88271594047546	-2.20653390884399	6	Paraxial mesoderm progenitor	0.083625901	0.163419364	0.752954729
ATGGGAGAGTAGGCCA-8	LB8	ATGGGAGAGTAGGCCA-8	1.19319772720337	-4.12724351882935	8	Second heart field	0	1	0
ATGGGAGCAGCGTTCG-8	LB8	ATGGGAGCAGCGTTCG-8	3.4509642124176	-3.79978060722351	8	Second heart field	0	1	0
ATGTGTGAGATGCCTT-8	LB8	ATGTGTGAGATGCCTT-8	-5.61433506011963	-2.20507669448853	6	Paraxial mesoderm progenitor	0.080309868	0.134398913	0.785291144
ATGTGTGAGGATCGCA-8	LB8	ATGTGTGAGGATCGCA-8	-6.65955972671509	-0.963238477706909	6	Paraxial mesoderm progenitor	0.030452633	0.065803811	0.903743768
ATGTGTGAGTCAAGCG-8	LB8	ATGTGTGAGTCAAGCG-8	3.84382915496826	-2.10663652420044	8	Second heart field	0	1	0
ATGTGTGCAATAACGA-8	LB8	ATGTGTGCAATAACGA-8	-0.84430718421936	-4.49540185928345	9	Paraxial mesoderm	0	0	1
ATGTGTGGTACGCTGC-8	LB8	ATGTGTGGTACGCTGC-8	-5.78772115707397	-0.679319202899933	6	Paraxial mesoderm progenitor	0.063010586	0.11417016	0.822819307
ATGTGTGGTTCCATGA-8	LB8	ATGTGTGGTTCCATGA-8	-8.95959091186523	1.77727484703064	4	Neuromesodermal progenitor	0.085227335	0.154355032	0.760417645
ATTACTCGTCTAGAGG-8	LB8	ATTACTCGTCTAGAGG-8	3.42913794517517	-2.13737726211548	8	Second heart field	0	1	0
ATTACTCTCGTATCAG-8	LB8	ATTACTCTCGTATCAG-8	2.28859853744507	1.3119478225708	5	Mesp1-expressing mesoderm progenitor	0.683404554	0.130869871	0.185725355
ATTATCCAGTGTTAGA-8	LB8	ATTATCCAGTGTTAGA-8	-3.72366046905518	-2.27837991714478	6	Paraxial mesoderm progenitor	0.060647734	0.11299999	0.826352196
ATTATCCCAAGCTGAG-8	LB8	ATTATCCCAAGCTGAG-8	2.29663991928101	-6.44321966171265	9	Paraxial mesoderm	0	0	1
ATTATCCCAGCGATCC-8	LB8	ATTATCCCAGCGATCC-8	1.11302053928375	-1.06436669826508	5	Mesp1-expressing mesoderm progenitor	0.372373654	0.435379637	0.192246629
ATTATCCCAGTTAACC-8	LB8	ATTATCCCAGTTAACC-8	6.86238670349121	1.3718593120575	11	First heart field	1	0	0
ATTCTACAGATGTTAG-8	LB8	ATTCTACAGATGTTAG-8	-2.96598076820374	0.348749846220016	4	Neuromesodermal progenitor	0.118284046	0.186943278	0.694772607
ATTCTACGTTCGTGAT-8	LB8	ATTCTACGTTCGTGAT-8	0.735196888446808	-4.42961025238037	8	Second heart field	0	1	0
ATTCTACGTTCGTTGA-8	LB8	ATTCTACGTTCGTTGA-8	2.43105173110962	2.01598262786865	12	First heart field	1	0	0
ATTCTACTCACGCGGT-8	LB8	ATTCTACTCACGCGGT-8	6.62947607040405	0.502383053302765	11	First heart field	1	0	0
ATTGGACCACATGGGA-8	LB8	ATTGGACCACATGGGA-8	1.18174922466278	-4.48174905776978	8	Second heart field	0	1	0
ATTGGACCATGGTAGG-8	LB8	ATTGGACCATGGTAGG-8	5.41116714477539	0.520822882652283	11	First heart field	1	0	0
ATTGGTGAGATGGCGT-8	LB8	ATTGGTGAGATGGCGT-8	-0.469830751419067	-1.68749022483826	5	Mesp1-expressing mesoderm progenitor	0.166039694	0.242158528	0.59180136
ATTGGTGCAGCGTTCG-8	LB8	ATTGGTGCAGCGTTCG-8	-6.68490219116211	-0.571826756000519	4	Neuromesodermal progenitor	0.031490376	0.067872951	0.900636921
ATTGGTGGTACTCTCC-8	LB8	ATTGGTGGTACTCTCC-8	7.05656814575195	0.551388442516327	11	First heart field	1	0	0
ATTGGTGGTCTCTCTG-8	LB8	ATTGGTGGTCTCTCTG-8	5.27681493759155	0.579011619091034	11	First heart field	1	0	0
ATTGGTGTCGAGGTAG-8	LB8	ATTGGTGTCGAGGTAG-8	-9.40486335754395	2.23096895217896	4	Neuromesodermal progenitor	0.083360409	0.208150675	0.708489002
ATTGGTGTCGTACCGG-8	LB8	ATTGGTGTCGTACCGG-8	0.9289510846138	-6.7335410118103	9	Paraxial mesoderm	0	0	1
ATTTCTGGTACCATCA-8	LB8	ATTTCTGGTACCATCA-8	1.94428288936615	-4.05614900588989	8	Second heart field	0	1	0
ATTTCTGTCTACCTGC-8	LB8	ATTTCTGTCTACCTGC-8	-2.6400089263916	-1.67496311664581	5	Mesp1-expressing mesoderm progenitor	0.096173953	0.165431314	0.738394511
CAACCAACATTTCACT-8	LB8	CAACCAACATTTCACT-8	0.239658877253532	-3.93922853469849	9	Paraxial mesoderm	0	0	1
CAACCAAGTAGCTAAA-8	LB8	CAACCAAGTAGCTAAA-8	3.75141835212708	-2.50053763389587	8	Second heart field	0	1	0
CAACCAAGTCCGACGT-8	LB8	CAACCAAGTCCGACGT-8	-5.35082483291626	-2.58989691734314	6	Paraxial mesoderm progenitor	0.055606325	0.103364183	0.841029589
CAACCAAGTTATGTGC-8	LB8	CAACCAAGTTATGTGC-8	-4.01582670211792	-3.98621082305908	6	Paraxial mesoderm progenitor	0.037258418	0.083990647	0.878750989
CAACCTCAGTGCAAGC-8	LB8	CAACCTCAGTGCAAGC-8	-5.65419483184814	-2.78623914718628	6	Paraxial mesoderm progenitor	0.05673375	0.082759626	0.860506641
CAACCTCCAAACCTAC-8	LB8	CAACCTCCAAACCTAC-8	1.07217848300934	-1.23413455486298	5	Mesp1-expressing mesoderm progenitor	0.424340468	0.305695451	0.269963939
CAACCTCCACAGACAG-8	LB8	CAACCTCCACAGACAG-8	2.56875538825989	-1.75505340099335	5	Mesp1-expressing mesoderm progenitor	0.680197936	0.22020272	0.099599298
CAACTAGCAATAGCGG-8	LB8	CAACTAGCAATAGCGG-8	-9.14501571655273	4.66142702102661	4	Neuromesodermal progenitor	0.044863996	0.085369335	0.869767052
CAACTAGGTCTTGTCC-8	LB8	CAACTAGGTCTTGTCC-8	5.68472051620483	0.359402149915695	11	First heart field	1	0	0
CAACTAGGTGTGACGA-8	LB8	CAACTAGGTGTGACGA-8	-2.48431611061096	-3.00051665306091	6	Paraxial mesoderm progenitor	0.054325629	0.159204427	0.786469876
CAACTAGTCTAACCGA-8	LB8	CAACTAGTCTAACCGA-8	-8.29628372192383	1.06200814247131	6	Paraxial mesoderm progenitor	0.085807627	0.155743754	0.758448689
CAAGAAAAGCATCATC-8	LB8	CAAGAAAAGCATCATC-8	-0.990844011306763	-3.59034276008606	9	Paraxial mesoderm	0	0	1
CAAGAAACACTTCTGC-8	LB8	CAAGAAACACTTCTGC-8	1.06739509105682	-5.76807069778442	9	Paraxial mesoderm	0	0	1
CAAGATCAGGCATGGT-8	LB8	CAAGATCAGGCATGGT-8	-0.707202017307281	-3.55148029327393	9	Paraxial mesoderm	0	0	1
CAAGATCAGTGGGATC-8	LB8	CAAGATCAGTGGGATC-8	2.05211639404297	-7.81542539596558	10	Paraxial mesoderm	0	0	1
CAAGATCCATCACCCT-8	LB8	CAAGATCCATCACCCT-8	-2.22657179832458	-2.70853734016418	5	Mesp1-expressing mesoderm progenitor	0.069293163	0.158964528	0.771742359
CAAGGCCAGACACTAA-8	LB8	CAAGGCCAGACACTAA-8	-2.94875550270081	-1.55052602291107	5	Mesp1-expressing mesoderm progenitor	0.093534096	0.136506238	0.769959586
CAAGGCCAGAGGGCTT-8	LB8	CAAGGCCAGAGGGCTT-8	1.53869414329529	-4.04039525985718	8	Second heart field	0	1	0
CAAGGCCAGTTTAGGA-8	LB8	CAAGGCCAGTTTAGGA-8	-3.22237038612366	-1.11225819587708	5	Mesp1-expressing mesoderm progenitor	0.128461089	0.175977877	0.69556076
CAAGGCCCAACTTGAC-8	LB8	CAAGGCCCAACTTGAC-8	1.58331120014191	-5.58365535736084	9	Paraxial mesoderm	0	0	1
CAAGGCCCACTCGACG-8	LB8	CAAGGCCCACTCGACG-8	0.524649143218994	-0.988995313644409	5	Mesp1-expressing mesoderm progenitor	0.162199977	0.22396273	0.613837188
CAAGGCCGTAAATGAC-8	LB8	CAAGGCCGTAAATGAC-8	-0.886778950691223	-3.82334923744202	9	Paraxial mesoderm	0	0	1
CAAGGCCTCGATCCCT-8	LB8	CAAGGCCTCGATCCCT-8	0.0989398285746574	-4.05207204818726	9	Paraxial mesoderm	0	0	1
CAAGGCCTCGCTTAGA-8	LB8	CAAGGCCTCGCTTAGA-8	6.10262775421143	-0.250855922698975	11	First heart field	1	0	0
CAAGTTGAGACTGGGT-8	LB8	CAAGTTGAGACTGGGT-8	0.868015468120575	-5.48652029037476	9	Paraxial mesoderm	0	0	1
CAAGTTGCAGCGATCC-8	LB8	CAAGTTGCAGCGATCC-8	2.62969279289246	-4.86194562911987	8	Second heart field	0	1	0
CAAGTTGCATGGGACA-8	LB8	CAAGTTGCATGGGACA-8	1.82025682926178	-8.29306507110596	10	Paraxial mesoderm	0	0	1
CACAAACAGCGATGAC-8	LB8	CACAAACAGCGATGAC-8	-2.01320314407349	-4.83240985870361	9	Paraxial mesoderm	0	0	1
CACAAACCACATCCAA-8	LB8	CACAAACCACATCCAA-8	1.66070425510406	-6.07395792007446	9	Paraxial mesoderm	0	0	1
CACAAACGTAAAGGAG-8	LB8	CACAAACGTAAAGGAG-8	3.94711399078369	-2.01367998123169	8	Second heart field	0	1	0
CACAAACTCCATGAGT-8	LB8	CACAAACTCCATGAGT-8	0.716089844703674	-3.30135083198547	5	Mesp1-expressing mesoderm progenitor	0.033729234	0.612732399	0.353538238
CACAAACTCCGAATGT-8	LB8	CACAAACTCCGAATGT-8	0.474797964096069	-5.08465766906738	9	Paraxial mesoderm	0	0	1
CACAAACTCCGTCATC-8	LB8	CACAAACTCCGTCATC-8	2.28187537193298	-4.24620056152344	8	Second heart field	0	1	0
CACAAACTCGATGAGG-8	LB8	CACAAACTCGATGAGG-8	-0.513023972511292	-1.19781816005707	5	Mesp1-expressing mesoderm progenitor	0.195937787	0.247868134	0.556193938
CACACAATCAGAGGTG-8	LB8	CACACAATCAGAGGTG-8	1.79958426952362	-0.948793232440948	5	Mesp1-expressing mesoderm progenitor	0.437477286	0.248206828	0.314315634
CACACAATCGTCCAGG-8	LB8	CACACAATCGTCCAGG-8	0.729548811912537	-5.51920986175537	9	Paraxial mesoderm	0	0	1
CACACCTGTAGGACAC-8	LB8	CACACCTGTAGGACAC-8	6.26249551773071	-0.19256491959095	11	First heart field	1	0	0
CACACCTGTCCGAACC-8	LB8	CACACCTGTCCGAACC-8	2.00406455993652	-2.74679565429688	8	Second heart field	0	1	0
CACACCTGTCGAACAG-8	LB8	CACACCTGTCGAACAG-8	2.58212828636169	-3.56663203239441	8	Second heart field	0	1	0
CACACCTGTCTTGTCC-8	LB8	CACACCTGTCTTGTCC-8	-0.493498474359512	-1.35230648517609	5	Mesp1-expressing mesoderm progenitor	0.294427433	0.260924702	0.444647715
CACACCTGTTACGGAG-8	LB8	CACACCTGTTACGGAG-8	-3.31918382644653	1.23247158527374	5	Mesp1-expressing mesoderm progenitor	0.169415826	0.18955905	0.641024716
CACACTCCACAGAGGT-8	LB8	CACACTCCACAGAGGT-8	1.71815645694733	-0.664472103118896	5	Mesp1-expressing mesoderm progenitor	0.449290413	0.26434455	0.286364803
CACACTCCACGAGAGT-8	LB8	CACACTCCACGAGAGT-8	-8.70966148376465	1.53243136405945	4	Neuromesodermal progenitor	0.085089288	0.13782343	0.777087288
CACACTCCATCCTTGC-8	LB8	CACACTCCATCCTTGC-8	-8.56517219543457	3.95146989822388	4	Neuromesodermal progenitor	0.061338616	0.101188909	0.83747286
CACACTCGTCTCGTTC-8	LB8	CACACTCGTCTCGTTC-8	6.44932746887207	0.483486205339432	11	First heart field	1	0	0
CACACTCGTGACCAAG-8	LB8	CACACTCGTGACCAAG-8	0.475227445363998	-5.12589931488037	9	Paraxial mesoderm	0	0	1
CACACTCGTTCAGGCC-8	LB8	CACACTCGTTCAGGCC-8	-0.356522709131241	-1.23280704021454	5	Mesp1-expressing mesoderm progenitor	0.195723622	0.356241093	0.448035196
CACAGGCGTCAACATC-8	LB8	CACAGGCGTCAACATC-8	-8.93912124633789	1.77088332176208	4	Neuromesodermal progenitor	0.083230449	0.129803293	0.78696636
CACAGTAAGGTGGGTT-8	LB8	CACAGTAAGGTGGGTT-8	0.656260967254639	-4.11929988861084	8	Second heart field	0	1	0
CACAGTACACTACAGT-8	LB8	CACAGTACACTACAGT-8	-3.44544672966003	-2.47595763206482	6	Paraxial mesoderm progenitor	0.05430913	0.098544253	0.847146623
CACAGTATCAGGCGAA-8	LB8	CACAGTATCAGGCGAA-8	-7.20816278457642	1.61669397354126	4	Neuromesodermal progenitor	0.04182382	0.077279135	0.8808973
CACATAGAGTGGTAGC-8	LB8	CACATAGAGTGGTAGC-8	-9.01454639434814	1.95398461818695	4	Neuromesodermal progenitor	0.074141904	0.151079444	0.774778548
CACATAGCAATACGCT-8	LB8	CACATAGCAATACGCT-8	3.38959383964539	2.48105144500732	12	First heart field	1	0	0
CACATAGCAGTTCATG-8	LB8	CACATAGCAGTTCATG-8	1.86722028255463	-0.5563143491745	5	Mesp1-expressing mesoderm progenitor	0.565010816	0.199018774	0.235970193
CACATAGCATGTAAGA-8	LB8	CACATAGCATGTAAGA-8	1.84518706798553	-0.802847266197205	5	Mesp1-expressing mesoderm progenitor	0.416809715	0.515448991	0.067741238
CACATAGGTGCACTTA-8	LB8	CACATAGGTGCACTTA-8	0.426978021860123	-2.00195717811584	5	Mesp1-expressing mesoderm progenitor	0.099245305	0.295415575	0.605339116
CACATAGTCGAACGGA-8	LB8	CACATAGTCGAACGGA-8	0.928143322467804	0.723900556564331	5	Mesp1-expressing mesoderm progenitor	0.166235626	0.335015755	0.498748496
CACATTTGTACTTGAC-8	LB8	CACATTTGTACTTGAC-8	-7.75401926040649	0.957376658916473	4	Neuromesodermal progenitor	0.060089477	0.086725859	0.853184809
CACATTTGTTGTCGCG-8	LB8	CACATTTGTTGTCGCG-8	0.302067339420319	-4.08833360671997	9	Paraxial mesoderm	0	0	1
CACATTTTCTATCCTA-8	LB8	CACATTTTCTATCCTA-8	-0.74328202009201	-4.09352588653564	9	Paraxial mesoderm	0	0	1
CACCACTAGATCCTGT-8	LB8	CACCACTAGATCCTGT-8	-2.08217716217041	-4.7223744392395	6	Paraxial mesoderm progenitor	0.009371838	0.020608476	0.970019715
CACCACTTCCTAAGTG-8	LB8	CACCACTTCCTAAGTG-8	-4.99455165863037	-3.83008074760437	6	Paraxial mesoderm progenitor	0.022177057	0.058096377	0.919726667
CACCAGGCAAACTGTC-8	LB8	CACCAGGCAAACTGTC-8	2.14600372314453	-4.07736730575562	8	Second heart field	0	1	0
CACCAGGTCCACGTTC-8	LB8	CACCAGGTCCACGTTC-8	2.22593450546265	-4.97244834899902	8	Second heart field	0	1	0
CACCTTGAGAGAGCTC-8	LB8	CACCTTGAGAGAGCTC-8	-0.968385577201843	-4.81355905532837	9	Paraxial mesoderm	0	0	1
CACCTTGCAACACCTA-8	LB8	CACCTTGCAACACCTA-8	2.41876459121704	-5.16066694259644	8	Second heart field	0	1	0
CACCTTGCATTCTTAC-8	LB8	CACCTTGCATTCTTAC-8	-2.81903004646301	-3.04920077323914	6	Paraxial mesoderm progenitor	0.032482918	0.068546104	0.898971002
CACTCCAAGTGGACGT-8	LB8	CACTCCAAGTGGACGT-8	0.40740641951561	-4.23547649383545	5	Mesp1-expressing mesoderm progenitor	0.059667901	0.319602246	0.620729739
CACTCCACACAGGTTT-8	LB8	CACTCCACACAGGTTT-8	2.74660992622375	-1.0673394203186	5	Mesp1-expressing mesoderm progenitor	0.510937764	0.24309116	0.245970947
CACTCCAGTCCCTACT-8	LB8	CACTCCAGTCCCTACT-8	0.290135204792023	-2.83577156066895	5	Mesp1-expressing mesoderm progenitor	0.105543744	0.22944461	0.665011526
CAGAATCGTACTTAGC-8	LB8	CAGAATCGTACTTAGC-8	-3.79878449440002	-2.40700387954712	6	Paraxial mesoderm progenitor	0.046760974	0.077878762	0.875360363
CAGAATCTCAAGATCC-8	LB8	CAGAATCTCAAGATCC-8	1.68165481090546	-0.935792863368988	5	Mesp1-expressing mesoderm progenitor	0.357848921	0.283385478	0.358765284
CAGAGAGCAGACGCTC-8	LB8	CAGAGAGCAGACGCTC-8	0.196570262312889	-6.17986345291138	9	Paraxial mesoderm	0	0	1
CAGAGAGCAGATAATG-8	LB8	CAGAGAGCAGATAATG-8	-9.24220371246338	1.97518575191498	4	Neuromesodermal progenitor	0.085135772	0.239977695	0.674886552
CAGAGAGCAGTAGAGC-8	LB8	CAGAGAGCAGTAGAGC-8	1.92501986026764	-0.639500975608826	5	Mesp1-expressing mesoderm progenitor	0.514392922	0.217141029	0.268465713
CAGAGAGGTTCAACCA-8	LB8	CAGAGAGGTTCAACCA-8	0.298184931278229	-5.09609699249268	9	Paraxial mesoderm	0	0	1
CAGATCAAGCCAGAAC-8	LB8	CAGATCAAGCCAGAAC-8	1.7123955488205	-4.99421644210815	8	Second heart field	0	1	0
CAGATCACAAGCCGCT-8	LB8	CAGATCACAAGCCGCT-8	6.20392608642578	0.0916019603610039	11	First heart field	1	0	0
CAGATCAGTAATAGCA-8	LB8	CAGATCAGTAATAGCA-8	-3.81452250480652	-1.55812907218933	6	Paraxial mesoderm progenitor	0.072080352	0.130871407	0.797048215
CAGATCAGTACCGTTA-8	LB8	CAGATCAGTACCGTTA-8	-2.4321129322052	-2.69154047966003	6	Paraxial mesoderm progenitor	0.133783817	0.24694405	0.619272012
CAGATCAGTCTAGTCA-8	LB8	CAGATCAGTCTAGTCA-8	6.15937805175781	1.13525831699371	12	First heart field	1	0	0
CAGATCAGTCTCAACA-8	LB8	CAGATCAGTCTCAACA-8	2.66374039649963	-4.12044525146484	8	Second heart field	0	1	0
CAGATCAGTGTGAAAT-8	LB8	CAGATCAGTGTGAAAT-8	-8.6650915145874	2.46648025512695	4	Neuromesodermal progenitor	0.069511686	0.107878277	0.822610357
CAGCAGCCAAGTCTGT-8	LB8	CAGCAGCCAAGTCTGT-8	0.277833074331284	-1.2636296749115	5	Mesp1-expressing mesoderm progenitor	0.259446669	0.347332983	0.393220194
CAGCATACACTGTTAG-8	LB8	CAGCATACACTGTTAG-8	6.88327980041504	0.511613309383392	11	First heart field	1	0	0
CAGCATACATCCTAGA-8	LB8	CAGCATACATCCTAGA-8	-3.51101040840149	-2.61911535263062	6	Paraxial mesoderm progenitor	0.042277514	0.071448121	0.886274395
CAGCATAGTTTAGCTG-8	LB8	CAGCATAGTTTAGCTG-8	-8.94966983795166	1.77228450775146	4	Neuromesodermal progenitor	0.086866852	0.148237378	0.764895749
CAGCCGATCCACGTTC-8	LB8	CAGCCGATCCACGTTC-8	0.474293500185013	-4.41192483901978	9	Paraxial mesoderm	0	0	1
CAGCGACCACCTTGTC-8	LB8	CAGCGACCACCTTGTC-8	-4.21177625656128	-1.95381724834442	6	Paraxial mesoderm progenitor	0.084064139	0.133468638	0.782467321
CAGCGACCACGGTTTA-8	LB8	CAGCGACCACGGTTTA-8	1.70952534675598	-0.190765678882599	5	Mesp1-expressing mesoderm progenitor	0.503099752	0.247215135	0.24968494
CAGCGACGTCACCTAA-8	LB8	CAGCGACGTCACCTAA-8	0.218894332647324	-5.11469507217407	9	Paraxial mesoderm	0	0	1
CAGCTAACACATTCGA-8	LB8	CAGCTAACACATTCGA-8	-0.421139985322952	-4.36810445785522	9	Paraxial mesoderm	0	0	1
CAGCTAACACCAACCG-8	LB8	CAGCTAACACCAACCG-8	-8.62178134918213	2.98874998092651	4	Neuromesodermal progenitor	0.073309779	0.11526284	0.811427403
CAGCTAACAGCCAGAA-8	LB8	CAGCTAACAGCCAGAA-8	3.85823965072632	-2.07427000999451	8	Second heart field	0	1	0
CAGCTAAGTCCAGTTA-8	LB8	CAGCTAAGTCCAGTTA-8	-9.11824321746826	2.35048747062683	4	Neuromesodermal progenitor	0.095182603	0.171921803	0.732895561
CAGCTGGTCACCCTCA-8	LB8	CAGCTGGTCACCCTCA-8	-0.273750841617584	-3.22915506362915	5	Mesp1-expressing mesoderm progenitor	0.119079966	0.167513191	0.713406753
CAGCTGGTCTGGTTCC-8	LB8	CAGCTGGTCTGGTTCC-8	1.74536955356598	-4.30093717575073	5	Mesp1-expressing mesoderm progenitor	0.111877572	0.196690873	0.691431438
CAGGTGCAGGCTCAGA-8	LB8	CAGGTGCAGGCTCAGA-8	0.291132509708405	-4.49734544754028	9	Paraxial mesoderm	0	0	1
CAGGTGCCACCTGGTG-8	LB8	CAGGTGCCACCTGGTG-8	-3.5671956539154	-2.52506279945374	6	Paraxial mesoderm progenitor	0.075737949	0.145004759	0.779257217
CAGTAACCACACATGT-8	LB8	CAGTAACCACACATGT-8	1.93076455593109	-6.72242403030396	10	Paraxial mesoderm	0	0	1
CAGTAACGTACCGCTG-8	LB8	CAGTAACGTACCGCTG-8	6.10952472686768	-0.171458691358566	11	First heart field	1	0	0
CAGTCCTAGACAATAC-8	LB8	CAGTCCTAGACAATAC-8	-0.299186140298843	-4.19297313690186	9	Paraxial mesoderm	0	0	1
CAGTCCTGTCTGCAAT-8	LB8	CAGTCCTGTCTGCAAT-8	1.78225743770599	-6.14541435241699	9	Paraxial mesoderm	0	0	1
CAGTCCTGTTGCGTTA-8	LB8	CAGTCCTGTTGCGTTA-8	1.23004794120789	-5.8221230506897	9	Paraxial mesoderm	0	0	1
CATATGGAGACTTGAA-8	LB8	CATATGGAGACTTGAA-8	6.19816064834595	-0.0336583107709885	11	First heart field	1	0	0
CATATGGCAATCTGCA-8	LB8	CATATGGCAATCTGCA-8	-1.37383341789246	-3.51785826683044	5	Mesp1-expressing mesoderm progenitor	0.059100409	0.236107788	0.704791798
CATATTCAGCACCGCT-8	LB8	CATATTCAGCACCGCT-8	-9.17678833007812	2.21575021743774	4	Neuromesodermal progenitor	0.085084322	0.225700437	0.68921507
CATATTCAGGCATGTG-8	LB8	CATATTCAGGCATGTG-8	-2.37464261054993	0.0190163496881723	5	Mesp1-expressing mesoderm progenitor	0.136368414	0.183708855	0.679923007
CATATTCCAAGCCATT-8	LB8	CATATTCCAAGCCATT-8	2.33250141143799	-7.30550718307495	10	Paraxial mesoderm	0	0	1
CATATTCGTAGCACGA-8	LB8	CATATTCGTAGCACGA-8	-8.82368278503418	1.69037139415741	4	Neuromesodermal progenitor	0.086080192	0.161056726	0.752863264
CATATTCGTTCATGGT-8	LB8	CATATTCGTTCATGGT-8	2.33457255363464	-3.96897506713867	8	Second heart field	0	1	0
CATATTCGTTGAACTC-8	LB8	CATATTCGTTGAACTC-8	-9.07114505767822	2.03239297866821	4	Neuromesodermal progenitor	0.088621549	0.146322754	0.765055739
CATATTCTCCACGTTC-8	LB8	CATATTCTCCACGTTC-8	-9.32178497314453	2.26427936553955	4	Neuromesodermal progenitor	0.041857961	0.085851252	0.87229083
CATATTCTCCACTCCA-8	LB8	CATATTCTCCACTCCA-8	-1.62274527549744	-1.34894871711731	5	Mesp1-expressing mesoderm progenitor	0.096242228	0.131089464	0.772668136
CATCAAGAGCCATCGC-8	LB8	CATCAAGAGCCATCGC-8	1.84921073913574	0.0576780624687672	5	Mesp1-expressing mesoderm progenitor	0.584786814	0.200935742	0.214277243
CATCAAGAGCGAGAAA-8	LB8	CATCAAGAGCGAGAAA-8	-0.0804685577750206	-5.95321607589722	9	Paraxial mesoderm	0	0	1
CATCAAGCAAGGCTCC-8	LB8	CATCAAGCAAGGCTCC-8	0.784310638904572	-7.44163131713867	9	Paraxial mesoderm	0	0	1
CATCAAGCATTAGCCA-8	LB8	CATCAAGCATTAGCCA-8	6.74616050720215	-0.39257749915123	11	First heart field	1	0	0
CATCAAGGTCCTCCAT-8	LB8	CATCAAGGTCCTCCAT-8	1.82002866268158	-4.11086893081665	5	Mesp1-expressing mesoderm progenitor	0.076781388	0.303766048	0.619452567
CATCAGAGTCCAGTAT-8	LB8	CATCAGAGTCCAGTAT-8	2.19111323356628	-4.52462196350098	8	Second heart field	0	1	0
CATCCACGTCAGATAA-8	LB8	CATCCACGTCAGATAA-8	1.9833470582962	-7.89445495605469	10	Paraxial mesoderm	0	0	1
CATCCACGTGCAACTT-8	LB8	CATCCACGTGCAACTT-8	-1.95216846466064	-2.48204493522644	6	Paraxial mesoderm progenitor	0.070470463	0.157775872	0.771753592
CATCCACTCCACGAAT-8	LB8	CATCCACTCCACGAAT-8	6.35171175003052	0.233362331986427	11	First heart field	1	0	0
CATCGAACAGCTGTAT-8	LB8	CATCGAACAGCTGTAT-8	-6.89690732955933	1.17282271385193	4	Neuromesodermal progenitor	0.046436465	0.089592579	0.863971196
CATCGAACAGTCCTTC-8	LB8	CATCGAACAGTCCTTC-8	-2.6593177318573	0.404949426651001	5	Mesp1-expressing mesoderm progenitor	0.114928597	0.160602841	0.724468364
CATCGGGTCCGAATGT-8	LB8	CATCGGGTCCGAATGT-8	-9.10153865814209	1.86750137805939	4	Neuromesodermal progenitor	0.092418387	0.146320581	0.76126104
CATCGGGTCCGTCATC-8	LB8	CATCGGGTCCGTCATC-8	-0.362888038158417	-4.22965717315674	9	Paraxial mesoderm	0	0	1
CATCGGGTCTCGTATT-8	LB8	CATCGGGTCTCGTATT-8	6.25764322280884	0.0561815164983273	11	First heart field	1	0	0
CATGACACAGGTTTCA-8	LB8	CATGACACAGGTTTCA-8	-5.54823160171509	2.35731101036072	6	Paraxial mesoderm progenitor	0.06713806	0.118212022	0.814650101
CATGACAGTACTCTCC-8	LB8	CATGACAGTACTCTCC-8	0.448412984609604	-2.79454755783081	5	Mesp1-expressing mesoderm progenitor	0.107625883	0.294182203	0.598191762
CATGACAGTATGGTTC-8	LB8	CATGACAGTATGGTTC-8	-6.29257488250732	-0.555419087409973	6	Paraxial mesoderm progenitor	0.046913292	0.089586178	0.863500713
CATGACAGTATTACCG-8	LB8	CATGACAGTATTACCG-8	-0.321003824472427	-1.09055924415588	5	Mesp1-expressing mesoderm progenitor	0.192177061	0.197113717	0.610709019
CATGACATCCGGCACA-8	LB8	CATGACATCCGGCACA-8	2.29365110397339	-0.29012131690979	5	Mesp1-expressing mesoderm progenitor	0.514798052	0.233622093	0.251579621
CATGACATCTGCCCTA-8	LB8	CATGACATCTGCCCTA-8	-2.94399929046631	-2.952805519104	6	Paraxial mesoderm progenitor	0.036257413	0.069538819	0.894203804
CATGCCTCAGGCAGTA-8	LB8	CATGCCTCAGGCAGTA-8	3.69644379615784	1.07782030105591	12	First heart field	1	0	0
CATGCCTGTACGAAAT-8	LB8	CATGCCTGTACGAAAT-8	-4.20358037948608	-1.85909044742584	6	Paraxial mesoderm progenitor	0.085826651	0.156673982	0.757499404
CATGGCGCACCAGGTC-8	LB8	CATGGCGCACCAGGTC-8	0.312661826610565	-4.64645195007324	9	Paraxial mesoderm	0	0	1
CATGGCGGTAATCACC-8	LB8	CATGGCGGTAATCACC-8	-0.813605964183807	-4.64305400848389	9	Paraxial mesoderm	0	0	1
CATTATCCAAATTGCC-8	LB8	CATTATCCAAATTGCC-8	-8.97469711303711	2.00007677078247	4	Neuromesodermal progenitor	0.087148634	0.160490683	0.752360871
CATTATCCACTTAAGC-8	LB8	CATTATCCACTTAAGC-8	2.54987931251526	-5.26359987258911	8	Second heart field	0	1	0
CATTATCCAGACGCCT-8	LB8	CATTATCCAGACGCCT-8	-9.28859519958496	2.25526523590088	4	Neuromesodermal progenitor	0.097308015	0.145769775	0.756922166
CATTATCCAGGGTACA-8	LB8	CATTATCCAGGGTACA-8	6.15672159194946	0.480782866477966	11	First heart field	1	0	0
CATTATCCAGTCACTA-8	LB8	CATTATCCAGTCACTA-8	3.37751293182373	-0.116836443543434	5	Mesp1-expressing mesoderm progenitor	0.671715171	0.234591634	0.093693096
CATTATCGTGCAACTT-8	LB8	CATTATCGTGCAACTT-8	-9.22983837127686	2.19795274734497	4	Neuromesodermal progenitor	0.088602447	0.149730095	0.761667568
CATTATCGTTCGGGCT-8	LB8	CATTATCGTTCGGGCT-8	5.90411567687988	0.132161632180214	11	First heart field	1	0	0
CATTATCTCAGTTGAC-8	LB8	CATTATCTCAGTTGAC-8	-1.21685910224915	-2.77076482772827	5	Mesp1-expressing mesoderm progenitor	0.049373782	0.119833163	0.830793034
CATTATCTCGCCTGTT-8	LB8	CATTATCTCGCCTGTT-8	-1.03303623199463	-1.74201190471649	5	Mesp1-expressing mesoderm progenitor	0.142369554	0.274077602	0.583552742
CATTATCTCGTTGCCT-8	LB8	CATTATCTCGTTGCCT-8	-9.02206516265869	1.83179187774658	4	Neuromesodermal progenitor	0.090036935	0.139221469	0.770741598
CATTCGCAGCCACTAT-8	LB8	CATTCGCAGCCACTAT-8	1.14279854297638	-5.02480316162109	9	Paraxial mesoderm	0	0	1
CATTCGCCATGCCTAA-8	LB8	CATTCGCCATGCCTAA-8	3.39668798446655	2.76420593261719	12	First heart field	1	0	0
CCAATCCGTTCACCTC-8	LB8	CCAATCCGTTCACCTC-8	2.70717930793762	-4.4424934387207	8	Second heart field	0	1	0
CCAATCCTCAACACCA-8	LB8	CCAATCCTCAACACCA-8	-4.80643272399902	2.52163648605347	4	Neuromesodermal progenitor	0.087435287	0.11611765	0.796447224
CCAATCCTCACAGGCC-8	LB8	CCAATCCTCACAGGCC-8	-6.91865062713623	0.287307530641556	4	Neuromesodermal progenitor	0.038585113	0.078151014	0.883264186
CCAATCCTCAGTTAGC-8	LB8	CCAATCCTCAGTTAGC-8	1.28961253166199	-5.91148853302002	9	Paraxial mesoderm	0	0	1
CCACCTAAGTCTCCTC-8	LB8	CCACCTAAGTCTCCTC-8	6.41562175750732	0.419679045677185	11	First heart field	1	0	0
CCACCTAGTCTCTTTA-8	LB8	CCACCTAGTCTCTTTA-8	-9.08959007263184	2.14089393615723	4	Neuromesodermal progenitor	0.091289121	0.152350828	0.756360136
CCACCTAGTGACTCAT-8	LB8	CCACCTAGTGACTCAT-8	-0.554822742938995	-0.936052203178406	5	Mesp1-expressing mesoderm progenitor	0.221979569	0.214742954	0.563277351
CCACCTAGTTTAGGAA-8	LB8	CCACCTAGTTTAGGAA-8	-11.0324068069458	6.99160814285278	5	Mesp1-expressing mesoderm progenitor	0.244043067	0.260326006	0.495630675
CCACCTATCCTTAATC-8	LB8	CCACCTATCCTTAATC-8	2.23956966400146	-3.98588871955872	8	Second heart field	0	1	0
CCACCTATCTGCAAGT-8	LB8	CCACCTATCTGCAAGT-8	0.237019494175911	-1.58530390262604	5	Mesp1-expressing mesoderm progenitor	0.103847848	0.279955406	0.616196725
CCACTACCAAGGGTCA-8	LB8	CCACTACCAAGGGTCA-8	-8.90863800048828	2.00787138938904	4	Neuromesodermal progenitor	0.087330948	0.135810823	0.776858267
CCACTACCAGACTCGC-8	LB8	CCACTACCAGACTCGC-8	-3.7087996006012	-2.57266426086426	6	Paraxial mesoderm progenitor	0.030435143	0.06932893	0.900236098
CCACTACCATCTATGG-8	LB8	CCACTACCATCTATGG-8	1.55012083053589	0.416916698217392	5	Mesp1-expressing mesoderm progenitor	0.500909733	0.208645416	0.290444582
CCACTACGTCCAACTA-8	LB8	CCACTACGTCCAACTA-8	-2.5548791885376	-3.20263171195984	9	Paraxial mesoderm	0	0	1
CCACTACGTCTAAACC-8	LB8	CCACTACGTCTAAACC-8	6.20522165298462	0.129185244441032	11	First heart field	1	0	0
CCACTACTCATAAAGG-8	LB8	CCACTACTCATAAAGG-8	1.02679085731506	-3.10592412948608	8	Second heart field	0	1	0
CCAGCGAAGATCGATA-8	LB8	CCAGCGAAGATCGATA-8	1.18493914604187	-5.57585430145264	9	Paraxial mesoderm	0	0	1
CCAGCGAAGCTAAGAT-8	LB8	CCAGCGAAGCTAAGAT-8	0.40847972035408	0.364771842956543	5	Mesp1-expressing mesoderm progenitor	0.353978935	0.276989573	0.369031281
CCAGCGAAGTTATCGC-8	LB8	CCAGCGAAGTTATCGC-8	2.76416349411011	0.128090500831604	5	Mesp1-expressing mesoderm progenitor	0.85586682	0.092044089	0.052089027
CCAGCGAGTTTGTTGG-8	LB8	CCAGCGAGTTTGTTGG-8	-3.95751953125	-2.2321937084198	6	Paraxial mesoderm progenitor	0.076424532	0.154330172	0.769245107
CCATGTCAGCGTCAAG-8	LB8	CCATGTCAGCGTCAAG-8	2.21076965332031	-3.70494341850281	5	Mesp1-expressing mesoderm progenitor	0.16361243	0.666276696	0.170110843
CCATGTCTCACGATGT-8	LB8	CCATGTCTCACGATGT-8	0.635904312133789	-6.22974252700806	9	Paraxial mesoderm	0	0	1
CCATTCGAGACCCACC-8	LB8	CCATTCGAGACCCACC-8	1.76359474658966	-5.57647180557251	8	Second heart field	0	1	0
CCATTCGTCAGTTAGC-8	LB8	CCATTCGTCAGTTAGC-8	0.979433298110962	-5.47049713134766	9	Paraxial mesoderm	0	0	1
CCATTCGTCGTCGTTC-8	LB8	CCATTCGTCGTCGTTC-8	-9.14157104492188	2.22063517570496	4	Neuromesodermal progenitor	0.090339023	0.157823854	0.751837176
CCCAATCCACGGTAAG-8	LB8	CCCAATCCACGGTAAG-8	-6.55250120162964	2.60813403129578	4	Neuromesodermal progenitor	0.055858062	0.096059261	0.848082977
CCCAATCGTACCGTTA-8	LB8	CCCAATCGTACCGTTA-8	-9.12320613861084	4.09662914276123	4	Neuromesodermal progenitor	0.080135417	0.145657322	0.77420726
CCCAATCGTCAGGACA-8	LB8	CCCAATCGTCAGGACA-8	-2.74688339233398	-3.06866121292114	6	Paraxial mesoderm progenitor	0.038603904	0.078434952	0.882961121
CCCAATCTCCGTTGTC-8	LB8	CCCAATCTCCGTTGTC-8	2.75096583366394	-3.58733105659485	8	Second heart field	0	1	0
CCCAGTTAGGCAGTCA-8	LB8	CCCAGTTAGGCAGTCA-8	-2.12883162498474	-4.57374095916748	9	Paraxial mesoderm	0	0	1
CCCAGTTAGTAGCGGT-8	LB8	CCCAGTTAGTAGCGGT-8	3.58408737182617	-2.11327648162842	8	Second heart field	0	1	0
CCCAGTTCATCCTTGC-8	LB8	CCCAGTTCATCCTTGC-8	-0.171403735876083	-2.79358625411987	5	Mesp1-expressing mesoderm progenitor	0.064754163	0.455208576	0.480037239
CCCATACGTAAATGTG-8	LB8	CCCATACGTAAATGTG-8	1.21083867549896	-0.946486353874207	5	Mesp1-expressing mesoderm progenitor	0.29040906	0.337723997	0.371866827
CCCTCCTAGCAGCCTC-8	LB8	CCCTCCTAGCAGCCTC-8	1.88434433937073	-7.61989641189575	10	Paraxial mesoderm	0	0	1
CCCTCCTAGGCCATAG-8	LB8	CCCTCCTAGGCCATAG-8	-4.18968391418457	-2.20969820022583	6	Paraxial mesoderm progenitor	0.06189732	0.101534417	0.836568332
CCCTCCTCACTTAAGC-8	LB8	CCCTCCTCACTTAAGC-8	-3.40060806274414	0.625693023204803	5	Mesp1-expressing mesoderm progenitor	0.153916514	0.169677551	0.676405719
CCGGGATAGCCTATGT-8	LB8	CCGGGATAGCCTATGT-8	-1.74613094329834	-4.63367891311646	9	Paraxial mesoderm	0	0	1
CCGGGATCAAACTGTC-8	LB8	CCGGGATCAAACTGTC-8	7.19666290283203	1.21590578556061	11	First heart field	1	0	0
CCGGGATGTAGCGCAA-8	LB8	CCGGGATGTAGCGCAA-8	-6.82106590270996	2.52334022521973	4	Neuromesodermal progenitor	0.050024858	0.093060461	0.856914927
CCGGGATGTGGAAAGA-8	LB8	CCGGGATGTGGAAAGA-8	-3.40681624412537	-1.15038180351257	5	Mesp1-expressing mesoderm progenitor	0.04831973	0.089118649	0.862561696
CCGGTAGCAATCCAAC-8	LB8	CCGGTAGCAATCCAAC-8	2.44362831115723	2.02988600730896	12	First heart field	1	0	0
CCGTACTAGCGTGAGT-8	LB8	CCGTACTAGCGTGAGT-8	3.24745607376099	2.14157819747925	12	First heart field	1	0	0
CCGTACTCACAGGCCT-8	LB8	CCGTACTCACAGGCCT-8	-2.46603631973267	-4.52360010147095	6	Paraxial mesoderm progenitor	0.013097354	0.084210259	0.902692403
CCGTGGAAGCCGGTAA-8	LB8	CCGTGGAAGCCGGTAA-8	2.35146498680115	0.938732206821442	5	Mesp1-expressing mesoderm progenitor	0.63630602	0.199242848	0.164451079
CCGTGGACAAGGTTTC-8	LB8	CCGTGGACAAGGTTTC-8	-4.00912714004517	-2.17600703239441	6	Paraxial mesoderm progenitor	0.073711545	0.140152953	0.786135527
CCGTGGACACGGCTAC-8	LB8	CCGTGGACACGGCTAC-8	1.47966825962067	-4.70428085327148	8	Second heart field	0	1	0
CCGTGGACATTGGTAC-8	LB8	CCGTGGACATTGGTAC-8	0.507438123226166	-3.31068110466003	5	Mesp1-expressing mesoderm progenitor	0.069573192	0.22280445	0.707622227
CCGTGGATCTGCCCTA-8	LB8	CCGTGGATCTGCCCTA-8	1.63318121433258	-0.859144151210785	5	Mesp1-expressing mesoderm progenitor	0.424690348	0.253515636	0.321793711
CCGTTCAAGACAGACC-8	LB8	CCGTTCAAGACAGACC-8	-3.65793085098267	-2.47137451171875	6	Paraxial mesoderm progenitor	0.072219565	0.138834974	0.788945492
CCGTTCACAGTCAGCC-8	LB8	CCGTTCACAGTCAGCC-8	-7.98000478744507	0.723481774330139	6	Paraxial mesoderm progenitor	0.090093894	0.148945913	0.760960488
CCTAAAGGTCATCGGC-8	LB8	CCTAAAGGTCATCGGC-8	4.22746896743774	0.0901803001761436	5	Mesp1-expressing mesoderm progenitor	0.826234439	0.100095173	0.073670282
CCTAAAGGTGCCTGGT-8	LB8	CCTAAAGGTGCCTGGT-8	1.75937902927399	-6.23280382156372	9	Paraxial mesoderm	0	0	1
CCTAAAGTCGGCTACG-8	LB8	CCTAAAGTCGGCTACG-8	-0.464141517877579	-3.22836947441101	5	Mesp1-expressing mesoderm progenitor	0.09055244	0.356106883	0.553340623
CCTAAAGTCTCCTATA-8	LB8	CCTAAAGTCTCCTATA-8	0.0373580791056156	-4.61580896377563	9	Paraxial mesoderm	0	0	1
CCTACACAGGAGTTGC-8	LB8	CCTACACAGGAGTTGC-8	2.12931966781616	-7.96099996566772	10	Paraxial mesoderm	0	0	1
CCTACACCAAACTGCT-8	LB8	CCTACACCAAACTGCT-8	0.240934997797012	-2.79135847091675	5	Mesp1-expressing mesoderm progenitor	0.107704154	0.229470119	0.662825595
CCTACACGTATCAGTC-8	LB8	CCTACACGTATCAGTC-8	0.424861073493958	-4.24919176101685	9	Paraxial mesoderm	0	0	1
CCTACACGTTTGACTG-8	LB8	CCTACACGTTTGACTG-8	-0.00928535964339972	-0.124762967228889	5	Mesp1-expressing mesoderm progenitor	0.256435296	0.232494609	0.511069916
CCTACACTCCTCGCAT-8	LB8	CCTACACTCCTCGCAT-8	-2.86573934555054	-2.78551697731018	6	Paraxial mesoderm progenitor	0.068734461	0.125584945	0.805680587
CCTACCACACATCCGG-8	LB8	CCTACCACACATCCGG-8	-0.757859706878662	-4.10842990875244	9	Paraxial mesoderm	0	0	1
CCTACCACACATTCGA-8	LB8	CCTACCACACATTCGA-8	0.451246827840805	-5.05538415908813	9	Paraxial mesoderm	0	0	1
CCTACCACATCTATGG-8	LB8	CCTACCACATCTATGG-8	6.4795298576355	0.296658307313919	11	First heart field	1	0	0
CCTACCAGTAATCGTC-8	LB8	CCTACCAGTAATCGTC-8	0.490585535764694	-4.19491291046143	9	Paraxial mesoderm	0	0	1
CCTACCAGTGAAATCA-8	LB8	CCTACCAGTGAAATCA-8	-0.411367475986481	-4.35913753509521	9	Paraxial mesoderm	0	0	1
CCTACCATCAACACCA-8	LB8	CCTACCATCAACACCA-8	-2.06368207931519	-1.50905883312225	5	Mesp1-expressing mesoderm progenitor	0.09249783	0.162498948	0.745003484
CCTACCATCAGCTCTC-8	LB8	CCTACCATCAGCTCTC-8	3.24949026107788	0.792743861675262	5	Mesp1-expressing mesoderm progenitor	0.468857556	0.260299465	0.270842894
CCTAGCTGTGTGCGTC-8	LB8	CCTAGCTGTGTGCGTC-8	6.43139934539795	0.217783764004707	11	First heart field	1	0	0
CCTAGCTTCGTAGATC-8	LB8	CCTAGCTTCGTAGATC-8	-9.12773418426514	2.08922863006592	4	Neuromesodermal progenitor	0.088514534	0.141514825	0.769970664
CCTAGCTTCTGCCAGG-8	LB8	CCTAGCTTCTGCCAGG-8	-2.10045194625854	-1.68668723106384	5	Mesp1-expressing mesoderm progenitor	0.113652009	0.169651075	0.716696969
CCTATTACATGGAATA-8	LB8	CCTATTACATGGAATA-8	-2.85335111618042	-3.13955402374268	6	Paraxial mesoderm progenitor	0.064573792	0.126778568	0.808647445
CCTATTAGTGCGATAG-8	LB8	CCTATTAGTGCGATAG-8	1.11970567703247	0.943593502044678	5	Mesp1-expressing mesoderm progenitor	0.636045801	0.144111021	0.2198429
CCTCAGTCACTTCGAA-8	LB8	CCTCAGTCACTTCGAA-8	2.56648182868958	-4.54409790039062	8	Second heart field	0	1	0
CCTCAGTGTTGAACTC-8	LB8	CCTCAGTGTTGAACTC-8	0.943518340587616	-1.33121573925018	5	Mesp1-expressing mesoderm progenitor	0.135766562	0.593805048	0.27042826
CCTCAGTTCCTCGCAT-8	LB8	CCTCAGTTCCTCGCAT-8	-6.48077964782715	2.80108261108398	4	Neuromesodermal progenitor	0.062036288	0.10326648	0.834697462
CCTCTGAGTCCATCCT-8	LB8	CCTCTGAGTCCATCCT-8	-2.18151473999023	-3.3440797328949	6	Paraxial mesoderm progenitor	0.046787458	0.097246679	0.855965865
CCTCTGAGTCTACCTC-8	LB8	CCTCTGAGTCTACCTC-8	5.80964088439941	-0.00676596816629171	11	First heart field	1	0	0
CCTCTGAGTCTCATCC-8	LB8	CCTCTGAGTCTCATCC-8	-0.903692066669464	-1.22659873962402	5	Mesp1-expressing mesoderm progenitor	0.126156273	0.193635802	0.680207961
CCTCTGATCAAACCGT-8	LB8	CCTCTGATCAAACCGT-8	1.7374187707901	-5.02019023895264	8	Second heart field	0	1	0
CCTCTGATCCGAGCCA-8	LB8	CCTCTGATCCGAGCCA-8	-2.72065019607544	-3.30958843231201	9	Paraxial mesoderm	0	0	1
CCTTACGAGCGTTTAC-8	LB8	CCTTACGAGCGTTTAC-8	-0.507723212242126	-4.11779975891113	9	Paraxial mesoderm	0	0	1
CCTTACGCATGCCCGA-8	LB8	CCTTACGCATGCCCGA-8	-6.89243507385254	2.69869446754456	4	Neuromesodermal progenitor	0.049033192	0.089232232	0.861734838
CCTTACGTCATTGCCC-8	LB8	CCTTACGTCATTGCCC-8	0.776718318462372	-0.680501699447632	5	Mesp1-expressing mesoderm progenitor	0.42247762	0.273069352	0.304452856
CCTTACGTCCCGGATG-8	LB8	CCTTACGTCCCGGATG-8	-9.14784908294678	2.01449346542358	4	Neuromesodermal progenitor	0.072393411	0.088601421	0.839005197
CCTTACGTCCTCCTAG-8	LB8	CCTTACGTCCTCCTAG-8	1.13990676403046	-4.37121343612671	5	Mesp1-expressing mesoderm progenitor	0.099488392	0.363156465	0.53735509
CCTTCCCAGCTCCTCT-8	LB8	CCTTCCCAGCTCCTCT-8	2.67212867736816	-3.34136581420898	8	Second heart field	0	1	0
CCTTCCCCACACGCTG-8	LB8	CCTTCCCCACACGCTG-8	2.69798016548157	-5.5792441368103	8	Second heart field	0	1	0
CCTTCCCCACGGTGTC-8	LB8	CCTTCCCCACGGTGTC-8	6.03711795806885	0.385347247123718	11	First heart field	1	0	0
CCTTCCCTCTGTGCAA-8	LB8	CCTTCCCTCTGTGCAA-8	2.70157670974731	-3.997389793396	8	Second heart field	0	1	0
CCTTCGAAGATAGTCA-8	LB8	CCTTCGAAGATAGTCA-8	7.28224468231201	1.59575092792511	11	First heart field	1	0	0
CCTTCGACAATCACAC-8	LB8	CCTTCGACAATCACAC-8	-9.19965744018555	2.05774521827698	4	Neuromesodermal progenitor	0.089003652	0.150412336	0.760584116
CCTTCGACAATGGAGC-8	LB8	CCTTCGACAATGGAGC-8	-4.97820615768433	-3.20630574226379	6	Paraxial mesoderm progenitor	0.050708272	0.097810558	0.851481225
CCTTCGAGTCCGAATT-8	LB8	CCTTCGAGTCCGAATT-8	0.756427466869354	-3.7134964466095	8	Second heart field	0	1	0
CCTTCGATCAAACGGG-8	LB8	CCTTCGATCAAACGGG-8	6.50004053115845	0.34262204170227	11	First heart field	1	0	0
CCTTTCTGTCCCTACT-8	LB8	CCTTTCTGTCCCTACT-8	3.60905623435974	0.914085566997528	5	Mesp1-expressing mesoderm progenitor	0.583918457	0.199847517	0.216233838
CCTTTCTGTTCGAATC-8	LB8	CCTTTCTGTTCGAATC-8	2.62988662719727	-3.43968820571899	8	Second heart field	0	1	0
CGAATGTCATTCCTCG-8	LB8	CGAATGTCATTCCTCG-8	3.9521861076355	-3.7617015838623	8	Second heart field	0	1	0
CGAATGTGTTACCGAT-8	LB8	CGAATGTGTTACCGAT-8	1.23596012592316	-5.75488471984863	9	Paraxial mesoderm	0	0	1
CGACCTTGTCCGAAGA-8	LB8	CGACCTTGTCCGAAGA-8	2.37024974822998	-5.80590677261353	8	Second heart field	0	1	0
CGACTTCCAGCTGTTA-8	LB8	CGACTTCCAGCTGTTA-8	2.57369661331177	-5.11577749252319	8	Second heart field	0	1	0
CGACTTCCATGCAACT-8	LB8	CGACTTCCATGCAACT-8	1.61341047286987	-6.13775968551636	9	Paraxial mesoderm	0	0	1
CGACTTCTCGGAGCAA-8	LB8	CGACTTCTCGGAGCAA-8	4.79594993591309	0.194368869066238	5	Mesp1-expressing mesoderm progenitor	1	0	0
CGAGAAGAGGTGACCA-8	LB8	CGAGAAGAGGTGACCA-8	2.3292760848999	-4.44443988800049	8	Second heart field	0	1	0
CGAGCACAGTTCGCGC-8	LB8	CGAGCACAGTTCGCGC-8	2.05663108825684	-4.13527202606201	8	Second heart field	0	1	0
CGAGCACCATCTCGCT-8	LB8	CGAGCACCATCTCGCT-8	-0.682021617889404	-0.574119210243225	5	Mesp1-expressing mesoderm progenitor	0.191354827	0.201855386	0.606789563
CGAGCACTCGTCTGCT-8	LB8	CGAGCACTCGTCTGCT-8	1.20679330825806	-5.67772912979126	9	Paraxial mesoderm	0	0	1
CGAGCACTCTTCATGT-8	LB8	CGAGCACTCTTCATGT-8	-3.87385773658752	-0.65629518032074	5	Mesp1-expressing mesoderm progenitor	0.064347579	0.115189633	0.820462849
CGAGCCAAGGCCCTTG-8	LB8	CGAGCCAAGGCCCTTG-8	-0.376007705926895	-1.08610546588898	5	Mesp1-expressing mesoderm progenitor	0.184775719	0.292097343	0.523126906
CGAGCCACAGCTGCTG-8	LB8	CGAGCCACAGCTGCTG-8	-9.35474109649658	2.22386980056763	4	Neuromesodermal progenitor	0.088895476	0.151751307	0.759353258
CGAGCCAGTCCGTCAG-8	LB8	CGAGCCAGTCCGTCAG-8	1.05829548835754	-3.34409165382385	5	Mesp1-expressing mesoderm progenitor	0.210684436	0.421273567	0.368041909
CGAGCCATCCCTAACC-8	LB8	CGAGCCATCCCTAACC-8	1.93353521823883	-3.60504412651062	8	Second heart field	0	1	0
CGATCGGGTCAATGTC-8	LB8	CGATCGGGTCAATGTC-8	6.23244762420654	0.0517465658485889	11	First heart field	1	0	0
CGATCGGGTCCGACGT-8	LB8	CGATCGGGTCCGACGT-8	-6.78915357589722	1.6812846660614	4	Neuromesodermal progenitor	0.054668959	0.085632106	0.859699091
CGATCGGGTGGTAACG-8	LB8	CGATCGGGTGGTAACG-8	6.29477977752686	0.126574084162712	11	First heart field	1	0	0
CGATGGCAGAGCTGGT-8	LB8	CGATGGCAGAGCTGGT-8	0.560486376285553	-6.81232786178589	9	Paraxial mesoderm	0	0	1
CGATGTAAGAATCTCC-8	LB8	CGATGTAAGAATCTCC-8	1.06591534614563	-5.99677133560181	9	Paraxial mesoderm	0	0	1
CGATGTAAGCGTCAAG-8	LB8	CGATGTAAGCGTCAAG-8	-3.75552034378052	-2.54351210594177	6	Paraxial mesoderm progenitor	0.042538741	0.073323231	0.884138118
CGATGTAAGTCCGTAT-8	LB8	CGATGTAAGTCCGTAT-8	-9.24613094329834	2.15127658843994	4	Neuromesodermal progenitor	0.08467962	0.191352934	0.723967641
CGATGTATCGCAAACT-8	LB8	CGATGTATCGCAAACT-8	-8.96662139892578	1.90523755550385	4	Neuromesodermal progenitor	0.081163725	0.131317374	0.787518923
CGATTGAAGCTAGTCT-8	LB8	CGATTGAAGCTAGTCT-8	2.40748834609985	-4.27111864089966	8	Second heart field	0	1	0
CGATTGACACCAGGCT-8	LB8	CGATTGACACCAGGCT-8	-1.18253636360168	-4.56559181213379	9	Paraxial mesoderm	0	0	1
CGATTGACAGACACTT-8	LB8	CGATTGACAGACACTT-8	0.979803800582886	-2.82102012634277	8	Second heart field	0	1	0
CGATTGAGTCAGAATA-8	LB8	CGATTGAGTCAGAATA-8	0.350477278232574	-2.51167702674866	5	Mesp1-expressing mesoderm progenitor	0.006305712	0.876453203	0.117241036
CGCCAAGAGAGGTTGC-8	LB8	CGCCAAGAGAGGTTGC-8	-2.63358998298645	0.608850061893463	5	Mesp1-expressing mesoderm progenitor	0.138247803	0.15190094	0.709851235
CGCCAAGAGTCGAGTG-8	LB8	CGCCAAGAGTCGAGTG-8	3.52561855316162	1.08499157428741	5	Mesp1-expressing mesoderm progenitor	0.59068978	0.222082341	0.187227683
CGCCAAGTCCGTTGCT-8	LB8	CGCCAAGTCCGTTGCT-8	-0.513722658157349	-3.50337505340576	5	Mesp1-expressing mesoderm progenitor	0.070834179	0.209162809	0.720002953
CGCGGTAAGCTAAGAT-8	LB8	CGCGGTAAGCTAAGAT-8	2.80626583099365	-0.0341276563704014	5	Mesp1-expressing mesoderm progenitor	0.645137823	0.318304288	0.036557851
CGCGGTAAGTGCGATG-8	LB8	CGCGGTAAGTGCGATG-8	4.19823360443115	2.60743951797485	12	First heart field	1	0	0
CGCGGTACAATTCCTT-8	LB8	CGCGGTACAATTCCTT-8	-3.85948705673218	-2.18965935707092	6	Paraxial mesoderm progenitor	0.078636452	0.159199907	0.762163705
CGCGTTTAGTTAGCGG-8	LB8	CGCGTTTAGTTAGCGG-8	-9.28878498077393	2.23132967948914	4	Neuromesodermal progenitor	0.10038781	0.155569109	0.744042977
CGCGTTTCAAACGCGA-8	LB8	CGCGTTTCAAACGCGA-8	0.252355098724365	-4.94868278503418	9	Paraxial mesoderm	0	0	1
CGCGTTTGTGACTACT-8	LB8	CGCGTTTGTGACTACT-8	-1.86376237869263	-1.94149255752563	5	Mesp1-expressing mesoderm progenitor	0.131545062	0.28187857	0.586576275
CGCGTTTTCATTTGGG-8	LB8	CGCGTTTTCATTTGGG-8	1.49617910385132	-7.34340810775757	10	Paraxial mesoderm	0	0	1
CGCTATCAGTCTCCTC-8	LB8	CGCTATCAGTCTCCTC-8	0.493875652551651	-3.22410011291504	5	Mesp1-expressing mesoderm progenitor	0.09445621	0.362966596	0.542577056
CGCTATCCACACCGAC-8	LB8	CGCTATCCACACCGAC-8	2.84399056434631	-4.58929491043091	8	Second heart field	0	1	0
CGCTATCGTTTGTTGG-8	LB8	CGCTATCGTTTGTTGG-8	4.33388948440552	1.77171766757965	12	First heart field	1	0	0
CGCTGGAAGTCCCACG-8	LB8	CGCTGGAAGTCCCACG-8	-0.307078212499619	-1.03042721748352	5	Mesp1-expressing mesoderm progenitor	0.15710271	0.303009004	0.539888204
CGCTGGACAAAGTCAA-8	LB8	CGCTGGACAAAGTCAA-8	-2.83758306503296	-2.86183953285217	9	Paraxial mesoderm	0	0	1
CGCTGGACAAGCGTAG-8	LB8	CGCTGGACAAGCGTAG-8	1.90223515033722	-4.10742616653442	8	Second heart field	0	1	0
CGCTGGACATGTAAGA-8	LB8	CGCTGGACATGTAAGA-8	1.88466358184814	-3.86601996421814	8	Second heart field	0	1	0
CGCTTCAAGAAACGCC-8	LB8	CGCTTCAAGAAACGCC-8	0.582844734191895	-2.96066284179688	5	Mesp1-expressing mesoderm progenitor	0.224776745	0.333130236	0.442092878
CGCTTCAAGGAATTAC-8	LB8	CGCTTCAAGGAATTAC-8	0.452530175447464	-5.96986675262451	9	Paraxial mesoderm	0	0	1
CGCTTCAAGGGTTTCT-8	LB8	CGCTTCAAGGGTTTCT-8	-1.29913878440857	-5.68631315231323	9	Paraxial mesoderm	0	0	1
CGCTTCACAGTTCATG-8	LB8	CGCTTCACAGTTCATG-8	-6.8386664390564	1.52798044681549	4	Neuromesodermal progenitor	0.047793006	0.090090701	0.862116679
CGCTTCATCACTATTC-8	LB8	CGCTTCATCACTATTC-8	-5.02358198165894	-3.58411574363708	6	Paraxial mesoderm progenitor	0.024296343	0.060045665	0.915658103
CGCTTCATCGGATGGA-8	LB8	CGCTTCATCGGATGGA-8	-3.76706957817078	-4.46063470840454	6	Paraxial mesoderm progenitor	0.014483217	0.040005806	0.945511019
CGCTTCATCTCGCTTG-8	LB8	CGCTTCATCTCGCTTG-8	5.70211935043335	-0.691301465034485	8	Second heart field	0	1	0
CGGACACAGTCACGCC-8	LB8	CGGACACAGTCACGCC-8	1.64022791385651	-0.987395346164703	5	Mesp1-expressing mesoderm progenitor	0.473138706	0.273378537	0.253482492
CGGACACTCAAGATCC-8	LB8	CGGACACTCAAGATCC-8	-4.37545394897461	-4.09194707870483	6	Paraxial mesoderm progenitor	0.023355113	0.062683492	0.913961478
CGGACGTCAAGCCTAT-8	LB8	CGGACGTCAAGCCTAT-8	-6.90290021896362	-0.0433200970292091	4	Neuromesodermal progenitor	0.041432926	0.082576431	0.875990949
CGGACGTCAAGGTGTG-8	LB8	CGGACGTCAAGGTGTG-8	2.23708391189575	0.0151235442608595	5	Mesp1-expressing mesoderm progenitor	0.760866653	0.140604891	0.098528305
CGGACGTCAGTAGAGC-8	LB8	CGGACGTCAGTAGAGC-8	1.06811738014221	-7.71367263793945	10	Paraxial mesoderm	0	0	1
CGGACGTTCCTCTAGC-8	LB8	CGGACGTTCCTCTAGC-8	-0.0125605333596468	-3.85148429870605	5	Mesp1-expressing mesoderm progenitor	0.091960952	0.22025702	0.687781989
CGGACGTTCCTTTCTC-8	LB8	CGGACGTTCCTTTCTC-8	-3.00448966026306	-0.994568765163422	4	Neuromesodermal progenitor	0.120209097	0.186342449	0.693448679
CGGACTGAGACTCGGA-8	LB8	CGGACTGAGACTCGGA-8	6.32799386978149	0.639607548713684	5	Mesp1-expressing mesoderm progenitor	1	0	0
CGGACTGTCTCGATGA-8	LB8	CGGACTGTCTCGATGA-8	6.09685659408569	-0.388942837715149	11	First heart field	1	0	0
CGGAGCTCAACCGCCA-8	LB8	CGGAGCTCAACCGCCA-8	-9.32552528381348	2.23108339309692	4	Neuromesodermal progenitor	0.095342195	0.150386586	0.754271156
CGGAGCTGTAGCTAAA-8	LB8	CGGAGCTGTAGCTAAA-8	1.31455016136169	-3.59830474853516	5	Mesp1-expressing mesoderm progenitor	0.158254911	0.45206102	0.389683936
CGGAGCTGTCCAACTA-8	LB8	CGGAGCTGTCCAACTA-8	-6.50404644012451	3.64894771575928	4	Neuromesodermal progenitor	0.066472455	0.104845513	0.828682335
CGGAGCTTCATCGATG-8	LB8	CGGAGCTTCATCGATG-8	0.415080279111862	-5.22348022460938	9	Paraxial mesoderm	0	0	1
CGGAGTCGTTCCAACA-8	LB8	CGGAGTCGTTCCAACA-8	2.52331399917603	-5.15463495254517	8	Second heart field	0	1	0
CGGCTAGAGTCTTGCA-8	LB8	CGGCTAGAGTCTTGCA-8	0.255056262016296	-5.63904714584351	9	Paraxial mesoderm	0	0	1
CGGCTAGTCGGTGTTA-8	LB8	CGGCTAGTCGGTGTTA-8	0.367092102766037	-3.77998733520508	8	Second heart field	0	1	0
CGGCTAGTCTAGCACA-8	LB8	CGGCTAGTCTAGCACA-8	7.29304695129395	1.54612100124359	11	First heart field	1	0	0
CGGGTCACATTGGGCC-8	LB8	CGGGTCACATTGGGCC-8	1.73784101009369	-0.695127606391907	5	Mesp1-expressing mesoderm progenitor	0.542972899	0.222011806	0.235015011
CGGGTCAGTGATGATA-8	LB8	CGGGTCAGTGATGATA-8	-2.66746306419373	-1.98073172569275	9	Paraxial mesoderm	0	0	1
CGGTTAACATTACGAC-8	LB8	CGGTTAACATTACGAC-8	2.68699193000793	-5.90284061431885	8	Second heart field	0	1	0
CGGTTAAGTTCGAATC-8	LB8	CGGTTAAGTTCGAATC-8	0.371794700622559	-0.762758731842041	5	Mesp1-expressing mesoderm progenitor	0.463362565	0.257579142	0.279058072
CGTAGCGCATTATCTC-8	LB8	CGTAGCGCATTATCTC-8	-9.1657304763794	2.13671517372131	4	Neuromesodermal progenitor	0.086159102	0.158800179	0.755040512
CGTAGCGGTATTCGTG-8	LB8	CGTAGCGGTATTCGTG-8	-2.41827487945557	-2.57726049423218	5	Mesp1-expressing mesoderm progenitor	0.092441387	0.137052274	0.770506277
CGTAGCGTCAACCAAC-8	LB8	CGTAGCGTCAACCAAC-8	-9.21930980682373	2.2926766872406	4	Neuromesodermal progenitor	0.105278155	0.163411048	0.731310758
CGTAGCGTCCGCGTTT-8	LB8	CGTAGCGTCCGCGTTT-8	-9.23136043548584	2.25409626960754	4	Neuromesodermal progenitor	0.086814541	0.133290576	0.779894909
CGTAGCGTCTTCGGTC-8	LB8	CGTAGCGTCTTCGGTC-8	-6.74879169464111	1.77747750282288	4	Neuromesodermal progenitor	0.100562405	0.106442333	0.792995292
CGTCACTAGACAAAGG-8	LB8	CGTCACTAGACAAAGG-8	-0.450301349163055	-0.76059502363205	5	Mesp1-expressing mesoderm progenitor	0.14282935	0.202196714	0.65497351
CGTCACTCATGTTGAC-8	LB8	CGTCACTCATGTTGAC-8	1.7558890581131	-6.34209823608398	9	Paraxial mesoderm	0	0	1
CGTCACTGTCAAACTC-8	LB8	CGTCACTGTCAAACTC-8	-0.738578617572784	-1.12731921672821	5	Mesp1-expressing mesoderm progenitor	0.215001877	0.254537313	0.530460682
CGTCAGGAGAGTAATC-8	LB8	CGTCAGGAGAGTAATC-8	-2.40853309631348	-3.41516399383545	9	Paraxial mesoderm	0	0	1
CGTCAGGAGCTAACAA-8	LB8	CGTCAGGAGCTAACAA-8	6.24056768417358	-0.0031038960441947	11	First heart field	1	0	0
CGTCAGGCAACGATCT-8	LB8	CGTCAGGCAACGATCT-8	5.62384796142578	0.168329238891602	11	First heart field	1	0	0
CGTCAGGGTCGCTTTC-8	LB8	CGTCAGGGTCGCTTTC-8	5.84994220733643	-0.323032170534134	8	Second heart field	0	1	0
CGTCAGGGTTAAGATG-8	LB8	CGTCAGGGTTAAGATG-8	3.03797268867493	-3.79439115524292	8	Second heart field	0	1	0
CGTCAGGTCTTCATGT-8	LB8	CGTCAGGTCTTCATGT-8	-9.28229999542236	2.36868214607239	4	Neuromesodermal progenitor	0.100860904	0.149929432	0.7492096
CGTCCATAGAAGGACA-8	LB8	CGTCCATAGAAGGACA-8	2.21344614028931	-3.65101337432861	8	Second heart field	0	1	0
CGTCCATAGACAGACC-8	LB8	CGTCCATAGACAGACC-8	-9.2858247756958	2.09938669204712	4	Neuromesodermal progenitor	0.057667333	0.089474004	0.852858673
CGTCCATCAAGACGTG-8	LB8	CGTCCATCAAGACGTG-8	0.0974145755171776	-4.00453996658325	8	Second heart field	0	1	0
CGTCCATCATTTCACT-8	LB8	CGTCCATCATTTCACT-8	-6.8840503692627	1.01209199428558	4	Neuromesodermal progenitor	0.058236656	0.099759605	0.842003981
CGTCTACAGTCCGGTC-8	LB8	CGTCTACAGTCCGGTC-8	-9.15901756286621	2.01632070541382	4	Neuromesodermal progenitor	0.086483734	0.130660404	0.782855914
CGTCTACGTACGACCC-8	LB8	CGTCTACGTACGACCC-8	0.933234572410583	-5.85872220993042	9	Paraxial mesoderm	0	0	1
CGTCTACGTAGGCATG-8	LB8	CGTCTACGTAGGCATG-8	-4.01027774810791	-1.75112175941467	6	Paraxial mesoderm progenitor	0.107316651	0.237224841	0.655458516
CGTCTACGTCATATCG-8	LB8	CGTCTACGTCATATCG-8	2.65732073783875	-5.14155387878418	8	Second heart field	0	1	0
CGTGAGCAGCGATATA-8	LB8	CGTGAGCAGCGATATA-8	-6.81263637542725	-0.432322859764099	4	Neuromesodermal progenitor	0.034983201	0.068879544	0.89613744
CGTGTCTAGGCTAGAC-8	LB8	CGTGTCTAGGCTAGAC-8	-0.981048226356506	-1.86479532718658	5	Mesp1-expressing mesoderm progenitor	0.133303581	0.238210082	0.628486166
CGTGTCTTCCTGCTTG-8	LB8	CGTGTCTTCCTGCTTG-8	4.15407228469849	-2.13545513153076	8	Second heart field	0	1	0
CGTTAGAAGCGCCTTG-8	LB8	CGTTAGAAGCGCCTTG-8	6.34180879592896	0.0204720534384251	11	First heart field	1	0	0
CGTTAGAGTACCGCTG-8	LB8	CGTTAGAGTACCGCTG-8	-8.72776699066162	4.09640645980835	4	Neuromesodermal progenitor	0.053445849	0.093600233	0.852954306
CGTTAGAGTTGCGTTA-8	LB8	CGTTAGAGTTGCGTTA-8	1.84165334701538	-0.438173621892929	5	Mesp1-expressing mesoderm progenitor	0.543144878	0.382713619	0.074141456
CGTTAGATCCTCAATT-8	LB8	CGTTAGATCCTCAATT-8	-8.68796348571777	2.04671788215637	4	Neuromesodermal progenitor	0.090841714	0.103052601	0.806105731
CGTTCTGCATGTCTCC-8	LB8	CGTTCTGCATGTCTCC-8	0.314415514469147	-5.72176265716553	9	Paraxial mesoderm	0	0	1
CGTTCTGGTGCCTGTG-8	LB8	CGTTCTGGTGCCTGTG-8	0.267221182584763	-5.56052684783936	9	Paraxial mesoderm	0	0	1
CGTTCTGTCGGATGTT-8	LB8	CGTTCTGTCGGATGTT-8	2.54526448249817	-6.12546730041504	8	Second heart field	0	1	0
CTAACTTGTAAAGGAG-8	LB8	CTAACTTGTAAAGGAG-8	-9.29724884033203	2.15619206428528	4	Neuromesodermal progenitor	0.090060808	0.1708127	0.73912635
CTAAGACCACGGCTAC-8	LB8	CTAAGACCACGGCTAC-8	1.42930126190186	-3.37834191322327	8	Second heart field	0	1	0
CTAAGACTCCACGTTC-8	LB8	CTAAGACTCCACGTTC-8	-5.39080095291138	-3.35719442367554	6	Paraxial mesoderm progenitor	0.023003615	0.057970874	0.919025582
CTAAGACTCCCATTAT-8	LB8	CTAAGACTCCCATTAT-8	6.12857294082642	0.0759429037570953	11	First heart field	1	0	0
CTACACCGTTCCCTTG-8	LB8	CTACACCGTTCCCTTG-8	-1.29114890098572	-1.45097744464874	5	Mesp1-expressing mesoderm progenitor	0.114228167	0.237788938	0.647982903
CTACACCTCCTTTCGG-8	LB8	CTACACCTCCTTTCGG-8	2.67115545272827	-1.4233295917511	5	Mesp1-expressing mesoderm progenitor	0.771192654	0.172450218	0.056357049
CTACACCTCTACTTAC-8	LB8	CTACACCTCTACTTAC-8	-1.29520618915558	-0.633834302425385	5	Mesp1-expressing mesoderm progenitor	0.156144112	0.191938763	0.651917105
CTACATTAGAGGTAGA-8	LB8	CTACATTAGAGGTAGA-8	0.664846122264862	-5.25160837173462	9	Paraxial mesoderm	0	0	1
CTACATTCAGGTCTCG-8	LB8	CTACATTCAGGTCTCG-8	-2.36633086204529	0.0274641066789627	5	Mesp1-expressing mesoderm progenitor	0.106280437	0.177082129	0.716637617
CTACATTTCAAGGCTT-8	LB8	CTACATTTCAAGGCTT-8	-9.14633178710938	2.14686346054077	4	Neuromesodermal progenitor	0.087461587	0.15085905	0.761679411
CTACATTTCCACGTGG-8	LB8	CTACATTTCCACGTGG-8	0.354288458824158	-4.32323169708252	9	Paraxial mesoderm	0	0	1
CTACATTTCCACGTTC-8	LB8	CTACATTTCCACGTTC-8	-2.22357630729675	-3.32837224006653	9	Paraxial mesoderm	0	0	1
CTACCCAAGAGTACCG-8	LB8	CTACCCAAGAGTACCG-8	-0.646163642406464	0.445674270391464	5	Mesp1-expressing mesoderm progenitor	0.217200545	0.221475061	0.561324
CTACCCATCATGTCCC-8	LB8	CTACCCATCATGTCCC-8	4.34683895111084	0.908591389656067	12	First heart field	1	0	0
CTACGTCGTCATATGC-8	LB8	CTACGTCGTCATATGC-8	-0.448897272348404	-3.92014479637146	9	Paraxial mesoderm	0	0	1
CTAGAGTCACTTGGAT-8	LB8	CTAGAGTCACTTGGAT-8	-0.724270343780518	-3.64254546165466	5	Mesp1-expressing mesoderm progenitor	0.055395946	0.125813155	0.81879098
CTAGAGTGTCACTTCC-8	LB8	CTAGAGTGTCACTTCC-8	-9.33497619628906	2.20327019691467	4	Neuromesodermal progenitor	0.084853137	0.153316673	0.761830302
CTAGAGTTCCAGATCA-8	LB8	CTAGAGTTCCAGATCA-8	-9.32571029663086	2.37005996704102	4	Neuromesodermal progenitor	0.09314264	0.157913585	0.748943832
CTAGCCTCATCTCGCT-8	LB8	CTAGCCTCATCTCGCT-8	2.58220410346985	-5.0964207649231	8	Second heart field	0	1	0
CTAGCCTTCACCGGGT-8	LB8	CTAGCCTTCACCGGGT-8	2.02153539657593	-0.470648616552353	5	Mesp1-expressing mesoderm progenitor	0.429684231	0.385553971	0.184761631
CTAGCCTTCGATCCCT-8	LB8	CTAGCCTTCGATCCCT-8	2.77346014976501	-3.24005913734436	8	Second heart field	0	1	0
CTAGCCTTCTATCCCG-8	LB8	CTAGCCTTCTATCCCG-8	6.56614589691162	0.295509517192841	11	First heart field	1	0	0
CTAGCCTTCTGCGTAA-8	LB8	CTAGCCTTCTGCGTAA-8	-7.05069875717163	3.43596267700195	4	Neuromesodermal progenitor	0.060916543	0.098404992	0.840678802
CTAGTGAAGATGCGAC-8	LB8	CTAGTGAAGATGCGAC-8	2.16826510429382	-7.69813060760498	10	Paraxial mesoderm	0	0	1
CTAGTGATCGCTTGTC-8	LB8	CTAGTGATCGCTTGTC-8	2.72749876976013	-5.47372102737427	8	Second heart field	0	1	0
CTCACACAGCTAAACA-8	LB8	CTCACACAGCTAAACA-8	3.26790380477905	0.15977118909359	12	First heart field	1	0	0
CTCACACAGGGTCGAT-8	LB8	CTCACACAGGGTCGAT-8	7.96869516372681	0.201133519411087	11	First heart field	1	0	0
CTCACACCATCCTAGA-8	LB8	CTCACACCATCCTAGA-8	-0.50937020778656	-0.301877081394196	5	Mesp1-expressing mesoderm progenitor	0.218594862	0.24255043	0.538854559
CTCACACGTAAACCTC-8	LB8	CTCACACGTAAACCTC-8	0.350544899702072	-4.51854085922241	9	Paraxial mesoderm	0	0	1
CTCACACGTTCCACGG-8	LB8	CTCACACGTTCCACGG-8	1.63506734371185	0.354991048574448	5	Mesp1-expressing mesoderm progenitor	0.540864456	0.183721451	0.275413769
CTCACACTCTACCTGC-8	LB8	CTCACACTCTACCTGC-8	-1.96851003170013	-2.66459155082703	5	Mesp1-expressing mesoderm progenitor	0.059939279	0.133882482	0.806178076
CTCAGAAAGCCACTAT-8	LB8	CTCAGAAAGCCACTAT-8	-1.4103010892868	-4.54352712631226	9	Paraxial mesoderm	0	0	1
CTCAGAAGTCCGTCAG-8	LB8	CTCAGAAGTCCGTCAG-8	-9.2703971862793	2.21302151679993	4	Neuromesodermal progenitor	0.082188937	0.216636416	0.701175007
CTCAGAATCGTTGACA-8	LB8	CTCAGAATCGTTGACA-8	-6.1030912399292	-2.86079621315002	6	Paraxial mesoderm progenitor	0.036113315	0.076769584	0.88711735
CTCATTACATGAACCT-8	LB8	CTCATTACATGAACCT-8	3.69600343704224	1.05160868167877	12	First heart field	1	0	0
CTCATTACATTTCAGG-8	LB8	CTCATTACATTTCAGG-8	2.5233736038208	-6.39471912384033	8	Second heart field	0	0	1
CTCATTAGTAGGCATG-8	LB8	CTCATTAGTAGGCATG-8	5.35969352722168	-0.322861552238464	5	Mesp1-expressing mesoderm progenitor	0.608409267	0.294412874	0.097177725
CTCCTAGCAGATCCAT-8	LB8	CTCCTAGCAGATCCAT-8	-0.613117337226868	-0.452257066965103	5	Mesp1-expressing mesoderm progenitor	0.197887678	0.216417821	0.585694081
CTCCTAGCAGGTCGTC-8	LB8	CTCCTAGCAGGTCGTC-8	-1.06445646286011	0.091108925640583	5	Mesp1-expressing mesoderm progenitor	0.206748304	0.240802354	0.552448762
CTCCTAGGTCATACTG-8	LB8	CTCCTAGGTCATACTG-8	-3.98268389701843	-1.90119898319244	4	Neuromesodermal progenitor	0.0848668	0.204941144	0.710192281
CTCCTAGTCTACTTAC-8	LB8	CTCCTAGTCTACTTAC-8	2.6815664768219	-4.11965751647949	8	Second heart field	0	1	0
CTCGAAAAGCGTTCCG-8	LB8	CTCGAAAAGCGTTCCG-8	0.101344898343086	-5.62492752075195	9	Paraxial mesoderm	0	0	1
CTCGAGGAGCCAGTAG-8	LB8	CTCGAGGAGCCAGTAG-8	-1.04406869411469	-3.53619575500488	5	Mesp1-expressing mesoderm progenitor	0.030104029	0.172434131	0.797461804
CTCGGAGGTGGGTCAA-8	LB8	CTCGGAGGTGGGTCAA-8	-3.16911292076111	-4.15176057815552	5	Mesp1-expressing mesoderm progenitor	0.015419881	0.073741655	0.910838516
CTCGGAGTCCAAAGTC-8	LB8	CTCGGAGTCCAAAGTC-8	-1.98977792263031	-3.47712922096252	5	Mesp1-expressing mesoderm progenitor	0.047098111	0.141786045	0.811115744
CTCGGGACACTATCTT-8	LB8	CTCGGGACACTATCTT-8	2.2987494468689	-4.22472810745239	8	Second heart field	0	1	0
CTCGGGATCTACCAGA-8	LB8	CTCGGGATCTACCAGA-8	-9.28842735290527	2.12134552001953	4	Neuromesodermal progenitor	0.081586158	0.159669923	0.758743911
CTCGGGATCTCACATT-8	LB8	CTCGGGATCTCACATT-8	-8.91510772705078	1.88876760005951	4	Neuromesodermal progenitor	0.089263653	0.14872464	0.762011668
CTCGTACAGAACAACT-8	LB8	CTCGTACAGAACAACT-8	-2.51532888412476	-3.17613887786865	9	Paraxial mesoderm	0	0	1
CTCGTACCAAGCCGTC-8	LB8	CTCGTACCAAGCCGTC-8	-6.41660118103027	0.486137926578522	4	Neuromesodermal progenitor	0.107415712	0.112117584	0.780466733
CTCGTACCATATGGTC-8	LB8	CTCGTACCATATGGTC-8	-9.32558250427246	2.18915057182312	4	Neuromesodermal progenitor	0.091696956	0.145063369	0.763239574
CTCGTCAAGCGCTCCA-8	LB8	CTCGTCAAGCGCTCCA-8	-7.30859708786011	3.58591532707214	4	Neuromesodermal progenitor	0.060835274	0.099814697	0.839350382
CTCGTCAAGTTAACGA-8	LB8	CTCGTCAAGTTAACGA-8	-2.13133001327515	-2.41262722015381	5	Mesp1-expressing mesoderm progenitor	0.089661551	0.218138713	0.69219974
CTCGTCATCAGTTTGG-8	LB8	CTCGTCATCAGTTTGG-8	1.39401745796204	-5.95285415649414	9	Paraxial mesoderm	0	0	1
CTCGTCATCGTGACAT-8	LB8	CTCGTCATCGTGACAT-8	6.56443500518799	-0.498119711875916	11	First heart field	1	0	0
CTCTAATAGGCTATCT-8	LB8	CTCTAATAGGCTATCT-8	-3.01614332199097	-2.79277753829956	6	Paraxial mesoderm progenitor	0.040972158	0.083511769	0.875516218
CTCTAATCACGACTCG-8	LB8	CTCTAATCACGACTCG-8	2.41362714767456	0.466722846031189	5	Mesp1-expressing mesoderm progenitor	0.682546482	0.149500914	0.167952415
CTCTAATTCAATCTCT-8	LB8	CTCTAATTCAATCTCT-8	-0.282599359750748	-1.89837372303009	5	Mesp1-expressing mesoderm progenitor	0.169511844	0.301504576	0.528983516
CTCTAATTCACAACGT-8	LB8	CTCTAATTCACAACGT-8	1.7268807888031	-5.03503465652466	9	Paraxial mesoderm	0	0	1
CTCTAATTCTGCCAGG-8	LB8	CTCTAATTCTGCCAGG-8	-0.667413830757141	-1.73781359195709	5	Mesp1-expressing mesoderm progenitor	0.1319371	0.304185186	0.563877654
CTCTACGAGATGGGTC-8	LB8	CTCTACGAGATGGGTC-8	-6.90861225128174	1.68199813365936	4	Neuromesodermal progenitor	0.05113117	0.096043104	0.852825995
CTCTACGAGGCGACAT-8	LB8	CTCTACGAGGCGACAT-8	6.18765926361084	-0.00296106259338558	11	First heart field	1	0	0
CTCTACGGTTCCGGCA-8	LB8	CTCTACGGTTCCGGCA-8	2.8596248626709	-2.74862122535706	8	Second heart field	0	1	0
CTCTGGTAGCACCGTC-8	LB8	CTCTGGTAGCACCGTC-8	-6.78949356079102	-0.00738268997520208	4	Neuromesodermal progenitor	0.034790394	0.07256414	0.892645659
CTCTGGTCAACGCACC-8	LB8	CTCTGGTCAACGCACC-8	1.56568622589111	-5.61637449264526	9	Paraxial mesoderm	0	0	1
CTCTGGTCAATGGAGC-8	LB8	CTCTGGTCAATGGAGC-8	-5.30498552322388	-2.51629686355591	6	Paraxial mesoderm progenitor	0.044461971	0.087634149	0.867904049
CTCTGGTGTCTCGTTC-8	LB8	CTCTGGTGTCTCGTTC-8	-9.33085346221924	2.28319144248962	4	Neuromesodermal progenitor	0.097577142	0.15327962	0.749143269
CTCTGGTTCCTGTACC-8	LB8	CTCTGGTTCCTGTACC-8	6.34031581878662	0.349306643009186	11	First heart field	1	0	0
CTGAAACAGTACGTAA-8	LB8	CTGAAACAGTACGTAA-8	6.04511165618896	0.00143952935468405	11	First heart field	1	0	0
CTGAAGTAGAGTACAT-8	LB8	CTGAAGTAGAGTACAT-8	0.269583970308304	-2.76825332641602	5	Mesp1-expressing mesoderm progenitor	0.148945099	0.292698168	0.558356662
CTGAAGTAGCCCAGCT-8	LB8	CTGAAGTAGCCCAGCT-8	-6.78893709182739	1.04853653907776	4	Neuromesodermal progenitor	0.044708557	0.086133057	0.869158759
CTGAAGTAGGAGTTGC-8	LB8	CTGAAGTAGGAGTTGC-8	-1.3078066110611	-0.550178468227386	5	Mesp1-expressing mesoderm progenitor	0.15586487	0.187100029	0.657034935
CTGAAGTCAGGATCGA-8	LB8	CTGAAGTCAGGATCGA-8	-0.244205087423325	-0.814411997795105	5	Mesp1-expressing mesoderm progenitor	0.215963326	0.280642279	0.503394369
CTGAAGTTCAGTCCCT-8	LB8	CTGAAGTTCAGTCCCT-8	1.7937673330307	-6.32534837722778	9	Paraxial mesoderm	0	0	1
CTGAAGTTCCTGTAGA-8	LB8	CTGAAGTTCCTGTAGA-8	7.51461219787598	1.80432379245758	11	First heart field	1	0	0
CTGATAGCAGCTCGCA-8	LB8	CTGATAGCAGCTCGCA-8	-8.59835243225098	1.42916262149811	4	Neuromesodermal progenitor	0.089194329	0.145490274	0.765315409
CTGATAGTCAGGCAAG-8	LB8	CTGATAGTCAGGCAAG-8	-6.64764785766602	0.361766666173935	4	Neuromesodermal progenitor	0.038790193	0.080197997	0.881011908
CTGATCCAGGACTGGT-8	LB8	CTGATCCAGGACTGGT-8	0.444762825965881	-3.24717426300049	5	Mesp1-expressing mesoderm progenitor	0.151029598	0.3036295	0.545340819
CTGATCCGTTATCGGT-8	LB8	CTGATCCGTTATCGGT-8	0.916556775569916	-5.62402200698853	9	Paraxial mesoderm	0	0	1
CTGATCCTCGCGGATC-8	LB8	CTGATCCTCGCGGATC-8	-4.36582231521606	-1.82270109653473	4	Neuromesodermal progenitor	0.088172021	0.167793567	0.74403469
CTGCCTACACCCAGTG-8	LB8	CTGCCTACACCCAGTG-8	0.358056455850601	-5.122962474823	9	Paraxial mesoderm	0	0	1
CTGCCTATCCTCAACC-8	LB8	CTGCCTATCCTCAACC-8	-0.958262145519257	-4.36926984786987	9	Paraxial mesoderm	0	0	1
CTGCCTATCTAACGGT-8	LB8	CTGCCTATCTAACGGT-8	-7.13651275634766	2.24970269203186	4	Neuromesodermal progenitor	0.056779543	0.098173386	0.845047377
CTGCGGATCATGCATG-8	LB8	CTGCGGATCATGCATG-8	-0.32395526766777	-2.0978274345398	5	Mesp1-expressing mesoderm progenitor	0.089333006	0.261676449	0.648990428
CTGCTGTGTAGATTAG-8	LB8	CTGCTGTGTAGATTAG-8	6.38173675537109	0.46269103884697	11	First heart field	1	0	0
CTGGTCTGTCCAACTA-8	LB8	CTGGTCTGTCCAACTA-8	-9.26394462585449	2.27370429039001	4	Neuromesodermal progenitor	0.088581468	0.144684501	0.766733849
CTGGTCTTCCTGCTTG-8	LB8	CTGGTCTTCCTGCTTG-8	0.743718922138214	-0.263034850358963	5	Mesp1-expressing mesoderm progenitor	0.347836919	0.196021135	0.456141743
CTGTGCTAGACAAAGG-8	LB8	CTGTGCTAGACAAAGG-8	3.56229996681213	-6.6653881072998	10	Paraxial mesoderm	0	0	1
CTGTGCTGTTAGATGA-8	LB8	CTGTGCTGTTAGATGA-8	2.62244248390198	-4.95921802520752	8	Second heart field	0	1	0
CTGTTTACAAAGCAAT-8	LB8	CTGTTTACAAAGCAAT-8	2.76669263839722	-4.35054492950439	8	Second heart field	0	1	0
CTGTTTACACAGAGGT-8	LB8	CTGTTTACACAGAGGT-8	1.96194648742676	-0.482448309659958	5	Mesp1-expressing mesoderm progenitor	0.565247203	0.40594015	0.028812617
CTGTTTAGTCTCACCT-8	LB8	CTGTTTAGTCTCACCT-8	1.95502126216888	-5.25262117385864	8	Second heart field	0	1	0
CTGTTTAGTGAAAGAG-8	LB8	CTGTTTAGTGAAAGAG-8	0.925563275814056	-3.11888408660889	8	Second heart field	0	1	0
CTTAACTGTAAGTGGC-8	LB8	CTTAACTGTAAGTGGC-8	1.74912428855896	-0.940927445888519	5	Mesp1-expressing mesoderm progenitor	0.518952808	0.230180248	0.250866691
CTTACCGCACAGCGTC-8	LB8	CTTACCGCACAGCGTC-8	-1.69528377056122	-4.20406675338745	5	Mesp1-expressing mesoderm progenitor	0.012104695	0.025599036	0.962296253
CTTACCGGTGCGATAG-8	LB8	CTTACCGGTGCGATAG-8	0.559719264507294	-3.92513394355774	8	Second heart field	0	1	0
CTTACCGTCCTTTCTC-8	LB8	CTTACCGTCCTTTCTC-8	1.18489241600037	-5.51535081863403	9	Paraxial mesoderm	0	0	1
CTTAGGAAGTTTCCTT-8	LB8	CTTAGGAAGTTTCCTT-8	3.71354079246521	2.78794574737549	12	First heart field	1	0	0
CTTAGGACAATTGCTG-8	LB8	CTTAGGACAATTGCTG-8	0.337364047765732	-2.56676697731018	5	Mesp1-expressing mesoderm progenitor	0.083195972	0.24355804	0.673245868
CTTCTCTAGCCTATGT-8	LB8	CTTCTCTAGCCTATGT-8	-10.650876045227	6.50999593734741	4	Neuromesodermal progenitor	0.081832387	0.148749197	0.76941836
CTTCTCTCAGACGCCT-8	LB8	CTTCTCTCAGACGCCT-8	2.26843810081482	-0.0690201073884964	5	Mesp1-expressing mesoderm progenitor	0.794917082	0.120347933	0.084734879
CTTCTCTTCGAATGCT-8	LB8	CTTCTCTTCGAATGCT-8	-3.50967741012573	-2.33925914764404	9	Paraxial mesoderm	0	0	1
CTTCTCTTCTCTTATG-8	LB8	CTTCTCTTCTCTTATG-8	-9.11580562591553	1.85340666770935	4	Neuromesodermal progenitor	0.086372479	0.139579993	0.774047418
CTTCTCTTCTTGCAAG-8	LB8	CTTCTCTTCTTGCAAG-8	-3.07715797424316	-1.69808053970337	5	Mesp1-expressing mesoderm progenitor	0.095375705	0.193522064	0.71110239
CTTGGCTAGTTTCCTT-8	LB8	CTTGGCTAGTTTCCTT-8	-0.439321517944336	-6.68179368972778	9	Paraxial mesoderm	0	0	1
CTTGGCTCACCGTTGG-8	LB8	CTTGGCTCACCGTTGG-8	5.59250164031982	-0.885643005371094	8	Second heart field	0	1	0
CTTGGCTCATCAGTAC-8	LB8	CTTGGCTCATCAGTAC-8	-0.490973889827728	-2.72035622596741	5	Mesp1-expressing mesoderm progenitor	0.103829731	0.21507813	0.681092117
CTTGGCTGTCATCGGC-8	LB8	CTTGGCTGTCATCGGC-8	-10.5955018997192	6.31446599960327	4	Neuromesodermal progenitor	0.069906784	0.110447093	0.819646043
CTTGGCTTCTATCGCC-8	LB8	CTTGGCTTCTATCGCC-8	-1.69519519805908	-1.78836488723755	5	Mesp1-expressing mesoderm progenitor	0.112678848	0.243277556	0.644043661
CTTTGCGCACGACTCG-8	LB8	CTTTGCGCACGACTCG-8	-7.12721729278564	0.840255975723267	4	Neuromesodermal progenitor	0.049297989	0.091996287	0.858706114
CTTTGCGCAGCCTTTC-8	LB8	CTTTGCGCAGCCTTTC-8	1.78782212734222	-4.01638555526733	8	Second heart field	0	1	0
CTTTGCGGTAGCAAAT-8	LB8	CTTTGCGGTAGCAAAT-8	-9.27267837524414	2.2295229434967	4	Neuromesodermal progenitor	0.090036145	0.138457233	0.771506559
CTTTGCGTCCAAATGC-8	LB8	CTTTGCGTCCAAATGC-8	-1.14530503749847	-3.78885316848755	9	Paraxial mesoderm	0	0	1
GAAACTCAGCAGACTG-8	LB8	GAAACTCAGCAGACTG-8	1.85574209690094	-0.656637668609619	5	Mesp1-expressing mesoderm progenitor	0.590167579	0.34450375	0.065328609
GAAACTCAGCTGATAA-8	LB8	GAAACTCAGCTGATAA-8	7.24272298812866	1.72007369995117	11	First heart field	1	0	0
GAAACTCGTCTGCCAG-8	LB8	GAAACTCGTCTGCCAG-8	-0.572616457939148	-0.310096889734268	5	Mesp1-expressing mesoderm progenitor	0.156918114	0.196289255	0.646792588
GAAACTCTCAACACCA-8	LB8	GAAACTCTCAACACCA-8	-0.675332605838776	-3.22899866104126	5	Mesp1-expressing mesoderm progenitor	0.020473597	0.204125421	0.775400924
GAAACTCTCCGTAGTA-8	LB8	GAAACTCTCCGTAGTA-8	0.354330450296402	0.202023357152939	5	Mesp1-expressing mesoderm progenitor	0.308507449	0.279254888	0.412237468
GAAATGAAGTTCGCAT-8	LB8	GAAATGAAGTTCGCAT-8	2.31470656394958	-7.53698444366455	10	Paraxial mesoderm	0	0	1
GAAATGAGTACCGTTA-8	LB8	GAAATGAGTACCGTTA-8	1.77164161205292	-4.78332853317261	8	Second heart field	0	1	0
GAAATGAGTTCAGACT-8	LB8	GAAATGAGTTCAGACT-8	-2.09640645980835	-4.85202741622925	6	Paraxial mesoderm progenitor	0.002969068	0.007790534	0.989240395
GAACATCGTGCATCTA-8	LB8	GAACATCGTGCATCTA-8	2.38461971282959	-3.96567440032959	8	Second heart field	0	1	0
GAACATCGTTCGAATC-8	LB8	GAACATCGTTCGAATC-8	1.17098200321198	-7.70523500442505	10	Paraxial mesoderm	0	0	1
GAACCTAAGAATAGGG-8	LB8	GAACCTAAGAATAGGG-8	1.78731882572174	-4.41310358047485	5	Mesp1-expressing mesoderm progenitor	0.153891184	0.261275655	0.584833085
GAACCTAAGGTGCACA-8	LB8	GAACCTAAGGTGCACA-8	3.00716066360474	0.242411822080612	12	First heart field	1	0	0
GAACCTAAGTTAACGA-8	LB8	GAACCTAAGTTAACGA-8	1.03021132946014	0.0275951158255339	5	Mesp1-expressing mesoderm progenitor	0.333882461	0.235381076	0.430736228
GAACCTAGTCCTCTTG-8	LB8	GAACCTAGTCCTCTTG-8	-8.5072660446167	1.27646243572235	4	Neuromesodermal progenitor	0.090550074	0.154332219	0.755118116
GAAGCAGAGCGCTCCA-8	LB8	GAAGCAGAGCGCTCCA-8	-8.86722946166992	1.65628504753113	4	Neuromesodermal progenitor	0.078320832	0.208504507	0.713174436
GAAGCAGTCCAGATCA-8	LB8	GAAGCAGTCCAGATCA-8	-9.07576179504395	1.949174284935	4	Neuromesodermal progenitor	0.086196814	0.15287278	0.760930427
GAATAAGAGGATGTAT-8	LB8	GAATAAGAGGATGTAT-8	1.61504733562469	0.132185056805611	5	Mesp1-expressing mesoderm progenitor	0.538297221	0.235369574	0.226332963
GAATAAGCAACTTGAC-8	LB8	GAATAAGCAACTTGAC-8	1.14000141620636	-3.57816672325134	8	Second heart field	0	1	0
GAATAAGCAGACAAGC-8	LB8	GAATAAGCAGACAAGC-8	6.76442003250122	-0.979987561702728	11	First heart field	1	0	0
GAATAAGCATGGTTGT-8	LB8	GAATAAGCATGGTTGT-8	-3.51549386978149	1.77814614772797	4	Neuromesodermal progenitor	0.095744224	0.13575931	0.768496571
GAATAAGTCGAACTGT-8	LB8	GAATAAGTCGAACTGT-8	-1.66568124294281	-3.09785628318787	6	Paraxial mesoderm progenitor	0.059053334	0.147183202	0.793763435
GAATAAGTCTACGAGT-8	LB8	GAATAAGTCTACGAGT-8	0.641658425331116	-5.25582122802734	9	Paraxial mesoderm	0	0	1
GAATAAGTCTCGTATT-8	LB8	GAATAAGTCTCGTATT-8	0.000238529828493483	-0.688891172409058	5	Mesp1-expressing mesoderm progenitor	0.292370666	0.19236858	0.515260643
GAATGAACATCACGAT-8	LB8	GAATGAACATCACGAT-8	2.12362313270569	-4.89073085784912	8	Second heart field	0	1	0
GAATGAAGTGTGTGCC-8	LB8	GAATGAAGTGTGTGCC-8	-6.69380235671997	3.19142556190491	4	Neuromesodermal progenitor	0.072123538	0.107449858	0.820426887
GAATGAATCTAACGGT-8	LB8	GAATGAATCTAACGGT-8	7.144700050354	1.09730792045593	11	First heart field	1	0	0
GACACGCAGAAACGAG-8	LB8	GACACGCAGAAACGAG-8	-1.69042789936066	-1.35762143135071	5	Mesp1-expressing mesoderm progenitor	0.089086461	0.211809764	0.699103697
GACACGCAGGAATCGC-8	LB8	GACACGCAGGAATCGC-8	6.17239904403687	0.843366146087646	11	First heart field	1	0	0
GACACGCAGTCCATAC-8	LB8	GACACGCAGTCCATAC-8	-9.36345100402832	2.20808577537537	4	Neuromesodermal progenitor	0.088528832	0.146166275	0.765304758
GACACGCTCTTCCTTC-8	LB8	GACACGCTCTTCCTTC-8	-1.79564082622528	-1.41856920719147	5	Mesp1-expressing mesoderm progenitor	0.139196247	0.179314454	0.681489183
GACAGAGAGAAAGTGG-8	LB8	GACAGAGAGAAAGTGG-8	3.10092520713806	-2.00535035133362	8	Second heart field	0	1	0
GACAGAGGTACCCAAT-8	LB8	GACAGAGGTACCCAAT-8	3.7844762802124	-2.06162214279175	8	Second heart field	0	1	0
GACAGAGGTAGCGTGA-8	LB8	GACAGAGGTAGCGTGA-8	-8.69029808044434	1.58429479598999	4	Neuromesodermal progenitor	0.086557731	0.135659143	0.77778316
GACAGAGTCGGCGGTT-8	LB8	GACAGAGTCGGCGGTT-8	2.19341659545898	-3.42483592033386	8	Second heart field	0	1	0
GACCTGGGTAACGACG-8	LB8	GACCTGGGTAACGACG-8	1.97093307971954	-0.316314071416855	5	Mesp1-expressing mesoderm progenitor	0.598317854	0.26497694	0.136705011
GACCTGGTCGCGCCAA-8	LB8	GACCTGGTCGCGCCAA-8	2.08856916427612	-0.144181042909622	5	Mesp1-expressing mesoderm progenitor	0.525062248	0.2933447	0.181592936
GACGCGTAGCTGTTCA-8	LB8	GACGCGTAGCTGTTCA-8	3.49061727523804	-2.24859309196472	8	Second heart field	0	1	0
GACGCGTCAGCAGTTT-8	LB8	GACGCGTCAGCAGTTT-8	-4.62235403060913	-3.82501125335693	6	Paraxial mesoderm progenitor	0.024614489	0.062704454	0.912681163
GACGCGTGTCGGCTCA-8	LB8	GACGCGTGTCGGCTCA-8	2.02403163909912	-6.50312900543213	9	Paraxial mesoderm	0	0	1
GACGCGTTCCTCGCAT-8	LB8	GACGCGTTCCTCGCAT-8	-6.47908020019531	2.5966956615448	4	Neuromesodermal progenitor	0.060795474	0.100843929	0.838361012
GACGGCTCAAGTTGTC-8	LB8	GACGGCTCAAGTTGTC-8	7.20566844940186	1.0360472202301	11	First heart field	1	0	0
GACGTGCAGAGGGCTT-8	LB8	GACGTGCAGAGGGCTT-8	-5.95445346832275	2.84554004669189	4	Neuromesodermal progenitor	0.060727857	0.100378554	0.838893911
GACGTGCGTACAGTTC-8	LB8	GACGTGCGTACAGTTC-8	2.27653574943542	-4.23073577880859	8	Second heart field	0	1	0
GACGTTAAGAAGATTC-8	LB8	GACGTTAAGAAGATTC-8	2.53182053565979	-4.66574144363403	8	Second heart field	0	1	0
GACGTTACAAGTTAAG-8	LB8	GACGTTACAAGTTAAG-8	6.77843189239502	0.909145653247833	11	First heart field	1	0	0
GACGTTACACAAGCCC-8	LB8	GACGTTACACAAGCCC-8	0.528019607067108	-4.39569473266602	8	Second heart field	0	1	0
GACGTTACATTCCTGC-8	LB8	GACGTTACATTCCTGC-8	2.70160794258118	-0.173832848668098	5	Mesp1-expressing mesoderm progenitor	0.566864143	0.237752338	0.19538337
GACTAACAGTCCATAC-8	LB8	GACTAACAGTCCATAC-8	-1.35376596450806	-1.78114211559296	5	Mesp1-expressing mesoderm progenitor	0.092727079	0.202336295	0.704936663
GACTAACCAATGGTCT-8	LB8	GACTAACCAATGGTCT-8	-3.03156590461731	-4.17273426055908	6	Paraxial mesoderm progenitor	0.037359315	0.061231904	0.901408783
GACTAACCAGCATGAG-8	LB8	GACTAACCAGCATGAG-8	1.53413116931915	-5.96807861328125	9	Paraxial mesoderm	0	0	1
GACTAACCAGTAAGAT-8	LB8	GACTAACCAGTAAGAT-8	2.57162570953369	-5.61243438720703	8	Second heart field	0	1	0
GACTAACCATGCCTAA-8	LB8	GACTAACCATGCCTAA-8	1.99835610389709	-0.103252783417702	5	Mesp1-expressing mesoderm progenitor	0.470028333	0.176645071	0.353326379
GACTAACGTACCTACA-8	LB8	GACTAACGTACCTACA-8	3.29364037513733	-3.22393107414246	8	Second heart field	0	1	0
GACTAACGTTTAAGCC-8	LB8	GACTAACGTTTAAGCC-8	1.75069808959961	-6.32903909683228	9	Paraxial mesoderm	0	0	1
GACTACAGTACCAGTT-8	LB8	GACTACAGTACCAGTT-8	2.41212916374207	-0.130394697189331	5	Mesp1-expressing mesoderm progenitor	0.837629536	0.115011336	0.047359086
GACTACAGTGTGACCC-8	LB8	GACTACAGTGTGACCC-8	-8.20504379272461	0.98607325553894	6	Paraxial mesoderm progenitor	0.09126083	0.161627243	0.747111966
GACTACAGTGTGTGCC-8	LB8	GACTACAGTGTGTGCC-8	0.351643651723862	-0.476404190063477	5	Mesp1-expressing mesoderm progenitor	0.229135947	0.307729292	0.463134652
GACTGCGAGAACTGTA-8	LB8	GACTGCGAGAACTGTA-8	6.27088689804077	1.90052032470703	12	First heart field	1	0	0
GACTGCGAGGTGATAT-8	LB8	GACTGCGAGGTGATAT-8	0.305259168148041	-5.72915887832642	9	Paraxial mesoderm	0	0	1
GACTGCGAGGTGCAAC-8	LB8	GACTGCGAGGTGCAAC-8	-6.21308469772339	3.11376094818115	4	Neuromesodermal progenitor	0.080802686	0.111845597	0.807351893
GACTGCGGTCTAAACC-8	LB8	GACTGCGGTCTAAACC-8	2.53299689292908	-5.72685527801514	8	Second heart field	0	1	0
GAGCAGAAGGTCGGAT-8	LB8	GAGCAGAAGGTCGGAT-8	2.5312864780426	-6.25568103790283	8	Second heart field	0	0	1
GAGCAGACACCGATAT-8	LB8	GAGCAGACACCGATAT-8	5.31826066970825	0.384951293468475	5	Mesp1-expressing mesoderm progenitor	1	0	0
GAGCAGATCCATGCTC-8	LB8	GAGCAGATCCATGCTC-8	-4.51823854446411	-3.88601636886597	6	Paraxial mesoderm progenitor	0.032667237	0.081154842	0.886177948
GAGCAGATCTTACCGC-8	LB8	GAGCAGATCTTACCGC-8	1.75591492652893	0.149214819073677	5	Mesp1-expressing mesoderm progenitor	0.614024311	0.194082663	0.191892801
GAGGTGAAGACAGAGA-8	LB8	GAGGTGAAGACAGAGA-8	-8.81692409515381	2.2531111240387	4	Neuromesodermal progenitor	0.106593076	0.175046506	0.718360395
GAGGTGACAAGCTGAG-8	LB8	GAGGTGACAAGCTGAG-8	5.23491096496582	1.91486668586731	12	First heart field	1	0	0
GAGGTGAGTTTGCATG-8	LB8	GAGGTGAGTTTGCATG-8	-0.0372592359781265	-5.80245065689087	9	Paraxial mesoderm	0	0	1
GAGTCCGGTGCCTGGT-8	LB8	GAGTCCGGTGCCTGGT-8	4.18307781219482	-1.99010729789734	8	Second heart field	0	1	0
GATCAGTAGGCCCGTT-8	LB8	GATCAGTAGGCCCGTT-8	1.90968954563141	-4.57460927963257	8	Second heart field	0	1	0
GATCAGTAGTACATGA-8	LB8	GATCAGTAGTACATGA-8	3.96320605278015	0.943404316902161	12	First heart field	1	0	0
GATCAGTCACGTCTCT-8	LB8	GATCAGTCACGTCTCT-8	6.79093837738037	0.801311135292053	11	First heart field	1	0	0
[truncated: 6,188 more rows]
