# Supplementary material for: Gastrulation-stage gene expression in Nipbl+/− mouse embryos foreshadows the development of syndromic birth defects
Source: Sci Adv. 2024 Mar 20;10(12):eadl4239. doi: 10.1126/sciadv.adl4239 (PMC10954218; doi:10.1126/sciadv.adl4239)
Supplement: Supplementary file 2 — Data S1 to S45 [file sciadv.adl4239_data_s1_to_s45.zip › Supplementary Data2/Data_S20.csv]

Embryo	Cell_Barcode	UMAP_1	UMAP_2	Cluster	Cell_Type	FHF_Prob	SHF_Prob	PM_Prob
LB1	AAACCTGAGCTGAACG-1	3.659137286	-3.639479707	8	Second heart field	0	1	0
LB1	AAACCTGAGTCTCAAC-1	1.798803128	1.361205747	5	Mesp1-expressing mesoderm progenitor	0.824210667	0.083106893	0.092682472
LB1	AAACGGGCACTTCTGC-1	0.197064705	-1.413363765	5	Mesp1-expressing mesoderm progenitor	0.399025691	0.25357223	0.347402146
LB1	AAACGGGTCACTTACT-1	5.314880646	1.636972239	12	First heart field	1	0	0
LB1	AAACGGGTCTTAACCT-1	-4.346405708	-4.446305344	6	Paraxial mesoderm progenitor	0.090273569	0.133938227	0.775788329
LB1	AAAGATGCACATGACT-1	-5.963875972	-2.257736275	6	Paraxial mesoderm progenitor	0.146499169	0.164413719	0.689087206
LB1	AAAGATGCATTCCTGC-1	-5.907396518	-0.792325208	6	Paraxial mesoderm progenitor	0.128465708	0.156671814	0.714862506
LB1	AAAGCAACAGGCTCAC-1	8.432947911	0.157464614	11	First heart field	1	0	0
LB1	AAAGTAGAGATCCGAG-1	0.100215047	0.462945146	5	Mesp1-expressing mesoderm progenitor	0.47561311	0.182421856	0.341965113
LB1	AAAGTAGAGGACGAAA-1	-9.227380001	2.336553147	4	Neuromesodermal progenitor	0.147559935	0.128591362	0.723849064
LB1	AAAGTAGAGGTCGGAT-1	-5.807669841	0.295235088	4	Neuromesodermal progenitor	0.146610891	0.16191533	0.691473916
LB1	AACACGTTCACCCTCA-1	1.158877171	-3.351454089	8	Second heart field	0	1	0
LB1	AACACGTTCGTTTATC-1	-4.334069454	-4.623320649	6	Paraxial mesoderm progenitor	0.070315996	0.109468444	0.820215711
LB1	AACCATGAGCGAGAAA-1	0.036351058	-5.493373463	9	Paraxial mesoderm	0	0	1
LB1	AACCATGCACTAAGTC-1	-2.54451152	0.062024882	5	Mesp1-expressing mesoderm progenitor	0.257010064	0.188201852	0.554788239
LB1	AACCATGTCCCATTAT-1	-6.250447952	-0.644108007	4	Neuromesodermal progenitor	0.143058054	0.160719807	0.696222402
LB1	AACCGCGAGTCTCAAC-1	-6.472764217	-1.334948848	6	Paraxial mesoderm progenitor	0.130065187	0.127038241	0.742896764
LB1	AACCGCGCATGCTGGC-1	2.008650936	-4.92274339	8	Second heart field	0	1	0
LB1	AACCGCGGTGTGAATA-1	-6.147021019	-2.199764798	6	Paraxial mesoderm progenitor	0.130450853	0.160746974	0.708802608
LB1	AACCGCGTCAACTCTT-1	-3.644874059	-2.359470914	6	Paraxial mesoderm progenitor	0.086678459	0.129095613	0.784225819
LB1	AACGTTGCAATCCAAC-1	-6.837095939	3.877989461	4	Neuromesodermal progenitor	0.163203623	0.15512921	0.68166797
LB1	AACGTTGCAGGACCCT-1	-3.420488321	-3.393827269	6	Paraxial mesoderm progenitor	0.108212531	0.277501822	0.614285811
LB1	AACGTTGGTAGCGTCC-1	7.500038422	1.594340017	11	First heart field	1	0	0
LB1	AACTCAGAGCGTAATA-1	4.61826495	1.952678373	12	First heart field	1	0	0
LB1	AACTCCCCACCAGCAC-1	-6.605571949	3.066930702	4	Neuromesodermal progenitor	0.157433991	0.146404788	0.69616094
LB1	AACTCCCGTCACCTAA-1	-5.791866504	-2.824252675	6	Paraxial mesoderm progenitor	0.129527629	0.161895758	0.708576777
LB1	AACTCCCGTGCTCTTC-1	3.387611903	1.320995857	12	First heart field	1	0	0
LB1	AACTCCCGTTAAGGGC-1	-5.028425895	-4.202414105	6	Paraxial mesoderm progenitor	0.115004627	0.15049658	0.734498941
LB1	AACTCTTCAACGCACC-1	-5.400254928	-3.607743094	6	Paraxial mesoderm progenitor	0.114326461	0.148291009	0.737382588
LB1	AACTCTTGTTCGCTAA-1	-3.729124986	-0.773290465	5	Mesp1-expressing mesoderm progenitor	0.167361458	0.191935383	0.640703397
LB1	AACTCTTTCTGCTGTC-1	-6.656545841	3.025164535	4	Neuromesodermal progenitor	0.16424467	0.158098725	0.677657473
LB1	AACTGGTTCGTTGACA-1	-7.143232547	4.116175582	4	Neuromesodermal progenitor	0.172455053	0.163372705	0.66417337
LB1	AACTTTCAGATATGCA-1	2.221897877	-3.002090762	8	Second heart field	0	1	0
LB1	AACTTTCCATACCATG-1	-2.580782854	-4.010758469	6	Paraxial mesoderm progenitor	0.043668641	0.09770257	0.858628877
LB1	AACTTTCGTGAGGGTT-1	-5.586523735	3.300942828	4	Neuromesodermal progenitor	0.171622341	0.164349785	0.664028906
LB1	AACTTTCTCTTTACGT-1	3.54682783	1.65657561	12	First heart field	1	0	0
LB1	AAGACCTCAAGCCGCT-1	2.798063315	-8.531525204	10	Paraxial mesoderm	0	0	1
LB1	AAGACCTCAGGTGGAT-1	-5.294698917	-4.19738395	6	Paraxial mesoderm progenitor	0.10363222	0.140993484	0.755374436
LB1	AAGACCTGTTCGCTAA-1	-6.815541469	1.959156325	4	Neuromesodermal progenitor	0.145771071	0.138527491	0.715701811
LB1	AAGCCGCAGCAGATCG-1	8.27322749	-0.227149139	11	First heart field	1	0	0
LB1	AAGCCGCGTCATGCAT-1	-5.991161548	-3.343010018	6	Paraxial mesoderm progenitor	0.107506826	0.148983186	0.743510094
LB1	AAGGAGCGTAGATTAG-1	-5.221820556	-1.731473992	6	Paraxial mesoderm progenitor	0.124305814	0.15136337	0.724330791
LB1	AAGGCAGAGTTTGCGT-1	-2.074301206	-4.183601926	5	Mesp1-expressing mesoderm progenitor	0.115152956	0.172030855	0.712816308
LB1	AAGGCAGCAGGATTGG-1	1.834601558	-8.456928799	10	Paraxial mesoderm	0	0	1
LB1	AAGGTTCCAGGTCTCG-1	-5.009659015	-4.002028535	6	Paraxial mesoderm progenitor	0.123418663	0.154839223	0.721742255
LB1	AAGTCTGCACGGACAA-1	-5.641668998	-2.747626136	6	Paraxial mesoderm progenitor	0.146999696	0.169620675	0.683379707
LB1	AATCCAGAGTCATGCT-1	-0.492342257	-2.445022891	5	Mesp1-expressing mesoderm progenitor	0.079535	0.471264079	0.449201007
LB1	AATCCAGCATTACCTT-1	-5.554056846	-1.562585662	6	Paraxial mesoderm progenitor	0.145832949	0.162472902	0.691694237
LB1	AATCGGTAGTTCCACA-1	-2.596333944	0.536611666	5	Mesp1-expressing mesoderm progenitor	0.170729563	0.1338364	0.695434201
LB1	AATCGGTCACTAAGTC-1	-6.80914756	0.75212421	4	Neuromesodermal progenitor	0.155833598	0.150723017	0.693443757
LB1	AATCGGTTCACATACG-1	-6.141915046	-2.231071542	6	Paraxial mesoderm progenitor	0.133281592	0.135540219	0.731178514
LB1	AATCGGTTCGCAAACT-1	-5.690816604	-2.983349393	6	Paraxial mesoderm progenitor	0.133430096	0.158906005	0.707663977
LB1	ACACCAAAGCTAAACA-1	-2.706538164	0.393241448	5	Mesp1-expressing mesoderm progenitor	0.278113008	0.19296548	0.528921645
LB1	ACACCAAAGGCATTGG-1	-6.471333229	-1.508819888	6	Paraxial mesoderm progenitor	0.156477043	0.170728925	0.67279426
LB1	ACACCAAGTGATGTGG-1	2.437062777	-4.503220628	8	Second heart field	0	1	0
LB1	ACACCAATCGTCACGG-1	8.183941639	0.251391252	11	First heart field	1	0	0
LB1	ACACCCTTCCAAACTG-1	7.379490651	1.619507601	11	First heart field	1	0	0
LB1	ACACCGGCATGCATGT-1	-6.851699554	-0.816399644	4	Neuromesodermal progenitor	0.169560633	0.172559611	0.657880016
LB1	ACACCGGTCTACCAGA-1	-0.550279044	0.144944151	5	Mesp1-expressing mesoderm progenitor	0.354960269	0.185598626	0.459441179
LB1	ACACTGAAGGGTTTCT-1	0.844850696	-7.5174628	9	Paraxial mesoderm	0	0	1
LB1	ACACTGACACATTAGC-1	0.6721519	-0.397950003	5	Mesp1-expressing mesoderm progenitor	0.365506446	0.261523523	0.372970078
LB1	ACACTGACATGCCCGA-1	-4.824573719	-0.591167817	5	Mesp1-expressing mesoderm progenitor	0.205348346	0.178979972	0.615671862
LB1	ACACTGAGTCCTGCTT-1	-6.628395282	2.881383111	4	Neuromesodermal progenitor	0.14975488	0.14518646	0.705059139
LB1	ACACTGAGTCGAGATG-1	-7.190438472	1.366305401	4	Neuromesodermal progenitor	0.158679489	0.163241107	0.678079878
LB1	ACAGCCGAGCGAGAAA-1	-4.820096218	-3.706162045	6	Paraxial mesoderm progenitor	0.099088974	0.133232714	0.767678301
LB1	ACAGCTAAGTCAATAG-1	-8.004903041	2.006299426	4	Neuromesodermal progenitor	0.181439319	0.166732729	0.651828884
LB1	ACATACGAGCGATGAC-1	-3.97848817	-3.909777234	6	Paraxial mesoderm progenitor	0.095534108	0.133670575	0.770795313
LB1	ACATACGGTTAAGAAC-1	0.925752855	-5.633768628	9	Paraxial mesoderm	0	0	1
LB1	ACATACGGTTACGCGC-1	7.68237809	-1.497795413	11	First heart field	1	0	0
LB1	ACATACGTCAACCATG-1	4.434741295	-2.092356751	8	Second heart field	0	1	0
LB1	ACATCAGAGACAAGCC-1	1.57799641	-7.958176205	10	Paraxial mesoderm	0	0	1
LB1	ACATCAGAGGCAGTCA-1	-3.621573173	-4.263839791	6	Paraxial mesoderm progenitor	0.10528484	0.123131864	0.77158342
LB1	ACATCAGCAACGATGG-1	-4.11616727	-4.242662022	6	Paraxial mesoderm progenitor	0.085785091	0.083441668	0.830773319
LB1	ACATGGTAGCAGCGTA-1	7.186040677	-0.66843767	11	First heart field	1	0	0
LB1	ACATGGTCATTATCTC-1	-8.221971714	2.274250319	4	Neuromesodermal progenitor	0.167690699	0.16512053	0.667189791
LB1	ACATGGTCATTCTCAT-1	3.112156189	-7.401334355	10	Paraxial mesoderm	0	0	1
LB1	ACCAGTAAGACTAGAT-1	-8.130751812	0.9921016	4	Neuromesodermal progenitor	0.154455868	0.162461505	0.683083123
LB1	ACCAGTAAGATTACCC-1	6.853292263	0.173412567	11	First heart field	1	0	0
LB1	ACCAGTATCGTAGATC-1	-1.196376049	-1.567177484	5	Mesp1-expressing mesoderm progenitor	0.176851063	0.232052699	0.591096348
LB1	ACCCACTAGTCGAGTG-1	-6.027028286	-1.124437282	6	Paraxial mesoderm progenitor	0.14215399	0.161314601	0.696531511
LB1	ACCGTAAAGGCTAGCA-1	1.005218662	-7.668207715	10	Paraxial mesoderm	0	0	1
LB1	ACCGTAAAGTGGCACA-1	3.386515654	-7.24093158	10	Paraxial mesoderm	0	0	1
LB1	ACCGTAACAGAAGCAC-1	-6.002819263	-1.148947666	6	Paraxial mesoderm progenitor	0.132653491	0.15649814	0.710848399
LB1	ACCGTAAGTGTGTGCC-1	-6.922403537	2.431568315	4	Neuromesodermal progenitor	0.152670012	0.159534592	0.68779602
LB1	ACCGTAAGTTCATGGT-1	-6.196313106	-1.58267648	6	Paraxial mesoderm progenitor	0.137645862	0.160700213	0.701654159
LB1	ACCTTTATCATAACCG-1	-0.374532693	-4.673215459	9	Paraxial mesoderm	0	0	1
LB1	ACGAGCCAGCATCATC-1	1.152073897	-7.847033093	10	Paraxial mesoderm	0	0	1
LB1	ACGAGGAGTGGTTTCA-1	8.427129544	0.552862143	11	First heart field	1	0	0
LB1	ACGAGGATCATAGCAC-1	-5.488508903	-2.659956286	6	Paraxial mesoderm progenitor	0.146353584	0.179746363	0.673900213
LB1	ACGAGGATCTACTCAT-1	-3.272906505	1.074634363	5	Mesp1-expressing mesoderm progenitor	0.268098561	0.181702215	0.550199532
LB1	ACGATACGTTATCGGT-1	2.915857113	-7.573923657	10	Paraxial mesoderm	0	0	1
LB1	ACGATGTAGAGGTTGC-1	2.763931311	-4.01806123	8	Second heart field	0	1	0
LB1	ACGCAGCCACCATCCT-1	2.873874463	-8.080393384	10	Paraxial mesoderm	0	0	1
LB1	ACGCAGCGTACCGGCT-1	3.824142731	-7.086100171	10	Paraxial mesoderm	0	0	1
LB1	ACGCCAGCAGTAAGAT-1	-2.654299222	0.823137333	5	Mesp1-expressing mesoderm progenitor	0.223811999	0.202378083	0.573810123
LB1	ACGCCAGGTTCGAATC-1	-1.597395503	-0.308357606	5	Mesp1-expressing mesoderm progenitor	0.266150968	0.197024152	0.536825061
LB1	ACGCCGAGTGACTCAT-1	-5.925948822	1.12918525	4	Neuromesodermal progenitor	0.152028243	0.162273225	0.685698893
LB1	ACGCCGATCACAGTAC-1	3.422756947	0.548890387	12	First heart field	1	0	0
LB1	ACGCCGATCGCTGATA-1	-6.838081085	1.691390207	4	Neuromesodermal progenitor	0.154903672	0.153205825	0.691890995
LB1	ACGGAGAGTACGAAAT-1	3.332479275	-4.27251775	8	Second heart field	0	1	0
LB1	ACGGCCAAGACCGGAT-1	3.373734988	1.420690586	12	First heart field	1	0	0
LB1	ACGGCCAAGATACACA-1	0.430349953	-0.286039899	5	Mesp1-expressing mesoderm progenitor	0.487673361	0.200894774	0.311431948
LB1	ACGGCCAAGGTCATCT-1	1.597800768	-1.459293912	5	Mesp1-expressing mesoderm progenitor	0.286438519	0.41469142	0.298870075
LB1	ACGGCCACAGCTGTGC-1	3.804095067	2.675870826	12	First heart field	1	0	0
LB1	ACGGCCAGTTCTGAAC-1	4.1584175	-4.981587003	8	Second heart field	0	1	0
LB1	ACGGCCATCGAATGGG-1	7.488161839	1.744925668	11	First heart field	1	0	0
LB1	ACGGGCTCACCAACCG-1	-1.537431799	0.807753255	5	Mesp1-expressing mesoderm progenitor	0.369167278	0.194478337	0.436354481
LB1	ACGGGTCAGCGATGAC-1	-0.828923129	-4.283876488	9	Paraxial mesoderm	0	0	1
LB1	ACGGGTCCACCAGTTA-1	6.864381112	-0.480746339	11	First heart field	1	0	0
LB1	ACGGGTCGTCTAGTCA-1	-4.811515056	0.294798417	5	Mesp1-expressing mesoderm progenitor	0.197014766	0.175736814	0.627248783
LB1	ACGTCAACAGACGTAG-1	1.349317468	-8.29832227	10	Paraxial mesoderm	0	0	1
LB1	ACGTCAAGTCTAGAGG-1	8.520716465	0.444249672	11	First heart field	1	0	0
LB1	ACGTCAATCACTTACT-1	-7.46717807	0.47476278	4	Neuromesodermal progenitor	0.14496697	0.179795579	0.675238048
LB1	ACGTCAATCCTGCCAT-1	-9.309622966	2.400584628	4	Neuromesodermal progenitor	0.158491545	0.150207079	0.691302215
LB1	ACTATCTAGTTAACGA-1	-8.920310222	2.233872225	4	Neuromesodermal progenitor	0.172976441	0.163528649	0.663495987
LB1	ACTATCTTCAAGAAGT-1	-9.27112218	2.288541724	4	Neuromesodermal progenitor	0.151735071	0.150008535	0.698257131
LB1	ACTGAACCACAGTCGC-1	1.422262348	0.004583438	5	Mesp1-expressing mesoderm progenitor	0.796168699	0.080702637	0.123128697
LB1	ACTGAACGTGACCAAG-1	-0.42236539	-1.118698905	5	Mesp1-expressing mesoderm progenitor	0.346074088	0.186594078	0.467331729
LB1	ACTGAACTCAAAGACA-1	-7.986921512	1.077662577	4	Neuromesodermal progenitor	0.164571487	0.163996286	0.671433065
LB1	ACTGAACTCGGAAACG-1	7.257702149	-0.549621115	11	First heart field	1	0	0
LB1	ACTGAGTAGAGCTTCT-1	7.380232609	-0.090271781	11	First heart field	1	0	0
LB1	ACTGAGTTCTTGAGGT-1	-6.599007808	-0.085621218	4	Neuromesodermal progenitor	0.14527015	0.148283267	0.706446916
LB1	ACTGATGAGCTGTTCA-1	-4.820682251	-3.15411217	6	Paraxial mesoderm progenitor	0.093675058	0.129370639	0.776954289
LB1	ACTGATGGTTGCTCCT-1	7.951960839	1.52259474	11	First heart field	1	0	0
LB1	ACTGCTCGTAGTACCT-1	2.706264533	-5.794755051	8	Second heart field	0	1	0
LB1	ACTGCTCGTGCAACGA-1	-6.162301265	-2.004069875	6	Paraxial mesoderm progenitor	0.142134556	0.142753804	0.715111969
LB1	ACTGTCCCAGTAGAGC-1	-2.744503938	-0.714146445	5	Mesp1-expressing mesoderm progenitor	0.204391878	0.217355217	0.578253052
LB1	ACTGTCCCATTACGAC-1	-5.095790111	-3.444765399	6	Paraxial mesoderm progenitor	0.135325416	0.151919	0.712755578
LB1	ACTTACTAGACTAGGC-1	-8.087171756	3.008574655	4	Neuromesodermal progenitor	0.171385378	0.167086652	0.661528971
LB1	ACTTACTCACAGATTC-1	0.738281644	-1.430048177	5	Mesp1-expressing mesoderm progenitor	0.466385203	0.238107424	0.295507428
LB1	ACTTACTTCGTTGACA-1	6.412549771	-0.546628068	11	First heart field	1	0	0
LB1	ACTTGTTGTACCGTAT-1	5.881852902	1.718437245	12	First heart field	1	0	0
LB1	ACTTGTTGTCGCTTCT-1	-6.864770137	1.773366859	4	Neuromesodermal progenitor	0.15361546	0.153633648	0.692751322
LB1	ACTTGTTTCACTGGGC-1	2.224572934	0.718388041	5	Mesp1-expressing mesoderm progenitor	0.818515216	0.081736236	0.099748569
LB1	ACTTTCACAGGGAGAG-1	-5.734923088	-1.484919975	6	Paraxial mesoderm progenitor	0.135346371	0.158092735	0.706560943
LB1	ACTTTCATCAGGTAAA-1	-3.903277837	-2.360191653	6	Paraxial mesoderm progenitor	0.134244867	0.131881647	0.733873891
LB1	AGAATAGTCACCTCGT-1	2.722687043	1.944697311	12	First heart field	1	0	0
LB1	AGACGTTCAACTTGAC-1	1.370756544	-7.608001302	9	Paraxial mesoderm	0	0	1
LB1	AGACGTTGTCTGCAAT-1	4.290986336	-4.260258744	8	Second heart field	0	1	0
LB1	AGACGTTTCCGAAGAG-1	-6.10320779	-1.988751481	6	Paraxial mesoderm progenitor	0.151301854	0.169094707	0.679603679
LB1	AGAGCGAAGGCGATAC-1	7.982887543	0.147707959	11	First heart field	1	0	0
LB1	AGAGTGGCAATCGAAA-1	-5.213216507	-2.221569607	6	Paraxial mesoderm progenitor	0.12228622	0.154410119	0.723303685
LB1	AGAGTGGGTACATGTC-1	-6.334621154	-2.323896477	6	Paraxial mesoderm progenitor	0.125542632	0.156443657	0.718013848
LB1	AGAGTGGGTCTAAACC-1	-3.202108346	-4.7374068	6	Paraxial mesoderm progenitor	0.055696624	0.08032756	0.863975888
LB1	AGATCTGGTTCTCATT-1	1.798537053	-7.267915795	10	Paraxial mesoderm	0	0	1
LB1	AGATCTGTCGTACCGG-1	-6.405069076	4.145939996	4	Neuromesodermal progenitor	0.178735459	0.166378952	0.654886648
LB1	AGATCTGTCTATGTGG-1	6.721819676	0.087264677	11	First heart field	1	0	0
LB1	AGATTGCCAAGCCGTC-1	7.355411328	-1.346532176	11	First heart field	1	0	0
LB1	AGATTGCCACATTTCT-1	-0.767125451	-0.147570441	5	Mesp1-expressing mesoderm progenitor	0.364217901	0.212757278	0.42302497
LB1	AGATTGCCAGATGGCA-1	8.344400204	0.124491771	11	First heart field	1	0	0
LB1	AGATTGCCATTGGCGC-1	-1.174158656	-3.235394786	5	Mesp1-expressing mesoderm progenitor	0.181390203	0.334532105	0.484077744
LB1	AGCAGCCCACCAGGCT-1	-5.668461048	-1.66687877	6	Paraxial mesoderm progenitor	0.124541561	0.153517932	0.721940512
LB1	AGCAGCCCACGTTGGC-1	-5.662950241	0.492089739	4	Neuromesodermal progenitor	0.14955676	0.163431423	0.687012029
LB1	AGCAGCCGTACCCAAT-1	-6.286001884	-1.310296724	6	Paraxial mesoderm progenitor	0.137743439	0.161345873	0.700910801
LB1	AGCATACCATCCTAGA-1	2.728156126	-6.8728667	10	Paraxial mesoderm	0	0	1
LB1	AGCATACGTGTTCTTT-1	4.371007241	-2.618108104	8	Second heart field	0	1	0
LB1	AGCATACTCAACGGGA-1	-6.9863083	3.258439471	4	Neuromesodermal progenitor	0.165459517	0.15899524	0.675546134
LB1	AGCATACTCCGCATAA-1	-9.204600536	4.517338683	4	Neuromesodermal progenitor	0.12654389	0.157004435	0.716451767
LB1	AGCCTAAAGCTAGTTC-1	-0.801564299	-5.626424382	9	Paraxial mesoderm	0	0	1
LB1	AGCCTAAGTTCCTCCA-1	7.314352311	-0.169006655	11	First heart field	1	0	0
LB1	AGCGGTCCAATAGCGG-1	0.128072321	-0.733009408	5	Mesp1-expressing mesoderm progenitor	0.362665759	0.26311071	0.374223622
LB1	AGCGGTCGTATATGGA-1	-9.09328767	4.547018459	4	Neuromesodermal progenitor	0.157213576	0.126632147	0.716154513
LB1	AGCGGTCGTCTCTTTA-1	3.676980771	2.50124233	12	First heart field	1	0	0
LB1	AGCGTATAGGAGTAGA-1	-4.507706367	-2.085666726	6	Paraxial mesoderm progenitor	0.118530172	0.146933833	0.734535889
LB1	AGCGTATGTGGCCCTA-1	8.030886925	0.150519868	11	First heart field	1	0	0
LB1	AGCGTATTCATCGGAT-1	-1.009158098	1.407856991	5	Mesp1-expressing mesoderm progenitor	0.430054926	0.183110547	0.386834611
LB1	AGCGTCGAGAGCAATT-1	-5.415028297	-1.695927928	6	Paraxial mesoderm progenitor	0.138179019	0.159520535	0.702300483
LB1	AGCGTCGTCCCTAATT-1	4.159473217	1.947132995	12	First heart field	1	0	0
LB1	AGCTCCTGTAAGGGAA-1	-3.197888099	-0.369797597	5	Mesp1-expressing mesoderm progenitor	0.238687683	0.19401493	0.567297583
LB1	AGCTCCTGTTACGGAG-1	-5.281394683	-3.367797683	6	Paraxial mesoderm progenitor	0.113388585	0.147879217	0.738732427
LB1	AGCTCTCAGAGATGAG-1	4.137671269	2.440065315	12	First heart field	1	0	0
LB1	AGCTCTCAGCGATATA-1	-6.766304695	2.910439422	4	Neuromesodermal progenitor	0.153943812	0.150881206	0.695175632
LB1	AGCTCTCAGGCAGGTT-1	4.104387558	-3.716759274	8	Second heart field	0	1	0
LB1	AGCTCTCCATAGGATA-1	-8.161901676	2.216818502	4	Neuromesodermal progenitor	0.171241164	0.168097628	0.66066237
LB1	AGCTTGATCTGGTGTA-1	2.740624226	1.619083574	12	First heart field	1	0	0
LB1	AGGCCGTGTCGGGTCT-1	-3.778194391	-3.77439029	6	Paraxial mesoderm progenitor	0.081021607	0.11269785	0.806280505
LB1	AGGCCGTTCCAAATGC-1	-0.77498325	-4.566258977	9	Paraxial mesoderm	0	0	1
LB1	AGGCCGTTCGCCGTGA-1	7.232535637	-1.039229701	11	First heart field	1	0	0
LB1	AGGGAGTAGTGGACGT-1	0.545548178	-6.870969842	8	Second heart field	0	1	0
LB1	AGGGAGTGTGACAAAT-1	4.173343934	1.578799655	12	First heart field	1	0	0
LB1	AGGGAGTTCACAACGT-1	-6.974870407	2.710491349	4	Neuromesodermal progenitor	0.157941979	0.131772044	0.710286281
LB1	AGGGATGCACGGTAGA-1	1.637727893	2.155345371	12	First heart field	1	0	0
LB1	AGGTCATCAGTATGCT-1	-5.180457317	-3.966500828	6	Paraxial mesoderm progenitor	0.119911824	0.143077511	0.737010929
LB1	AGGTCATGTTTGTTTC-1	-7.109535896	3.729405811	4	Neuromesodermal progenitor	0.146786465	0.141791329	0.711422683
LB1	AGTAGTCGTTTGTTGG-1	6.754075802	-1.202900956	11	First heart field	1	0	0
LB1	AGTGAGGAGATCCTGT-1	7.537892617	-0.285647581	11	First heart field	1	0	0
LB1	AGTGAGGCATATGGTC-1	3.869884766	-3.600123475	8	Second heart field	0	1	0
LB1	AGTGAGGTCTGTACGA-1	-5.413794719	-2.017480443	6	Paraxial mesoderm progenitor	0.167394075	0.178084941	0.654521097
LB1	AGTGGGACACAAGCCC-1	-0.48888471	-2.133111069	5	Mesp1-expressing mesoderm progenitor	0.184576187	0.243145398	0.572278514
LB1	AGTGGGATCGGCGGTT-1	-6.663583957	-0.377667079	4	Neuromesodermal progenitor	0.150014512	0.164467869	0.685517824
LB1	AGTGGGATCTTGCAAG-1	2.463955916	-3.083646128	8	Second heart field	0	1	0
LB1	AGTTGGTAGAAACGCC-1	-3.951626503	2.190267613	4	Neuromesodermal progenitor	0.190648723	0.14514656	0.664204997
LB1	AGTTGGTGTGCCTGGT-1	-1.654413663	-1.699790309	5	Mesp1-expressing mesoderm progenitor	0.201821556	0.261111326	0.537067237
LB1	AGTTGGTTCTCGGACG-1	-1.498908721	-5.786987851	9	Paraxial mesoderm	0	0	1
LB1	ATAAGAGCACTTCTGC-1	3.191654242	-3.594846318	8	Second heart field	0	1	0
LB1	ATAAGAGCAGGCTCAC-1	-4.336271965	2.400006702	4	Neuromesodermal progenitor	0.193376339	0.168446196	0.638178258
LB1	ATAAGAGTCGGCGCAT-1	-5.453528606	3.130973985	4	Neuromesodermal progenitor	0.173147765	0.164703647	0.662149615
LB1	ATAGACCAGATACACA-1	-3.964532577	-2.352955649	6	Paraxial mesoderm progenitor	0.110011384	0.120177419	0.769811316
LB1	ATAGACCAGGCTAGCA-1	3.884838379	2.735340764	12	First heart field	1	0	0
LB1	ATAGACCCACCGAAAG-1	2.608448542	-4.74728782	8	Second heart field	0	1	0
LB1	ATCACGAAGAAGGGTA-1	-5.351968967	-2.69725425	6	Paraxial mesoderm progenitor	0.136381539	0.159484949	0.704133585
LB1	ATCACGAAGATAGCAT-1	3.428299225	-4.509219239	8	Second heart field	0	1	0
LB1	ATCACGAAGCGTCAAG-1	-7.018624984	2.945861032	4	Neuromesodermal progenitor	0.175576445	0.163900647	0.660523911
LB1	ATCACGACACACTGCG-1	-5.02657529	-3.792111943	6	Paraxial mesoderm progenitor	0.133357411	0.165763362	0.700879366
LB1	ATCACGACACTATCTT-1	-7.698601924	3.3751282	4	Neuromesodermal progenitor	0.172562907	0.163568994	0.66386927
LB1	ATCATCTAGCTCCTTC-1	2.047894515	-6.111982415	8	Second heart field	0	1	0
LB1	ATCCACCCAAGAGGCT-1	-1.708270394	-3.974721024	5	Mesp1-expressing mesoderm progenitor	0.164886513	0.314705185	0.520408344
LB1	ATCCGAAAGTACATGA-1	-0.528388881	-4.55906255	9	Paraxial mesoderm	0	0	1
LB1	ATCGAGTAGATATGGT-1	6.75240115	0.143732762	11	First heart field	1	0	0
LB1	ATCGAGTGTTTAAGCC-1	0.882378078	-5.498703072	8	Second heart field	0	1	0
LB1	ATCTACTAGCATGGCA-1	8.091598309	0.524313187	11	First heart field	1	0	0
LB1	ATCTGCCCACATCCGG-1	1.35510651	-8.244141171	10	Paraxial mesoderm	0	0	1
LB1	ATCTGCCCACCGGAAA-1	3.3847659	2.938830545	12	First heart field	1	0	0
LB1	ATCTGCCGTCCAGTTA-1	2.799220837	1.760075023	12	First heart field	1	0	0
LB1	ATGAGGGAGAGTCGGT-1	4.569022931	2.140544107	12	First heart field	1	0	0
LB1	ATGAGGGTCTGTCAAG-1	-6.359443389	-0.924223016	4	Neuromesodermal progenitor	0.134697918	0.158173464	0.707128658
LB1	ATGCGATCAAGAAGAG-1	4.869977749	1.65320914	12	First heart field	1	0	0
LB1	ATGGGAGCAAGTTCTG-1	-2.136550151	-4.835760663	9	Paraxial mesoderm	0	0	1
LB1	ATGGGAGGTCAGATAA-1	0.641491569	0.390913661	5	Mesp1-expressing mesoderm progenitor	0.538411778	0.191228506	0.270359781
LB1	ATTACTCAGTCACGCC-1	7.48524598	1.449506809	11	First heart field	1	0	0
LB1	ATTACTCTCGATCCCT-1	-2.278858387	-5.249127457	9	Paraxial mesoderm	0	0	1
LB1	ATTACTCTCGTGGACC-1	-6.157099926	-0.099905262	4	Neuromesodermal progenitor	0.146563683	0.162283123	0.691153386
LB1	ATTATCCAGCCAACAG-1	1.534901417	-5.351629327	8	Second heart field	0	1	0
LB1	ATTATCCGTAAAGGAG-1	5.662456788	0.543487316	11	First heart field	1	0	0
LB1	ATTCTACAGGGTATCG-1	-1.029128276	-5.186204026	9	Paraxial mesoderm	0	0	1
LB1	ATTCTACTCAACACAC-1	-9.254932605	2.189049771	4	Neuromesodermal progenitor	0.172636654	0.160687462	0.666676628
LB1	ATTGGACTCCTATGTT-1	-4.397453987	-2.833443234	6	Paraxial mesoderm progenitor	0.122908042	0.154460388	0.722631797
LB1	ATTGGACTCTTGGGTA-1	7.130471028	1.810131242	11	First heart field	1	0	0
LB1	ATTGGTGAGAGGTTAT-1	3.586689986	1.895092895	12	First heart field	1	0	0
LB1	ATTGGTGAGTGTGAAT-1	0.400680757	-6.748694012	9	Paraxial mesoderm	0	0	1
LB1	ATTGGTGTCAACACGT-1	-0.777375244	-6.196373532	9	Paraxial mesoderm	0	0	1
LB1	ATTGGTGTCCATGAGT-1	2.788486756	-3.686030934	8	Second heart field	0	1	0
LB1	ATTGGTGTCTACGAGT-1	0.049590874	-5.641553948	9	Paraxial mesoderm	0	0	1
LB1	ATTTCTGAGTCCGTAT-1	-0.97396978	-3.203399489	5	Mesp1-expressing mesoderm progenitor	0.187952325	0.250469247	0.56157849
LB1	ATTTCTGCAAGACACG-1	-5.992590629	0.413444763	4	Neuromesodermal progenitor	0.157101642	0.179384062	0.663514722
LB1	ATTTCTGGTATAGGTA-1	3.286346234	-6.68771703	10	Paraxial mesoderm	0	0	1
LB1	CAACCAATCCAAAGTC-1	-3.197519504	-4.593488763	6	Paraxial mesoderm progenitor	0.068903021	0.098107167	0.832989832
LB1	CAACCTCAGATGGCGT-1	1.342518724	-7.958530019	10	Paraxial mesoderm	0	0	1
LB1	CAACCTCCAAGTCTGT-1	-3.165163957	-4.512044976	6	Paraxial mesoderm progenitor	0.072339836	0.132884821	0.794775416
LB1	CAACCTCGTAATTGGA-1	-5.496031486	3.548617294	4	Neuromesodermal progenitor	0.174072411	0.164601512	0.66132719
LB1	CAACCTCTCTGCGACG-1	3.867068804	-6.492964814	8	Second heart field	0	1	0
LB1	CAAGAAAAGACAAAGG-1	-5.352385723	-1.098796318	6	Paraxial mesoderm progenitor	0.1346366	0.157651147	0.707712496
LB1	CAAGAAAAGATCCGAG-1	3.207200325	2.054450681	12	First heart field	1	0	0
LB1	CAAGAAACAGGTCGTC-1	-2.953793727	0.23037905	5	Mesp1-expressing mesoderm progenitor	0.279888222	0.197807757	0.522304178
LB1	CAAGAAACATGGATGG-1	1.715069331	-8.393251965	10	Paraxial mesoderm	0	0	1
LB1	CAAGAAAGTAGCTAAA-1	0.189528331	-0.685060094	5	Mesp1-expressing mesoderm progenitor	0.159776907	0.155427157	0.684796281
LB1	CAAGAAATCCAAATGC-1	-2.881930791	-3.731859753	6	Paraxial mesoderm progenitor	0.079608177	0.123638923	0.796752922
LB1	CAAGATCTCAGAAATG-1	6.658596314	1.410364797	11	First heart field	1	0	0
LB1	CAAGGCCGTGATGATA-1	-5.039420806	-3.058264563	6	Paraxial mesoderm progenitor	0.110235269	0.149092638	0.740672125
LB1	CAAGGCCTCTAACTCT-1	-0.173593663	-6.549773762	9	Paraxial mesoderm	0	0	1
LB1	CAAGTTGGTGTTGAGG-1	5.38972453	1.625494888	12	First heart field	1	0	0
LB1	CAAGTTGGTTGGACCC-1	4.167753018	-5.137350152	8	Second heart field	0	1	0
LB1	CACAAACAGTGGTAAT-1	-8.658090793	2.815896919	4	Neuromesodermal progenitor	0.152237745	0.147728203	0.700034713
LB1	CACACAACACCAACCG-1	8.630496777	0.06029444	11	First heart field	1	0	0
LB1	CACACAACATATACGC-1	4.106803215	-4.771542142	8	Second heart field	0	1	0
LB1	CACACCTTCCTGCTTG-1	-5.131407939	-3.608241627	6	Paraxial mesoderm progenitor	0.115527064	0.125294296	0.759178798
LB1	CACACCTTCTGCTGCT-1	2.99573592	-8.384396146	10	Paraxial mesoderm	0	0	1
LB1	CACACCTTCTTAGCCC-1	-5.605088913	-2.623601268	6	Paraxial mesoderm progenitor	0.128790919	0.170607341	0.700602141
LB1	CACACTCAGCTAAACA-1	7.334197319	-0.536126743	11	First heart field	1	0	0
LB1	CACACTCCATAAAGGT-1	7.288807667	-0.024005423	11	First heart field	1	0	0
LB1	CACACTCTCGGAAATA-1	-0.832483911	-1.476222704	5	Mesp1-expressing mesoderm progenitor	0.341376936	0.241691204	0.416931957
LB1	CACAGGCAGGACTGGT-1	-0.252205931	0.161326443	5	Mesp1-expressing mesoderm progenitor	0.355267415	0.197142488	0.447590154
LB1	CACAGGCAGTCGTACT-1	1.325354136	-7.931224416	10	Paraxial mesoderm	0	0	1
LB1	CACAGGCTCGGCATCG-1	-0.460654937	-0.845668028	5	Mesp1-expressing mesoderm progenitor	0.250789165	0.260791461	0.488419461
LB1	CACAGTAAGAGCCTAG-1	-1.53961774	-5.457410882	9	Paraxial mesoderm	0	0	1
LB1	CACATAGCAGACGTAG-1	1.404996313	-7.505214284	10	Paraxial mesoderm	0	0	1
LB1	CACATAGGTCGACTGC-1	-6.359770977	3.017499377	4	Neuromesodermal progenitor	0.152276486	0.147924761	0.699799323
LB1	CACATAGGTTTGGGCC-1	1.673048414	0.165709322	5	Mesp1-expressing mesoderm progenitor	0.634867388	0.220340617	0.144792007
LB1	CACATTTAGTGGGATC-1	-4.725651943	-2.980490277	6	Paraxial mesoderm progenitor	0.113852429	0.135726544	0.750421194
LB1	CACATTTGTAGAGTGC-1	-5.910649501	3.237625768	4	Neuromesodermal progenitor	0.174279279	0.163971002	0.661750855
LB1	CACATTTGTCGACTAT-1	8.432267941	-0.39775301	11	First heart field	1	0	0
LB1	CACCACTCACCTCGTT-1	-3.236357652	-0.606212268	5	Mesp1-expressing mesoderm progenitor	0.235128407	0.196977648	0.567893995
LB1	CACCAGGAGATGTGGC-1	7.62216071	-0.739224742	11	First heart field	1	0	0
LB1	CACCTTGAGAATGTGT-1	0.842761315	0.771278789	5	Mesp1-expressing mesoderm progenitor	0.78481295	0.089758747	0.125428347
LB1	CACCTTGAGCGACGTA-1	-2.010076009	0.157601406	5	Mesp1-expressing mesoderm progenitor	0.312869254	0.201305684	0.485825156
LB1	CACCTTGGTTCCAACA-1	-0.417276346	-6.492183278	9	Paraxial mesoderm	0	0	1
LB1	CACCTTGTCGGTGTTA-1	3.162619866	2.042649438	5	Mesp1-expressing mesoderm progenitor	0.745979569	0.188585398	0.065435071
LB1	CACTCCAAGAAACCTA-1	2.743655003	-4.086804459	8	Second heart field	0	1	0
LB1	CACTCCAAGAGGTAGA-1	-6.016976558	0.814637174	4	Neuromesodermal progenitor	0.174463241	0.170908036	0.654629074
LB1	CACTCCAAGGATGGTC-1	2.486485995	0.908966949	5	Mesp1-expressing mesoderm progenitor	0.466242244	0.162050173	0.371707711
LB1	CACTCCACATCGGGTC-1	-0.435495698	0.585685422	5	Mesp1-expressing mesoderm progenitor	0.42200013	0.180991733	0.397008232
LB1	CACTCCATCTAACGGT-1	-5.719904624	-3.88528497	6	Paraxial mesoderm progenitor	0.114768448	0.146402816	0.73882896
LB1	CAGAATCGTGCAACGA-1	-5.63424369	2.579505851	4	Neuromesodermal progenitor	0.175415336	0.165416267	0.659169392
LB1	CAGAATCGTTGTACAC-1	-6.558604919	2.779731681	4	Neuromesodermal progenitor	0.170540168	0.164474363	0.664986462
LB1	CAGAATCTCAGGCAAG-1	-1.479215108	0.788659861	5	Mesp1-expressing mesoderm progenitor	0.396115449	0.182207638	0.421677075
LB1	CAGAGAGAGTACGTTC-1	0.399391509	-2.097050975	5	Mesp1-expressing mesoderm progenitor	0.153638201	0.464658475	0.381703391
LB1	CAGATCAAGAAGGCCT-1	-1.462961637	0.182778587	5	Mesp1-expressing mesoderm progenitor	0.408119989	0.201172587	0.390707472
LB1	CAGATCAAGGAATTAC-1	-2.565367424	-0.035994778	5	Mesp1-expressing mesoderm progenitor	0.250933708	0.18330056	0.565765956
LB1	CAGATCAGTTTGCATG-1	-1.628746473	0.565228214	5	Mesp1-expressing mesoderm progenitor	0.336027592	0.195938094	0.468034511
LB1	CAGCAGCAGAATTGTG-1	7.70078162	0.429679764	11	First heart field	1	0	0
LB1	CAGCAGCCAATCCGAT-1	0.84469489	0.59946989	5	Mesp1-expressing mesoderm progenitor	0.632580076	0.148376142	0.219043804
LB1	CAGCAGCCACCGGAAA-1	1.439833916	-7.869862149	10	Paraxial mesoderm	0	0	1
LB1	CAGCAGCGTCTCACCT-1	-2.78550645	0.306738743	5	Mesp1-expressing mesoderm progenitor	0.269550494	0.187145423	0.543304272
LB1	CAGCATACAGTTTACG-1	7.479447163	0.044747134	11	First heart field	1	0	0
LB1	CAGCATAGTGGCGAAT-1	-0.536837303	-5.395702908	9	Paraxial mesoderm	0	0	1
LB1	CAGCATATCTTGCATT-1	2.57598976	-8.09467561	10	Paraxial mesoderm	0	0	1
LB1	CAGCCGAAGTCCTCCT-1	-5.406297885	-2.304029296	6	Paraxial mesoderm progenitor	0.131362971	0.159341153	0.709295944
LB1	CAGCCGAGTAGAGCTG-1	3.984732426	-6.63461406	10	Paraxial mesoderm	0	1	0
LB1	CAGCGACCACATTAGC-1	0.250484205	-7.055103848	9	Paraxial mesoderm	0	0	1
LB1	CAGCGACGTCGCATAT-1	3.459358729	2.039973786	12	First heart field	1	0	0
LB1	CAGCTAAAGCAGCCTC-1	-6.155667507	1.403071096	4	Neuromesodermal progenitor	0.154492228	0.164468219	0.681039871
LB1	CAGCTAAAGGTACTCT-1	-5.789427959	3.705930164	4	Neuromesodermal progenitor	0.172188664	0.163747961	0.66406461
LB1	CAGCTGGAGTGCCAGA-1	4.781772889	1.859739711	12	First heart field	1	0	0
LB1	CAGCTGGCAAATACAG-1	-6.530741893	4.070908239	4	Neuromesodermal progenitor	0.174584781	0.164582939	0.660833435
LB1	CAGCTGGCATCGATGT-1	2.949301756	-8.465197156	10	Paraxial mesoderm	0	0	1
LB1	CAGGTGCAGGACGAAA-1	-5.677155696	-2.26647527	6	Paraxial mesoderm progenitor	0.143192226	0.167147044	0.689660956
LB1	CAGGTGCCATGGAATA-1	-5.660897934	-2.341725419	6	Paraxial mesoderm progenitor	0.141913257	0.127626146	0.730460892
LB1	CAGGTGCTCAAAGACA-1	-6.102827274	-1.686076234	6	Paraxial mesoderm progenitor	0.118879174	0.147189496	0.733931212
LB1	CAGTAACAGCGTTGCC-1	3.839217223	-6.06438453	8	Second heart field	0	1	0
LB1	CAGTAACCATGGGACA-1	6.846310891	-1.619579981	11	First heart field	1	0	0
LB1	CAGTAACTCGGTTAAC-1	3.134043253	2.251903941	12	First heart field	1	0	0
LB1	CAGTCCTGTAGCTTGT-1	8.521304882	-0.114467571	11	First heart field	1	0	0
LB1	CAGTCCTGTCGGGTCT-1	2.719616927	-5.818987916	8	Second heart field	0	1	0
LB1	CATATGGAGTGAACGC-1	-6.832457744	-0.822707961	4	Neuromesodermal progenitor	0.135468266	0.159000645	0.70553135
LB1	CATATTCAGACGCAAC-1	-4.958226882	0.555898835	5	Mesp1-expressing mesoderm progenitor	0.177869654	0.174475161	0.647655576
LB1	CATATTCAGATGTAAC-1	2.675496615	-5.771781037	8	Second heart field	0	1	0
LB1	CATATTCCACATCTTT-1	-3.929196798	-2.389380524	6	Paraxial mesoderm progenitor	0.135139732	0.163061956	0.701798548
LB1	CATATTCCAGCTGCTG-1	4.442737854	1.751732638	12	First heart field	1	0	0
LB1	CATCAAGCACTCTGTC-1	-6.951803886	2.887752464	4	Neuromesodermal progenitor	0.147312815	0.139246733	0.713440858
LB1	CATCAGAGTCGTTGTA-1	2.240999497	-4.507650922	8	Second heart field	0	1	0
LB1	CATCAGAGTTCGTTGA-1	-6.387188636	2.541794231	4	Neuromesodermal progenitor	0.170591064	0.16362491	0.665785142
LB1	CATCCACAGAGATGAG-1	-5.592031204	-0.034780989	4	Neuromesodermal progenitor	0.177611846	0.171412918	0.650975512
LB1	CATCCACGTCATGCCG-1	0.68934784	1.212659826	5	Mesp1-expressing mesoderm progenitor	0.643677651	0.126880351	0.229442026
LB1	CATCCACGTCGCTTTC-1	-4.953554832	-3.60121424	6	Paraxial mesoderm progenitor	0.125244555	0.164518709	0.71023692
LB1	CATCGAACAATCCAAC-1	-5.913816654	-1.136253784	6	Paraxial mesoderm progenitor	0.152054726	0.170115697	0.677829822
LB1	CATCGAATCAGTGCAT-1	7.534520424	0.047856023	11	First heart field	1	0	0
LB1	CATCGGGAGGGTGTTG-1	-5.912973606	2.316511204	4	Neuromesodermal progenitor	0.173171653	0.165061204	0.661768196
LB1	CATCGGGCATCCTTGC-1	-6.019784175	2.738516977	4	Neuromesodermal progenitor	0.164838322	0.163168003	0.671994618
LB1	CATCGGGGTACATCCA-1	-4.624997818	-4.440149853	6	Paraxial mesoderm progenitor	0.084093062	0.122809251	0.793097772
LB1	CATGCCTCACGACGAA-1	2.941733874	-2.984467814	8	Second heart field	0	1	0
LB1	CATGCCTCACTCGACG-1	0.851250804	-0.164471398	5	Mesp1-expressing mesoderm progenitor	0.537751185	0.205724791	0.256524077
LB1	CATGCCTTCTCAAGTG-1	3.924689806	-4.991823266	8	Second heart field	0	1	0
LB1	CATGGCGGTCAAAGAT-1	-5.504455291	3.531737973	4	Neuromesodermal progenitor	0.174683685	0.164399346	0.660918113
LB1	CATGGCGTCACAGGCC-1	-5.043753349	2.775054862	4	Neuromesodermal progenitor	0.158444305	0.149260915	0.692295404
LB1	CATTATCGTTGTCGCG-1	-0.330675804	-1.858861039	5	Mesp1-expressing mesoderm progenitor	0.309734579	0.332109983	0.358155466
LB1	CATTCGCGTACCCAAT-1	4.740524567	2.313652565	12	First heart field	1	0	0
LB1	CCAATCCAGTGGGTTG-1	-1.880145632	-5.075520108	9	Paraxial mesoderm	0	0	1
LB1	CCAATCCTCGGTTCGG-1	4.295284546	-4.684619496	8	Second heart field	0	1	0
LB1	CCACCTACACGGTAAG-1	2.514400042	1.450792482	12	First heart field	1	0	0
LB1	CCACCTACATCACGAT-1	-4.984811508	-4.30061538	6	Paraxial mesoderm progenitor	0.113636879	0.152907807	0.733455396
LB1	CCACCTAGTGAACCTT-1	-6.56183406	0.867076268	4	Neuromesodermal progenitor	0.147779686	0.136115118	0.716105498
LB1	CCACCTAGTTCGGCAC-1	1.437264122	-8.034031461	10	Paraxial mesoderm	0	0	1
LB1	CCACCTATCAAGGTAA-1	2.982432402	1.253104081	12	First heart field	1	0	0
LB1	CCACCTATCCTTGACC-1	7.592608727	0.837510367	11	First heart field	1	0	0
LB1	CCACGGACATGTAAGA-1	2.126246489	-8.025200436	10	Paraxial mesoderm	0	0	1
LB1	CCACTACAGAGTACCG-1	2.857768095	-6.120727608	8	Second heart field	0	1	0
LB1	CCACTACAGGCGCTCT-1	-4.03212043	1.865343024	4	Neuromesodermal progenitor	0.219533962	0.172947335	0.607519416
LB1	CCACTACAGTAAGTAC-1	6.285960949	-0.123346786	11	First heart field	1	0	0
LB1	CCACTACCACTGAAGG-1	8.457412518	-0.424890647	11	First heart field	1	0	0
LB1	CCACTACCAGACGTAG-1	5.099421299	1.756020119	12	First heart field	1	0	0
LB1	CCACTACCATCTCCCA-1	-0.17216801	-1.365821908	5	Mesp1-expressing mesoderm progenitor	0.197197247	0.317893913	0.484908934
LB1	CCACTACCATGAACCT-1	-4.089710914	-2.389998744	6	Paraxial mesoderm progenitor	0.100741367	0.143273288	0.755985311
LB1	CCAGCGAGTTCGGGCT-1	8.364201344	-0.809621642	11	First heart field	1	0	0
LB1	CCATGTCAGCTGATAA-1	5.446335591	1.103602459	12	First heart field	1	0	0
LB1	CCATGTCCAATCGGTT-1	4.081566609	-4.458719323	8	Second heart field	0	1	0
LB1	CCATGTCGTACTTCTT-1	-6.800278389	1.645278623	4	Neuromesodermal progenitor	0.162224035	0.162342947	0.675433655
LB1	CCATGTCGTTTGTTGG-1	-5.05346223	-3.365614484	6	Paraxial mesoderm progenitor	0.107259993	0.140624117	0.752115881
LB1	CCATTCGGTTGAACTC-1	2.172930754	-8.112345288	10	Paraxial mesoderm	0	0	1
LB1	CCATTCGTCGTTGACA-1	-3.121395074	-2.13103492	5	Mesp1-expressing mesoderm progenitor	0.165769661	0.170589271	0.663641209
LB1	CCCAATCAGGATGCGT-1	3.270829476	-7.855739186	10	Paraxial mesoderm	0	0	1
LB1	CCCAATCAGTCTCCTC-1	-6.133266651	-3.211986134	6	Paraxial mesoderm progenitor	0.128457453	0.157973943	0.713568747
LB1	CCCAGTTAGTAGGTGC-1	4.251630105	-3.971813271	8	Second heart field	0	1	0
LB1	CCCAGTTGTACCGCTG-1	-6.839448177	4.461086204	4	Neuromesodermal progenitor	0.172547643	0.163515956	0.663937574
LB1	CCCAGTTGTCCGACGT-1	-9.267212116	2.453289916	4	Neuromesodermal progenitor	0.163851259	0.157331309	0.678818708
LB1	CCCAGTTTCCCTTGCA-1	-6.476308548	0.797593405	4	Neuromesodermal progenitor	0.152414101	0.162702878	0.684883358
LB1	CCCATACTCGTTACAG-1	3.608012475	-4.046236108	8	Second heart field	0	1	0
LB1	CCCTCCTAGACTGGGT-1	0.823801673	-0.444785724	5	Mesp1-expressing mesoderm progenitor	0.501119792	0.230613369	0.268266906
LB1	CCCTCCTCAAGCCGTC-1	-5.54964944	-3.603256057	6	Paraxial mesoderm progenitor	0.123252498	0.156022581	0.72072511
LB1	CCCTCCTGTGTTGGGA-1	-3.483376705	1.719977906	4	Neuromesodermal progenitor	0.241276387	0.180742378	0.577981715
LB1	CCCTCCTTCAGCGATT-1	1.230618633	-0.352677117	5	Mesp1-expressing mesoderm progenitor	0.631379908	0.179864615	0.188755516
LB1	CCGGGATCACAACGTT-1	-9.137376033	2.323544314	4	Neuromesodermal progenitor	0.155807597	0.145496799	0.698696572
LB1	CCGGGATGTATATGAG-1	0.250061295	-6.609111855	9	Paraxial mesoderm	0	0	1
LB1	CCGTACTAGCGGATCA-1	-6.759004318	-0.783622692	4	Neuromesodermal progenitor	0.146089083	0.163045471	0.690865622
LB1	CCGTACTTCACTATTC-1	-1.339311563	-3.623175452	5	Mesp1-expressing mesoderm progenitor	0.068084303	0.27832062	0.653595153
LB1	CCGTGGAAGAAACCAT-1	2.580887831	-8.382406781	10	Paraxial mesoderm	0	0	1
LB1	CCGTGGAAGCAAATCA-1	-5.55220338	3.353004148	4	Neuromesodermal progenitor	0.174608901	0.165801647	0.659590437
LB1	CCGTGGACACATGTGT-1	5.809246815	1.296482374	12	First heart field	1	0	0
LB1	CCGTGGACAGTCCTTC-1	2.945193566	2.296022823	12	First heart field	1	0	0
LB1	CCGTGGATCAACGGCC-1	-3.174321853	0.842009415	5	Mesp1-expressing mesoderm progenitor	0.268705259	0.19087124	0.540423681
LB1	CCGTTCAAGATGAGAG-1	7.759622372	1.364102771	11	First heart field	1	0	0
LB1	CCGTTCACATGCTGGC-1	8.426763333	-0.194160352	11	First heart field	1	0	0
LB1	CCGTTCAGTTACGTCA-1	1.132849372	-7.835320065	10	Paraxial mesoderm	0	0	1
LB1	CCTAAAGAGCTATGCT-1	6.762515343	-0.275228808	11	First heart field	1	0	0
LB1	CCTAAAGCACGTAAGG-1	1.165044821	0.449774896	5	Mesp1-expressing mesoderm progenitor	0.767337503	0.099168965	0.133493599
LB1	CCTAAAGGTAATCGTC-1	2.71804098	1.22908329	12	First heart field	1	0	0
LB1	CCTACACAGATCTGCT-1	4.287725247	-4.754887173	8	Second heart field	0	1	0
LB1	CCTACACTCACCTCGT-1	0.618786133	-4.153945039	8	Second heart field	0	1	0
LB1	CCTACACTCCAAATGC-1	2.985489644	-7.636762688	10	Paraxial mesoderm	0	0	1
LB1	CCTAGCTAGTGGCACA-1	0.682987369	-0.407946298	5	Mesp1-expressing mesoderm progenitor	0.175398025	0.125390916	0.699211195
LB1	CCTAGCTGTCTTCGTC-1	7.499126709	0.639745315	11	First heart field	1	0	0
LB1	CCTATTATCTTCAACT-1	-8.302561008	1.24885272	4	Neuromesodermal progenitor	0.1571587	0.16319506	0.679646844
LB1	CCTCAGTCACCGGAAA-1	2.527372874	2.052646687	12	First heart field	1	0	0
LB1	CCTCTGAAGTAAGTAC-1	3.355577029	-4.679468701	8	Second heart field	0	1	0
LB1	CCTCTGACAATCAGAA-1	-5.665141784	3.587877204	4	Neuromesodermal progenitor	0.172369421	0.164716593	0.662915178
LB1	CCTCTGATCTCAACTT-1	-3.226923429	-3.942905019	6	Paraxial mesoderm progenitor	0.079125474	0.146139966	0.774734599
LB1	CCTTACGCATTGCGGC-1	0.562573917	-6.056490491	8	Second heart field	0	1	0
LB1	CCTTACGTCAAACCAC-1	-3.062589609	-3.650570939	6	Paraxial mesoderm progenitor	0.114761922	0.195483056	0.689755053
LB1	CCTTTCTCATCGACGC-1	-0.2015199	-6.440538476	9	Paraxial mesoderm	0	0	1
LB1	CCTTTCTGTCCTCTTG-1	-2.126953327	0.803424676	5	Mesp1-expressing mesoderm progenitor	0.154326764	0.174245174	0.671428325
LB1	CCTTTCTGTTGCTCCT-1	-3.162228309	1.120724132	5	Mesp1-expressing mesoderm progenitor	0.178861811	0.172281295	0.648857455
LB1	CGAACATAGCTGAAAT-1	-5.089204036	3.097886255	4	Neuromesodermal progenitor	0.154352272	0.145584246	0.700064071
LB1	CGAACATAGGGTTCCC-1	8.113403119	-0.137951384	11	First heart field	1	0	0
LB1	CGAATGTAGACTGGGT-1	0.665733911	-6.699797223	9	Paraxial mesoderm	0	0	1
LB1	CGACCTTAGTGTTGAA-1	4.375372208	1.955898812	12	First heart field	1	0	0
LB1	CGAGAAGCAGATGGGT-1	8.300891674	-1.162150572	11	First heart field	1	0	0
LB1	CGAGCACCACATTAGC-1	-6.957732402	1.891506841	4	Neuromesodermal progenitor	0.147421986	0.144765226	0.707813279
LB1	CGAGCACCATCCGGGT-1	-6.114412986	-2.837125371	6	Paraxial mesoderm progenitor	0.127186093	0.155011218	0.717802734
LB1	CGAGCACTCTCACATT-1	0.233640469	-1.011517833	5	Mesp1-expressing mesoderm progenitor	0.425583449	0.239103953	0.335312538
LB1	CGAGCCAAGAAGGGTA-1	8.371401585	0.378940217	11	First heart field	1	0	0
LB1	CGAGCCACAGACGCCT-1	3.324565447	-3.781200001	8	Second heart field	0	1	0
LB1	CGAGCCACATAGGATA-1	3.925635375	-5.069304536	8	Second heart field	0	1	0
LB1	CGAGCCACATAGTAAG-1	8.78873042	-0.165935407	11	First heart field	1	0	0
LB1	CGATCGGCAATAGCGG-1	-3.357035123	-4.322071145	6	Paraxial mesoderm progenitor	0.08182605	0.114428943	0.803744987
LB1	CGATGGCAGCACGCCT-1	0.887641109	0.943657567	5	Mesp1-expressing mesoderm progenitor	0.67649538	0.136481914	0.187022785
LB1	CGATGGCAGGGTATCG-1	-1.566532456	-4.790726254	9	Paraxial mesoderm	0	0	1
LB1	CGATGGCGTCTCTCTG-1	-5.561546051	-1.789632867	6	Paraxial mesoderm progenitor	0.125824707	0.155403255	0.718772057
LB1	CGATGGCTCGTAGGAG-1	-1.247875058	-0.406301151	5	Mesp1-expressing mesoderm progenitor	0.264753121	0.228753371	0.506493751
LB1	CGATGTATCACTTCAT-1	1.637070335	-6.115321706	9	Paraxial mesoderm	0	0	1
LB1	CGATGTATCTCTAGGA-1	4.030408181	1.092547824	12	First heart field	1	0	0
LB1	CGATTGAAGTGTCCAT-1	2.345858611	-8.165058682	10	Paraxial mesoderm	0	0	1
LB1	CGATTGACACACAGAG-1	0.817111231	-5.933824609	9	Paraxial mesoderm	0	0	1
LB1	CGCTATCAGATGGGTC-1	-6.118612014	-2.537170241	6	Paraxial mesoderm progenitor	0.118729758	0.143493722	0.737776746
LB1	CGCTATCCAATGGAAT-1	0.499796248	-5.789530823	9	Paraxial mesoderm	0	0	1
LB1	CGCTATCGTTTAGCTG-1	-4.909863674	-3.609211514	6	Paraxial mesoderm progenitor	0.124966915	0.181926107	0.693107128
LB1	CGCTTCAAGTCGTACT-1	3.956816233	-3.354688952	8	Second heart field	0	1	0
LB1	CGCTTCACAGATAATG-1	-6.517730438	0.433474069	4	Neuromesodermal progenitor	0.13835747	0.14147678	0.720166156
LB1	CGCTTCACAGGTCGTC-1	4.694620408	2.037335207	12	First heart field	1	0	0
LB1	CGGACACAGGTAGCTG-1	-8.747738086	2.429355314	4	Neuromesodermal progenitor	0.159611307	0.132083328	0.70830562
LB1	CGGACACCAGTACACT-1	2.789162434	-7.608301232	10	Paraxial mesoderm	0	0	1
LB1	CGGACACTCATCACCC-1	-6.891577446	1.428243329	4	Neuromesodermal progenitor	0.148474665	0.12628782	0.725237787
LB1	CGGACGTAGATGGGTC-1	-1.574708544	0.456151915	5	Mesp1-expressing mesoderm progenitor	0.358435331	0.196052319	0.445512553
LB1	CGGACGTCAGGCAGTA-1	1.86441902	-7.840518544	10	Paraxial mesoderm	0	0	1
LB1	CGGACTGAGCGCTTAT-1	-4.582107269	-4.257090638	6	Paraxial mesoderm progenitor	0.088404079	0.136840452	0.774755583
LB1	CGGAGCTCAAGAAGAG-1	2.013405956	0.796313902	5	Mesp1-expressing mesoderm progenitor	0.507268091	0.240298282	0.252433695
LB1	CGGAGTCAGGCCATAG-1	-5.937944614	-2.033230613	6	Paraxial mesoderm progenitor	0.152504489	0.147954782	0.699541018
LB1	CGGAGTCAGTACGTTC-1	-3.493739091	-3.508915255	6	Paraxial mesoderm progenitor	0.103688951	0.147509895	0.748801152
LB1	CGGAGTCCACAAGACG-1	-3.9045107	-4.335821221	6	Paraxial mesoderm progenitor	0.078840016	0.113540392	0.807619552
LB1	CGGAGTCTCGACCAGC-1	8.374309338	-0.120828787	11	First heart field	1	0	0
LB1	CGGCTAGGTACCGTTA-1	-6.182079994	-2.839931796	6	Paraxial mesoderm progenitor	0.126988149	0.155915063	0.717097012
LB1	CGGGTCAAGATGTGGC-1	-5.926818573	-3.146264622	6	Paraxial mesoderm progenitor	0.123465962	0.153747176	0.722786908
LB1	CGGGTCAAGGGTCTCC-1	8.396975316	-1.031858394	11	First heart field	1	0	0
LB1	CGGGTCACAATACGCT-1	-7.29520198	1.263856222	4	Neuromesodermal progenitor	0.151886767	0.15925271	0.688860991
LB1	CGGGTCACACGGCCAT-1	-3.164344274	-2.554183791	6	Paraxial mesoderm progenitor	0.085695809	0.119659878	0.794644063
LB1	CGGGTCATCGCTTAGA-1	4.541454113	-3.016398022	8	Second heart field	0	1	0
LB1	CGGTTAAAGCGTCTAT-1	-1.041019761	-4.841635773	9	Paraxial mesoderm	0	0	1
LB1	CGGTTAAAGCTCCCAG-1	-3.704898559	-4.361342023	6	Paraxial mesoderm progenitor	0.103859604	0.135561732	0.760578608
LB1	CGGTTAAGTTTGGGCC-1	-1.808364355	0.052401414	5	Mesp1-expressing mesoderm progenitor	0.225374893	0.212958094	0.561667107
LB1	CGGTTAATCGGGAGTA-1	2.139916695	0.408979168	5	Mesp1-expressing mesoderm progenitor	0.725653789	0.146939481	0.127406739
LB1	CGTAGCGAGCGGATCA-1	3.464728154	2.969328334	12	First heart field	1	0	0
LB1	CGTAGCGAGGCTCAGA-1	3.046736277	-8.201500485	10	Paraxial mesoderm	0	0	1
LB1	CGTAGCGGTGATGTGG-1	3.571621216	1.052171519	12	First heart field	1	0	0
LB1	CGTAGGCAGGAGCGAG-1	0.243275679	0.758229991	5	Mesp1-expressing mesoderm progenitor	0.601353497	0.183428365	0.215218211
LB1	CGTAGGCCAAGTCTAC-1	3.086120165	-4.018155167	8	Second heart field	0	1	0
LB1	CGTAGGCGTACCATCA-1	-5.3211362	-1.90285022	6	Paraxial mesoderm progenitor	0.162449841	0.178041456	0.659508899
LB1	CGTAGGCGTCTAGCGC-1	-3.841425144	-4.124322961	6	Paraxial mesoderm progenitor	0.084781935	0.118671218	0.796546864
LB1	CGTCACTGTAAGCACG-1	-0.508722984	-6.025987218	9	Paraxial mesoderm	0	0	1
LB1	CGTCAGGCATTTGCTT-1	1.241210497	-8.014924596	10	Paraxial mesoderm	0	0	1
LB1	CGTCAGGGTCATATCG-1	-3.634453498	-3.896283219	6	Paraxial mesoderm progenitor	0.140828165	0.171424362	0.687747633
LB1	CGTCAGGGTTCGCTAA-1	-6.191176616	3.654668023	4	Neuromesodermal progenitor	0.173591921	0.16360165	0.662807508
LB1	CGTCAGGTCTACTTAC-1	3.079436339	-6.52597482	10	Paraxial mesoderm	0	0	1
LB1	CGTCCATAGGGAGTAA-1	0.919306315	-5.726800034	9	Paraxial mesoderm	0	0	1
LB1	CGTCCATGTGTATGGG-1	-8.855694019	4.302208354	4	Neuromesodermal progenitor	0.16310847	0.159026091	0.677866635
LB1	CGTCTACAGTGAACGC-1	-5.159153663	-2.486576865	6	Paraxial mesoderm progenitor	0.131351877	0.158589184	0.710059001
LB1	CGTCTACTCATTATCC-1	-3.771147214	1.413727095	4	Neuromesodermal progenitor	0.171518303	0.155985265	0.672496879
LB1	CGTGAGCAGTCGCCGT-1	-5.616440975	2.905500581	4	Neuromesodermal progenitor	0.171500306	0.16502907	0.66347164
LB1	CGTGAGCCAGATCGGA-1	4.176416195	-4.740574906	8	Second heart field	0	1	0
LB1	CGTGAGCTCTGTCTCG-1	2.280316628	-7.911814282	10	Paraxial mesoderm	0	0	1
LB1	CGTGTAACACTTGGAT-1	-0.016203523	0.79093044	5	Mesp1-expressing mesoderm progenitor	0.54215261	0.162835617	0.295011903
LB1	CGTGTAACATAGTAAG-1	-4.353114807	-2.506668637	6	Paraxial mesoderm progenitor	0.126850463	0.156440193	0.716709227
LB1	CGTGTAAGTGTAACGG-1	-5.375241481	-3.085333417	6	Paraxial mesoderm progenitor	0.097651793	0.085918676	0.816429642
LB1	CGTGTCTCACTTCTGC-1	-1.75731691	-5.497860501	9	Paraxial mesoderm	0	0	1
LB1	CGTGTCTTCAGTGTTG-1	-4.812253677	3.122977664	4	Neuromesodermal progenitor	0.175910843	0.159971302	0.664118689
LB1	CGTTAGACACACCGAC-1	2.737105883	1.641672065	12	First heart field	1	0	0
LB1	CGTTAGACACGGACAA-1	-1.753077232	-4.307241509	5	Mesp1-expressing mesoderm progenitor	0.078040376	0.19246845	0.729491233
LB1	CGTTAGAGTCGATTGT-1	8.131610669	0.409456541	11	First heart field	1	0	0
LB1	CGTTCTGAGGAGTTTA-1	7.850847043	-0.825579117	11	First heart field	1	0	0
LB1	CGTTCTGTCCTAGTGA-1	-2.466307127	-3.833941529	6	Paraxial mesoderm progenitor	0.062197354	0.123921591	0.813880999
LB1	CGTTGGGAGAAACGCC-1	3.92061714	2.312104037	12	First heart field	1	0	0
LB1	CGTTGGGCAGTATGCT-1	0.227290622	-6.485981534	9	Paraxial mesoderm	0	0	1
LB1	CGTTGGGGTGACTACT-1	-6.85337516	2.188376	4	Neuromesodermal progenitor	0.147635472	0.143063192	0.709301706
LB1	CGTTGGGTCCACTCCA-1	-6.83637067	3.547520568	4	Neuromesodermal progenitor	0.154086368	0.149159143	0.696755169
LB1	CTAACTTAGCGTAATA-1	7.022586621	0.029076239	11	First heart field	1	0	0
LB1	CTAAGACCAATCACAC-1	7.389889992	-0.595705698	11	First heart field	1	0	0
LB1	CTAATGGAGTTACCCA-1	7.293116368	-0.43133224	11	First heart field	1	0	0
LB1	CTAATGGTCAACCATG-1	-0.26248812	0.77030011	5	Mesp1-expressing mesoderm progenitor	0.494475656	0.177621086	0.327903345
LB1	CTACACCAGTGTCCCG-1	2.948001183	-7.988645146	10	Paraxial mesoderm	0	0	1
LB1	CTACACCCAGATAATG-1	-8.95591756	2.509257247	4	Neuromesodermal progenitor	0.161795586	0.157306275	0.680899294
LB1	CTACACCGTTGAGTTC-1	-6.81785699	2.945410898	4	Neuromesodermal progenitor	0.147581909	0.143236563	0.709182024
LB1	CTACATTTCGTCGTTC-1	-6.955902301	1.01091217	4	Neuromesodermal progenitor	0.140656075	0.141540522	0.717803854
LB1	CTACATTTCTGATACG-1	7.226972378	0.222761368	11	First heart field	1	0	0
LB1	CTACCCAAGAAGATTC-1	-8.479735576	1.819771459	4	Neuromesodermal progenitor	0.157543839	0.161060403	0.681396477
LB1	CTACCCAAGACATAAC-1	-7.818172657	2.210929444	4	Neuromesodermal progenitor	0.231975359	0.149292918	0.618732836
LB1	CTACCCAAGCCAGTAG-1	3.8725994	-6.379670689	8	Second heart field	0	1	0
LB1	CTACCCAGTATAGGTA-1	-0.552274369	-0.14164562	5	Mesp1-expressing mesoderm progenitor	0.305414658	0.196373208	0.498212319
LB1	CTACGTCAGACAGACC-1	-6.879792892	2.011082937	4	Neuromesodermal progenitor	0.152052065	0.149589388	0.698359047
LB1	CTACGTCAGCCGATTT-1	8.219429768	-0.568683157	11	First heart field	1	0	0
LB1	CTACGTCGTGCTCTTC-1	8.543247975	-0.404081414	11	First heart field	1	0	0
LB1	CTAGAGTAGCTGATAA-1	3.561069525	0.985977938	12	First heart field	1	0	0
LB1	CTAGAGTCAGTCTTCC-1	7.852712906	-0.372572968	11	First heart field	1	0	0
LB1	CTAGCCTAGGGCTTGA-1	2.702486313	1.183657279	12	First heart field	1	0	0
LB1	CTAGCCTAGTACGCCC-1	0.858070827	-3.686042378	8	Second heart field	0	1	0
LB1	CTAGCCTAGTTAGGTA-1	-2.010925256	-4.025903294	9	Paraxial mesoderm	0	0	1
LB1	CTAGCCTCAATTCCTT-1	2.534720934	1.51732867	12	First heart field	1	0	0
LB1	CTAGCCTCAGGTTTCA-1	-5.558376991	-4.014286587	6	Paraxial mesoderm progenitor	0.108041523	0.140072205	0.751886473
LB1	CTAGCCTGTCAAAGAT-1	-4.980117523	-3.393011639	6	Paraxial mesoderm progenitor	0.106687951	0.143133687	0.750178542
LB1	CTAGCCTTCAGTTTGG-1	-2.123615943	-3.79765899	6	Paraxial mesoderm progenitor	0.088870188	0.165047672	0.746082174
LB1	CTAGTGAAGCGGATCA-1	8.360688961	0.776604255	11	First heart field	1	0	0
LB1	CTAGTGACAATCGAAA-1	-8.494968616	2.002697875	4	Neuromesodermal progenitor	0.148046608	0.142879093	0.709074974
LB1	CTAGTGACACGTTGGC-1	6.836905755	0.105080982	11	First heart field	1	0	0
LB1	CTAGTGAGTGGCGAAT-1	1.128172434	-8.097114156	10	Paraxial mesoderm	0	0	1
LB1	CTCACACAGGCTATCT-1	3.907661236	2.094078114	12	First heart field	1	0	0
LB1	CTCACACCATGCAATC-1	6.949660576	-0.902460287	11	First heart field	1	0	0
LB1	CTCACACGTCGGATCC-1	1.088675774	-3.482860873	8	Second heart field	0	1	0
LB1	CTCACACTCTCAAGTG-1	4.331229485	2.561586072	12	First heart field	1	0	0
LB1	CTCAGAACAAACTGTC-1	7.384711541	-0.198380182	11	First heart field	1	0	0
LB1	CTCATTAGTCGCCATG-1	1.303069867	-8.276806424	10	Paraxial mesoderm	0	0	1
LB1	CTCATTATCCTCAACC-1	-0.978187048	-1.199016879	5	Mesp1-expressing mesoderm progenitor	0.323790951	0.221720131	0.454489195
LB1	CTCCTAGCAAAGCGGT-1	-5.226441108	-2.62875993	6	Paraxial mesoderm progenitor	0.141402696	0.167947071	0.690650307
LB1	CTCCTAGTCTATCGCC-1	-0.248400473	-0.827033112	5	Mesp1-expressing mesoderm progenitor	0.385891458	0.230612471	0.383496251
LB1	CTCGAGGAGGGATACC-1	-1.40320202	0.342287816	5	Mesp1-expressing mesoderm progenitor	0.315794432	0.19208321	0.492122503
LB1	CTCGAGGTCACCGTAA-1	4.336694516	2.373717239	12	First heart field	1	0	0
LB1	CTCGAGGTCGTCACGG-1	-4.363331996	-4.408612797	6	Paraxial mesoderm progenitor	0.102862987	0.139990938	0.757146055
LB1	CTCGGAGCACAACGTT-1	-6.846189701	1.196002593	4	Neuromesodermal progenitor	0.152978002	0.148226454	0.698795916
LB1	CTCGGAGGTCTAGAGG-1	-3.318725311	0.855618706	5	Mesp1-expressing mesoderm progenitor	0.234588399	0.185479137	0.579932787
LB1	CTCGGAGTCGGTGTTA-1	4.281360901	-3.895721028	8	Second heart field	0	1	0
LB1	CTCGGGAAGTGGTAAT-1	4.39175824	2.634662797	12	First heart field	1	0	0
LB1	CTCGGGAGTACAGCAG-1	3.732178248	-4.635078976	8	Second heart field	0	1	0
LB1	CTCGGGATCATCGGAT-1	7.976404465	-0.836524198	11	First heart field	1	0	0
LB1	CTCGGGATCGCGCCAA-1	7.599214352	-0.887365053	11	First heart field	1	0	0
LB1	CTCGTACAGAGATGAG-1	-7.522594654	2.086028983	4	Neuromesodermal progenitor	0.159897033	0.157973136	0.682130604
LB1	CTCGTACTCCTAAGTG-1	-7.634742939	3.327120712	4	Neuromesodermal progenitor	0.158823245	0.153933711	0.687243948
LB1	CTCGTACTCGGCTACG-1	-1.35348972	-3.449751446	5	Mesp1-expressing mesoderm progenitor	0.074824372	0.214688055	0.710487641
LB1	CTCTAATAGGAACTGC-1	7.081436909	0.24000517	11	First heart field	1	0	0
LB1	CTCTAATGTCAGTGGA-1	-3.236952745	-2.815100739	6	Paraxial mesoderm progenitor	0.102832072	0.158768806	0.738399117
LB1	CTCTAATTCAGCTTAG-1	6.148935116	-0.477845261	11	First heart field	1	0	0
LB1	CTCTACGGTCTCATCC-1	0.362958557	0.110234787	5	Mesp1-expressing mesoderm progenitor	0.496919465	0.20306658	0.300014023
LB1	CTCTACGTCCGCAGTG-1	-6.884872638	3.301401784	4	Neuromesodermal progenitor	0.16214373	0.156178631	0.681678392
LB1	CTCTGGTCATAAAGGT-1	3.930453099	-3.594366858	8	Second heart field	0	1	0
LB1	CTCTGGTCATATACCG-1	-5.094195091	-3.054099391	6	Paraxial mesoderm progenitor	0.113444543	0.145140794	0.741414598
LB1	CTCTGGTCATTTGCCC-1	0.670313514	-0.378062377	5	Mesp1-expressing mesoderm progenitor	0.280563509	0.190978147	0.52845851
LB1	CTGAAACGTCTCTTTA-1	7.820882596	0.138006588	11	First heart field	1	0	0
LB1	CTGAAACGTTACCAGT-1	4.419112004	-3.737475941	8	Second heart field	0	1	0
LB1	CTGAAACTCGTAGGTT-1	8.238728322	-1.157634328	11	First heart field	1	0	0
LB1	CTGAAGTAGAATGTTG-1	1.892246879	-6.614955018	10	Paraxial mesoderm	0	0	1
LB1	CTGATAGCAATCCAAC-1	5.989809311	1.023252775	12	First heart field	1	0	0
LB1	CTGATAGGTATTACCG-1	-3.89444872	-2.530683348	6	Paraxial mesoderm progenitor	0.115718899	0.147561359	0.736719701
LB1	CTGATCCGTAGCTGCC-1	2.360635079	0.730820467	5	Mesp1-expressing mesoderm progenitor	0.6383285	0.163747853	0.197923679
LB1	CTGATCCGTATAGGTA-1	-3.949980938	-2.875961612	6	Paraxial mesoderm progenitor	0.120695328	0.146095683	0.733209282
LB1	CTGATCCGTTCAACCA-1	-0.953059756	-5.804785798	9	Paraxial mesoderm	0	0	1
LB1	CTGCCTAAGGTGCTAG-1	-4.211055957	-0.917221377	5	Mesp1-expressing mesoderm progenitor	0.179892523	0.193817364	0.62629031
LB1	CTGCCTAGTGTTTGTG-1	-4.962138855	-3.701031277	6	Paraxial mesoderm progenitor	0.114011076	0.140502682	0.745486395
LB1	CTGCCTATCAACACTG-1	8.637804783	-0.07957379	11	First heart field	1	0	0
LB1	CTGCCTATCGCGCCAA-1	-4.050747119	2.000714233	4	Neuromesodermal progenitor	0.181282197	0.130308371	0.688409652
LB1	CTGCCTATCTTGCAAG-1	1.25038091	-8.284332822	10	Paraxial mesoderm	0	0	1
LB1	CTGCGGAAGGGTGTTG-1	7.779748238	-0.159247349	11	First heart field	1	0	0
LB1	CTGCGGATCATCTGCC-1	6.701499737	1.085274448	11	First heart field	1	0	0
LB1	CTGCGGATCCTGCTTG-1	-4.320879661	-4.39802892	6	Paraxial mesoderm progenitor	0.089223197	0.141178338	0.769598551
LB1	CTGCGGATCTCCCTGA-1	-6.608959877	-0.374025593	4	Neuromesodermal progenitor	0.149534341	0.160979964	0.689486083
LB1	CTGCTGTAGATCCTGT-1	1.031154133	-5.125313828	8	Second heart field	0	1	0
LB1	CTGGTCTGTCAAACTC-1	-5.702109062	-1.818381617	6	Paraxial mesoderm progenitor	0.158632953	0.16987398	0.671493215
LB1	CTGTGCTCACCCTATC-1	0.877834536	-7.871158192	10	Paraxial mesoderm	0	0	1
LB1	CTGTTTACAGTAAGCG-1	-5.598065578	-0.976799796	6	Paraxial mesoderm progenitor	0.159542975	0.166114952	0.674342172
LB1	CTGTTTACATGCCTTC-1	8.075180806	-0.240196893	11	First heart field	1	0	0
LB1	CTTAACTAGTGATCGG-1	4.225758828	1.637337138	12	First heart field	1	0	0
LB1	CTTAACTCAGGGAGAG-1	1.526187814	-5.014722417	8	Second heart field	0	1	0
LB1	CTTAACTGTCTTTCAT-1	-8.339451992	2.736491134	4	Neuromesodermal progenitor	0.173688049	0.164557705	0.661755535
LB1	CTTAACTTCCCATTTA-1	-9.098780834	2.500389745	4	Neuromesodermal progenitor	0.165739497	0.166820814	0.667440877
LB1	CTTACCGAGTGGTAAT-1	6.776313103	-1.501950572	11	First heart field	1	0	0
LB1	CTTAGGATCATCTGTT-1	7.353101529	0.660991301	11	First heart field	1	0	0
LB1	CTTAGGATCCTCGCAT-1	-4.043672287	-3.476187537	6	Paraxial mesoderm progenitor	0.107149244	0.163143161	0.729707647
LB1	CTTCTCTGTGTAAGTA-1	-4.286915981	-2.958962748	6	Paraxial mesoderm progenitor	0.123773062	0.154758815	0.721468285
LB1	CTTCTCTTCCACTGGG-1	-1.72113856	-4.750984738	9	Paraxial mesoderm	0	0	1
LB1	CTTGGCTGTAGAGGAA-1	-6.729154312	0.461467033	4	Neuromesodermal progenitor	0.145917555	0.151747055	0.702335776
LB1	CTTGGCTGTCCGAGTC-1	1.144585765	-1.512873838	5	Mesp1-expressing mesoderm progenitor	0.298590261	0.444184926	0.257224853
LB1	CTTGGCTGTCGGCACT-1	1.272110857	0.228909915	5	Mesp1-expressing mesoderm progenitor	0.787536917	0.099563352	0.112899763
LB1	CTTGGCTTCTTGAGGT-1	8.154187001	-1.052040169	11	First heart field	1	0	0
LB1	CTTTGCGTCATCGGAT-1	0.539296664	1.112760176	5	Mesp1-expressing mesoderm progenitor	0.631751655	0.146057259	0.222191145
LB1	GAAACTCCACCTGGTG-1	2.693378247	-8.056371281	10	Paraxial mesoderm	0	0	1
LB1	GAAACTCGTAGAGTGC-1	-5.067514621	-3.491482804	6	Paraxial mesoderm progenitor	0.117084595	0.172376419	0.710539212
LB1	GAAACTCGTCTCTTTA-1	7.345588482	1.294183423	11	First heart field	1	0	0
LB1	GAAATGAAGGCATGGT-1	-6.509067737	3.888700893	4	Neuromesodermal progenitor	0.153671588	0.150556058	0.695773059
LB1	GAAATGACATAACCTG-1	6.711926735	0.328666174	11	First heart field	1	0	0
LB1	GAAATGACATATGCTG-1	-7.84955331	1.689308574	4	Neuromesodermal progenitor	0.16238135	0.157926067	0.679693501
LB1	GAAATGAGTTACGACT-1	2.486738957	-7.567645142	10	Paraxial mesoderm	0	0	1
LB1	GAACATCTCCTAGGGC-1	8.424138821	-0.315601716	11	First heart field	1	0	0
LB1	GAACCTAAGGTGCTAG-1	-6.115817272	-2.516138146	6	Paraxial mesoderm progenitor	0.145225435	0.163465442	0.691309233
LB1	GAACCTACAATGCCAT-1	-0.959348165	-0.645061205	5	Mesp1-expressing mesoderm progenitor	0.2665913	0.22986559	0.503543373
LB1	GAACGGAAGCCGGTAA-1	3.118484057	-8.323073933	10	Paraxial mesoderm	0	0	1
LB1	GAACGGACAGAGCCAA-1	3.250080384	2.396408727	12	First heart field	1	0	0
LB1	GAACGGACAGCCAGAA-1	3.084616221	-8.141852925	10	Paraxial mesoderm	0	0	1
LB1	GAACGGAGTCAACTGT-1	0.444610036	1.304127505	5	Mesp1-expressing mesoderm progenitor	0.651842641	0.138208024	0.209949401
LB1	GAAGCAGCACGTCTCT-1	8.46410159	-0.153881321	11	First heart field	1	0	0
LB1	GAAGCAGCATCGATGT-1	-6.613493167	2.849132707	4	Neuromesodermal progenitor	0.151270554	0.143171432	0.705558482
LB1	GAAGCAGGTACAAGTA-1	-5.88502761	-1.078701565	6	Paraxial mesoderm progenitor	0.149377607	0.165012029	0.685610473
LB1	GAAGCAGGTTATCCGA-1	0.683589793	-1.815520118	5	Mesp1-expressing mesoderm progenitor	0.362703374	0.308637106	0.328659469
LB1	GAATAAGAGAATGTGT-1	1.377655304	-5.931762288	9	Paraxial mesoderm	0	0	1
LB1	GAATAAGCACACGCTG-1	-2.505261623	1.003814926	5	Mesp1-expressing mesoderm progenitor	0.297651462	0.189207937	0.513140742
LB1	GAATAAGGTCATGCAT-1	-6.886261665	3.411351373	4	Neuromesodermal progenitor	0.17519332	0.164616317	0.660191588
LB1	GAATAAGGTCTCAACA-1	1.557540453	-7.106227467	10	Paraxial mesoderm	0	0	1
LB1	GAATGAATCACAGGCC-1	-0.088359647	1.006992152	5	Mesp1-expressing mesoderm progenitor	0.541136897	0.177409918	0.28145325
LB1	GACACGCAGGCACATG-1	-0.135510631	-6.945161889	9	Paraxial mesoderm	0	0	1
LB1	GACACGCTCGAGGTAG-1	-6.410567962	-0.402681718	4	Neuromesodermal progenitor	0.151908144	0.165260168	0.682831881
LB1	GACACGCTCGGCATCG-1	-6.79233905	0.361352869	4	Neuromesodermal progenitor	0.154237014	0.162915099	0.682848314
LB1	GACAGAGGTCAACTGT-1	-4.970641815	-4.202821324	6	Paraxial mesoderm progenitor	0.106969266	0.145404228	0.747626676
LB1	GACAGAGGTTTAGGAA-1	7.36520747	-0.231189797	11	First heart field	1	0	0
LB1	GACAGAGTCACATACG-1	0.281863264	-7.250383923	9	Paraxial mesoderm	0	0	1
LB1	GACCAATCACATTCGA-1	-5.173046791	-3.306651423	6	Paraxial mesoderm progenitor	0.127886013	0.151578234	0.720535967
LB1	GACGCGTGTCTAGTGT-1	4.84148959	2.285668661	12	First heart field	1	0	0
LB1	GACGCGTGTTCGCTAA-1	6.958132065	-0.910268615	11	First heart field	1	0	0
LB1	GACGGCTCATCCGCGA-1	7.493585862	1.580172827	11	First heart field	1	0	0
LB1	GACGTGCAGCCCTAAT-1	-2.759134017	-4.658045361	6	Paraxial mesoderm progenitor	0.094091613	0.123843397	0.782065088
LB1	GACGTGCAGTGACTCT-1	1.178544677	-8.090236256	10	Paraxial mesoderm	0	0	1
LB1	GACGTTACAACGATCT-1	-4.836865627	-2.077716897	5	Mesp1-expressing mesoderm progenitor	0.159578556	0.164188285	0.676233323
LB1	GACGTTACATGGGAAC-1	-4.763799392	0.537539532	5	Mesp1-expressing mesoderm progenitor	0.193665969	0.174879372	0.631454918
LB1	GACTAACAGAACAATC-1	3.801958598	-2.579360793	8	Second heart field	0	1	0
LB1	GACTAACCAGCGTCCA-1	2.304111279	-8.533985684	10	Paraxial mesoderm	0	0	1
LB1	GACTAACCATAACCTG-1	-7.897055351	2.366894891	4	Neuromesodermal progenitor	0.169081952	0.162628694	0.668290445
LB1	GACTACACAGGTGCCT-1	-5.187573635	-0.498886059	5	Mesp1-expressing mesoderm progenitor	0.194872969	0.179448422	0.625678854
LB1	GACTACAGTAAGAGAG-1	4.905348576	0.688369831	12	First heart field	1	0	0
LB1	GACTGCGAGTTTGCGT-1	6.805914677	1.133959403	12	First heart field	1	0	0
LB1	GAGCAGACACGTCAGC-1	6.774524487	-1.292102645	11	First heart field	1	0	0
LB1	GAGCAGACATGCCACG-1	1.163138426	-7.823925565	10	Paraxial mesoderm	0	0	1
LB1	GAGCAGAGTGCAGACA-1	2.806366719	-7.874785969	10	Paraxial mesoderm	0	0	1
LB1	GAGGTGACATTAGCCA-1	-0.657242381	-6.510818551	9	Paraxial mesoderm	0	0	1
LB1	GAGGTGACATTCTCAT-1	-0.916683578	-3.592664073	5	Mesp1-expressing mesoderm progenitor	0.077501688	0.50518128	0.417317083
LB1	GAGGTGAGTATCACCA-1	-1.146998607	-3.197516272	5	Mesp1-expressing mesoderm progenitor	0.088863239	0.297990051	0.613146756
LB1	GAGGTGAGTCCAACTA-1	-6.144939147	2.559844901	4	Neuromesodermal progenitor	0.171418645	0.164739887	0.663842557
LB1	GAGTCCGAGATGTTAG-1	-6.032889091	3.470288207	4	Neuromesodermal progenitor	0.17330836	0.162302844	0.664389861
LB1	GAGTCCGTCGTCACGG-1	7.785490788	1.745482614	11	First heart field	1	0	0
LB1	GATCAGTAGGACAGCT-1	-5.243820392	-2.596919606	6	Paraxial mesoderm progenitor	0.120337683	0.151852802	0.727809468
LB1	GATCGATAGTCTTGCA-1	4.589342392	-1.912593434	8	Second heart field	0	1	0
LB1	GATCGCGGTAGGGACT-1	-6.187253677	1.819942524	4	Neuromesodermal progenitor	0.16510721	0.164616773	0.670276784
LB1	GATCGCGTCCAGAGGA-1	-1.503322922	-5.498968671	9	Paraxial mesoderm	0	0	1
LB1	GATCGTACACTTCGAA-1	4.952560223	0.639114489	12	First heart field	1	0	0
LB1	GATCGTAGTTCCCGAG-1	4.349503315	-2.990494321	8	Second heart field	0	1	0
LB1	GATCTAGAGGCTACGA-1	-6.12090131	-0.905841539	6	Paraxial mesoderm progenitor	0.141741023	0.160524046	0.697735021
LB1	GATGAAAAGTCCTCCT-1	-5.168508731	-3.46846349	6	Paraxial mesoderm progenitor	0.135251647	0.166145065	0.698603234
LB1	GATGAAACAAGACGTG-1	-3.012228452	0.974491884	5	Mesp1-expressing mesoderm progenitor	0.284317978	0.186485163	0.529197071
LB1	GATGAAACATATGAGA-1	-1.776743971	-0.940612505	5	Mesp1-expressing mesoderm progenitor	0.200615311	0.195577222	0.603807706
LB1	GATGAAATCTCCTATA-1	0.072144333	-3.62839062	5	Mesp1-expressing mesoderm progenitor	0.121601689	0.495488648	0.382909626
LB1	GATGAGGCAGTGGAGT-1	0.880161441	0.072456231	5	Mesp1-expressing mesoderm progenitor	0.702312654	0.121547638	0.176139743
LB1	GATGCTAAGCCTCGTG-1	-6.022684776	3.638869931	4	Neuromesodermal progenitor	0.172588841	0.164356096	0.663056343
LB1	GATGCTACATCTATGG-1	2.920509613	-7.520358632	10	Paraxial mesoderm	0	0	1
LB1	GATTCAGAGAGTCGGT-1	-1.805751645	1.089949717	5	Mesp1-expressing mesoderm progenitor	0.405126178	0.173287239	0.421586691
LB1	GATTCAGTCTTGTATC-1	6.516812123	1.007773747	11	First heart field	1	0	0
LB1	GCAAACTCAATAAGCA-1	4.01924733	2.357361605	12	First heart field	1	0	0
LB1	GCAATCACATGTCGAT-1	4.188791073	-4.184387753	8	Second heart field	0	1	0
LB1	GCAATCAGTGTGTGCC-1	5.523018158	1.480956723	12	First heart field	1	0	0
LB1	GCAATCATCAGCTTAG-1	8.144960202	0.363458638	11	First heart field	1	0	0
LB1	GCAATCATCATCGATG-1	3.525407589	1.909391453	12	First heart field	1	0	0
LB1	GCACATATCGGTCTAA-1	-6.784261905	3.877186706	4	Neuromesodermal progenitor	0.170032116	0.161345373	0.668623649
LB1	GCACTCTAGTGAACAT-1	0.12985076	-6.594153474	9	Paraxial mesoderm	0	0	1
LB1	GCAGCCAAGATGTTAG-1	6.574094094	-1.512315223	11	First heart field	1	0	0
LB1	GCAGCCAAGGATGGTC-1	-6.206236564	-2.857719252	6	Paraxial mesoderm progenitor	0.131536708	0.157920604	0.710542773
LB1	GCAGCCACAACTGCGC-1	-2.885067665	0.9394977	5	Mesp1-expressing mesoderm progenitor	0.340456095	0.182694377	0.476849597
LB1	GCAGCCACACATAACC-1	-2.111312114	0.375133119	5	Mesp1-expressing mesoderm progenitor	0.238670402	0.198894641	0.562435063
LB1	GCAGCCACACCAGCAC-1	3.963548935	2.769130637	12	First heart field	1	0	0
LB1	GCAGCCAGTTGACGTT-1	-4.830618106	-0.734357426	5	Mesp1-expressing mesoderm progenitor	0.169611081	0.174446738	0.655942429
LB1	GCAGCCATCTTACCTA-1	0.977270044	-7.594449589	10	Paraxial mesoderm	0	0	1
LB1	GCAGTTACACGGACAA-1	-0.191571765	0.345275253	5	Mesp1-expressing mesoderm progenitor	0.258174137	0.2425605	0.499265523
LB1	GCAGTTAGTTCAGTAC-1	-0.988036596	0.252786388	5	Mesp1-expressing mesoderm progenitor	0.306152677	0.206159563	0.487687862
LB1	GCAGTTAGTTGGTGGA-1	-6.190198623	-1.833314011	6	Paraxial mesoderm progenitor	0.131230534	0.148392738	0.720377022
LB1	GCAGTTATCAGAAATG-1	-9.02820512	2.6823787	4	Neuromesodermal progenitor	0.17309102	0.163870166	0.663040116
LB1	GCATACAAGCTCAACT-1	-3.006477319	-4.246554921	6	Paraxial mesoderm progenitor	0.082154637	0.125969486	0.791875827
LB1	GCATACACAATCTACG-1	2.973933257	1.023945918	12	First heart field	1	0	0
LB1	GCATACACAGCTCGCA-1	1.306854642	-7.832254002	10	Paraxial mesoderm	0	0	1
LB1	GCATGATGTTTAGCTG-1	-5.21033641	-3.762920449	6	Paraxial mesoderm progenitor	0.12433368	0.140144556	0.735521938
LB1	GCATGCGTCGGTTAAC-1	-7.021561824	4.499313285	4	Neuromesodermal progenitor	0.153832308	0.149258258	0.696910079
LB1	GCATGCGTCTCGAGTA-1	-3.501644575	1.36723583	5	Mesp1-expressing mesoderm progenitor	0.197316179	0.157069589	0.645614504
LB1	GCATGTAGTTGTTTGG-1	-6.359418117	-2.259268353	6	Paraxial mesoderm progenitor	0.138463312	0.159443203	0.702093564
LB1	GCCAAATCACAGGCCT-1	0.598793841	1.5332958	5	Mesp1-expressing mesoderm progenitor	0.740041183	0.092799676	0.167159174
LB1	GCCTCTATCACGACTA-1	-1.627952777	-5.432593415	9	Paraxial mesoderm	0	0	1
LB1	GCGACCAAGTGGTCCC-1	-1.5022498	1.057408263	5	Mesp1-expressing mesoderm progenitor	0.355135905	0.185909728	0.458954468
LB1	GCGACCAGTCGATTGT-1	-0.014147945	-6.380498955	9	Paraxial mesoderm	0	0	1
LB1	GCGAGAAGTCTTTCAT-1	8.411104001	0.855266591	11	First heart field	1	0	0
LB1	GCGCAACTCCAAGTAC-1	-9.305603229	4.759602	4	Neuromesodermal progenitor	0.10592553	0.131658742	0.762415775
LB1	GCGCAGTAGCGCTTAT-1	7.799310006	1.352095952	11	First heart field	1	0	0
LB1	GCGCAGTCAGAAGCAC-1	-5.979554378	3.103147914	4	Neuromesodermal progenitor	0.172537366	0.164049326	0.663414508
LB1	GCGCAGTGTCTCCACT-1	-0.12681947	-1.61480851	5	Mesp1-expressing mesoderm progenitor	0.181418183	0.263812192	0.554769651
LB1	GCGCAGTGTTGATTCG-1	4.345696724	-3.233897279	8	Second heart field	0	1	0
LB1	GCGCAGTTCTCTGCTG-1	-6.645969593	-0.607781599	4	Neuromesodermal progenitor	0.150813572	0.165083114	0.684103446
LB1	GCGCCAACAGCCTTGG-1	-3.400511467	-0.889137457	5	Mesp1-expressing mesoderm progenitor	0.152385758	0.13282919	0.714785284
LB1	GCGCCAAGTCCAGTTA-1	7.335274971	-0.002261827	11	First heart field	1	0	0
LB1	GCGCGATAGCTCAACT-1	7.848872937	-0.421035002	11	First heart field	1	0	0
LB1	GCGCGATGTAAGTAGT-1	-0.764094852	0.43649025	5	Mesp1-expressing mesoderm progenitor	0.359607187	0.203741412	0.436651619
LB1	GCGCGATGTGACGGTA-1	-5.059566223	-2.862952302	6	Paraxial mesoderm progenitor	0.12956952	0.155866162	0.71456441
LB1	GCGCGATGTGATGCCC-1	0.768097557	-1.427936146	5	Mesp1-expressing mesoderm progenitor	0.277281506	0.379034686	0.343683862
LB1	GCGGGTTAGCCAACAG-1	2.742402352	-8.082763264	10	Paraxial mesoderm	0	0	1
LB1	GCTCCTACATGAAGTA-1	7.924227513	0.054451277	11	First heart field	1	0	0
LB1	GCTCCTAGTGCATCTA-1	2.131496228	2.179883411	12	First heart field	1	0	0
LB1	GCTCTGTAGGCCCTTG-1	1.584202088	-8.385208676	10	Paraxial mesoderm	0	0	1
LB1	GCTCTGTGTGCTCTTC-1	-0.951860987	0.291950693	5	Mesp1-expressing mesoderm progenitor	0.401481413	0.202388955	0.396129635
LB1	GCTCTGTGTTATCGGT-1	6.332206048	-0.908036063	11	First heart field	1	0	0
LB1	GCTCTGTTCTCGCTTG-1	-6.085605823	-0.144614647	4	Neuromesodermal progenitor	0.150130902	0.164435469	0.685433748
LB1	GCTGCAGAGGCATGGT-1	-1.547494613	0.473803078	5	Mesp1-expressing mesoderm progenitor	0.353013571	0.194508717	0.452477736
LB1	GCTGCGAGTAGCGCTC-1	2.805931366	-5.571312974	8	Second heart field	0	1	0
LB1	GCTGCGAGTCTCTTTA-1	-4.233460628	-3.682666848	6	Paraxial mesoderm progenitor	0.091058969	0.131764958	0.777176058
LB1	GCTGCGAGTGTTGAGG-1	2.770978487	-7.732256482	10	Paraxial mesoderm	0	0	1
LB1	GCTGCTTAGCCACCTG-1	-5.706715309	-1.607317636	6	Paraxial mesoderm progenitor	0.135127139	0.157644904	0.707228021
LB1	GCTGCTTGTTTAAGCC-1	3.459080494	-3.867897103	8	Second heart field	0	1	0
LB1	GCTGCTTTCTACTTAC-1	-4.500454628	1.616694262	4	Neuromesodermal progenitor	0.209537257	0.174722786	0.615740512
LB1	GCTGGGTAGCGTGTCC-1	7.749165333	0.960361709	11	First heart field	1	0	0
LB1	GCTGGGTCATGCGCAC-1	0.029361702	-1.987906764	5	Mesp1-expressing mesoderm progenitor	0.357183587	0.335972385	0.306844008
LB1	GCTGGGTGTACCAGTT-1	2.810954131	2.245406201	12	First heart field	1	0	0
LB1	GCTGGGTGTCCAACTA-1	8.395071782	0.716184398	11	First heart field	1	0	0
LB1	GCTGGGTTCCTGTACC-1	0.61951182	1.053536525	5	Mesp1-expressing mesoderm progenitor	0.61488486	0.174638088	0.210477051
LB1	GCTTCCAAGTCTCAAC-1	1.538848914	-3.94563205	8	Second heart field	0	1	0
LB1	GCTTCCAAGTGTTAGA-1	-1.288734995	-3.325017283	5	Mesp1-expressing mesoderm progenitor	0.098456403	0.130216113	0.771327484
LB1	GCTTGAAAGCCTCGTG-1	-5.348381721	-2.321603368	6	Paraxial mesoderm progenitor	0.121305802	0.149870388	0.728823771
LB1	GGAAAGCAGTCATCCA-1	-6.482995712	2.837217977	4	Neuromesodermal progenitor	0.168550855	0.162652412	0.668797959
LB1	GGAAAGCTCCCTGACT-1	3.52370695	2.99737828	12	First heart field	1	0	0
LB1	GGACAAGAGTGTACGG-1	2.843035735	-7.350112031	10	Paraxial mesoderm	0	0	1
LB1	GGACAAGTCTCTAAGG-1	-4.269809925	-3.805830548	6	Paraxial mesoderm progenitor	0.087839795	0.121627032	0.790533107
LB1	GGACAGAAGGGTTCCC-1	7.624403275	-0.392742167	11	First heart field	1	0	0
LB1	GGACAGAAGTAGGTGC-1	-4.933254921	3.334809949	4	Neuromesodermal progenitor	0.186622571	0.167329961	0.646048552
LB1	GGACAGATCGGTCCGA-1	-6.193750106	3.907103946	4	Neuromesodermal progenitor	0.173196263	0.164091499	0.66271358
LB1	GGACAGATCTTAGAGC-1	3.779662169	2.08377867	12	First heart field	1	0	0
LB1	GGACATTAGCTAACAA-1	-4.300436698	-2.464209388	6	Paraxial mesoderm progenitor	0.130023883	0.151588417	0.718387888
LB1	GGACATTTCGTGGTCG-1	3.62235359	-7.131782601	10	Paraxial mesoderm	0	0	1
LB1	GGACGTCGTACTTGAC-1	0.887903429	0.117911553	5	Mesp1-expressing mesoderm progenitor	0.62800893	0.154770124	0.217220988
LB1	GGACGTCGTGTCTGAT-1	8.454340733	-0.440819333	11	First heart field	1	0	0
LB1	GGACGTCTCATCGATG-1	-3.64715501	0.384580403	5	Mesp1-expressing mesoderm progenitor	0.244606927	0.197125644	0.558267577
LB1	GGAGCAACACAACGTT-1	2.392687357	-8.106143544	10	Paraxial mesoderm	0	0	1
LB1	GGAGCAATCAGGATCT-1	3.351754702	2.872065475	12	First heart field	1	0	0
LB1	GGATGTTTCGGTTCGG-1	-1.492064201	-5.280895779	9	Paraxial mesoderm	0	0	1
LB1	GGATTACAGAGGGATA-1	1.67114178	-4.61847503	8	Second heart field	0	1	0
LB1	GGATTACCATGACGGA-1	7.762189663	-0.346579681	11	First heart field	1	0	0
LB1	GGCAATTCACCGCTAG-1	-6.922329628	-0.186237881	4	Neuromesodermal progenitor	0.142535558	0.146739222	0.710725759
LB1	GGCCGATAGCGTAGTG-1	-3.563746654	-0.732211421	5	Mesp1-expressing mesoderm progenitor	0.188143417	0.190526423	0.621330343
LB1	GGCCGATGTACAAGTA-1	0.677355803	0.784434935	5	Mesp1-expressing mesoderm progenitor	0.570961807	0.161244556	0.267793795
LB1	GGCGACTAGACCTAGG-1	-4.147689067	2.417516639	4	Neuromesodermal progenitor	0.199147753	0.167305221	0.633548076
LB1	GGCGACTGTTGATTCG-1	7.518559731	1.820672681	11	First heart field	1	0	0
LB1	GGCGTGTCACATTTCT-1	0.106221001	-6.777374337	9	Paraxial mesoderm	0	0	1
LB1	GGCGTGTGTAGCAAAT-1	-5.920842849	-0.212933908	4	Neuromesodermal progenitor	0.128535554	0.15330102	0.718163315
LB1	GGCGTGTTCCTAGAAC-1	1.236125864	-1.125259946	5	Mesp1-expressing mesoderm progenitor	0.403097031	0.406075738	0.190827247
LB1	GGCTCGATCCCATTTA-1	-7.022139751	0.858679374	4	Neuromesodermal progenitor	0.154528633	0.158993768	0.686478083
LB1	GGCTGGTAGCCAACAG-1	-5.789864265	-2.06621773	6	Paraxial mesoderm progenitor	0.144021938	0.146155435	0.709822942
LB1	GGCTGGTAGGCATTGG-1	2.797894038	-7.850403378	10	Paraxial mesoderm	0	0	1
LB1	GGCTGGTCATCGGAAG-1	-3.319081747	-4.141291688	6	Paraxial mesoderm progenitor	0.095894265	0.128983696	0.775121965
LB1	GGGAATGCATGCAACT-1	2.666092909	1.78798764	12	First heart field	1	0	0
LB1	GGGAATGGTGCACGAA-1	2.86110381	-8.162507603	10	Paraxial mesoderm	0	0	1
LB1	GGGAATGGTTGGTGGA-1	-6.421272003	-1.162308524	6	Paraxial mesoderm progenitor	0.144890666	0.162193668	0.692915753
LB1	GGGAATGTCCAAACAC-1	-4.212290966	-4.139094899	6	Paraxial mesoderm progenitor	0.09130388	0.15321635	0.755479933
LB1	GGGACCTAGACTAGGC-1	4.354603089	1.855343749	12	First heart field	1	0	0
LB1	GGGACCTCATGGTAGG-1	-2.626886808	0.912506273	5	Mesp1-expressing mesoderm progenitor	0.215629417	0.186308609	0.598062231
LB1	GGGAGATAGAGCCCAA-1	1.554904736	-0.001474152	5	Mesp1-expressing mesoderm progenitor	0.586716682	0.185773194	0.227510065
LB1	GGGAGATAGTCAATAG-1	7.862798012	0.432013122	11	First heart field	1	0	0
LB1	GGGAGATCATGCCACG-1	-0.645269834	0.202953582	5	Mesp1-expressing mesoderm progenitor	0.466331907	0.188767355	0.344900838
LB1	GGGAGATGTTCCAACA-1	-1.264314853	-5.26240022	9	Paraxial mesoderm	0	0	1
LB1	GGGAGATTCCAGAAGG-1	0.648976184	-7.0041414	9	Paraxial mesoderm	0	0	1
LB1	GGGATGAGTCATATGC-1	1.127226747	-4.999439786	8	Second heart field	0	1	0
LB1	GGGCACTTCAACACCA-1	3.806854762	-3.713810513	8	Second heart field	0	1	0
LB1	GGGCATCAGTAACCCT-1	7.309583462	0.565060427	11	First heart field	1	0	0
LB1	GGGCATCCAAACTGCT-1	-6.984366142	4.490371635	4	Neuromesodermal progenitor	0.156511866	0.150770376	0.692718477
LB1	GGGCATCGTAGTGAAT-1	-1.642340623	-2.425815652	5	Mesp1-expressing mesoderm progenitor	0.248695181	0.222151224	0.529153603
LB1	GGGCATCGTCAGATAA-1	-6.613507473	0.736561318	4	Neuromesodermal progenitor	0.141245416	0.140975462	0.717779525
LB1	GGGTCTGAGGCTAGGT-1	-6.20160886	-1.204319785	6	Paraxial mesoderm progenitor	0.128122826	0.154014834	0.717862211
LB1	GGGTCTGAGTAGCGGT-1	-2.187761508	-2.66875727	5	Mesp1-expressing mesoderm progenitor	0.258971708	0.216928808	0.524099584
LB1	GGGTCTGCAAGTCTAC-1	-7.218168937	1.177659085	4	Neuromesodermal progenitor	0.150606523	0.158136814	0.691257145
LB1	GGGTTGCCAAACCCAT-1	7.328541077	1.639638116	11	First heart field	1	0	0
LB1	GGGTTGCGTCACACGC-1	-0.503519439	-1.951692651	5	Mesp1-expressing mesoderm progenitor	0.152681558	0.229242676	0.618076029
LB1	GGTATTGTCGGTCCGA-1	-2.321783744	-0.625917802	5	Mesp1-expressing mesoderm progenitor	0.247390998	0.200364371	0.55224478
LB1	GGTGAAGAGGATGCGT-1	7.34281329	-0.74267299	11	First heart field	1	0	0
LB1	GGTGAAGAGGCGTACA-1	-1.197070204	0.075833043	5	Mesp1-expressing mesoderm progenitor	0.217500201	0.221630631	0.560869327
LB1	GGTGAAGAGTTTCCTT-1	3.860393084	2.512076785	12	First heart field	1	0	0
LB1	GGTGAAGGTTTAGCTG-1	-5.775578701	0.266439465	4	Neuromesodermal progenitor	0.160127762	0.162778694	0.677093728
LB1	GGTGCGTAGCTGTCTA-1	-3.025517665	-3.612783978	6	Paraxial mesoderm progenitor	0.08851817	0.197824097	0.713657797
LB1	GGTGCGTCACAGGAGT-1	-5.432866298	1.839854648	4	Neuromesodermal progenitor	0.1892512	0.170664528	0.64008502
LB1	GGTGCGTGTATAATGG-1	-3.208912574	-4.533438752	6	Paraxial mesoderm progenitor	0.075255844	0.113293957	0.811450356
LB1	GGTGTTAAGTAGGTGC-1	-4.99827882	-2.196494649	6	Paraxial mesoderm progenitor	0.160232719	0.166892285	0.672875164
LB1	GGTGTTACACCATGTA-1	-3.896430933	-3.315086911	5	Mesp1-expressing mesoderm progenitor	0.148250832	0.195515022	0.656234305
LB1	GGTGTTAGTCCGTTAA-1	3.042138375	-8.120235989	10	Paraxial mesoderm	0	0	1
LB1	GGTGTTAGTGGCGAAT-1	6.522700108	-0.812536071	11	First heart field	1	0	0
LB1	GGTGTTATCGTTACGA-1	2.641571082	-3.528254102	8	Second heart field	0	1	0
LB1	GTAACGTGTCCTGCTT-1	2.004621662	-8.030773709	10	Paraxial mesoderm	0	0	1
LB1	GTAACTGGTAGCTCCG-1	-5.873204433	2.739562442	6	Paraxial mesoderm progenitor	0.138613513	0.146509706	0.714877333
LB1	GTAACTGGTCGAATCT-1	6.861139096	-1.141023348	11	First heart field	1	0	0
LB1	GTAACTGTCACCTCGT-1	0.525714196	-1.919234107	5	Mesp1-expressing mesoderm progenitor	0.437182365	0.26720349	0.295614027
LB1	GTACGTAAGAAGATTC-1	0.119588661	-0.094435463	5	Mesp1-expressing mesoderm progenitor	0.482340915	0.188263093	0.329395887
LB1	GTACGTAAGCAATCTC-1	0.560226537	0.553786447	5	Mesp1-expressing mesoderm progenitor	0.557847679	0.175381016	0.266771395
LB1	GTACGTACATGCTGGC-1	3.581279553	-3.829211781	8	Second heart field	0	1	0
LB1	GTACGTAGTTCCGTCT-1	-2.00815817	0.351045283	5	Mesp1-expressing mesoderm progenitor	0.302296674	0.195700557	0.50200291
LB1	GTACGTATCACAAACC-1	0.403552986	-7.230259965	9	Paraxial mesoderm	0	0	1
LB1	GTACGTATCATGCAAC-1	8.339769162	-0.086611519	11	First heart field	1	0	0
LB1	GTACTCCAGCAACGGT-1	1.064035512	-3.964083741	8	Second heart field	0	1	0
LB1	GTACTCCTCACGGTTA-1	-6.718226158	3.535017183	4	Neuromesodermal progenitor	0.164993231	0.158618561	0.676389101
LB1	GTACTCCTCCCGACTT-1	1.034712947	-7.837745259	10	Paraxial mesoderm	0	0	1
LB1	GTACTCCTCGCTTGTC-1	7.235963143	1.516979267	11	First heart field	1	0	0
LB1	GTACTTTCAATGAATG-1	-9.373734676	2.397937228	4	Neuromesodermal progenitor	0.131633434	0.164798068	0.703569193
LB1	GTAGGCCCACCAGGCT-1	1.021679021	1.231238713	5	Mesp1-expressing mesoderm progenitor	0.688371943	0.119671741	0.191956411
LB1	GTAGGCCCATCGGAAG-1	8.134592808	-1.14213116	11	First heart field	1	0	0
LB1	GTAGGCCTCTACTATC-1	-1.301975452	0.702839573	5	Mesp1-expressing mesoderm progenitor	0.368665941	0.190482733	0.440851459
LB1	GTAGTCAAGACTGGGT-1	0.085887895	-2.094224999	5	Mesp1-expressing mesoderm progenitor	0.129369937	0.406731091	0.463899069
LB1	GTAGTCATCAGCATGT-1	-3.702981912	-0.377824018	5	Mesp1-expressing mesoderm progenitor	0.180362354	0.194379996	0.625257973
LB1	GTAGTCATCTTTCCTC-1	-6.712963783	1.275162866	4	Neuromesodermal progenitor	0.165429819	0.168902886	0.665667639
LB1	GTATCTTCAAACGCGA-1	-6.251219951	2.83776777	4	Neuromesodermal progenitor	0.172872805	0.164115301	0.663013016
LB1	GTATTCTCATTCCTGC-1	3.840938843	-6.194851468	8	Second heart field	0	1	0
LB1	GTATTCTGTATTACCG-1	6.35015992	-0.319734226	11	First heart field	1	0	0
LB1	GTATTCTTCACATACG-1	3.616726197	1.229026546	12	First heart field	1	0	0
LB1	GTCACAATCGGTTAAC-1	-6.277367317	-0.2730108	4	Neuromesodermal progenitor	0.149508533	0.156721014	0.693770863
LB1	GTCACGGCACGAAAGC-1	4.182787693	-5.105361054	8	Second heart field	0	1	0
LB1	GTCACGGTCCGTAGTA-1	-1.941200458	0.873731544	5	Mesp1-expressing mesoderm progenitor	0.212338788	0.184780981	0.602880447
LB1	GTCATTTTCGCAGGCT-1	7.660076893	2.002105882	11	First heart field	1	0	0
LB1	GTCCTCAAGTACGTAA-1	3.354182995	2.406369855	12	First heart field	1	0	0
LB1	GTCGGGTAGACACTAA-1	-0.243767702	-6.562056611	9	Paraxial mesoderm	0	0	1
LB1	GTCGGGTCATCGGACC-1	-0.382724636	-6.250668595	9	Paraxial mesoderm	0	0	1
LB1	GTCGGGTGTTATGTGC-1	1.145239986	-7.794506619	10	Paraxial mesoderm	0	0	1
LB1	GTCGTAAAGGTGCACA-1	-2.253546917	0.151834106	5	Mesp1-expressing mesoderm progenitor	0.187520539	0.198094323	0.614385513
LB1	GTCTCGTAGTCATGCT-1	-6.834624492	1.46117573	4	Neuromesodermal progenitor	0.144833224	0.138781418	0.716385742
LB1	GTCTTCGTCTTGTCAT-1	-0.80451157	-0.33984978	5	Mesp1-expressing mesoderm progenitor	0.377400405	0.242362521	0.380237049
LB1	GTGAAGGCACTGTTAG-1	0.195358134	-6.825062344	9	Paraxial mesoderm	0	0	1
LB1	GTGAAGGCAGCTGCAC-1	8.358173169	0.045299937	11	First heart field	1	0	0
LB1	GTGAAGGGTGGCAAAC-1	3.772848404	-6.090070317	8	Second heart field	0	1	0
LB1	GTGCAGCGTACCTACA-1	-5.008763038	-3.94559295	6	Paraxial mesoderm progenitor	0.113242002	0.150396164	0.736362048
LB1	GTGCATAGTACTCTCC-1	-3.864981138	-0.575374494	5	Mesp1-expressing mesoderm progenitor	0.163077499	0.154533138	0.682389698
LB1	GTGCATATCTCTAAGG-1	-8.037034236	2.533515622	4	Neuromesodermal progenitor	0.172160302	0.164366721	0.663474194
LB1	GTGCGGTAGGATGGTC-1	4.117774285	-3.788656781	8	Second heart field	0	1	0
LB1	GTGCGGTCACAGAGGT-1	1.062842167	-5.917039941	8	Second heart field	0	1	0
LB1	GTGCGGTCATCCCATC-1	-0.827447855	-3.180657933	5	Mesp1-expressing mesoderm progenitor	0.108188551	0.274423779	0.617387951
LB1	GTGCTTCCATCGGAAG-1	8.113086499	-0.95714135	11	First heart field	1	0	0
LB1	GTGGGTCGTTCCACAA-1	7.82539872	1.469202449	11	First heart field	1	0	0
LB1	GTGTGCGAGAGTGACC-1	-5.645332538	-1.567086885	6	Paraxial mesoderm progenitor	0.137920712	0.152877556	0.70920179
LB1	GTGTTAGAGATGTGGC-1	-0.186457418	-6.606875012	9	Paraxial mesoderm	0	0	1
LB1	GTGTTAGCAAGGTGTG-1	-3.429524385	0.529162293	5	Mesp1-expressing mesoderm progenitor	0.290233986	0.200679501	0.509086634
LB1	GTTAAGCCACGAGAGT-1	2.278029479	-8.052191327	10	Paraxial mesoderm	0	0	1
LB1	GTTAAGCGTAAGTAGT-1	3.050653494	-5.104735444	8	Second heart field	0	1	0
LB1	GTTAAGCTCACCTTAT-1	0.200490511	-6.877747605	9	Paraxial mesoderm	0	0	1
LB1	GTTAAGCTCTCTGAGA-1	3.658532656	1.783775618	12	First heart field	1	0	0
LB1	GTTCATTCAGTATCTG-1	-0.723752045	-1.550862143	5	Mesp1-expressing mesoderm progenitor	0.182435997	0.313649089	0.50391507
LB1	GTTCATTGTTAGATGA-1	0.339954324	0.360794174	5	Mesp1-expressing mesoderm progenitor	0.512216658	0.162804778	0.324978559
LB1	GTTCATTTCCTCTAGC-1	-5.087645732	-3.244177649	6	Paraxial mesoderm progenitor	0.106351536	0.152230477	0.741418237
LB1	GTTCGGGAGTACACCT-1	4.272427834	-3.49523289	8	Second heart field	0	1	0
LB1	GTTCTCGCACCACGTG-1	0.538421221	-0.436845253	5	Mesp1-expressing mesoderm progenitor	0.446391	0.256651901	0.296957258
LB1	GTTCTCGCATGTCTCC-1	-3.932431184	-3.7634464	6	Paraxial mesoderm progenitor	0.116886954	0.149681523	0.733431563
LB1	GTTCTCGGTTGGTGGA-1	-5.439661228	2.679297855	4	Neuromesodermal progenitor	0.177472944	0.166731995	0.65579586
LB1	GTTTCTAGTGACCAAG-1	-9.470116817	5.144611289	4	Neuromesodermal progenitor	0.13826537	0.158503984	0.703230761
LB1	TAAACCGTCTGGGCCA-1	1.882359303	-7.639208386	10	Paraxial mesoderm	0	0	1
LB1	TAAACCGTCTTTAGTC-1	-3.805270635	0.626754721	5	Mesp1-expressing mesoderm progenitor	0.22249486	0.188817943	0.588687435
LB1	TAAGAGACATGGATGG-1	6.983178414	1.956410458	11	First heart field	1	0	0
LB1	TAAGAGAGTCACCTAA-1	2.550892867	-7.695554326	10	Paraxial mesoderm	0	0	1
LB1	TAAGAGAGTGAGCGAT-1	3.824590243	2.548687389	12	First heart field	1	0	0
LB1	TAAGCGTTCAACCATG-1	8.152664937	-1.171677897	11	First heart field	1	0	0
LB1	TAAGTGCCAGCTGCTG-1	2.480331934	-3.744015286	8	Second heart field	0	1	0
LB1	TAAGTGCGTGGTCTCG-1	-5.455876552	-2.996744702	6	Paraxial mesoderm progenitor	0.118421054	0.151074881	0.730504075
LB1	TAAGTGCGTTCGAATC-1	7.16015128	-1.45637698	11	First heart field	1	0	0
LB1	TAAGTGCTCGTTTATC-1	-5.697925769	-2.031583855	6	Paraxial mesoderm progenitor	0.127450741	0.153440098	0.719109024
LB1	TACACGAGTTGGTTTG-1	-3.243970834	-4.624017308	6	Paraxial mesoderm progenitor	0.097234138	0.122157333	0.780608582
LB1	TACAGTGGTACCCAAT-1	5.802058495	1.83421438	12	First heart field	1	0	0
LB1	TACCTTACAGGGTTAG-1	-9.147361957	2.396526267	4	Neuromesodermal progenitor	0.151597021	0.172989942	0.675414034
LB1	TACGGATAGCGTCTAT-1	-5.977600299	-2.209408591	6	Paraxial mesoderm progenitor	0.140631897	0.148983555	0.710385011
LB1	TACGGATTCCAATGGT-1	-3.507049762	2.118735125	4	Neuromesodermal progenitor	0.225723337	0.1694648	0.604812449
LB1	TACGGATTCGAATCCA-1	7.100303448	0.497658496	11	First heart field	1	0	0
LB1	TACGGTAAGAGACTTA-1	1.986978687	-6.617260049	10	Paraxial mesoderm	0	0	1
LB1	TACGGTAAGGTGCACA-1	-6.794933044	1.218557467	4	Neuromesodermal progenitor	0.146117874	0.126951071	0.726931376
LB1	TACGGTACATGACGGA-1	2.992746867	-3.941546986	8	Second heart field	0	1	0
LB1	TACGGTATCACTCTTA-1	-8.460958683	2.995368173	4	Neuromesodermal progenitor	0.172915179	0.163947914	0.663138222
LB1	TACGGTATCTGAGGGA-1	-4.081858837	-4.154801915	6	Paraxial mesoderm progenitor	0.081088647	0.129301414	0.789610036
LB1	TACTCATAGGCTAGGT-1	3.644692458	1.247515967	12	First heart field	1	0	0
LB1	TACTCGCAGGAGTACC-1	1.20735649	-3.291816781	8	Second heart field	0	1	0
LB1	TACTCGCAGGGCTTGA-1	-5.20218917	-4.05398185	6	Paraxial mesoderm progenitor	0.121387691	0.151310166	0.727302278
LB1	TACTCGCGTAAATGTG-1	-1.474774801	0.18588618	5	Mesp1-expressing mesoderm progenitor	0.325885442	0.193830253	0.480284354
LB1	TACTCGCTCTTCAACT-1	-5.842973434	-1.690421651	6	Paraxial mesoderm progenitor	0.142171259	0.160945206	0.696883587
LB1	TACTTACCACCCATGG-1	-5.926291667	-2.330247472	6	Paraxial mesoderm progenitor	0.127091696	0.152197758	0.720710584
LB1	TACTTACGTCTAGGTT-1	-1.028242432	-0.042899499	5	Mesp1-expressing mesoderm progenitor	0.347431462	0.193428741	0.459139818
LB1	TACTTACGTTCGGCAC-1	-0.924545788	1.295959999	5	Mesp1-expressing mesoderm progenitor	0.377974238	0.183351312	0.438674561
LB1	TACTTGTAGTTTAGGA-1	-2.26628729	-1.461411665	5	Mesp1-expressing mesoderm progenitor	0.189356956	0.177369684	0.633273532
LB1	TACTTGTCATAAGACA-1	-0.326823794	-4.582600186	9	Paraxial mesoderm	0	0	1
LB1	TACTTGTCATATGGTC-1	-8.228261196	2.763197114	4	Neuromesodermal progenitor	0.170448046	0.168598694	0.660954459
LB1	TACTTGTGTAGTGAAT-1	3.138531483	-4.548235963	8	Second heart field	0	1	0
LB1	TACTTGTGTCATATCG-1	-2.246959173	-2.014121125	5	Mesp1-expressing mesoderm progenitor	0.173067709	0.204364751	0.622567655
LB1	TACTTGTGTTCTGAAC-1	-6.876121723	3.855156829	4	Neuromesodermal progenitor	0.151508972	0.148325744	0.700165807
LB1	TAGACCATCTGCCAGG-1	1.998713292	-8.085822652	10	Paraxial mesoderm	0	0	1
LB1	TAGACCATCTTGGGTA-1	-6.54775592	3.802664687	4	Neuromesodermal progenitor	0.165136196	0.158607582	0.676257404
LB1	TAGAGCTAGAGGGCTT-1	-5.407793247	-3.632378886	6	Paraxial mesoderm progenitor	0.132283319	0.152759882	0.714957136
LB1	TAGAGCTCAGTTCCCT-1	-6.845027648	0.699594726	4	Neuromesodermal progenitor	0.155195928	0.149772801	0.695031698
LB1	TAGAGCTGTAGCCTAT-1	-0.127860837	-3.988084386	8	Second heart field	0	1	0
LB1	TAGAGCTGTGGTCTCG-1	-1.431163155	0.699361553	5	Mesp1-expressing mesoderm progenitor	0.432143331	0.181715121	0.386141742
LB1	TAGTGGTCAGTATCTG-1	-5.865716659	2.407357862	4	Neuromesodermal progenitor	0.169642789	0.164563475	0.665794919
LB1	TAGTGGTTCACAATGC-1	1.383910812	-8.411870549	10	Paraxial mesoderm	0	0	1
LB1	TAGTTGGGTGCATCTA-1	-1.994849407	-4.769376824	9	Paraxial mesoderm	0	0	1
LB1	TAGTTGGGTTCATGGT-1	-1.46047517	-3.538134883	5	Mesp1-expressing mesoderm progenitor	0.078579719	0.162824536	0.758595658
LB1	TATCAGGGTATATGAG-1	2.578614272	-5.583246777	8	Second heart field	0	1	0
LB1	TATCAGGTCGTTTGCC-1	-5.783187114	-0.252039383	4	Neuromesodermal progenitor	0.149811956	0.163699177	0.686488991
LB1	TATCAGGTCTCAAACG-1	2.178133524	-8.257672856	10	Paraxial mesoderm	0	0	1
LB1	TATCAGGTCTCGTTTA-1	-9.321714603	4.852088382	4	Neuromesodermal progenitor	0.129638132	0.157763913	0.712597997
LB1	TATCTCACACTTCGAA-1	6.389218605	-1.214255998	11	First heart field	1	0	0
LB1	TATGCCCAGACCTAGG-1	-5.407499038	-2.910890887	6	Paraxial mesoderm progenitor	0.111012222	0.145006049	0.743981671
LB1	TATGCCCAGATCCCGC-1	3.133972681	1.964523723	12	First heart field	1	0	0
LB1	TATGCCCAGCCACGTC-1	3.651243008	-7.513815949	10	Paraxial mesoderm	0	0	1
LB1	TATGCCCTCACGCGGT-1	-6.721151554	-0.989086101	6	Paraxial mesoderm progenitor	0.130015765	0.130971236	0.739013439
LB1	TCAACGAAGCTAGTGG-1	0.834500946	-4.319748948	8	Second heart field	0	1	0
LB1	TCAACGATCGCACTCT-1	-1.79120978	0.485675139	5	Mesp1-expressing mesoderm progenitor	0.283727019	0.204073798	0.512199382
LB1	TCAATCTCACATTTCT-1	-7.571067058	0.533167442	4	Neuromesodermal progenitor	0.149320459	0.162225136	0.688454884
LB1	TCAATCTTCAGCTTAG-1	5.540882386	0.957079222	12	First heart field	1	0	0
LB1	TCACAAGCACTTAACG-1	0.951517559	0.935394814	5	Mesp1-expressing mesoderm progenitor	0.654746438	0.149339837	0.195913675
LB1	TCACAAGGTCCGACGT-1	0.169435292	-6.252174447	9	Paraxial mesoderm	0	0	1
LB1	TCACGAAAGACAGGCT-1	3.416882313	2.189222862	12	First heart field	1	0	0
LB1	TCACGAACAGTCGTGC-1	5.431473053	1.447804978	12	First heart field	1	0	0
LB1	TCACGAAGTAGATTAG-1	3.696723259	1.257323136	12	First heart field	1	0	0
LB1	TCACGAAGTCGAGATG-1	0.582248188	-4.037905762	8	Second heart field	0	1	0
LB1	TCAGATGCATCAGTAC-1	-2.368077718	-5.092444489	9	Paraxial mesoderm	0	0	1
LB1	TCAGATGCATCGTCGG-1	1.82305745	-4.059989999	8	Second heart field	0	1	0
LB1	TCAGATGTCCAAACTG-1	-0.072461956	-1.603491495	5	Mesp1-expressing mesoderm progenitor	0.357903509	0.294243279	0.347853163
LB1	TCAGCAAAGACCTTTG-1	-4.628485881	2.821975639	4	Neuromesodermal progenitor	0.175788016	0.165381845	0.65883132
LB1	TCAGCAAAGCGCTTAT-1	3.795155562	2.146893193	12	First heart field	1	0	0
LB1	TCAGCAACAGATAATG-1	3.344634093	-5.745452473	8	Second heart field	0	1	0
LB1	TCAGCAAGTCAATACC-1	-9.271021091	2.411391427	4	Neuromesodermal progenitor	0.158580357	0.153010988	0.688409918
LB1	TCAGCTCCATCCCACT-1	-3.512370073	-0.806904266	5	Mesp1-expressing mesoderm progenitor	0.227292629	0.189371725	0.58333586
LB1	TCAGCTCCATGTCCTC-1	-4.673014843	-2.661412785	6	Paraxial mesoderm progenitor	0.156211169	0.182352112	0.661436841
LB1	TCAGCTCGTGTAAGTA-1	-0.740990721	-0.808548162	5	Mesp1-expressing mesoderm progenitor	0.383251942	0.225438832	0.39130924
LB1	TCAGCTCGTTTGGGCC-1	-1.612401806	-5.403702328	9	Paraxial mesoderm	0	0	1
LB1	TCAGGTAGTCTGGTCG-1	8.560753621	-0.275815974	11	First heart field	1	0	0
LB1	TCAGGTATCACCACCT-1	-5.554372512	3.584540059	4	Neuromesodermal progenitor	0.172847224	0.164625741	0.662528247
LB1	TCAGGTATCGCCCTTA-1	7.639501847	-0.333091448	11	First heart field	1	0	0
LB1	TCATTACAGCGACGTA-1	0.685939885	1.074736645	5	Mesp1-expressing mesoderm progenitor	0.626974271	0.136359575	0.236666059
LB1	TCATTACAGGGAACGG-1	-6.252586566	-0.610900829	4	Neuromesodermal progenitor	0.161623223	0.168036356	0.670340529
LB1	TCATTTGCACATTTCT-1	-7.376378738	1.907134702	4	Neuromesodermal progenitor	0.170135462	0.161924799	0.667940968
LB1	TCATTTGGTTGATTGC-1	-4.740775787	-0.771561096	5	Mesp1-expressing mesoderm progenitor	0.186379347	0.194436029	0.61918476
LB1	TCCACACTCATAGCAC-1	-7.167435371	3.92266505	4	Neuromesodermal progenitor	0.167825713	0.161413716	0.670761714
LB1	TCCACACTCCAAACTG-1	4.192169941	2.203199317	12	First heart field	1	0	0
LB1	TCCCGATAGAACAACT-1	-4.906155788	-1.93331177	6	Paraxial mesoderm progenitor	0.132160622	0.156921167	0.710918329
LB1	TCCCGATGTACAGCAG-1	4.498360909	-3.835981915	8	Second heart field	0	1	0
LB1	TCCCGATTCTGGTGTA-1	1.740673102	-7.897347043	10	Paraxial mesoderm	0	0	1
LB1	TCGCGAGAGACTAGGC-1	-7.210815155	1.326107373	4	Neuromesodermal progenitor	0.15220691	0.159989451	0.687804142
LB1	TCGCGAGAGATCGATA-1	6.776401318	-1.507867525	11	First heart field	1	0	0
LB1	TCGCGTTCAATAGAGT-1	-6.542184555	-0.617558012	4	Neuromesodermal progenitor	0.143040016	0.162849263	0.694110764
LB1	TCGGGACAGGCTATCT-1	3.682436026	2.663430383	12	First heart field	1	0	0
LB1	TCGGGACCATGCAATC-1	-6.108401977	-1.444607089	6	Paraxial mesoderm progenitor	0.151472738	0.140343831	0.708183806
LB1	TCGGGACGTTTGACAC-1	-1.824616634	-2.377165864	5	Mesp1-expressing mesoderm progenitor	0.150075185	0.219356589	0.630568279
LB1	TCGGTAACACATTAGC-1	-6.416932785	-2.2401808	6	Paraxial mesoderm progenitor	0.131138096	0.15736008	0.711502
LB1	TCGGTAATCTGCTGTC-1	7.596375741	1.933386972	11	First heart field	1	0	0
LB1	TCGTAGAGTACTTGAC-1	7.463685788	1.757371356	11	First heart field	1	0	0
LB1	TCGTAGAGTGTGCCTG-1	-4.518943988	2.057699134	4	Neuromesodermal progenitor	0.199782813	0.173498225	0.62671975
LB1	TCGTAGATCTCGAGTA-1	7.166705407	1.328887155	11	First heart field	1	0	0
LB1	TCTATTGCACCAACCG-1	3.59875492	1.459887078	12	First heart field	1	0	0
LB1	TCTATTGCATACTCTT-1	7.12919978	0.546880533	11	First heart field	1	0	0
LB1	TCTCATAGTAAATACG-1	-8.469536983	1.400170972	4	Neuromesodermal progenitor	0.154530453	0.160648505	0.68482165
LB1	TCTCATATCCTCTAGC-1	-8.671807491	1.976546933	4	Neuromesodermal progenitor	0.138767207	0.136523671	0.724709508
LB1	TCTCTAAGTCCTCTTG-1	1.564049519	-0.516816983	5	Mesp1-expressing mesoderm progenitor	0.399296923	0.355662076	0.245041031
LB1	TCTCTAAGTTAAGACA-1	-9.036381923	2.364949395	4	Neuromesodermal progenitor	0.176115263	0.145767717	0.678117612
LB1	TCTGAGATCACCTTAT-1	7.251613892	-0.12411047	11	First heart field	1	0	0
LB1	TCTGGAACACATTTCT-1	-7.228961669	2.493278434	4	Neuromesodermal progenitor	0.169575539	0.163275675	0.6671501
LB1	TCTTCGGCAATGGAGC-1	-3.921681606	0.412774095	5	Mesp1-expressing mesoderm progenitor	0.21337164	0.184849919	0.601778657
LB1	TCTTCGGCAGCTGTTA-1	7.360507287	1.458296826	11	First heart field	1	0	0
LB1	TCTTCGGGTCGAGATG-1	8.233986653	-0.709913204	11	First heart field	1	0	0
LB1	TCTTTCCTCTCTGAGA-1	8.083299435	-1.041477511	11	First heart field	1	0	0
LB1	TGAAAGAGTTTGACTG-1	-0.141636439	-3.691972802	5	Mesp1-expressing mesoderm progenitor	0.085385276	0.443379769	0.471235443
LB1	TGAAAGATCGTGGTCG-1	-0.373503708	-6.490917275	9	Paraxial mesoderm	0	0	1
LB1	TGACGGCAGCAGCGTA-1	-5.632982933	1.516643097	4	Neuromesodermal progenitor	0.16089544	0.164223432	0.674881542
LB1	TGACGGCAGTACGTTC-1	3.312185324	2.042814662	12	First heart field	1	0	0
LB1	TGACTAGCAAAGGTGC-1	2.18466214	-3.728301118	8	Second heart field	0	1	0
LB1	TGACTAGGTAGGGACT-1	-6.817600929	3.335679223	4	Neuromesodermal progenitor	0.17025573	0.161186133	0.668559263
LB1	TGACTAGGTCTAGCCG-1	-6.730170929	3.518049409	4	Neuromesodermal progenitor	0.15355496	0.14890434	0.697541248
LB1	TGACTTTAGACCGGAT-1	1.882697142	-7.771702359	10	Paraxial mesoderm	0	0	1
LB1	TGACTTTCATCCTTGC-1	3.306398667	-7.12884147	10	Paraxial mesoderm	0	0	1
LB1	TGACTTTGTCTGCCAG-1	1.780451096	0.619939437	5	Mesp1-expressing mesoderm progenitor	0.900268606	0.04580099	0.053930403
LB1	TGACTTTTCTAGAGTC-1	0.568074323	-5.549055169	9	Paraxial mesoderm	0	0	1
LB1	TGAGAGGAGAAACCGC-1	-3.489174806	1.123719563	5	Mesp1-expressing mesoderm progenitor	0.251635285	0.181708831	0.56665634
LB1	TGAGAGGTCACGGTTA-1	6.540175236	-0.875861714	11	First heart field	1	0	0
LB1	TGAGCATAGACTACAA-1	-8.037154399	2.927975585	4	Neuromesodermal progenitor	0.168454351	0.162224092	0.669322811
LB1	TGAGCATAGGCTAGGT-1	-1.439314209	-4.295558045	9	Paraxial mesoderm	0	0	1
LB1	TGAGCATAGTGAAGAG-1	-8.195694171	1.812643578	4	Neuromesodermal progenitor	0.146362016	0.144687906	0.708950589
LB1	TGAGCATGTCCGACGT-1	-4.651411735	2.601452043	4	Neuromesodermal progenitor	0.174515301	0.137845086	0.687639924
LB1	TGAGCATTCTTGTATC-1	-7.696359836	0.88804399	4	Neuromesodermal progenitor	0.151286929	0.160849658	0.687863916
LB1	TGAGCCGCAAAGTCAA-1	-2.947888576	-0.227764139	5	Mesp1-expressing mesoderm progenitor	0.25270596	0.208313844	0.538980361
LB1	TGAGCCGCACCTTGTC-1	7.199607171	-1.146426389	11	First heart field	1	0	0
LB1	TGAGGGAAGATAGCAT-1	-7.354494773	3.31277292	4	Neuromesodermal progenitor	0.172250247	0.162789001	0.664962074
LB1	TGAGGGACATGGTAGG-1	2.971263445	-8.273006032	10	Paraxial mesoderm	0	0	1
LB1	TGCACCTGTCAAAGCG-1	8.523526944	-0.034665356	11	First heart field	1	0	0
LB1	TGCCAAAAGAGGGATA-1	3.1925681	2.426172902	12	First heart field	1	0	0
LB1	TGCCAAAGTGGTCTCG-1	2.59214238	2.381688287	12	First heart field	1	0	0
LB1	TGCCCATTCGCGTAGC-1	-5.740785324	3.482436826	4	Neuromesodermal progenitor	0.170644908	0.163684612	0.66567159
LB1	TGCCCTACAGCTGTGC-1	7.403428353	1.734045436	11	First heart field	1	0	0
LB1	TGCCCTAGTGATGTCT-1	1.98068384	-3.60497124	8	Second heart field	0	1	0
LB1	TGCCCTATCAGTACGT-1	-6.773613178	2.042151501	4	Neuromesodermal progenitor	0.172230839	0.165470779	0.662299403
LB1	TGCCCTATCTCCCTGA-1	-7.011582576	3.917782953	4	Neuromesodermal progenitor	0.165659392	0.157338173	0.677003424
LB1	TGCGCAGGTGATAAAC-1	3.760542429	-3.469664405	8	Second heart field	0	1	0
LB1	TGCGCAGGTGTTTGTG-1	2.152944602	1.784910133	12	First heart field	1	0	0
LB1	TGCGCAGGTTGTTTGG-1	1.711562193	-8.028281758	10	Paraxial mesoderm	0	0	1
LB1	TGCGGGTAGACTTGAA-1	-6.631827556	-0.410437653	4	Neuromesodermal progenitor	0.141327536	0.137049992	0.721622801
LB1	TGCGGGTGTCGGGTCT-1	0.641652561	-1.143246839	5	Mesp1-expressing mesoderm progenitor	0.320430712	0.261356119	0.418213424
LB1	TGCGGGTTCGTGGTCG-1	4.361663617	1.204039445	12	First heart field	1	0	0
LB1	TGCTACCGTGACCAAG-1	0.209106765	0.387348333	5	Mesp1-expressing mesoderm progenitor	0.502030435	0.182736362	0.315233501
LB1	TGCTACCTCACTCTTA-1	1.318757332	-4.091559956	8	Second heart field	0	1	0
LB1	TGCTACCTCCCTAACC-1	-6.177930557	-0.678149054	6	Paraxial mesoderm progenitor	0.156992906	0.167244886	0.675762334
LB1	TGCTACCTCGGCTACG-1	7.675192631	-0.604022036	11	First heart field	1	0	0
LB1	TGCTGCTGTGGTAACG-1	-0.56797471	-0.231984864	5	Mesp1-expressing mesoderm progenitor	0.24493251	0.24533694	0.509730648
LB1	TGGCCAGAGTCCTCCT-1	-4.099205219	2.355370929	4	Neuromesodermal progenitor	0.204794111	0.171634467	0.623572413
LB1	TGGCCAGGTCGGCATC-1	0.891811646	-4.395863602	8	Second heart field	0	1	0
LB1	TGGCGCAAGAGCTGCA-1	-0.385026835	1.142518809	5	Mesp1-expressing mesoderm progenitor	0.463117137	0.178160657	0.358722306
LB1	TGGCTGGAGCTCAACT-1	4.192907132	2.638071229	12	First heart field	1	0	0
LB1	TGGCTGGCAAGCCCAC-1	4.18466214	-3.624405453	8	Second heart field	0	1	0
LB1	TGGCTGGTCCTAGGGC-1	-6.18351575	-2.243950436	6	Paraxial mesoderm progenitor	0.133825795	0.140401248	0.725773326
LB1	TGGGAAGAGTAGATGT-1	-8.775304996	1.849934747	4	Neuromesodermal progenitor	0.145173154	0.143855869	0.710971552
LB1	TGGGAAGAGTGTCTCA-1	8.231405056	-1.180289695	11	First heart field	1	0	0
LB1	TGGGAAGTCACTTCAT-1	-6.32351514	-1.137999962	6	Paraxial mesoderm progenitor	0.142744669	0.1616385	0.695616883
LB1	TGGGCGTTCGATCCCT-1	8.45731429	-0.253402779	11	First heart field	1	0	0
LB1	TGGTTAGAGACGCACA-1	6.949917592	-0.369761119	11	First heart field	1	0	0
LB1	TGGTTAGAGCTAACTC-1	-4.107129776	2.283654024	4	Neuromesodermal progenitor	0.229898212	0.169046183	0.601056475
LB1	TGTATTCAGATGTTAG-1	5.559830941	0.7540028	12	First heart field	1	0	0
LB1	TGTCCCAAGGCAGGTT-1	0.882728911	-2.318649838	5	Mesp1-expressing mesoderm progenitor	0.118190274	0.598838429	0.282971399
LB1	TGTCCCACACCAGATT-1	-9.275201999	2.462020328	4	Neuromesodermal progenitor	0.151375578	0.147178861	0.701446507
LB1	TGTCCCATCACTCTTA-1	6.686364449	-1.511628936	11	First heart field	1	0	0
LB1	TGTCCCATCTGCAGTA-1	3.137052096	2.583792379	12	First heart field	1	0	0
LB1	TGTGGTACACAGACAG-1	4.597962178	-2.989062855	8	Second heart field	0	1	0
LB1	TGTGGTACATCCCACT-1	-6.230851375	0.542307397	4	Neuromesodermal progenitor	0.149889667	0.1651698	0.684940655
LB1	TGTGTTTGTTGATTCG-1	0.318921126	-1.081072638	5	Mesp1-expressing mesoderm progenitor	0.39844416	0.242620397	0.358935579
LB1	TGTTCCGAGCATCATC-1	7.538526333	-0.433832953	11	First heart field	1	0	0
LB1	TTAACTCAGCTAGTCT-1	3.102406062	0.256878843	12	First heart field	1	0	0
LB1	TTAACTCCAGGTCCAC-1	-3.501240694	-0.428207467	5	Mesp1-expressing mesoderm progenitor	0.194028589	0.196782254	0.609189223
LB1	TTAGGACAGGTTCCTA-1	2.603020466	-7.890797208	10	Paraxial mesoderm	0	0	1
LB1	TTAGGACGTCCGTGAC-1	-6.137372695	-1.632457683	6	Paraxial mesoderm progenitor	0.122384893	0.148010657	0.72960482
LB1	TTAGGACTCGTGGTCG-1	-0.506853127	0.446837021	5	Mesp1-expressing mesoderm progenitor	0.440669325	0.182946174	0.376384722
LB1	TTAGGCAGTCTAGGTT-1	-2.347020113	1.203387251	5	Mesp1-expressing mesoderm progenitor	0.321536087	0.182428193	0.496035911
LB1	TTAGTTCAGATGGGTC-1	8.304335392	-0.526663015	11	First heart field	1	0	0
LB1	TTAGTTCCAGGACCCT-1	-6.543119632	3.770517995	4	Neuromesodermal progenitor	0.171496081	0.164256769	0.664248502
LB1	TTAGTTCCATGACATC-1	-7.072011196	0.26531711	4	Neuromesodermal progenitor	0.141975431	0.159298874	0.698726013
LB1	TTATGCTAGGAGCGAG-1	1.253280319	-1.949243853	5	Mesp1-expressing mesoderm progenitor	0.13177975	0.653374115	0.21484616
LB1	TTCCCAGCACAACGTT-1	-6.056287014	1.811588576	4	Neuromesodermal progenitor	0.174564691	0.161165096	0.664271129
LB1	TTCCCAGCATGCCTTC-1	2.798467911	-8.423966	10	Paraxial mesoderm	0	0	1
LB1	TTCCCAGGTTGTGGCC-1	-5.01993581	2.583180358	4	Neuromesodermal progenitor	0.160675521	0.152000937	0.687323978
LB1	TTCCCAGTCGACCAGC-1	3.423769511	1.998813441	12	First heart field	1	0	0
LB1	TTCGAAGAGTGAACGC-1	2.563532866	-8.505743573	10	Paraxial mesoderm	0	0	1
LB1	TTCGAAGGTACCGTTA-1	-8.31365224	3.502942254	4	Neuromesodermal progenitor	0.162331999	0.163271454	0.674397697
LB1	TTCGAAGGTCCAACTA-1	-2.550101244	0.829666277	5	Mesp1-expressing mesoderm progenitor	0.254908281	0.185228941	0.559863103
LB1	TTCGAAGTCCGTAGTA-1	-3.326481306	0.255249409	5	Mesp1-expressing mesoderm progenitor	0.277819624	0.197249912	0.524930602
LB1	TTCGGTCAGACTGGGT-1	4.33115033	-3.308137248	8	Second heart field	0	1	0
LB1	TTCGGTCGTGGAAAGA-1	-6.133390152	2.572529008	4	Neuromesodermal progenitor	0.163520457	0.168204	0.668276539
LB1	TTCGGTCTCTTGACGA-1	-1.894764744	-3.09359915	5	Mesp1-expressing mesoderm progenitor	0.117614942	0.255750185	0.626634993
LB1	TTCTACACACGTGAGA-1	2.234566487	-4.171441624	8	Second heart field	0	1	0
LB1	TTCTCAAAGCTCCTCT-1	-5.124884807	-3.733275483	6	Paraxial mesoderm progenitor	0.111392199	0.149190114	0.739417844
LB1	TTCTCCTCATTGGTAC-1	-1.343330823	-3.472581218	5	Mesp1-expressing mesoderm progenitor	0.116788109	0.260120429	0.623091586
LB1	TTCTTAGAGTTATCGC-1	-6.418694698	-0.427825043	4	Neuromesodermal progenitor	0.14899987	0.162321862	0.688678938
LB1	TTCTTAGGTGTGACCC-1	7.926739014	-0.24993212	11	First heart field	1	0	0
LB1	TTCTTAGTCGGCTACG-1	-2.039147817	-1.39828665	5	Mesp1-expressing mesoderm progenitor	0.204167374	0.217693647	0.578139037
LB1	TTGAACGGTCTCCATC-1	2.597445763	-3.078468631	8	Second heart field	0	1	0
LB1	TTGAACGTCTACCTGC-1	-1.503993117	-2.168690751	5	Mesp1-expressing mesoderm progenitor	0.158223557	0.245518382	0.596258098
LB1	TTGACTTAGTATCTCG-1	1.197633184	-5.872447083	9	Paraxial mesoderm	0	0	1
LB1	TTGACTTGTGAGGCTA-1	4.316657818	-4.534114907	8	Second heart field	0	1	0
LB1	TTGCCGTAGCCCGAAA-1	-0.816840314	-6.128317425	9	Paraxial mesoderm	0	0	1
LB1	TTGCCGTCAGGGTACA-1	0.515045888	-6.672884057	9	Paraxial mesoderm	0	0	1
LB1	TTGCCGTCATGCATGT-1	2.799539126	-7.833170483	10	Paraxial mesoderm	0	0	1
LB1	TTGCCGTGTGCTCTTC-1	-5.039339267	2.913863113	4	Neuromesodermal progenitor	0.162098606	0.149579996	0.688322016
LB1	TTGCCGTGTTCGTCTC-1	-2.174246036	0.707118054	5	Mesp1-expressing mesoderm progenitor	0.255985516	0.175557649	0.568457266
LB1	TTGCGTCAGCTTCGCG-1	-9.057645999	2.64143317	4	Neuromesodermal progenitor	0.162593463	0.154170788	0.683237064
LB1	TTGCGTCTCCGTCAAA-1	7.490667141	-1.520378182	11	First heart field	1	0	0
LB1	TTGCGTCTCTGCGGCA-1	-2.8550727	0.975851466	5	Mesp1-expressing mesoderm progenitor	0.230436424	0.188527095	0.581036645
LB1	TTGGAACAGGAGCGAG-1	-5.531661712	3.665483167	4	Neuromesodermal progenitor	0.171921158	0.16428579	0.663794345
LB1	TTGGAACTCGGCGGTT-1	-5.142143928	-3.041201184	6	Paraxial mesoderm progenitor	0.109206273	0.14273518	0.748058561
LB1	TTGTAGGAGCCGGTAA-1	7.718838013	-0.373690734	11	First heart field	1	0	0
LB1	TTGTAGGAGGGTCTCC-1	-6.207466327	-1.653272937	6	Paraxial mesoderm progenitor	0.146493934	0.162943053	0.690563078
LB1	TTGTAGGGTAGAGTGC-1	-6.91515895	3.388800313	4	Neuromesodermal progenitor	0.171902206	0.162670568	0.66542848
LB1	TTGTAGGGTGATGATA-1	0.776865877	-6.956032346	9	Paraxial mesoderm	0	0	1
LB1	TTTACTGCATACGCCG-1	3.121292389	-8.278806279	10	Paraxial mesoderm	0	0	1
LB1	TTTACTGTCAGGCGAA-1	1.627455271	-7.937589238	10	Paraxial mesoderm	0	0	1
LB1	TTTATGCGTCCAGTAT-1	-4.960148536	2.769629409	4	Neuromesodermal progenitor	0.188472907	0.173814827	0.637713323
LB1	TTTCCTCAGCGGATCA-1	-1.723939263	0.032245269	5	Mesp1-expressing mesoderm progenitor	0.345180075	0.203909054	0.450910943
LB1	TTTCCTCAGTCTCCTC-1	7.547739781	1.843049695	11	First heart field	1	0	0
LB1	TTTGCGCAGATGTTAG-1	-4.549757682	-3.394571851	6	Paraxial mesoderm progenitor	0.103634862	0.153722256	0.742642874
LB1	TTTGCGCGTCTTGTCC-1	-1.514429652	-0.400648127	5	Mesp1-expressing mesoderm progenitor	0.25956042	0.206346925	0.534092668
LB1	TTTGCGCTCATCGATG-1	-5.562823974	-3.778320859	6	Paraxial mesoderm progenitor	0.121478454	0.153131129	0.725390492
LB1	TTTGCGCTCCTCAATT-1	-6.086999618	0.779395898	4	Neuromesodermal progenitor	0.154565468	0.164874664	0.680560036
LB1	TTTGCGCTCTGTGCAA-1	-4.753407203	-4.332603047	6	Paraxial mesoderm progenitor	0.107351249	0.143008663	0.749640015
LB1	TTTGCGCTCTGTTGAG-1	-6.022841655	-2.143796275	6	Paraxial mesoderm progenitor	0.14232137	0.161320496	0.696358188
LB1	TTTGGTTAGAGTAAGG-1	-0.463335775	-4.754029343	9	Paraxial mesoderm	0	0	1
LB1	TTTGGTTCAAGCTGGA-1	-6.156082832	0.369748048	4	Neuromesodermal progenitor	0.150958961	0.163144956	0.685896307
LB1	TTTGTCAAGATGTTAG-1	0.853515066	0.437293982	5	Mesp1-expressing mesoderm progenitor	0.692499745	0.14974275	0.15775747
LB1	TTTGTCAAGTGGTAAT-1	3.547558583	-4.037929604	8	Second heart field	0	1	0
LB1	TTTGTCATCGACGGAA-1	1.173318184	-5.697583268	9	Paraxial mesoderm	0	0	1
LB2	AAACCTGCACAGCCCA-2	3.142951525	1.269323458	12	First heart field	1	0	0
LB2	AAACGGGCAAGACGTG-2	2.999683178	-6.889747689	10	Paraxial mesoderm	0	0	1
LB2	AAACGGGGTACCGGCT-2	6.708995141	0.093594631	11	First heart field	1	0	0
LB2	AAACGGGTCTAACTGG-2	-3.957621776	-2.189635823	6	Paraxial mesoderm progenitor	0.060160109	0.05579285	0.884047088
LB2	AAAGATGAGGATGCGT-2	-4.449413501	2.313598802	4	Neuromesodermal progenitor	0.187331538	0.099286484	0.713381804
LB2	AAAGATGCAGCGAACA-2	0.259136654	-1.057704399	5	Mesp1-expressing mesoderm progenitor	0.187147308	0.151874601	0.660978173
LB2	AAAGATGCAGGTGCCT-2	4.228099621	-4.732727597	8	Second heart field	0	1	0
LB2	AAAGATGGTGTGAAAT-2	3.129481352	-4.870572636	8	Second heart field	0	1	0
LB2	AAAGATGTCGGACAAG-2	2.778283394	-8.264966557	10	Paraxial mesoderm	0	0	1
LB2	AAAGCAACACCATGTA-2	3.13798765	-3.78614671	8	Second heart field	0	1	0
LB2	AAAGCAAGTCCTCTTG-2	4.21151904	1.116550913	12	First heart field	1	0	0
LB2	AAAGCAATCCCTAACC-2	-2.079461538	0.262359058	5	Mesp1-expressing mesoderm progenitor	0.174300079	0.089663001	0.736036724
LB2	AACCATGAGTGGAGTC-2	-1.864799701	-4.984561036	9	Paraxial mesoderm	0	0	1
LB2	AACCATGTCACGATGT-2	4.274538792	-4.308321545	8	Second heart field	0	1	0
LB2	AACCGCGCAACACCCG-2	0.981940187	-5.540334771	9	Paraxial mesoderm	0	0	1
LB2	AACTCAGTCCCACTTG-2	6.774323739	-1.386902759	11	First heart field	1	0	0
LB2	AACTCTTCAAGTCTAC-2	-0.455372714	0.064647724	5	Mesp1-expressing mesoderm progenitor	0.381755723	0.155333571	0.462910526
LB2	AACTCTTCAGGTCTCG-2	-6.181663715	3.84215348	4	Neuromesodermal progenitor	0.161825521	0.127674748	0.710499621
LB2	AACTGGTAGGGCATGT-2	-6.04010173	1.720458796	4	Neuromesodermal progenitor	0.127028215	0.087777047	0.785194618
LB2	AAGACCTGTAAGGATT-2	-0.270447396	-4.687742303	9	Paraxial mesoderm	0	0	1
LB2	AAGCCGCTCTGTGCAA-2	-4.12934085	2.08073621	4	Neuromesodermal progenitor	0.184502159	0.099088424	0.716409308
LB2	AAGGAGCAGTGAAGTT-2	-6.904972278	4.492851665	4	Neuromesodermal progenitor	0.13009907	0.090733341	0.779167528
LB2	AAGGAGCGTTGGTGGA-2	-5.155995094	2.782101323	4	Neuromesodermal progenitor	0.151960326	0.090691688	0.757347859
LB2	AAGGCAGCACGAGGTA-2	-1.015998088	-5.353882382	9	Paraxial mesoderm	0	0	1
LB2	AAGTCTGAGGCCCTCA-2	-2.305627548	-4.6993695	9	Paraxial mesoderm	0	0	1
LB2	AAGTCTGGTGCGATAG-2	2.681305207	1.360136142	12	First heart field	1	0	0
LB2	AATCCAGAGAGTAATC-2	1.749615587	0.266774607	5	Mesp1-expressing mesoderm progenitor	0.73800725	0.150793448	0.111199301
LB2	AATCCAGCAAACGTGG-2	3.422333039	-7.876041005	10	Paraxial mesoderm	0	0	1
LB2	AATCGGTTCGCACTCT-2	-1.412099802	-5.774368356	9	Paraxial mesoderm	0	0	1
LB2	ACACCAACATGGTTGT-2	-5.624459468	1.216132452	4	Neuromesodermal progenitor	0.120592561	0.078180817	0.801226433
LB2	ACACCAATCATTTGGG-2	-0.512251936	-6.014840195	9	Paraxial mesoderm	0	0	1
LB2	ACACCCTTCTCGCATC-2	-5.440546237	-3.461627553	6	Paraxial mesoderm progenitor	0.060050656	0.053558098	0.886391308
LB2	ACACCCTTCTTAGAGC-2	-1.144695126	-1.955072949	5	Mesp1-expressing mesoderm progenitor	0.121821163	0.105447564	0.772731126
LB2	ACACCGGAGTAGGTGC-2	-8.824179851	4.00101917	4	Neuromesodermal progenitor	0.09958181	0.07966079	0.820757155
LB2	ACACCGGGTCCTAGCG-2	-5.380305015	-1.467569897	6	Paraxial mesoderm progenitor	0.08150798	0.065798128	0.852693706
LB2	ACACCGGTCCTACAGA-2	-2.029335462	-5.299210141	9	Paraxial mesoderm	0	0	1
LB2	ACACTGAAGGAGTTGC-2	8.235421933	1.247166326	11	First heart field	1	0	0
LB2	ACAGCCGGTCGCTTCT-2	-3.695363485	-3.628676007	6	Paraxial mesoderm progenitor	0.040897849	0.042874217	0.916227742
LB2	ACAGCCGTCAGCAACT-2	7.056075371	1.76752012	11	First heart field	1	0	0
LB2	ACAGCCGTCGGCGCTA-2	-1.451796614	-5.639433453	9	Paraxial mesoderm	0	0	1
LB2	ACATACGAGTGGGCTA-2	3.358298815	-2.906448434	8	Second heart field	0	1	0
LB2	ACATCAGAGACTACAA-2	-0.161889963	-4.486496041	9	Paraxial mesoderm	0	0	1
LB2	ACATGGTTCAACGCTA-2	2.54053954	-3.804542611	8	Second heart field	0	1	0
LB2	ACCAGTAAGACTACAA-2	-8.818873607	2.420150926	4	Neuromesodermal progenitor	0.163454945	0.096292971	0.740251932
LB2	ACCCACTAGGCGTACA-2	-0.791220569	1.249567261	5	Mesp1-expressing mesoderm progenitor	0.512771811	0.142746226	0.344481836
LB2	ACCCACTAGTCATGCT-2	-5.365297996	-2.129219601	6	Paraxial mesoderm progenitor	0.104920104	0.076261741	0.818817884
LB2	ACCCACTTCAGTTGAC-2	-3.79482957	2.130438378	4	Neuromesodermal progenitor	0.162847333	0.108348929	0.728803879
LB2	ACCTTTAAGACACGAC-2	-2.360410892	-4.677353928	6	Paraxial mesoderm progenitor	0.032003591	0.033552245	0.934444178
LB2	ACCTTTATCTGCCCTA-2	-6.501726829	1.685565045	4	Neuromesodermal progenitor	0.108317769	0.077461488	0.814220602
LB2	ACGAGCCCAGCTGTTA-2	3.813308276	-2.448413918	8	Second heart field	0	1	0
LB2	ACGAGCCGTTTAGCTG-2	-1.736494981	-4.036207745	9	Paraxial mesoderm	0	0	1
LB2	ACGAGGACAGATGGGT-2	-5.751667224	-3.707808087	6	Paraxial mesoderm progenitor	0.053117302	0.04777133	0.899111119
LB2	ACGAGGAGTCCGACGT-2	4.214449204	-3.671402047	8	Second heart field	0	1	0
LB2	ACGAGGATCAAGGCTT-2	7.608566082	-0.138373832	11	First heart field	1	0	0
LB2	ACGATACCAGGATCGA-2	-0.639284872	-1.545967171	5	Mesp1-expressing mesoderm progenitor	0.066393182	0.112620107	0.820986678
LB2	ACGATACTCCCGACTT-2	1.786716498	-7.755549977	10	Paraxial mesoderm	0	0	1
LB2	ACGATGTGTGTGAATA-2	-4.98105117	-2.369534085	6	Paraxial mesoderm progenitor	0.061062224	0.054057123	0.884880476
LB2	ACGATGTGTTACGGAG-2	1.526903189	-1.97100837	5	Mesp1-expressing mesoderm progenitor	0.264282529	0.293949556	0.441767957
LB2	ACGCAGCCAGCTGCTG-2	-4.890876018	-4.452465604	6	Paraxial mesoderm progenitor	0.041945474	0.038678994	0.919375347
LB2	ACGCAGCGTGCGAAAC-2	-0.227994256	0.243851175	5	Mesp1-expressing mesoderm progenitor	0.405370468	0.151714645	0.442914695
LB2	ACGCCAGTCACTTACT-2	2.059490717	-8.072934697	10	Paraxial mesoderm	0	0	1
LB2	ACGCCGATCTAACTCT-2	1.856572188	-7.644276211	10	Paraxial mesoderm	0	0	1
LB2	ACGGAGAGTGAGTATA-2	-4.651817047	-1.55018265	6	Paraxial mesoderm progenitor	0.054476154	0.05158517	0.893938743
LB2	ACGGCCATCAGAGGTG-2	7.83180169	-1.414013813	11	First heart field	1	0	0
LB2	ACGGGTCTCACGAAGG-2	-4.030082428	-4.254252026	6	Paraxial mesoderm progenitor	0.057391689	0.050992192	0.891616171
LB2	ACTATCTAGGATATAC-2	2.353417195	0.274233808	5	Mesp1-expressing mesoderm progenitor	0.715448484	0.228120448	0.056431144
LB2	ACTGAGTAGTGCAAGC-2	0.854524351	-1.996379206	5	Mesp1-expressing mesoderm progenitor	0.205404929	0.549667178	0.244927863
LB2	ACTGAGTCAGCCTTGG-2	-6.621277057	-0.471670459	4	Neuromesodermal progenitor	0.0820085	0.065561495	0.852429831
LB2	ACTGAGTTCAGTGTTG-2	-5.083755218	-2.512111733	6	Paraxial mesoderm progenitor	0.057259312	0.049530006	0.893210427
LB2	ACTGATGGTAGGGTAC-2	0.975564993	-2.948561261	8	Second heart field	0	1	0
LB2	ACTGCTCCAGACGCTC-2	-1.374250971	-5.395911286	9	Paraxial mesoderm	0	0	1
LB2	ACTGCTCCATTAACCG-2	-5.294068061	-3.917158673	6	Paraxial mesoderm progenitor	0.051285364	0.04669995	0.902014738
LB2	ACTGTCCCAAACTGTC-2	1.199647702	-7.714562009	10	Paraxial mesoderm	0	0	1
LB2	ACTGTCCCACATAACC-2	-6.288360321	-1.642397473	6	Paraxial mesoderm progenitor	0.083250054	0.068193103	0.84855688
LB2	ACTGTCCTCCATGAAC-2	3.091319836	-7.596386979	10	Paraxial mesoderm	0	0	1
LB2	ACTTACTAGCTCTCGG-2	-0.755051219	-1.37843282	5	Mesp1-expressing mesoderm progenitor	0.32916807	0.213698293	0.457133696
LB2	ACTTACTCACAACGTT-2	7.303906239	0.139340659	11	First heart field	1	0	0
LB2	ACTTACTTCGGAGGTA-2	0.504304803	-7.191546509	9	Paraxial mesoderm	0	0	1
LB2	ACTTGTTAGACAAGCC-2	2.694347657	-4.480979512	8	Second heart field	0	1	0
LB2	AGACGTTAGAAGATTC-2	-3.052305662	-2.984704564	6	Paraxial mesoderm progenitor	0.034065032	0.029956938	0.935977974
LB2	AGACGTTTCAAGAAGT-2	-0.517937922	-4.533311913	9	Paraxial mesoderm	0	0	1
LB2	AGAGCGACAACACCCG-2	3.735799588	-6.876720975	10	Paraxial mesoderm	0	0	1
LB2	AGAGCTTCAGATCCAT-2	1.386567391	-5.920296738	9	Paraxial mesoderm	0	0	1
LB2	AGAGCTTCATTCCTGC-2	-2.252650939	-3.567414115	5	Mesp1-expressing mesoderm progenitor	0.071088322	0.064335925	0.864575793
LB2	AGAGTGGAGCAGCGTA-2	-3.56203457	-4.044557164	6	Paraxial mesoderm progenitor	0.043503562	0.040039557	0.916456649
LB2	AGAGTGGGTCTCCACT-2	-4.382522785	1.799194624	4	Neuromesodermal progenitor	0.213900203	0.101282818	0.684816783
LB2	AGAGTGGTCCTAGAAC-2	2.659422434	-4.096336911	8	Second heart field	0	1	0
LB2	AGATCTGAGCCCAGCT-2	3.387362994	-6.995521138	10	Paraxial mesoderm	0	0	1
LB2	AGATCTGGTTGCGCAC-2	-1.824368559	-5.31756408	9	Paraxial mesoderm	0	0	1
LB2	AGATCTGTCCACTCCA-2	-5.816072666	-1.384540031	6	Paraxial mesoderm progenitor	0.066009135	0.054366487	0.879624129
LB2	AGATCTGTCTTCAACT-2	7.612412251	0.913002124	11	First heart field	1	0	0
LB2	AGATTGCTCATCACCC-2	-6.193883144	-0.611306379	4	Neuromesodermal progenitor	0.082935959	0.065223446	0.85184029
LB2	AGCAGCCCACATTCGA-2	-3.523967468	-3.776389668	6	Paraxial mesoderm progenitor	0.038561189	0.037742009	0.923696624
LB2	AGCATACGTGTCTGAT-2	3.346091784	-7.015296052	10	Paraxial mesoderm	0	0	1
LB2	AGCATACTCTCCGGTT-2	-0.124498092	-4.565926144	9	Paraxial mesoderm	0	0	1
LB2	AGCGGTCCATTCCTGC-2	-6.805943691	3.644366195	4	Neuromesodermal progenitor	0.130057139	0.087012463	0.782930233
LB2	AGCGTATAGCGGCTTC-2	2.692112006	-7.933460782	10	Paraxial mesoderm	0	0	1
LB2	AGCGTATTCCGCGTTT-2	3.542954005	-3.530396054	8	Second heart field	0	1	0
LB2	AGCGTATTCGTCCAGG-2	-5.620438301	3.535788467	4	Neuromesodermal progenitor	0.150723467	0.105485931	0.743790758
LB2	AGCGTCGCACCATGTA-2	-5.888969623	1.087364664	4	Neuromesodermal progenitor	0.105088794	0.075682571	0.819228493
LB2	AGCTCCTGTGGCGAAT-2	-2.665669405	-3.501022408	6	Paraxial mesoderm progenitor	0.049209478	0.042428897	0.908361686
LB2	AGCTCCTTCCAAACAC-2	-3.199570858	0.846260746	5	Mesp1-expressing mesoderm progenitor	0.170403537	0.095247946	0.734348303
LB2	AGCTCTCCATCCGGGT-2	-6.693530284	0.598087823	4	Neuromesodermal progenitor	0.086481678	0.068474337	0.845043732
LB2	AGCTCTCTCAATACCG-2	-5.416715347	-1.379707883	6	Paraxial mesoderm progenitor	0.083781185	0.064809321	0.851409165
LB2	AGCTTGACAAATCCGT-2	3.409422434	-4.636860917	8	Second heart field	0	1	0
LB2	AGGCCACAGCAATCTC-2	8.30103854	0.515782287	11	First heart field	1	0	0
LB2	AGGCCACAGGTGCACA-2	-6.657585346	3.090930631	4	Neuromesodermal progenitor	0.114948722	0.081367068	0.803684043
LB2	AGGCCACCAGCCAGAA-2	-0.260167592	-6.01825721	9	Paraxial mesoderm	0	0	1
LB2	AGGCCACGTGTAAGTA-2	-0.811381065	-3.33448417	5	Mesp1-expressing mesoderm progenitor	0.031013248	0.194343131	0.774643604
LB2	AGGCCGTTCGAACTGT-2	-0.571392499	-4.25236995	9	Paraxial mesoderm	0	0	1
LB2	AGGCCGTTCTTCCTTC-2	-3.38006159	-4.321525166	6	Paraxial mesoderm progenitor	0.038565997	0.036488958	0.92494486
LB2	AGGGATGTCTTGGGTA-2	6.802280701	0.308222105	11	First heart field	1	0	0
LB2	AGGTCATAGATATGGT-2	-0.877173506	-4.010319302	9	Paraxial mesoderm	0	0	1
LB2	AGGTCATAGCGCCTCA-2	-6.95304557	2.852955034	4	Neuromesodermal progenitor	0.13058215	0.096152643	0.773265352
LB2	AGGTCATGTTGATTCG-2	2.270913876	-8.654459546	10	Paraxial mesoderm	0	0	1
LB2	AGGTCATTCTTTCCTC-2	3.499358214	1.989461591	12	First heart field	1	0	0
LB2	AGTAGTCAGTACGTTC-2	1.833711303	-7.826396535	10	Paraxial mesoderm	0	0	1
LB2	AGTAGTCGTTCCACAA-2	-1.062088691	-0.870701025	5	Mesp1-expressing mesoderm progenitor	0.281412055	0.154489351	0.564098384
LB2	AGTAGTCTCTTCGAGA-2	-6.024519645	-1.722504447	6	Paraxial mesoderm progenitor	0.075745784	0.063724846	0.860529067
LB2	AGTGAGGAGTGTCCAT-2	-1.13712629	-4.375220368	9	Paraxial mesoderm	0	0	1
LB2	AGTGGGACAGGAACGT-2	3.008038558	-8.386438916	10	Paraxial mesoderm	0	0	1
LB2	AGTGTCATCTCGATGA-2	0.374630607	-1.458368967	5	Mesp1-expressing mesoderm progenitor	0.331188526	0.261303422	0.407507936
LB2	AGTTGGTAGAACAATC-2	-8.28845235	1.877854159	4	Neuromesodermal progenitor	0.116705473	0.084452822	0.798841544
LB2	AGTTGGTAGTAGATGT-2	-0.682599269	-4.568285058	9	Paraxial mesoderm	0	0	1
LB2	ATAAGAGGTTTCGCTC-2	0.466975279	-5.538082192	8	Second heart field	0	1	0
LB2	ATAGACCAGGGCACTA-2	1.073076762	-7.700467656	10	Paraxial mesoderm	0	0	1
LB2	ATAGACCCACGAAATA-2	2.481384314	-7.423637936	10	Paraxial mesoderm	0	0	1
LB2	ATAGACCCACTTACGA-2	-0.92710688	-4.939199994	9	Paraxial mesoderm	0	0	1
LB2	ATCACGAAGGCTAGCA-2	-6.813648902	1.749913385	4	Neuromesodermal progenitor	0.106451736	0.076654919	0.816893067
LB2	ATCATGGGTTCAACCA-2	-5.082850658	-4.00250108	6	Paraxial mesoderm progenitor	0.044401475	0.043655036	0.911943249
LB2	ATCATGGTCACTTACT-2	-1.075856172	-5.00163419	9	Paraxial mesoderm	0	0	1
LB2	ATCCACCGTTGGTAAA-2	7.94544772	-0.816297124	11	First heart field	1	0	0
LB2	ATCCACCTCTAAGCCA-2	-4.659640991	-3.533589194	6	Paraxial mesoderm progenitor	0.043675525	0.043810741	0.912513525
LB2	ATCCACCTCTGGCGAC-2	3.514401234	-3.296929667	8	Second heart field	0	1	0
LB2	ATCCGAACATCTCGCT-2	-0.141161778	-6.964170048	9	Paraxial mesoderm	0	0	1
LB2	ATCCGAATCGGAAACG-2	-5.323951446	-2.299587319	6	Paraxial mesoderm progenitor	0.055447816	0.050469215	0.894082714
LB2	ATCGAGTAGCGATTCT-2	-6.430216037	2.955464771	4	Neuromesodermal progenitor	0.167071663	0.086101599	0.7468267
LB2	ATCTGCCGTGCACTTA-2	-6.487873279	-1.221783111	4	Neuromesodermal progenitor	0.086074221	0.06658681	0.847338645
LB2	ATGAGGGCAGTAGAGC-2	-0.671927117	1.401305368	5	Mesp1-expressing mesoderm progenitor	0.508183451	0.130491886	0.361324495
LB2	ATGCGATCAGATCGGA-2	-5.65129491	3.592282464	4	Neuromesodermal progenitor	0.134615168	0.089266975	0.776117773
LB2	ATGGGAGAGTATGACA-2	-2.714509927	-3.447752545	6	Paraxial mesoderm progenitor	0.044472806	0.04216525	0.913361817
LB2	ATGGGAGCAGCTCCGA-2	-5.314952575	-3.845056126	6	Paraxial mesoderm progenitor	0.05353597	0.049363807	0.897100176
LB2	ATGGGAGGTCTGCCAG-2	3.137223042	-0.96039326	5	Mesp1-expressing mesoderm progenitor	0.352098429	0.604665117	0.043236437
LB2	ATGGGAGGTGGACGAT-2	4.622143544	-2.51331527	8	Second heart field	0	1	0
LB2	ATGTGTGCAAGTTGTC-2	-6.351210319	-2.68013675	6	Paraxial mesoderm progenitor	0.057103183	0.058294588	0.88460198
LB2	ATGTGTGGTATGGTTC-2	-5.983281814	0.936665287	4	Neuromesodermal progenitor	0.112116929	0.079319374	0.808563521
LB2	ATTACTCCACGTGAGA-2	-1.170611345	-2.933183978	5	Mesp1-expressing mesoderm progenitor	0.101629185	0.087640998	0.810729646
LB2	ATTATCCTCGTCGTTC-2	8.128764904	0.753438105	11	First heart field	1	0	0
LB2	ATTCTACAGAAGGACA-2	-4.134261333	-2.505146334	6	Paraxial mesoderm progenitor	0.060726561	0.055363051	0.88391049
LB2	ATTCTACTCATCTGTT-2	6.271774567	-0.563734541	11	First heart field	1	0	0
LB2	ATTGGTGAGGCGATAC-2	-6.760886871	2.789560725	4	Neuromesodermal progenitor	0.121107738	0.084742545	0.79414952
LB2	ATTGGTGGTATTCTCT-2	2.640209473	0.689079156	12	First heart field	1	0	0
LB2	ATTGGTGTCAGGATCT-2	3.250171698	-7.909125874	10	Paraxial mesoderm	0	0	1
LB2	ATTTCTGCACAAGTAA-2	-1.124274336	-0.575044224	5	Mesp1-expressing mesoderm progenitor	0.305081917	0.150737081	0.544180765
LB2	CAACCAACAGACGTAG-2	1.053153134	-7.631487439	10	Paraxial mesoderm	0	0	1
LB2	CAACCAAGTCCCTACT-2	6.933059491	0.817108115	11	First heart field	1	0	0
LB2	CAACCTCTCCGCGCAA-2	-3.283732139	-4.19858558	6	Paraxial mesoderm progenitor	0.052504555	0.047399593	0.90009587
LB2	CAACTAGAGAGCTGCA-2	-1.889851533	-3.125924895	5	Mesp1-expressing mesoderm progenitor	0.0660496	0.059742132	0.874208121
LB2	CAACTAGTCCAAGTAC-2	-1.448985182	-4.673551629	9	Paraxial mesoderm	0	0	1
LB2	CAAGAAAGTTTGGGCC-2	5.412241257	0.510129382	12	First heart field	1	0	0
LB2	CAAGATCTCTCATTCA-2	-8.640591823	1.801271369	4	Neuromesodermal progenitor	0.107902032	0.081976459	0.810121583
LB2	CAAGGCCTCTTGTATC-2	6.736182965	-1.612034629	11	First heart field	1	0	0
LB2	CAAGTTGCAATGTAAG-2	-4.719578468	0.686511507	5	Mesp1-expressing mesoderm progenitor	0.120000089	0.077211797	0.802787903
LB2	CAAGTTGTCCACGAAT-2	-6.585726463	4.112526109	4	Neuromesodermal progenitor	0.132221234	0.088468036	0.779310543
LB2	CACAAACAGGCGTACA-2	-6.212678157	-2.507564137	6	Paraxial mesoderm progenitor	0.078270613	0.062086005	0.859643017
LB2	CACAAACCAAGAGGCT-2	4.374352253	-4.685810635	8	Second heart field	0	1	0
LB2	CACAAACGTCATGCCG-2	0.850762642	0.643430551	5	Mesp1-expressing mesoderm progenitor	0.507795545	0.174732968	0.317471518
LB2	CACAAACGTCGCATCG-2	4.081609524	-3.078773806	8	Second heart field	0	1	0
LB2	CACACAATCGTGGACC-2	-2.915721857	-3.464414666	6	Paraxial mesoderm progenitor	0.040960769	0.037955033	0.921083987
LB2	CACACCTAGGGATCTG-2	-2.138329469	-2.157145331	5	Mesp1-expressing mesoderm progenitor	0.10800994	0.10668786	0.785301986
LB2	CACACCTAGTACGCGA-2	0.09774631	-2.250499318	5	Mesp1-expressing mesoderm progenitor	0.252575644	0.327605093	0.41981914
LB2	CACACCTGTTGGTAAA-2	2.048310555	-8.032203267	10	Paraxial mesoderm	0	0	1
LB2	CACACTCGTCTAGTCA-2	-5.110725605	-4.139776299	6	Paraxial mesoderm progenitor	0.058387225	0.052613652	0.888999155
LB2	CACACTCTCAAACAAG-2	-6.801305973	3.03578036	4	Neuromesodermal progenitor	0.120046858	0.084076083	0.795876862
LB2	CACAGGCGTCCGTCAG-2	0.501285262	0.761682918	5	Mesp1-expressing mesoderm progenitor	0.480934656	0.21817168	0.300893966
LB2	CACAGTACACAGGAGT-2	4.688534535	-2.662843535	8	Second heart field	0	1	0
LB2	CACAGTATCACGATGT-2	-6.543397151	2.766335418	4	Neuromesodermal progenitor	0.130698528	0.091451634	0.777849703
LB2	CACAGTATCGCGGATC-2	-9.317959034	2.480808904	4	Neuromesodermal progenitor	0.133080821	0.094741969	0.77217738
LB2	CACATAGAGCCGCCTA-2	-5.65371915	-1.437437365	6	Paraxial mesoderm progenitor	0.065534456	0.053395356	0.881069906
LB2	CACATAGTCGTACCGG-2	4.916600502	1.86151438	12	First heart field	1	0	0
LB2	CACATTTAGACAAGCC-2	-6.576066219	0.573526671	4	Neuromesodermal progenitor	0.090005064	0.07024989	0.83974495
LB2	CACCACTAGATATGCA-2	-9.432828151	5.075181415	4	Neuromesodermal progenitor	0.124904695	0.116333292	0.758761742
LB2	CACCACTCAGTATGCT-2	2.489419735	-4.199544022	8	Second heart field	0	1	0
LB2	CACCAGGCACTTGGAT-2	0.763185061	-2.931457589	5	Mesp1-expressing mesoderm progenitor	0.04509136	0.502578235	0.452330412
LB2	CACCTTGAGTATGACA-2	-2.09901663	-3.511199305	9	Paraxial mesoderm	0	0	1
LB2	CACCTTGGTGCACTTA-2	-4.771005832	2.71963041	4	Neuromesodermal progenitor	0.18149593	0.099045993	0.719457873
LB2	CACCTTGTCTGACCTC-2	-2.282317363	-3.932945798	6	Paraxial mesoderm progenitor	0.030211395	0.029205214	0.940583261
LB2	CACTCCAGTTACAGAA-2	7.127686299	0.714070489	11	First heart field	1	0	0
LB2	CACTCCATCCTACAGA-2	7.808176793	1.740330984	11	First heart field	1	0	0
LB2	CAGAATCCAGCCTGTG-2	1.69027356	-5.082751343	8	Second heart field	0	1	0
LB2	CAGAATCCATTACGAC-2	-6.215808116	-1.462548564	6	Paraxial mesoderm progenitor	0.071128351	0.061827886	0.867043786
LB2	CAGAATCGTCTTGCGG-2	-6.715114795	-0.899381707	4	Neuromesodermal progenitor	0.084095908	0.065987185	0.849916565
LB2	CAGAGAGGTTTGACTG-2	-4.613387786	-4.248089383	6	Paraxial mesoderm progenitor	0.053146965	0.048193985	0.898659065
LB2	CAGAGAGTCAAAGACA-2	1.852793611	-7.530659268	10	Paraxial mesoderm	0	0	1
LB2	CAGATCAGTGATGATA-2	-5.845041477	-0.601522694	6	Paraxial mesoderm progenitor	0.104583676	0.074678835	0.820737143
LB2	CAGCATAGTTCAGGCC-2	8.263799466	-0.326166044	11	First heart field	1	0	0
LB2	CAGCCGACAGGGTACA-2	0.771998859	-3.644320557	8	Second heart field	0	1	0
LB2	CAGCCGAGTACAGCAG-2	-0.188530557	-0.466640244	5	Mesp1-expressing mesoderm progenitor	0.393291613	0.206296046	0.400412172
LB2	CAGCGACAGCACAGGT-2	1.718166865	-5.085165093	9	Paraxial mesoderm	0	0	1
LB2	CAGCTGGAGCTATGCT-2	-5.781743251	-2.892500708	6	Paraxial mesoderm progenitor	0.064718938	0.057464919	0.877816244
LB2	CAGCTGGAGGATGTAT-2	-6.034659111	-0.534080932	4	Neuromesodermal progenitor	0.09714029	0.071495778	0.831363572
LB2	CAGCTGGAGGGCTTCC-2	-1.716509067	0.794453045	5	Mesp1-expressing mesoderm progenitor	0.321950239	0.132344799	0.545704778
LB2	CAGCTGGAGTTGCAGG-2	-9.209414684	4.457555225	4	Neuromesodermal progenitor	0.059724126	0.051996813	0.888278763
LB2	CAGCTGGCATCTCCCA-2	-3.012617313	0.636385669	5	Mesp1-expressing mesoderm progenitor	0.142800242	0.096178788	0.761021014
LB2	CAGCTGGTCTGGCGAC-2	-6.337738239	3.652209689	4	Neuromesodermal progenitor	0.142004291	0.093739107	0.764256476
LB2	CAGCTGGTCTTAGAGC-2	1.707546986	-7.90805013	10	Paraxial mesoderm	0	0	1
LB2	CAGGTGCAGGCGTACA-2	8.798991002	-0.206478665	11	First heart field	1	0	0
LB2	CAGTCCTGTGGCGAAT-2	-5.608242237	-3.039224217	6	Paraxial mesoderm progenitor	0.067397755	0.059027421	0.87357493
LB2	CAGTCCTGTGTGCCTG-2	-0.745626949	1.445021441	5	Mesp1-expressing mesoderm progenitor	0.472673265	0.137802593	0.389523899
LB2	CATCAAGCATGCAATC-2	-2.793930732	-1.231522033	5	Mesp1-expressing mesoderm progenitor	0.122638045	0.088177235	0.789184771
LB2	CATCAAGGTGATGTCT-2	0.174435242	-1.177322457	5	Mesp1-expressing mesoderm progenitor	0.466382128	0.200946694	0.332671058
LB2	CATCAGACATTAACCG-2	-0.660705887	-5.116888116	9	Paraxial mesoderm	0	0	1
LB2	CATCAGACATTCACTT-2	3.789183415	-3.738362859	8	Second heart field	0	1	0
LB2	CATCAGAGTGTGTGCC-2	-1.495858633	-4.756832192	9	Paraxial mesoderm	0	0	1
LB2	CATCAGAGTTAGGGTG-2	1.618588007	1.988588025	12	First heart field	1	0	0
LB2	CATCCACAGAGGACGG-2	-6.343289577	-2.081994603	6	Paraxial mesoderm progenitor	0.070421397	0.060276519	0.869301781
LB2	CATCCACGTTCTCATT-2	-1.774693572	-4.868006299	9	Paraxial mesoderm	0	0	1
LB2	CATCGAAAGACGACGT-2	3.389802254	2.705254485	12	First heart field	1	0	0
LB2	CATCGGGAGATCACGG-2	-3.506460153	0.782885393	5	Mesp1-expressing mesoderm progenitor	0.144042602	0.101157025	0.754800491
LB2	CATGACACACGAAGCA-2	-5.204820835	2.704781224	4	Neuromesodermal progenitor	0.149503691	0.090356852	0.760139308
LB2	CATGCCTTCCTTTACA-2	-4.307157241	-1.615002344	6	Paraxial mesoderm progenitor	0.09806886	0.07284319	0.829087745
LB2	CATGGCGAGATATACG-2	-6.52488681	-0.789208243	4	Neuromesodermal progenitor	0.091910043	0.073053645	0.835036059
LB2	CATTCGCAGTTTAGGA-2	4.220370091	-4.402458737	8	Second heart field	0	1	0
LB2	CATTCGCGTGACGCCT-2	-8.076496326	0.879819562	4	Neuromesodermal progenitor	0.082074485	0.071264055	0.846661479
LB2	CATTCGCGTTTAGCTG-2	2.635123766	-7.910488675	10	Paraxial mesoderm	0	0	1
LB2	CCAATCCAGTCTCGGC-2	-4.124570095	-0.535495827	5	Mesp1-expressing mesoderm progenitor	0.115207501	0.086140944	0.798651626
LB2	CCAATCCGTGGAAAGA-2	2.596906699	-8.58446748	10	Paraxial mesoderm	0	0	1
LB2	CCACCTAAGATAGTCA-2	-8.052149021	1.971485307	4	Neuromesodermal progenitor	0.104988495	0.080456346	0.814555068
LB2	CCACCTACACCAGATT-2	0.716018773	-7.313166688	9	Paraxial mesoderm	0	0	1
LB2	CCACGGAAGTACGCGA-2	0.316879443	1.03991579	5	Mesp1-expressing mesoderm progenitor	0.598640373	0.13898566	0.262373859
LB2	CCACGGACACAAGACG-2	-6.817424976	-0.260694275	4	Neuromesodermal progenitor	0.076117671	0.063814822	0.860067182
LB2	CCACGGAGTAAGTGGC-2	4.205760754	-3.08271725	8	Second heart field	0	1	0
LB2	CCACTACTCTTGTCAT-2	-6.176427089	-0.927839349	6	Paraxial mesoderm progenitor	0.080648525	0.064616824	0.854734361
LB2	CCATGTCTCCCACTTG-2	-2.36748501	-0.46790422	5	Mesp1-expressing mesoderm progenitor	0.214603034	0.111845095	0.673551666
LB2	CCATGTCTCTGACCTC-2	2.390748538	-4.306236336	8	Second heart field	0	1	0
LB2	CCCAATCAGAAAGTGG-2	3.18196348	-2.862180064	8	Second heart field	0	1	0
LB2	CCCAATCAGAGTGAGA-2	2.503091372	-6.382089684	10	Paraxial mesoderm	0	0	1
LB2	CCCAATCTCCCAAGAT-2	0.39394126	-0.245013664	5	Mesp1-expressing mesoderm progenitor	0.538409722	0.178455739	0.283134415
LB2	CCCAATCTCTGGTTCC-2	-4.197754108	-2.635345052	6	Paraxial mesoderm progenitor	0.05261956	0.054876784	0.892503743
LB2	CCCAGTTTCTTGTTTG-2	0.735556878	-7.566424439	9	Paraxial mesoderm	0	0	1
LB2	CCCATACTCCTTGCCA-2	-6.471681797	3.901878288	4	Neuromesodermal progenitor	0.130702525	0.087630998	0.781666396
LB2	CCCATACTCGAGCCCA-2	2.674642838	-8.030068944	10	Paraxial mesoderm	0	0	1
LB2	CCCATACTCTAACCGA-2	-3.837859832	1.788765599	4	Neuromesodermal progenitor	0.213736265	0.106976266	0.679287308
LB2	CCGGGATCATCGGAAG-2	-0.405741864	-6.085100243	9	Paraxial mesoderm	0	0	1
LB2	CCGGGATGTAGCGATG-2	2.835222519	-7.809793065	10	Paraxial mesoderm	0	0	1
LB2	CCGGGATTCTCGTATT-2	3.278425969	2.774418046	12	First heart field	1	0	0
LB2	CCGTACTAGCTGTTCA-2	-3.297273838	0.711743613	5	Mesp1-expressing mesoderm progenitor	0.143876833	0.10140987	0.754713431
LB2	CCGTACTCAGAGTGTG-2	0.519982643	1.162466755	5	Mesp1-expressing mesoderm progenitor	0.341980297	0.170812778	0.487206964
LB2	CCGTACTGTAGTAGTA-2	0.756128765	-0.293985496	5	Mesp1-expressing mesoderm progenitor	0.348040747	0.256967633	0.394991902
LB2	CCTACCAAGCCCAATT-2	-0.852805101	-3.654577325	9	Paraxial mesoderm	0	0	1
LB2	CCTAGCTAGGTGCTTT-2	6.525203503	-0.269582222	11	First heart field	1	0	0
LB2	CCTAGCTCAAGGCTCC-2	-5.155009948	-3.846149991	6	Paraxial mesoderm progenitor	0.059928025	0.053633044	0.886439038
LB2	CCTAGCTTCCGGCACA-2	0.988736666	-6.28938968	9	Paraxial mesoderm	0	0	1
LB2	CCTATTAAGCCTTGAT-2	-8.137971126	1.944802572	4	Neuromesodermal progenitor	0.107058647	0.079173882	0.813767185
LB2	CCTCAGTAGGGTCGAT-2	-5.501291954	-2.563186953	6	Paraxial mesoderm progenitor	0.05410694	0.050242255	0.895650555
LB2	CCTCAGTAGGTCGGAT-2	6.626687802	0.204113727	11	First heart field	1	0	0
LB2	CCTCTGACAGACGCAA-2	-0.204425537	-6.784848759	9	Paraxial mesoderm	0	0	1
LB2	CCTCTGATCACCATAG-2	-6.889429294	3.195102384	4	Neuromesodermal progenitor	0.123567244	0.085810889	0.790621639
LB2	CCTCTGATCTCGCATC-2	0.074378877	-0.351980517	5	Mesp1-expressing mesoderm progenitor	0.37903245	0.188214137	0.432753295
LB2	CCTTACGCAAGTAGTA-2	-2.258459531	-2.900309155	5	Mesp1-expressing mesoderm progenitor	0.043443396	0.051292676	0.905263803
LB2	CCTTACGTCCTCAATT-2	-4.85036584	-4.107868264	6	Paraxial mesoderm progenitor	0.052181763	0.046852693	0.900965641
LB2	CCTTCGACAAGAAAGG-2	0.056167079	-6.80288894	9	Paraxial mesoderm	0	0	1
LB2	CCTTCGATCCGTACAA-2	-6.720588886	-0.574612329	4	Neuromesodermal progenitor	0.084875163	0.067661749	0.847462867
LB2	CCTTTCTGTTACGTCA-2	-0.577109658	-6.48476703	9	Paraxial mesoderm	0	0	1
LB2	CCTTTCTGTTGTGGAG-2	-1.374630176	-5.411849091	9	Paraxial mesoderm	0	0	1
LB2	CGAACATAGATGTCGG-2	-5.801054679	0.906579365	4	Neuromesodermal progenitor	0.10982265	0.075545617	0.814631615
LB2	CGAATGTTCGTCTGAA-2	-5.536130153	-2.544869969	6	Paraxial mesoderm progenitor	0.077896843	0.068472637	0.853630551
LB2	CGACCTTCAGGCTCAC-2	-3.359420263	-3.402882884	6	Paraxial mesoderm progenitor	0.04912583	0.043090898	0.907783029
LB2	CGACCTTGTAGCTCCG-2	0.260407216	-6.791605542	9	Paraxial mesoderm	0	0	1
LB2	CGACCTTTCCAATGGT-2	1.539685405	-8.478211949	10	Paraxial mesoderm	0	0	1
LB2	CGACCTTTCGTCTGAA-2	8.03039769	0.261220632	11	First heart field	1	0	0
LB2	CGACTTCAGCACGCCT-2	2.459253825	-3.543663094	8	Second heart field	0	1	0
LB2	CGACTTCAGCCAACAG-2	1.438754953	-5.847279141	9	Paraxial mesoderm	0	0	1
LB2	CGAGAAGCATCCTTGC-2	-4.883112155	-4.377609799	6	Paraxial mesoderm progenitor	0.044176611	0.049260013	0.906563118
LB2	CGAGAAGGTAGCTCCG-2	-8.923893177	2.73249357	4	Neuromesodermal progenitor	0.131152755	0.093894742	0.77495267
LB2	CGAGCACCAGATGAGC-2	-3.845280134	2.231800248	4	Neuromesodermal progenitor	0.172160086	0.110829553	0.717010523
LB2	CGAGCACGTTCAGACT-2	-2.234472715	-4.007798264	6	Paraxial mesoderm progenitor	0.022392505	0.034007099	0.943600344
LB2	CGAGCCACATCACGTA-2	7.358677662	0.349971152	11	First heart field	1	0	0
LB2	CGATCGGCAGTTTACG-2	3.096405781	-8.08920152	10	Paraxial mesoderm	0	0	1
LB2	CGATCGGTCGGAGGTA-2	3.663870371	2.731674602	12	First heart field	1	0	0
LB2	CGATGGCAGAAACCAT-2	0.885429657	-4.888759682	8	Second heart field	0	1	0
LB2	CGATGTAAGAAGGGTA-2	-1.343381368	-2.768601487	5	Mesp1-expressing mesoderm progenitor	0.149509315	0.134058316	0.716432128
LB2	CGATGTAGTCACAAGG-2	7.513511456	1.006038835	11	First heart field	1	0	0
LB2	CGATGTATCCATGAAC-2	-1.733807527	-3.571684907	5	Mesp1-expressing mesoderm progenitor	0.038879115	0.046299946	0.914820905
LB2	CGATTGAGTTTGCATG-2	7.689674176	0.65007176	11	First heart field	1	0	0
LB2	CGCCAAGAGCATCATC-2	-4.513431751	-4.618396352	6	Paraxial mesoderm progenitor	0.038026891	0.047201235	0.914771674
LB2	CGCGTTTCAGTGACAG-2	-3.375904523	-3.305449555	5	Mesp1-expressing mesoderm progenitor	0.037488269	0.040188513	0.922323142
LB2	CGCTGGAAGCCTCGTG-2	3.300579823	-4.082919667	8	Second heart field	0	1	0
LB2	CGCTTCAAGAAACCTA-2	2.530163086	-4.080940316	8	Second heart field	0	1	0
LB2	CGCTTCAGTAATAGCA-2	-4.905096256	3.122773101	4	Neuromesodermal progenitor	0.152829391	0.102424807	0.744745927
LB2	CGGACACAGGGTTCCC-2	-0.671023869	-3.01271684	5	Mesp1-expressing mesoderm progenitor	0.03551412	0.122353084	0.842132708
LB2	CGGACACGTAGGCTGA-2	1.701592124	-0.079156915	5	Mesp1-expressing mesoderm progenitor	0.705105135	0.17448612	0.120408709
LB2	CGGACGTAGGTGTGGT-2	1.912223137	-7.839838574	10	Paraxial mesoderm	0	0	1
LB2	CGGACTGGTCAACATC-2	-6.642188274	3.159180333	4	Neuromesodermal progenitor	0.124105784	0.084982014	0.790911973
LB2	CGGAGCTAGGAATCGC-2	-4.846843921	-3.247989485	6	Paraxial mesoderm progenitor	0.055419265	0.05177286	0.892807808
LB2	CGGAGCTCATCCGTGG-2	-8.448149883	1.891510179	4	Neuromesodermal progenitor	0.110739371	0.083514891	0.805745837
LB2	CGGCTAGCAGACGCCT-2	3.338584937	-8.249816487	10	Paraxial mesoderm	0	0	1
LB2	CGGGTCACAATGGACG-2	-6.309829914	-1.944387028	6	Paraxial mesoderm progenitor	0.074216857	0.063514887	0.862268344
LB2	CGGGTCAGTATGAATG-2	1.361753977	-5.845470975	9	Paraxial mesoderm	0	0	1
LB2	CGGGTCAGTGCTAGCC-2	-0.816771351	-4.539472172	9	Paraxial mesoderm	0	0	1
LB2	CGGTTAACATGGTCAT-2	-4.626289569	0.506627639	5	Mesp1-expressing mesoderm progenitor	0.140563789	0.085774402	0.773661573
LB2	CGGTTAAGTAAACGCG-2	-5.690309249	2.368983915	4	Neuromesodermal progenitor	0.130010121	0.085654206	0.784335575
LB2	CGGTTAATCCTATGTT-2	-5.507548534	-0.776296566	6	Paraxial mesoderm progenitor	0.06894599	0.061763375	0.869290449
LB2	CGGTTAATCGTGGACC-2	-2.842902624	-3.156757424	6	Paraxial mesoderm progenitor	0.045913184	0.03969162	0.914395246
LB2	CGTCACTTCTCCGGTT-2	-3.594758712	2.109446337	4	Neuromesodermal progenitor	0.284651791	0.12023002	0.595118004
LB2	CGTGAGCTCATGTAGC-2	-2.531778776	-2.097079346	6	Paraxial mesoderm progenitor	0.104465495	0.105982632	0.789551666
LB2	CGTGAGCTCGATAGAA-2	-1.470374428	-5.643122742	9	Paraxial mesoderm	0	0	1
LB2	CGTGTCTCACGGTGTC-2	8.450085438	-0.045368413	11	First heart field	1	0	0
LB2	CGTGTCTGTGACTCAT-2	-5.638239585	3.215995958	4	Neuromesodermal progenitor	0.146858794	0.101827123	0.75131424
LB2	CGTGTCTTCGGCGCTA-2	0.475994028	-4.50236852	9	Paraxial mesoderm	0	0	1
LB2	CGTTAGACATTACGAC-2	-2.871497594	-4.212143491	6	Paraxial mesoderm progenitor	0.035687032	0.031489041	0.932823926
LB2	CGTTCTGTCTATCCCG-2	-4.140765392	-3.372912238	6	Paraxial mesoderm progenitor	0.043647217	0.039292772	0.917059775
LB2	CTAAGACCAATGTAAG-2	-0.480700575	-4.330797265	9	Paraxial mesoderm	0	0	1
LB2	CTAATGGCAGTTCATG-2	-5.49006673	-3.605404923	6	Paraxial mesoderm progenitor	0.052393212	0.047886522	0.899720334
LB2	CTACACCCATCTGGTA-2	-3.310807668	-3.712304185	6	Paraxial mesoderm progenitor	0.045576223	0.040675619	0.913747934
LB2	CTACACCGTTAGGGTG-2	-8.256199085	3.498595168	4	Neuromesodermal progenitor	0.109049169	0.080499068	0.810451503
LB2	CTACATTTCAGCAACT-2	-5.850838863	0.045324882	4	Neuromesodermal progenitor	0.113760587	0.076200182	0.810039001
LB2	CTACATTTCGTCACGG-2	5.533170975	1.38384228	12	First heart field	1	0	0
LB2	CTACCCACAAGGACAC-2	-5.142512523	-3.818105767	6	Paraxial mesoderm progenitor	0.055233327	0.053777699	0.890988919
LB2	CTACGTCCAAGCCCAC-2	-1.379767143	-4.622509072	9	Paraxial mesoderm	0	0	1
LB2	CTAGCCTCAGCTGTAT-2	-7.163810455	1.905170967	4	Neuromesodermal progenitor	0.111316359	0.078402023	0.81028128
LB2	CTAGTGAAGCTGAACG-2	-1.502640449	-3.693113396	5	Mesp1-expressing mesoderm progenitor	0.050944654	0.061392762	0.887662443
LB2	CTAGTGACAGGCAGTA-2	-4.940854751	-4.110959122	6	Paraxial mesoderm progenitor	0.043577067	0.047582836	0.908839852
LB2	CTCAGAAAGAACTGTA-2	1.989268697	0.176895042	5	Mesp1-expressing mesoderm progenitor	0.731824248	0.146187083	0.121988688
LB2	CTCAGAAAGGGATGGG-2	2.640388764	-8.587365697	10	Paraxial mesoderm	0	0	1
LB2	CTCAGAAGTAAATGTG-2	-1.987346851	-2.024634907	5	Mesp1-expressing mesoderm progenitor	0.105730127	0.122037755	0.77223186
LB2	CTCATTAAGGGATGGG-2	-6.360346519	-0.188968251	4	Neuromesodermal progenitor	0.083502901	0.066395349	0.850101432
LB2	CTCATTACATGTCGAT-2	0.176276087	-0.121877978	5	Mesp1-expressing mesoderm progenitor	0.41563293	0.163565119	0.420801771
LB2	CTCATTACATTCCTGC-2	7.639846123	1.700814416	11	First heart field	1	0	0
LB2	CTCATTATCTCCAGGG-2	3.420085705	1.908160021	12	First heart field	1	0	0
LB2	CTCCTAGGTGTCAATC-2	-5.821473323	-2.756181548	6	Paraxial mesoderm progenitor	0.066606925	0.056817897	0.876575137
LB2	CTCGAAACAAGCTGTT-2	-5.834004604	-1.112144897	6	Paraxial mesoderm progenitor	0.080558526	0.061929721	0.857511522
LB2	CTCGAAAGTCTCTCGT-2	-8.103139125	2.761512687	4	Neuromesodermal progenitor	0.121776977	0.08987123	0.78835196
LB2	CTCGAGGAGATGCCAG-2	-4.385919296	-2.648842166	6	Paraxial mesoderm progenitor	0.054383918	0.052635078	0.892980715
LB2	CTCGAGGAGGTGCTTT-2	-5.841502868	0.635555675	4	Neuromesodermal progenitor	0.094109783	0.070924503	0.834965456
LB2	CTCGGAGCATGACATC-2	-5.865610324	-1.481949399	6	Paraxial mesoderm progenitor	0.071333877	0.05967582	0.868990212
LB2	CTCGGAGCATGCATGT-2	-9.182848178	2.634001186	4	Neuromesodermal progenitor	0.135692995	0.095945975	0.768361214
LB2	CTCGTCACATCACGTA-2	-1.607161485	-4.241783211	5	Mesp1-expressing mesoderm progenitor	0.020128779	0.073719346	0.906151769
LB2	CTCTAATAGGCTACGA-2	2.077135123	-7.352221558	10	Paraxial mesoderm	0	0	1
LB2	CTCTGGTAGACAGACC-2	-5.071959697	-1.162645886	4	Neuromesodermal progenitor	0.092004985	0.076930086	0.831064859
LB2	CTCTGGTCATCCTAGA-2	-5.38867303	2.252141883	4	Neuromesodermal progenitor	0.15556165	0.091916803	0.752521398
LB2	CTCTGGTCATGGTCTA-2	-5.705156051	1.780794551	4	Neuromesodermal progenitor	0.143237682	0.087622866	0.769139235
LB2	CTGAAACGTCCAGTGC-2	0.111248347	-0.103010217	5	Mesp1-expressing mesoderm progenitor	0.346955948	0.222127574	0.430916522
LB2	CTGAAGTGTACAGCAG-2	0.3719014	-1.996364901	5	Mesp1-expressing mesoderm progenitor	0.187934958	0.353856996	0.458207938
LB2	CTGATAGCACCCATGG-2	8.128183163	-1.135528872	11	First heart field	1	0	0
LB2	CTGATAGCAGACGTAG-2	-6.304401599	-2.290735553	6	Paraxial mesoderm progenitor	0.061136912	0.056358359	0.882504527
LB2	CTGATCCCACAACGCC-2	-1.271023237	-5.828466485	9	Paraxial mesoderm	0	0	1
LB2	CTGATCCGTACCGTAT-2	-1.125403844	-4.665017674	9	Paraxial mesoderm	0	0	1
LB2	CTGATCCGTCCATGAT-2	-5.191996776	-2.845141242	6	Paraxial mesoderm progenitor	0.049574123	0.046959789	0.903465841
LB2	CTGCCTATCCACGACG-2	2.453861035	-4.572002957	8	Second heart field	0	1	0
LB2	CTGCCTATCTATCGCC-2	2.355503834	-6.045011113	9	Paraxial mesoderm	0	0	1
LB2	CTGCGGAGTTAGGGTG-2	-6.670795642	0.851744791	4	Neuromesodermal progenitor	0.098332979	0.073761746	0.827905169
LB2	CTGCGGATCTTGTATC-2	7.614638604	0.667091717	11	First heart field	1	0	0
LB2	CTGCTGTAGTTAAGTG-2	2.893220223	1.340769937	12	First heart field	1	0	0
LB2	CTGTGCTTCCGTCATC-2	-4.679751121	-4.222281049	6	Paraxial mesoderm progenitor	0.050349826	0.052909698	0.896740204
LB2	CTGTGCTTCGCCTGTT-2	4.206938542	-4.683362077	8	Second heart field	0	1	0
LB2	CTGTTTAAGCAGGTCA-2	-5.482609951	-3.009243081	6	Paraxial mesoderm progenitor	0.062484193	0.054588012	0.882927796
LB2	CTGTTTACATCAGTAC-2	-8.104007923	2.266997626	4	Neuromesodermal progenitor	0.117330055	0.086567898	0.796101972
LB2	CTTACCGTCTACGAGT-2	-6.861772739	0.22663421	4	Neuromesodermal progenitor	0.109912951	0.087997393	0.802089763
LB2	CTTAGGAAGGCATGTG-2	-6.368459903	-2.441982815	6	Paraxial mesoderm progenitor	0.060753585	0.059912883	0.879333232
LB2	CTTCTCTTCCGTACAA-2	7.59372548	-0.320166598	11	First heart field	1	0	0
LB2	CTTGGCTCAATCTGCA-2	-0.57431724	-6.205767701	9	Paraxial mesoderm	0	0	1
LB2	CTTTGCGCAAGGCTCC-2	-0.868776702	-4.651969025	9	Paraxial mesoderm	0	0	1
LB2	CTTTGCGGTGGCGAAT-2	-0.298845135	-6.543861459	9	Paraxial mesoderm	0	0	1
LB2	CTTTGCGTCAGTCCCT-2	-0.52395805	-6.432664464	9	Paraxial mesoderm	0	0	1
LB2	GAAACTCCACAACGCC-2	3.034804142	-7.432058404	10	Paraxial mesoderm	0	0	1
LB2	GAAACTCCACGCATCG-2	1.31127838	-1.295577834	5	Mesp1-expressing mesoderm progenitor	0.305445228	0.509331963	0.185222806
LB2	GAAATGAGTAAGTGGC-2	-3.849205696	-0.9914412	5	Mesp1-expressing mesoderm progenitor	0.146661964	0.087160098	0.76617757
LB2	GAAATGATCCTTTCGG-2	-2.30436083	-1.665689061	5	Mesp1-expressing mesoderm progenitor	0.130855596	0.104659912	0.764484531
LB2	GAACATCTCAATCTCT-2	2.596539057	-6.621502946	10	Paraxial mesoderm	0	0	1
LB2	GAACATCTCTGGAGCC-2	7.296832837	1.831907084	11	First heart field	1	0	0
LB2	GAAGCAGAGAAGCCCA-2	-5.513317787	1.201860776	4	Neuromesodermal progenitor	0.13952241	0.083594128	0.776883237
LB2	GAAGCAGAGTGAATTG-2	-5.89133855	3.529293468	4	Neuromesodermal progenitor	0.140927419	0.091903386	0.767169062
LB2	GAATAAGCACCGATAT-2	5.943640507	1.069853654	12	First heart field	1	0	0
LB2	GAATAAGGTTCCAACA-2	-6.186545097	0.54052574	4	Neuromesodermal progenitor	0.100564192	0.073614795	0.825820736
LB2	GAATGAACATCAGTAC-2	-0.514386796	-1.549333284	5	Mesp1-expressing mesoderm progenitor	0.284557368	0.213276684	0.502165821
LB2	GACACGCTCTTACCTA-2	-0.947559916	-4.127031873	9	Paraxial mesoderm	0	0	1
LB2	GACAGAGAGTACGCGA-2	-4.951084339	-3.186101983	6	Paraxial mesoderm progenitor	0.05134505	0.049036018	0.899618694
LB2	GACAGAGTCAAGCCTA-2	2.738950528	-7.042911122	10	Paraxial mesoderm	0	0	1
LB2	GACAGAGTCTACTATC-2	-1.455850207	-3.667800019	5	Mesp1-expressing mesoderm progenitor	0.03250808	0.037439243	0.930052533
LB2	GACCAATAGAAACCGC-2	7.605514801	1.708176424	11	First heart field	1	0	0
LB2	GACCAATCACAGACAG-2	-5.87735387	-2.759787867	6	Paraxial mesoderm progenitor	0.063271685	0.056285103	0.880443319
LB2	GACCAATTCATGTCTT-2	2.078604973	-6.582983086	10	Paraxial mesoderm	0	0	1
LB2	GACCAATTCGAATGCT-2	3.328414954	-3.746051858	8	Second heart field	0	1	0
LB2	GACGCGTAGTGCTGCC-2	-5.925307476	-2.03378422	6	Paraxial mesoderm progenitor	0.079744187	0.066803705	0.853452218
LB2	GACGCGTGTACAGTGG-2	-5.620930873	-1.570218036	6	Paraxial mesoderm progenitor	0.061184873	0.05124411	0.88757075
LB2	GACGGCTAGCAGCCTC-2	1.34568075	-7.945037434	10	Paraxial mesoderm	0	0	1
LB2	GACGTTAGTCTGCAAT-2	-2.235827648	-3.792312215	6	Paraxial mesoderm progenitor	0.022694048	0.026437854	0.950867968
LB2	GACTAACCAGTCCTTC-2	3.899615086	-6.156061242	8	Second heart field	0	1	0
LB2	GACTACATCCGGGTGT-2	3.192647494	-8.147318433	10	Paraxial mesoderm	0	0	1
LB2	GACTGCGCACCCTATC-2	-1.199892365	-4.119363854	9	Paraxial mesoderm	0	0	1
LB2	GAGCAGATCATAACCG-2	2.44903735	-0.245704065	5	Mesp1-expressing mesoderm progenitor	0.600496487	0.282000574	0.117502897
LB2	GAGGTGAGTCGACTAT-2	2.187505759	-5.638937066	8	Second heart field	0	1	0
LB2	GAGGTGATCTTGCATT-2	-6.420755111	2.695816448	4	Neuromesodermal progenitor	0.112472119	0.07875546	0.808772243
LB2	GAGTCCGCAGCCTTTC-2	2.551123179	1.98290353	12	First heart field	1	0	0
LB2	GATCGATTCCTAGTGA-2	-8.181732379	1.273450722	4	Neuromesodermal progenitor	0.092065506	0.074044228	0.833890324
LB2	GATCGTAGTCGAGATG-2	7.471360005	1.452859928	11	First heart field	1	0	0
LB2	GATCGTAGTCTAGCCG-2	0.727162279	-6.169983933	9	Paraxial mesoderm	0	0	1
LB2	GATCTAGCACAGATTC-2	-0.703449391	-5.126369546	9	Paraxial mesoderm	0	0	1
LB2	GATCTAGTCGCTGATA-2	-6.632627212	-1.366032074	6	Paraxial mesoderm progenitor	0.069312826	0.059499784	0.871187215
LB2	GATGAAATCCACGACG-2	8.349262036	0.652335127	11	First heart field	1	0	0
LB2	GATGAGGAGGGTGTTG-2	3.604981459	-4.625759671	8	Second heart field	0	1	0
LB2	GATGAGGGTGTTGGGA-2	-5.56806966	-1.616296957	6	Paraxial mesoderm progenitor	0.075673023	0.057964181	0.866362495
LB2	GATGAGGTCTACCAGA-2	-6.23044511	-1.930892298	6	Paraxial mesoderm progenitor	0.075181249	0.062516439	0.862302289
LB2	GATGCTAGTTACGGAG-2	-2.830505096	-4.68108804	6	Paraxial mesoderm progenitor	0.034309896	0.032985606	0.932704474
LB2	GATTCAGCACATGGGA-2	3.810011185	-7.116646836	10	Paraxial mesoderm	0	0	1
LB2	GATTCAGGTTAAGATG-2	3.497407711	0.854326924	12	First heart field	1	0	0
LB2	GCAAACTCATTGTGCA-2	-1.379692518	-5.740890572	9	Paraxial mesoderm	0	0	1
LB2	GCAATCAAGCCAACAG-2	1.810686863	-7.390438626	10	Paraxial mesoderm	0	0	1
LB2	GCAATCAAGGGAAACA-2	-5.849836551	0.44879139	4	Neuromesodermal progenitor	0.104077102	0.073243663	0.822679021
LB2	GCAATCAGTTTGTGTG-2	2.65619377	-8.016525815	10	Paraxial mesoderm	0	0	1
LB2	GCACATAAGATGCGAC-2	-0.6489174	0.178896373	5	Mesp1-expressing mesoderm progenitor	0.251236991	0.164826295	0.583936789
LB2	GCACTCTCAGCTTAAC-2	-2.345744573	-1.638125608	5	Mesp1-expressing mesoderm progenitor	0.172623031	0.110129188	0.717247433
LB2	GCACTCTGTAAGAGAG-2	-7.761813365	3.227986028	4	Neuromesodermal progenitor	0.138826974	0.09155131	0.76962154
LB2	GCACTCTGTTCACCTC-2	5.627011097	1.790059378	12	First heart field	1	0	0
LB2	GCATGATAGAGATGAG-2	3.546365298	-6.092192719	8	Second heart field	0	1	0
LB2	GCATGCGGTGTGCCTG-2	1.116526521	-5.10847337	8	Second heart field	0	1	0
LB2	GCATGTACACCATGTA-2	-6.911562168	2.709308316	4	Neuromesodermal progenitor	0.126776987	0.094159162	0.77906402
LB2	GCCAAATTCGTCTGCT-2	5.686972893	1.224011411	12	First heart field	1	0	0
LB2	GCCTCTACAGGTGCCT-2	1.169072784	0.974192252	5	Mesp1-expressing mesoderm progenitor	0.575759769	0.211409759	0.212830745
LB2	GCCTCTACAGTATCTG-2	2.764155425	-7.546434472	10	Paraxial mesoderm	0	0	1
LB2	GCGACCAAGCCACTAT-2	2.286383666	-6.823773453	10	Paraxial mesoderm	0	0	1
LB2	GCGACCAGTTAAGAAC-2	-3.338430606	-3.820964883	6	Paraxial mesoderm progenitor	0.038736366	0.038119371	0.923144012
LB2	GCGACCATCGACCAGC-2	-7.325579368	1.632989337	4	Neuromesodermal progenitor	0.112652391	0.083952578	0.803395135
LB2	GCGAGAAAGAGGGATA-2	6.777604855	1.102730443	11	First heart field	1	0	0
LB2	GCGAGAAAGCGTCTAT-2	-0.909583293	-5.384795735	9	Paraxial mesoderm	0	0	1
LB2	GCGAGAAAGTGAACAT-2	7.017437256	-1.197777698	11	First heart field	1	0	0
LB2	GCGAGAAGTCAGAGGT-2	-6.507910453	-1.335691879	6	Paraxial mesoderm progenitor	0.072981252	0.061798896	0.865219568
LB2	GCGAGAATCTGCCAGG-2	-6.73389455	2.591336896	4	Neuromesodermal progenitor	0.133149153	0.096374215	0.770476776
LB2	GCGCAACGTGTATGGG-2	-6.033197605	-2.716989348	6	Paraxial mesoderm progenitor	0.058593167	0.054207208	0.887199458
LB2	GCGCAACTCACAAACC-2	1.886994399	1.753189494	12	First heart field	1	0	0
LB2	GCGCAGTAGCGGATCA-2	-3.269424879	-4.605435918	6	Paraxial mesoderm progenitor	0.044576441	0.040821236	0.914602425
LB2	GCGCAGTTCTGTCTCG-2	-6.112485611	-2.593418191	6	Paraxial mesoderm progenitor	0.054214324	0.04997072	0.895814896
LB2	GCGCCAAGTCCAGTAT-2	-2.401733123	-2.937884639	5	Mesp1-expressing mesoderm progenitor	0.064590654	0.059471124	0.875938019
LB2	GCGCCAATCAGCTCTC-2	2.696721114	-8.438226292	10	Paraxial mesoderm	0	0	1
LB2	GCGCGATTCAGATAAG-2	4.090662755	-5.617408345	8	Second heart field	0	1	0
LB2	GCGGGTTCATTCCTGC-2	0.687361515	-0.08188952	5	Mesp1-expressing mesoderm progenitor	0.572436815	0.166389121	0.261173946
LB2	GCGGGTTGTATAAACG-2	1.144759215	-7.06403167	9	Paraxial mesoderm	0	0	1
LB2	GCTCCTATCTCAAACG-2	-0.74942454	0.122587284	5	Mesp1-expressing mesoderm progenitor	0.370880638	0.158560277	0.470558895
LB2	GCTCCTATCTCGTATT-2	5.080593384	5.412529399	11	First heart field	1	0	0
LB2	GCTCTGTCAGCCACCA-2	-2.090376102	-2.679525683	5	Mesp1-expressing mesoderm progenitor	0.045586127	0.047209404	0.907204276
LB2	GCTGCAGCAGACGCCT-2	3.965879239	-5.035543988	8	Second heart field	0	1	0
LB2	GCTGCAGTCCCTAACC-2	-6.605878078	-1.114908884	6	Paraxial mesoderm progenitor	0.078043803	0.06311689	0.858839153
LB2	GCTGCGAAGAAACCGC-2	-2.893358671	-3.163862536	6	Paraxial mesoderm progenitor	0.053153162	0.076379645	0.870467326
LB2	GCTGCGAAGATCGGGT-2	0.374588735	-2.669397185	5	Mesp1-expressing mesoderm progenitor	0.152723551	0.480602557	0.366673818
LB2	GCTGCGAAGTGTACCT-2	-1.889288508	-5.271483968	9	Paraxial mesoderm	0	0	1
LB2	GCTGCGAGTGTAATGA-2	-4.394299709	-4.545232365	6	Paraxial mesoderm progenitor	0.041778098	0.041193967	0.917027922
LB2	GCTGCTTCATGTTGAC-2	-5.040446006	-0.606634269	5	Mesp1-expressing mesoderm progenitor	0.08791561	0.065142183	0.846941899
LB2	GCTGGGTGTAGTAGTA-2	-3.418097698	-3.936519692	6	Paraxial mesoderm progenitor	0.033334217	0.033629498	0.933036103
LB2	GCTTCCAAGACTTGAA-2	-5.63099929	-2.829452822	6	Paraxial mesoderm progenitor	0.056243657	0.051952374	0.891803842
LB2	GCTTCCAAGGAGCGAG-2	-0.443977558	-1.854126761	5	Mesp1-expressing mesoderm progenitor	0.123554623	0.090780299	0.785665081
LB2	GCTTCCACAATGCCAT-2	-4.123651229	-4.195701668	6	Paraxial mesoderm progenitor	0.048212075	0.044007797	0.907780189
LB2	GGAACTTAGGAGTAGA-2	-2.21866008	-1.524231742	5	Mesp1-expressing mesoderm progenitor	0.115646909	0.084898922	0.799453939
LB2	GGAACTTAGTATCGAA-2	2.166293181	-6.827823708	10	Paraxial mesoderm	0	0	1
LB2	GGAATAAAGCTAAGAT-2	6.545320309	1.201533069	11	First heart field	1	0	0
LB2	GGACAGAAGAAACCGC-2	8.17629794	-0.915211032	11	First heart field	1	0	0
LB2	GGACAGATCGATGAGG-2	-0.441735767	1.140392234	5	Mesp1-expressing mesoderm progenitor	0.577374075	0.136089005	0.286536774
LB2	GGACATTTCACCGGGT-2	-3.115167343	0.854983201	5	Mesp1-expressing mesoderm progenitor	0.189939769	0.147369833	0.662690317
LB2	GGAGCAATCATTGCCC-2	-0.747523033	-4.135912011	9	Paraxial mesoderm	0	0	1
LB2	GGATGTTTCGCCATAA-2	2.519509829	0.979263475	12	First heart field	1	0	0
LB2	GGATTACAGCTAAACA-2	2.314518727	-6.999474118	10	Paraxial mesoderm	0	0	1
LB2	GGATTACGTGTGCGTC-2	1.579130686	-8.287874768	10	Paraxial mesoderm	0	0	1
LB2	GGATTACTCTTGTACT-2	-4.809532844	-1.327495287	6	Paraxial mesoderm progenitor	0.089605189	0.076272679	0.834121838
LB2	GGCAATTGTAGCGCTC-2	0.838738061	-7.587528775	10	Paraxial mesoderm	0	0	1
LB2	GGCCGATAGCCACTAT-2	-1.270080768	-2.308670829	5	Mesp1-expressing mesoderm progenitor	0.091295227	0.104193925	0.804510708
LB2	GGCCGATAGTTATCGC-2	7.885274685	-1.299512694	11	First heart field	1	0	0
LB2	GGCCGATTCAGTCCCT-2	-0.9164209	-5.789182255	9	Paraxial mesoderm	0	0	1
LB2	GGCGACTTCGTAGGTT-2	-0.101570644	0.054828455	5	Mesp1-expressing mesoderm progenitor	0.259983985	0.199132928	0.54088314
LB2	GGCGACTTCTGCGGCA-2	2.807359494	2.247867038	12	First heart field	1	0	0
LB2	GGCGTGTAGTGCGATG-2	7.69430951	0.107405355	11	First heart field	1	0	0
LB2	GGCTCGAGTACTCTCC-2	-9.235530101	2.495214631	4	Neuromesodermal progenitor	0.133642783	0.095362875	0.770994534
LB2	GGCTCGATCATCATTC-2	3.426865853	-7.680036137	10	Paraxial mesoderm	0	0	1
LB2	GGGAATGCAACACGCC-2	-4.378776275	-1.58835871	6	Paraxial mesoderm progenitor	0.09485751	0.07250059	0.832641663
LB2	GGGACCTAGGCTACGA-2	-3.14018675	-4.720849583	6	Paraxial mesoderm progenitor	0.036066235	0.042185175	0.921748385
LB2	GGGACCTTCTGCAAGT-2	0.221346326	-6.842485497	9	Paraxial mesoderm	0	0	1
LB2	GGGAGATTCTGGAGCC-2	-5.898899757	3.720499685	4	Neuromesodermal progenitor	0.137968739	0.097171106	0.764860282
LB2	GGGATGAAGAGGTAGA-2	-8.051572048	3.133059909	4	Neuromesodermal progenitor	0.103894345	0.076928355	0.819177076
LB2	GGGATGACAGACTCGC-2	4.017442978	-6.100095818	8	Second heart field	0	1	0
LB2	GGGCACTTCTTCTGGC-2	-0.794527554	-5.613910268	9	Paraxial mesoderm	0	0	1
LB2	GGGTCTGCATCCAACA-2	-0.275967084	0.367287241	5	Mesp1-expressing mesoderm progenitor	0.491965285	0.160740808	0.34729372
LB2	GGGTTGCAGACATAAC-2	3.460715331	2.367720058	12	First heart field	1	0	0
LB2	GGGTTGCAGTACCGGA-2	6.967102326	0.094304403	11	First heart field	1	0	0
LB2	GGGTTGCCACGTAAGG-2	-6.874973499	1.935194542	4	Neuromesodermal progenitor	0.108652379	0.07858992	0.812757598
LB2	GGTGAAGGTCAGAATA-2	-7.221236431	0.55671527	4	Neuromesodermal progenitor	0.08903839	0.068845976	0.842115328
LB2	GGTGAAGGTCCTCTTG-2	2.13032893	-7.487876485	10	Paraxial mesoderm	0	0	1
LB2	GGTGCGTCAAAGAATC-2	1.576890386	-6.143313	8	Second heart field	0	1	0
LB2	GGTGTTATCGGCGCAT-2	-7.111187183	2.109499624	4	Neuromesodermal progenitor	0.105206323	0.077989386	0.816804217
LB2	GTAACTGAGATGTTAG-2	3.260783947	-4.750705788	8	Second heart field	0	1	0
LB2	GTAACTGCATCGGGTC-2	8.032418049	-0.817626188	11	First heart field	1	0	0
LB2	GTAACTGGTGTGCCTG-2	-0.505480312	-6.32229192	9	Paraxial mesoderm	0	0	1
LB2	GTAACTGTCAACACTG-2	-0.354307972	-2.338666032	5	Mesp1-expressing mesoderm progenitor	0.203022103	0.329650999	0.467326693
LB2	GTAACTGTCAGGTAAA-2	-7.537989341	3.478076627	4	Neuromesodermal progenitor	0.12122597	0.089463823	0.789310163
LB2	GTAACTGTCGATGAGG-2	2.014182485	-0.098401824	5	Mesp1-expressing mesoderm progenitor	0.566786043	0.242098658	0.191115338
LB2	GTACGTACAAGAGGCT-2	-5.435840808	-2.974216292	6	Paraxial mesoderm progenitor	0.055478173	0.055614995	0.888906536
LB2	GTACGTAGTACCTACA-2	0.13228061	-4.697050641	9	Paraxial mesoderm	0	0	1
LB2	GTACGTAGTATAGTAG-2	1.496965922	-5.890990327	9	Paraxial mesoderm	0	0	1
LB2	GTACTCCCAATCCGAT-2	-2.277387105	-3.284389565	5	Mesp1-expressing mesoderm progenitor	0.047388123	0.05320524	0.89940646
LB2	GTACTTTCAAGAAGAG-2	-0.045318857	-0.028804521	5	Mesp1-expressing mesoderm progenitor	0.427404804	0.167111305	0.405483758
LB2	GTAGGCCAGCGCCTCA-2	4.907693661	2.131228616	12	First heart field	1	0	0
LB2	GTAGTCATCAGGTAAA-2	6.638261593	-0.009045611	11	First heart field	1	0	0
LB2	GTAGTCATCCGAAGAG-2	1.27374009	-0.717416952	5	Mesp1-expressing mesoderm progenitor	0.388608774	0.370563331	0.240827906
LB2	GTATCTTAGCATCATC-2	-5.037840091	-1.634577463	6	Paraxial mesoderm progenitor	0.073569506	0.06276379	0.863666469
LB2	GTATCTTGTGTCCTCT-2	4.364285267	-4.569716523	8	Second heart field	0	1	0
LB2	GTATCTTTCCCAGGTG-2	0.965875126	-0.156570683	5	Mesp1-expressing mesoderm progenitor	0.477502775	0.139158912	0.383338224
LB2	GTATCTTTCGGGAGTA-2	2.64619974	2.077149441	12	First heart field	1	0	0
LB2	GTCACAACACCAGCAC-2	2.214841164	-6.855625222	10	Paraxial mesoderm	0	0	1
LB2	GTCACGGAGCGTAATA-2	-2.530414068	-4.015455315	6	Paraxial mesoderm progenitor	0.027517839	0.036555453	0.935926495
LB2	GTCATTTGTACCGCTG-2	0.20971743	-6.969650815	9	Paraxial mesoderm	0	0	1
LB2	GTCGGGTAGCTCTCGG-2	-5.234106742	-4.111944745	6	Paraxial mesoderm progenitor	0.052931842	0.047992618	0.899075531
LB2	GTCGGGTGTTGTCTTT-2	8.010843075	0.961840918	11	First heart field	1	0	0
LB2	GTCTTCGCAGATTGCT-2	-4.988846027	-1.495251725	6	Paraxial mesoderm progenitor	0.076035839	0.063675439	0.860288472
LB2	GTGCAGCCAAACGTGG-2	1.280375398	0.704414209	5	Mesp1-expressing mesoderm progenitor	0.670507801	0.133798455	0.19569367
LB2	GTGCAGCTCTTGTCAT-2	-5.489849769	0.110716065	5	Mesp1-expressing mesoderm progenitor	0.141268801	0.086113631	0.772617149
LB2	GTGCATAAGTGGTAAT-2	-4.519099437	-2.568280528	6	Paraxial mesoderm progenitor	0.060434625	0.055664148	0.883901071
LB2	GTGCGGTTCATGCTCC-2	2.689697302	2.057226469	12	First heart field	1	0	0
LB2	GTGCGGTTCGGTTAAC-2	4.110369957	2.581398895	12	First heart field	1	0	0
LB2	GTGGGTCAGCGGCTTC-2	6.749950207	1.254355004	11	First heart field	1	0	0
LB2	GTGGGTCTCCGGGTGT-2	1.068031467	-4.972551892	9	Paraxial mesoderm	0	0	1
LB2	GTGTGCGAGATCCCGC-2	4.135165966	-5.193679879	8	Second heart field	0	1	0
LB2	GTGTGCGGTTCTCATT-2	-6.73369094	-1.097228239	4	Neuromesodermal progenitor	0.074298185	0.061749771	0.863951954
LB2	GTGTTAGAGCTGTTCA-2	4.034036435	-5.251303265	8	Second heart field	0	1	0
LB2	GTTAAGCAGTTAACGA-2	7.972653664	-0.064684878	11	First heart field	1	0	0
LB2	GTTAAGCGTGTAATGA-2	-0.930434488	-6.229392598	9	Paraxial mesoderm	0	0	1
LB2	GTTAAGCGTTAGATGA-2	3.21636442	-6.743692944	10	Paraxial mesoderm	0	0	1
LB2	GTTACAGAGTTCGCGC-2	-5.30038377	3.241038491	4	Neuromesodermal progenitor	0.152810074	0.092600905	0.754588849
LB2	GTTACAGCAAACAACA-2	-1.264458381	-0.816524456	5	Mesp1-expressing mesoderm progenitor	0.244819814	0.1286858	0.626494072
LB2	GTTCATTCAAGCTGGA-2	-5.263414585	-2.016696046	6	Paraxial mesoderm progenitor	0.068197673	0.054360321	0.87744178
LB2	GTTCATTTCGATGAGG-2	7.907697476	1.074743917	11	First heart field	1	0	0
LB2	GTTCTCGAGCACCGCT-2	8.240550793	-0.488057325	11	First heart field	1	0	0
LB2	GTTCTCGGTCCATGAT-2	-2.576240741	-2.114879678	5	Mesp1-expressing mesoderm progenitor	0.111088452	0.081658987	0.807252299
LB2	GTTTCTACATGGTCTA-2	-1.299028598	-1.091988156	5	Mesp1-expressing mesoderm progenitor	0.233531041	0.136241951	0.630226719
LB2	TAAACCGCAATAGCAA-2	-4.025057518	-2.350225756	6	Paraxial mesoderm progenitor	0.056935499	0.054780818	0.888283812
LB2	TAAGAGAGTCAACATC-2	5.980885781	0.811179777	11	First heart field	1	0	0
LB2	TAAGCGTAGATCACGG-2	-0.907815599	-5.965622018	9	Paraxial mesoderm	0	0	1
LB2	TAAGCGTGTGAGTATA-2	-0.994334899	-6.225188802	9	Paraxial mesoderm	0	0	1
LB2	TAAGTGCCATATGAGA-2	-0.728881799	-4.724586079	9	Paraxial mesoderm	0	0	1
LB2	TACACGAGTAGAGTGC-2	-4.850170814	0.767643054	5	Mesp1-expressing mesoderm progenitor	0.120133987	0.080935667	0.798930166
LB2	TACAGTGAGTTATCGC-2	-4.494568073	-4.606904099	6	Paraxial mesoderm progenitor	0.036413625	0.03657374	0.927012378
LB2	TACCTTAGTCTAACGT-2	-2.325672351	-1.606314728	5	Mesp1-expressing mesoderm progenitor	0.131308349	0.088815353	0.779876124
LB2	TACCTTATCGAGAACG-2	0.277725659	0.619222691	5	Mesp1-expressing mesoderm progenitor	0.568604213	0.145581882	0.285813718
LB2	TACCTTATCGTTTAGG-2	0.852921344	-3.13798053	5	Mesp1-expressing mesoderm progenitor	0.08000301	0.424829246	0.495167709
LB2	TACCTTATCTGGAGCC-2	-4.152066433	0.509716516	5	Mesp1-expressing mesoderm progenitor	0.137463085	0.100500828	0.762036218
LB2	TACTCATAGACAATAC-2	6.768393315	0.658522239	11	First heart field	1	0	0
LB2	TACTCGCAGTGGGCTA-2	-6.668814384	-0.2568853	4	Neuromesodermal progenitor	0.106072383	0.083764209	0.810163546
LB2	TACTCGCGTAATTGGA-2	-0.082521223	-1.190569947	5	Mesp1-expressing mesoderm progenitor	0.488942404	0.181029172	0.330028276
LB2	TACTTACGTTGGACCC-2	-5.135826789	-2.388440202	6	Paraxial mesoderm progenitor	0.078793511	0.059475315	0.861730906
LB2	TACTTGTTCCAGTATG-2	-2.889933311	-1.114470909	5	Mesp1-expressing mesoderm progenitor	0.121313125	0.088194541	0.790491991
LB2	TAGACCATCACATGCA-2	-6.521175586	2.81447809	4	Neuromesodermal progenitor	0.122795288	0.084721562	0.792482971
LB2	TAGAGCTAGGCTACGA-2	-6.933054172	2.795376231	4	Neuromesodermal progenitor	0.134205298	0.095531017	0.77026387
LB2	TAGCCGGTCCAGAAGG-2	-6.222337925	-2.485610554	6	Paraxial mesoderm progenitor	0.063864427	0.057432295	0.878703027
LB2	TAGTGGTGTTTGCATG-2	0.796467758	-0.22835357	5	Mesp1-expressing mesoderm progenitor	0.348165163	0.300128089	0.351706804
LB2	TAGTGGTTCAGTGCAT-2	1.787625111	-7.945114682	10	Paraxial mesoderm	0	0	1
LB2	TAGTTGGGTGTATGGG-2	6.777827061	1.130262067	11	First heart field	1	0	0
LB2	TATCAGGAGGATGCGT-2	7.30236987	1.19594418	11	First heart field	1	0	0
LB2	TATCAGGAGTAGATGT-2	3.401554383	-3.76298959	8	Second heart field	0	1	0
LB2	TATCTCAGTATAGGTA-2	-3.994173728	-2.43394644	6	Paraxial mesoderm progenitor	0.059740324	0.055576049	0.884683784
LB2	TATCTCATCATGTCTT-2	-4.848110878	-2.0886286	6	Paraxial mesoderm progenitor	0.077464552	0.062202146	0.860333092
LB2	TATGCCCAGACACGAC-2	-0.270009719	-5.931091855	9	Paraxial mesoderm	0	0	1
LB2	TCAACGAAGTTAAGTG-2	-4.547332012	-2.631870578	6	Paraxial mesoderm progenitor	0.045936135	0.04617276	0.907891024
LB2	TCAACGACACGTTGGC-2	-3.110028707	-3.114049742	6	Paraxial mesoderm progenitor	0.048448765	0.051964986	0.899586303
LB2	TCAACGAGTGTCGCTG-2	7.765706337	0.722401043	11	First heart field	1	0	0
LB2	TCAATCTCAGTCGTGC-2	0.727212287	-0.317633758	5	Mesp1-expressing mesoderm progenitor	0.491772977	0.237939199	0.270287728
LB2	TCACAAGCAATCGGTT-2	7.471481598	1.457567622	11	First heart field	1	0	0
LB2	TCACGAACAATGAAAC-2	2.270584143	-6.636306355	10	Paraxial mesoderm	0	0	1
LB2	TCACGAATCCGGCACA-2	-2.65998336	-4.626526902	6	Paraxial mesoderm progenitor	0.030352139	0.037700373	0.931947273
LB2	TCAGATGAGTGTACCT-2	3.464777506	0.984520843	12	First heart field	1	0	0
LB2	TCAGATGCAATCTGCA-2	-6.870314323	2.625205447	4	Neuromesodermal progenitor	0.125085364	0.090562724	0.784352019
LB2	TCAGATGCAGCCTGTG-2	-8.213304721	2.038722923	4	Neuromesodermal progenitor	0.119193336	0.085923252	0.794883251
LB2	TCAGATGGTAAGTGGC-2	5.72828225	0.755011459	12	First heart field	1	0	0
LB2	TCAGCAAAGAGGGATA-2	-7.228585445	1.375016024	4	Neuromesodermal progenitor	0.10391372	0.08020444	0.815881505
LB2	TCAGCAAGTCGCTTTC-2	-2.194512092	2.17393141	4	Neuromesodermal progenitor	0.196490672	0.118545863	0.684963663
LB2	TCAGCAAGTGTCCTCT-2	-0.829805814	-5.881152699	9	Paraxial mesoderm	0	0	1
LB2	TCAGCTCGTTCAGTAC-2	-6.098019802	-1.153844187	6	Paraxial mesoderm progenitor	0.079561644	0.060736548	0.859701537
LB2	TCAGGTATCCTGTACC-2	-3.755150997	-4.037975857	6	Paraxial mesoderm progenitor	0.036905362	0.042675263	0.920419219
LB2	TCATTACAGATCCGAG-2	-2.438652956	-3.8123718	6	Paraxial mesoderm progenitor	0.033415737	0.030877102	0.935707031
LB2	TCATTACAGTCCGTAT-2	1.904278077	-7.536366055	10	Paraxial mesoderm	0	0	1
LB2	TCATTACGTCAAAGAT-2	-8.534970485	2.629831483	4	Neuromesodermal progenitor	0.136430059	0.089909563	0.773660115
LB2	TCATTTGAGTTGAGTA-2	1.543665684	-0.720098446	5	Mesp1-expressing mesoderm progenitor	0.642240675	0.276215411	0.081543944
LB2	TCCACACAGGCCCTCA-2	6.71611718	1.032968333	11	First heart field	1	0	0
LB2	TCCCGATAGAGTAATC-2	-4.02975341	-2.966735671	6	Paraxial mesoderm progenitor	0.076769654	0.073262664	0.849967466
LB2	TCGAGGCTCCACTCCA-2	-8.346522533	2.844738176	4	Neuromesodermal progenitor	0.123265876	0.089499142	0.787235115
LB2	TCGCGAGAGCGTCTAT-2	-2.389304363	-3.668758462	6	Paraxial mesoderm progenitor	0.051222803	0.052226877	0.896550048
LB2	TCGCGAGAGTGAACAT-2	-0.981131159	-5.380414078	9	Paraxial mesoderm	0	0	1
LB2	TCGGGACGTCCTCTTG-2	3.478064812	-3.884097646	8	Second heart field	0	1	0
LB2	TCGGTAAAGGCCGAAT-2	4.334942616	-1.900809834	8	Second heart field	0	1	0
LB2	TCGTACCGTAGAGCTG-2	4.192700184	-5.115786622	8	Second heart field	0	1	0
LB2	TCGTAGACATGATCCA-2	3.536517657	-3.491283009	8	Second heart field	0	1	0
LB2	TCTATTGAGTGTTTGC-2	7.642859257	1.854777148	11	First heart field	1	0	0
LB2	TCTCATAAGTGAAGAG-2	2.453546322	-5.915344784	8	Second heart field	0	1	0
LB2	TCTCTAACAAAGCAAT-2	-5.491839611	-0.967797468	6	Paraxial mesoderm progenitor	0.105665897	0.117764155	0.776569737
LB2	TCTCTAAGTATGAATG-2	6.846712864	1.121225228	11	First heart field	1	0	0
LB2	TCTGAGAAGTACGATA-2	7.146174229	0.438291197	11	First heart field	1	0	0
LB2	TCTGAGACAGGAATGC-2	4.162582673	2.430665424	12	First heart field	1	0	0
LB2	TCTGAGACAGTATAAG-2	6.909430779	0.671101113	11	First heart field	1	0	0
LB2	TCTGAGACATCACGAT-2	3.959364451	-5.094118188	8	Second heart field	0	1	0
LB2	TCTTCGGCAATGACCT-2	-6.609025203	-1.504383991	6	Paraxial mesoderm progenitor	0.080111453	0.062932032	0.856956225
LB2	TCTTCGGGTCACCCAG-2	8.432167805	0.527480131	11	First heart field	1	0	0
LB2	TGACAACAGCCATCGC-2	-0.113671505	-4.528889249	9	Paraxial mesoderm	0	0	1
LB2	TGACAACCAACGATGG-2	-0.143660106	-0.020666788	5	Mesp1-expressing mesoderm progenitor	0.283244705	0.150675862	0.566079474
LB2	TGACTAGAGAGGACGG-2	-5.534986698	1.897610953	4	Neuromesodermal progenitor	0.12695188	0.082722466	0.790325437
LB2	TGACTAGGTGACGGTA-2	1.245503105	-7.296945164	10	Paraxial mesoderm	0	0	1
LB2	TGACTTTCAGCGTCCA-2	1.225240029	-7.496285508	10	Paraxial mesoderm	0	0	1
LB2	TGAGCATGTCAATGTC-2	2.029826678	-0.059015612	5	Mesp1-expressing mesoderm progenitor	0.557195477	0.287371051	0.155433484
LB2	TGAGGGAAGCGCCTCA-2	3.928772725	-5.80901439	8	Second heart field	0	1	0
LB2	TGAGGGACATCATCCC-2	8.71368388	-0.246197412	11	First heart field	1	0	0
LB2	TGAGGGAGTCGGCTCA-2	6.848459996	1.046596756	11	First heart field	1	0	0
LB2	TGAGGGATCCCTTGTG-2	-1.357954465	-2.888316701	5	Mesp1-expressing mesoderm progenitor	0.05041016	0.060050422	0.889539336
LB2	TGCACCTTCTTGTACT-2	-2.285327159	-3.676970074	6	Paraxial mesoderm progenitor	0.023377653	0.029488995	0.947133392
LB2	TGCCAAAAGGCTCAGA-2	-5.579493248	2.49318855	4	Neuromesodermal progenitor	0.136971063	0.088412349	0.774616459
LB2	TGCCCATAGAAGGTTT-2	-0.88778963	-0.721222589	5	Mesp1-expressing mesoderm progenitor	0.21907543	0.137453328	0.643470918
LB2	TGCCCATCAAACGTGG-2	-6.820128643	3.981179645	4	Neuromesodermal progenitor	0.113207509	0.075206739	0.811585623
LB2	TGCGCAGAGTGGAGTC-2	-2.829578363	-3.099764893	6	Paraxial mesoderm progenitor	0.050421791	0.055531833	0.894046507
LB2	TGCGTGGGTACTCTCC-2	-6.450231277	3.412444999	4	Neuromesodermal progenitor	0.116498672	0.082656106	0.800845129
LB2	TGCGTGGGTACTTCTT-2	-3.877564155	1.851747086	4	Neuromesodermal progenitor	0.162104137	0.106305161	0.731590863
LB2	TGCTGCTCATGGATGG-2	3.689008511	1.390837242	12	First heart field	1	0	0
LB2	TGCTGCTTCGGATGTT-2	8.28157977	-0.034577141	11	First heart field	1	0	0
LB2	TGGACGCAGACATAAC-2	8.204653538	-0.762693832	11	First heart field	1	0	0
LB2	TGGACGCCACATGGGA-2	-6.48526641	-1.276453326	6	Paraxial mesoderm progenitor	0.068118523	0.058564999	0.873316402
LB2	TGGCCAGGTCTCTTTA-2	-2.617798769	-3.438957999	6	Paraxial mesoderm progenitor	0.049087684	0.046251063	0.904661107
LB2	TGGCGCATCACCATAG-2	-6.940109455	2.089905431	4	Neuromesodermal progenitor	0.130728807	0.09423726	0.775034088
LB2	TGGCTGGCACATTAGC-2	-1.559609257	-3.102438996	5	Mesp1-expressing mesoderm progenitor	0.034388819	0.056726238	0.908884796
LB2	TGGGAAGAGCTCTCGG-2	-1.315157258	-3.444892953	5	Mesp1-expressing mesoderm progenitor	0.038208533	0.062487341	0.899304048
LB2	TGGGCGTGTATAGGTA-2	4.394768513	0.964853098	12	First heart field	1	0	0
LB2	TGGTTCCAGTACGTAA-2	4.666937149	1.569042256	12	First heart field	1	0	0
LB2	TGGTTCCAGTAGGCCA-2	7.645232476	1.591795614	11	First heart field	1	0	0
LB2	TGTATTCGTAGAGGAA-2	-0.315134548	-4.632477353	9	Paraxial mesoderm	0	0	1
LB2	TGTATTCTCCGCAAGC-2	4.059534825	2.043986966	12	First heart field	1	0	0
LB2	TGTATTCTCCTGCAGG-2	3.190748013	-4.001265595	8	Second heart field	0	1	0
LB2	TGTATTCTCTCAAACG-2	-2.563376867	-3.221316884	6	Paraxial mesoderm progenitor	0.044991826	0.144815083	0.810193169
LB2	TGTCCCAGTCTAGAGG-2	-5.921297752	-2.087238381	6	Paraxial mesoderm progenitor	0.069092376	0.058912194	0.871995156
LB2	TGTGTTTCAGTCAGAG-2	-0.921558641	-5.172761986	9	Paraxial mesoderm	0	0	1
LB2	TGTTCCGTCATAACCG-2	-6.896664821	3.157738855	4	Neuromesodermal progenitor	0.120789679	0.083919797	0.795290489
LB2	TGTTCCGTCTAACGGT-2	4.197578705	-4.941402505	8	Second heart field	0	1	0
LB2	TTAACTCAGCTGCGAA-2	2.425835646	1.148607602	5	Mesp1-expressing mesoderm progenitor	0.941885462	0.029359778	0.028754746
LB2	TTAACTCCATATACCG-2	3.158031739	-4.163692067	8	Second heart field	0	1	0
LB2	TTAGGACAGAGAACAG-2	-8.019435131	1.516189029	4	Neuromesodermal progenitor	0.087849747	0.070035621	0.842114586
LB2	TTAGGCAAGAAACCAT-2	-5.24904319	-2.634769747	6	Paraxial mesoderm progenitor	0.067479278	0.059013336	0.873507517
LB2	TTAGGCAGTGCTCTTC-2	-3.678515636	-3.783677171	6	Paraxial mesoderm progenitor	0.03139088	0.038376942	0.930231962
LB2	TTAGGCATCTGCGGCA-2	1.504338182	-8.059601376	10	Paraxial mesoderm	0	0	1
LB2	TTAGTTCTCAACACCA-2	3.078312911	-4.780982564	8	Second heart field	0	1	0
LB2	TTATGCTGTAGCCTAT-2	1.728976406	-7.805455754	10	Paraxial mesoderm	0	0	1
LB2	TTATGCTTCTGGTGTA-2	-5.743781768	3.479395082	4	Neuromesodermal progenitor	0.135441068	0.089374187	0.775184656
LB2	TTCGAAGAGATACACA-2	-4.206699573	-2.34342892	6	Paraxial mesoderm progenitor	0.056724463	0.052471461	0.890804024
LB2	TTCGAAGAGGTGGGTT-2	-0.09157122	-7.02544267	9	Paraxial mesoderm	0	0	1
LB2	TTCTACAGTTGATTGC-2	-5.709915363	2.684090307	4	Neuromesodermal progenitor	0.080670283	0.063838136	0.85549134
LB2	TTCTACATCGCAAACT-2	-3.215837204	-4.611374448	6	Paraxial mesoderm progenitor	0.026507625	0.033889893	0.939602307
LB2	TTCTCAAAGTCGCCGT-2	7.799682892	-0.652647565	11	First heart field	1	0	0
LB2	TTCTCCTCAAACCCAT-2	-6.653885089	3.543588569	4	Neuromesodermal progenitor	0.131092341	0.087894157	0.781013421
LB2	TTCTCCTCATAAGACA-2	-1.889877998	-1.506480406	5	Mesp1-expressing mesoderm progenitor	0.185447797	0.119942833	0.694609026
LB2	TTCTCCTTCATAGCAC-2	-3.088078462	-4.885106633	6	Paraxial mesoderm progenitor	0.022875872	0.03485211	0.942271828
LB2	TTCTTAGTCCTCATTA-2	1.52256719	-7.052412102	10	Paraxial mesoderm	0	0	1
LB2	TTGACTTAGAGCCCAA-2	6.626608647	1.145590415	11	First heart field	1	0	0
LB2	TTGACTTCAATGCCAT-2	1.570984758	-5.05070741	9	Paraxial mesoderm	0	0	1
LB2	TTGACTTCACAGGCCT-2	7.839626587	0.942649712	11	First heart field	1	0	0
LB2	TTGACTTCACATGGGA-2	6.556494988	1.718218615	11	First heart field	1	0	0
LB2	TTGACTTCACCAGGTC-2	1.038779713	-0.087938825	5	Mesp1-expressing mesoderm progenitor	0.555828019	0.211170459	0.233001438
LB2	TTGCCGTCATCGGGTC-2	-0.837675892	-0.57486249	5	Mesp1-expressing mesoderm progenitor	0.323163322	0.172142396	0.504694086
LB2	TTGGAACCAAGCGCTC-2	-5.746092044	1.019554367	4	Neuromesodermal progenitor	0.119610453	0.080643818	0.799745574
LB2	TTGGCAACAACTGGCC-2	-3.953355991	-4.675837586	6	Paraxial mesoderm progenitor	0.027460781	0.069348747	0.903190262
LB2	TTGTAGGAGGCTCTTA-2	3.994056262	2.250585725	12	First heart field	1	0	0
LB2	TTTACTGCAGCCTTGG-2	3.38151554	-3.03516824	8	Second heart field	0	1	0
LB2	TTTACTGGTAGCCTAT-2	-3.10148307	-4.626856396	6	Paraxial mesoderm progenitor	0.036552226	0.034574477	0.928873271
LB2	TTTACTGTCACATGCA-2	-5.342749321	2.52586787	4	Neuromesodermal progenitor	0.138031282	0.086847039	0.775121554
LB2	TTTATGCCACCAGGTC-2	2.962194479	2.159746339	12	First heart field	1	0	0
LB2	TTTATGCTCGTCGTTC-2	-2.844294035	-2.352811883	5	Mesp1-expressing mesoderm progenitor	0.059942368	0.048521578	0.891535849
LB2	TTTCCTCAGTCCAGGA-2	-1.175799452	-1.06596453	5	Mesp1-expressing mesoderm progenitor	0.264342259	0.139512414	0.596145016
LB2	TTTCCTCAGTGAAGTT-2	3.218434132	0.189360385	5	Mesp1-expressing mesoderm progenitor	0.844463019	0.108481018	0.047055974
LB2	TTTGCGCAGATGCGAC-2	-8.424746715	3.561204126	4	Neuromesodermal progenitor	0.090956443	0.072103384	0.836940283
LB2	TTTGCGCCATGTAAGA-2	-0.614224159	-5.951840947	9	Paraxial mesoderm	0	0	1
LB2	TTTGCGCTCGGTCCGA-2	-3.048309289	-2.825070212	5	Mesp1-expressing mesoderm progenitor	0.062332638	0.059358293	0.878308789
LB2	TTTGTCAAGAATTGTG-2	1.877780355	-6.979722569	10	Paraxial mesoderm	0	0	1
LB2	TTTGTCAAGGACTGGT-2	-0.74129393	-6.421637128	9	Paraxial mesoderm	0	0	1
LB2	TTTGTCACAGGATCGA-2	1.785150565	-8.643324445	10	Paraxial mesoderm	0	0	1
LB2	TTTGTCATCAACGGCC-2	0.162836931	1.432831337	5	Mesp1-expressing mesoderm progenitor	0.683976619	0.111891613	0.204131671
LB3	AAACCTGAGCAAATCA-3	6.506653584	-0.682666848	11	First heart field	1	0	0
LB3	AAACCTGCAAACGCGA-3	-5.421323501	-2.952191661	6	Paraxial mesoderm progenitor	0.116470702	0.101907012	0.781622291
LB3	AAACGGGAGTATTGGA-3	-8.327243053	2.795372655	4	Neuromesodermal progenitor	0.114010778	0.085760465	0.800228762
LB3	AAACGGGCAAGGCTCC-3	-1.224360429	-0.150817523	5	Mesp1-expressing mesoderm progenitor	0.210066904	0.1260474	0.663885676
LB3	AAACGGGCAAGTACCT-3	-7.064835273	3.279237439	4	Neuromesodermal progenitor	0.113990141	0.083806106	0.802203646
LB3	AAAGATGAGTACGTTC-3	-2.251911603	-5.211877892	9	Paraxial mesoderm	0	0	1
LB3	AAAGCAAAGGGCTTGA-3	8.19168929	0.468384629	11	First heart field	1	0	0
LB3	AAAGCAAAGTGCGTGA-3	0.439105845	-0.556317458	5	Mesp1-expressing mesoderm progenitor	0.483409466	0.216654792	0.299935649
LB3	AAAGCAATCAACACAC-3	-0.919547938	-3.185559342	5	Mesp1-expressing mesoderm progenitor	0.093071836	0.107313541	0.799614528
LB3	AAAGCAATCGGTCCGA-3	8.688105381	-0.0037343	11	First heart field	1	0	0
LB3	AAAGCAATCTTCGGTC-3	-1.996158802	-5.179599354	9	Paraxial mesoderm	0	0	1
LB3	AAAGTAGCATCACCCT-3	2.946372069	-8.214821408	10	Paraxial mesoderm	0	0	1
LB3	AAAGTAGGTGACTCAT-3	-2.528888189	-4.401763985	6	Paraxial mesoderm progenitor	0.038196805	0.033545335	0.928257878
LB3	AAATGCCGTCATATCG-3	-1.181623899	-5.376115391	9	Paraxial mesoderm	0	0	1
LB3	AACCATGCATTGGTAC-3	-4.960624897	2.843775918	4	Neuromesodermal progenitor	0.16759862	0.096046838	0.736354412
LB3	AACCATGGTGCATCTA-3	-4.45071479	2.318138292	4	Neuromesodermal progenitor	0.197721272	0.102642039	0.699636547
LB3	AACCGCGCAGACAAGC-3	0.095614021	-7.053333352	9	Paraxial mesoderm	0	0	1
LB3	AACCGCGGTAGGGACT-3	-1.334135615	-6.007173608	9	Paraxial mesoderm	0	0	1
LB3	AACCGCGGTTCACCTC-3	7.472518242	1.918399861	11	First heart field	1	0	0
LB3	AACGTTGGTCATATCG-3	2.316514052	0.862493744	5	Mesp1-expressing mesoderm progenitor	0.670188885	0.167039602	0.162771527
LB3	AACGTTGGTTATTCTC-3	-0.651895665	-0.617051373	5	Mesp1-expressing mesoderm progenitor	0.3436285	0.145905294	0.510466047
LB3	AACTCAGAGAACAATC-3	-8.603909694	1.976540496	4	Neuromesodermal progenitor	0.131760436	0.09611857	0.772120869
LB3	AACTCAGGTACATCCA-3	-6.088624202	1.041698446	4	Neuromesodermal progenitor	0.10726115	0.079111643	0.813627073
LB3	AACTCCCCAATCGAAA-3	7.179487504	1.278398087	11	First heart field	1	0	0
LB3	AACTCCCGTCAGTGGA-3	-0.346253478	-6.685969422	9	Paraxial mesoderm	0	0	1
LB3	AACTCTTAGCGACGTA-3	-5.506200992	3.641782453	4	Neuromesodermal progenitor	0.135836177	0.09015959	0.774004165
LB3	AACTCTTAGTTGCAGG-3	-7.05258628	3.704182317	4	Neuromesodermal progenitor	0.130689721	0.089497156	0.779812963
LB3	AACTCTTGTCCGTGAC-3	-6.108008586	2.469793012	4	Neuromesodermal progenitor	0.120192552	0.082664068	0.797143279
LB3	AACTCTTTCGCAGGCT-3	0.115559197	-0.843097995	5	Mesp1-expressing mesoderm progenitor	0.213856933	0.205607978	0.580535114
LB3	AACTGGTAGAGGGCTT-3	-6.423348152	2.227088144	4	Neuromesodermal progenitor	0.12470585	0.08820793	0.787086074
LB3	AACTGGTAGCGTTTAC-3	-6.902531349	4.480589797	4	Neuromesodermal progenitor	0.130603531	0.089925458	0.779470929
LB3	AACTGGTCATGGTCAT-3	0.119773283	-1.790397713	5	Mesp1-expressing mesoderm progenitor	0.14005137	0.337168508	0.522780149
LB3	AACTGGTGTAGGCATG-3	-2.951297008	-2.989355633	6	Paraxial mesoderm progenitor	0.088682421	0.068935942	0.842381377
LB3	AAGACCTAGCCACGTC-3	8.262764729	-1.117478202	11	First heart field	1	0	0
LB3	AAGACCTCAGTCAGCC-3	-3.762060129	1.08621495	5	Mesp1-expressing mesoderm progenitor	0.205064327	0.102000465	0.692935076
LB3	AAGACCTCATGGTTGT-3	-0.364753508	-5.427719662	9	Paraxial mesoderm	0	0	1
LB3	AAGACCTGTCCTCCAT-3	7.786576546	1.577628782	11	First heart field	1	0	0
LB3	AAGCCGCAGATGGGTC-3	-1.995560609	-4.370880673	9	Paraxial mesoderm	0	0	1
LB3	AAGCCGCAGTCCGTAT-3	-4.4787943	-3.738477776	6	Paraxial mesoderm progenitor	0.059721894	0.05316536	0.887112471
LB3	AAGCCGCAGTGGTAAT-3	5.002272404	-2.483326028	8	Second heart field	0	1	0
LB3	AAGCCGCTCGCCTGAG-3	-5.953010761	2.05524986	4	Neuromesodermal progenitor	0.124301379	0.085580575	0.790117914
LB3	AAGGTTCGTTAAAGAC-3	-2.9076676	-3.724160264	6	Paraxial mesoderm progenitor	0.041360938	0.036098435	0.92254048
LB3	AAGGTTCTCAACTCTT-3	-1.316623413	-0.051125179	5	Mesp1-expressing mesoderm progenitor	0.372084558	0.149043329	0.478871957
LB3	AAGGTTCTCAGTCAGT-3	-6.223770343	-1.520367334	6	Paraxial mesoderm progenitor	0.089433195	0.069471059	0.841095582
LB3	AAGTCTGAGCCATCGC-3	-6.883626186	1.187231531	4	Neuromesodermal progenitor	0.13608951	0.094840426	0.769070184
LB3	AAGTCTGGTGTTCGAT-3	-2.942822181	0.92058306	5	Mesp1-expressing mesoderm progenitor	0.318931413	0.122489078	0.5585793
LB3	AAGTCTGTCAACGGCC-3	1.769215382	0.269728763	5	Mesp1-expressing mesoderm progenitor	0.486645314	0.26364472	0.249709996
LB3	AAGTCTGTCTATGTGG-3	7.299703873	1.396425893	11	First heart field	1	0	0
LB3	AATCCAGCACGGATAG-3	-6.876486026	2.037143519	4	Neuromesodermal progenitor	0.123128117	0.087002149	0.789869672
LB3	AATCCAGCACGGCGTT-3	-6.536396228	-1.642067263	6	Paraxial mesoderm progenitor	0.087079319	0.067670184	0.845250378
LB3	AATCGGTCACGAAATA-3	-0.943052613	-6.361987183	9	Paraxial mesoderm	0	0	1
LB3	AATCGGTGTTTGGGCC-3	-5.751273357	2.649479558	4	Neuromesodermal progenitor	0.133058474	0.089836658	0.777104791
LB3	AATCGGTTCAACACGT-3	0.828185297	0.686516394	5	Mesp1-expressing mesoderm progenitor	0.590647618	0.143695522	0.265656846
LB3	ACACCAAAGCGTTCCG-3	4.764302052	1.644355347	12	First heart field	1	0	0
LB3	ACACCAACAGTCACTA-3	-6.514982425	2.557764222	4	Neuromesodermal progenitor	0.126173667	0.088541257	0.785285023
LB3	ACACCCTGTCGAATCT-3	2.124743975	0.707707276	5	Mesp1-expressing mesoderm progenitor	0.649993734	0.136790821	0.213215472
LB3	ACACCGGAGATCCCAT-3	-6.660621845	-1.440298031	6	Paraxial mesoderm progenitor	0.079090387	0.066989601	0.853919735
LB3	ACACCGGAGATCTGAA-3	8.545682705	-0.691764305	11	First heart field	1	0	0
LB3	ACACCGGTCATTCACT-3	-2.090751611	-5.113389561	9	Paraxial mesoderm	0	0	1
LB3	ACACCGGTCCAACCAA-3	-0.181693353	0.597149586	5	Mesp1-expressing mesoderm progenitor	0.525007496	0.142781446	0.332210857
LB3	ACACCGGTCTACTATC-3	-2.763441049	-3.322936843	6	Paraxial mesoderm progenitor	0.082570196	0.068760494	0.848669083
LB3	ACACTGACAAGGCTCC-3	4.149456299	-4.959166596	8	Second heart field	0	1	0
LB3	ACACTGAGTGCTCTTC-3	-5.777677261	1.986793449	4	Neuromesodermal progenitor	0.150075405	0.09113626	0.758788269
LB3	ACAGCCGAGACCTTTG-3	-6.142680847	0.562667613	4	Neuromesodermal progenitor	0.109900844	0.077922137	0.812176887
LB3	ACAGCTAAGCAGACTG-3	3.39367894	2.760662248	12	First heart field	1	0	0
LB3	ACATACGTCGTTACAG-3	-4.240463935	-3.754010747	6	Paraxial mesoderm progenitor	0.064114594	0.055931298	0.87995386
LB3	ACATCAGAGAGTAAGG-3	6.035818852	-0.969854663	11	First heart field	1	0	0
LB3	ACATCAGCACAGGTTT-3	-1.952066862	0.035866042	5	Mesp1-expressing mesoderm progenitor	0.304342928	0.125523931	0.570132959
LB3	ACATCAGTCAACGCTA-3	7.329362668	1.466727426	11	First heart field	1	0	0
LB3	ACATGGTAGCGATGAC-3	3.31420616	-2.717648814	5	Mesp1-expressing mesoderm progenitor	0.56464916	0.36613884	0.069211984
LB3	ACATGGTGTCTCTCTG-3	0.891187287	-7.748687337	10	Paraxial mesoderm	0	0	1
LB3	ACATGGTTCGAGCCCA-3	-5.749669277	-3.21489794	6	Paraxial mesoderm progenitor	0.08184881	0.064318027	0.853833183
LB3	ACCAGTAAGAAAGTGG-3	1.182021178	0.741063764	5	Mesp1-expressing mesoderm progenitor	0.884056876	0.04561282	0.070330265
LB3	ACCAGTACAGACAAAT-3	3.136935509	-4.711256573	8	Second heart field	0	1	0
LB3	ACCAGTAGTTTAGGAA-3	-9.02417966	2.069832852	4	Neuromesodermal progenitor	0.114634252	0.091256797	0.794108701
LB3	ACCAGTATCGATAGAA-3	6.682812012	1.201666584	11	First heart field	1	0	0
LB3	ACCAGTATCTTTAGGG-3	-8.529508792	1.684514811	4	Neuromesodermal progenitor	0.113600835	0.091147131	0.795251874
LB3	ACCCACTAGTTCGCGC-3	-2.010648452	-1.776458571	5	Mesp1-expressing mesoderm progenitor	0.264827966	0.145120298	0.590051621
LB3	ACCGTAACAATGAATG-3	-9.196188175	2.25602596	4	Neuromesodermal progenitor	0.11225795	0.085609376	0.802132611
LB3	ACCTTTAGTACCAGTT-3	2.938784159	-5.410535882	8	Second heart field	0	1	0
LB3	ACGAGCCCAGGAATGC-3	2.462694443	-8.078372548	10	Paraxial mesoderm	0	0	1
LB3	ACGAGGAAGCAATCTC-3	-0.297274761	1.564993551	5	Mesp1-expressing mesoderm progenitor	0.463239235	0.133242328	0.403518119
LB3	ACGAGGAAGCCACCTG-3	0.357090361	1.311528971	5	Mesp1-expressing mesoderm progenitor	0.616677714	0.133409414	0.249912757
LB3	ACGATACAGCGATTCT-3	-1.671856009	-5.031127522	9	Paraxial mesoderm	0	0	1
LB3	ACGATACTCAGCCTAA-3	0.744855083	-1.963277171	5	Mesp1-expressing mesoderm progenitor	0.290926586	0.407893962	0.301179378
LB3	ACGATACTCATCGCTC-3	1.713172949	0.773905595	5	Mesp1-expressing mesoderm progenitor	0.489496874	0.174065149	0.33643798
LB3	ACGATGTCATTAACCG-3	-3.731520378	2.292077114	4	Neuromesodermal progenitor	0.221549177	0.106011654	0.672438942
LB3	ACGATGTGTAAAGTCA-3	2.023120082	-0.371670554	5	Mesp1-expressing mesoderm progenitor	0.765449919	0.15672954	0.077820503
LB3	ACGATGTGTCGAACAG-3	5.835620678	-1.791137765	8	Second heart field	0	1	0
LB3	ACGCAGCCACAAGCCC-3	-4.398703777	2.660275628	4	Neuromesodermal progenitor	0.179250073	0.105474051	0.715275923
LB3	ACGCAGCCAGCTCCGA-3	2.57589773	-8.035402844	10	Paraxial mesoderm	0	0	1
LB3	ACGCCAGAGACTGGGT-3	-5.83887931	-2.006450246	6	Paraxial mesoderm progenitor	0.109008336	0.07847487	0.812516654
LB3	ACGCCAGCAACAACCT-3	-1.286817991	-3.620978663	5	Mesp1-expressing mesoderm progenitor	0.086668401	0.089846668	0.823484897
LB3	ACGCCAGGTCTGCGGT-3	-5.578483783	3.420731952	4	Neuromesodermal progenitor	0.132300741	0.090505541	0.77719366
LB3	ACGCCAGTCTCGGACG-3	-6.129632675	0.827645173	4	Neuromesodermal progenitor	0.116545429	0.082758307	0.800696158
LB3	ACGCCGACACTGTTAG-3	-2.621572696	-4.015329907	6	Paraxial mesoderm progenitor	0.039991512	0.035301181	0.92470719
LB3	ACGGAGAGTCTAGCGC-3	3.77969674	-6.256936143	8	Second heart field	0	1	0
LB3	ACGGAGATCCTTGGTC-3	-7.172989093	1.959276488	4	Neuromesodermal progenitor	0.113357626	0.082349124	0.804293084
LB3	ACGGAGATCGTTTGCC-3	-5.010517799	-0.313122044	6	Paraxial mesoderm progenitor	0.174621703	0.138262355	0.687115869
LB3	ACGGCCACACTGTCGG-3	1.16558174	0.324409982	5	Mesp1-expressing mesoderm progenitor	0.528225164	0.197405652	0.2743691
LB3	ACGGCCAGTTGATTGC-3	-6.399129116	2.897158792	4	Neuromesodermal progenitor	0.133376781	0.090072956	0.776550093
LB3	ACGGCCATCACGGTTA-3	1.668472208	1.432191899	12	First heart field	1	0	0
LB3	ACGGGTCCATCACAAC-3	-0.762956106	-5.184075902	9	Paraxial mesoderm	0	0	1
LB3	ACGGGTCGTAACGTTC-3	-1.381805622	-6.005179951	9	Paraxial mesoderm	0	0	1
LB3	ACGGGTCTCGAGAGCA-3	6.508230008	1.62551718	12	First heart field	1	0	0
LB3	ACGTCAAAGCACCGTC-3	3.724451102	-3.940511773	8	Second heart field	0	1	0
LB3	ACGTCAAGTTTGCATG-3	-7.278603756	1.46875458	4	Neuromesodermal progenitor	0.106500681	0.080083404	0.813415702
LB3	ACTATCTAGAAGGTGA-3	-9.363965236	4.907161166	4	Neuromesodermal progenitor	0.129475552	0.127148046	0.743376094
LB3	ACTATCTCATGATCCA-3	1.719801105	0.083920588	5	Mesp1-expressing mesoderm progenitor	0.452517976	0.268335445	0.279146625
LB3	ACTATCTTCACCACCT-3	-5.243982994	-2.446297953	6	Paraxial mesoderm progenitor	0.065816364	0.052913635	0.881269748
LB3	ACTGAACGTAGGACAC-3	-0.811985039	-5.119234154	9	Paraxial mesoderm	0	0	1
LB3	ACTGATGAGCGTGAAC-3	4.161980904	-5.611276219	8	Second heart field	0	1	0
LB3	ACTGATGAGTGGAGTC-3	0.065371555	-2.271601746	5	Mesp1-expressing mesoderm progenitor	0.167668901	0.30417583	0.528155273
LB3	ACTGATGCAGATTGCT-3	7.597792901	-0.488002966	11	First heart field	1	0	0
LB3	ACTGCTCTCGGCTACG-3	-2.830100261	-4.530503342	6	Paraxial mesoderm progenitor	0.035371732	0.028793149	0.935835031
LB3	ACTGTCCAGGAGTTGC-3	8.30489806	-0.677329133	11	First heart field	1	0	0
LB3	ACTGTCCCACACTGCG-3	-9.179795467	2.351915171	4	Neuromesodermal progenitor	0.100158476	0.079452932	0.820388679
LB3	ACTTACTAGAAACCGC-3	-4.215607368	-3.546055863	6	Paraxial mesoderm progenitor	0.062145919	0.051814867	0.886038934
LB3	ACTTACTAGTGACATA-3	3.834752835	1.201902857	12	First heart field	1	0	0
LB3	ACTTACTGTCTACCTC-3	-3.299890005	0.675007691	5	Mesp1-expressing mesoderm progenitor	0.166390927	0.094032254	0.739576685
LB3	ACTTACTGTTCCCTTG-3	2.6822832	1.016508212	5	Mesp1-expressing mesoderm progenitor	0.784304511	0.146882004	0.068813477
LB3	ACTTACTTCGGCGCTA-3	-5.61383649	2.129660299	4	Neuromesodermal progenitor	0.148088469	0.092362618	0.759548882
LB3	ACTTACTTCTCGAGTA-3	-7.698669158	3.50129359	4	Neuromesodermal progenitor	0.123177285	0.087802604	0.789019996
LB3	ACTTGTTGTAAAGTCA-3	-3.954099857	-1.838153908	6	Paraxial mesoderm progenitor	0.1287594	0.085910816	0.785329497
LB3	ACTTTCACAGTAACGG-3	-2.660122835	-4.474725793	6	Paraxial mesoderm progenitor	0.046213834	0.042833909	0.910952069
LB3	AGAATAGCAGACGTAG-3	-3.052269661	-4.361216138	6	Paraxial mesoderm progenitor	0.040985009	0.036795029	0.922219938
LB3	AGAATAGGTATTAGCC-3	4.007936276	2.083180835	12	First heart field	1	0	0
LB3	AGAATAGGTCAGAAGC-3	4.019381083	-4.455407212	8	Second heart field	0	1	0
LB3	AGAATAGTCATGTCTT-3	-6.445562088	1.927184512	4	Neuromesodermal progenitor	0.123562891	0.087628432	0.788808642
LB3	AGACGTTCACTGTTAG-3	-5.81564685	-0.381715844	4	Neuromesodermal progenitor	0.130338934	0.083662721	0.785998156
LB3	AGAGCGATCCGTCATC-3	8.33677081	1.151266207	11	First heart field	1	0	0
LB3	AGAGCTTTCGCCGTGA-3	0.488052852	0.701579442	5	Mesp1-expressing mesoderm progenitor	0.590881767	0.129647988	0.279470077
LB3	AGAGTGGGTTTGTTTC-3	-5.33028432	3.316849639	4	Neuromesodermal progenitor	0.139803375	0.090371777	0.76982478
LB3	AGATTGCCACATCCGG-3	4.539911545	-3.162646125	8	Second heart field	0	1	0
LB3	AGATTGCTCAAAGTAG-3	0.485451079	0.154683908	5	Mesp1-expressing mesoderm progenitor	0.51111931	0.162926525	0.325954028
LB3	AGATTGCTCCTTGGTC-3	-0.151501798	0.097077628	5	Mesp1-expressing mesoderm progenitor	0.385191693	0.164871722	0.44993662
LB3	AGCAGCCGTCATATGC-3	-5.205314361	-4.339980195	6	Paraxial mesoderm progenitor	0.056098521	0.054312859	0.88958828
LB3	AGCAGCCTCGCCTGTT-3	3.80391816	-4.039547036	8	Second heart field	0	1	0
LB3	AGCATACTCTAAGCCA-3	1.520799077	-5.398438046	8	Second heart field	0	1	0
LB3	AGCCTAAAGGGAGTAA-3	-9.090786182	2.247960856	4	Neuromesodermal progenitor	0.115424275	0.085595542	0.798980234
LB3	AGCCTAAGTATCGCAT-3	-2.238564216	-3.597688506	6	Paraxial mesoderm progenitor	0.082538305	0.067059746	0.850401954
LB3	AGCGGTCAGTCGCCGT-3	-6.077948772	0.641118546	4	Neuromesodermal progenitor	0.118471895	0.08245572	0.799072232
LB3	AGCGGTCCACGCCAGT-3	8.271323956	-0.608049402	11	First heart field	1	0	0
LB3	AGCGTATAGAGCTATA-3	-9.63298627	5.386945178	4	Neuromesodermal progenitor	0.129690472	0.110131942	0.760177423
LB3	AGCGTATGTCTCATCC-3	8.056936062	0.938105812	11	First heart field	1	0	0
LB3	AGCGTATTCCCACTTG-3	-6.173940383	-2.915593932	6	Paraxial mesoderm progenitor	0.074518433	0.06479918	0.860682064
LB3	AGCGTCGAGGCTCTTA-3	2.291843689	-3.246909688	8	Second heart field	0	1	0
LB3	AGCGTCGCAAGCTGAG-3	-3.431518756	-4.564634392	6	Paraxial mesoderm progenitor	0.038093608	0.034452618	0.927453765
LB3	AGCGTCGGTCTAGCCG-3	-6.831119262	3.346699168	4	Neuromesodermal progenitor	0.124009329	0.086623253	0.789367347
LB3	AGCGTCGTCCCATTTA-3	0.823707856	-2.692602465	5	Mesp1-expressing mesoderm progenitor	0.096208326	0.365624666	0.538166996
LB3	AGCTCCTCATGCCCGA-3	-1.330097996	-4.46088464	9	Paraxial mesoderm	0	0	1
LB3	AGCTCCTTCCAGATCA-3	-4.965887748	-3.333237956	6	Paraxial mesoderm progenitor	0.064199009	0.056241718	0.879558999
LB3	AGCTCTCCAACTGCGC-3	-5.099612915	-2.635217498	6	Paraxial mesoderm progenitor	0.058882989	0.049013145	0.892103617
LB3	AGCTCTCCAATACGCT-3	6.898630417	0.747954776	11	First heart field	1	0	0
LB3	AGCTCTCGTAGCAAAT-3	1.505035318	0.40100442	5	Mesp1-expressing mesoderm progenitor	0.705472727	0.150128099	0.144399087
LB3	AGCTCTCGTCTCATCC-3	2.071511067	-4.851400922	8	Second heart field	0	1	0
LB3	AGCTCTCGTGTTGAGG-3	-5.663810455	-3.076593707	6	Paraxial mesoderm progenitor	0.07709725	0.063595626	0.859307204
LB3	AGCTCTCTCCTCAACC-3	-2.346461975	-5.111902783	9	Paraxial mesoderm	0	0	1
LB3	AGCTTGAAGACGCACA-3	-5.710795127	2.934915712	4	Neuromesodermal progenitor	0.133354641	0.088882274	0.777763071
LB3	AGCTTGAAGGACGAAA-3	-5.815008365	0.629619767	4	Neuromesodermal progenitor	0.130887982	0.088626927	0.780484992
LB3	AGCTTGACACATTTCT-3	1.753375925	-3.176640103	8	Second heart field	0	1	0
LB3	AGCTTGAGTCGTTGTA-3	8.787120617	-0.11300842	11	First heart field	1	0	0
LB3	AGCTTGATCTACGAGT-3	-4.784578048	-2.535825083	6	Paraxial mesoderm progenitor	0.079132343	0.063591363	0.857276046
LB3	AGGCCACAGGAGTTTA-3	3.264910735	0.361737842	5	Mesp1-expressing mesoderm progenitor	0.796707728	0.128226577	0.07506567
LB3	AGGCCACGTCTTCAAG-3	8.155133046	0.090281268	11	First heart field	1	0	0
LB3	AGGCCACGTGCTAGCC-3	8.18382243	-0.063637684	11	First heart field	1	0	0
LB3	AGGGAGTCATTTCAGG-3	4.470089234	-2.330762694	8	Second heart field	0	1	0
LB3	AGGGAGTGTACCGGCT-3	7.861881531	-0.293882857	11	First heart field	1	0	0
LB3	AGGGAGTGTGAGTATA-3	-0.670698308	-1.64022548	5	Mesp1-expressing mesoderm progenitor	0.188043012	0.272759882	0.539197137
LB3	AGGGATGAGACGACGT-3	-2.174696886	-3.656658242	5	Mesp1-expressing mesoderm progenitor	0.078519689	0.076767069	0.844713241
LB3	AGGGATGGTGAGTATA-3	-0.97813698	-2.802217314	5	Mesp1-expressing mesoderm progenitor	0.179081805	0.287000459	0.533917666
LB3	AGGGTGAAGTAGGTGC-3	3.38725499	3.011831691	12	First heart field	1	0	0
LB3	AGGGTGACACTGTCGG-3	1.099544085	-0.62330235	5	Mesp1-expressing mesoderm progenitor	0.326779361	0.275245379	0.397975314
LB3	AGGGTGAGTGGGTATG-3	-6.992275917	2.389988591	4	Neuromesodermal progenitor	0.112642719	0.08264321	0.804713867
LB3	AGGTCATCATCGGAAG-3	-3.485751115	-4.527088235	6	Paraxial mesoderm progenitor	0.046466358	0.040689338	0.912844301
LB3	AGGTCATTCCAAGTAC-3	-6.577512943	0.922659685	4	Neuromesodermal progenitor	0.101769333	0.07638772	0.821842768
LB3	AGGTCCGAGCAGGCTA-3	3.35250739	-8.010814259	10	Paraxial mesoderm	0	0	1
LB3	AGGTCCGCACGGCTAC-3	-0.085599535	-6.714498589	9	Paraxial mesoderm	0	0	1
LB3	AGGTCCGGTCGACTGC-3	-6.032817565	1.842811157	4	Neuromesodermal progenitor	0.128249425	0.094980268	0.77677023
LB3	AGGTCCGGTGACAAAT-3	4.602786816	2.210675051	12	First heart field	1	0	0
LB3	AGGTCCGGTGACTACT-3	-6.405406677	-0.246208737	4	Neuromesodermal progenitor	0.103183217	0.07664523	0.820171365
LB3	AGTAGTCAGAGCTGGT-3	7.624149121	1.968774965	11	First heart field	1	0	0
LB3	AGTAGTCCACCCATGG-3	7.790248669	-1.061562846	11	First heart field	1	0	0
LB3	AGTAGTCTCGCAAACT-3	-3.551953517	-0.75542433	5	Mesp1-expressing mesoderm progenitor	0.144397767	0.085203329	0.770398763
LB3	AGTAGTCTCGTAGGTT-3	-5.718715869	-1.377166102	6	Paraxial mesoderm progenitor	0.092174684	0.06931395	0.838511213
LB3	AGTCTTTCAGCGTAAG-3	7.341493882	-0.32754303	11	First heart field	1	0	0
LB3	AGTCTTTCATCCGTGG-3	-1.329982721	-4.886289189	9	Paraxial mesoderm	0	0	1
LB3	AGTGAGGAGATGTAAC-3	-3.762477838	-2.54802377	6	Paraxial mesoderm progenitor	0.087098006	0.071609543	0.841292145
LB3	AGTGGGACACCTATCC-3	-2.643452846	-0.613815019	5	Mesp1-expressing mesoderm progenitor	0.274699084	0.122378851	0.602921851
LB3	AGTGGGATCAAGGCTT-3	-7.41087743	3.344679525	4	Neuromesodermal progenitor	0.11519146	0.08439986	0.80040856
LB3	AGTGGGATCCGCAGTG-3	-3.4388754	0.889164498	5	Mesp1-expressing mesoderm progenitor	0.21605415	0.102850734	0.681094952
LB3	AGTGTCAGTCGGCTCA-3	-4.758445465	2.239835431	4	Neuromesodermal progenitor	0.1945035	0.099036882	0.70645947
LB3	AGTTGGTAGAAACCTA-3	-8.140505039	1.97884505	4	Neuromesodermal progenitor	0.124032006	0.088199623	0.787768261
LB3	ATAACGCCATCCAACA-3	-7.252328598	3.105123451	4	Neuromesodermal progenitor	0.112873282	0.083155518	0.803971052
LB3	ATAACGCGTACTTCTT-3	-6.34817382	1.729872634	4	Neuromesodermal progenitor	0.115818372	0.0818632	0.802318305
LB3	ATAACGCGTTCCAACA-3	-5.591218196	1.398946812	4	Neuromesodermal progenitor	0.128481754	0.084520929	0.786997216
LB3	ATAACGCTCTGACCTC-3	2.442790545	1.911304047	12	First heart field	1	0	0
LB3	ATAACGCTCTGCAAGT-3	8.316993512	0.398230491	11	First heart field	1	0	0
LB3	ATAAGAGGTTGCCTCT-3	-7.04723426	0.270914269	4	Neuromesodermal progenitor	0.10482242	0.079476497	0.81570086
LB3	ATAGACCCATTGTGCA-3	7.037411011	0.958521416	11	First heart field	1	0	0
LB3	ATAGACCGTGGTCCGT-3	-1.735429131	-4.830202649	9	Paraxial mesoderm	0	0	1
LB3	ATCACGAGTTCTCATT-3	-6.643365585	4.031758239	4	Neuromesodermal progenitor	0.150149596	0.096836729	0.753013435
LB3	ATCACGATCTGGCGAC-3	3.597851552	-3.873841355	8	Second heart field	0	1	0
LB3	ATCATCTAGTGGTAAT-3	3.086266793	-4.60790498	8	Second heart field	0	1	0
LB3	ATCATCTGTCTAAACC-3	-8.124935352	1.157180419	4	Neuromesodermal progenitor	0.109977531	0.08098022	0.809042147
LB3	ATCATGGCAAGACGTG-3	-0.223747872	-1.35994787	5	Mesp1-expressing mesoderm progenitor	0.277091742	0.199778709	0.523129506
LB3	ATCATGGGTCAGCTAT-3	3.144957341	-4.032361577	8	Second heart field	0	1	0
LB3	ATCCACCAGCAAATCA-3	-0.412795567	-6.416971753	9	Paraxial mesoderm	0	0	1
LB3	ATCCGAAAGCTGTTCA-3	0.923586465	-2.349853823	5	Mesp1-expressing mesoderm progenitor	0.156374859	0.628455131	0.215169949
LB3	ATCCGAACAAGCGAGT-3	-4.753493988	2.880668094	4	Neuromesodermal progenitor	0.143681837	0.093602767	0.762715398
LB3	ATCCGAAGTGACGCCT-3	3.236151732	-3.145780633	8	Second heart field	0	1	0
LB3	ATCCGAAGTGTGACCC-3	-6.9428465	3.548850944	4	Neuromesodermal progenitor	0.121150378	0.084660195	0.794189317
LB3	ATCGAGTTCTTAGAGC-3	-2.898556196	0.848060598	5	Mesp1-expressing mesoderm progenitor	0.192981983	0.11460697	0.692411148
LB3	ATCTACTAGTTGTCGT-3	-3.726745569	1.149443557	5	Mesp1-expressing mesoderm progenitor	0.261299424	0.112805106	0.625895304
LB3	ATCTACTCATAACCTG-3	0.192608691	0.11460576	5	Mesp1-expressing mesoderm progenitor	0.504742382	0.152210463	0.343047009
LB3	ATCTGCCGTATCGCAT-3	-5.622909748	2.198580911	4	Neuromesodermal progenitor	0.131897959	0.086259496	0.781842454
LB3	ATGAGGGGTACCAGTT-3	8.156202115	-1.029739092	11	First heart field	1	0	0
LB3	ATGCGATGTCCCGACA-3	-2.256486618	-3.240028212	5	Mesp1-expressing mesoderm progenitor	0.089192435	0.091447351	0.819360041
LB3	ATGGGAGCATGTAGTC-3	-7.124997818	3.489256074	4	Neuromesodermal progenitor	0.117780376	0.086473672	0.795745863
LB3	ATGGGAGGTGTAAGTA-3	6.026772774	1.183534851	12	First heart field	1	0	0
LB3	ATGTGTGCACGTGAGA-3	-0.937583291	0.424355289	5	Mesp1-expressing mesoderm progenitor	0.442866464	0.147694988	0.409438342
LB3	ATGTGTGGTTGAGGTG-3	-1.165672862	-2.061468432	5	Mesp1-expressing mesoderm progenitor	0.202304407	0.115531622	0.682163785
LB3	ATTACTCGTGTGCGTC-3	-4.982125484	1.884864857	4	Neuromesodermal progenitor	0.148718294	0.090366703	0.760914898
LB3	ATTATCCAGCTCCTTC-3	2.126582182	-8.238518307	10	Paraxial mesoderm	0	0	1
LB3	ATTCTACCACAGATTC-3	-8.70226308	2.399698903	4	Neuromesodermal progenitor	0.194497681	0.105188492	0.700313804
LB3	ATTCTACGTCATCGGC-3	-5.517277442	3.587476661	4	Neuromesodermal progenitor	0.126431051	0.087354862	0.786214055
LB3	ATTGGACAGGCTCATT-3	2.273450888	-7.895233701	10	Paraxial mesoderm	0	0	1
LB3	ATTGGACAGTCCGGTC-3	-1.623570644	0.46597073	5	Mesp1-expressing mesoderm progenitor	0.358393169	0.132083973	0.50952269
LB3	ATTGGACCAAAGGCGT-3	4.468933381	-3.921032975	8	Second heart field	0	1	0
LB3	ATTGGACCACATCCAA-3	-1.217092716	-4.049452851	9	Paraxial mesoderm	0	0	1
LB3	ATTGGTGGTGCAGACA-3	3.969707287	-6.013533662	8	Second heart field	0	1	0
LB3	ATTGGTGTCACCGTAA-3	-6.617487155	2.559633424	4	Neuromesodermal progenitor	0.122571406	0.088160226	0.789268308
LB3	ATTTCTGAGAGCTATA-3	-0.922281705	-0.377224694	5	Mesp1-expressing mesoderm progenitor	0.350812955	0.153587061	0.49559984
LB3	ATTTCTGTCGAGAGCA-3	6.9146922	-1.018824289	11	First heart field	1	0	0
LB3	CAACCAAGTACATGTC-3	2.10878352	1.265082409	12	First heart field	1	0	0
LB3	CAACCAAGTGGGTATG-3	-0.977152907	-6.043566296	9	Paraxial mesoderm	0	0	1
LB3	CAACTAGTCAGTTAGC-3	-0.743500613	0.456536872	5	Mesp1-expressing mesoderm progenitor	0.391126489	0.149105048	0.459768339
LB3	CAAGAAAAGGCACATG-3	-0.968560063	0.044795086	5	Mesp1-expressing mesoderm progenitor	0.411967428	0.155581642	0.432450735
LB3	CAAGATCAGGATGTAT-3	1.495481766	-4.771889279	8	Second heart field	0	1	0
LB3	CAAGATCGTAGAGTGC-3	-2.983688079	0.665619066	5	Mesp1-expressing mesoderm progenitor	0.165313031	0.114257935	0.72042914
LB3	CAAGGCCAGGGCTCTC-3	-3.764058315	0.690826138	5	Mesp1-expressing mesoderm progenitor	0.232339128	0.109899883	0.657760772
LB3	CAAGGCCAGTACGTAA-3	2.16954521	1.730814149	12	First heart field	1	0	0
LB3	CAAGGCCTCACCAGGC-3	0.748726285	-7.335676263	9	Paraxial mesoderm	0	0	1
LB3	CAAGGCCTCTACTATC-3	7.695509709	1.14089786	11	First heart field	1	0	0
LB3	CAAGTTGAGACTGGGT-3	-6.874381744	2.790139129	4	Neuromesodermal progenitor	0.141478571	0.100395297	0.758126269
LB3	CAAGTTGAGCCTCGTG-3	-1.514798128	-4.388229916	9	Paraxial mesoderm	0	0	1
LB3	CAAGTTGCAAGCCATT-3	0.538921065	-1.694918225	5	Mesp1-expressing mesoderm progenitor	0.352143909	0.292678275	0.355177687
LB3	CAAGTTGTCAGCTCGG-3	6.102093018	-1.465167115	11	First heart field	1	0	0
LB3	CAAGTTGTCGAACGGA-3	5.525818146	-1.885029624	8	Second heart field	0	1	0
LB3	CACAAACGTGGTTTCA-3	3.939766444	-5.146195958	8	Second heart field	0	1	0
LB3	CACAAACGTGTGAATA-3	1.697530783	-0.085968117	5	Mesp1-expressing mesoderm progenitor	0.741869851	0.167595159	0.090534972
LB3	CACAAACGTTCGAATC-3	2.04689411	0.894836178	5	Mesp1-expressing mesoderm progenitor	0.863615529	0.05779024	0.078594213
LB3	CACAAACTCCGAATGT-3	0.593543745	1.1653003	5	Mesp1-expressing mesoderm progenitor	0.73427678	0.092978942	0.172744215
LB3	CACACAACATCTACGA-3	7.501983918	0.327139383	11	First heart field	1	0	0
LB3	CACACAATCCGTCATC-3	-0.101559736	-1.189694951	5	Mesp1-expressing mesoderm progenitor	0.389960059	0.216682167	0.393357646
LB3	CACACCTAGCGTGAGT-3	-5.527173244	3.625845601	4	Neuromesodermal progenitor	0.136581967	0.09100917	0.772408843
[truncated: 4,910 more rows]
