# Supplementary material for: Gastrulation-stage gene expression in Nipbl+/− mouse embryos foreshadows the development of syndromic birth defects
Source: Sci Adv. 2024 Mar 20;10(12):eadl4239. doi: 10.1126/sciadv.adl4239 (PMC10954218; doi:10.1126/sciadv.adl4239)
Supplement: Supplementary file 2 — Data S1 to S45 [file sciadv.adl4239_data_s1_to_s45.zip › Supplementary Data2/Data_S34.csv]

Gene	Avg_Expr_Wildtype	Avg_Expr_Nipbl+/-	SE_Wildtype	SE_Nipbl+/-	Avg_FC	P_Val	Bon_P_Val
Ppp2r2a	1.69633981	1.437179487	0.032264794	0.033515257	0.847223816	3.07412246752089e-06	0.050089751
Snx18	0.449615906	0.554487179	0.015497172	0.019840574	1.23324636	3.08727854892158e-06	0.050304117
Tfec	0.286037054	0.358333333	0.014306628	0.017427948	1.252751448	3.10020125938749e-06	0.050514679
Otub1	1.215996385	0.952564103	0.028787639	0.027042094	0.783360966	3.10082348506798e-06	0.050524818
Ccni	0.756439223	0.896153846	0.021665332	0.027168663	1.184700395	3.1082276346985e-06	0.050645461
Arl2bp	1.191143244	0.996794872	0.027781528	0.030409398	0.83683879	3.15482934755733e-06	0.051404789
Dnajc3	1.96068685	2.189102564	0.042905918	0.049765551	1.116497805	3.18578356527439e-06	0.051909157
H2afy2	1.07184817	0.860897436	0.034128264	0.036616574	0.803189724	3.18866894428384e-06	0.051956172
Paxbp1	0.177586986	0.242948718	0.009493767	0.012645795	1.36805474	3.20030895425154e-06	0.052145834
Actr5	0.131043832	0.190384615	0.008034492	0.011225315	1.452831565	3.20982798622686e-06	0.052300937
Chid1	0.386805242	0.471153846	0.014455469	0.017870711	1.218064792	3.2436775411595e-06	0.052852482
Atxn7	0.154993222	0.216025641	0.008668513	0.01158127	1.393774763	3.24925817330189e-06	0.052943413
Snx2	2.693176683	3.141025641	0.056250159	0.073601986	1.166290225	3.25770793212119e-06	0.053081093
Rpn1	2.806597379	3.11474359	0.04485571	0.053842274	1.109793522	3.26604487398113e-06	0.053216935
Igsf23	0.460460913	0.56025641	0.01691018	0.021366916	1.216729574	3.32162802654549e-06	0.054122607
Setd1b	0.261183913	0.330128205	0.011743028	0.014608029	1.26396837	3.36325430107736e-06	0.054800866
Nono	4.896972436	4.363461538	0.064495941	0.065389604	0.89105291	3.37427477974226e-06	0.054980433
Pfdn1	5.164482603	5.542948718	0.054060218	0.063715032	1.073282484	3.39066505505696e-06	0.055247496
Gsk3a	0.452779033	0.547435897	0.015356031	0.019005662	1.209057526	3.43530221789677e-06	0.055974814
Atg9a	0.103931315	0.157051282	0.006974171	0.009985978	1.511106466	3.43890027296503e-06	0.056033441
Tbc1d10a	0.516945323	0.604487179	0.017648051	0.02056912	1.169344518	3.4426826552342e-06	0.056095071
Rnf11	0.526434704	0.628846154	0.016994012	0.021383901	1.194537801	3.4431250230801e-06	0.056102279
Gclm	0.798915499	0.921794872	0.022259681	0.026689849	1.153807721	3.45532128082165e-06	0.056301005
Rbm15b	0.310438319	0.401282051	0.012845456	0.016999249	1.292630538	3.46928283202443e-06	0.056528494
Dhx33	0.21644826	0.283974359	0.01009966	0.013097441	1.311973395	3.47314423040972e-06	0.056591412
Rps16	70.90284681	72.69294872	0.38463626	0.421204426	1.02524725	3.4930450373423e-06	0.056915676
Rab5b	0.242657027	0.310897436	0.011003521	0.013845468	1.281221649	3.49650789870808e-06	0.0569721
Rpia	0.20786263	0.271794872	0.01044824	0.013246647	1.307569677	3.51010316761678e-06	0.057193621
Rfc1	1.413465883	1.184615385	0.02875187	0.029876356	0.838092662	3.52995797450501e-06	0.057517135
Capza2	2.960234975	2.612179487	0.043822003	0.046143563	0.88242302	3.54833444309387e-06	0.057816561
Btbd2	0.507907817	0.573076923	0.0199747	0.021817596	1.128308924	3.55627496847707e-06	0.057945944
Sgms2	0.070944419	0.119230769	0.005890667	0.009154641	1.680622244	3.60115242681493e-06	0.058677178
Frmd4b	0.196565748	0.258974359	0.010161895	0.012782464	1.317494842	3.61097994036429e-06	0.058837307
Ccdc50	0.708088568	0.823076923	0.019635936	0.023518147	1.162392617	3.63632791442845e-06	0.059250327
Alg6	0.206055129	0.276923077	0.010187443	0.013668445	1.343927126	3.65359767308833e-06	0.05953172
Ttpal	0.107998192	0.166025641	0.007163356	0.010536491	1.537300182	3.65403464948805e-06	0.059538841
Add1	0.522819702	0.621153846	0.017470535	0.021239199	1.188084236	3.67233944522657e-06	0.059837099
Gsk3b	0.980117488	0.767307692	0.025723532	0.025411958	0.782873178	3.69094864350013e-06	0.060140317
Strap	3.804789878	3.451923077	0.048206457	0.053451127	0.907257217	3.79721822269329e-06	0.061871874
Mrfap1	13.15634885	12.23076923	0.116009407	0.119848363	0.929647684	3.81391374328887e-06	0.062143911
Zbtb44	0.171712607	0.097435897	0.010412653	0.008389837	0.567435897	3.81501932236241e-06	0.062161925
Tnnc1	0.112968821	0.167307692	0.008379981	0.011565875	1.481007692	3.8930973154418e-06	0.063434128
Tomm40l	0.285585178	0.362820513	0.011936912	0.015371418	1.270445878	3.90581106871466e-06	0.063641286
Cks1brt	0.093086308	0.148717949	0.006468557	0.009881983	1.597635051	3.91598859215282e-06	0.063807118
Dip2b	0.194306371	0.262820513	0.009740593	0.013113822	1.352608825	3.93842019434426e-06	0.064172619
Ncor1	1.244916403	1.411538462	0.028034463	0.033082759	1.133841966	3.98426603949815e-06	0.064919631
Snx5	4.063714415	3.68525641	0.05099943	0.056713486	0.906868947	3.98555664594205e-06	0.06494066
Coa5	0.5594216	0.678205128	0.017290343	0.022012627	1.212332753	4.03571056979074e-06	0.065757868
C1galt1	0.238138274	0.31025641	0.010767133	0.014016966	1.302841434	4.04006678589324e-06	0.065828848
Gpx2	0.782647989	1.101282051	0.040623829	0.058454115	1.407123083	4.0617116065097e-06	0.066181529
Tonsl	0.134658834	0.18974359	0.008208981	0.011103412	1.409069007	4.07773267786875e-06	0.066442576
Plagl2	0.167193854	0.232051282	0.009063677	0.012267432	1.387917533	4.1002988712284e-06	0.06681027
Nfkbia	0.506552192	0.612179487	0.017359434	0.02176759	1.208522038	4.27914371499145e-06	0.069724368
Gstt1	0.122006326	0.179487179	0.007920036	0.011321746	1.471130104	4.34503867932406e-06	0.07079806
Ncstn	0.343425215	0.434615385	0.013246847	0.01719804	1.265531377	4.43175353115879e-06	0.072210992
Rap1gds1	0.278355174	0.33974359	0.012047833	0.01416433	1.220539877	4.54665140087774e-06	0.074083138
Snx25	0.079981925	0.127564103	0.006308983	0.009194789	1.594911633	4.55133139978787e-06	0.074159394
Mob3a	0.158156349	0.223076923	0.008771684	0.012104999	1.410483516	4.58906029046071e-06	0.074774148
Wdr77	2.597830999	2.269230769	0.040137196	0.040872758	0.873509774	4.61189749733042e-06	0.075146258
Sh3tc1	0.234071396	0.305769231	0.010892103	0.014268627	1.306307544	4.64243911046947e-06	0.075643903
Tatdn2	0.32760958	0.406410256	0.013111109	0.016477719	1.240532272	4.6442168682353e-06	0.07567287
Rtkn	0.069588793	0.116666667	0.005915266	0.009264996	1.676515152	4.68655759975075e-06	0.07636277
Crlf1	0.319023949	0.41474359	0.01374464	0.01850328	1.300039043	4.69425764595751e-06	0.076488234
Neo1	0.203795752	0.278205128	0.009872247	0.013621583	1.365117403	4.76876128188575e-06	0.077702196
Hdac7	0.118391324	0.170512821	0.007630009	0.010431466	1.440247602	4.81312187492831e-06	0.078425008
Atl2	0.600090375	0.710897436	0.018152844	0.022163002	1.184650622	4.82319722821513e-06	0.078589176
Cnot6	0.672842296	0.792307692	0.019053611	0.023826789	1.17755334	4.84237026765471e-06	0.078901581
Lrp10	0.600994126	0.735897436	0.018082926	0.023675153	1.224466937	4.9173823358884e-06	0.080123828
Prpf8	0.768639855	0.888461538	0.020361789	0.024388648	1.155887939	4.96167685988312e-06	0.080845563
Slc30a7	0.412110258	0.504487179	0.014771818	0.018361715	1.224155842	4.97864102216939e-06	0.081121977
Zfp42	0.154089471	0.057692308	0.013577807	0.007554773	0.37440785	4.98290422528365e-06	0.081191441
Trappc11	0.17623136	0.240384615	0.00907642	0.012113259	1.3640286	4.98939838252514e-06	0.081297257
Slc25a45	0.046543154	0.082692308	0.004872267	0.007431997	1.776680358	5.0038679517293e-06	0.081533024
Zfp503	0.07275192	0.130769231	0.007107507	0.011950373	1.79746775	5.03101414498978e-06	0.081975344
Rnf185	0.378671487	0.467948718	0.013935815	0.017565492	1.235764335	5.04417456543632e-06	0.08218978
Fubp1	2.567103479	2.237179487	0.043477514	0.046612893	0.871480057	5.12893176822091e-06	0.083570814
Cdc37	3.948034343	3.574358974	0.050772625	0.055529934	0.905351541	5.13204206976301e-06	0.083621493
Eif3h	7.873023046	7.4	0.071305535	0.089470481	0.939918499	5.13845529681548e-06	0.083725991
D17H6S53E	0.213285133	0.120512821	0.011883907	0.009409805	0.565031508	5.15500575774396e-06	0.083995664
Pex6	0.254857659	0.326923077	0.011292747	0.014356553	1.282767321	5.17095612822201e-06	0.084255559
Prpf19	2.439222775	2.141025641	0.039192138	0.041501949	0.877749119	5.1889398962564e-06	0.084548587
Apbb2	0.394487122	0.499358974	0.014225538	0.018913596	1.26584354	5.20800495858128e-06	0.084859233
Tmem94	0.094441934	0.13974359	0.006873351	0.009370227	1.47967734	5.26478848403175e-06	0.085784464
Epb41	0.339810212	0.432051282	0.013350274	0.017405588	1.271448786	5.36731062133179e-06	0.087454959
Dnah2os	0.044283778	0.078846154	0.004689692	0.007120321	1.780474882	5.37393979509571e-06	0.087562975
Psmb2	8.777677361	8.178205128	0.081589895	0.096382102	0.931704914	5.39001240634868e-06	0.087824862
Depdc5	0.112516945	0.162820513	0.007273653	0.009905799	1.447075481	5.39565084088219e-06	0.087916735
Herc3	0.169905106	0.238461538	0.00913079	0.013035969	1.403498363	5.40104567935362e-06	0.088004638
Gtpbp4	2.54405784	2.239102564	0.041402104	0.045250276	0.880130368	5.42978249959379e-06	0.088472876
Plaur	0.045187528	0.01025641	0.005884066	0.002551737	0.226974359	5.43607306289078e-06	0.088575374
Ttc19	0.46452779	0.559615385	0.015931581	0.019748003	1.204697321	5.54617634783654e-06	0.090369397
Slc39a14	0.177586986	0.242307692	0.009298092	0.012506601	1.364445097	5.57015407525417e-06	0.090760091
Strn	0.132851333	0.182692308	0.008097106	0.010515658	1.375163527	5.606730802771e-06	0.091356072
Mcur1	0.213737009	0.272435897	0.010423959	0.012812029	1.274631376	5.60945574594696e-06	0.091400472
9230102K24Rik	0.141436963	0.208333333	0.008512671	0.012389072	1.472976571	5.66354114848227e-06	0.092281739
Rhoq	0.103931315	0.161538462	0.006974171	0.010522686	1.554280936	5.66523974318453e-06	0.092309416
Ogfod2	0.235427022	0.305128205	0.010775112	0.013853547	1.296062798	5.70657902209601e-06	0.092982999
Mettl25	0.338906462	0.217948718	0.014934555	0.012563836	0.643094017	5.70936010946383e-06	0.093028314
Ddx41	0.725711704	0.575641026	0.020516524	0.021527368	0.79320896	5.73687839458434e-06	0.093476697
Syvn1	0.260732038	0.338461538	0.011474865	0.015001142	1.298120251	5.76989856929222e-06	0.094014727
Mast2	0.158608224	0.223076923	0.00887222	0.012273661	1.406465045	5.7839539405789e-06	0.094243746
Prdm4	0.187528242	0.248717949	0.009621662	0.01258999	1.326295953	5.86300221514331e-06	0.095531758
B3galnt1	0.107094442	0.153205128	0.007691835	0.010146538	1.430560965	5.91149134173989e-06	0.09632184
Camkk2	0.335743335	0.429487179	0.012875747	0.017422661	1.279212824	5.91769275419519e-06	0.096422886
Hoxb9	0.003163127	0.017307692	0.001193927	0.003302975	5.471703297	5.98509137510885e-06	0.097521079
Glyctk	0.168097605	0.232692308	0.00962476	0.013086973	1.384269024	6.01646098322415e-06	0.098032215
Papd5	0.285133303	0.358974359	0.011984485	0.015187495	1.258970295	6.02211593086312e-06	0.098124357
Chd3	0.188883868	0.269871795	0.00962029	0.014127241	1.42877101	6.03341708786975e-06	0.098308498
Psmc6	3.812923633	3.417948718	0.055610766	0.061956001	0.896411533	6.06373197760313e-06	0.098802449
Prpf40a	2.68775418	2.395512821	0.040721229	0.045046063	0.891269313	6.06935474406017e-06	0.098894066
Cox5b	9.91278807	10.59935897	0.086993815	0.110891475	1.06926113	6.08018699362135e-06	0.099070567
Srsf1	3.534116584	3.194871795	0.048856802	0.054669459	0.904008603	6.08717951521412e-06	0.099184503
Zc3h15	3.300948938	3.025	0.041309766	0.047425214	0.916403149	6.11799223109734e-06	0.099686565
Mtmr9	0.263895165	0.334615385	0.011234937	0.014213519	1.267986038	6.12200471406012e-06	0.099751945
Cstf2	0.44826028	0.55	0.014931174	0.019173778	1.226965726	6.13824013693427e-06	0.100016485
Trir	5.237686399	5.630128205	0.055464419	0.066594211	1.074926557	6.14097347656669e-06	0.100061022
Pdlim4	0.169453231	0.21474359	0.011553793	0.013220267	1.267273504	6.20770749803729e-06	0.101148386
Stat3	0.276547673	0.362820513	0.012417069	0.016581048	1.311963717	6.22142800470994e-06	0.101371948
Klhl5	0.089019431	0.140384615	0.006572553	0.009730158	1.577010933	6.23675699386371e-06	0.101621718
Snx13	0.106642567	0.153846154	0.007158277	0.009620112	1.442633638	6.29683650153331e-06	0.102600654
Mrpl40	2.319023949	2.067307692	0.034477224	0.038516238	0.891455948	6.32690204723762e-06	0.103090542
Ccdc85b	0.077722549	0.03974359	0.006108082	0.005191039	0.511352117	6.41384669457285e-06	0.104507218
Lsm3	6.391323995	5.937179487	0.065736092	0.073526164	0.928943595	6.49512806336004e-06	0.105831617
Eef1d	11.9615906	10.93525641	0.1266164	0.130824461	0.914197516	6.50971141739935e-06	0.106069238
Mcfd2	1.049706281	1.206410256	0.024741511	0.03027763	1.149283641	6.52917009792968e-06	0.106386298
Flvcr2	0.069136918	0.111538462	0.005865651	0.008569313	1.61329814	6.5331317122981e-06	0.106450848
Eif3l	3.704925441	3.334615385	0.052019275	0.059116268	0.900049256	6.53839263979403e-06	0.10653657
Rnf141	0.166741979	0.228846154	0.008919797	0.012052792	1.372456744	6.63995589375807e-06	0.108191441
Mob1a	0.422051514	0.516666667	0.014574459	0.018557708	1.224179158	6.73012443991739e-06	0.109660648
Chmp3	0.9195662	1.046794872	0.022205309	0.026341915	1.138357273	6.80092710470353e-06	0.110814306
Tsg101	2.01536376	1.762820513	0.034750796	0.037730578	0.874690985	6.89130744337968e-06	0.112286963
Brd3	1.408495255	1.201282051	0.030590292	0.033373589	0.852883279	6.91857390986193e-06	0.112731243
Hif1a	0.850429282	0.988461538	0.021541322	0.026545673	1.162308918	6.98207578381859e-06	0.113765943
Slc7a7	2.299141437	2.61025641	0.055337188	0.066400832	1.135317892	6.98443904468805e-06	0.11380445
Rab11fip5	0.166290104	0.241666667	0.008843123	0.013108304	1.453283514	6.99273118491474e-06	0.113939562
Uba52	1.620876638	1.384615385	0.030770719	0.031669491	0.854238597	7.03222726114382e-06	0.114583111
Ttll4	0.193854496	0.262179487	0.009734175	0.013137708	1.352455024	7.05403351637582e-06	0.114938422
Ikbkap	0.598282874	0.720512821	0.017585775	0.022599589	1.204301263	7.10153489876776e-06	0.11571241
Ndufb10	6.107998192	6.536538462	0.074628559	0.086682309	1.07016051	7.11252655132577e-06	0.115891508
Slc35d1	0.215092634	0.276282051	0.010421152	0.013140116	1.284479369	7.13489481881091e-06	0.116255976
Prpf31	1.276547673	1.065384615	0.027053606	0.027901522	0.834582709	7.14406995564444e-06	0.116405476
Mesp1	0.2394939	0.091025641	0.023886774	0.016635895	0.380074988	7.1728866414178e-06	0.116875015
Med13	0.211025757	0.280128205	0.01017151	0.01355084	1.327459781	7.18093135515815e-06	0.117006096
Mcm6	1.685042928	1.465384615	0.034175814	0.038846815	0.869642305	7.21377218369355e-06	0.117541204
Grina	0.250790782	0.322435897	0.01150379	0.014661843	1.285676831	7.28810286346252e-06	0.118752348
Adgrf5	0.062810664	0.11474359	0.005613795	0.00969216	1.826817008	7.33220067754707e-06	0.119470878
Ddx3x	3.076818798	3.420512821	0.04327419	0.056392423	1.111704343	7.3594856584239e-06	0.119915459
Pts	0.952553095	1.08525641	0.023223099	0.027533103	1.1393133	7.37438092804469e-06	0.120158163
Pura	0.267962042	0.341666667	0.011856105	0.015267386	1.275056211	7.50554522983356e-06	0.122295354
Apoa2	4.314957072	4.333974359	0.168614519	0.159723212	1.004407295	7.5117597907615e-06	0.122396614
Icmt	0.258020786	0.323076923	0.01135957	0.014065772	1.252135255	7.52483965184599e-06	0.122609737
Pnn	1.929055581	1.671794872	0.036180394	0.038452272	0.866639038	7.52942463363138e-06	0.122684445
Nckap5l	0.03163127	0.060897436	0.003882426	0.006124169	1.925228938	7.57343878934972e-06	0.123401612
Osbpl6	0.201988251	0.267948718	0.010353255	0.013511541	1.326555957	7.60131800478811e-06	0.123855876
Pla2g6	0.242657027	0.305769231	0.011350782	0.014094665	1.260088096	7.61978724674299e-06	0.124156813
Nudt5	2.155445097	1.877564103	0.036620009	0.039160356	0.87107953	7.63182410000586e-06	0.124352942
Gm10073	2.794396746	3.121153846	0.043355568	0.056355803	1.116932966	7.64342276854864e-06	0.124541931
Sec23a	0.47220967	0.574358974	0.015887124	0.020169492	1.216321924	7.65446171898788e-06	0.124721799
Osbpl3	0.092182558	0.140384615	0.006630291	0.009559632	1.522897813	7.69973023233531e-06	0.125459404
Vti1b	1.405332128	1.620512821	0.028425812	0.03619035	1.153117322	7.7133525105586e-06	0.125681366
Mtx2	1.475372797	1.264102564	0.028763339	0.031079476	0.856802136	7.78907311873747e-06	0.126915157
Rasl11a	0.171712607	0.081410256	0.012515362	0.008327638	0.474107625	7.85600337173302e-06	0.128005719
Polr1c	2.321283326	2.067948718	0.037556488	0.04319061	0.890864418	7.91900051899968e-06	0.129032194
Phactr4	0.210573882	0.28525641	0.009776435	0.013663806	1.35466188	7.95841112348314e-06	0.129674351
Narfl	0.229100768	0.287820513	0.01085542	0.013262307	1.256305315	7.97584004105947e-06	0.129958338
Cyp4f16	0.15137822	0.203205128	0.008883263	0.011373207	1.342367011	8.13516329019393e-06	0.132554351
Psme3	1.922277451	1.677564103	0.032146468	0.034225259	0.872696135	8.22379859706678e-06	0.133998574
Hykk	0.169453231	0.233333333	0.009344627	0.01264814	1.376977778	8.24338096218621e-06	0.134317649
Rdh11	0.307727067	0.387179487	0.012954006	0.01647532	1.258191197	8.25965131580815e-06	0.134582759
Mrpl27	2.177135111	2.426282051	0.033842706	0.042260602	1.114437978	8.27891489561205e-06	0.134896639
Prrc2b	0.694984184	0.795512821	0.019913257	0.023100069	1.144648811	8.31221311951064e-06	0.135439201
Gnpat	0.663352915	0.752564103	0.019240641	0.021749838	1.134485258	8.5044331579578e-06	0.138571234
Ddx27	1.348847718	1.123076923	0.02833682	0.028275091	0.832619508	8.64576359494595e-06	0.140874072
Epha4	0.300497063	0.387179487	0.013762467	0.017956118	1.288463466	8.7115070643194e-06	0.141945296
Thyn1	1.99141437	1.755128205	0.034695963	0.038251249	0.881347565	8.71397538279918e-06	0.141985515
Fto	0.437415273	0.525	0.015062326	0.018640151	1.200232438	8.71972562796931e-06	0.142079209
Sp1	0.23181202	0.312179487	0.010523219	0.014579637	1.346692408	8.76780011533619e-06	0.142862535
Klf14	0.010393131	0.031410256	0.002249057	0.004688488	3.022212932	8.79211543298502e-06	0.143258729
Eomes	0.35924085	0.192307692	0.019236424	0.013083437	0.535316884	8.82202103692996e-06	0.143746011
Ptk2	0.363759602	0.448076923	0.014048964	0.01755843	1.231794075	8.83326384118688e-06	0.143929201
Snx30	0.307727067	0.38525641	0.013157418	0.016541539	1.251941903	8.85462469670984e-06	0.144277255
Vps13b	0.150926344	0.207692308	0.008402291	0.011266483	1.376116997	8.85873039407272e-06	0.144344153
Copg2	0.301400813	0.371153846	0.012557862	0.015444249	1.231429478	8.95129423052793e-06	0.145852388
Nhlrc3	0.161319476	0.221153846	0.008964764	0.012042553	1.370906055	8.96658187472807e-06	0.146101485
Huwe1	0.949389968	1.078205128	0.023321035	0.027583818	1.135682032	8.96758582846839e-06	0.146117843
Ap1s2	0.130591957	0.186538462	0.008101106	0.011266659	1.428406974	8.97686237570964e-06	0.146268996
Galt	0.32851333	0.237179487	0.012737192	0.012503903	0.721978274	8.98078183482081e-06	0.146332859
Cdx1	0.167193854	0.367948718	0.017032643	0.042247343	2.200731116	8.99064094515563e-06	0.146493504
D730003I15Rik	0.168097605	0.228846154	0.00910112	0.012222175	1.361388544	9.03877768829585e-06	0.147277844
Smad1	0.737912336	0.833974359	0.021005959	0.023975525	1.130180806	9.1161260194653e-06	0.148538157
Arfip1	0.262087664	0.334615385	0.01176869	0.015083671	1.276730769	9.18375522847248e-06	0.149640108
Tmem161b	0.124265703	0.182692308	0.00762794	0.011012251	1.470174825	9.21596694379515e-06	0.150164965
Cand2	0.161319476	0.221153846	0.008850093	0.011870607	1.370906055	9.23037097103105e-06	0.150399665
Pvr	0.233619521	0.298076923	0.011201553	0.014083665	1.275907603	9.28948399715002e-06	0.151362852
Inpp5b	0.150926344	0.214102564	0.008736042	0.012107045	1.418589744	9.29839366048149e-06	0.151508026
Serpina10	0.010393131	0.032692308	0.002156314	0.004855297	3.145568562	9.45742804803429e-06	0.154099333
Ppp1cb	2.169453231	1.840384615	0.040216987	0.039773167	0.848317258	9.47671928044841e-06	0.154413664
Dcun1d2	0.150474469	0.204487179	0.008680932	0.011394601	1.358949334	9.47774858437682e-06	0.154430435
Mphosph9	0.145051966	0.203846154	0.008388271	0.011563106	1.405331896	9.47960888224333e-06	0.154460747
Rbms1	1.572074108	1.408333333	0.037412577	0.045761143	0.895844112	9.55982095878102e-06	0.155767723
Pgc	0.228197018	0.302564103	0.011521085	0.015163318	1.32588982	9.5822285561076e-06	0.156132832
Gm45716	0.413917759	0.523717949	0.015050585	0.020248315	1.265270546	9.58987681799417e-06	0.156257453
Itsn2	0.284229553	0.360897436	0.011891556	0.015413773	1.269739309	9.60647725045617e-06	0.15652794
Mbd2	0.172164483	0.234615385	0.00910042	0.012369793	1.362739754	9.63575645281789e-06	0.157005016
Gstm6	0.081337551	0.125641026	0.006252324	0.008916904	1.54468661	9.65057944603195e-06	0.157246541
2610020C07Rik	0.034342521	0.068589744	0.004027166	0.007014404	1.997225034	9.65915667825583e-06	0.157386299
Commd6	1.834613647	2.062820513	0.032263301	0.039318735	1.124389605	9.71463949403946e-06	0.158290336
Fermt1	0.425666516	0.509615385	0.015689686	0.019278099	1.197217459	9.73901888527825e-06	0.158687574
Terf2	0.225937641	0.28974359	0.010667349	0.013618215	1.282405128	9.77412330748873e-06	0.159259565
Eno1b	0.217803886	0.140384615	0.01060962	0.009473218	0.644545962	9.79635267670386e-06	0.159621771
Sipa1l3	0.109353818	0.161538462	0.007420368	0.0104048	1.477209154	9.84459303279351e-06	0.160407799
Tacstd2	0.070040669	0.031410256	0.006457802	0.004944591	0.448457403	9.88621587306849e-06	0.161086001
Gas6	0.361500226	0.495512821	0.023014483	0.031713201	1.37071234	1.00065937540183e-05	0.163047439
Ube3c	0.444193403	0.541025641	0.014910857	0.01881961	1.21799567	1.00327623334798e-05	0.163473829
Serf1	0.620424763	0.721794872	0.022322179	0.026463969	1.163388238	1.00452910863814e-05	0.163677973
Tmem79	0.142792589	0.207051282	0.008609874	0.012402851	1.4500142	1.0045370690056e-05	0.16367927
Rab14	3.553095346	3.776923077	0.047315389	0.052496315	1.062995138	1.00625225978616e-05	0.163958743
Rasal1	0.05648441	0.097435897	0.005308367	0.008340684	1.725005128	1.0195022679052e-05	0.1661177
Cryz	0.680976051	0.780769231	0.019890956	0.023376576	1.146544332	1.02109499349983e-05	0.166377218
Birc6	1.10438319	0.85	0.028979076	0.027211936	0.769660393	1.02558010267762e-05	0.167108022
Rnf38	0.157252598	0.215384615	0.009008717	0.011782451	1.369672856	1.02795251046119e-05	0.167494582
Dgcr2	0.477180298	0.555769231	0.01625924	0.01907755	1.16469442	1.030528242375e-05	0.167914272
Srpk1	2.92046995	2.606410256	0.042317259	0.045641681	0.892462618	1.03896515461522e-05	0.169288982
Hnrnph3	1.418436512	1.236538462	0.028956651	0.033044985	0.871761585	1.04176498407587e-05	0.169745187
Gdpd1	0.093086308	0.144230769	0.006777012	0.010230563	1.549430545	1.04676825334258e-05	0.170560419
Runx3	0.014460009	0.03974359	0.002538218	0.005423463	2.748517628	1.04678155785965e-05	0.170562587
Hes1	0.99141437	1.192307692	0.030281936	0.04067806	1.202633055	1.05853386944869e-05	0.172477509
Ifnar1	0.227745142	0.292948718	0.010475901	0.013528648	1.286300621	1.06790214313512e-05	0.174003975
Scly	0.950745594	1.068589744	0.026135206	0.03018327	1.123949193	1.0808557604186e-05	0.176114638
Clu	0.124717578	0.177564103	0.008304314	0.01110302	1.423729562	1.08120821627864e-05	0.176172067
Tmigd1	0.023497515	0.051282051	0.003345186	0.005873392	2.182445759	1.08298062237028e-05	0.176460863
Arap2	0.099864437	0.151282051	0.007272904	0.010345455	1.514874115	1.08364291031454e-05	0.176568776
Nfkb1	0.270221419	0.357692308	0.013682362	0.018522679	1.323700798	1.08998308782921e-05	0.177601844
Slc35f5	0.393131496	0.482692308	0.013945357	0.01769534	1.227813882	1.09501778086924e-05	0.178422197
Slc30a4	0.133303208	0.183974359	0.008330074	0.010923527	1.380119513	1.09504601846815e-05	0.178426798
Galns	0.122006326	0.171794872	0.007763734	0.010338727	1.408081671	1.10232963111478e-05	0.17961359
Sardh	0.027112517	0.057051282	0.003737316	0.006409825	2.104241453	1.10371777763679e-05	0.179839775
Gdpd5	0.135110709	0.174358974	0.00976315	0.011042857	1.290489666	1.10824864651202e-05	0.180578034
Itsn1	0.361048351	0.451282051	0.01362337	0.017657712	1.249921376	1.1089009350226e-05	0.180684318
Emc8	3.225937641	2.891025641	0.045806146	0.049301774	0.896181502	1.10919006103736e-05	0.180731429
Rhox9	0.078174424	0.025641026	0.008179116	0.004487444	0.327997629	1.10982456260492e-05	0.180834814
Mfsd13a	0.546769092	0.63974359	0.016986231	0.020313329	1.170043441	1.11363014483739e-05	0.181454896
Rps6ka3	0.159511975	0.217307692	0.009069918	0.012053316	1.362328394	1.11445815190683e-05	0.181589811
Anapc5	2.179846362	1.953846154	0.034022887	0.039176429	0.896322873	1.11805754730651e-05	0.182176297
Ppp3ca	0.364211478	0.455128205	0.014152347	0.01841639	1.249626201	1.11879480605516e-05	0.182296426
Cdk1	3.592408495	3.291025641	0.058149582	0.071496198	0.916105628	1.13702727384708e-05	0.185267224
Wbp11	1.91278807	1.658974359	0.032811718	0.034091401	0.867306935	1.14015803647705e-05	0.18577735
Spats2l	0.098960687	0.140384615	0.007278487	0.009429713	1.418589744	1.14908884854987e-05	0.187232537
Snrpd3	6.533212833	6.075	0.068820606	0.076937657	0.929864089	1.15034460328122e-05	0.18743715
Arhgap28	0.154541347	0.206410256	0.009007252	0.011533892	1.335631279	1.15439957166049e-05	0.188097866
Preb	1.596475373	1.781410256	0.033545898	0.039091238	1.115839484	1.15900713390136e-05	0.188848622
Gins4	1.21644826	0.999358974	0.026591185	0.026368557	0.821538414	1.17701672098729e-05	0.191783105
Gxylt1	0.325350203	0.407051282	0.013175338	0.016703087	1.251117343	1.18476708522308e-05	0.193045949
Atp1b3	1.677812924	1.88525641	0.031428784	0.038315702	1.123639223	1.21501803433025e-05	0.197975039
Apc	0.335743335	0.409615385	0.013033439	0.01603406	1.220025365	1.21521131434233e-05	0.198006532
S100a13	0.511974695	0.650641026	0.018073065	0.02493886	1.270846063	1.22085503412104e-05	0.198926119
Ppp3cb	0.652056033	0.758333333	0.0187888	0.022615486	1.162987988	1.23095965564174e-05	0.200572566
Ptpn12	0.167193854	0.228205128	0.009108643	0.012213038	1.364913375	1.23348657997875e-05	0.200984303
Cdh1	1.361952101	1.548076923	0.03075133	0.037622266	1.136660329	1.23584925593017e-05	0.201369278
Mia3	0.527338455	0.619871795	0.016775585	0.020212356	1.175472393	1.23981489246053e-05	0.202015439
Ppp2r3a	0.074559422	0.115384615	0.005939638	0.008488283	1.547552448	1.24179014281626e-05	0.202337286
Gm6169	0.082693177	0.130128205	0.006195012	0.009260941	1.573626874	1.2521524852246e-05	0.204025726
Srrm1	3.00858563	2.68525641	0.042169364	0.045434572	0.892531156	1.25326018999275e-05	0.204206215
Lhx1	0.425214641	0.146153846	0.034471606	0.011660484	0.343717812	1.26377978997444e-05	0.205920279
Gpr107	0.296430185	0.368589744	0.012274676	0.015483588	1.24342851	1.26851025603891e-05	0.206691061
Snai3	0.029371893	0.006410256	0.004070077	0.002021241	0.218244576	1.27140938082297e-05	0.207163445
Ociad2	0.13601446	0.187179487	0.008285618	0.010907408	1.376173439	1.27339559926014e-05	0.207487079
Mtmr3	0.152733845	0.210897436	0.008436083	0.011463785	1.380816644	1.2826071157947e-05	0.208988003
Ghr	0.172164483	0.235897436	0.009189773	0.01251945	1.370186419	1.28609540105583e-05	0.209556385
Azin1	0.710347944	0.813461538	0.020510678	0.024237499	1.145159278	1.29936435702153e-05	0.211718428
Actl6a	2.267058292	1.962179487	0.0378183	0.038285147	0.86551788	1.3281224911549e-05	0.216404279
Hoxa7	0.017623136	0.042948718	0.002869708	0.005445651	2.437064431	1.3339816302816e-05	0.217358967
Mns1	0.830998644	0.656410256	0.024526984	0.025519357	0.789905328	1.34051493369899e-05	0.218423503
Sec23b	0.781744239	0.926282051	0.020700282	0.026705739	1.184891433	1.35184176140069e-05	0.220269097
Zranb2	1.607772255	1.369230769	0.030918514	0.031291314	0.851632291	1.35569698280384e-05	0.220897266
Arid1b	0.155896972	0.21025641	0.008637566	0.011381373	1.34868822	1.36008792992479e-05	0.221612727
H2afj	2.819249887	3.135897436	0.047562328	0.058864848	1.112316241	1.36389367632486e-05	0.222232836
Nup153	0.621328513	0.71474359	0.018759368	0.022176412	1.150347319	1.36654551955752e-05	0.222664927
Ppan	1.44735653	1.223076923	0.030282881	0.031624917	0.845041908	1.37392604213468e-05	0.223867509
Rtcb	1.981473113	1.732051282	0.03351418	0.03589748	0.87412303	1.38442006671976e-05	0.225577406
Tyro3	0.260280163	0.333333333	0.013574972	0.016997667	1.280671296	1.38964783705556e-05	0.226429219
Pum3	1.286488929	1.063461538	0.028743653	0.028782049	0.826638702	1.39491614761602e-05	0.227287637
Bend5	0.610935382	0.729487179	0.019545164	0.024567136	1.194049651	1.39891299169664e-05	0.227938883
Ndufb9	7.732489833	8.154487179	0.070310653	0.082372053	1.054574575	1.39955274732036e-05	0.228043125
Dscam	0.005874379	0.023076923	0.001624834	0.004013166	3.928402367	1.40350014500186e-05	0.228686314
Ppp1r16a	0.28739268	0.356410256	0.012288619	0.015387356	1.240150782	1.41150945512001e-05	0.229991351
Dtymk	5.004970628	4.657051282	0.051487638	0.056477591	0.930485237	1.43743287473348e-05	0.234215313
Heatr1	0.297785811	0.382051282	0.012449981	0.016601542	1.282973425	1.45338183742842e-05	0.236814037
Mdh2	7.289200181	6.730128205	0.085011307	0.101799131	0.923301328	1.45397510014204e-05	0.236910703
Tmed8	0.065521916	0.105128205	0.005672259	0.008280551	1.604473917	1.45945271303405e-05	0.237803225
Gmps	1.899231812	1.643589744	0.036892346	0.040604853	0.865397122	1.46508915420974e-05	0.238721627
Ddb1	2.874378671	3.155769231	0.039981681	0.050184886	1.097896134	1.47602825503537e-05	0.240504044
Fgf15	0.066425667	0.022435897	0.007498405	0.004359181	0.337759463	1.47639508523869e-05	0.240563815
Ctc1	0.218707637	0.274358974	0.010562602	0.012801749	1.254455393	1.48378879803503e-05	0.241768547
Hectd4	0.10347944	0.151282051	0.006991832	0.009773201	1.461952749	1.49689698731539e-05	0.243904395
Inpp1	0.101220063	0.045512821	0.008686045	0.00586888	0.449642285	1.49981365803024e-05	0.244379637
Rbm3	7.364211478	6.808974359	0.078603077	0.08804988	0.924603317	1.51224102562805e-05	0.246404553
Tmem200a	0.021238138	0.050641026	0.00313145	0.006183788	2.38443808	1.51284070535963e-05	0.246502265
Mcrip2	1.379575237	1.590384615	0.037043283	0.044680775	1.152807453	1.51397196364039e-05	0.246686592
Grb7	1.131495707	1.310897436	0.026588932	0.03454454	1.158552726	1.51745406570542e-05	0.247253965
Bcr	0.271125169	0.337820513	0.012172591	0.014996705	1.245994658	1.53261283333299e-05	0.249723935
Tmed6	0.153637596	0.210897436	0.009126847	0.012193762	1.372694193	1.53490104280662e-05	0.250096776
Taf4	0.132399458	0.179487179	0.008336588	0.010686529	1.355648902	1.5372698822171e-05	0.250482755
Serpinb1a	0.029371893	0.067307692	0.004217965	0.008456784	2.291568047	1.56455280870589e-05	0.254928235
Ube2h	0.281066426	0.362820513	0.011968245	0.015974813	1.290871053	1.56619445335726e-05	0.255195724
Ccdc86	1.044735653	0.848717949	0.025441837	0.026080832	0.812375787	1.57520418857525e-05	0.25666377
Trappc10	0.230004519	0.307692308	0.011033506	0.015178468	1.337766359	1.58324802410524e-05	0.257974433
Cdcp1	0.139177587	0.198717949	0.008199788	0.011513581	1.427801365	1.58392026017385e-05	0.258083967
Wwtr1	0.278355174	0.351282051	0.011962752	0.015595205	1.261992174	1.61328945639127e-05	0.262869384
Stk10	0.08811568	0.144230769	0.00651565	0.010508136	1.63683432	1.61911982055114e-05	0.263819384
Tnpo1	0.811116132	0.960897436	0.020608617	0.02708862	1.184660739	1.62662207170035e-05	0.2650418
Usp40	0.207410755	0.260897436	0.010403323	0.01277346	1.257878052	1.63108640695796e-05	0.265769219
Vcl	0.266606417	0.33974359	0.011422626	0.014899982	1.27432638	1.63429324714281e-05	0.266291742
H2-Q10	0.022593764	0.048717949	0.003286417	0.005673988	2.15625641	1.63715894619638e-05	0.266758679
Mrto4	3.145051966	2.812179487	0.045284524	0.049245423	0.894159943	1.63850303315034e-05	0.266977684
Lmbrd1	0.297785811	0.377564103	0.012548045	0.016330822	1.267904945	1.64566698178899e-05	0.268144978
Wfdc2	1.187980117	1.165384615	0.037379926	0.052750107	0.980979899	1.65122711931518e-05	0.269050947
Pitrm1	0.455490285	0.538461538	0.015478928	0.018713542	1.18215812	1.65284043295251e-05	0.26931382
Tmem140	0.097605061	0.147435897	0.007130899	0.010221349	1.510535375	1.66276055896997e-05	0.270930205
Shoc2	0.533212833	0.636538462	0.015997759	0.020286809	1.193779335	1.66568573922253e-05	0.271406834
Itga7	0.025756891	0.003205128	0.004417645	0.001431537	0.124437697	1.66602294390974e-05	0.271461778
2310057M21Rik	0.393131496	0.475641026	0.014448974	0.017920942	1.209877689	1.6773101238156e-05	0.273300912
Mmd	0.197469498	0.262179487	0.01039259	0.013629272	1.327696122	1.68537711430297e-05	0.274615347
Fam160b1	0.132851333	0.187179487	0.008515208	0.011204927	1.408939473	1.70064509311058e-05	0.277103111
Igf2bp2	1.845910529	2.084615385	0.032874811	0.041511144	1.129315507	1.70071266079995e-05	0.277114121
Trim6	0.633981021	0.736538462	0.0188075	0.023001503	1.161767367	1.70242023054529e-05	0.277392352
Ptpn13	0.250338906	0.321153846	0.011935219	0.015310554	1.282876284	1.70251151758057e-05	0.277407227
AU019823	0.271125169	0.33974359	0.012003595	0.015119137	1.253087607	1.70569447005592e-05	0.277925857
Patl1	0.219611387	0.275641026	0.010554121	0.013007266	1.255130843	1.71028919207032e-05	0.278674521
Slc5a1	0.001355626	0.012179487	0.000782317	0.002777989	8.984401709	1.71133266909738e-05	0.278844545
Traf4	1.188431993	1.342307692	0.02659542	0.031785978	1.129477918	1.75039290426149e-05	0.28520902
Pcyt1a	0.2394939	0.308974359	0.011117801	0.014439444	1.290113691	1.75065510255791e-05	0.285251742
Mfn2	0.233619521	0.296153846	0.011017673	0.013948465	1.267675941	1.75086944785438e-05	0.285286668
Ube2l6	0.099412562	0.149358974	0.007061982	0.010102177	1.502415501	1.75563073150504e-05	0.286062471
Dcun1d4	0.247175779	0.311538462	0.011197688	0.014289421	1.26039235	1.75729122610472e-05	0.286333032
Ago2	0.765024853	0.882051282	0.021169789	0.026112344	1.152970754	1.7759066553867e-05	0.28936623
Rpl37	41.22367826	43.45769231	0.428418868	0.526127445	1.054192497	1.7933022349807e-05	0.292200666
Bend7	0.234975147	0.298717949	0.011592255	0.014577224	1.271274655	1.79933804919922e-05	0.293184142
Kmo	0.070040669	0.11474359	0.005683851	0.00880289	1.638242349	1.8002649147216e-05	0.293335165
Sall2	0.112968821	0.167307692	0.007395845	0.010717057	1.481007692	1.80097074999153e-05	0.293450174
Fam91a1	0.493899684	0.596794872	0.016190432	0.02043289	1.20833216	1.80398087005138e-05	0.293940643
Vps28	1.769995481	1.976923077	0.034492504	0.041244523	1.116908545	1.84831201954254e-05	0.30116396
Hspd1	16.46046091	15.31538462	0.169681128	0.193323316	0.930434737	1.85559974846708e-05	0.302351423
Dnttip2	1.468594668	1.290384615	0.030949951	0.035687588	0.878652663	1.86482169534038e-05	0.303854047
Pax9	0.052417533	0.102564103	0.005459759	0.010606316	1.956675508	1.91450219800068e-05	0.311948988
Atp5g1	19.93492996	20.82307692	0.198730634	0.234447989	1.044552299	1.91928398000742e-05	0.312728132
Kmt2b	0.257117036	0.330128205	0.01122416	0.014775948	1.28396084	1.9260304435436e-05	0.3138274
Rps23	76.97740624	80.49615385	0.585127464	0.725724148	1.045711434	1.93577939335377e-05	0.315415894
Ablim1	0.154541347	0.207051282	0.008893129	0.011615358	1.339779202	1.94351223811252e-05	0.316675884
Clock	0.173520108	0.228205128	0.009321789	0.012009337	1.315150908	1.94653401374508e-05	0.317168252
Psmd2	2.65521916	2.405769231	0.040446126	0.047007749	0.90605298	1.95806747755647e-05	0.319047515
Aurkb	0.990962494	0.792307692	0.026384873	0.027043751	0.799533481	1.95909321165907e-05	0.319214648
Spryd7	0.317216448	0.41025641	0.011986472	0.016590869	1.293301191	1.98902778364306e-05	0.324092187
Tacc2	0.312697695	0.378846154	0.012812688	0.015457555	1.211541241	2.00473222829141e-05	0.326651069
Ces2b	0.071396295	0.11025641	0.006592047	0.008955131	1.544287569	2.01837347691117e-05	0.328873774
St14	0.229100768	0.282051282	0.010760916	0.012918819	1.231123249	2.02096912316995e-05	0.329296709
Cox7a2l	6.582919114	7.044871795	0.067176122	0.082668751	1.070174443	2.04286806412006e-05	0.332864922
Fam103a1	1.957523723	1.733974359	0.032786303	0.036003858	0.885799921	2.05258586037463e-05	0.33444834
Mycl	0.110257569	0.06025641	0.008149356	0.006796322	0.546505885	2.05988503551374e-05	0.335637668
Ppp2ca	3.680976051	3.908974359	0.050501815	0.055008049	1.061939634	2.07789726055637e-05	0.33857258
Natd1	0.162223226	0.221794872	0.008934553	0.012153978	1.367220199	2.08370047544211e-05	0.339518155
Rpl37a	42.47582467	44.5	0.38940522	0.486795426	1.047654762	2.10269848552259e-05	0.342613691
Vstm2b	0.037053773	0.069871795	0.00445058	0.007237224	1.885686366	2.10517007592417e-05	0.343016412
Eprn	0.238138274	0.142948718	0.014260594	0.01152652	0.600276115	2.10952585083129e-05	0.343726142
Arhgap18	0.409850881	0.485897436	0.015349044	0.018201139	1.185546886	2.11709795690214e-05	0.344959941
Bcas2	6.130140081	5.701923077	0.060744351	0.066923141	0.930145641	2.12928824543107e-05	0.346946227
Smc1a	1.603705377	1.380769231	0.032477808	0.035132349	0.860986844	2.13180625262174e-05	0.347356511
F2	0.247175779	0.318589744	0.011973519	0.015531315	1.288919749	2.15033548414472e-05	0.350375664
Rrp9	1.063714415	0.86474359	0.025599708	0.025923994	0.812947139	2.15657769413852e-05	0.351392769
Tspan6	1.322187076	1.155769231	0.03395936	0.039731236	0.874134418	2.16270877644221e-05	0.352391768
Zfp629	0.058291911	0.094230769	0.005299526	0.007671979	1.616532499	2.16616670553472e-05	0.352955203
Myl12a	7.9195662	7.492307692	0.090091789	0.116569955	0.946050264	2.16993015630672e-05	0.35356842
4932438A13Rik	0.224582015	0.292307692	0.010822785	0.014204504	1.301563226	2.17589353863169e-05	0.354540093
Nedd9	0.126525079	0.183333333	0.007809837	0.01120902	1.448988095	2.19918289544842e-05	0.358334861
Pik3cd	0.066877542	0.112179487	0.005574223	0.008870538	1.677386521	2.20764177505494e-05	0.359713151
Crb3	1.752824221	1.93525641	0.036467029	0.041854575	1.104078999	2.21053013189116e-05	0.36018378
Nat8	0.083145052	0.128205128	0.006466616	0.009388268	1.541945373	2.22261566544807e-05	0.362152997
Tex261	1.660189788	1.428205128	0.030381701	0.031334883	0.860266181	2.22378361449273e-05	0.362343302
H3f3a	17.50745594	16.48461538	0.216935564	0.273343277	0.94157686	2.25149927243295e-05	0.366859291
Cse1l	1.121554451	1.275	0.024896949	0.030301312	1.136815068	2.27277193399145e-05	0.370325459
Rsrc2	1.845910529	1.622435897	0.033624372	0.037073006	0.878935285	2.27691006273004e-05	0.370999726
C8a	0.00768188	0.024358974	0.001963342	0.004008303	3.170965309	2.27828007137484e-05	0.371222955
Mbtps1	0.6800723	0.780769231	0.019500566	0.023111231	1.148067979	2.27901564464098e-05	0.371342809
Fignl2	0.226841392	0.287820513	0.011072299	0.01442084	1.268818316	2.28453431068249e-05	0.372242021
Dhrs11	0.3601446	0.436538462	0.014420592	0.017674236	1.212119969	2.29540994443628e-05	0.374014096
Mapkapk3	0.051513782	0.023076923	0.005116085	0.004114348	0.447975709	2.2976302995708e-05	0.374375881
Rragc	0.874378671	1.012820513	0.024099668	0.029730894	1.158331677	2.30410266239978e-05	0.375430488
Golga7	1.515589697	1.328205128	0.028645215	0.031478894	0.876361941	2.30670019143031e-05	0.375853729
Atp8a1	0.143244465	0.201282051	0.008498996	0.011662609	1.405164604	2.3170545728546e-05	0.377540872
Gbf1	0.437415273	0.524358974	0.014898687	0.018396457	1.198766953	2.31889790263536e-05	0.377841224
Pdx1	0.062358789	0.098717949	0.00577744	0.008181603	1.583063917	2.31974825847214e-05	0.377979781
Zmym2	0.268413918	0.335897436	0.011492695	0.014706295	1.251415868	2.33829605509553e-05	0.381001959
Ddost	3.43199277	3.086538462	0.051073477	0.056170233	0.899342938	2.34603069127871e-05	0.382262241
F7	0.028468143	0.056410256	0.003536027	0.005913108	1.981522182	2.34889376824114e-05	0.382728751
Bambi	0.811116132	1.101282051	0.032173194	0.050130983	1.35773659	2.34947626159505e-05	0.382823662
Gpr39	0.051061907	0.082692308	0.005177657	0.007264125	1.619452008	2.34967990536875e-05	0.382856844
Eif3m	5.802530502	5.36025641	0.073968014	0.0924742	0.923779101	2.3505504412437e-05	0.382998689
E2f3	0.310438319	0.385897436	0.012441526	0.015962533	1.243072818	2.35652577494182e-05	0.38397231
Nup205	0.339358337	0.426282051	0.012959556	0.017104443	1.256141384	2.35969404633672e-05	0.384488548
Srek1ip1	1.059195662	1.212179487	0.025516698	0.031235059	1.144433961	2.36196470104928e-05	0.384858528
Arhgap11a	0.4003615	0.498717949	0.014514597	0.019129738	1.245669098	2.3718257552185e-05	0.386465289
Dbt	0.511070944	0.617948718	0.016489303	0.021404999	1.209125122	2.39271757968942e-05	0.389869402
Akr1a1	5.535924085	5.894871795	0.056885257	0.068033267	1.06483971	2.4116695847412e-05	0.392957442
Ddc	0.690465432	0.816666667	0.020055623	0.025821534	1.182777051	2.4234295612931e-05	0.394873613
Tex264	1.154089471	1.280769231	0.026976864	0.030745836	1.109765978	2.42447533899605e-05	0.395044012
Nabp2	2.150474469	1.917948718	0.03365606	0.03784621	0.89187235	2.42701383685199e-05	0.395457635
Atp6v0e2	0.093990059	0.136538462	0.007124203	0.009595298	1.452690459	2.44358617944173e-05	0.398157932
Nadk2	0.483506552	0.593589744	0.015932752	0.020860581	1.227676731	2.44801934893619e-05	0.398880273
Wnk2	0.137821961	0.196153846	0.008272104	0.01178849	1.423240858	2.45194661923833e-05	0.399520182
Abcb7	0.173971984	0.232051282	0.009017157	0.011996293	1.333842824	2.46504789111536e-05	0.401654903
Npl	3.321735201	3.862820513	0.08810769	0.112145165	1.162892368	2.47598673101949e-05	0.403437278
Fam234b	0.022593764	0.048717949	0.003223658	0.005745998	2.15625641	2.48205408465317e-05	0.404425893
Gng5	15.69679169	16.63076923	0.157581098	0.189026564	1.059501175	2.48384876661061e-05	0.404718318
Ube2g1	0.892453683	0.705128205	0.02313667	0.022601548	0.790100617	2.49736658012604e-05	0.406920911
Gm26619	0.014008134	0.037179487	0.002579273	0.005281643	2.654135649	2.5073698669735e-05	0.408550846
Arfgef2	0.166741979	0.225641026	0.009078697	0.012142392	1.353234661	2.52313252800564e-05	0.411119214
Trmt6	1.333935834	1.148717949	0.026983549	0.028773334	0.861149329	2.52752454844125e-05	0.41183485
Eif1b	1.916403073	1.712179487	0.032753661	0.037487456	0.893433908	2.52917254963479e-05	0.412103375
Zfp707	0.118391324	0.166666667	0.007357402	0.010030026	1.407760814	2.53702810750429e-05	0.41338336
Rad54l2	0.272932671	0.341666667	0.01169171	0.015023045	1.251834989	2.54134421610864e-05	0.414086627
2700081O15Rik	0.098056936	0.149358974	0.006820542	0.010343506	1.523186222	2.54470022353635e-05	0.414633454
Numb	0.178038861	0.237820513	0.009348972	0.012512532	1.335778667	2.56042449719445e-05	0.417195568
C1ql2	0.01536376	0.044230769	0.00283983	0.006346183	2.878902715	2.56337418613637e-05	0.41767619
Cluh	0.390872119	0.473076923	0.014887121	0.018438817	1.210311249	2.57727334980835e-05	0.41994092
Mcc	0.07953005	0.123717949	0.007002044	0.010120945	1.555612617	2.60744588696848e-05	0.424857233
Rnf144b	0.026208766	0.052564103	0.003685207	0.006072759	2.005592396	2.60920886266116e-05	0.425144492
Eif4ebp2	1.929055581	2.212820513	0.034409292	0.046228027	1.147100444	2.61805693516611e-05	0.426586197
Gpr137b	0.188431993	0.245512821	0.010409461	0.013404165	1.302925352	2.62347249936866e-05	0.427468609
Met	0.108901943	0.154487179	0.007354252	0.009929121	1.418589744	2.62560928681459e-05	0.427816777
Map4k4	0.552191595	0.66025641	0.018410643	0.023331793	1.195701666	2.63154992633132e-05	0.428784745
Hjurp	0.93673746	1.055128205	0.02396394	0.027693906	1.12638626	2.6338406754762e-05	0.429158
Kif22	0.917306823	0.732692308	0.025180729	0.025597357	0.798742895	2.64088897892956e-05	0.43030645
Fam120a	0.53637596	0.643589744	0.017212696	0.021838003	1.199885512	2.64751243656291e-05	0.431385676
Bahd1	0.093990059	0.139102564	0.006710762	0.009354391	1.479971031	2.65227164352066e-05	0.432161142
Mob1b	0.258020786	0.332692308	0.011068097	0.014683112	1.289401186	2.6576392597468e-05	0.433035741
Brwd3	0.333935834	0.415384615	0.013209974	0.016951208	1.243905486	2.66405277410954e-05	0.434080759
Prkcz	0.317668324	0.391025641	0.012733249	0.016011202	1.230924244	2.69628002565842e-05	0.439331867
Nme1	15.73655671	14.86410256	0.117968194	0.134620667	0.944558765	2.69768530513601e-05	0.439560844
Map4k3	0.133303208	0.187179487	0.007979361	0.011057169	1.404163407	2.70600115481809e-05	0.440915828
Mgarp	0.100316313	0.066666667	0.00901386	0.011876922	0.664564565	2.72022623064318e-05	0.443233662
Svip	0.098508812	0.144871795	0.007009659	0.009877021	1.470648083	2.72025366380688e-05	0.443238132
Creb3l2	0.148666968	0.187820513	0.009373368	0.010919182	1.263364118	2.73534339433661e-05	0.445696853
Ptgr2	0.352914596	0.441025641	0.013172437	0.017117082	1.249666765	2.74365209378367e-05	0.447050672
Gng3	0.114324446	0.053846154	0.008857788	0.006199645	0.470994223	2.74535024300793e-05	0.447327369
Plcb3	0.149118843	0.199358974	0.008513397	0.011124934	1.336913364	2.75306986925326e-05	0.448585204
Cenps	1.165838229	0.962179487	0.027149277	0.027926841	0.82531132	2.77679874517047e-05	0.452451588
Tomm6	0.64075915	0.733974359	0.018599315	0.022162859	1.145476203	2.78106873756145e-05	0.45314734
Yipf2	0.2394939	0.304487179	0.010724999	0.013877413	1.2713776	2.81262126798356e-05	0.458288509
Stip1	3.19159512	2.867948718	0.046972531	0.050745651	0.898594154	2.81371805374873e-05	0.45846722
Npat	0.279258925	0.342948718	0.011987358	0.014643711	1.228067173	2.81565866845175e-05	0.458783423
Cdkn1c	2.331676457	3.704487179	0.096789197	0.248869393	1.588765529	2.8189778079667e-05	0.459324244
Mink1	0.147311342	0.201923077	0.008358241	0.011279004	1.370723218	2.84411501495471e-05	0.463420101
Txndc16	0.056936286	0.098076923	0.005248118	0.008506754	1.72257326	2.85935832876973e-05	0.465903846
Ankfy1	0.248983281	0.319230769	0.011087829	0.014495557	1.282137373	2.86772436209525e-05	0.467267008
Pex26	0.092634433	0.137820513	0.006612013	0.009366555	1.487789243	2.87634337951642e-05	0.46867139
Fgf3	0.215092634	0.094871795	0.017986293	0.012266788	0.441074122	2.88900940916324e-05	0.470735193
Crkl	0.32760958	0.404487179	0.012667332	0.016219076	1.234662246	2.89878374041869e-05	0.472327823
Dmac1	1.951649345	2.16025641	0.031267647	0.039098995	1.106887575	2.90268866639442e-05	0.472964091
Klhl21	0.268413918	0.344871795	0.011563576	0.015475594	1.284850643	2.91508741292129e-05	0.474984343
Fgfr4	0.15137822	0.203846154	0.008626594	0.011347744	1.346601607	2.92319191300546e-05	0.47630489
Erlin1	0.27202892	0.344230769	0.011683757	0.015040229	1.265419755	2.93673863990386e-05	0.478512194
Ppp2r2c	0.028920018	0.007051282	0.004338727	0.002477048	0.243820112	2.95626361384589e-05	0.481693593
Yrdc	1.373700859	1.505128205	0.031005616	0.034626241	1.09567392	2.96668083624971e-05	0.483390975
Slc17a4	0.006326254	0.022435897	0.001685787	0.003858845	3.546474359	2.97293359448204e-05	0.4844098
Yap1	0.784907366	0.908974359	0.020531996	0.025705889	1.158065778	2.97755637033655e-05	0.485163035
Hsbp1	4.870763669	5.21474359	0.061350899	0.070718996	1.070621353	2.9807729620989e-05	0.485687146
Rbm7	1.442385901	1.240384615	0.028770428	0.030367939	0.859953369	2.98548191964671e-05	0.486454424
Xaf1	0.158608224	0.226282051	0.009854025	0.014035823	1.426672876	2.9859116364578e-05	0.486524442
Pkp2	0.37550836	0.458333333	0.013893822	0.017669284	1.220567589	2.99462604752049e-05	0.487944368
Ndufa13	6.250338906	6.672435897	0.069960661	0.085602839	1.067531857	3.0076714244012e-05	0.490069982
Srrt	1.250790782	1.064102564	0.02665445	0.028356558	0.850743849	3.02043396735736e-05	0.492149511
Isl1	0.117035698	0.206410256	0.009509671	0.017319605	1.763652114	3.02861902695996e-05	0.493483184
Mul1	0.412110258	0.496794872	0.014562902	0.018294585	1.205490188	3.03209564157636e-05	0.494049664
Slc37a4	0.266606417	0.328846154	0.012116892	0.014822041	1.23345176	3.06980775677749e-05	0.500194476
Ppa2	0.972435608	0.817948718	0.023158357	0.025458554	0.841134067	3.07019134430327e-05	0.500256978
Igsf9	0.19249887	0.268589744	0.010580476	0.015422389	1.395279583	3.08370372993343e-05	0.502458686
Gsc	0.054225034	0.013461538	0.007501913	0.003187977	0.248253205	3.09313695825391e-05	0.503995736
BC017158	0.134206959	0.18525641	0.008099613	0.010871865	1.380378572	3.09441937103937e-05	0.504204692
Papd7	0.266606417	0.347435897	0.011440496	0.015518454	1.303179053	3.10219754556757e-05	0.505472068
Sesn3	0.272480795	0.343589744	0.013073747	0.016295802	1.260968661	3.12020349414636e-05	0.508405957
Cks1b	12.57749661	11.67884615	0.110513754	0.113955465	0.928550928	3.14710313663413e-05	0.512788985
Pla2g7	0.028920018	0.070512821	0.003839125	0.008750952	2.438201122	3.1563642755464e-05	0.514297995
Pla1a	0.201536376	0.283333333	0.010248181	0.015559164	1.405866966	3.16526067660992e-05	0.515747575
Polr2h	3.45594216	3.074358974	0.049904026	0.050308559	0.889586351	3.16877425313346e-05	0.516320077
1110065P20Rik	0.917758699	1.051923077	0.022422053	0.027586316	1.146186986	3.17487718680438e-05	0.517314489
Uba1	1.518300949	1.687179487	0.029536331	0.035012301	1.111228632	3.21265917608489e-05	0.523470686
Ppip5k2	0.369182106	0.443589744	0.0137343	0.016977931	1.201547249	3.22591596532594e-05	0.525630747
Apool	0.490736557	0.578846154	0.01652693	0.020562455	1.179545616	3.24452760451212e-05	0.528663328
Decr2	0.265702666	0.325641026	0.011485624	0.013969047	1.225584336	3.25338200058439e-05	0.530106063
Zar1	0.03253502	0.064102564	0.004183111	0.007012318	1.970263533	3.27297761335077e-05	0.533298972
Scml4	0.017623136	0.038461538	0.003008713	0.004954203	2.182445759	3.28395461498632e-05	0.535087565
Sfn	0.333935834	0.175641026	0.021874126	0.013810673	0.525972381	3.35680593588417e-05	0.546957959
Fam107b	0.474017171	0.567307692	0.017114111	0.021506905	1.196808316	3.40400918634326e-05	0.554649257
Kitl	0.482602802	0.606410256	0.023119783	0.029831629	1.256541102	3.40714518657723e-05	0.555160237
Kctd2	0.136918211	0.186538462	0.00817959	0.010819858	1.362407972	3.41512929345163e-05	0.556461167
Traf6	0.091730682	0.136538462	0.006555678	0.009378591	1.488471012	3.41739157323738e-05	0.556829783
Acot3	0.077722549	0.118589744	0.006240427	0.008863404	1.525808736	3.42077578381563e-05	0.557381206
Bbs7	0.130140081	0.179487179	0.007990159	0.010763206	1.379184473	3.44371739079899e-05	0.561119312
Mtrr	0.173971984	0.223076923	0.009609393	0.011830137	1.282257742	3.44494603387935e-05	0.561319507
Phax	1.947582467	1.743589744	0.032428929	0.036966497	0.895258492	3.45860061553849e-05	0.563544384
Enpp2	0.206507004	0.269871795	0.010909674	0.014358196	1.30684088	3.47187142466142e-05	0.56570673
B3galt5	0.018978762	0.042307692	0.002970798	0.005256832	2.229212454	3.50524351142813e-05	0.571144378
Pigg	0.065070041	0.1	0.005547181	0.007758633	1.536805556	3.51293316214266e-05	0.572397329
Ube3b	0.25576141	0.320512821	0.011409534	0.014505772	1.253171152	3.53048176509354e-05	0.575256699
Ndst2	0.089019431	0.135897436	0.006254021	0.009274379	1.526604191	3.55599268456947e-05	0.579413448
Gm29666	0.077270673	0.116025641	0.006160615	0.008603004	1.501548208	3.55683459402609e-05	0.579550629
Nup37	1.373248983	1.180128205	0.029311341	0.031871087	0.859369437	3.56040512732505e-05	0.580132411
Ntm	0.024401265	0.055769231	0.003462346	0.007086927	2.285505698	3.57578719516386e-05	0.582638766
Taco1	0.10438319	0.144230769	0.007328274	0.009392408	1.381743257	3.5766615700847e-05	0.582781236
2010111I01Rik	0.188431993	0.107692308	0.012148223	0.009334434	0.57151817	3.58124547710133e-05	0.583528138
Thap12	0.374604609	0.456410256	0.013622848	0.017526104	1.218378646	3.5894546306769e-05	0.584865738
Mapre1	3.197921374	2.875	0.044014596	0.047566325	0.899021478	3.59687719954474e-05	0.586075171
4732463B04Rik	0.027564392	0.055769231	0.00370838	0.006287601	2.023234552	3.62053155453925e-05	0.589929411
Prrc2c	2.678264799	2.332692308	0.045618214	0.046000608	0.870971499	3.63234949220153e-05	0.591855026
Ankra2	0.333032083	0.399358974	0.013111672	0.015761762	1.199160665	3.64484769836518e-05	0.593891484
Nrg4	0.051513782	0.086538462	0.005116085	0.00772989	1.679908907	3.64864604725102e-05	0.594510387
Nkd1	0.574333484	0.73525641	0.022303252	0.032314877	1.280190744	3.66016951401531e-05	0.596388021
Pcbp1	7.267962042	7.71025641	0.084971872	0.093252381	1.060855349	3.67134928799377e-05	0.598209653
Nrp1	0.137370086	0.216025641	0.009154518	0.01504093	1.572581393	3.67186985676962e-05	0.598294474
Ipo7	1.018075011	1.153846154	0.024587226	0.029601533	1.133360647	3.67653243667565e-05	0.599054195
Zmpste24	0.609127881	0.696153846	0.01869513	0.02185815	1.142869779	3.69639813898775e-05	0.602291113
AC078895.1	0.013556258	0	0.002984191	0	0	3.69690933957114e-05	0.602374408
Ankrd28	0.154089471	0.21025641	0.008557253	0.011631515	1.36450861	3.71535732784347e-05	0.605380323
Smim26	0.567555355	0.657051282	0.018096887	0.021626918	1.157686694	3.76551296803795e-05	0.613552683
Tmx3	0.266606417	0.325	0.01184407	0.014284136	1.219025424	3.79593751255854e-05	0.618510058
Rnf25	0.321283326	0.398076923	0.012627634	0.016395897	1.239021422	3.79979345393803e-05	0.619138345
Selenom	0.902846814	0.749358974	0.025262716	0.026740182	0.829995701	3.80459347778937e-05	0.619920461
Dvl3	0.2394939	0.303846154	0.010781989	0.01387161	1.268701016	3.82426611108923e-05	0.62312592
Stxbp3	0.203343877	0.257051282	0.010488362	0.013108786	1.264121083	3.83070780240706e-05	0.624175529
Sufu	0.209670131	0.273717949	0.010194201	0.013543836	1.305469441	3.83526042130598e-05	0.624917333
Glb1	0.32851333	0.394230769	0.013650697	0.016555046	1.200044969	3.84033719488232e-05	0.625744543
Casc4	0.369182106	0.436538462	0.013999472	0.016717788	1.18244751	3.86281245228914e-05	0.629406661
Thnsl2	0.33529146	0.437179487	0.014186719	0.019553279	1.303878983	3.87106992073226e-05	0.630752133
Chml	0.086760054	0.127564103	0.006476729	0.00901414	1.470309161	3.8737078555759e-05	0.631181958
Ppp1r12c	0.199728875	0.246794872	0.010184244	0.012166236	1.235649437	3.87451921111205e-05	0.63131416
Ttc17	0.06416629	0.1	0.005625047	0.008019236	1.558450704	3.90943713119223e-05	0.637003686
Rab26os	0.153185721	0.2	0.00925252	0.011499333	1.30560472	3.91972129351131e-05	0.638679388
Gss	0.384997741	0.475	0.014701304	0.019097766	1.233773474	3.94092004004315e-05	0.642133511
Mlf2	5.422503389	5.019230769	0.060314789	0.067513524	0.925629808	3.94493963239329e-05	0.642788464
Acaca	0.179394487	0.234615385	0.009326304	0.012168716	1.307818252	3.97523956613826e-05	0.647725535
Psmc1	2.205603254	1.954487179	0.037422667	0.04113771	0.886146308	3.98701384447282e-05	0.649644036
Nr1h3	0.046995029	0.082051282	0.004677748	0.007408855	1.745956607	3.99627782672369e-05	0.651153509
Top2a	2.909173068	2.676282051	0.048660031	0.060383154	0.919945974	4.00787457857191e-05	0.653043084
Pgrmc2	0.907817442	1.022435897	0.023324814	0.027357472	1.126257163	4.01309783026759e-05	0.65389416
Mcee	1.09579756	1.217307692	0.025382027	0.029098989	1.110887391	4.01502719333449e-05	0.654208531
Rfwd3	0.624943516	0.716025641	0.018715921	0.02207549	1.145744572	4.03050223986666e-05	0.656730035
Togaram1	0.296430185	0.375641026	0.011937183	0.015783595	1.267215838	4.03873000955849e-05	0.658070668
Mprip	0.566199729	0.656410256	0.017906246	0.021438958	1.159326335	4.04528193153877e-05	0.659138238
Marf1	0.512878446	0.36474359	0.018530429	0.016640671	0.71116966	4.04616931333959e-05	0.659282828
Paox	0.24807953	0.312179487	0.011261445	0.014466389	1.258384709	4.05841422672674e-05	0.661278014
Kif3b	0.101671939	0.147435897	0.00700381	0.009852653	1.45011396	4.06453002348975e-05	0.662274522
Cat	0.70402169	0.797435897	0.019561456	0.022905419	1.132686548	4.07116990741076e-05	0.663356425
Hira	0.320831451	0.4	0.012769539	0.01670158	1.246760563	4.07747695763997e-05	0.664384095
Tbc1d20	0.326705829	0.404487179	0.012400927	0.015989285	1.238077632	4.07939068301102e-05	0.664695918
Cox19	1.082693177	1.226282051	0.024364338	0.029643491	1.132621945	4.08619803075817e-05	0.665805107
Gcn1l1	0.652507908	0.748076923	0.018699953	0.022360443	1.146464149	4.12615600192986e-05	0.672315859
Cln3	0.224582015	0.292948718	0.010418866	0.014123435	1.304417531	4.13631094891039e-05	0.673970506
Cyp2d26	0.071396295	0.116025641	0.005835926	0.009113593	1.625093314	4.13883233176833e-05	0.67438134
Sumf1	0.294170809	0.360897436	0.012340679	0.015493594	1.226829532	4.15512908524636e-05	0.677036733
Acsl4	0.260280163	0.322435897	0.011559305	0.014520945	1.238803196	4.1551349051596e-05	0.677037681
Gen1	0.19249887	0.251282051	0.009860936	0.012944256	1.305368966	4.16405452785754e-05	0.678491045
Epc2	0.254857659	0.321794872	0.011400769	0.014656853	1.262645481	4.17868549844094e-05	0.680875015
Plxna2	0.186624492	0.241666667	0.010286077	0.01301386	1.294935432	4.17936840371558e-05	0.680986288
Spag5	0.203795752	0.252564103	0.01047465	0.012606184	1.239300131	4.19170966129105e-05	0.682997172
Mrps36	3.616809761	3.898076923	0.044092834	0.054669592	1.077766646	4.20675263260161e-05	0.685448274
Uap1l1	0.876186173	1.023717949	0.028514277	0.035157499	1.168379485	4.23183123619946e-05	0.689534582
Myrf	0.102575689	0.146794872	0.00747767	0.010207143	1.431088332	4.23699701616994e-05	0.690376294
Sirpa	0.107998192	0.161538462	0.007443074	0.011056215	1.495751529	4.24101793242434e-05	0.691031462
Ube2d3	8.83235427	8.321794872	0.079124198	0.087439249	0.942194416	4.24917016835946e-05	0.692359787
Sirt7	0.226389516	0.28525641	0.010361811	0.013235809	1.260024822	4.28050042481812e-05	0.697464739
Rpa2	1.635788522	1.398076923	0.032756501	0.033953747	0.854680727	4.3009086620444e-05	0.700790057
Nxn	0.366470854	0.461538462	0.014546317	0.019488495	1.259413829	4.30107724162413e-05	0.700817526
Ireb2	0.521915951	0.618589744	0.016272361	0.0204397	1.18522866	4.30117391440636e-05	0.700833278
Mrpl4	1.778129236	1.597435897	0.030123748	0.034633548	0.898380087	4.30786061172351e-05	0.701922808
Rpf2	1.662901039	1.433974359	0.034351842	0.037264302	0.86233295	4.30865512308825e-05	0.702052266
Actn4	2.149570718	2.394230769	0.035495315	0.044103228	1.113818098	4.31573378828986e-05	0.703205663
Rfk	0.763669227	0.882692308	0.020088344	0.025176248	1.15585685	4.31878513467506e-05	0.70370285
Rpl23a	59.88206055	62.41282051	0.333234035	0.439932337	1.042262406	4.33040195314213e-05	0.705595694
Foxm1	0.23181202	0.295512821	0.010848215	0.01403064	1.274795072	4.36223908384147e-05	0.710783236
Fgb	1.688206055	2.032692308	0.050840653	0.066698318	1.204054624	4.36468268424334e-05	0.711181397
Lpar6	0.673746046	0.791025641	0.020939995	0.026716145	1.174070921	4.36985975072835e-05	0.712024948
Trio	0.295074559	0.374358974	0.012413478	0.016440727	1.268692818	4.41178466429525e-05	0.718856193
Epm2aip1	0.134658834	0.178846154	0.008502363	0.010789121	1.328142747	4.42866673893386e-05	0.721606958
Wdr34	0.120198825	0.163461538	0.008285217	0.010982052	1.359926258	4.46146219602825e-05	0.72695065
Mrpl54	5.609579756	6.002564103	0.062856843	0.076168954	1.070055934	4.47189632329698e-05	0.728650787
Slc16a13	0.765476728	0.899358974	0.021196162	0.027168833	1.174900478	4.51160402723498e-05	0.73512076
Ccdc62	0.032083145	0.062820513	0.003906981	0.006781413	1.958053449	4.55143169922971e-05	0.741610281
Tstd2	0.196113873	0.249358974	0.009870162	0.012466949	1.271500945	4.55676026162199e-05	0.742478517
Limd2	1.965657479	1.782051282	0.038381878	0.046822601	0.906592986	4.56833147881633e-05	0.744363931
Fus	3.754179846	3.443589744	0.051035983	0.057685993	0.917268188	4.58743285700872e-05	0.74747631
Psmg2	1.195661997	1.030769231	0.025552831	0.028319801	0.862090819	4.58834706419756e-05	0.747625271
Cntrob	0.048350655	0.078846154	0.004864303	0.007003875	1.630715313	4.5894894217111e-05	0.747811406
Dennd1b	0.148666968	0.200641026	0.008310592	0.01111014	1.349600577	4.60736168640561e-05	0.750723513
Pex5	0.369633981	0.453846154	0.013676626	0.017568763	1.227825842	4.65600901140429e-05	0.758650108
Tsfm	1.419792137	1.224358974	0.028258577	0.030372126	0.862350863	4.69303982250313e-05	0.764683909
Chmp2a	2.47220967	2.708333333	0.042576035	0.050230516	1.09551118	4.69725840556732e-05	0.765371285
Arxes2	0.503389065	0.588461538	0.016906762	0.020815754	1.168999448	4.69809448833318e-05	0.765507516
Iffo2	0.050610032	0.021794872	0.005315909	0.00411883	0.430643315	4.70960028505274e-05	0.76738227
Ssh2	0.11206507	0.156410256	0.007402058	0.009889022	1.395709264	4.71713038993159e-05	0.768609226
Denr	3.893357433	3.544871795	0.050181366	0.053105632	0.910492257	4.73129032579146e-05	0.770916446
Ckb	0.528242205	0.307692308	0.024852531	0.016576883	0.582483385	4.73562717907668e-05	0.771623093
Nhsl2	0.016719385	0.036538462	0.003011044	0.004921937	2.18539501	4.74599057703469e-05	0.773311705
Gata2	0.115680072	0.167307692	0.008090091	0.011277882	1.446296575	4.77683584253502e-05	0.778337632
Sptlc2	0.715770447	0.817948718	0.019970138	0.024012353	1.142752849	4.7831346266334e-05	0.779363956
Dusp5	0.136466335	0.195512821	0.008220364	0.011882147	1.432681695	4.81543104451902e-05	0.784626334
Plscr1	1.214188884	1.36025641	0.030267218	0.035963501	1.120300497	4.82750506304535e-05	0.786593675
Nf2	0.251694532	0.318589744	0.011225122	0.014659685	1.265779358	4.8676649854865e-05	0.793137333
Plg	0.062358789	0.099358974	0.005706284	0.00830139	1.593343553	4.88817960144654e-05	0.796479984
Eme2	0.031179394	0.058333333	0.003857691	0.006140158	1.87089372	4.89003415344349e-05	0.796782165
Pip4k2c	0.324446453	0.396153846	0.012903519	0.016262221	1.22101457	4.89111643635254e-05	0.796958512
Flii	0.233167646	0.291666667	0.010787835	0.013606975	1.250888243	4.89207151832787e-05	0.797114133
Ly6a	0.020334388	0.025641026	0.003384854	0.023110798	1.260968661	4.897083013341e-05	0.797930706
Slc28a2	0.159511975	0.222435897	0.009137238	0.012981008	1.394477737	4.8997277924653e-05	0.798361647
Scp2	2.764121103	2.992948718	0.044041416	0.050754259	1.082784946	4.91044606987554e-05	0.800108083
Pitpnm2	0.065070041	0.103846154	0.005473032	0.008191134	1.595913462	4.92529812279456e-05	0.802528076
Rab20	0.643018527	0.745512821	0.020243264	0.024534687	1.159395553	4.97041520552575e-05	0.809879454
Frs3	0.067329417	0.105128205	0.005734379	0.008280551	1.561400792	4.97421789294071e-05	0.810499063
Tab3	0.177586986	0.237820513	0.009187583	0.012512532	1.339177595	4.98769136510013e-05	0.812694431
Gopc	0.266606417	0.33525641	0.011740127	0.014951291	1.257495654	5.0323280948361e-05	0.81996754
Efnb3	0.083596927	0.121794872	0.006542513	0.008905013	1.456930007	5.0357221111666e-05	0.820520561
Zxdb	0.08811568	0.127564103	0.006639877	0.00901414	1.44768902	5.05338599330824e-05	0.823398714
Ctsd	1.770899232	1.993589744	0.036002053	0.045287159	1.125749962	5.11450597021414e-05	0.833357603
Fkbp2	3.206055129	3.453846154	0.043937317	0.052214795	1.077288448	5.11737162071578e-05	0.833824532
Hsd17b10	2.259376412	2.062179487	0.040995916	0.050085733	0.912720641	5.12363652793835e-05	0.834845336
Slc25a44	0.290103931	0.351923077	0.012474522	0.015279535	1.213093098	5.1328498410053e-05	0.836346553
Josd2	0.460009038	0.542307692	0.015733169	0.019419967	1.178906604	5.15035868717631e-05	0.839199444
Casp3	0.473113421	0.351282051	0.017906808	0.017718152	0.742490143	5.17600208867229e-05	0.84337778
Wrb	0.4405784	0.319230769	0.016204736	0.015215203	0.724571992	5.19205468241099e-05	0.84599339
Gtf3a	1.437867149	1.207051282	0.02988766	0.029019679	0.83947344	5.19462392456524e-05	0.846412022
Sdf2l1	1.660189788	1.466025641	0.033103952	0.037588398	0.883047018	5.20019518798256e-05	0.847319804
Ctdspl	0.198373249	0.256410256	0.009963146	0.012879586	1.292564687	5.21440759287147e-05	0.849635573
Notum	0.03253502	0.060897436	0.004279667	0.006882856	1.871750356	5.22372347559444e-05	0.851153503
Parm1	0.145051966	0.21474359	0.009333507	0.013768727	1.480459701	5.2426478489673e-05	0.854237041
Anks1	0.060099413	0.094230769	0.005404992	0.00777843	1.56791498	5.27212958172235e-05	0.859040794
Agtrap	0.624943516	0.48525641	0.019338629	0.019488164	0.776480431	5.27435958485745e-05	0.859404151
Pld1	0.018526887	0.041025641	0.002937519	0.005184637	2.21438399	5.30504685133952e-05	0.864404334
Fam13a	0.079078174	0.128205128	0.007047969	0.011332915	1.621245421	5.32632137029107e-05	0.867870804
Bcar1	0.46362404	0.537820513	0.01593066	0.019062679	1.160035862	5.33753029258483e-05	0.869697186
Rab22a	0.460460913	0.546794872	0.015432168	0.019307172	1.187494653	5.35750324512749e-05	0.872951579
Tm9sf3	1.442837777	1.594871795	0.030373484	0.035074578	1.105371526	5.3718380662329e-05	0.875287295
Dyrk2	0.238590149	0.300641026	0.010715053	0.013752867	1.260073087	5.38252738271946e-05	0.877029012
Tmem127	0.169905106	0.221794872	0.008881278	0.011493235	1.305404392	5.3923508799223e-05	0.878629652
Ppfibp1	0.339358337	0.407051282	0.0134697	0.016405026	1.199473352	5.39659209064973e-05	0.879320715
Kpna2	0.478084049	0.342948718	0.017978177	0.016616705	0.717339804	5.40833005809701e-05	0.8812333
Tmem8	0.156800723	0.216025641	0.008771042	0.012136041	1.377708195	5.41807466385173e-05	0.882821086
Tmcc1	0.293718934	0.358333333	0.012485402	0.015478684	1.219987179	5.42152043420976e-05	0.88338254
Samd8	0.31224582	0.38525641	0.012503023	0.015959585	1.233824075	5.44231868476464e-05	0.886771406
Sigmar1	1.832806146	1.633974359	0.03278048	0.037047403	0.891515103	5.47116821901733e-05	0.89147215
Mrpl28	4.513330321	4.203846154	0.049550531	0.056067141	0.931428868	5.47607134479088e-05	0.892271065
Zbtb16	0.074559422	0.116666667	0.006075654	0.009130886	1.564747475	5.50544998210281e-05	0.89705802
Myl3	0.074107546	0.090384615	0.009543537	0.008561235	1.219641182	5.51932027602292e-05	0.899318046
Mogat2	3.173520108	3.512820513	0.053332125	0.065693326	1.106916103	5.52005875914932e-05	0.899438374
Maml1	0.116131948	0.159615385	0.007524495	0.010001064	1.374431308	5.53065643259371e-05	0.901165159
Socs2	0.451423407	0.371153846	0.019607841	0.023838816	0.822185647	5.5536451276159e-05	0.904910937
Plekhg3	0.361048351	0.432051282	0.014095047	0.017143762	1.196657681	5.55408281980548e-05	0.904982255
Ppp4c	3.35924085	3.069871795	0.043595098	0.047056864	0.913858795	5.5620539719588e-05	0.906281074
Mapk6	0.524175328	0.621153846	0.016729006	0.02116162	1.185011605	5.57451232474313e-05	0.908311038
Twist1	0.07953005	0.128846154	0.006580933	0.010479804	1.620093969	5.62496796546152e-05	0.91653228
Ubiad1	0.306371441	0.369230769	0.01324132	0.016137167	1.205173587	5.63811730150941e-05	0.918674833
Mrpl41	1.884319928	2.119230769	0.035376829	0.04460049	1.124666113	5.63903053241569e-05	0.918823635
Dhx36	0.526886579	0.609615385	0.017041708	0.020451715	1.157014448	5.74006154958981e-05	0.935285629
Cpb2	0.004970628	0.019230769	0.001495309	0.003594504	3.868881119	5.75282587898518e-05	0.937365449
Cdh3	0.192046995	0.254487179	0.009602579	0.01304663	1.325129713	5.75532896466092e-05	0.937773302
Irak1	0.288748305	0.36474359	0.012199119	0.01629107	1.263188676	5.81205935632588e-05	0.947016952
Proser1	0.327157704	0.395512821	0.013370725	0.016510534	1.208936287	5.84066805244712e-05	0.951678452
Ice1	0.359692725	0.433974359	0.014001707	0.017386702	1.206514141	5.85642297343841e-05	0.954245559
Arl6ip1	9.568459105	9.05	0.098122702	0.119269175	0.945815821	5.9559529532271e-05	0.970462974
Cldnd1	1.118843199	0.951282051	0.026002431	0.028114149	0.850237148	5.96487419182669e-05	0.971916601
Actr3	2.637596023	2.38974359	0.038424333	0.043627459	0.906030934	6.00218174967132e-05	0.977995494
Rnf4	1.267510167	1.407051282	0.026699718	0.031325456	1.110090726	6.02829706431422e-05	0.982250724
Mcoln1	0.234975147	0.288461538	0.011124641	0.013484046	1.22762574	6.04775970147653e-05	0.985421966
Sema4d	0.095345685	0.142948718	0.006686854	0.009832448	1.499267833	6.06805129854943e-05	0.988728279
Fmnl2	0.154993222	0.210897436	0.008808776	0.012058126	1.360688121	6.11054116502611e-05	0.995651577
Npbwr1	0.000451875	0	0.000451875	0	0	0.401435542	1
Alkal1	0.001355626	0	0.000782317	0	0	0.145862617	1
Prdm14	0	0.002564103	0	0.001569346	Inf	0.039094793	1
Gdap1	0.000451875	0	0.000451875	0	0	0.401435542	1
Adgrb3	0.000451875	0	0.000451875	0	0	0.401435542	1
Khdrbs2	0.000903751	0	0.000638904	0	0	0.23516916	1
Cavin2	0.002259376	0	0.00100951	0	0	0.060360037	1
Ica1l	0.001807501	0	0.000903138	0	0	0.093036003	1
Gm39653	0.000451875	0	0.000451875	0	0	0.401435542	1
Slc11a1	0.004066878	0	0.001496543	0	0	0.017465526	1
Cryba2	0.000903751	0	0.000638904	0	0	0.23516916	1
Dock10	0.000451875	0	0.000451875	0	0	0.401435542	1
Col4a4	0.000903751	0	0.000638904	0	0	0.23516916	1
Gm28626	0.001355626	0	0.000782317	0	0	0.145862617	1
Inpp5d	0	0.000641026	0	0.000641026	Inf	0.233847005	1
Gm28723	0.000451875	0	0.000451875	0	0	0.401435542	1
Pdcd1	0	0.001282051	0	0.000906256	Inf	0.092136143	1
Gm15389	0.000903751	0	0.000638904	0	0	0.23516916	1
Dpp10	0	0.000641026	0	0.000641026	Inf	0.233847005	1
Prelp	0.000451875	0	0.000451875	0	0	0.401435542	1
Chit1	0	0.000641026	0	0.000641026	Inf	0.233847005	1
Mybph	0	0.000641026	0	0.000641026	Inf	0.233847005	1
Platr1	0.000451875	0	0.000451875	0	0	0.401435542	1
Gm15445	0.001355626	0	0.000782317	0	0	0.145862617	1
Gm47985	0.002711252	0	0.001105612	0	0	0.03961585	1
Gm8947	0	0.001282051	0	0.000906256	Inf	0.092136143	1
Mr1	0.000903751	0	0.000638904	0	0	0.23516916	1
Rgs7	0	0.000641026	0	0.000641026	Inf	0.233847005	1
Gm2061	0	0.000641026	0	0.000641026	Inf	0.233847005	1
E030013I19Rik	0.000451875	0	0.000451875	0	0	0.401435542	1
4930426L09Rik	0	0.001282051	0	0.000906256	Inf	0.092136143	1
Cysrt1	0	0.001282051	0	0.000906256	Inf	0.092136143	1
Card9	0.001355626	0	0.000782317	0	0	0.145862617	1
Slc2a6	0.002259376	0	0.00100951	0	0	0.060360037	1
Barhl1	0	0.000641026	0	0.000641026	Inf	0.233847005	1
6330409D20Rik	0	0.000641026	0	0.000641026	Inf	0.233847005	1
AI182371	0.000903751	0	0.000638904	0	0	0.23516916	1
Lrp1b	0.000451875	0	0.000451875	0	0	0.401435542	1
Tnfaip6	0.000903751	0	0.000638904	0	0	0.23516916	1
Gm26794	0.000451875	0	0.000451875	0	0	0.401435542	1
Scn3a	0.000903751	0	0.000638904	0	0	0.23516916	1
Scn1a	0.001355626	0	0.000782317	0	0	0.145862617	1
Hoxd8	0	0.001923077	0	0.001109577	Inf	0.03909478	1
Neurod1	0.000451875	0	0.000451875	0	0	0.401435542	1
Olfr1160	0.001355626	0	0.000782317	0	0	0.145862617	1
Gm14137	0.001355626	0	0.000782317	0	0	0.145862617	1
Epb42	0.000451875	0	0.000451875	0	0	0.401435542	1
Acoxl	0.000451875	0	0.000451875	0	0	0.401435542	1
Adam33	0.001807501	0	0.000903138	0	0	0.093036003	1
5330413P13Rik	0.001355626	0	0.000782317	0	0	0.145862617	1
Ankef1	0	0.001282051	0	0.000906256	Inf	0.092136143	1
Rspo4	0.000451875	0	0.000451875	0	0	0.401435542	1
Scrt2	0	0.000641026	0	0.000641026	Inf	0.233847005	1
Nrsn2	0.000451875	0	0.000451875	0	0	0.401435542	1
Gdf5	0.000451875	0	0.000451875	0	0	0.401435542	1
Mroh8	0.000903751	0	0.000638904	0	0	0.23516916	1
Emilin3	0.000903751	0	0.000638904	0	0	0.23516916	1
Jph2	0.002711252	0	0.001105612	0	0	0.03961585	1
Wfdc15a	0	0.001282051	0	0.000906256	Inf	0.092136143	1
Wfdc10	0.002711252	0	0.001105612	0	0	0.03961585	1
Mmp9	0.003615002	0	0.001276072	0	0	0.017465498	1
Cyp24a1	0.000903751	0	0.000638904	0	0	0.23516916	1
Cbln4	0.001807501	0	0.001106447	0	0	0.145862646	1
Cass4	0.001355626	0	0.000782317	0	0	0.145862617	1
Gm14455	0	0.000641026	0	0.000641026	Inf	0.233847005	1
Ppp1r3d	0.000903751	0	0.000638904	0	0	0.23516916	1
Hrh3	0	0.001282051	0	0.000906256	Inf	0.092136143	1
Eef1a2	0	0.000641026	0	0.000641026	Inf	0.233847005	1
Fndc11	0	0.001282051	0	0.000906256	Inf	0.092136143	1
Sox18	0	0.000641026	0	0.000641026	Inf	0.233847005	1
Gm14703	0.000903751	0	0.000638904	0	0	0.23516916	1
Ndp	0.002711252	0	0.001277085	0	0	0.060360073	1
Akap14	0	0.002564103	0	0.001280817	Inf	0.017182929	1
Tmem255a	0.001807501	0	0.001277807	0	0	0.23516916	1
Gm28730	0	0.000641026	0	0.000641026	Inf	0.233847005	1
Gm14661	0.003163127	0	0.001193927	0	0	0.026220266	1
Fmr1os	0.001355626	0	0.000782317	0	0	0.145862617	1
Gpr50	0	0.002564103	0	0.001280817	Inf	0.017182929	1
Il1rapl1	0.000451875	0	0.000451875	0	0	0.401435542	1
Tex16	0	0.001282051	0	0.000906256	Inf	0.092136143	1
Rtl4	0.001355626	0	0.000782317	0	0	0.145862617	1
Ptchd1	0.000451875	0	0.000451875	0	0	0.401435542	1
Ppef1	0.000451875	0	0.000451875	0	0	0.401435542	1
Gja6	0.000451875	0	0.000451875	0	0	0.401435542	1
Bmx	0.000451875	0	0.000451875	0	0	0.401435542	1
Fabp4	0	0.000641026	0	0.000641026	Inf	0.233847005	1
Bhlhe22	0.000903751	0	0.000638904	0	0	0.23516916	1
Adad1	0.001355626	0	0.000782317	0	0	0.145862617	1
Fat4	0.000903751	0	0.000638904	0	0	0.23516916	1
Trpc4	0.001355626	0	0.001010241	0	0	0.235169176	1
Ccdc169	0.001355626	0	0.000782317	0	0	0.145862617	1
Tmem154	0.002259376	0	0.001194855	0	0	0.093036037	1
Gm19710	0	0.001282051	0	0.000906256	Inf	0.092136143	1
Ankrd34a	0.002259376	0	0.00100951	0	0	0.060360037	1
Gm12525	0.000451875	0	0.000451875	0	0	0.401435542	1
Olfm3	0.000903751	0	0.000903751	0	0	0.401435542	1
Dkk2	0	0.001282051	0	0.000906256	Inf	0.092136143	1
Gbp7	0	0.001282051	0	0.000906256	Inf	0.092136143	1
Col24a1	0.000903751	0	0.000638904	0	0	0.23516916	1
4930555A03Rik	0	0.000641026	0	0.000641026	Inf	0.233847005	1
Negr1	0.000451875	0	0.000451875	0	0	0.401435542	1
Gpr63	0.000451875	0	0.000451875	0	0	0.401435542	1
Gabrr1	0.000451875	0	0.000451875	0	0	0.401435542	1
Gm10600	0.000451875	0	0.000451875	0	0	0.401435542	1
AL732506.1	0	0.001282051	0	0.000906256	Inf	0.092136143	1
Gm12454	0.002259376	0	0.00100951	0	0	0.060360037	1
Col15a1	0	0.001923077	0	0.001109577	Inf	0.03909478	1
Actl7b	0.001355626	0	0.000782317	0	0	0.145862617	1
Astn2	0	0.001282051	0	0.000906256	Inf	0.092136143	1
Slc24a2	0.000451875	0	0.000451875	0	0	0.401435542	1
Gm12688	0.001807501	0	0.000903138	0	0	0.093036003	1
Foxd3	0.000451875	0	0.000451875	0	0	0.401435542	1
Dmrtb1	0.002711252	0	0.001105612	0	0	0.03961585	1
Foxd2	0.000903751	0	0.000638904	0	0	0.23516916	1
Gm12827	0.000451875	0	0.000451875	0	0	0.401435542	1
3100002H09Rik	0.002711252	0	0.001105612	0	0	0.03961585	1
Epha10	0.002259376	0	0.00100951	0	0	0.060360037	1
Col8a2	0	0.000641026	0	0.000641026	Inf	0.233847005	1
1700080G11Rik	0.001807501	0	0.000903138	0	0	0.093036003	1
Csmd2	0	0.001282051	0	0.000906256	Inf	0.092136143	1
Fam43b	0.000903751	0	0.000638904	0	0	0.23516916	1
Htr6	0	0.000641026	0	0.000641026	Inf	0.233847005	1
Pax7	0.002711252	0	0.001105612	0	0	0.03961585	1
Padi2	0	0.001923077	0	0.001433009	Inf	0.092136154	1
Zfp990	0.002711252	0	0.001105612	0	0	0.03961585	1
Disp3	0.000451875	0	0.000451875	0	0	0.401435542	1
Chd5	0.001807501	0	0.000903138	0	0	0.093036003	1
Kcnab2	0.000451875	0	0.000451875	0	0	0.401435542	1
Ttc34	0	0.000641026	0	0.000641026	Inf	0.233847005	1
Gm13112	0.000903751	0	0.000638904	0	0	0.23516916	1
Fbxl13	0	0.001282051	0	0.000906256	Inf	0.092136143	1
Gbx1	0	0.000641026	0	0.000641026	Inf	0.233847005	1
AI839979	0	0.000641026	0	0.000641026	Inf	0.233847005	1
Htra3	0	0.000641026	0	0.000641026	Inf	0.233847005	1
Clnk	0.000903751	0	0.000638904	0	0	0.23516916	1
Nmu	0.000903751	0	0.000638904	0	0	0.23516916	1
Pf4	0.000451875	0	0.000451875	0	0	0.401435542	1
Wscd2	0.001355626	0	0.000782317	0	0	0.145862617	1
Srrm4os	0.001807501	0	0.000903138	0	0	0.093036003	1
Gm27199	0.000903751	0	0.000638904	0	0	0.23516916	1
Oas1g	0.003615002	0	0.00142721	0	0	0.026220298	1
Lrrc43	0	0.000641026	0	0.000641026	Inf	0.233847005	1
Srrm3	0.001807501	0	0.000903138	0	0	0.093036003	1
Zan	0	0.000641026	0	0.000641026	Inf	0.233847005	1
Fbxo24	0	0.000641026	0	0.000641026	Inf	0.233847005	1
Irs3	0.001807501	0	0.000903138	0	0	0.093036003	1
Hepacam2	0.002259376	0	0.001194855	0	0	0.093036037	1
Cpa5	0.000903751	0	0.000638904	0	0	0.23516916	1
Gm44296	0.000451875	0	0.000451875	0	0	0.401435542	1
Gm26625	0.002711252	0	0.001277085	0	0	0.060360073	1
Gimap4	0	0.006410256	0	0.003265617	Inf	0.007711873	1
Gpnmb	0.002259376	0	0.001194855	0	0	0.093036037	1
Npy	0.001355626	0	0.000782317	0	0	0.145862617	1
Hoxa11	0	0.001282051	0	0.000906256	Inf	0.092136143	1
Il23r	0.000451875	0	0.000451875	0	0	0.401435542	1
Gm15402	0	0.000641026	0	0.000641026	Inf	0.233847005	1
Cyp26b1	0.001807501	0	0.001106447	0	0	0.145862646	1
Gm5878	0.000903751	0	0.000638904	0	0	0.23516916	1
Gm44210	0	0.000641026	0	0.000641026	Inf	0.233847005	1
Grip2	0.000903751	0	0.000638904	0	0	0.23516916	1
Cntn3	0.000903751	0	0.000638904	0	0	0.23516916	1
Atp2b2	0.000903751	0	0.000638904	0	0	0.23516916	1
Slc6a11	0	0.000641026	0	0.000641026	Inf	0.233847005	1
Gm7298	0.000903751	0	0.000638904	0	0	0.23516916	1
Kcna1	0.000903751	0	0.000638904	0	0	0.23516916	1
9330179D12Rik	0.000903751	0	0.000638904	0	0	0.23516916	1
Gm26770	0.001807501	0	0.000903138	0	0	0.093036003	1
Tex52	0.001355626	0	0.000782317	0	0	0.145862617	1
Nrip2	0.000451875	0	0.000451875	0	0	0.401435542	1
2310001H17Rik	0.002259376	0	0.00100951	0	0	0.060360037	1
Gm15687	0	0.000641026	0	0.000641026	Inf	0.233847005	1
Cacng6	0.001355626	0	0.000782317	0	0	0.145862617	1
Oscar	0.000903751	0	0.000638904	0	0	0.23516916	1
Lair1	0	0.001923077	0	0.001433009	Inf	0.092136154	1
9430041J12Rik	0	0.001282051	0	0.000906256	Inf	0.092136143	1
Ssc5d	0	0.001282051	0	0.000906256	Inf	0.092136143	1
Sbk2	0.000451875	0	0.000451875	0	0	0.401435542	1
Smim17	0.000451875	0	0.000451875	0	0	0.401435542	1
Ckm	0.001355626	0	0.000782317	0	0	0.145862617	1
Kcnn4	0.000903751	0	0.000638904	0	0	0.23516916	1
Dmrtc2	0.000451875	0	0.000451875	0	0	0.401435542	1
Gm15567	0.000903751	0	0.000638904	0	0	0.23516916	1
Gm26604	0.000903751	0	0.000638904	0	0	0.23516916	1
Slc17a7	0	0.001282051	0	0.000906256	Inf	0.092136143	1
Myod1	0	0.001282051	0	0.000906256	Inf	0.092136143	1
Ptpn5	0.000451875	0	0.000451875	0	0	0.401435542	1
Csrp3	0	0.000641026	0	0.000641026	Inf	0.233847005	1
Rhcg	0.000451875	0	0.000451875	0	0	0.401435542	1
Pde2a	0	0.000641026	0	0.000641026	Inf	0.233847005	1
Olfr552	0	0.000641026	0	0.000641026	Inf	0.233847005	1
Gm26690	0	0.001282051	0	0.000906256	Inf	0.092136143	1
Gm44623	0	0.000641026	0	0.000641026	Inf	0.233847005	1
Adam12	0.000903751	0	0.000638904	0	0	0.23516916	1
Jakmip3	0.000451875	0	0.000451875	0	0	0.401435542	1
Drd4	0.001807501	0	0.000903138	0	0	0.093036003	1
Brsk2	0.000451875	0	0.000451875	0	0	0.401435542	1
Tnfrsf23	0.001807501	0	0.000903138	0	0	0.093036003	1
Gm44929	0	0.000641026	0	0.000641026	Inf	0.233847005	1
Mrgprf	0.000903751	0	0.000638904	0	0	0.23516916	1
Gm20655	0.001355626	0	0.000782317	0	0	0.145862617	1
Olig3	0.001355626	0	0.000782317	0	0	0.145862617	1
Themis	0.000903751	0	0.000638904	0	0	0.23516916	1
9330159F19Rik	0.003163127	0	0.001193927	0	0	0.026220266	1
Vgll2	0	0.002564103	0	0.001280817	Inf	0.017182929	1
Gm36229	0.000903751	0	0.000638904	0	0	0.23516916	1
Gm36595	0.000903751	0	0.000638904	0	0	0.23516916	1
Cdh23	0.000451875	0	0.000451875	0	0	0.401435542	1
Prf1	0	0.025641026	0	0.023217302	Inf	0.092136154	1
D830039M14Rik	0	0.000641026	0	0.000641026	Inf	0.233847005	1
Gm35721	0.000451875	0	0.000451875	0	0	0.401435542	1
Gm15124	0	0.000641026	0	0.000641026	Inf	0.233847005	1
Lingo3	0.000451875	0	0.000451875	0	0	0.401435542	1
Atcay	0.002259376	0	0.00100951	0	0	0.060360037	1
Ascl1	0.000451875	0	0.000451875	0	0	0.401435542	1
Lin7a	0	0.001923077	0	0.001109577	Inf	0.03909478	1
Avpr1a	0.000903751	0	0.000638904	0	0	0.23516916	1
Nxph4	0.003615002	0	0.00142721	0	0	0.026220298	1
Mmp19	0	0.001282051	0	0.000906256	Inf	0.092136143	1
Tnfsf13b	0.001355626	0	0.000782317	0	0	0.145862617	1
Dlgap2	0.002711252	0	0.001105612	0	0	0.03961585	1
Defb1	0.000903751	0	0.000903751	0	0	0.401435542	1
Gm31786	0.000903751	0	0.000638904	0	0	0.23516916	1
Npy5r	0.000451875	0	0.000451875	0	0	0.401435542	1
Gm35963	0.000451875	0	0.000451875	0	0	0.401435542	1
A330008L17Rik	0	0.000641026	0	0.000641026	Inf	0.233847005	1
Hsf4	0.001355626	0	0.000782317	0	0	0.145862617	1
Mlkl	0	0.001282051	0	0.000906256	Inf	0.092136143	1
Chst5	0.000903751	0	0.000638904	0	0	0.23516916	1
A330074K22Rik	0	0.000641026	0	0.000641026	Inf	0.233847005	1
Trim67	0.000903751	0	0.000638904	0	0	0.23516916	1
A730098A19Rik	0.000451875	0	0.000451875	0	0	0.401435542	1
Gm5796	0.001807501	0	0.000903138	0	0	0.093036003	1
Gm3500	0.000903751	0	0.000638904	0	0	0.23516916	1
Gm3752	0.001355626	0	0.000782317	0	0	0.145862617	1
Gm2244	0.000903751	0	0.000638904	0	0	0.23516916	1
Gm2670	0	0.000641026	0	0.000641026	Inf	0.233847005	1
Gm2990	0	0.001923077	0	0.001109577	Inf	0.03909478	1
Mat1a	0.000903751	0	0.000638904	0	0	0.23516916	1
2810457G06Rik	0.001355626	0	0.000782317	0	0	0.145862617	1
Cmtm5	0.007230005	0	0.001911406	0	0	0.001123345	1
Dhrs2	0.001807501	0	0.000903138	0	0	0.093036003	1
Mir124a-1hg	0.000451875	0	0.000451875	0	0	0.401435542	1
Gm9748	0.000451875	0	0.000451875	0	0	0.401435542	1
Ednrb	0.000903751	0	0.000638904	0	0	0.23516916	1
Gm5089	0	0.001282051	0	0.000906256	Inf	0.092136143	1
Nalcn	0	0.000641026	0	0.000641026	Inf	0.233847005	1
Gm16485	0	0.000641026	0	0.000641026	Inf	0.233847005	1
Gm36198	0	0.000641026	0	0.000641026	Inf	0.233847005	1
Dpy19l2	0.000451875	0	0.000451875	0	0	0.401435542	1
Olfr986	0.000903751	0	0.000638904	0	0	0.23516916	1
2900052N01Rik	0.001807501	0	0.001106447	0	0	0.145862646	1
AI593442	0.000903751	0	0.000638904	0	0	0.23516916	1
Gldn	0	0.000641026	0	0.000641026	Inf	0.233847005	1
Pstpip1	0.004518753	0	0.001426045	0	0	0.007859518	1
Skor1	0.000903751	0	0.000638904	0	0	0.23516916	1
Slc24a1	0.000903751	0	0.000638904	0	0	0.23516916	1
Scg3	0.000903751	0	0.000638904	0	0	0.23516916	1
Nme9	0.002259376	0	0.00100951	0	0	0.060360037	1
Sox14	0.001355626	0	0.000782317	0	0	0.145862617	1
Bfsp2	0	0.000641026	0	0.000641026	Inf	0.233847005	1
Nek11	0.005422503	0	0.00168721	0	0	0.005300707	1
Gpr62	0	0.000641026	0	0.000641026	Inf	0.233847005	1
Dock3	0.002711252	0	0.001105612	0	0	0.03961585	1
Cdhr4	0	0.001923077	0	0.001109577	Inf	0.03909478	1
Prss45	0.004518753	0	0.001426045	0	0	0.007859518	1
Trank1	0	0.000641026	0	0.000641026	Inf	0.233847005	1
1700019L13Rik	0	0.002564103	0	0.001280817	Inf	0.017182929	1
Klhl40	0.000451875	0	0.000451875	0	0	0.401435542	1
Fam198a	0.000903751	0	0.000638904	0	0	0.23516916	1
Vstm2a	0.001355626	0	0.000782317	0	0	0.145862617	1
Gm12089	0.000451875	0	0.000451875	0	0	0.401435542	1
Adra1b	0.001355626	0	0.000782317	0	0	0.145862617	1
Sgcd	0.000903751	0	0.000638904	0	0	0.23516916	1
Olfr1388	0	0.000641026	0	0.000641026	Inf	0.233847005	1
Zfp879	0.001807501	0	0.000903138	0	0	0.093036003	1
Gm12207	0.000451875	0	0.000451875	0	0	0.401435542	1
Gm9945	0.000451875	0	0.000451875	0	0	0.401435542	1
Obscn	0	0.001923077	0	0.001109577	Inf	0.03909478	1
Pik3r6	0.000903751	0	0.000638904	0	0	0.23516916	1
Alox12b	0	0.000641026	0	0.000641026	Inf	0.233847005	1
Slc13a5	0.000903751	0	0.000638904	0	0	0.23516916	1
Gm45606	0.001355626	0	0.000782317	0	0	0.145862617	1
Coro6	0.001355626	0	0.000782317	0	0	0.145862617	1
Gm11205	0.000451875	0	0.000451875	0	0	0.401435542	1
Ccdc182	0	0.001282051	0	0.000906256	Inf	0.092136143	1
Wfikkn2	0	0.000641026	0	0.000641026	Inf	0.233847005	1
Mycbpap	0.002711252	0	0.001105612	0	0	0.03961585	1
Dlx4os	0	0.000641026	0	0.000641026	Inf	0.233847005	1
Tbx21	0	0.001923077	0	0.001433009	Inf	0.092136154	1
Krt14	0	0.000641026	0	0.000641026	Inf	0.233847005	1
Zfp385c	0	0.000641026	0	0.000641026	Inf	0.233847005	1
Hspb9	0.001355626	0	0.000782317	0	0	0.145862617	1
Fam187a	0.000903751	0	0.000638904	0	0	0.23516916	1
Gfap	0	0.001282051	0	0.000906256	Inf	0.092136143	1
Scn4a	0	0.000641026	0	0.000641026	Inf	0.233847005	1
Galr2	0.002711252	0	0.001277085	0	0	0.060360073	1
Aatk	0.001355626	0	0.000782317	0	0	0.145862617	1
Myadml2	0	0.000641026	0	0.000641026	Inf	0.233847005	1
Gm28192	0.001355626	0	0.000782317	0	0	0.145862617	1
Btn1a1	0.001355626	0	0.000782317	0	0	0.145862617	1
Hist1h2bf	0.001355626	0	0.000782317	0	0	0.145862617	1
Scgn	0.000451875	0	0.000451875	0	0	0.401435542	1
1700018A04Rik	0.000451875	0	0.000451875	0	0	0.401435542	1
F13a1	0	0.000641026	0	0.000641026	Inf	0.233847005	1
Gm28707	0.000451875	0	0.000451875	0	0	0.401435542	1
Gm5083	0.000451875	0	0.000451875	0	0	0.401435542	1
Gm47448	0.000451875	0	0.000451875	0	0	0.401435542	1
Slc25a48	0	0.001282051	0	0.000906256	Inf	0.092136143	1
Gm19866	0.000451875	0	0.000451875	0	0	0.401435542	1
Fbp1	0.001807501	0	0.000903138	0	0	0.093036003	1
Gm17039	0.001355626	0	0.000782317	0	0	0.145862617	1
Spata9	0.000903751	0	0.000903751	0	0	0.401435542	1
Fam81b	0	0.001282051	0	0.000906256	Inf	0.092136143	1
Mctp1	0.000451875	0	0.000451875	0	0	0.401435542	1
Ankrd34b	0	0.000641026	0	0.000641026	Inf	0.233847005	1
Rgs7bp	0	0.000641026	0	0.000641026	Inf	0.233847005	1
Rab3c	0.000451875	0	0.000451875	0	0	0.401435542	1
Mcidas	0.000451875	0	0.000451875	0	0	0.401435542	1
2900045O20Rik	0.000903751	0	0.000638904	0	0	0.23516916	1
4930519A11Rik	0.000451875	0	0.000451875	0	0	0.401435542	1
Gm9866	0.000903751	0	0.000638904	0	0	0.23516916	1
Slc26a4	0.000451875	0	0.000451875	0	0	0.401435542	1
D630036H23Rik	0.000903751	0	0.000638904	0	0	0.23516916	1
Meox2	0	0.001923077	0	0.001109577	Inf	0.03909478	1
Gm48715	0.001807501	0	0.001106447	0	0	0.145862646	1
Foxg1	0	0.003205128	0	0.001431537	Inf	0.007711858	1
1700031P21Rik	0	0.000641026	0	0.000641026	Inf	0.233847005	1
Lrfn5	0.001807501	0	0.001106447	0	0	0.145862646	1
Tomm20l	0.001807501	0	0.000903138	0	0	0.093036003	1
Six6	0.000451875	0	0.000451875	0	0	0.401435542	1
Kcnh5	0.000451875	0	0.000451875	0	0	0.401435542	1
Adam21	0.000451875	0	0.000451875	0	0	0.401435542	1
Tmem63c	0.000903751	0	0.000638904	0	0	0.23516916	1
Gm2001	0.001355626	0	0.000782317	0	0	0.145862617	1
Tshr	0	0.000641026	0	0.000641026	Inf	0.233847005	1
Gm19951	0	0.000641026	0	0.000641026	Inf	0.233847005	1
Unc79	0.000903751	0	0.000638904	0	0	0.23516916	1
Serpina3m	0.002259376	0	0.00100951	0	0	0.060360037	1
A530016L24Rik	0.000451875	0	0.000451875	0	0	0.401435542	1
Plcxd3	0.000451875	0	0.000451875	0	0	0.401435542	1
Gdnf	0	0.000641026	0	0.000641026	Inf	0.233847005	1
Cdh9	0	0.001282051	0	0.000906256	Inf	0.092136143	1
Snx31	0.002259376	0	0.00100951	0	0	0.060360037	1
Gm26766	0.001355626	0	0.000782317	0	0	0.145862617	1
G930009F23Rik	0.001355626	0	0.000782317	0	0	0.145862617	1
Zfpm2	0.000451875	0	0.000451875	0	0	0.401435542	1
Tg	0.000903751	0	0.000903751	0	0	0.401435542	1
4933427E11Rik	0	0.001282051	0	0.000906256	Inf	0.092136143	1
Ly6c1	0.001807501	0	0.000903138	0	0	0.093036003	1
Scrt1	0.000451875	0	0.000451875	0	0	0.401435542	1
Pvalb	0.000451875	0	0.000451875	0	0	0.401435542	1
Cyth4	0.000451875	0	0.000451875	0	0	0.401435542	1
Pick1.1	0.001807501	0	0.000903138	0	0	0.093036003	1
1500009C09Rik	0.000451875	0	0.000451875	0	0	0.401435542	1
Aqp5	0	0.001923077	0	0.001109577	Inf	0.03909478	1
Hoxc10	0.000451875	0	0.000451875	0	0	0.401435542	1
P2rx6	0.000903751	0	0.000638904	0	0	0.23516916	1
AC130815.3	0	0.000641026	0	0.000641026	Inf	0.233847005	1
Gm15743	0.000451875	0	0.000451875	0	0	0.401435542	1
AC161376.2	0.000451875	0	0.000451875	0	0	0.401435542	1
Gm15829	0	0.001923077	0	0.001109577	Inf	0.03909478	1
2010005H15Rik	0.002259376	0	0.00100951	0	0	0.060360037	1
Cd80	0.000451875	0	0.000451875	0	0	0.401435542	1
Morc1	0.004066878	0	0.001353172	0	0	0.011692516	1
Adamts5	0	0.000641026	0	0.000641026	Inf	0.233847005	1
Atp5o	0	0.000641026	0	0.000641026	Inf	0.233847005	1
AC144408.3	0.000451875	0	0.000451875	0	0	0.401435542	1
Slc22a3	0	0.003205128	0	0.001694595	Inf	0.017182941	1
AC154200.1	0	0.000641026	0	0.000641026	Inf	0.233847005	1
Gm20109	0.001807501	0	0.000903138	0	0	0.093036003	1
Tap2	0.002259376	0	0.00100951	0	0	0.060360037	1
Gm20463	0.000903751	0	0.000638904	0	0	0.23516916	1
Runx2	0.000451875	0	0.000451875	0	0	0.401435542	1
Spats1	0.001807501	0	0.001106447	0	0	0.145862646	1
Trem2	0.000451875	0	0.000451875	0	0	0.401435542	1
Cd70	0.001807501	0	0.001106447	0	0	0.145862646	1
Armc4	0.002711252	0	0.001105612	0	0	0.03961585	1
Nol4	0.001355626	0	0.000782317	0	0	0.145862617	1
Pou4f3	0.000451875	0	0.000451875	0	0	0.401435542	1
Prr16	0.000903751	0	0.000903751	0	0	0.401435542	1
Redrum	0.000451875	0	0.000451875	0	0	0.401435542	1
March3	0.000451875	0	0.000451875	0	0	0.401435542	1
Megf10	0	0.000641026	0	0.000641026	Inf	0.233847005	1
Carmn	0	0.000641026	0	0.000641026	Inf	0.233847005	1
Ldlrad4	0	0.003205128	0	0.001694595	Inf	0.017182941	1
Dcc	0	0.000641026	0	0.000641026	Inf	0.233847005	1
D730045A05Rik	0.000451875	0	0.000451875	0	0	0.401435542	1
Slc14a2	0.000903751	0	0.000638904	0	0	0.23516916	1
Tesmin	0.001355626	0	0.000782317	0	0	0.145862617	1
Cabp4	0.001355626	0	0.000782317	0	0	0.145862617	1
Flrt1	0	0.001282051	0	0.000906256	Inf	0.092136143	1
Slc22a30	0.000451875	0	0.000451875	0	0	0.401435542	1
Lrrc10b	0.001355626	0	0.000782317	0	0	0.145862617	1
Ptgdr2	0	0.000641026	0	0.000641026	Inf	0.233847005	1
Ms4a15	0.001355626	0	0.000782317	0	0	0.145862617	1
Ifit3	0.000903751	0	0.000638904	0	0	0.23516916	1
Loxl4	0	0.000641026	0	0.000641026	Inf	0.233847005	1
Gm47936	0.000451875	0	0.000451875	0	0	0.401435542	1
Tlx1	0.000451875	0	0.000451875	0	0	0.401435542	1
Elovl3	0	0.000641026	0	0.000641026	Inf	0.233847005	1
Emx2os	0.002259376	0	0.00100951	0	0	0.060360037	1
E330013P04Rik	0	0.000641026	0	0.000641026	Inf	0.233847005	1
Gzmc	0.002259376	0.433333333	0.00100951	0.292693115	191.7933333	0.080472868	1
Tyrobp	0.001355626	0.052564103	0.000782317	0.030360044	38.77478632	0.66539434	1
Tnfrsf9	0.000903751	0.026923077	0.000638904	0.025656214	29.79038462	0.396612889	1
Spp1	0.003615002	0.082692308	0.001276072	0.049020993	22.87475962	0.671920597	1
Optc	0.011296882	0.000641026	0.002738759	0.000641026	0.05674359	0.00064062	1
Gm10605	0.010393131	0.000641026	0.002740376	0.000641026	0.061677815	0.001995103	1
Gm49368	0.000451875	0.007051282	0.000451875	0.002119212	15.60448718	0.000393025	1
Ncf2	0.000903751	0.013461538	0.000638904	0.005392343	14.89519231	0.006317952	1
Them5	0.00858563	0.000641026	0.002427118	0.000641026	0.074662618	0.004280927	1
Col3a1	0.000451875	0.005769231	0.000451875	0.005769231	12.76730769	0.803713772	1
Hoxd11	0.000451875	0.005769231	0.000451875	0.005769231	12.76730769	0.803713772	1
Smpd3	0.000451875	0.005769231	0.000451875	0.001918136	12.76730769	0.001760993	1
Il17b	0.00768188	0.000641026	0.001856379	0.000641026	0.083446456	0.00199933	1
Glrb	0.000451875	0.005128205	0.000451875	0.001809019	11.34871795	0.003741732	1
Tspan2os	0.000451875	0.005128205	0.000451875	0.001809019	11.34871795	0.003741732	1
Cd52	0.004970628	0.055769231	0.001747308	0.032228793	11.21975524	0.453859504	1
Lat2	0.001355626	0.013461538	0.000782317	0.006561813	9.930128205	0.01769134	1
Itgb2	0.000451875	0.004487179	0.000451875	0.003898801	9.930128205	0.373039248	1
Spink8	0.000451875	0.004487179	0.000451875	0.002792751	9.930128205	0.079078416	1
Slc22a7	0.012200633	0.001282051	0.002503097	0.000906256	0.105080722	0.000325893	1
Cd247	0.000451875	0.003846154	0.000451875	0.002718769	8.511538462	0.171527223	1
Prkcq	0.000451875	0.003846154	0.000451875	0.002718769	8.511538462	0.171527223	1
Oprl1	0.000451875	0.003846154	0.000451875	0.001567666	8.511538462	0.017060847	1
Frmd3	0.000451875	0.003846154	0.000451875	0.001567666	8.511538462	0.017060847	1
Nkg7	0.003163127	0.026923077	0.001354263	0.014857608	8.511538462	0.228195834	1
Cyp1a1	0.000451875	0.003846154	0.000451875	0.001811058	8.511538462	0.036632863	1
Hoxc8	0.000451875	0.003846154	0.000451875	0.001567666	8.511538462	0.017060847	1
Ctla2a	0.005422503	0.046153846	0.001561445	0.027689585	8.511538462	0.492915244	1
Vav1	0.000451875	0.003846154	0.000451875	0.002397289	8.511538462	0.171442915	1
AW112010	0.01626751	0.137820513	0.003542026	0.076978112	8.472133191	0.04634282	1
Agrp	0.005422503	0.000641026	0.00168721	0.000641026	0.118215812	0.020037214	1
Trim9	0.005422503	0.000641026	0.00168721	0.000641026	0.118215812	0.020037214	1
Rac2	0.004518753	0.037820513	0.001426045	0.018921956	8.369679487	0.428039889	1
Atg9b	0.010393131	0.001282051	0.002423921	0.000906256	0.12335563	0.002060622	1
Sohlh2	0.004970628	0.000641026	0.001747308	0.000641026	0.128962704	0.043855203	1
Oxct2b	0.004970628	0.000641026	0.001747308	0.000641026	0.128962704	0.043855203	1
Abcc12	0.004970628	0.000641026	0.001495309	0.000641026	0.128962704	0.020045474	1
Gm17227	0.004970628	0.000641026	0.001626197	0.000641026	0.128962704	0.029611	1
Ptpn7	0.000903751	0.006410256	0.000638904	0.002393768	7.092948718	0.012933278	1
Gm43077	0.000451875	0.003205128	0.000451875	0.001431537	7.092948718	0.036652592	1
Gm26850	0.000451875	0.003205128	0.000451875	0.001431537	7.092948718	0.036652592	1
Matn1	0.000451875	0.003205128	0.000451875	0.001431537	7.092948718	0.036652592	1
Mrln	0.000451875	0.003205128	0.000451875	0.001431537	7.092948718	0.036652592	1
4933408J17Rik	0.000451875	0.003205128	0.000451875	0.001431537	7.092948718	0.036652592	1
Edil3	0.000903751	0.006410256	0.000638904	0.002021241	7.092948718	0.003099731	1
Gabbr2	0.004518753	0.000641026	0.001426045	0.000641026	0.141858974	0.029623115	1
Rtp4	0.009037506	0.001282051	0.00285209	0.000906256	0.141858974	0.039284146	1
Arl5c	0.013104383	0.001923077	0.002581419	0.001109577	0.146750663	0.000464549	1
Cpeb1	0.000903751	0.005769231	0.000638904	0.001918136	6.383653846	0.006349109	1
Ccr5	0.000903751	0.005769231	0.000638904	0.001918136	6.383653846	0.006349109	1
Gm47545	0.000903751	0.005769231	0.000638904	0.001918136	6.383653846	0.006349109	1
Grin1	0.004066878	0.000641026	0.001353172	0.000641026	0.157621083	0.043890771	1
Cstad	0.004066878	0.000641026	0.001353172	0.000641026	0.157621083	0.043890771	1
Myoz1	0.004066878	0.000641026	0.001353172	0.000641026	0.157621083	0.043890771	1
Tex21	0.004066878	0.000641026	0.001627332	0.000641026	0.157621083	0.097210339	1
C130060C02Rik	0.004066878	0.000641026	0.001353172	0.000641026	0.157621083	0.043890771	1
Tac2	0.003163127	0.019871795	0.001193927	0.016725984	6.282326007	0.723759318	1
Nell2	0.011748757	0.001923077	0.002462946	0.001109577	0.163683432	0.001365459	1
Cck	0.093990059	0.016025641	0.02543332	0.003307122	0.170503575	0.00946011	1
Gm37233	0.000451875	0.002564103	0.000451875	0.001280817	5.674358974	0.079119498	1
Ankmy1	0.000451875	0.002564103	0.000451875	0.001280817	5.674358974	0.079119498	1
Gm7598	0.000451875	0.002564103	0.000451875	0.001280817	5.674358974	0.079119498	1
Dnali1	0.000451875	0.002564103	0.000451875	0.001280817	5.674358974	0.079119498	1
Clvs2	0.000451875	0.002564103	0.000451875	0.001280817	5.674358974	0.079119498	1
AC079680.1	0.000451875	0.002564103	0.000451875	0.001280817	5.674358974	0.079119498	1
Adora2a	0.000903751	0.005128205	0.000638904	0.001809019	5.674358974	0.012958015	1
Slc5a4b	0.001355626	0.007692308	0.000782317	0.00221273	5.674358974	0.002323031	1
Syn3	0.000451875	0.002564103	0.000451875	0.001280817	5.674358974	0.079119498	1
Ntn4	0.000451875	0.002564103	0.000451875	0.001280817	5.674358974	0.079119498	1
Islr	0.000451875	0.002564103	0.000451875	0.001280817	5.674358974	0.079119498	1
Pik3r5	0.000451875	0.002564103	0.000451875	0.001280817	5.674358974	0.079119498	1
Nfe2	0.000451875	0.002564103	0.000451875	0.001280817	5.674358974	0.079119498	1
Samsn1	0.000903751	0.005128205	0.000903751	0.002561634	5.674358974	0.036692209	1
Gm45736	0.000451875	0.002564103	0.000451875	0.001280817	5.674358974	0.079119498	1
Lhx9	0.003615002	0.000641026	0.001276072	0.000641026	0.177323718	0.065228249	1
Zfp300	0.003615002	0.000641026	0.00142721	0.000641026	0.177323718	0.097248695	1
Hrh1	0.003615002	0.000641026	0.001276072	0.000641026	0.177323718	0.065228249	1
Gm12216	0.007230005	0.001282051	0.001801362	0.000906256	0.177323718	0.009037769	1
Rslcan18	0.003615002	0.000641026	0.001276072	0.000641026	0.177323718	0.065228249	1
Lrrc74b	0.003615002	0.000641026	0.00142721	0.000641026	0.177323718	0.097248695	1
AC165271.1	0.003615002	0.000641026	0.001276072	0.000641026	0.177323718	0.065228249	1
Gm26785	0.003615002	0.000641026	0.001276072	0.000641026	0.177323718	0.065228249	1
Olig1	0.006778129	0.001282051	0.001964846	0.000906256	0.189145299	0.027268956	1
E030044B06Rik	0.006778129	0.001282051	0.00185797	0.000906256	0.189145299	0.018880713	1
Cdkl1	0.009941256	0.001923077	0.002466542	0.001109577	0.193444056	0.011532141	1
3830417A13Rik	0.013104383	0.002564103	0.002659378	0.001569346	0.195667551	0.000671478	1
Gm26720	0.000903751	0.004487179	0.000638904	0.001692728	4.965064103	0.0263136	1
Rassf5	0.000903751	0.004487179	0.000638904	0.001920334	4.965064103	0.053003836	1
4921514A10Rik	0.000903751	0.004487179	0.000638904	0.001920334	4.965064103	0.053003836	1
Tlx2	0.002711252	0.013461538	0.001105612	0.003778224	4.965064103	0.002706933	1
Tgfbr3l	0.000903751	0.004487179	0.000638904	0.001692728	4.965064103	0.0263136	1
Gprin2	0.000903751	0.004487179	0.000638904	0.001692728	4.965064103	0.0263136	1
Efcab9	0.000903751	0.004487179	0.000638904	0.001692728	4.965064103	0.0263136	1
1700105P06Rik	0.000903751	0.004487179	0.000638904	0.001692728	4.965064103	0.0263136	1
Cd274	0.000903751	0.004487179	0.000638904	0.001692728	4.965064103	0.0263136	1
Gm38394	0.003163127	0.000641026	0.001354263	0.000641026	0.202655678	0.145665222	1
Ccdc148	0.012652508	0.002564103	0.002376461	0.001280817	0.202655678	0.000877206	1
G630016G05Rik	0.003163127	0.000641026	0.001749209	0.000641026	0.202655678	0.332035341	1
Tsx	0.003163127	0.000641026	0.001193927	0.000641026	0.202655678	0.09728704	1
Cldn19	0.003163127	0.000641026	0.001354263	0.000641026	0.202655678	0.145665222	1
Gm19345	0.003163127	0.000641026	0.001193927	0.000641026	0.202655678	0.09728704	1
Oca2	0.003163127	0.000641026	0.001193927	0.000641026	0.202655678	0.09728704	1
Adam28	0.003163127	0.000641026	0.00149753	0.000641026	0.202655678	0.219216335	1
Ak7	0.003163127	0.000641026	0.001193927	0.000641026	0.202655678	0.09728704	1
Gm15956	0.003163127	0.000641026	0.001354263	0.000641026	0.202655678	0.145665222	1
Lgals12	0.006326254	0.001282051	0.001685787	0.000906256	0.202655678	0.018894322	1
Duox2	0.018526887	0.003846154	0.003266781	0.001567666	0.207598499	0.000474509	1
Ptpro	0.024401265	0.005128205	0.006142277	0.00286473	0.210161443	0.005810193	1
Fcer1g	0.01536376	0.073076923	0.003366477	0.037189581	4.756447964	0.844236911	1
Gm42903	0.001355626	0.006410256	0.000782317	0.002021241	4.728632479	0.009086512	1
Pirb	0.009037506	0.001923077	0.002111235	0.001433009	0.212788462	0.003006859	1
3110004A20Rik	0.009037506	0.001923077	0.002383908	0.001109577	0.212788462	0.01642871	1
Gna15	0.020786263	0.004487179	0.003472994	0.001692728	0.215872352	0.000208971	1
Col1a1	0.005874379	0.026923077	0.001746039	0.014493375	4.583136095	0.037106014	1
Mpz	0.005874379	0.001282051	0.001746039	0.000906256	0.218244576	0.039421492	1
Garem2	0.005874379	0.001282051	0.001746039	0.000906256	0.218244576	0.039421492	1
Oas1d	0.005874379	0.001282051	0.001624834	0.000906256	0.218244576	0.027307689	1
Ccdc184	0.005874379	0.001282051	0.001624834	0.000906256	0.218244576	0.027307689	1
Mb	0.002259376	0.01025641	0.001194855	0.002996403	4.539487179	0.00166376	1
Gabra5	0.002711252	0.012179487	0.001105612	0.002922255	4.492200855	0.00078313	1
Efhc1	0.00858563	0.001923077	0.00206316	0.001109577	0.223987854	0.011566837	1
Serpine1	0.00858563	0.001923077	0.002159907	0.001109577	0.223987854	0.01642871	1
Ttc16	0.003163127	0.014102564	0.001193927	0.003121008	4.458424908	0.000283693	1
Ccdc3	0.014008134	0.003205128	0.00280684	0.001431537	0.228804797	0.002991082	1
Olfml3	0.013104383	0.057051282	0.002581419	0.031751775	4.353603006	0.010174225	1
Pld5	0.000451875	0.001923077	0.000451875	0.001109577	4.255769231	0.171611539	1
A430110L20Rik	0.000451875	0.001923077	0.000451875	0.001109577	4.255769231	0.171611539	1
Pax8	0.000903751	0.003846154	0.000638904	0.001567666	4.255769231	0.053050549	1
Itgb1bp2	0.000451875	0.001923077	0.000451875	0.001109577	4.255769231	0.171611539	1
Il7	0.000903751	0.003846154	0.000638904	0.001811058	4.255769231	0.105731971	1
Mir124-2hg	0.000451875	0.001923077	0.000451875	0.001109577	4.255769231	0.171611539	1
Tdo2	0.014911884	0.063461538	0.003015333	0.051986086	4.255769231	0.990254802	1
Crct1	0.000451875	0.001923077	0.000451875	0.001109577	4.255769231	0.171611539	1
Pou3f2	0.000451875	0.001923077	0.000451875	0.001109577	4.255769231	0.171611539	1
Hrct1	0.000903751	0.003846154	0.000638904	0.001567666	4.255769231	0.053050549	1
Gm12666	0.000451875	0.001923077	0.000451875	0.001109577	4.255769231	0.171611539	1
Cav1	0.000903751	0.003846154	0.000638904	0.001567666	4.255769231	0.053050549	1
Crhr2	0.000903751	0.003846154	0.000638904	0.001567666	4.255769231	0.053050549	1
Gm44053	0.000903751	0.003846154	0.000638904	0.001567666	4.255769231	0.053050549	1
BC035044	0.000451875	0.001923077	0.000451875	0.001433009	4.255769231	0.373039248	1
Gm43913	0.000451875	0.001923077	0.000451875	0.001109577	4.255769231	0.171611539	1
Napsa	0.000451875	0.001923077	0.000451875	0.001433009	4.255769231	0.373039248	1
Xrra1	0.000451875	0.001923077	0.000451875	0.001109577	4.255769231	0.171611539	1
Olfr571	0.000451875	0.001923077	0.000451875	0.001109577	4.255769231	0.171611539	1
Gm6410	0.000451875	0.001923077	0.000451875	0.001109577	4.255769231	0.171611539	1
Synpr	0.000451875	0.001923077	0.000451875	0.001109577	4.255769231	0.171611539	1
4933433G15Rik	0.000451875	0.001923077	0.000451875	0.001109577	4.255769231	0.171611539	1
Gucy2e	0.000451875	0.001923077	0.000451875	0.001109577	4.255769231	0.171611539	1
1700001P01Rik	0.000903751	0.003846154	0.000638904	0.001567666	4.255769231	0.053050549	1
Icam2	0.000451875	0.001923077	0.000451875	0.001433009	4.255769231	0.373039248	1
Otop3	0.000903751	0.003846154	0.000638904	0.001567666	4.255769231	0.053050549	1
Tgfb3	0.000451875	0.001923077	0.000451875	0.001109577	4.255769231	0.171611539	1
Gm35167	0.000451875	0.001923077	0.000451875	0.001109577	4.255769231	0.171611539	1
4930509G22Rik	0.000451875	0.001923077	0.000451875	0.001109577	4.255769231	0.171611539	1
Gm26744	0.000451875	0.001923077	0.000451875	0.001109577	4.255769231	0.171611539	1
Epha3	0.000451875	0.001923077	0.000451875	0.001109577	4.255769231	0.171611539	1
Mzb1	0.002259376	0.009615385	0.00100951	0.002471509	4.255769231	0.002185488	1
Entpd1	0.000451875	0.001923077	0.000451875	0.001109577	4.255769231	0.171611539	1
Ttc30a2	0.000451875	0.001923077	0.000451875	0.001109577	4.255769231	0.171611539	1
Sash3	0.000451875	0.001923077	0.000451875	0.001923077	4.255769231	0.803713772	1
Mccc1os	0.001355626	0.005769231	0.000782317	0.001918136	4.255769231	0.017758392	1
Casq2	0.000451875	0.001923077	0.000451875	0.001109577	4.255769231	0.171611539	1
Gm43403	0.000451875	0.001923077	0.000451875	0.001109577	4.255769231	0.171611539	1
Zfp534	0.000451875	0.001923077	0.000451875	0.001109577	4.255769231	0.171611539	1
Asic2	0.001355626	0.005769231	0.000782317	0.002121698	4.255769231	0.03429413	1
Serpinb9	0.001807501	0.007692308	0.000903138	0.004708039	4.255769231	0.617908782	1
Sntg2	0.000903751	0.003846154	0.000638904	0.001811058	4.255769231	0.105731971	1
Treml2	0.000451875	0.001923077	0.000451875	0.001109577	4.255769231	0.171611539	1
Xkr4	0.002711252	0.000641026	0.001105612	0.000641026	0.236431624	0.145721505	1
D1Pas1	0.002711252	0.000641026	0.001105612	0.000641026	0.236431624	0.145721505	1
Gm14124	0.008133755	0.001923077	0.002013892	0.001109577	0.236431624	0.016444893	1
A930001A20Rik	0.002711252	0.000641026	0.001277085	0.000641026	0.236431624	0.219298771	1
Gbp3	0.002711252	0.000641026	0.001277085	0.000641026	0.236431624	0.219298771	1
Gm11214	0.008133755	0.001923077	0.002207464	0.001109577	0.236431624	0.033002453	1
Brinp1	0.002711252	0.000641026	0.001105612	0.000641026	0.236431624	0.145721505	1
9330182L06Rik	0.005422503	0.001282051	0.001561445	0.000906256	0.236431624	0.039448973	1
Cplx1	0.002711252	0.000641026	0.001105612	0.000641026	0.236431624	0.145721505	1
Fbxo41	0.002711252	0.000641026	0.001105612	0.000641026	0.236431624	0.145721505	1
Fancd2os	0.002711252	0.000641026	0.001277085	0.000641026	0.236431624	0.219298771	1
Calcb	0.002711252	0.000641026	0.001105612	0.000641026	0.236431624	0.145721505	1
Gpr182	0.002711252	0.000641026	0.001105612	0.000641026	0.236431624	0.145721505	1
Galntl6	0.002711252	0.000641026	0.001277085	0.000641026	0.236431624	0.219298771	1
Gm11961	0.002711252	0.000641026	0.001105612	0.000641026	0.236431624	0.145721505	1
Sost	0.002711252	0.000641026	0.001105612	0.000641026	0.236431624	0.145721505	1
Gm32834	0.002711252	0.000641026	0.001105612	0.000641026	0.236431624	0.145721505	1
Gm2762	0.002711252	0.000641026	0.001105612	0.000641026	0.236431624	0.145721505	1
Maats1	0.002711252	0.000641026	0.001105612	0.000641026	0.236431624	0.145721505	1
Ptchd4	0.002711252	0.000641026	0.001105612	0.000641026	0.236431624	0.145721505	1
Gm6225	0.002711252	0.000641026	0.001105612	0.000641026	0.236431624	0.145721505	1
Mppe1	0.005422503	0.001282051	0.00168721	0.000906256	0.236431624	0.056910722	1
Oasl2	0.021238138	0.005128205	0.004783318	0.001809019	0.241462084	0.033360912	1
Pmepa1	0.03163127	0.007692308	0.005343776	0.00221273	0.243186813	0.003822666	1
Irf7	0.010393131	0.002564103	0.003023893	0.001280817	0.24671126	0.097973553	1
Ampd1	0.002259376	0.008974359	0.00100951	0.002554834	3.972051282	0.007663116	1
5730596B20Rik	0.002259376	0.008974359	0.00100951	0.002388477	3.972051282	0.004116813	1
Nxnl2	0.004518753	0.017948718	0.001426045	0.003711252	3.972051282	0.000156672	1
Epsti1	0.017623136	0.004487179	0.002940032	0.001920334	0.254618672	0.000246461	1
Kcnq5	0.004970628	0.001282051	0.001747308	0.000906256	0.257925408	0.118130942	1
Gm16160	0.009941256	0.002564103	0.002109398	0.001280817	0.257925408	0.006996576	1
Slc2a7	0.004970628	0.001282051	0.001747308	0.000906256	0.257925408	0.118130942	1
Morn3	0.004970628	0.001282051	0.001495309	0.000906256	0.257925408	0.056949571	1
Rasl12	0.004970628	0.001282051	0.001495309	0.000906256	0.257925408	0.056949571	1
St8sia4	0.003163127	0.012179487	0.001193927	0.002777989	3.850457875	0.00097965	1
Myrfl	0.012200633	0.003205128	0.002583421	0.001431537	0.262701804	0.008116002	1
Rgcc	0.019430637	0.005128205	0.003326397	0.001809019	0.263923673	0.000895257	1
Rxfp2	0.001355626	0.005128205	0.000782317	0.001809019	3.782905983	0.034335495	1
Hoxa5	0.004066878	0.015384615	0.001353172	0.003490488	3.782905983	0.001365648	1
Nav3	0.001355626	0.005128205	0.000782317	0.001809019	3.782905983	0.034335495	1
Gm20219	0.001355626	0.005128205	0.000782317	0.001809019	3.782905983	0.034335495	1
Slc16a12	0.002711252	0.01025641	0.001105612	0.002708084	3.782905983	0.004994978	1
Rgs8	0.007230005	0.001923077	0.00201545	0.001109577	0.265985577	0.046688401	1
Slc4a11	0.007230005	0.001923077	0.001801362	0.001109577	0.265985577	0.023363817	1
Gm33460	0.007230005	0.001923077	0.001911406	0.001109577	0.265985577	0.033065036	1
Gm14391	0.002259376	0.008333333	0.00100951	0.002302339	3.688333333	0.007677585	1
Fscn3	0.002259376	0.008333333	0.00100951	0.002302339	3.688333333	0.007677585	1
9530026P05Rik	0.025756891	0.007051282	0.004371158	0.002119212	0.273762933	0.000872746	1
Cckbr	0.003163127	0.011538462	0.001193927	0.003256565	3.647802198	0.01032969	1
Tbc1d10c	0.003163127	0.011538462	0.001193927	0.004524762	3.647802198	0.087582898	1
Synpo2l	0.01626751	0.004487179	0.003045884	0.001920334	0.275836895	0.001815992	1
Mal	0.004066878	0.01474359	0.001353172	0.003184337	3.6252849	0.000770438	1
Eng	0.034794397	0.009615385	0.005199132	0.002784433	0.276348651	0.0002257	1
Cpne7	0.018526887	0.005128205	0.003139223	0.001809019	0.276797999	0.001229759	1
Ramp1	0.002711252	0.009615385	0.001105612	0.006628475	3.546474359	0.780373022	1
Ikzf1	0.002711252	0.009615385	0.001105612	0.003323024	3.546474359	0.049834244	1
Hoxb8	0.004518753	0.016025641	0.001426045	0.003661164	3.546474359	0.001563186	1
Pkp1	0.000903751	0.003205128	0.000638904	0.001431537	3.546474359	0.10581972	1
Alx4	0.001807501	0.006410256	0.000903138	0.002021241	3.546474359	0.022053814	1
Arhgap36	0.000903751	0.003205128	0.000638904	0.001431537	3.546474359	0.10581972	1
Tbx5	0.000903751	0.003205128	0.000638904	0.001431537	3.546474359	0.10581972	1
Trbc2	0.001807501	0.006410256	0.000903138	0.003508414	3.546474359	0.230226602	1
Foxi3	0.000903751	0.003205128	0.000638904	0.001431537	3.546474359	0.10581972	1
Cpne9	0.000903751	0.003205128	0.000638904	0.001431537	3.546474359	0.10581972	1
Gm26656	0.000903751	0.003205128	0.000638904	0.001431537	3.546474359	0.10581972	1
Mansc4	0.001807501	0.006410256	0.000903138	0.002021241	3.546474359	0.022053814	1
Lhb	0.000903751	0.003205128	0.000638904	0.001431537	3.546474359	0.10581972	1
Acan	0.000903751	0.003205128	0.000638904	0.001431537	3.546474359	0.10581972	1
Me3	0.000903751	0.003205128	0.000638904	0.001694595	3.546474359	0.207490705	1
Insc	0.001807501	0.006410256	0.000903138	0.002021241	3.546474359	0.022053814	1
Tspan32	0.001807501	0.006410256	0.000903138	0.002559782	3.546474359	0.074393404	1
Nepn	0.006326254	0.022435897	0.002387854	0.005296071	3.546474359	0.000501357	1
Gm38414	0.000903751	0.003205128	0.000638904	0.001431537	3.546474359	0.10581972	1
Stmn4	0.000903751	0.003205128	0.000638904	0.001431537	3.546474359	0.10581972	1
Arpp21	0.000903751	0.003205128	0.000638904	0.001431537	3.546474359	0.10581972	1
4930524B15Rik	0.000903751	0.003205128	0.000638904	0.001431537	3.546474359	0.10581972	1
Gm47061	0.000903751	0.003205128	0.000638904	0.001431537	3.546474359	0.10581972	1
Mafa	0.000903751	0.003205128	0.000638904	0.001431537	3.546474359	0.10581972	1
Kcnh3	0.000903751	0.003205128	0.000638904	0.001694595	3.546474359	0.207490705	1
Gm3417	0.000903751	0.003205128	0.000638904	0.001431537	3.546474359	0.10581972	1
Gnal	0.000903751	0.003205128	0.000638904	0.001431537	3.546474359	0.10581972	1
Crtac1	0.000903751	0.003205128	0.000638904	0.001431537	3.546474359	0.10581972	1
4933417E11Rik	0.002259376	0.000641026	0.00100951	0.000641026	0.283717949	0.219381197	1
Lax1	0.002259376	0.000641026	0.001194855	0.000641026	0.283717949	0.332155349	1
Spi1	0.004518753	0.001282051	0.001688413	0.000906256	0.283717949	0.169783495	1
Gm29340	0.002259376	0.000641026	0.00100951	0.000641026	0.283717949	0.219381197	1
Chgb	0.002259376	0.000641026	0.001194855	0.000641026	0.283717949	0.332155349	1
Bpifb4	0.004518753	0.001282051	0.001562745	0.000906256	0.283717949	0.118207337	1
Gm14168	0.002259376	0.000641026	0.00100951	0.000641026	0.283717949	0.219381197	1
Naaladl2	0.002259376	0.000641026	0.00100951	0.000641026	0.283717949	0.219381197	1
Gm9889	0.002259376	0.000641026	0.00100951	0.000641026	0.283717949	0.219381197	1
Ak5	0.002259376	0.000641026	0.00100951	0.000641026	0.283717949	0.219381197	1
1700003M07Rik	0.002259376	0.000641026	0.00100951	0.000641026	0.283717949	0.219381197	1
Srrm4	0.004518753	0.001282051	0.001562745	0.000906256	0.283717949	0.118207337	1
Gm42980	0.002259376	0.000641026	0.00100951	0.000641026	0.283717949	0.219381197	1
Gm15473	0.002259376	0.000641026	0.00100951	0.000641026	0.283717949	0.219381197	1
Creb5	0.004518753	0.001282051	0.001562745	0.000906256	0.283717949	0.118207337	1
Lrtm2	0.002259376	0.000641026	0.00100951	0.000641026	0.283717949	0.219381197	1
G630030J09Rik	0.002259376	0.000641026	0.001194855	0.000641026	0.283717949	0.332155349	1
EU599041	0.009037506	0.002564103	0.002205874	0.001280817	0.283717949	0.026877231	1
Siglecf	0.002259376	0.000641026	0.001194855	0.000641026	0.283717949	0.332155349	1
Omp	0.002259376	0.000641026	0.00100951	0.000641026	0.283717949	0.219381197	1
Lrrc32	0.002259376	0.000641026	0.00100951	0.000641026	0.283717949	0.219381197	1
Xntrpc	0.002259376	0.000641026	0.00100951	0.000641026	0.283717949	0.219381197	1
Trim5	0.002259376	0.000641026	0.00100951	0.000641026	0.283717949	0.219381197	1
Apobr	0.013556258	0.003846154	0.002458745	0.001567666	0.283717949	0.002520208	1
Nupr1	0.002259376	0.000641026	0.00100951	0.000641026	0.283717949	0.219381197	1
Ctf2	0.002259376	0.000641026	0.00100951	0.000641026	0.283717949	0.219381197	1
Epm2a	0.004518753	0.001282051	0.001426045	0.000906256	0.283717949	0.082132864	1
Tex45	0.002259376	0.000641026	0.00100951	0.000641026	0.283717949	0.219381197	1
Gm5464	0.002259376	0.000641026	0.00100951	0.000641026	0.283717949	0.219381197	1
Phyhip	0.002259376	0.000641026	0.001194855	0.000641026	0.283717949	0.332155349	1
4930509E16Rik	0.002259376	0.000641026	0.00100951	0.000641026	0.283717949	0.219381197	1
4930426I24Rik	0.002259376	0.000641026	0.001355081	0.000641026	0.283717949	0.506429202	1
Lynx1	0.004518753	0.001282051	0.001426045	0.000906256	0.283717949	0.082132864	1
Ttll8	0.002259376	0.000641026	0.00100951	0.000641026	0.283717949	0.219381197	1
Gm15537	0.002259376	0.000641026	0.00100951	0.000641026	0.283717949	0.219381197	1
Iglc3	0.004518753	0.001282051	0.001426045	0.000906256	0.283717949	0.082132864	1
AC154378.1	0.002259376	0.000641026	0.00100951	0.000641026	0.283717949	0.219381197	1
Pcdhga2	0.002259376	0.000641026	0.001194855	0.000641026	0.283717949	0.332155349	1
Rorb	0.002259376	0.000641026	0.00100951	0.000641026	0.283717949	0.219381197	1
Gm26718	0.003163127	0.010897436	0.001354263	0.002629419	3.44514652	0.00147884	1
Fv1	0.002259376	0.007692308	0.00100951	0.00221273	3.404615385	0.014152557	1
BC030500	0.002259376	0.007692308	0.00100951	0.00221273	3.404615385	0.014152557	1
Asah2	0.002259376	0.007692308	0.00100951	0.00221273	3.404615385	0.014152557	1
Ptger3	0.076366923	0.022435897	0.011647467	0.004359181	0.293790775	0.007578265	1
Rasgrf2	0.003615002	0.012179487	0.001276072	0.002922255	3.369150641	0.003760501	1
Nfic	0.00858563	0.002564103	0.001961648	0.001280817	0.298650472	0.019303432	1
Ccdc7a	0.00858563	0.002564103	0.001961648	0.001280817	0.298650472	0.019303432	1
Ankrd1	0.00858563	0.002564103	0.002341438	0.001280817	0.298650472	0.051861963	1
Ptprcap	0.004066878	0.013461538	0.001353172	0.004655767	3.310042735	0.089545686	1
Lgr6	0.001355626	0.004487179	0.000782317	0.001692728	3.310042735	0.065474036	1
C78283	0.001355626	0.004487179	0.000782317	0.001692728	3.310042735	0.065474036	1
Slc26a1	0.001355626	0.004487179	0.000782317	0.001692728	3.310042735	0.065474036	1
Gm15492	0.001355626	0.004487179	0.000782317	0.001692728	3.310042735	0.065474036	1
Has3	0.001355626	0.004487179	0.000782317	0.001692728	3.310042735	0.065474036	1
Pcdh17	0.001355626	0.004487179	0.000782317	0.002309197	3.310042735	0.223805124	1
Gm29562	0.001355626	0.004487179	0.000782317	0.001692728	3.310042735	0.065474036	1
Hs3st3a1	0.001355626	0.004487179	0.000782317	0.001692728	3.310042735	0.065474036	1
Dlx3	0.001355626	0.004487179	0.000782317	0.001692728	3.310042735	0.065474036	1
Ahnak2	0.001355626	0.004487179	0.000782317	0.001692728	3.310042735	0.065474036	1
1700056N10Rik	0.001355626	0.004487179	0.000782317	0.001692728	3.310042735	0.065474036	1
Ly6g6c	0.001355626	0.004487179	0.000782317	0.001692728	3.310042735	0.065474036	1
Fam69c	0.001355626	0.004487179	0.000782317	0.001692728	3.310042735	0.065474036	1
Bcan	0.006326254	0.001923077	0.001802899	0.001109577	0.303983516	0.065865267	1
Gm12689	0.006326254	0.001923077	0.001685787	0.001109577	0.303983516	0.046774848	1
Tshz3	0.006326254	0.001923077	0.001685787	0.001109577	0.303983516	0.046774848	1
Gm16104	0.006326254	0.001923077	0.001802899	0.001109577	0.303983516	0.065865267	1
Grp	0.006326254	0.001923077	0.001912854	0.001109577	0.303983516	0.092444952	1
Tmem119	0.003163127	0.01025641	0.001193927	0.00313062	3.242490842	0.031157636	1
Gm45733	0.004970628	0.016025641	0.001495309	0.003180362	3.224067599	0.000583155	1
Ltbp3	0.004970628	0.016025641	0.001495309	0.003180362	3.224067599	0.000583155	1
Gpr45	0.001807501	0.005769231	0.000903138	0.001918136	3.191826923	0.040885961	1
En2	0.003615002	0.011538462	0.001276072	0.002704773	3.191826923	0.00377064	1
Msantd1	0.001807501	0.005769231	0.000903138	0.001918136	3.191826923	0.040885961	1
Micall2	0.001807501	0.005769231	0.000903138	0.001918136	3.191826923	0.040885961	1
Gucy2c	0.001807501	0.005769231	0.000903138	0.001918136	3.191826923	0.040885961	1
Lefty1	0.008133755	0.002564103	0.002469534	0.001280817	0.315242165	0.134426559	1
Pax6	0.004066878	0.001282051	0.001496543	0.000906256	0.315242165	0.169889375	1
Trpm1	0.004066878	0.001282051	0.001353172	0.000906256	0.315242165	0.118283744	1
Gm47761	0.004066878	0.001282051	0.001353172	0.000906256	0.315242165	0.118283744	1
Gria4	0.004066878	0.001282051	0.001353172	0.000906256	0.315242165	0.118283744	1
Fbxo47	0.004066878	0.001282051	0.001353172	0.000906256	0.315242165	0.118283744	1
Gm19554	0.004066878	0.001282051	0.001353172	0.000906256	0.315242165	0.118283744	1
Bmp8a	0.018075011	0.005769231	0.003172772	0.001918136	0.319182692	0.004599307	1
Tpbgl	0.028016268	0.008974359	0.00546618	0.004343098	0.320326716	0.003123378	1
Itga4	0.002259376	0.007051282	0.00100951	0.002305084	3.120897436	0.045976224	1
Agbl2	0.002259376	0.007051282	0.00100951	0.002305084	3.120897436	0.045976224	1
Dclk2	0.009941256	0.003205128	0.002204116	0.001431537	0.32240676	0.021563709	1
Dnaic1	0.021690014	0.007051282	0.003528866	0.002119212	0.325093483	0.002145395	1
Gm43597	0.005422503	0.016666667	0.001561445	0.00348671	3.073611111	0.001925662	1
Tmtc2	0.002711252	0.008333333	0.001105612	0.002302339	3.073611111	0.016301596	1
Kcnj5	0.002711252	0.008333333	0.001105612	0.002302339	3.073611111	0.016301596	1
Gm17509	0.002711252	0.008333333	0.001277085	0.002302339	3.073611111	0.007715451	1
Eda2r	0.011748757	0.003846154	0.002623593	0.001567666	0.327366864	0.023303683	1
Gm45890	0.005874379	0.001923077	0.001624834	0.001109577	0.327366864	0.065924598	1
Rnasek	0.005874379	0.001923077	0.00185936	0.001109577	0.327366864	0.129346002	1
Cct6b	0.005874379	0.001923077	0.001746039	0.001109577	0.327366864	0.092525746	1
A330102I10Rik	0.003163127	0.009615385	0.001193927	0.002471509	3.039835165	0.010377633	1
Zfp941	0.013556258	0.004487179	0.002540471	0.001692728	0.331004274	0.007329068	1
Cyp4a31	0.007230005	0.021794872	0.001801362	0.003914084	3.014503205	0.000334441	1
Orai2	0.003615002	0.010897436	0.001276072	0.002629419	3.014503205	0.006632773	1
Irf8	0.010845007	0.032692308	0.002293077	0.013531842	3.014503205	0.06667392	1
Slfn5	0.003615002	0.010897436	0.001276072	0.002629419	3.014503205	0.006632773	1
Asb16	0.00768188	0.002564103	0.001856379	0.001280817	0.333785822	0.037485462	1
Pnldc1	0.00768188	0.002564103	0.001963342	0.001280817	0.333785822	0.051920014	1
Calr4	0.004518753	0.013461538	0.001426045	0.00305628	2.979038462	0.004684458	1
Abcc8	0.004518753	0.013461538	0.001426045	0.00305628	2.979038462	0.004684458	1
Gfra1	0.004518753	0.013461538	0.001426045	0.003187977	2.979038462	0.007932441	1
Nr3c2	0.004970628	0.01474359	0.001495309	0.003184337	2.966142191	0.003005297	1
Cacng8	0.024401265	0.008333333	0.0037999	0.002474493	0.341512346	0.001274658	1
Ptprn	0.013104383	0.004487179	0.002417972	0.001692728	0.342418214	0.007342825	1
Mustn1	0.013104383	0.004487179	0.002581419	0.001692728	0.342418214	0.013514629	1
Gm49085	0.013104383	0.004487179	0.002581419	0.001692728	0.342418214	0.013514629	1
Galnt6	0.013104383	0.004487179	0.002659378	0.001692728	0.342418214	0.018245498	1
Pik3c2b	0.041120651	0.014102564	0.004852352	0.002986358	0.342955762	8.43025748442041e-05	1
Nexmif	0.040668775	0.014102564	0.005467616	0.003250084	0.346766382	0.000415862	1
Cxcl16	0.027564392	0.009615385	0.004025355	0.002471509	0.348833544	0.001096116	1
Ascl2	0.134658834	0.047435897	0.01540621	0.00776101	0.352267252	0.000744887	1
Amer3	0.001355626	0.003846154	0.000782317	0.001567666	2.837179487	0.122600042	1
Gm10550	0.001355626	0.003846154	0.000782317	0.001567666	2.837179487	0.122600042	1
Gm27184	0.001355626	0.003846154	0.000782317	0.001567666	2.837179487	0.122600042	1
Fcmr	0.002711252	0.007692308	0.001105612	0.00221273	2.837179487	0.02879954	1
Arhgap30	0.002259376	0.006410256	0.001194855	0.002559782	2.837179487	0.132621267	1
Slc30a10	0.002259376	0.006410256	0.00100951	0.002021241	2.837179487	0.046051998	1
Lzts3	0.001355626	0.003846154	0.000782317	0.001567666	2.837179487	0.122600042	1
Magix	0.001355626	0.003846154	0.000782317	0.001567666	2.837179487	0.122600042	1
Chrnb2	0.001355626	0.003846154	0.000782317	0.001567666	2.837179487	0.122600042	1
Sypl2	0.002259376	0.006410256	0.00100951	0.002021241	2.837179487	0.046051998	1
Cd72	0.001355626	0.003846154	0.000782317	0.001811058	2.837179487	0.223805124	1
Samd11	0.002259376	0.006410256	0.00100951	0.002021241	2.837179487	0.046051998	1
Gm42726	0.002711252	0.007692308	0.001105612	0.002557515	2.837179487	0.084866016	1
Sparcl1	0.002711252	0.007692308	0.001105612	0.00221273	2.837179487	0.02879954	1
Adamts17	0.004970628	0.014102564	0.001495309	0.003250084	2.837179487	0.008485507	1
Acss3	0.002259376	0.006410256	0.00100951	0.002021241	2.837179487	0.046051998	1
Nod2	0.001355626	0.003846154	0.000782317	0.001567666	2.837179487	0.122600042	1
Foxl2	0.002711252	0.007692308	0.001105612	0.00221273	2.837179487	0.02879954	1
Trpv2	0.002711252	0.007692308	0.001105612	0.002391345	2.837179487	0.04992569	1
Rgs9	0.001355626	0.003846154	0.000782317	0.001567666	2.837179487	0.122600042	1
Nova1	0.002711252	0.007692308	0.001105612	0.00221273	2.837179487	0.02879954	1
AC125351.1	0.004518753	0.012820513	0.001426045	0.002849231	2.837179487	0.00469887	1
9330161L09Rik	0.001355626	0.003846154	0.000782317	0.001567666	2.837179487	0.122600042	1
Olfr279	0.002259376	0.006410256	0.00100951	0.002215349	2.837179487	0.080722489	1
Mettl7a3	0.002259376	0.006410256	0.00100951	0.002021241	2.837179487	0.046051998	1
Acat3	0.004970628	0.014102564	0.001495309	0.002986358	2.837179487	0.003015396	1
1700018L02Rik	0.002711252	0.007692308	0.001277085	0.00221273	2.837179487	0.014214497	1
D030040B21Rik	0.000903751	0.002564103	0.000638904	0.001280817	2.837179487	0.207649201	1
4930568A12Rik	0.000451875	0.001282051	0.000451875	0.000906256	2.837179487	0.373206013	1
Creg2	0.000451875	0.001282051	0.000451875	0.000906256	2.837179487	0.373206013	1
Mettl21c	0.000451875	0.001282051	0.000451875	0.000906256	2.837179487	0.373206013	1
Gpbar1	0.000451875	0.001282051	0.000451875	0.000906256	2.837179487	0.373206013	1
Crocc2	0.000451875	0.001282051	0.000451875	0.000906256	2.837179487	0.373206013	1
Gm26831	0.000903751	0.002564103	0.000638904	0.001280817	2.837179487	0.207649201	1
Gm9530	0.000451875	0.001282051	0.000451875	0.000906256	2.837179487	0.373206013	1
Gm15853	0.000451875	0.001282051	0.000451875	0.000906256	2.837179487	0.373206013	1
A230005M16Rik	0.000451875	0.001282051	0.000451875	0.000906256	2.837179487	0.373206013	1
Gm13398	0.000903751	0.002564103	0.000638904	0.001280817	2.837179487	0.207649201	1
C230014O12Rik	0.000451875	0.001282051	0.000451875	0.000906256	2.837179487	0.373206013	1
Traf1	0.001807501	0.005128205	0.001106447	0.00221749	2.837179487	0.122600279	1
Ttll11	0.000451875	0.001282051	0.000451875	0.000906256	2.837179487	0.373206013	1
Acvr1c	0.000451875	0.001282051	0.000451875	0.001282051	2.837179487	0.803713772	1
Gm13620	0.000451875	0.001282051	0.000451875	0.000906256	2.837179487	0.373206013	1
Ypel4	0.000451875	0.001282051	0.000451875	0.000906256	2.837179487	0.373206013	1
Ism1	0.003615002	0.01025641	0.00142721	0.002855884	2.837179487	0.01815968	1
Lbp	0.003163127	0.008974359	0.001193927	0.002388477	2.837179487	0.018159459	1
Gm26775	0.000451875	0.001282051	0.000451875	0.000906256	2.837179487	0.373206013	1
Pou3f4	0.000451875	0.001282051	0.000451875	0.000906256	2.837179487	0.373206013	1
Lrriq4	0.000451875	0.001282051	0.000451875	0.000906256	2.837179487	0.373206013	1
Trpc3	0.000903751	0.002564103	0.000638904	0.001280817	2.837179487	0.207649201	1
Gm36823	0.000451875	0.001282051	0.000451875	0.000906256	2.837179487	0.373206013	1
Gm42901	0.000451875	0.001282051	0.000451875	0.000906256	2.837179487	0.373206013	1
Gm35439	0.000903751	0.002564103	0.000638904	0.001280817	2.837179487	0.207649201	1
Fmo5	0.003163127	0.008974359	0.001193927	0.002388477	2.837179487	0.018159459	1
Syt6	0.000451875	0.001282051	0.000451875	0.000906256	2.837179487	0.373206013	1
Msmp	0.000451875	0.001282051	0.000451875	0.000906256	2.837179487	0.373206013	1
Trim14	0.001807501	0.005128205	0.000903138	0.001809019	2.837179487	0.074494446	1
Palm2	0.000451875	0.001282051	0.000451875	0.000906256	2.837179487	0.373206013	1
Dcdc2b	0.000903751	0.002564103	0.000638904	0.001280817	2.837179487	0.207649201	1
1700029M20Rik	0.000451875	0.001282051	0.000451875	0.000906256	2.837179487	0.373206013	1
Gm13054	0.000903751	0.002564103	0.000638904	0.001280817	2.837179487	0.207649201	1
Hgf	0.000451875	0.001282051	0.000451875	0.000906256	2.837179487	0.373206013	1
Gm26711	0.000451875	0.001282051	0.000451875	0.000906256	2.837179487	0.373206013	1
Gm10382	0.001807501	0.005128205	0.000903138	0.001809019	2.837179487	0.074494446	1
Gpc2	0.000451875	0.001282051	0.000451875	0.000906256	2.837179487	0.373206013	1
Gm43703	0.000451875	0.001282051	0.000451875	0.000906256	2.837179487	0.373206013	1
Ankrd61	0.000451875	0.001282051	0.000451875	0.000906256	2.837179487	0.373206013	1
Gm15408	0.000451875	0.001282051	0.000451875	0.000906256	2.837179487	0.373206013	1
Gm44170	0.000903751	0.002564103	0.000638904	0.001280817	2.837179487	0.207649201	1
4930590J08Rik	0.000903751	0.002564103	0.000638904	0.001280817	2.837179487	0.207649201	1
Klrb1f	0.000903751	0.002564103	0.000638904	0.001280817	2.837179487	0.207649201	1
Clec12a	0.000903751	0.002564103	0.000638904	0.002026711	2.837179487	0.724946045	1
Tmtc1	0.000903751	0.002564103	0.000638904	0.001280817	2.837179487	0.207649201	1
Crxos	0.000903751	0.002564103	0.000638904	0.001569346	2.837179487	0.396612889	1
Gm42372	0.000451875	0.001282051	0.000451875	0.000906256	2.837179487	0.373206013	1
1700058P15Rik	0.000903751	0.002564103	0.000638904	0.001280817	2.837179487	0.207649201	1
Lrrc4b	0.000451875	0.001282051	0.000451875	0.000906256	2.837179487	0.373206013	1
Slc17a6	0.000451875	0.001282051	0.000451875	0.000906256	2.837179487	0.373206013	1
Otud7a	0.000451875	0.001282051	0.000451875	0.000906256	2.837179487	0.373206013	1
Sv2b	0.000451875	0.001282051	0.000451875	0.000906256	2.837179487	0.373206013	1
Pdzd9	0.001807501	0.005128205	0.000903138	0.001809019	2.837179487	0.074494446	1
Foxi2	0.000903751	0.002564103	0.000638904	0.001280817	2.837179487	0.207649201	1
Gm48159	0.000451875	0.001282051	0.000451875	0.000906256	2.837179487	0.373206013	1
Rfx4	0.000903751	0.002564103	0.000638904	0.001280817	2.837179487	0.207649201	1
Gm39121	0.001807501	0.005128205	0.000903138	0.002023587	2.837179487	0.132662875	1
Kbtbd11	0.001807501	0.005128205	0.000903138	0.001809019	2.837179487	0.074494446	1
E030037K01Rik	0.000903751	0.002564103	0.000638904	0.001280817	2.837179487	0.207649201	1
Nrn1l	0.000903751	0.002564103	0.000638904	0.001280817	2.837179487	0.207649201	1
Lrmda	0.000451875	0.001282051	0.000451875	0.000906256	2.837179487	0.373206013	1
Gm46447	0.000903751	0.002564103	0.000638904	0.001280817	2.837179487	0.207649201	1
Grid1	0.000451875	0.001282051	0.000451875	0.000906256	2.837179487	0.373206013	1
Trpc6	0.000451875	0.001282051	0.000451875	0.000906256	2.837179487	0.373206013	1
Barx2	0.001807501	0.005128205	0.000903138	0.00286473	2.837179487	0.385903927	1
Crtam	0.000451875	0.001282051	0.000451875	0.001282051	2.837179487	0.803713772	1
Abcg4	0.000451875	0.001282051	0.000451875	0.000906256	2.837179487	0.373206013	1
Zic4	0.000451875	0.001282051	0.000451875	0.000906256	2.837179487	0.373206013	1
Ttc21a	0.000903751	0.002564103	0.000903751	0.001280817	2.837179487	0.079284211	1
Trim7	0.001807501	0.005128205	0.000903138	0.001809019	2.837179487	0.074494446	1
Gm12204	0.000451875	0.001282051	0.000451875	0.000906256	2.837179487	0.373206013	1
A630014C17Rik	0.000903751	0.002564103	0.000638904	0.001280817	2.837179487	0.207649201	1
Gm12224	0.000903751	0.002564103	0.000638904	0.001280817	2.837179487	0.207649201	1
B9d1os	0.001807501	0.005128205	0.000903138	0.002023587	2.837179487	0.132662875	1
Dlx4	0.000451875	0.001282051	0.000451875	0.000906256	2.837179487	0.373206013	1
Stac2	0.000451875	0.001282051	0.000451875	0.000906256	2.837179487	0.373206013	1
Meioc	0.000451875	0.001282051	0.000451875	0.000906256	2.837179487	0.373206013	1
Ace	0.001807501	0.005128205	0.000903138	0.001809019	2.837179487	0.074494446	1
Cacng5	0.000451875	0.001282051	0.000451875	0.000906256	2.837179487	0.373206013	1
4932435O22Rik	0.000451875	0.001282051	0.000451875	0.000906256	2.837179487	0.373206013	1
Fn3k	0.000903751	0.002564103	0.000638904	0.001280817	2.837179487	0.207649201	1
Calml3	0.000451875	0.001282051	0.000451875	0.000906256	2.837179487	0.373206013	1
Adcy2	0.001807501	0.005128205	0.000903138	0.001809019	2.837179487	0.074494446	1
Foxd1	0.000903751	0.002564103	0.000638904	0.001280817	2.837179487	0.207649201	1
Esm1	0.000451875	0.001282051	0.000451875	0.000906256	2.837179487	0.373206013	1
Rad51ap2	0.000903751	0.002564103	0.000638904	0.001280817	2.837179487	0.207649201	1
Esr2	0.000451875	0.001282051	0.000451875	0.000906256	2.837179487	0.373206013	1
Pnma1	0.000903751	0.002564103	0.000638904	0.001280817	2.837179487	0.207649201	1
Gpr68	0.000903751	0.002564103	0.000638904	0.001569346	2.837179487	0.396612889	1
Degs2	0.000451875	0.001282051	0.000451875	0.000906256	2.837179487	0.373206013	1
Rgs22	0.000451875	0.001282051	0.000451875	0.000906256	2.837179487	0.373206013	1
Cacna1i	0.000451875	0.001282051	0.000451875	0.000906256	2.837179487	0.373206013	1
Gm17597	0.000451875	0.001282051	0.000451875	0.000906256	2.837179487	0.373206013	1
1810021B22Rik	0.001807501	0.005128205	0.000903138	0.001809019	2.837179487	0.074494446	1
Faim2	0.000451875	0.001282051	0.000451875	0.000906256	2.837179487	0.373206013	1
AC123724.1	0.000451875	0.001282051	0.000451875	0.000906256	2.837179487	0.373206013	1
Gm15859	0.000903751	0.002564103	0.000638904	0.001280817	2.837179487	0.207649201	1
Meltf	0.000451875	0.001282051	0.000451875	0.000906256	2.837179487	0.373206013	1
Gm16052	0.000903751	0.002564103	0.000638904	0.001280817	2.837179487	0.207649201	1
F630040K05Rik	0.000903751	0.002564103	0.000638904	0.001280817	2.837179487	0.207649201	1
Sult6b1	0.001807501	0.005128205	0.000903138	0.001809019	2.837179487	0.074494446	1
Myo7b	0.001807501	0.005128205	0.000903138	0.001809019	2.837179487	0.074494446	1
Tmem173	0.000451875	0.001282051	0.000451875	0.000906256	2.837179487	0.373206013	1
Apcdd1	0.000903751	0.002564103	0.000638904	0.001280817	2.837179487	0.207649201	1
Dmrt2	0.000903751	0.002564103	0.000638904	0.001280817	2.837179487	0.207649201	1
Lipo2	0.000903751	0.002564103	0.000638904	0.001280817	2.837179487	0.207649201	1
Lgi1	0.001807501	0.005128205	0.000903138	0.001809019	2.837179487	0.074494446	1
Gm10561	0.003615002	0.001282051	0.001276072	0.000906256	0.354647436	0.169995275	1
Gm29480	0.001807501	0.000641026	0.000903138	0.000641026	0.354647436	0.332275359	1
Cdh20	0.003615002	0.001282051	0.001276072	0.000906256	0.354647436	0.169995275	1
Gm37422	0.003615002	0.001282051	0.001276072	0.000906256	0.354647436	0.169995275	1
9430097D07Rik	0.001807501	0.000641026	0.001106447	0.000641026	0.354647436	0.506601457	1
Fgf2	0.001807501	0.000641026	0.000903138	0.000641026	0.354647436	0.332275359	1
Gm42957	0.001807501	0.000641026	0.001106447	0.000641026	0.354647436	0.506601457	1
Csf1	0.003615002	0.001282051	0.00142721	0.000906256	0.354647436	0.243432901	1
Edn2	0.001807501	0.000641026	0.001277807	0.000641026	0.354647436	0.777775041	1
Gm13166	0.012652508	0.004487179	0.002460922	0.001692728	0.354647436	0.013539062	1
Draxin	0.003615002	0.001282051	0.001276072	0.000906256	0.354647436	0.169995275	1
Gm26840	0.001807501	0.000641026	0.001106447	0.000641026	0.354647436	0.506601457	1
1700109H08Rik	0.001807501	0.000641026	0.000903138	0.000641026	0.354647436	0.332275359	1
Gm15611	0.001807501	0.000641026	0.000903138	0.000641026	0.354647436	0.332275359	1
Gm43625	0.001807501	0.000641026	0.000903138	0.000641026	0.354647436	0.332275359	1
Dync1i1	0.007230005	0.002564103	0.001801362	0.001280817	0.354647436	0.051978104	1
Slc6a1	0.001807501	0.000641026	0.001106447	0.000641026	0.354647436	0.506601457	1
Kcna5	0.001807501	0.000641026	0.000903138	0.000641026	0.354647436	0.332275359	1
Slco1c1	0.003615002	0.001282051	0.00142721	0.000906256	0.354647436	0.243432901	1
Abcc9	0.001807501	0.000641026	0.000903138	0.000641026	0.354647436	0.332275359	1
Atp4a	0.003615002	0.001282051	0.001276072	0.000906256	0.354647436	0.169995275	1
Tmc3	0.001807501	0.000641026	0.000903138	0.000641026	0.354647436	0.332275359	1
Vwa3a	0.001807501	0.000641026	0.000903138	0.000641026	0.354647436	0.332275359	1
Gm26789	0.001807501	0.000641026	0.000903138	0.000641026	0.354647436	0.332275359	1
Lrrtm3	0.001807501	0.000641026	0.001106447	0.000641026	0.354647436	0.506601457	1
Vpreb3	0.001807501	0.000641026	0.000903138	0.000641026	0.354647436	0.332275359	1
Tlr3	0.001807501	0.000641026	0.001106447	0.000641026	0.354647436	0.506601457	1
March1	0.001807501	0.000641026	0.000903138	0.000641026	0.354647436	0.332275359	1
Lyl1	0.007230005	0.002564103	0.002208885	0.001280817	0.354647436	0.182723056	1
Gm32857	0.001807501	0.000641026	0.000903138	0.000641026	0.354647436	0.332275359	1
Gm26521	0.003615002	0.001282051	0.001276072	0.000906256	0.354647436	0.169995275	1
Slc9a9	0.001807501	0.000641026	0.000903138	0.000641026	0.354647436	0.332275359	1
Vipr1	0.001807501	0.000641026	0.000903138	0.000641026	0.354647436	0.332275359	1
Gm43951	0.001807501	0.000641026	0.001277807	0.000641026	0.354647436	0.777775041	1
1190001M18Rik	0.001807501	0.000641026	0.000903138	0.000641026	0.354647436	0.332275359	1
Rapgefl1	0.007230005	0.002564103	0.001801362	0.001280817	0.354647436	0.051978104	1
Aoc3	0.001807501	0.000641026	0.000903138	0.000641026	0.354647436	0.332275359	1
Gm29675	0.003615002	0.001282051	0.00142721	0.000906256	0.354647436	0.243432901	1
Gm20554	0.001807501	0.000641026	0.001106447	0.000641026	0.354647436	0.506601457	1
Platr19	0.001807501	0.000641026	0.000903138	0.000641026	0.354647436	0.332275359	1
Dgkb	0.001807501	0.000641026	0.001106447	0.000641026	0.354647436	0.506601457	1
Clec14a	0.001807501	0.000641026	0.001106447	0.000641026	0.354647436	0.506601457	1
Gm36660	0.001807501	0.000641026	0.000903138	0.000641026	0.354647436	0.332275359	1
Gm266	0.003615002	0.001282051	0.001276072	0.000906256	0.354647436	0.169995275	1
Tmprss12	0.003615002	0.001282051	0.001276072	0.000906256	0.354647436	0.169995275	1
Gm16386	0.003615002	0.001282051	0.001276072	0.000906256	0.354647436	0.169995275	1
Sox8	0.001807501	0.000641026	0.000903138	0.000641026	0.354647436	0.332275359	1
1700001C19Rik	0.003615002	0.001282051	0.001563808	0.000906256	0.354647436	0.347061635	1
1700061G19Rik	0.001807501	0.000641026	0.000903138	0.000641026	0.354647436	0.332275359	1
Gm6277	0.003615002	0.001282051	0.001276072	0.000906256	0.354647436	0.169995275	1
Gm29417	0.001807501	0.000641026	0.000903138	0.000641026	0.354647436	0.332275359	1
Fas	0.003615002	0.001282051	0.001806275	0.000906256	0.354647436	0.491765847	1
Calhm2	0.007230005	0.002564103	0.001911406	0.001280817	0.354647436	0.071710885	1
Zfp970	0.005422503	0.001923077	0.00168721	0.001109577	0.354647436	0.129455079	1
Acta1	0.009037506	0.003205128	0.003722144	0.002125174	0.354647436	0.0927421	1
1810062O18Rik	0.009037506	0.003205128	0.002111235	0.001431537	0.354647436	0.040624017	1
Cdhr1	0.005422503	0.001923077	0.001561445	0.001109577	0.354647436	0.092606574	1
Shank3	0.005422503	0.001923077	0.001561445	0.001109577	0.354647436	0.092606574	1
Cd200	0.005422503	0.001923077	0.00168721	0.001109577	0.354647436	0.129455079	1
Cd74	0.010845007	0.003846154	0.003313328	0.001567666	0.354647436	0.178029513	1
Adrb2	0.005422503	0.001923077	0.001561445	0.001109577	0.354647436	0.092606574	1
Gm27239	0.005422503	0.001923077	0.001561445	0.001109577	0.354647436	0.092606574	1
Gpr83	0.010393131	0.028846154	0.002506783	0.004954602	2.775501672	0.000163712	1
Psmb8	0.00768188	0.021153846	0.001963342	0.009387019	2.753733032	0.42220086	1
Chdh	0.006326254	0.017307692	0.001685787	0.003302975	2.735851648	0.00135771	1
Tuba3a	0.028016268	0.01025641	0.004148921	0.002708084	0.366087676	0.001454447	1
Hoxaas3	0.005874379	0.016025641	0.00185936	0.004282318	2.728057199	0.005149143	1
Gm26582	0.004970628	0.013461538	0.001495309	0.002918645	2.708216783	0.005105015	1
Gm16143	0.004970628	0.013461538	0.001626197	0.002918645	2.708216783	0.002752397	1
Gm26771	0.010393131	0.003846154	0.002338124	0.001567666	0.37006689	0.042762136	1
Hp	0.010393131	0.003846154	0.004399785	0.001567666	0.37006689	0.233050306	1
Pcsk6	0.037957524	0.014102564	0.005008831	0.003121008	0.371535409	0.000927291	1
Necab3	0.017171261	0.006410256	0.002906306	0.002021241	0.37331309	0.006564334	1
Fosb	0.00858563	0.003205128	0.002743204	0.001431537	0.37331309	0.181969928	1
Il4i1	0.00858563	0.003205128	0.001961648	0.001431537	0.37331309	0.040677944	1
Wfdc1	0.078626299	0.029487179	0.013318533	0.009610847	0.375029472	0.000454617	1
Bcl11a	0.046091279	0.017307692	0.005334457	0.003302975	0.37550905	0.000257499	1
Upk3a	0.03253502	0.086538462	0.004279667	0.012018892	2.659855769	0.000170658	1
Alas2	0.020334388	0.007692308	0.007289107	0.003622116	0.378290598	0.059275437	1
Cend1	0.020334388	0.007692308	0.003261917	0.002391345	0.378290598	0.002909385	1
Wnt16	0.003163127	0.008333333	0.001193927	0.002302339	2.63452381	0.031289824	1
Igf1	0.003163127	0.008333333	0.001193927	0.004836587	2.63452381	0.722975083	1
Gm5475	0.003163127	0.008333333	0.001193927	0.002302339	2.63452381	0.031289824	1
Mixl1	0.122458202	0.046794872	0.013253145	0.006526208	0.382129341	0.002468832	1
Gm37065	0.002711252	0.007051282	0.001105612	0.002119212	2.600747863	0.05001726	1
BC051077	0.005422503	0.014102564	0.00168721	0.003250084	2.600747863	0.008534172	1
Syn2	0.00768188	0.019871795	0.002064771	0.003649049	2.586840121	0.000528881	1
P2rx3	0.004970628	0.001923077	0.001747308	0.001109577	0.386888112	0.249188677	1
Rem1	0.004970628	0.001923077	0.001747308	0.001109577	0.386888112	0.249188677	1
Pltp	0.004970628	0.001923077	0.001495309	0.001109577	0.386888112	0.129564201	1
Bmpr1b	0.004970628	0.001923077	0.001495309	0.001109577	0.386888112	0.129564201	1
Mup6	0.004970628	0.001923077	0.001495309	0.001109577	0.386888112	0.129564201	1
Reg2	0.009941256	0.003846154	0.002204116	0.001567666	0.386888112	0.042825902	1
Rbmxl2	0.009941256	0.003846154	0.002294928	0.001567666	0.386888112	0.057546332	1
Fgf4	0.009941256	0.003846154	0.002382281	0.001811058	0.386888112	0.04072183	1
Gm36283	0.004970628	0.001923077	0.001495309	0.001109577	0.386888112	0.129564201	1
Klhl10	0.004970628	0.001923077	0.001495309	0.001109577	0.386888112	0.129564201	1
Lrrn4cl	0.004970628	0.001923077	0.001495309	0.001109577	0.386888112	0.129564201	1
Corin	0.004970628	0.012820513	0.001495309	0.002849231	2.579254079	0.00853885	1
Slc2a12	0.032986896	0.012820513	0.004205867	0.002990062	0.388654724	0.000416517	1
Pm20d1	0.009489381	0.024358974	0.00206137	0.004008303	2.566971917	0.000466462	1
Actc1	0.018075011	0.007051282	0.003299033	0.002305084	0.390112179	0.01161408	1
Tctex1d1	0.026208766	0.01025641	0.003952668	0.002708084	0.391335102	0.002532582	1
Rap1gap	0.026208766	0.01025641	0.003794454	0.002708084	0.391335102	0.001922782	1
Slc4a8	0.013104383	0.005128205	0.002501031	0.001809019	0.391335102	0.019202368	1
Gypc	0.013104383	0.005128205	0.002950688	0.001809019	0.391335102	0.077098338	1
Gm45353	0.002259376	0.005769231	0.00100951	0.001918136	2.553461538	0.080847506	1
Cacna2d3	0.002259376	0.005769231	0.001194855	0.001918136	2.553461538	0.041018973	1
Btnl9	0.004518753	0.011538462	0.001426045	0.00299341	2.553461538	0.03575382	1
Asgr1	0.002259376	0.005769231	0.001194855	0.002121698	2.553461538	0.074595916	1
Gemin4	0.002259376	0.005769231	0.00100951	0.001918136	2.553461538	0.080847506	1
Lrrc6	0.002259376	0.005769231	0.00100951	0.001918136	2.553461538	0.080847506	1
Slc30a2	0.024401265	0.009615385	0.003520853	0.002471509	0.394052707	0.002522322	1
Atad3aos	0.008133755	0.003205128	0.002013892	0.001431537	0.394052707	0.075271269	1
Chac1	0.006326254	0.016025641	0.001685787	0.003547079	2.533195971	0.009747595	1
Cavin1	0.019430637	0.007692308	0.003201215	0.002391345	0.39588551	0.0051672	1
Lamc2	0.008133755	0.020512821	0.001909763	0.00381215	2.521937322	0.002722211	1
Zfp773	0.011296882	0.004487179	0.002422092	0.001920334	0.397205128	0.023444661	1
Gm340	0.011296882	0.004487179	0.002247086	0.001692728	0.397205128	0.024713973	1
Glis3	0.00768188	0.019230769	0.001963342	0.003478233	2.503393665	0.000949972	1
Rfx8	0.001807501	0.004487179	0.000903138	0.001692728	2.482532051	0.132830254	1
1700029I15Rik	0.003615002	0.008974359	0.001276072	0.002388477	2.482532051	0.033267442	1
Plcb2	0.001807501	0.004487179	0.000903138	0.001692728	2.482532051	0.132830254	1
Plppr4	0.001807501	0.004487179	0.000903138	0.001692728	2.482532051	0.132830254	1
Ccdc24	0.001807501	0.004487179	0.000903138	0.001920334	2.482532051	0.230226602	1
Loxl3	0.003615002	0.008974359	0.001276072	0.002388477	2.482532051	0.033267442	1
Abcc6	0.003615002	0.008974359	0.001276072	0.002388477	2.482532051	0.033267442	1
Tcp11l2	0.005422503	0.013461538	0.001561445	0.002918645	2.482532051	0.009023429	1
5033428I22Rik	0.001807501	0.004487179	0.000903138	0.001692728	2.482532051	0.132830254	1
Gm26767	0.001807501	0.004487179	0.000903138	0.001692728	2.482532051	0.132830254	1
Alox8	0.003615002	0.008974359	0.001276072	0.002388477	2.482532051	0.033267442	1
Gm48116	0.003615002	0.008974359	0.001276072	0.002388477	2.482532051	0.033267442	1
Tmem30c	0.001807501	0.004487179	0.000903138	0.001920334	2.482532051	0.230226602	1
Ccdc88b	0.001807501	0.004487179	0.000903138	0.001692728	2.482532051	0.132830254	1
Fev	0.003163127	0.001282051	0.001354263	0.000906256	0.405311355	0.34725692	1
2310007B03Rik	0.003163127	0.001282051	0.001193927	0.000906256	0.405311355	0.243577945	1
Hnmt	0.003163127	0.001282051	0.001193927	0.000906256	0.405311355	0.243577945	1
Tgm3	0.003163127	0.001282051	0.001193927	0.000906256	0.405311355	0.243577945	1
Slc24a3	0.003163127	0.001282051	0.001354263	0.000906256	0.405311355	0.34725692	1
Gm14827	0.003163127	0.001282051	0.001193927	0.000906256	0.405311355	0.243577945	1
9530052C20Rik	0.003163127	0.001282051	0.001193927	0.000906256	0.405311355	0.243577945	1
Rusc2	0.006326254	0.002564103	0.001685787	0.001280817	0.405311355	0.098697143	1
Cyp2j9	0.003163127	0.001282051	0.001193927	0.000906256	0.405311355	0.243577945	1
6030445D17Rik	0.003163127	0.001282051	0.001354263	0.000906256	0.405311355	0.34725692	1
Nos3	0.006326254	0.002564103	0.001802899	0.001280817	0.405311355	0.134835061	1
C130026L21Rik	0.003163127	0.001282051	0.001193927	0.000906256	0.405311355	0.243577945	1
Sez6l	0.003163127	0.001282051	0.001193927	0.001282051	0.405311355	0.097556453	1
4930540M05Rik	0.003163127	0.001282051	0.001354263	0.000906256	0.405311355	0.34725692	1
Eno2	0.003163127	0.001282051	0.001193927	0.000906256	0.405311355	0.243577945	1
St8sia1	0.003163127	0.001282051	0.001193927	0.000906256	0.405311355	0.243577945	1
Slc6a16	0.028468143	0.011538462	0.005177194	0.00299341	0.405311355	0.049092731	1
Ano5	0.003163127	0.001282051	0.001354263	0.000906256	0.405311355	0.34725692	1
Stk32c	0.006326254	0.002564103	0.001685787	0.001280817	0.405311355	0.098697143	1
Gm17134	0.003163127	0.001282051	0.001193927	0.000906256	0.405311355	0.243577945	1
C78859	0.003163127	0.001282051	0.001354263	0.000906256	0.405311355	0.34725692	1
Crispld2	0.003163127	0.001282051	0.001354263	0.000906256	0.405311355	0.34725692	1
1700024G13Rik	0.003163127	0.001282051	0.001354263	0.000906256	0.405311355	0.34725692	1
S1pr5	0.006326254	0.002564103	0.001912854	0.001280817	0.405311355	0.183077221	1
Elmod1	0.003163127	0.001282051	0.001193927	0.000906256	0.405311355	0.243577945	1
Gm10479	0.006326254	0.002564103	0.001685787	0.001280817	0.405311355	0.098697143	1
Kcnk13	0.003163127	0.001282051	0.001354263	0.000906256	0.405311355	0.34725692	1
Wisp1	0.006326254	0.002564103	0.001802899	0.001280817	0.405311355	0.134835061	1
AC139637.2	0.003163127	0.001282051	0.001354263	0.000906256	0.405311355	0.34725692	1
Dhh	0.003163127	0.001282051	0.001354263	0.000906256	0.405311355	0.34725692	1
Rbfox1	0.006326254	0.002564103	0.001685787	0.001280817	0.405311355	0.098697143	1
Pde10a	0.006326254	0.002564103	0.00211569	0.001280817	0.405311355	0.247014083	1
Arl14epl	0.003163127	0.001282051	0.001193927	0.000906256	0.405311355	0.243577945	1
Gm20628	0.013556258	0.033333333	0.002540471	0.004809946	2.458888889	9.8866017738898e-05	1
Lrrc73	0.023497515	0.009615385	0.004011618	0.002632625	0.40920858	0.01222675	1
S100a6	0.378671487	0.155128205	0.031923409	0.022419803	0.409664341	0.001483097	1
Cryab	0.357433348	0.146794872	0.044776046	0.021739383	0.410691595	0.122551651	1
Galnt15	0.003163127	0.007692308	0.001354263	0.00221273	2.431868132	0.028911391	1
Zfp59	0.014008134	0.005769231	0.00273309	0.001918136	0.411848635	0.034432943	1
Lrguk	0.010845007	0.004487179	0.002293077	0.001692728	0.413755342	0.044240655	1
Mylk	0.004518753	0.010897436	0.001426045	0.002781402	2.411602564	0.035846987	1
Gm19553	0.004518753	0.010897436	0.001426045	0.002629419	2.411602564	0.022098164	1
Hspa1a	0.037053773	0.015384615	0.005944175	0.00337063	0.415196998	0.006804882	1
Rab33a	0.00768188	0.003205128	0.002064771	0.001431537	0.417232278	0.136406829	1
Vax2	0.00768188	0.003205128	0.001856379	0.001431537	0.417232278	0.075365457	1
Ropn1l	0.01536376	0.006410256	0.002692118	0.002021241	0.417232278	0.015385508	1
Snai2	0.00768188	0.003205128	0.001963342	0.001694595	0.417232278	0.052153472	1
Ccdc81	0.007230005	0.017307692	0.001801362	0.003302975	2.393870192	0.00408616	1
Pon3	0.009941256	0.023717949	0.002109398	0.003959177	2.385810023	0.001234839	1
Atp8b3	0.012200633	0.005128205	0.002334173	0.001809019	0.420322887	0.025668771	1
Syngap1	0.012200633	0.005128205	0.002420109	0.001809019	0.420322887	0.034042082	1
Tap1	0.012200633	0.005128205	0.002583421	0.002023587	0.420322887	0.033190073	1
Dio3	0.016719385	0.03974359	0.002942417	0.006587411	2.377096327	0.000116003	1
Dner	0.004066878	0.009615385	0.001353172	0.002471509	2.364316239	0.034797074	1
Gm12976	0.004066878	0.009615385	0.001353172	0.002471509	2.364316239	0.034797074	1
Rncr4	0.001355626	0.003205128	0.000782317	0.001431537	2.364316239	0.224022621	1
C1s1	0.004066878	0.009615385	0.001353172	0.002928382	2.364316239	0.089937009	1
Cilp2	0.004066878	0.009615385	0.001353172	0.002471509	2.364316239	0.034797074	1
Paqr5	0.004066878	0.009615385	0.001353172	0.002471509	2.364316239	0.034797074	1
Gm48610	0.009489381	0.022435897	0.002158197	0.003963968	2.364316239	0.001843799	1
A930017K11Rik	0.004066878	0.009615385	0.001353172	0.002471509	2.364316239	0.034797074	1
Nkx2-3	0.004066878	0.009615385	0.001353172	0.002632625	2.364316239	0.056422862	1
Pantr1	0.001355626	0.003205128	0.000782317	0.001431537	2.364316239	0.224022621	1
Gm28151	0.001355626	0.003205128	0.000782317	0.001694595	2.364316239	0.39545883	1
Prox1os	0.001355626	0.003205128	0.000782317	0.001431537	2.364316239	0.224022621	1
Pak7	0.001355626	0.003205128	0.000782317	0.001431537	2.364316239	0.224022621	1
5430427N15Rik	0.001355626	0.003205128	0.000782317	0.001694595	2.364316239	0.39545883	1
AI854703	0.002711252	0.006410256	0.001277085	0.002021241	2.364316239	0.046204186	1
Vmn1r15	0.001355626	0.003205128	0.000782317	0.00192198	2.364316239	0.665873681	1
Pnmal2	0.002711252	0.006410256	0.001105612	0.002021241	2.364316239	0.085158618	1
Synm	0.005422503	0.012820513	0.00168721	0.002849231	2.364316239	0.008587798	1
Dnhd1	0.001355626	0.003205128	0.001010241	0.001431537	2.364316239	0.106039604	1
Gng7	0.005422503	0.012820513	0.001561445	0.002990062	2.364316239	0.023514259	1
Atcayos	0.001355626	0.003205128	0.000782317	0.001431537	2.364316239	0.224022621	1
Slc41a2	0.002711252	0.006410256	0.001277085	0.002559782	2.364316239	0.138796641	1
Hr	0.001355626	0.003205128	0.000782317	0.001431537	2.364316239	0.224022621	1
6030419C18Rik	0.002711252	0.006410256	0.001105612	0.002021241	2.364316239	0.085158618	1
Gm12117	0.001355626	0.003205128	0.000782317	0.001431537	2.364316239	0.224022621	1
Wnt9a	0.002711252	0.006410256	0.001105612	0.003003256	2.364316239	0.540984339	1
Gm47467	0.001355626	0.003205128	0.000782317	0.001431537	2.364316239	0.224022621	1
Thbs4	0.001355626	0.003205128	0.000782317	0.001431537	2.364316239	0.224022621	1
Naip1	0.005422503	0.012820513	0.001561445	0.002990062	2.364316239	0.023514259	1
Rsad2	0.001355626	0.003205128	0.000782317	0.001431537	2.364316239	0.224022621	1
Samd15	0.005422503	0.012820513	0.001561445	0.002849231	2.364316239	0.014692275	1
Hoxc4	0.002711252	0.006410256	0.001277085	0.002021241	2.364316239	0.046204186	1
Cldn5	0.001355626	0.003205128	0.000782317	0.001694595	2.364316239	0.39545883	1
C4b	0.001355626	0.003205128	0.000782317	0.001431537	2.364316239	0.224022621	1
Gm4577	0.001355626	0.003205128	0.000782317	0.001431537	2.364316239	0.224022621	1
Pdzph1	0.001355626	0.003205128	0.000782317	0.001431537	2.364316239	0.224022621	1
Aqp4	0.001355626	0.003205128	0.000782317	0.001431537	2.364316239	0.224022621	1
1700092M07Rik	0.002711252	0.006410256	0.001105612	0.002021241	2.364316239	0.085158618	1
Scarf2	0.034794397	0.01474359	0.00443585	0.003052483	0.423734599	0.002529645	1
Dlx6os1	0.004518753	0.001923077	0.001426045	0.001109577	0.425576923	0.180375315	1
Rftn2	0.004518753	0.001923077	0.001426045	0.001109577	0.425576923	0.180375315	1
Sp140	0.004518753	0.001923077	0.001562745	0.001109577	0.425576923	0.249380319	1
Slitrk4	0.004518753	0.001923077	0.001426045	0.001109577	0.425576923	0.180375315	1
Dynlrb2	0.013556258	0.005769231	0.002914932	0.002479176	0.425576923	0.024714666	1
Med9os	0.009037506	0.003846154	0.00201215	0.001567666	0.425576923	0.057713155	1
Tex19.2	0.004518753	0.001923077	0.001426045	0.001109577	0.425576923	0.180375315	1
Gm30893	0.004518753	0.001923077	0.001426045	0.001109577	0.425576923	0.180375315	1
Aoah	0.004518753	0.001923077	0.001426045	0.001109577	0.425576923	0.180375315	1
Pnpla3	0.004518753	0.001923077	0.001688413	0.001109577	0.425576923	0.342154458	1
Klf1	0.009037506	0.021153846	0.00201215	0.003644423	2.340673077	0.001846955	1
Glcci1	0.006326254	0.01474359	0.001685787	0.003052483	2.330540293	0.009782743	1
Spink10	0.006326254	0.01474359	0.001685787	0.003052483	2.330540293	0.009782743	1
Mecom	0.035698147	0.015384615	0.004523837	0.003246351	0.430963973	0.001240296	1
Kndc1	0.010393131	0.004487179	0.002423921	0.001692728	0.431744705	0.102089051	1
Tmppe	0.010393131	0.004487179	0.002156314	0.001692728	0.431744705	0.044313304	1
Klk13	0.012200633	0.028205128	0.002420109	0.004568473	2.311775878	0.000871795	1
Gm15675	0.014460009	0.033333333	0.002617464	0.004723688	2.305208333	0.000166054	1
Tmem240	0.003615002	0.008333333	0.001276072	0.002302339	2.305208333	0.05510489	1
5930430L01Rik	0.010845007	0.025	0.002202189	0.004056769	2.305208333	0.001297312	1
Gm20696	0.007230005	0.016666667	0.001801362	0.003366718	2.305208333	0.010252776	1
Enpp1	0.003615002	0.008333333	0.001276072	0.002302339	2.305208333	0.05510489	1
Adgrg5	0.003615002	0.008333333	0.00142721	0.002302339	2.305208333	0.031413315	1
Gm48933	0.007230005	0.016666667	0.001801362	0.003242289	2.305208333	0.006523525	1
Dct	0.003615002	0.008333333	0.001276072	0.002302339	2.305208333	0.05510489	1
Filip1	0.003615002	0.008333333	0.001276072	0.002635426	2.305208333	0.141530251	1
Spata31d1a	0.003615002	0.008333333	0.001276072	0.002474493	2.305208333	0.089297024	1
Prox2os	0.003615002	0.008333333	0.001276072	0.002302339	2.305208333	0.05510489	1
Efna3	0.320379575	0.139102564	0.022453094	0.013765051	0.4341805	0.000282148	1
Mnx1	0.009489381	0.021794872	0.002158197	0.004500464	2.296764347	0.023665494	1
Platr5	0.035246272	0.015384615	0.00426995	0.00311712	0.436489152	0.001225283	1
9330185C12Rik	0.005874379	0.002564103	0.001624834	0.001280817	0.436489152	0.134971389	1
Slco4a1	0.005874379	0.002564103	0.001746039	0.001280817	0.436489152	0.183254448	1
Slc35d3	0.005874379	0.002564103	0.001966161	0.001280817	0.436489152	0.330105937	1
Eef1akmt3	0.005874379	0.002564103	0.001624834	0.001280817	0.436489152	0.134971389	1
Sorbs2	0.017623136	0.007692308	0.003141575	0.002391345	0.436489152	0.020475251	1
Pde1b	0.035246272	0.015384615	0.005058328	0.00337063	0.436489152	0.016383753	1
Gm16863	0.005874379	0.002564103	0.001624834	0.001280817	0.436489152	0.134971389	1
Mymx	0.005874379	0.002564103	0.001624834	0.001280817	0.436489152	0.134971389	1
Gnmt	0.011748757	0.005128205	0.002462946	0.002023587	0.436489152	0.033246078	1
Gm28285	0.005874379	0.002564103	0.001624834	0.001280817	0.436489152	0.134971389	1
Tex12	0.030727519	0.013461538	0.003937928	0.002918645	0.438093891	0.002053235	1
8430432A02Rik	0.002259376	0.005128205	0.00100951	0.001809019	2.26974359	0.138716585	1
Prdx6b	0.002259376	0.005128205	0.00100951	0.001809019	2.26974359	0.138716585	1
4930539J05Rik	0.002259376	0.005128205	0.00100951	0.001809019	2.26974359	0.138716585	1
Zkscan2	0.002259376	0.005128205	0.00100951	0.001809019	2.26974359	0.138716585	1
Adam8	0.004518753	0.01025641	0.001426045	0.003383119	2.26974359	0.138018802	1
Eid3	0.004518753	0.01025641	0.001426045	0.002551737	2.26974359	0.035940349	1
4930432K21Rik	0.004518753	0.01025641	0.001426045	0.002551737	2.26974359	0.035940349	1
Vat1l	0.004518753	0.01025641	0.001562745	0.002551737	2.26974359	0.021133905	1
Gm10837	0.002259376	0.005128205	0.00100951	0.001809019	2.26974359	0.138716585	1
Cspg5	0.004518753	0.01025641	0.001426045	0.002551737	2.26974359	0.035940349	1
Egfr	0.006778129	0.015384615	0.001744558	0.00311712	2.26974359	0.010066449	1
Gm11491	0.004518753	0.01025641	0.001562745	0.002708084	2.26974359	0.034854262	1
Hist1h2bn	0.002259376	0.005128205	0.00100951	0.001809019	2.26974359	0.138716585	1
Gsdmd	0.002259376	0.005128205	0.00100951	0.001809019	2.26974359	0.138716585	1
Tbx10	0.004518753	0.01025641	0.001562745	0.002551737	2.26974359	0.021133905	1
Ccdc172	0.004518753	0.01025641	0.001562745	0.002551737	2.26974359	0.021133905	1
Trps1	0.020334388	0.008974359	0.003261917	0.002554834	0.441339031	0.007248938	1
Zswim5	0.014460009	0.032692308	0.002617464	0.004594219	2.260877404	0.000167297	1
Zfp972	0.007230005	0.003205128	0.001801362	0.001431537	0.443309295	0.101811389	1
Ncmap	0.007230005	0.003205128	0.001801362	0.001431537	0.443309295	0.101811389	1
Far2	0.007230005	0.003205128	0.00201545	0.001431537	0.443309295	0.181969926	1
Gm7247	0.007230005	0.003205128	0.001911406	0.001431537	0.443309295	0.136565446	1
Prss35	0.014460009	0.006410256	0.003602724	0.002559782	0.443309295	0.166905539	1
Zpbp2	0.007230005	0.003205128	0.001801362	0.001431537	0.443309295	0.101811389	1
Tomm6os	0.007230005	0.003205128	0.001801362	0.001431537	0.443309295	0.101811389	1
Gm21994	0.00768188	0.017307692	0.002064771	0.003302975	2.253054299	0.002439303	1
Slc7a11	0.00768188	0.017307692	0.001856379	0.003302975	2.253054299	0.00669404	1
Zfp526	0.013104383	0.029487179	0.002581419	0.004284441	2.250176835	0.000150827	1
Arhgap31	0.030275644	0.013461538	0.003965352	0.003187977	0.444632606	0.001240677	1
Qrfpr	0.005422503	0.012179487	0.001561445	0.002922255	2.246100427	0.037177257	1
Hey2	0.005422503	0.012179487	0.001561445	0.002777989	2.246100427	0.023585677	1
Ebf1	0.010845007	0.024358974	0.002293077	0.004492023	2.246100427	0.00702365	1
Tsku	0.03163127	0.014102564	0.004087481	0.002986358	0.445842491	0.003315317	1
Cnn1	0.015815635	0.007051282	0.002874465	0.002119212	0.445842491	0.034544387	1
Add2	0.00858563	0.019230769	0.001961648	0.003594504	2.239878543	0.006908654	1
Snca	0.017171261	0.007692308	0.004319814	0.00221273	0.447975709	0.216466585	1
Rpl10l	0.017171261	0.007692308	0.002906306	0.00221273	0.447975709	0.020559206	1
9530082P21Rik	0.00858563	0.003846154	0.001961648	0.001567666	0.447975709	0.077271615	1
6430503K07Rik	0.003163127	0.007051282	0.001193927	0.002305084	2.229212454	0.142327151	1
Selplg	0.003163127	0.007051282	0.001354263	0.004664816	2.229212454	0.626602664	1
Pagr1a	0.003163127	0.007051282	0.001193927	0.002119212	2.229212454	0.087913159	1
Fscn2	0.003163127	0.007051282	0.001193927	0.002119212	2.229212454	0.087913159	1
Gm31834	0.003163127	0.007051282	0.001193927	0.002305084	2.229212454	0.142327151	1
Nkx2-5	0.009489381	0.021153846	0.002158197	0.004896165	2.229212454	0.035126488	1
Slc3a1	0.003163127	0.007051282	0.001193927	0.002119212	2.229212454	0.087913159	1
Pirt	0.009941256	0.004487179	0.002382281	0.001692728	0.451369464	0.102393986	1
Tnfaip8l1	0.019882512	0.008974359	0.00316788	0.002554834	0.451369464	0.009446437	1
Retn	0.030727519	0.067948718	0.004781368	0.009699296	2.211331071	0.000172016	1
Rhox4e	0.021238138	0.009615385	0.003671932	0.002471509	0.452741408	0.032340676	1
Gm26514	0.004066878	0.008974359	0.001496543	0.002388477	2.206695157	0.033401127	1
Rgs6	0.004066878	0.008974359	0.001353172	0.002388477	2.206695157	0.056553781	1
Awat2	0.011296882	0.005128205	0.002247086	0.001809019	0.453948718	0.045109619	1
Mc1r	0.004970628	0.010897436	0.001495309	0.003320485	2.192365967	0.199562297	1
Chrnb4	0.004970628	0.010897436	0.001495309	0.002781402	2.192365967	0.05774004	1
Cxcr2	0.005874379	0.012820513	0.001624834	0.002990062	2.182445759	0.037464892	1
Mgst2	0.017623136	0.038461538	0.002869708	0.005504599	2.182445759	0.000892156	1
Rimkla	0.01536376	0.007051282	0.00283983	0.002305084	0.458955505	0.02041294	1
Nlrx1	0.030727519	0.014102564	0.004140235	0.003121008	0.458955505	0.005455132	1
Stk32b	0.006778129	0.01474359	0.001744558	0.003052483	2.17517094	0.015836412	1
Adm	0.006778129	0.01474359	0.00185797	0.003310945	2.17517094	0.024344438	1
Nat8l	0.073203796	0.033974359	0.008553498	0.007400579	0.464106521	0.000158422	1
Il17re	0.024853141	0.011538462	0.003548327	0.002704773	0.464265734	0.009266274	1
Prap1	0.024853141	0.011538462	0.003605439	0.002704773	0.464265734	0.011761225	1
Mamld1	0.013104383	0.028205128	0.002501031	0.004193033	2.152343059	0.000592128	1
Foxq1	0.014911884	0.032051282	0.002804734	0.004552174	2.149378399	0.000167067	1
Nr4a1	0.038409399	0.017948718	0.004328972	0.003482626	0.467300151	0.000590663	1
St6galnac4	0.049254406	0.023076923	0.005454363	0.0042131	0.468525053	0.000549234	1
Boll	0.001807501	0.003846154	0.000903138	0.001567666	2.127884615	0.230491345	1
Efhd1	0.001807501	0.003846154	0.000903138	0.001567666	2.127884615	0.230491345	1
Gm34342	0.001807501	0.003846154	0.000903138	0.001567666	2.127884615	0.230491345	1
Gm13404	0.000903751	0.001923077	0.000638904	0.001109577	2.127884615	0.396881181	1
Lhx6	0.000903751	0.001923077	0.000638904	0.001109577	2.127884615	0.396881181	1
Scn9a	0.000903751	0.001923077	0.000638904	0.001109577	2.127884615	0.396881181	1
D330050G23Rik	0.000903751	0.001923077	0.000638904	0.001109577	2.127884615	0.396881181	1
Cpne1	0.000903751	0.001923077	0.000638904	0.001109577	2.127884615	0.396881181	1
Gm826	0.001807501	0.003846154	0.000903138	0.001567666	2.127884615	0.230491345	1
Gm45022	0.000903751	0.001923077	0.000638904	0.001109577	2.127884615	0.396881181	1
Tnfaip8l2	0.001807501	0.003846154	0.000903138	0.001811058	2.127884615	0.385903927	1
Foxo6os	0.000903751	0.001923077	0.000638904	0.001433009	2.127884615	0.724946045	1
Rhbdl2	0.000903751	0.001923077	0.000638904	0.001109577	2.127884615	0.396881181	1
4930471C06Rik	0.000903751	0.001923077	0.000638904	0.001109577	2.127884615	0.396881181	1
Fgr	0.000903751	0.001923077	0.000638904	0.001109577	2.127884615	0.396881181	1
Epha8	0.000903751	0.001923077	0.000638904	0.001109577	2.127884615	0.396881181	1
Spsb1	0.001807501	0.003846154	0.000903138	0.001567666	2.127884615	0.230491345	1
Abcb4	0.007230005	0.015384615	0.001801362	0.00337063	2.127884615	0.037121548	1
Pclo	0.000903751	0.001923077	0.000638904	0.001109577	2.127884615	0.396881181	1
4921504A21Rik	0.000903751	0.001923077	0.000638904	0.001109577	2.127884615	0.396881181	1
Drc1	0.007230005	0.015384615	0.001801362	0.003606364	2.127884615	0.080988171	1
Cpz	0.003615002	0.007692308	0.001276072	0.00221273	2.127884615	0.089478783	1
Gm15559	0.000903751	0.001923077	0.000638904	0.001109577	2.127884615	0.396881181	1
Miat	0.001807501	0.003846154	0.000903138	0.001567666	2.127884615	0.230491345	1
Foxn4	0.000903751	0.001923077	0.000638904	0.001109577	2.127884615	0.396881181	1
Zfp853	0.000903751	0.001923077	0.000638904	0.001109577	2.127884615	0.396881181	1
Vwde	0.000903751	0.001923077	0.000638904	0.001433009	2.127884615	0.724946045	1
Ssmem1	0.000903751	0.001923077	0.000638904	0.001109577	2.127884615	0.396881181	1
Emx1	0.001807501	0.003846154	0.000903138	0.001567666	2.127884615	0.230491345	1
1700063H04Rik	0.001807501	0.003846154	0.000903138	0.001811058	2.127884615	0.385903927	1
Styk1	0.007230005	0.015384615	0.001911406	0.00311712	2.127884615	0.010127187	1
Grin2b	0.000903751	0.001923077	0.000638904	0.001109577	2.127884615	0.396881181	1
Arhgdib	0.01536376	0.032692308	0.002615135	0.011565875	2.127884615	0.866204041	1
Gm44702	0.000903751	0.001923077	0.000638904	0.001109577	2.127884615	0.396881181	1
Zfp619	0.004518753	0.009615385	0.001426045	0.002471509	2.127884615	0.057448033	1
Tsks	0.000903751	0.001923077	0.000638904	0.001109577	2.127884615	0.396881181	1
A230057D06Rik	0.000903751	0.001923077	0.000638904	0.001109577	2.127884615	0.396881181	1
Tmc5	0.000903751	0.001923077	0.000638904	0.001109577	2.127884615	0.396881181	1
Scnn1b	0.000903751	0.001923077	0.000638904	0.001109577	2.127884615	0.396881181	1
Gm6471	0.000903751	0.001923077	0.000638904	0.001433009	2.127884615	0.724946045	1
Esr1	0.000903751	0.001923077	0.000638904	0.001109577	2.127884615	0.396881181	1
Fam26e	0.000903751	0.001923077	0.000638904	0.001109577	2.127884615	0.396881181	1
Sobp	0.007230005	0.015384615	0.001911406	0.003933564	2.127884615	0.056492479	1
Gm26541	0.001807501	0.003846154	0.000903138	0.001567666	2.127884615	0.230491345	1
Zfp433	0.000903751	0.001923077	0.000638904	0.001109577	2.127884615	0.396881181	1
4930471E19Rik	0.000903751	0.001923077	0.000638904	0.001109577	2.127884615	0.396881181	1
D930020B18Rik	0.000903751	0.001923077	0.000638904	0.001109577	2.127884615	0.396881181	1
Gm16230	0.000903751	0.001923077	0.000638904	0.001109577	2.127884615	0.396881181	1
1700041G16Rik	0.000903751	0.001923077	0.000638904	0.001109577	2.127884615	0.396881181	1
Gm3336	0.000903751	0.001923077	0.000638904	0.001109577	2.127884615	0.396881181	1
Gm20163	0.000903751	0.001923077	0.000638904	0.001109577	2.127884615	0.396881181	1
3425401B19Rik	0.000903751	0.001923077	0.000638904	0.001109577	2.127884615	0.396881181	1
Ebf2	0.000903751	0.001923077	0.000638904	0.001109577	2.127884615	0.396881181	1
Npm2	0.001807501	0.003846154	0.000903138	0.001567666	2.127884615	0.230491345	1
2010007H06Rik	0.000903751	0.001923077	0.000638904	0.001109577	2.127884615	0.396881181	1
B930082K07Rik	0.001807501	0.003846154	0.000903138	0.001567666	2.127884615	0.230491345	1
4930429F24Rik	0.000903751	0.001923077	0.000638904	0.001109577	2.127884615	0.396881181	1
Rbms3	0.008133755	0.017307692	0.001909763	0.003768165	2.127884615	0.036337341	1
Myo15	0.000903751	0.001923077	0.000638904	0.001109577	2.127884615	0.396881181	1
Itga2b	0.001807501	0.003846154	0.000903138	0.001567666	2.127884615	0.230491345	1
Hist1h2bl	0.001807501	0.003846154	0.000903138	0.001567666	2.127884615	0.230491345	1
Phf2os1	0.000903751	0.001923077	0.000638904	0.001109577	2.127884615	0.396881181	1
S1pr3	0.001807501	0.003846154	0.000903138	0.001567666	2.127884615	0.230491345	1
Nr2f1	0.000903751	0.001923077	0.000638904	0.001109577	2.127884615	0.396881181	1
Tmem174	0.002711252	0.005769231	0.001105612	0.002121698	2.127884615	0.228974938	1
Mdga2	0.000903751	0.001923077	0.000638904	0.001109577	2.127884615	0.396881181	1
Lrrc9	0.001807501	0.003846154	0.000903138	0.001567666	2.127884615	0.230491345	1
Csf2rb	0.000903751	0.001923077	0.000638904	0.001109577	2.127884615	0.396881181	1
Wbp2nl	0.000903751	0.001923077	0.000638904	0.001109577	2.127884615	0.396881181	1
Mpped1	0.001807501	0.003846154	0.000903138	0.001567666	2.127884615	0.230491345	1
Cldn1	0.001807501	0.003846154	0.000903138	0.001567666	2.127884615	0.230491345	1
Gm609	0.000903751	0.001923077	0.000638904	0.001433009	2.127884615	0.724946045	1
Prss33	0.001807501	0.003846154	0.000903138	0.001567666	2.127884615	0.230491345	1
Gm11131	0.001807501	0.003846154	0.000903138	0.001567666	2.127884615	0.230491345	1
Spdya	0.000903751	0.001923077	0.000638904	0.001109577	2.127884615	0.396881181	1
Cdkl4	0.003615002	0.007692308	0.001276072	0.00221273	2.127884615	0.089478783	1
Synpo	0.014460009	0.030769231	0.002538218	0.004373699	2.127884615	0.000617138	1
Ppp1r32	0.000903751	0.001923077	0.000638904	0.001109577	2.127884615	0.396881181	1
Mamdc2	0.003615002	0.007692308	0.001276072	0.003135332	2.127884615	0.330175972	1
Pdzd7	0.000903751	0.001923077	0.000638904	0.001109577	2.127884615	0.396881181	1
Serinc4	0.002711252	0.005769231	0.001105612	0.001918136	2.127884615	0.141661815	1
Cdh22	0.000903751	0.001923077	0.000638904	0.001109577	2.127884615	0.396881181	1
Was	0.002711252	0.005769231	0.001105612	0.001918136	2.127884615	0.141661815	1
Gm7173	0.002711252	0.005769231	0.001105612	0.001918136	2.127884615	0.141661815	1
Oas3	0.005422503	0.011538462	0.001561445	0.00299341	2.127884615	0.08804427	1
Trim30a	0.000903751	0.001923077	0.000638904	0.001433009	2.127884615	0.724946045	1
Unc5d	0.000903751	0.001923077	0.000638904	0.001109577	2.127884615	0.396881181	1
[truncated: 14,393 more rows]
