# Supplementary material for: Gastrulation-stage gene expression in Nipbl+/− mouse embryos foreshadows the development of syndromic birth defects
Source: Sci Adv. 2024 Mar 20;10(12):eadl4239. doi: 10.1126/sciadv.adl4239 (PMC10954218; doi:10.1126/sciadv.adl4239)
Supplement: Supplementary file 2 — Data S1 to S45 [file sciadv.adl4239_data_s1_to_s45.zip › Supplementary Data2/Data_S39.csv]

Gene	Avg_Expr_Wildtype	Avg_Expr_Nipbl+/-	SE_Wildtype	SE_Nipbl+/-	Avg_FC	P_Val	Bon_P_Val	Nanog_Target
Supt16	2.487685356	4.895134914	0.023175173	0.036887469	1.967746806	0	0	N
Actb	46.91287469	87.74683156	0.333112184	0.576780407	1.870421119	0	0	N
Gm10076	2.626360339	3.718162306	0.016938449	0.017876919	1.415709128	0	0	N
Eno1	13.74918857	19.18847097	0.056886715	0.060362578	1.395607521	0	0	N
Rpl35	15.35511996	21.23661079	0.046130344	0.052050751	1.383031252	0	0	Y
Erh	3.784764208	5.153924775	0.019045932	0.019274731	1.361755843	0	0	N
Tubb5	42.34270986	50.67855683	0.143256737	0.140766293	1.196866167	0	0	N
Prdx1	39.72665945	45.73293132	0.109100291	0.108516128	1.151189955	0	0	N
Ubb	41.78164577	47.53066231	0.11217573	0.09674686	1.137596699	0	0	N
AY036118	1.056895564	0.493663123	0.008847407	0.005524373	0.467087894	0	0	N
Nipbl	1.14465729	0.57818888	0.009067413	0.006001836	0.505119641	0	0	N
Gm42418	2.682110354	1.577013491	0.016964468	0.011644568	0.587974872	0	0	N
Gm26917	4.122573665	2.776216271	0.023126188	0.013088811	0.673418233	0	0	N
Cited2	4.155221791	2.804834424	0.031429655	0.024814466	0.675014371	0	0	Y
Taf10	5.295042322	3.984924366	0.021691562	0.018238493	0.75257649	0	0	N
Ptov1	5.653598931	4.405662306	0.024865801	0.022768927	0.779266863	0	0	N
Rps12	47.29555145	38.51246934	0.115359692	0.077450742	0.814293695	0	0	N
Rpl12	41.78247311	35.24775143	0.090401791	0.069437566	0.843601367	0	0	N
Rplp1	82.46872017	70.80258585	0.199595986	0.13260724	0.858538676	0	0	N
Rpl29	42.2529116	37.19373467	0.090930929	0.068546857	0.880264419	0	0	N
Rps2	114.8804175	102.3934485	0.170117228	0.135477502	0.891304634	0	0	N
Tpt1	42.36262967	37.99350981	0.069889934	0.060453615	0.896863819	0	0	N
Rps20	54.09018011	48.71453393	0.111619386	0.083963744	0.900616967	0	0	N
Rpsa	50.45198243	46.01916394	0.080798748	0.067654914	0.912137873	0	0	N
Rpl8	80.08171578	73.87290474	0.11633139	0.09984166	0.922469056	0	0	N
Hmgn2	9.440399669	11.11856092	0.036124255	0.032140911	1.177763792	6.62E-300	1.09E-295	N
Srsf2	14.31101636	11.61789657	0.054575972	0.055464134	0.811814918	2.13E-294	3.49E-290	N
Tmsb4x	8.491312926	6.174264105	0.077680263	0.054025606	0.727127143	2.59E-292	4.24E-288	N
Rac1	4.916311335	3.9348426	0.020861022	0.019490697	0.800364813	7.21E-290	1.18E-285	N
Hras	2.797747088	2.105222813	0.016679145	0.014761194	0.752470737	9.70E-288	1.59E-283	N
Rpl36al	6.949023102	5.609515536	0.028821216	0.018970222	0.807238004	1.56E-252	2.56E-248	N
Wdr89	4.183478648	3.19322363	0.021541644	0.015166474	0.763293875	9.51E-251	1.56E-246	N
Snhg9	0.685610641	0.393652903	0.007311792	0.004949209	0.574163934	5.67E-249	9.29E-245	N
Nudt4	1.516642271	1.034597302	0.01264121	0.009802013	0.68216304	2.55E-246	4.18E-242	Y
Eif4a1	29.13727487	33.33805192	0.091115469	0.089162314	1.144171927	4.56E-243	7.48E-239	N
Ube2m	2.424680201	1.900909648	0.015249663	0.014991751	0.783983656	1.16E-239	1.90E-235	N
Mtch1	2.136511169	1.559280458	0.014356983	0.011719385	0.729825559	1.38E-238	2.26E-234	N
Tdgf1	0.107999745	0.798701962	0.004076035	0.02016654	7.395405972	5.63E-230	9.23E-226	Y
Xist	3.650289569	4.566383892	0.039713468	0.032602192	1.250964836	3.45E-226	5.66E-222	N
Cbx3	7.462801502	11.55514105	0.063874728	0.076969283	1.548365053	3.29E-224	5.39E-220	N
Hdgf	11.49500414	9.494582993	0.047219768	0.044149863	0.825974735	7.23E-223	1.19E-218	N
Trim28	7.107745179	5.721432952	0.034336448	0.029664702	0.804957523	5.04E-220	8.26E-216	N
AC160336.1	12.58270222	8.73364677	0.093125279	0.049580733	0.694099456	4.18E-216	6.85E-212	N
Rpgrip1	1.660090371	2.985742028	0.023063366	0.030174335	1.798541862	1.67E-215	2.74E-211	N
Slc39a1	0.615668555	1.223988144	0.009992657	0.013513545	1.988063439	2.92E-214	4.79E-210	N
Srrm2	7.439254121	8.886651676	0.027300823	0.030688486	1.194562188	3.13E-208	5.14E-204	N
Rps27rt	2.86870744	2.136242845	0.017664755	0.012687338	0.744670863	4.96E-208	8.13E-204	N
Rpl7a	41.45408261	38.05253475	0.096825048	0.074277778	0.917944201	5.09E-207	8.34E-203	N
Ppp1r14b	4.732450837	4.019879395	0.027855925	0.030817348	0.849428665	2.39E-202	3.92E-198	N
Ldha	55.83408643	62.31204007	0.162536355	0.142179766	1.116021485	7.48E-201	1.23E-196	N
Akirin2	1.834340992	1.389002453	0.013142332	0.011661039	0.757221509	1.10E-198	1.80E-194	N
Bod1	1.480175651	1.094899836	0.010762746	0.008931386	0.739709396	6.74E-194	1.11E-189	N
Rpl27	14.81563037	12.72526574	0.049149213	0.033543865	0.858908155	3.59E-193	5.89E-189	N
Hbb-bh1	0.601921975	0.012775961	0.053910935	0.003074308	0.021225277	1.42E-191	2.32E-187	Y
Ccdc85c	0.252466111	0.602360998	0.005258774	0.008409083	2.385908332	8.48E-191	1.39E-186	N
Set	34.88321772	39.90070523	0.104401082	0.112439853	1.143836717	1.45E-190	2.37E-186	N
Srsf9	3.559027557	2.929067866	0.017022194	0.014152855	0.822996681	1.76E-184	2.89E-180	N
Emb	12.09648062	13.81060916	0.129274443	0.106393017	1.141704731	1.10E-182	1.80E-178	N
Hmgb1	26.35346528	29.60675593	0.069112164	0.074384821	1.123448306	1.36E-182	2.24E-178	N
Hnrnpd	4.380003818	3.658421913	0.020239063	0.018286569	0.835255416	6.42E-182	1.05E-177	N
Hnrnpa1	33.77992745	37.60864677	0.08692548	0.093269529	1.11334303	5.15E-180	8.44E-176	N
Ywhae	16.61356838	18.51425797	0.048005314	0.046390022	1.114405861	1.32E-179	2.16E-175	N
Ctbp1	2.760834977	2.223170482	0.014630446	0.012062809	0.80525294	2.97E-178	4.88E-174	N
Psma7	15.45013683	17.34627964	0.044243478	0.042161953	1.122726603	3.33E-176	5.46E-172	N
Ppp2ca	5.233500923	4.473630417	0.021340475	0.021279045	0.854806464	8.11E-172	1.33E-167	N
P4hb	4.45541908	3.695165576	0.024014055	0.019660986	0.829364311	7.20E-170	1.18E-165	N
Adrm1	2.336091135	2.865494685	0.01368028	0.013091298	1.226619391	7.69E-168	1.26E-163	N
Rps24	60.11799147	56.67114677	0.092079533	0.078669348	0.942665338	1.17E-167	1.92E-163	N
Hist1h2ap	0.784191434	1.252555192	0.009005781	0.011221261	1.597256917	1.75E-167	2.87E-163	N
Rps3	80.01616496	75.84643295	0.122127863	0.106429752	0.94788888	1.48E-166	2.43E-162	N
Pbdc1	3.40437854	4.086723222	0.016577731	0.016713168	1.200431495	1.40E-165	2.29E-161	N
Gnas	8.736014765	7.407093213	0.036954685	0.031129501	0.847880116	3.02E-164	4.95E-160	N
Gm11361	1.877489976	1.411743663	0.012813586	0.00976865	0.751931398	1.37E-162	2.25E-158	N
Amt	0.58671164	1.073998365	0.010902968	0.013539957	1.830538703	2.04E-162	3.35E-158	N
Ranbp1	29.63985235	32.11145748	0.06660274	0.063458272	1.083387903	6.29E-160	1.03E-155	N
Gm10036	1.379876535	1.033166394	0.010206718	0.00821498	0.748738288	5.62E-159	9.22E-155	N
Suds3	1.560936804	1.227872036	0.010795407	0.009663728	0.786625079	9.12E-159	1.50E-154	N
Uqcrb	11.40756062	12.72904742	0.036129387	0.034632456	1.115843067	1.31E-157	2.15E-153	N
Hmga1b	0.579774709	0.379241619	0.006230657	0.004658326	0.654118942	3.45E-157	5.66E-153	N
Tmsb10	19.63164259	22.48620196	0.092690861	0.088095468	1.145406038	1.99E-156	3.26E-152	Y
Pabpc1	21.21803602	19.27371218	0.056399898	0.049883809	0.908364571	2.64E-156	4.33E-152	N
Csnk1g2	0.935467447	0.679987735	0.008308491	0.006871331	0.726896203	1.04E-155	1.70E-151	N
Anp32a	7.7957742	9.099754702	0.034530838	0.033294417	1.167267608	1.12E-151	1.84E-147	N
Pfkl	2.755870935	3.358289043	0.016370083	0.015870517	1.218594456	1.14E-150	1.87E-146	N
Hmga1	1.484439636	1.911028209	0.011278113	0.011530765	1.287373473	1.15E-149	1.88E-145	N
Rps10	38.81391205	36.1156991	0.079043498	0.065484146	0.930483355	1.89E-149	3.10E-145	N
Spry2	0.457391968	0.870911693	0.008692822	0.01156467	1.904081734	1.18E-148	1.93E-144	Y
Mcl1	1.120409852	0.834014718	0.009096401	0.007386573	0.744383599	1.42E-147	2.33E-143	N
Prmt1	12.98879908	14.62857727	0.043981088	0.040363897	1.126245558	1.92E-147	3.15E-143	N
Odc1	9.584547827	8.393295176	0.037997621	0.031254933	0.875711127	9.22E-145	1.51E-140	N
Ybx1	43.82848597	40.22409035	0.105652985	0.087562202	0.917761348	1.03E-143	1.69E-139	N
Alyref	3.227773181	2.648609975	0.018889372	0.017404424	0.820568803	7.76E-142	1.27E-137	N
Pcbp1	9.255711831	8.174008585	0.03252297	0.030742391	0.883131274	7.35E-141	1.21E-136	N
Pkm	46.9716795	51.87990597	0.150290904	0.132966973	1.104493314	2.06E-140	3.38E-136	N
Wtap	2.186597085	2.951349141	0.014991397	0.018363445	1.349745301	3.65E-140	5.98E-136	N
Hnrnpa3	8.698720804	9.879292723	0.027124699	0.03002352	1.135717877	3.26E-139	5.34E-135	Y
Rbm15	0.641252466	1.068632461	0.008432414	0.01073875	1.666476961	1.43E-138	2.34E-134	N
Aldoa	18.42913511	20.58053966	0.069034011	0.060364312	1.116739312	7.35E-138	1.20E-133	N
Notch2	0.414179342	0.780406787	0.007336017	0.010036849	1.884224314	1.03E-137	1.68E-133	N
Ywhaq	13.53993509	15.00306623	0.040766453	0.039636114	1.108060425	1.40E-137	2.30E-133	N
Psma4	8.705148603	9.732880213	0.029030198	0.026603201	1.118060203	2.02E-137	3.32E-133	N
Rpl36a-ps1	1.286259785	0.961672118	0.010187033	0.007913753	0.747649992	5.34E-135	8.75E-131	N
Myef2	1.498058932	2.136498365	0.013717253	0.016130489	1.426177782	1.35E-134	2.22E-130	N
Zfp91	0.983835041	0.730478332	0.00896311	0.007291855	0.742480499	1.10E-133	1.80E-129	N
Mif	53.11710049	56.56301104	0.118842798	0.100561147	1.064873845	1.60E-133	2.63E-129	N
Chchd2	30.52727041	28.29905969	0.069875874	0.058934539	0.927009173	7.90E-132	1.30E-127	N
Rtn4	2.911029084	2.420635732	0.017161318	0.01511458	0.831539522	1.13E-131	1.85E-127	N
Btbd2	1.1215554	0.874846688	0.009417065	0.008338835	0.780029848	1.73E-131	2.84E-127	N
Ckap4	1.148666709	0.878015127	0.010141266	0.00890665	0.764377621	2.05E-130	3.37E-126	N
Ppp4r2	1.389422771	1.093468929	0.010211996	0.008767482	0.786995112	5.04E-130	8.26E-126	N
Rpl10	45.46381977	48.29246729	0.08727915	0.077580599	1.062217551	8.89E-130	1.46E-125	N
Pfas	1.135111055	1.708094849	0.011391343	0.014280999	1.504782146	9.86E-129	1.62E-124	N
Rnf187	5.137720359	4.499437858	0.020547517	0.018496957	0.875765426	1.10E-128	1.80E-124	N
Mrpl42	8.519824349	9.469337694	0.032545102	0.029282564	1.111447526	3.31E-127	5.42E-123	N
Tmed7	1.124546554	0.869531889	0.009462427	0.008056142	0.773228895	5.24E-126	8.59E-122	N
Eef1a1	80.9214663	74.28127555	0.225746329	0.182094823	0.917942778	9.21E-125	1.51E-120	N
Rpl18	58.35454719	55.81587285	0.088385806	0.076734778	0.95649569	1.02E-124	1.68E-120	N
Dapk3	0.648889455	0.469593213	0.007012913	0.005770563	0.72368754	4.30E-124	7.05E-120	N
Gm26825	0.291223827	0.161743663	0.004566116	0.003023888	0.555392959	6.31E-124	1.03E-119	N
Nanog	0.188315408	0.337183156	0.003855444	0.004725849	1.790523465	2.80E-123	4.60E-119	Y
Lamp1	3.842868962	3.29308054	0.023359978	0.020806775	0.856932821	7.08E-123	1.16E-118	N
Atp2a2	1.259084834	0.969644317	0.010190186	0.008256285	0.770118336	3.94E-122	6.45E-118	N
Cdc34	3.474256985	2.988399428	0.018319612	0.016997081	0.860154974	3.96E-122	6.48E-118	N
Phc2	0.592503023	0.424877351	0.006501559	0.005375905	0.717088917	3.66E-121	6.00E-117	N
Yrdc	1.51740597	1.228740801	0.010877562	0.00975053	0.809764049	2.16E-120	3.53E-116	N
Ube2r2	2.429326036	2.021821341	0.013683487	0.011451167	0.832256071	2.78E-119	4.55E-115	N
Vegfb	0.67180042	0.490341374	0.006922971	0.005662343	0.729891437	8.50E-119	1.39E-114	N
B230312C02Rik	0.773245084	0.502964023	0.009460674	0.006422156	0.65045874	1.79E-118	2.93E-114	N
Rps12-ps3	1.439763253	1.134556419	0.010481935	0.008689185	0.788015957	1.23E-117	2.02E-113	N
Arf6	0.981607586	0.769470564	0.008461412	0.00743735	0.78388816	2.22E-117	3.65E-113	N
Slc16a3	3.051549672	3.723885936	0.02249585	0.021466666	1.220326174	7.77E-117	1.27E-112	N
Smap1	1.584866034	1.267988553	0.012585202	0.010785084	0.8000604	1.25E-116	2.05E-112	N
Greb1l	0.491949341	0.312959935	0.006706849	0.00473473	0.63616293	3.74E-115	6.14E-111	Y
Ahsa1	2.46757462	2.90372036	0.014120523	0.013234024	1.176750781	6.64E-114	1.09E-109	N
Oaf	0.43397187	0.284648406	0.005960027	0.004598472	0.655914415	1.26E-113	2.06E-109	N
Rpl13a	16.063387	14.97434587	0.039126728	0.035951487	0.932203518	2.15E-113	3.52E-109	N
Grsf1	3.215299434	2.245094031	0.036115856	0.024099236	0.698253484	3.41E-113	5.59E-109	Y
Ptms	1.544135429	1.239114881	0.011660792	0.010029401	0.802465158	1.52E-112	2.50E-108	N
Psmd11	3.885063323	4.489932543	0.018782132	0.017937981	1.155690955	3.45E-112	5.66E-108	N
Vim	2.71838605	1.854405151	0.03008928	0.020409467	0.682171376	3.72E-112	6.10E-108	Y
Sub1	21.8207217	23.36758994	0.050435049	0.047859772	1.070889876	8.27E-112	1.36E-107	N
Kmt2d	0.334245529	0.618305397	0.005193311	0.007595285	1.849853903	1.71E-111	2.81E-107	N
Pbx2	0.737987654	0.543949305	0.007247632	0.005787803	0.73707101	4.25E-111	6.96E-107	N
Tmem14c	4.531407115	3.950838103	0.019913099	0.016228497	0.871878867	9.34E-111	1.53E-106	N
Pdxp	0.582002164	0.414809894	0.006686089	0.00537309	0.712729126	1.35E-110	2.22E-106	N
Fxr2	0.620568956	0.452371218	0.006401113	0.005151138	0.72896205	1.13E-109	1.85E-105	N
Prrc2a	0.997645262	0.757767784	0.00859752	0.006858726	0.75955634	1.23E-109	2.01E-105	N
Arih1	0.655635461	0.482266966	0.006569068	0.005324717	0.735571816	2.37E-109	3.88E-105	N
Fgfr1	1.822249093	1.419000409	0.013694845	0.010506753	0.778708254	1.73E-108	2.84E-104	Y
Ccnd2	5.32049895	4.224856909	0.035979294	0.026915323	0.794071562	5.58E-108	9.14E-104	Y
Zmynd19	1.016546808	0.806571954	0.009257398	0.008252948	0.793443005	1.03E-107	1.69E-103	N
Marcks	3.273276904	2.717140229	0.019048109	0.014940315	0.830097883	1.76E-107	2.89E-103	N
Kdelr2	2.360529498	3.076093622	0.018337597	0.021381487	1.303137125	3.30E-107	5.40E-103	N
Zfp992	0.533952778	0.768295176	0.006281122	0.0070041	1.438882252	6.63E-107	1.09E-102	N
Rnf220	1.299051741	1.028464841	0.009988549	0.00833549	0.791704294	9.73E-107	1.59E-102	N
Psmb3	10.0826704	11.09944808	0.033460048	0.030323595	1.100844086	1.34E-106	2.19E-102	N
Pgk1	16.62235092	18.28337081	0.059845729	0.053133719	1.099926893	2.06E-106	3.38E-102	N
Arid3b	0.914593012	0.6795278	0.0088438	0.006851773	0.74298381	9.07E-105	1.49E-100	Y
Kpnb1	3.727359511	3.246422731	0.017258567	0.014372613	0.870971185	4.97E-104	8.14E-100	N
Calm2	16.97562528	18.6024121	0.054854196	0.05193472	1.095830745	2.16E-103	3.54E-99	N
E2f1	0.422770954	0.285414963	0.005524371	0.004218871	0.675105422	2.23E-103	3.66E-99	N
Hsf2	0.410933622	0.709985691	0.006285462	0.008411288	1.727738139	2.21E-102	3.63E-98	N
Acvr2b	1.555463629	1.280151267	0.011898785	0.010741594	0.823003022	5.93E-102	9.72E-98	N
U2af1	10.30013365	11.25996525	0.030703175	0.029417509	1.093186325	4.76E-101	7.80E-97	N
Atf4	2.540953351	2.147792314	0.014102464	0.011678459	0.845270266	1.10E-100	1.81E-96	N
Rbm15b	0.582956787	0.42247547	0.006309426	0.00497072	0.72471147	9.78E-100	1.60E-95	N
Ythdf1	1.194934131	0.971995094	0.009393829	0.008332279	0.813429853	1.41E-99	2.31E-95	N
Cdk8	0.749824986	0.578699918	0.007171016	0.006070724	0.771779988	2.49E-99	4.08E-95	N
9-Sep	0.899891809	0.692917007	0.008390227	0.006875065	0.770000349	5.10E-98	8.37E-94	N
Carm1	1.002991154	0.794511447	0.008456426	0.007171626	0.792142029	1.05E-97	1.72E-93	N
Otulin	0.631451664	0.477054374	0.00680205	0.005710917	0.755488348	2.34E-97	3.83E-93	N
Prkaca	0.733723668	0.572363042	0.007155278	0.006234312	0.78007984	3.29E-97	5.40E-93	Y
Gstp1	0.233946414	0.380161488	0.003998932	0.004791085	1.624993869	1.48E-96	2.42E-92	Y
Nisch	1.844905492	1.508023303	0.011938058	0.009538025	0.817398674	6.51E-96	1.07E-91	Y
Rps15	42.4846942	40.36978741	0.082683309	0.062000008	0.950219559	6.87E-96	1.13E-91	N
Lrrc47	0.735887482	0.560609158	0.007141121	0.005859984	0.76181369	9.85E-96	1.61E-91	N
Peg3	4.092534844	3.259658626	0.02919885	0.021773053	0.796488912	1.52E-95	2.50E-91	Y
Ppid	4.502004709	5.136242845	0.023642391	0.021306176	1.140879048	2.04E-95	3.35E-91	N
Ncor1	1.509005282	1.22925184	0.010787726	0.009104691	0.814610694	4.21E-95	6.90E-91	N
Clptm1l	0.565264431	0.413532298	0.006277634	0.005057524	0.731573181	4.32E-95	7.08E-91	N
Cox5a	13.96977025	15.05135936	0.045494294	0.039303394	1.077423543	6.45E-95	1.06E-90	N
Rpl7a-ps5	0.742569847	0.562448896	0.007324738	0.005914897	0.757435679	9.78E-95	1.60E-90	N
Hnrnpk	16.28161395	17.7406991	0.050893188	0.049179733	1.089615511	1.67E-94	2.73E-90	N
Mapkapk2	0.36549354	0.239114881	0.005307269	0.003920195	0.654224644	5.51E-94	9.03E-90	Y
Lrrc8a	0.600585502	0.923650859	0.007704103	0.009463141	1.53791734	1.37E-93	2.24E-89	N
Nudc	9.144148158	10.03096893	0.03175672	0.028709326	1.096982327	1.46E-93	2.40E-89	N
Grb10	1.580092917	1.258278823	0.012333967	0.009798159	0.796332171	3.76E-93	6.16E-89	Y
Sap18	1.955323617	2.29880417	0.011707764	0.011364651	1.175664299	1.52E-92	2.49E-88	N
Rpl9-ps6	2.133010883	1.783217498	0.012835196	0.01053168	0.836009564	2.33E-92	3.82E-88	N
Eif4h	5.983835041	5.3723426	0.022838023	0.019436969	0.897809275	3.64E-92	5.96E-88	N
Ssbp3	1.550117737	1.263746934	0.011229945	0.00939415	0.815258676	5.26E-92	8.62E-88	N
Pdcd4	0.478330045	0.769215045	0.007551594	0.009384689	1.608126131	1.09E-91	1.79E-87	N
Sfpq	6.095907847	5.453342191	0.02477269	0.021838552	0.894590655	3.92E-91	6.43E-87	N
Psmd14	3.208426144	3.712796402	0.016921587	0.016332227	1.157201767	7.41E-91	1.21E-86	N
Sap30l	0.47323872	0.33989166	0.006139874	0.004938032	0.718224536	2.08E-90	3.40E-86	N
Ptges3	8.561255012	9.536334832	0.028835908	0.030231543	1.113894496	2.59E-90	4.25E-86	N
Rab35	0.654808121	0.502759608	0.006751526	0.005689417	0.767796843	3.14E-90	5.15E-86	N
Topbp1	1.110863616	0.889155765	0.009118347	0.007617681	0.800418478	1.14E-89	1.88E-85	N
Ptbp1	3.922675492	3.481755928	0.016892916	0.014426639	0.887597237	2.76E-89	4.53E-85	N
Sec61a1	1.693884045	1.390228945	0.01213735	0.010061384	0.820734424	3.38E-89	5.54E-85	N
Yap1	0.943040794	0.745196239	0.00816377	0.006773996	0.790205729	4.36E-89	7.14E-85	N
Smc3	2.789282759	3.248773508	0.015370332	0.015097137	1.164734374	6.93E-89	1.14E-84	N
Btbd1	1.074078788	0.876737531	0.008818204	0.007779857	0.816269291	8.02E-89	1.31E-84	N
Grk6	0.5964488	0.456306214	0.006375196	0.005397498	0.765038364	8.89E-89	1.46E-84	N
Ppm1a	1.160504041	0.966118152	0.009194508	0.008412121	0.83249874	1.73E-88	2.83E-84	N
Nsd2	0.857188315	0.661539248	0.007947434	0.00639149	0.771754859	2.49E-88	4.08E-84	N
Eef1b2	21.32285369	20.02514309	0.048293084	0.042479897	0.939139919	4.06E-88	6.65E-84	N
Tmem245	1.682428562	1.172628782	0.025913912	0.015887773	0.696985779	1.56E-87	2.56E-83	N
Rbm26	0.641570674	0.481960343	0.006940166	0.005606594	0.75121941	1.83E-87	3.01E-83	N
Gm21887	0.084197798	0.033881848	0.002461293	0.001485162	0.402407767	3.14E-87	5.15E-83	N
Sox4	2.743015338	2.310200327	0.019325061	0.016563989	0.842211961	3.27E-87	5.36E-83	N
Fgf5	0.118627888	0.308616108	0.003719138	0.006961427	2.601547695	6.96E-87	1.14E-82	Y
Ywhaz	2.804365812	2.420993459	0.014663548	0.011958371	0.863294456	7.39E-87	1.21E-82	N
Wdr26	0.874244256	0.6861713	0.007985054	0.006593907	0.784873672	1.27E-86	2.08E-82	N
Aven	0.366320881	0.253270646	0.004861745	0.003784815	0.691390142	1.33E-86	2.17E-82	N
Rpf2	1.931394387	2.295737939	0.012673235	0.012384072	1.188642752	1.67E-86	2.74E-82	N
Igdcc3	0.392350283	0.256285773	0.005824053	0.004188667	0.653206544	1.77E-86	2.89E-82	Y
Ganab	1.24673837	1.017630826	0.009550441	0.008118631	0.816234465	3.32E-86	5.43E-82	N
Dkc1	2.933876408	3.421555601	0.016702813	0.016339235	1.166223496	9.37E-86	1.54E-81	N
Psmd12	3.30509769	3.776420687	0.017879588	0.016359144	1.142604861	2.20E-85	3.61E-81	N
Hoxaas3	0.274931585	0.058871627	0.011702515	0.003003566	0.214131916	1.15E-84	1.88E-80	N
Lin28a	2.975497995	2.503117334	0.017496731	0.013246767	0.841243159	1.16E-84	1.90E-80	Y
Ctdsp2	0.764398905	0.59321341	0.007475293	0.006132187	0.776052144	1.74E-84	2.85E-80	Y
Rsl1d1	5.499968179	6.170789043	0.023152124	0.0228431	1.121968135	2.19E-84	3.59E-80	N
Xaf1	0.386049768	0.230427228	0.006506674	0.004131624	0.596884773	2.70E-84	4.42E-80	N
Fkbp3	13.48463056	14.62040065	0.040205757	0.038027188	1.084227009	2.87E-84	4.70E-80	N
Sav1	0.355501814	0.247751431	0.00486204	0.003816464	0.696906236	1.46E-83	2.39E-79	N
Hsph1	2.077579075	1.739830335	0.012930529	0.010533424	0.837431584	1.59E-83	2.61E-79	N
Ipo5	2.913892955	2.54614677	0.014809756	0.012481833	0.873795575	2.03E-83	3.32E-79	N
Ice1	0.426016674	0.302483647	0.005477878	0.004276557	0.710027718	2.32E-83	3.81E-79	N
Zfp503	0.218481512	0.119429681	0.004518674	0.002891799	0.546635182	2.39E-83	3.92E-79	Y
Gm6133	0.65843569	0.505570319	0.00660295	0.005410728	0.767835533	3.47E-83	5.68E-79	N
Hdac1	3.053840769	3.547322159	0.0178745	0.017199003	1.161593687	1.05E-82	1.73E-78	N
Pfdn2	5.853751671	6.420380213	0.021168928	0.019914618	1.096797503	1.08E-82	1.76E-78	N
Atxn2l	0.626933113	0.471484056	0.006594128	0.005259137	0.752048418	1.48E-82	2.43E-78	N
Qk	0.909119837	0.70957686	0.008304995	0.006639447	0.78050971	1.50E-82	2.45E-78	N
Rcor2	1.081015719	0.871167212	0.009579126	0.008162472	0.805878394	2.19E-82	3.59E-78	N
Hnrnpab	14.36854834	13.3709628	0.037911221	0.031693853	0.930571585	3.74E-82	6.13E-78	N
Phlda1	1.275886209	0.921708913	0.019800527	0.014501806	0.722406831	4.93E-82	8.08E-78	Y
Mknk2	0.45745561	0.328955437	0.00561934	0.00439371	0.719098051	6.99E-82	1.15E-77	N
Uchl3	3.941831604	4.4321852	0.017814618	0.017104582	1.124397398	7.79E-82	1.28E-77	N
Phb	2.120409852	2.466118152	0.012525697	0.012147075	1.163038433	6.32E-81	1.04E-76	N
Kdm1a	0.993190352	0.807900654	0.008534953	0.007374191	0.813439894	6.38E-81	1.05E-76	N
Hmgn1	40.19035194	36.98926819	0.113347005	0.082450484	0.920351935	6.98E-81	1.14E-76	N
Ube2q1	0.697829822	0.546606705	0.006882135	0.00578087	0.783295135	1.97E-80	3.23E-76	N
Msl1	0.793992236	0.616823385	0.007628782	0.006150679	0.776863245	2.23E-80	3.66E-76	N
Yaf2	1.044612741	0.836621014	0.009381706	0.007777841	0.800891068	1.02E-79	1.67E-75	N
Pom121	0.723413734	0.549877351	0.007480209	0.005900669	0.760114614	1.29E-79	2.12E-75	Y
Nxn	0.567555527	0.41542314	0.006702411	0.005164914	0.731951536	3.20E-79	5.25E-75	N
Pwwp2a	0.54903583	0.420175797	0.005989423	0.004996117	0.765297589	3.78E-79	6.19E-75	N
Rpl19	64.4360084	61.98369787	0.098068398	0.08291227	0.961941924	5.50E-79	9.02E-75	N
Polr1d	9.21434481	8.447414146	0.030992934	0.026033742	0.916767749	6.50E-79	1.07E-74	N
Prtg	3.465028957	2.774478741	0.026291125	0.0190583	0.800708674	1.05E-78	1.73E-74	Y
Cdx1	2.400114555	1.543387163	0.043484157	0.027018687	0.643047291	1.22E-78	2.01E-74	Y
Pdcd7	0.656335518	0.512213818	0.006807846	0.005707116	0.780414596	2.30E-78	3.76E-74	N
H19	5.66492713	3.646821341	0.095224365	0.061618531	0.643754325	2.55E-78	4.18E-74	Y
Ppp2r2d	0.948641252	0.785823794	0.00816018	0.007343045	0.828367723	2.57E-78	4.22E-74	N
mt-Nd2	14.30579775	12.861713	0.057966552	0.045525246	0.899055979	5.15E-78	8.45E-74	N
Ubn1	0.430026093	0.311529027	0.005443412	0.004313747	0.724442149	5.26E-78	8.62E-74	N
Morf4l1	8.875389805	9.695318888	0.028041632	0.028391267	1.092382318	6.21E-78	1.02E-73	N
Mark3	0.646534716	0.496882666	0.006661285	0.005414206	0.768532072	6.21E-78	1.02E-73	N
Eif4g2	9.561636861	8.872189289	0.029623654	0.026916813	0.927894399	1.14E-77	1.88E-73	N
Impad1	0.796728823	0.6316435	0.007460363	0.006228308	0.792796095	1.53E-77	2.51E-73	N
Ndufa4	14.79819258	15.82481603	0.043909518	0.040996634	1.069374921	3.73E-77	6.12E-73	N
Mafg	0.732641762	0.575582584	0.00753413	0.006279534	0.785626228	5.52E-77	9.05E-73	N
Vps36	1.621587221	1.922577678	0.0109685	0.010911123	1.185614719	6.72E-77	1.10E-72	N
Fbxw8	0.457391968	0.336161079	0.005471026	0.00436066	0.734951863	8.76E-77	1.44E-72	N
Arl5a	0.861706867	0.698436222	0.007811455	0.006728332	0.810526467	2.20E-76	3.61E-72	N
Abhd17b	0.664736206	0.529946852	0.006798802	0.005910206	0.797228807	3.47E-76	5.69E-72	N
St13	5.481512124	6.161590352	0.021814522	0.022650887	1.124067632	3.82E-76	6.26E-72	N
Ahcyl1	0.609495322	0.470819706	0.006345832	0.005219569	0.772474683	5.95E-76	9.75E-72	N
Snrnp40	3.205562273	3.630672527	0.015978984	0.015042449	1.132616439	7.15E-76	1.17E-71	N
Snhg12	0.966460892	0.766199918	0.009555726	0.007903864	0.792789366	1.31E-75	2.14E-71	N
Scd2	1.44447273	1.140586672	0.012317922	0.009309031	0.789621464	1.72E-75	2.81E-71	N
H1fx	1.814612105	1.636447261	0.014882394	0.015055622	0.901816568	2.92E-75	4.78E-71	N
Hoxb4	0.187551709	0.098885936	0.004338181	0.002724272	0.527246256	3.61E-75	5.92E-71	Y
Polr2a	1.197352511	0.988552739	0.00938371	0.008013156	0.825615456	3.77E-75	6.18E-71	Y
Dhx36	0.741869789	0.592344644	0.007056414	0.006001131	0.798448263	4.18E-75	6.85E-71	N
Tmeff1	1.172786864	0.988041701	0.009799437	0.008891297	0.842473369	4.39E-75	7.19E-71	N
Nacc1	1.065296252	0.857675797	0.009190939	0.007478244	0.805105431	5.86E-75	9.60E-71	N
Nmt1	1.383122255	1.137673753	0.010280284	0.008451238	0.82254027	6.12E-75	1.00E-70	N
Rpl14	90.86367976	88.27136141	0.12072957	0.105410822	0.971470247	8.73E-75	1.43E-70	N
Grb2	0.948704894	0.77074816	0.008188202	0.006921603	0.812421402	1.70E-74	2.79E-70	N
Ptprf	1.200852797	0.971841783	0.010489057	0.008664318	0.809293017	2.60E-74	4.27E-70	N
Metrn	0.579647426	0.42114677	0.00675839	0.005028167	0.726556785	2.94E-74	4.82E-70	Y
Tmem158	0.260230382	0.136293949	0.005879	0.003151785	0.523743415	4.23E-74	6.93E-70	N
Utf1	0.75809839	1.411488144	0.013573186	0.020912605	1.861879886	6.69E-74	1.10E-69	Y
Gsk3a	0.479602877	0.360230989	0.005548945	0.004500078	0.751102645	6.97E-74	1.14E-69	N
Ldhb	4.616495895	5.476390025	0.029268928	0.030196228	1.186265546	7.09E-74	1.16E-69	N
Rps21	16.74887036	15.32895544	0.056192539	0.04292685	0.915223242	9.01E-74	1.48E-69	N
Epcam	3.278559155	3.895952576	0.028151322	0.026036865	1.188312424	1.20E-73	1.96E-69	Y
Skp1a	4.901991981	5.433922731	0.019557654	0.018984896	1.108513182	1.30E-73	2.14E-69	N
Ago2	1.024374722	0.826604661	0.008899565	0.007319761	0.806935825	1.78E-73	2.91E-69	N
Prrx2	0.512760135	0.323385119	0.010084587	0.006306802	0.630675235	2.62E-73	4.30E-69	N
Fam168b	0.709603513	0.5625	0.006978172	0.005842005	0.792696188	3.46E-73	5.66E-69	N
H3f3b	39.32151722	41.31587285	0.108531454	0.091036656	1.050719193	3.51E-73	5.75E-69	N
Igfbp4	2.414624833	1.839738348	0.02700692	0.018696344	0.76191478	3.84E-73	6.29E-69	N
Gnb1	5.682683129	6.573640638	0.029346383	0.030769199	1.156784654	3.92E-73	6.43E-69	N
Mta1	0.980716604	0.782195421	0.008821277	0.007120273	0.797575383	4.21E-73	6.90E-69	N
Sfr1	5.048685802	5.587694195	0.019927231	0.019414947	1.106762119	6.93E-73	1.14E-68	N
Ube2z	1.008464329	0.831050695	0.008270699	0.007113252	0.824075449	8.22E-73	1.35E-68	N
Zfand5	1.388404506	1.16981807	0.010299368	0.009054513	0.842562859	8.31E-73	1.36E-68	N
Nop58	4.261121364	4.867641047	0.024109553	0.022748462	1.142338044	8.95E-73	1.47E-68	N
D17Wsu92e	0.433590021	0.3085139	0.005719768	0.004308774	0.711533673	2.10E-72	3.44E-68	N
Rplp0	142.5189334	138.0246321	0.249393427	0.224457259	0.968465233	2.13E-72	3.49E-68	N
Anp32b	19.92025711	21.57629804	0.057151491	0.055989699	1.083133512	2.68E-72	4.39E-68	N
Gtf2i	1.687647171	1.413021259	0.011445407	0.009444636	0.837272911	5.47E-72	8.97E-68	N
Hoxb8	0.134856488	0.050541701	0.004384133	0.002019148	0.37478138	1.02E-71	1.67E-67	Y
Lyar	8.657417425	9.438368765	0.030384127	0.02809936	1.09020604	1.32E-71	2.16E-67	N
Ddb1	2.839432317	2.487377351	0.01515625	0.012773515	0.8760122	1.45E-71	2.37E-67	N
Ddah2	1.795583275	1.453546607	0.014372665	0.010949602	0.809512222	1.71E-71	2.80E-67	N
Ccnb1	4.033602749	4.623211365	0.024777087	0.023464496	1.14617419	1.80E-71	2.95E-67	N
Eif2s1	5.985680647	6.598885936	0.023589358	0.022222612	1.102445374	2.03E-71	3.33E-67	N
Timp2	0.41895246	0.302381439	0.006016604	0.004744201	0.72175597	3.42E-71	5.60E-67	N
Rpl32	93.44829122	89.86370605	0.15837563	0.141482604	0.961640977	5.34E-71	8.76E-67	N
Snhg6	1.390313753	1.148507768	0.010550489	0.008719149	0.826078118	1.32E-70	2.16E-66	N
Ogdhl	0.06523261	0.146463614	0.002246661	0.003330956	2.245251481	1.74E-70	2.86E-66	Y
Eif4e	4.913129256	5.457072772	0.019891085	0.019672226	1.110712234	1.76E-70	2.89E-66	N
Car14	1.931712595	2.282502044	0.014154617	0.0136628	1.181595052	2.16E-70	3.55E-66	Y
Fn1	2.492903965	1.893652903	0.026490377	0.019513315	0.759617269	2.93E-70	4.80E-66	Y
Siah2	0.196779737	0.115699101	0.004084886	0.002846358	0.587962473	3.75E-70	6.15E-66	N
Agfg1	0.545026411	0.412816844	0.006589001	0.005243514	0.757425393	4.49E-70	7.37E-66	N
Ddx5	8.274549736	9.066843827	0.030266099	0.029790776	1.09575072	1.06E-69	1.74E-65	N
Mprip	0.709030739	0.553199101	0.007258632	0.005822539	0.780218784	1.44E-69	2.36E-65	N
Mogs	0.513269267	0.396054783	0.005978937	0.004973394	0.771631595	1.92E-69	3.15E-65	N
Fem1b	1.049258576	0.848017171	0.010037924	0.008159558	0.80820609	2.10E-69	3.44E-65	N
Nadk2	0.619041558	0.487837285	0.006700308	0.005648242	0.788052561	2.49E-69	4.08E-65	N
Agrn	0.42302552	0.306265331	0.005925745	0.004698771	0.723987836	2.69E-69	4.41E-65	Y
Zfp36l1	0.979889264	0.781224448	0.008994631	0.00720137	0.797257891	3.43E-69	5.63E-65	Y
Nr6a1	1.260357666	0.965964841	0.012042249	0.008398884	0.766421205	5.52E-69	9.04E-65	Y
Tmem267	0.169922994	0.097199509	0.004615063	0.002925575	0.572020933	6.74E-69	1.11E-64	N
Traf4	1.310189015	1.082328291	0.010463932	0.008682217	0.826085609	6.94E-69	1.14E-64	N
Dexi	0.284286896	0.193530253	0.004401584	0.003346549	0.680756855	1.31E-68	2.14E-64	N
Map7d1	0.64341628	0.497904742	0.00688442	0.005541531	0.773845422	1.43E-68	2.34E-64	N
Ube2v2	3.207089671	3.609771055	0.015533749	0.015000925	1.125559752	2.15E-68	3.53E-64	N
Rps28	28.45783746	26.55841169	0.094690171	0.078542766	0.93325474	2.32E-68	3.80E-64	N
Ddx17	1.422707312	1.172884301	0.011009492	0.008968063	0.824403087	2.69E-68	4.40E-64	N
Slamf1	0.285814294	0.174621832	0.005208445	0.003440526	0.610962556	4.13E-68	6.77E-64	N
Arpc2	4.196016038	4.661079313	0.019929723	0.018621939	1.110834485	5.47E-68	8.97E-64	N
Polg	1.134983771	0.848119379	0.014958642	0.011195249	0.747252428	2.33E-67	3.82E-63	Y
Senp3	0.673136893	0.537408013	0.006645571	0.005566619	0.79836363	3.64E-67	5.96E-63	N
Hnrnph1	4.093744034	3.691741619	0.01781531	0.015162699	0.901800794	5.68E-67	9.30E-63	N
Lsm14b	0.480048368	0.364728128	0.005791915	0.004727139	0.759773707	5.74E-67	9.41E-63	N
Npm1	92.52784319	98.88762265	0.263953281	0.221689034	1.068733683	7.41E-67	1.21E-62	N
Eomes	0.096671546	0.269828291	0.002820608	0.006716256	2.791186266	7.89E-67	1.29E-62	Y
Paip1	0.677846369	0.96795789	0.007882885	0.009448084	1.427990079	8.93E-67	1.46E-62	N
Rpl10a	50.67695539	48.68034546	0.09246747	0.081298375	0.960601226	1.14E-66	1.87E-62	N
Brd2	1.71354929	1.458094849	0.011369548	0.009641368	0.850920868	2.50E-66	4.09E-62	N
Rpl27a	58.32170814	56.06290883	0.102572328	0.084497779	0.961270008	4.62E-66	7.57E-62	N
Psip1	6.990581048	7.923548651	0.033505594	0.033844407	1.133460666	7.73E-66	1.27E-61	N
Cnot6	0.659708522	0.524989779	0.006759256	0.005644697	0.795790508	8.51E-66	1.40E-61	N
Noa1	0.873098708	0.678250204	0.009365985	0.007052559	0.776831071	1.00E-65	1.64E-61	N
Hmgb2	24.44033603	25.89585037	0.060234429	0.056482814	1.059553778	1.03E-65	1.68E-61	N
Banp	0.633679119	0.498926819	0.00667119	0.005521243	0.787349313	1.30E-65	2.14E-61	N
Ppp3cb	0.71393114	0.579108749	0.006866174	0.005892302	0.811154909	1.41E-65	2.31E-61	N
Calu	1.26175778	1.063113246	0.009730685	0.008456174	0.842565239	1.86E-65	3.06E-61	N
Eif3e	8.020874435	8.839022895	0.034473167	0.031293921	1.102002402	1.91E-65	3.13E-61	N
Hoxb6	0.249665882	0.133483238	0.007301438	0.004771519	0.534647494	1.98E-65	3.25E-61	Y
Prps1	1.77916375	2.106295993	0.01310868	0.012850166	1.183868541	2.42E-65	3.96E-61	Y
Rps16	71.17533253	69.03337081	0.111015412	0.100283737	0.969905842	2.66E-65	4.36E-61	N
Kdm6b	0.498822631	0.771361406	0.007002597	0.008970529	1.546364095	2.73E-65	4.48E-61	N
Ccnb2	2.194870489	2.510322976	0.013856383	0.012945038	1.143722597	4.53E-65	7.43E-61	N
Wdr61	2.729968816	3.074100572	0.014205966	0.013344665	1.126057028	5.82E-65	9.55E-61	N
Rpl22l1	28.98816267	30.58815413	0.068835479	0.064307214	1.055194649	7.20E-65	1.18E-60	N
Hoxa5	0.124610195	0.0571852	0.003656054	0.002108984	0.458912693	9.18E-65	1.50E-60	N
Pbld1	0.196716095	0.120400654	0.003799981	0.002646801	0.612052888	9.24E-65	1.52E-60	N
Pa2g4	8.169413861	8.903158217	0.035261023	0.030209303	1.089816034	1.51E-64	2.48E-60	N
Hnrnpf	11.73302361	12.69220155	0.036553983	0.036154107	1.081750278	1.95E-64	3.20E-60	N
Ldb1	0.636924839	0.495911693	0.006702144	0.005394359	0.77860316	5.86E-64	9.61E-60	N
Cdc42ep4	0.628078661	0.49667825	0.006929993	0.005799879	0.790789882	5.96E-64	9.77E-60	Y
Peg10	0.755616369	0.546760016	0.012233744	0.009171518	0.723594722	6.96E-64	1.14E-59	N
Cab39	0.767326418	0.616516762	0.007467036	0.006173016	0.803460884	1.11E-63	1.81E-59	N
2510039O18Rik	0.386304334	0.289298855	0.005012568	0.004116195	0.748888454	1.17E-63	1.91E-59	N
Rpl41	94.76611723	89.12954824	0.320954127	0.228078155	0.940521263	1.53E-63	2.52E-59	N
Fzd2	0.875644371	0.685149223	0.00892396	0.007001444	0.782451468	1.68E-63	2.75E-59	N
Ctdnep1	0.905746834	0.741107931	0.008247044	0.006887725	0.818228564	2.33E-63	3.82E-59	N
Ssb	6.620568956	7.233902289	0.02744846	0.024608518	1.092640578	3.47E-63	5.69E-59	N
Loxl2	1.174123337	0.795278005	0.018027839	0.010834036	0.677337703	3.58E-63	5.87E-59	Y
Gpx4	11.07255139	10.08089738	0.044345718	0.036688476	0.910440334	4.62E-63	7.57E-59	N
Pdpn	0.833959142	1.207072772	0.011322086	0.014227525	1.447400371	7.28E-63	1.19E-58	N
Pxdn	0.496913384	0.378270646	0.005960827	0.004781006	0.761240607	1.54E-62	2.53E-58	Y
Psmc5	4.803283905	5.297219951	0.022226012	0.019736605	1.10283299	1.85E-62	3.03E-58	N
Rpl10-ps3	2.9724432	2.64002453	0.015235573	0.012727371	0.888166519	2.94E-62	4.82E-58	N
Ccni	1.310507223	1.110537612	0.009772564	0.008431561	0.847410524	3.60E-62	5.91E-58	N
Sec24c	0.447782091	0.339380621	0.005633593	0.00456045	0.757914682	4.93E-62	8.08E-58	N
Galnt1	0.703175714	0.551665985	0.007813301	0.006327091	0.784535037	5.70E-62	9.35E-58	N
Drg1	2.369057468	2.704006541	0.013601105	0.013140843	1.141384951	5.83E-62	9.56E-58	N
Hcfc1	0.942595303	0.772025756	0.008484964	0.007061764	0.819042651	6.14E-62	1.01E-57	N
Hic2	0.484057787	0.366516762	0.006097261	0.004851314	0.757175635	6.87E-62	1.13E-57	N
Zfp691	0.103035703	0.195574407	0.002861971	0.003827955	1.898122706	9.09E-62	1.49E-57	N
Ctnnb1	3.517533253	3.162510221	0.01613656	0.013472699	0.899070455	1.00E-61	1.64E-57	N
Tuba1b	31.50130465	28.67349755	0.127688821	0.086779146	0.910232064	1.15E-61	1.88E-57	N
Cdx2	3.166295424	2.239932543	0.036227379	0.025455829	0.707430054	1.52E-61	2.49E-57	Y
Hoxb3os	0.423343728	0.283626329	0.007437842	0.005209687	0.669967003	2.73E-61	4.48E-57	Y
Taldo1	3.690701967	4.103843009	0.018494878	0.016918119	1.111941047	4.10E-61	6.73E-57	N
Fndc3c1	0.314580284	0.222557236	0.004688088	0.003617206	0.70747357	4.89E-61	8.02E-57	Y
Mcmbp	1.30917075	1.651011856	0.011088616	0.012135483	1.261112697	5.33E-61	8.73E-57	N
Strn3	0.635779291	0.508892069	0.006657548	0.005592793	0.80042253	6.60E-61	1.08E-56	N
Amot	1.508241583	1.152187244	0.021103316	0.016744311	0.763927515	7.98E-61	1.31E-56	N
Lrp1	0.340991536	0.242232216	0.005090281	0.003869108	0.710376037	1.05E-60	1.72E-56	Y
Frat2	0.377776364	0.277289452	0.005240276	0.004127014	0.734004239	1.21E-60	1.99E-56	N
Prpf8	0.869980271	0.720973017	0.007755481	0.006637871	0.82872341	1.34E-60	2.19E-56	N
Mbtps1	0.784191434	0.631490188	0.007605661	0.006204947	0.80527555	1.36E-60	2.23E-56	N
Gsta4	1.642079807	2.033524121	0.014642047	0.01512229	1.238383246	1.38E-60	2.26E-56	N
Igfbp3	0.268503787	0.155866721	0.007666923	0.004874211	0.580501017	1.53E-60	2.51E-56	N
2700038G22Rik	0.66327245	0.520952576	0.007378644	0.005863836	0.785427732	2.33E-60	3.82E-56	N
Siva1	8.2098899	7.470717498	0.033793718	0.026875343	0.909965613	3.76E-60	6.16E-56	N
Smo	1.038948641	0.854813982	0.008961363	0.007426358	0.822768276	3.78E-60	6.20E-56	N
Wdr82	0.65760835	0.528158217	0.00665553	0.005544022	0.803150109	3.86E-60	6.33E-56	N
Otub1	0.905046777	1.153924775	0.008172276	0.008939221	1.2749891	4.40E-60	7.22E-56	N
Hdac2	2.417425062	2.753270646	0.014587455	0.01382645	1.138926989	5.66E-60	9.28E-56	N
Hnrnpa0	1.741742506	1.45824816	0.013317183	0.010676927	0.837235214	7.08E-60	1.16E-55	N
Tpm3	4.610577229	5.094235487	0.019963011	0.019243802	1.104901888	2.24E-59	3.67E-55	N
Tnrc6a	0.920002546	0.753015127	0.008304073	0.006830012	0.818492438	2.77E-59	4.55E-55	N
Chd7	1.424807484	1.190055192	0.011294795	0.009326681	0.83523929	3.40E-59	5.58E-55	Y
Col18a1	0.689429135	0.535057236	0.007750529	0.00608601	0.776087358	3.89E-59	6.38E-55	Y
Maz	1.755043594	1.503270646	0.011935535	0.010113629	0.856543194	4.34E-59	7.11E-55	N
Dpysl2	0.771017629	1.056827473	0.008421691	0.009894465	1.370691712	4.45E-59	7.30E-55	N
Actr5	0.274931585	0.191179477	0.004295964	0.003270649	0.695371092	7.87E-59	1.29E-54	N
Rfc4	1.669445682	1.943990188	0.011761003	0.011420442	1.164452494	9.06E-59	1.49E-54	N
Atp5l	8.659963088	9.300439493	0.031766646	0.027802362	1.07395833	1.10E-58	1.81E-54	Y
Tomm40	5.056195507	5.531479967	0.021055296	0.019411523	1.094000412	1.12E-58	1.84E-54	N
Ythdf2	1.981162095	2.328802126	0.013071041	0.013414541	1.175472785	1.36E-58	2.22E-54	N
Camk2n1	0.145993763	0.084985691	0.003299103	0.002243783	0.582118641	1.51E-58	2.48E-54	N
Smad6	0.249856806	0.160517171	0.004839869	0.003414044	0.642436655	1.52E-58	2.49E-54	Y
Prrc2b	0.65639916	0.525296402	0.006875835	0.005717266	0.800269766	1.64E-58	2.70E-54	N
Rpl34	34.93604022	33.09638185	0.086098159	0.065336813	0.947342104	1.94E-58	3.18E-54	N
Lasp1	0.464392541	0.353434178	0.006010978	0.004837919	0.761067732	2.37E-58	3.89E-54	N
Dgcr2	0.619296124	0.495911693	0.006501818	0.005413209	0.800766666	2.45E-58	4.02E-54	N
Ybx3	1.706294151	1.432594031	0.013114527	0.010663122	0.839593824	3.53E-58	5.78E-54	N
Mpp6	1.56564628	1.344695421	0.011835405	0.01031717	0.858875621	4.78E-58	7.84E-54	N
Cited1	3.261185006	2.338920687	0.059825254	0.042862577	0.717199632	5.03E-58	8.25E-54	Y
Sdc1	1.040666964	0.85425184	0.009388458	0.007665146	0.820869567	5.33E-58	8.74E-54	N
Sh3gl3	0.273658754	0.178096893	0.004993191	0.00346323	0.650799181	5.54E-58	9.08E-54	N
Lmo4	1.036339337	0.854507359	0.009232545	0.007627652	0.824543978	5.55E-58	9.10E-54	N
Rpl35a	45.81270286	43.44475675	0.114369858	0.085545139	0.948312456	5.97E-58	9.79E-54	N
Rps17	51.6232419	48.77953802	0.121738564	0.09175179	0.944914272	9.23E-58	1.51E-53	N
Dag1	0.531152549	0.414196648	0.006298144	0.005116117	0.779807324	9.51E-58	1.56E-53	Y
Rnf11	0.532552663	0.431725266	0.005970841	0.005184789	0.810671499	1.35E-57	2.21E-53	N
Ccnd3	2.556036403	2.134556419	0.019419007	0.014831654	0.835104076	1.35E-57	2.22E-53	N
Nsmce4a	3.755361802	3.409750613	0.017676842	0.016351461	0.907968604	1.89E-57	3.10E-53	N
Csnk1g3	0.551136002	0.447822976	0.005977473	0.005201371	0.812545315	1.93E-57	3.17E-53	N
Slc24a5	1.018201489	1.349243663	0.012416667	0.013419678	1.325124425	2.39E-57	3.91E-53	N
Psmb2	9.191497486	9.843366721	0.027710833	0.026310513	1.070920896	2.52E-57	4.14E-53	N
Psma6	6.648507605	7.244327473	0.026854861	0.024076377	1.089617085	2.63E-57	4.32E-53	N
Fhl1	1.083370458	0.90612224	0.009927745	0.008360738	0.836391868	3.17E-57	5.20E-53	Y
Ftl1-ps1	1.100680965	0.92007359	0.009578038	0.008050804	0.835913057	4.04E-57	6.62E-53	N
Wnk1	1.382613123	1.166700736	0.010687147	0.008938906	0.843837453	4.38E-57	7.17E-53	N
Rnf149	0.903901228	0.759249796	0.007945742	0.006902947	0.839969868	4.50E-57	7.38E-53	N
Cdc73	0.552727041	0.437346688	0.006125201	0.005074921	0.791252564	6.22E-57	1.02E-52	N
Dlk1	1.157449246	0.787203598	0.021696257	0.015156612	0.680119323	8.43E-57	1.38E-52	Y
Suz12	0.573919684	0.458605887	0.006352381	0.005329772	0.799076769	1.07E-56	1.75E-52	N
Ap1g1	0.476420798	0.372700327	0.005710754	0.004730166	0.782292311	1.21E-56	1.99E-52	N
Galnt10	0.290714695	0.211007768	0.004342721	0.003473552	0.725824224	3.18E-56	5.21E-52	N
Canx	4.171832241	3.798395339	0.018762673	0.01634068	0.910486117	3.39E-56	5.56E-52	N
Map4k4	0.815948578	0.665729763	0.007999806	0.006624485	0.815896714	3.58E-56	5.87E-52	N
Mtpn	1.820530771	1.563624285	0.012202304	0.010171952	0.858883744	4.34E-56	7.11E-52	N
Fjx1	0.358111118	0.262111611	0.00529349	0.004153258	0.731928157	4.92E-56	8.06E-52	N
Eif4a3	3.52268822	3.927432543	0.018843466	0.017309711	1.114896436	5.19E-56	8.51E-52	N
Nme2	0.385795201	0.292569501	0.005007788	0.004053138	0.758354433	5.20E-56	8.53E-52	N
Ddx24	2.420543499	2.72127964	0.013429711	0.012638775	1.124243229	5.39E-56	8.83E-52	N
Zfp36l2	1.026665818	0.876277596	0.00946212	0.008492911	0.853517844	8.82E-56	1.45E-51	N
Cited4	0.25202062	0.055294358	0.012288983	0.003525208	0.219404103	9.02E-56	1.48E-51	Y
Ets2	0.248902183	0.162050286	0.004469368	0.003053137	0.651060124	1.64E-55	2.70E-51	N
Tomm22	7.787437154	7.242896566	0.025286782	0.021183224	0.930074481	1.78E-55	2.92E-51	N
Znrf1	0.524151976	0.420175797	0.005924355	0.005022707	0.801629711	1.85E-55	3.03E-51	N
Mdk	15.56335518	14.1742641	0.05634278	0.040954448	0.91074604	2.50E-55	4.11E-51	N
Arl4c	1.282759499	1.019726083	0.01313569	0.010159568	0.794947209	2.80E-55	4.60E-51	N
Pitrm1	0.717495068	0.596688471	0.006887331	0.006000246	0.831627279	3.71E-55	6.09E-51	N
Pabpn1	0.686056132	0.551001635	0.007037242	0.005777617	0.803143664	3.93E-55	6.45E-51	N
Rai1	0.395659645	0.295789043	0.005316882	0.004193729	0.747584565	6.30E-55	1.03E-50	N
Prkar2b	0.392477566	0.272587899	0.006146993	0.004284311	0.694531158	7.90E-55	1.29E-50	Y
Foxo4	0.602176542	0.445778823	0.008775943	0.006592856	0.74027929	8.54E-55	1.40E-50	Y
Tmem132a	0.607649717	0.490034751	0.006472951	0.005417159	0.806442819	1.06E-54	1.74E-50	N
Rrm2	5.845160059	6.504446034	0.032141735	0.029675225	1.112791775	1.26E-54	2.07E-50	N
Dusp9	2.067841914	1.712745298	0.018940753	0.015427691	0.82827671	1.37E-54	2.25E-50	Y
Uggt1	0.38127665	0.284699509	0.005095771	0.004013931	0.746700616	1.90E-54	3.12E-50	N
Tnks2	1.092025711	0.916138594	0.009681973	0.008173531	0.838935003	2.05E-54	3.35E-50	N
Txndc9	2.368166486	2.654589125	0.013730677	0.012653698	1.120947003	2.06E-54	3.37E-50	N
Yy1	1.341500668	1.156479967	0.009851302	0.00862525	0.862079308	2.70E-54	4.43E-50	N
Hba-a1	0.4141157	0.696034342	0.056426943	0.045149425	1.680772647	4.16E-54	6.82E-50	N
Hoxb2	1.238464965	0.916598528	0.015420604	0.011065166	0.740108565	4.92E-54	8.07E-50	Y
Celf1	1.897027939	1.647639002	0.011959475	0.010020972	0.868537025	6.36E-54	1.04E-49	N
Tsg101	2.120028002	2.389513491	0.012563386	0.011803091	1.127114118	7.95E-54	1.30E-49	N
Nomo1	0.437344874	0.335445626	0.005541222	0.004428825	0.767004819	9.16E-54	1.50E-49	N
Enah	1.190351938	0.998977923	0.009808892	0.008165953	0.839229048	1.32E-53	2.16E-49	N
Bmpr1a	0.540380577	0.431214227	0.005986772	0.004978338	0.79798247	1.57E-53	2.58E-49	N
Mgat4b	0.328135938	0.241312347	0.004951182	0.003964035	0.735403589	2.10E-53	3.44E-49	N
Abhd2	0.147712086	0.255519215	0.003769593	0.004794743	1.729846371	2.46E-53	4.03E-49	N
Slbp	4.499013556	4.997444808	0.02402141	0.02254194	1.110786786	3.03E-53	4.96E-49	N
Nutf2	0.455673646	0.360435405	0.005378308	0.004522979	0.790994625	3.04E-53	4.98E-49	N
Dars	1.882708585	2.153873671	0.012144564	0.011723669	1.14402924	3.12E-53	5.11E-49	N
Nckap1	0.750079552	0.6183565	0.007269749	0.00614918	0.824387892	3.69E-53	6.05E-49	N
Adgra3	0.65194425	0.528464841	0.007126231	0.005956358	0.810598208	3.87E-53	6.34E-49	N
Alpl	0.40641507	0.299724039	0.006044679	0.004700873	0.737482591	4.12E-53	6.75E-49	N
Msx1	1.646916566	1.239012674	0.02295718	0.017132893	0.752322673	5.07E-53	8.32E-49	Y
Podxl	1.153758035	0.880876942	0.015584564	0.011672278	0.76348499	5.23E-53	8.58E-49	Y
Ints3	0.447082034	0.348783729	0.005428112	0.004453646	0.780133627	5.35E-53	8.77E-49	N
Fth1	36.35397442	30.61799877	0.344427529	0.244386818	0.842218747	6.04E-53	9.90E-49	N
Cltc	1.654680838	1.303352412	0.020443201	0.014329076	0.787676017	6.77E-53	1.11E-48	Y
Tlnrd1	0.413924776	0.318274734	0.00549397	0.004447553	0.768919265	9.88E-53	1.62E-48	N
Cacybp	8.634379176	9.252708504	0.029275674	0.026674702	1.071612482	1.04E-52	1.70E-48	N
Mmp15	0.212753771	0.144266149	0.003834369	0.002879056	0.678089739	1.20E-52	1.96E-48	Y
Ephb4	0.286896201	0.206561733	0.004395866	0.003414909	0.719987692	1.51E-52	2.48E-48	Y
Chic2	1.784382359	1.553965658	0.011883384	0.010275441	0.870870333	1.54E-52	2.52E-48	N
6-Mar	0.380449309	0.290985282	0.005011978	0.004074696	0.764846393	2.25E-52	3.68E-48	N
Epn1	1.458919366	1.260220769	0.010047978	0.008646737	0.863804264	2.35E-52	3.85E-48	N
Map3k10	0.203971234	0.140280049	0.003643434	0.002815857	0.687744278	2.76E-52	4.53E-48	N
Larp4b	0.959396678	0.811988962	0.008383602	0.00723915	0.846353735	2.88E-52	4.73E-48	N
Dnajb1	1.300579138	1.112581766	0.009712556	0.008311932	0.855451032	3.07E-52	5.04E-48	N
Cd164	1.440463311	1.235690924	0.010516525	0.008936389	0.857842692	3.14E-52	5.14E-48	N
Inppl1	0.335391077	0.249386754	0.004740696	0.003772444	0.743570031	3.28E-52	5.37E-48	N
Slc25a5	20.12015529	21.33161284	0.063550071	0.051503067	1.060211143	3.56E-52	5.84E-48	N
Supt5	1.068351047	0.919102617	0.008533605	0.007544363	0.860300197	4.39E-52	7.19E-48	N
Lefty2	0.237892191	0.596739575	0.010328075	0.019423108	2.508445409	4.80E-52	7.87E-48	Y
Fignl2	0.355565455	0.25970973	0.005230581	0.004018228	0.730413279	4.95E-52	8.11E-48	N
Spc24	3.621205371	3.995911693	0.016926494	0.016010328	1.103475579	5.50E-52	9.02E-48	N
Acot2	0.103353911	0.185711365	0.002710764	0.003590159	1.796848945	6.10E-52	9.99E-48	N
Psme4	0.848342137	0.699407195	0.007899398	0.006528653	0.824440005	6.34E-52	1.04E-47	N
Eif4ebp2	1.825622096	1.587796402	0.012174107	0.010420084	0.869728957	6.85E-52	1.12E-47	N
Mtg2	0.535034685	0.426870401	0.005988914	0.004947272	0.797836875	7.49E-52	1.23E-47	N
Psma3	10.49767708	11.18458708	0.033155941	0.029235418	1.065434476	9.58E-52	1.57E-47	N
Ubp1	0.5858843	0.478280867	0.006310143	0.005408163	0.816340132	1.11E-51	1.82E-47	N
Krtcap2	5.490103736	5.937755519	0.023867003	0.021742354	1.081537946	1.12E-51	1.84E-47	N
G3bp2	3.603067524	4.025449714	0.017685974	0.017622707	1.117228497	1.16E-51	1.90E-47	N
Zmiz1	0.413797493	0.313930908	0.005420361	0.004299678	0.758658313	1.63E-51	2.66E-47	Y
Ndufa10	2.797301597	3.119787408	0.014710265	0.013896957	1.115284605	1.72E-51	2.82E-47	N
Rab1b	0.875262521	0.738450531	0.007722021	0.006662393	0.843690337	2.13E-51	3.49E-47	N
Mtmr4	0.366129956	0.279180294	0.004857243	0.003928068	0.762516942	2.15E-51	3.53E-47	N
Ccny	0.530643416	0.424213001	0.006040946	0.005019662	0.799431384	2.63E-51	4.32E-47	N
Ror2	0.354038058	0.261753884	0.005043323	0.003934531	0.739338267	2.96E-51	4.84E-47	Y
Dlg1	0.342137084	0.241465658	0.005618209	0.004018852	0.705757048	3.00E-51	4.92E-47	N
Rps6ka6	1.035511996	0.870809485	0.009683491	0.008214333	0.84094582	3.14E-51	5.15E-47	N
Stmn1	15.4545281	16.44041292	0.048564599	0.045454418	1.063792619	3.19E-51	5.22E-47	N
Gatad2a	1.121300834	0.958810303	0.009066209	0.007821392	0.855087479	4.59E-51	7.53E-47	N
Rpl28	34.33157258	32.91281684	0.067873396	0.054670693	0.958674898	5.49E-51	9.00E-47	N
1110065P20Rik	1.033984599	0.877146361	0.008643787	0.00741371	0.84831666	5.77E-51	9.45E-47	N
Metap2	5.037930376	5.473834832	0.019910316	0.018930206	1.08652451	6.30E-51	1.03E-46	N
Sox9	0.233309998	0.146514718	0.006078775	0.004000897	0.627983023	8.08E-51	1.33E-46	Y
Jund	0.604403997	0.487428455	0.007560735	0.006319066	0.806461336	8.66E-51	1.42E-46	N
Larp1	0.921211736	0.784903925	0.008591758	0.007596581	0.852034222	8.90E-51	1.46E-46	N
Ttr	11.39158658	9.590402698	0.355948143	0.283434049	0.841884721	9.59E-51	1.57E-46	Y
Cnot1	1.055431808	0.89201758	0.008791279	0.007423246	0.845168369	1.35E-50	2.22E-46	N
Sgpl1	0.499968179	0.395032706	0.006066624	0.004954406	0.790115697	1.74E-50	2.85E-46	N
Mdh2	6.728568701	7.272434587	0.026303471	0.023178011	1.080829358	1.76E-50	2.88E-46	N
Fst	2.331063451	1.825735895	0.03311081	0.028466979	0.783220163	1.76E-50	2.88E-46	N
Trim44	0.679437409	0.559740392	0.007049897	0.00600005	0.823829223	2.87E-50	4.71E-46	N
Adk	1.883599567	2.151471791	0.012195366	0.011890603	1.142212935	3.01E-50	4.93E-46	N
Rbx1	11.33755489	11.96473835	0.031385625	0.029327662	1.055319111	3.11E-50	5.10E-46	N
Anapc16	1.113600204	0.941639411	0.009018597	0.007562414	0.845581213	4.34E-50	7.11E-46	N
Usp34	0.912238274	0.77207686	0.008294686	0.007157178	0.846354381	5.04E-50	8.26E-46	N
Dnajc8	5.229046013	5.670329109	0.020217504	0.019295175	1.084390746	5.31E-50	8.71E-46	N
Prdx6	12.08839814	12.91818275	0.041957217	0.038421149	1.068643057	5.78E-50	9.47E-46	N
Smc2	2.544008146	2.845359771	0.014422518	0.013604922	1.118455448	6.39E-50	1.05E-45	N
Hba-a2	0.331127092	0.547884301	0.046723509	0.034599625	1.654604271	7.17E-50	1.18E-45	N
Uba52	1.263094253	1.498824612	0.009296403	0.009671705	1.18662927	8.25E-50	1.35E-45	N
Hoxb5	0.088016292	0.039503271	0.002943661	0.001630938	0.448817709	9.78E-50	1.60E-45	Y
Skil	0.235982944	0.369991823	0.004304761	0.005429969	1.567875275	1.25E-49	2.05E-45	Y
Nectin3	0.371412206	0.28710139	0.004946397	0.00407211	0.772999339	1.33E-49	2.18E-45	N
Purb	0.672309553	0.545993459	0.007135955	0.00587967	0.81211617	1.36E-49	2.23E-45	N
Lamb1	0.439381404	0.367181112	0.008356118	0.009824266	0.835677406	1.37E-49	2.25E-45	Y
Bcas2	5.970979444	6.408830744	0.021858288	0.020093447	1.073329896	1.59E-49	2.61E-45	N
Cdkn1b	0.133520015	0.226441128	0.003162949	0.004087658	1.695933961	1.69E-49	2.77E-45	N
Bod1l	0.798892637	0.673344235	0.007638955	0.006600684	0.842846967	2.11E-49	3.46E-45	N
Ssr1	2.118627888	2.480887163	0.013951001	0.014683715	1.170987684	2.35E-49	3.85E-45	N
Ndufs3	3.008337046	3.328955437	0.014915418	0.013951941	1.106576619	2.36E-49	3.86E-45	N
Acly	0.895500541	0.757767784	0.007964968	0.006865577	0.846194669	2.41E-49	3.95E-45	N
Nr2f6	0.665499905	0.547117743	0.007140536	0.00604221	0.822115435	2.53E-49	4.14E-45	N
Rap2c	0.462101445	0.364114881	0.005897149	0.004888143	0.787954432	2.55E-49	4.17E-45	N
Plekha3	0.270094826	0.197363042	0.00425019	0.003389849	0.730717595	2.66E-49	4.36E-45	N
Zcchc11	0.54337173	0.434893704	0.006292898	0.005209982	0.800361299	2.85E-49	4.66E-45	Y
Bex1	12.47769363	11.2060507	0.06663191	0.055368819	0.8980867	3.37E-49	5.52E-45	N
Ncoa5	0.448800356	0.355222813	0.005402235	0.004461057	0.791494052	3.98E-49	6.52E-45	N
Plk4	1.103162986	0.896514718	0.011028495	0.008472895	0.812676576	4.63E-49	7.59E-45	N
Eif4b	2.655126329	2.407808667	0.013890954	0.012302198	0.906852771	4.94E-49	8.09E-45	N
Nploc4	0.334245529	0.253781684	0.004676199	0.003765766	0.759267252	5.85E-49	9.59E-45	N
Myh10	0.991662954	0.828444399	0.00891917	0.007423291	0.835409244	6.24E-49	1.02E-44	Y
Tab2	0.444918221	0.349396975	0.00554999	0.00454295	0.78530606	9.75E-49	1.60E-44	N
Ost4	4.062177815	3.666547424	0.022343186	0.018447842	0.902606334	1.04E-48	1.71E-44	N
Usp19	0.633233628	0.509147588	0.007637583	0.005891598	0.804043824	1.15E-48	1.88E-44	N
Timm10b	1.649207662	1.433871627	0.011178547	0.009522088	0.869430612	1.15E-48	1.88E-44	N
Zfp704	0.276904474	0.200633688	0.004323171	0.003363756	0.724559213	1.38E-48	2.26E-44	Y
Cdk16	0.929230573	0.785414963	0.008119313	0.0069179	0.845231513	1.39E-48	2.28E-44	N
Rbm38	0.797237956	0.624488962	0.009450592	0.007025935	0.783315642	1.41E-48	2.31E-44	N
Agap3	0.332145357	0.250153312	0.004646215	0.003709438	0.753144086	1.66E-48	2.73E-44	N
Cct7	10.26926749	11.05958708	0.041640606	0.034568564	1.076959685	2.02E-48	3.32E-44	N
Thap12	0.500540953	0.396514718	0.005908322	0.004818119	0.792172379	2.11E-48	3.46E-44	N
Hes1	0.915611277	0.769879395	0.01041737	0.00903749	0.840836514	2.36E-48	3.87E-44	N
Dgkz	0.376885382	0.290729763	0.00511929	0.004188452	0.771401007	2.39E-48	3.92E-44	Y
Rpl30	24.02762044	22.34367334	0.070864908	0.051581776	0.929916194	2.55E-48	4.18E-44	N
Car4	5.667027302	5.874897792	0.071616436	0.058020073	1.036680693	2.57E-48	4.21E-44	N
Nedd4	4.634888309	4.183462796	0.021131241	0.016700469	0.90260272	3.28E-48	5.38E-44	N
Psmc4	5.303570292	5.781991006	0.023159446	0.020967314	1.090207292	3.78E-48	6.19E-44	N
Gcn1l1	0.700820976	0.581459526	0.006943443	0.005897754	0.829683393	4.08E-48	6.68E-44	N
Polr2f	6.501750143	6.01742641	0.023874765	0.019551247	0.925508713	4.92E-48	8.07E-44	N
Slc7a3	0.491122001	0.725316844	0.009587398	0.010704129	1.476856754	5.31E-48	8.70E-44	Y
Llgl1	0.43556291	0.340402698	0.005411954	0.004389566	0.781523612	5.36E-48	8.78E-44	N
Hprt	2.806593267	3.124693377	0.015643544	0.014686285	1.113340296	5.52E-48	9.04E-44	N
G3bp1	9.854706294	10.56096688	0.032981466	0.032021903	1.07166734	5.58E-48	9.14E-44	N
Rps5	94.22357284	92.34096484	0.145053062	0.143681516	0.980019777	5.84E-48	9.58E-44	N
Tnpo1	0.976007128	0.833145953	0.008255523	0.007122932	0.853626914	6.59E-48	1.08E-43	N
Pfn1	27.51549672	28.42753475	0.094457956	0.070101647	1.033146341	6.66E-48	1.09E-43	N
Nup43	1.95379622	2.214789452	0.013265752	0.012386041	1.133582627	7.28E-48	1.19E-43	N
Sel1l	0.382040349	0.290678659	0.005180453	0.004100729	0.760858532	8.95E-48	1.47E-43	N
Mob1a	0.365557182	0.277851594	0.00499926	0.004000042	0.760076968	9.08E-48	1.49E-43	N
Otud4	0.604594921	0.495758381	0.006524741	0.005523057	0.819984362	1.04E-47	1.70E-43	N
Tmem259	0.302233819	0.224754702	0.004541358	0.003612064	0.74364511	1.18E-47	1.93E-43	N
Igf2bp1	3.880290206	3.533830744	0.018028988	0.015156585	0.910713003	1.22E-47	2.01E-43	N
Fasn	0.767071851	0.633840965	0.007648754	0.006387831	0.826312377	1.47E-47	2.41E-43	N
1190002N15Rik	0.312098263	0.231347097	0.004819073	0.003780984	0.74126365	1.54E-47	2.53E-43	Y
Sympk	0.554636288	0.45651063	0.006035529	0.00518333	0.82308107	1.58E-47	2.60E-43	N
Mex3a	0.85330618	0.706715045	0.008404057	0.006928064	0.828208048	1.68E-47	2.75E-43	N
Ppa1	7.656144594	8.297219951	0.030910689	0.027988427	1.083733444	1.94E-47	3.17E-43	N
Cops3	2.225800293	2.500051104	0.013642144	0.012764835	1.123214473	2.17E-47	3.56E-43	N
Rplp2	45.41869789	42.80769624	0.115298738	0.078451004	0.942512626	2.39E-47	3.92E-43	N
Gpi1	3.231018902	3.612479558	0.018492315	0.017404769	1.118062032	2.43E-47	3.98E-43	N
Ankrd17	0.8784446	0.744429681	0.007873778	0.006758043	0.847440671	2.55E-47	4.19E-43	N
Amotl1	0.497613441	0.382154538	0.006212398	0.004783794	0.76797471	2.74E-47	4.49E-43	N
Ap2b1	0.609877172	0.500408831	0.006481827	0.005450789	0.820507561	3.42E-47	5.60E-43	N
Rnf4	1.323808312	1.149274325	0.009628177	0.008373602	0.86815766	3.59E-47	5.89E-43	N
Cdk2ap1	1.766753643	1.61902085	0.012361309	0.012307622	0.916381781	3.75E-47	6.15E-43	N
Magt1	0.686947114	0.569654538	0.007125552	0.006058722	0.829255304	4.37E-47	7.16E-43	N
Tead2	5.656590085	5.16716067	0.025512031	0.020724144	0.913476245	4.74E-47	7.77E-43	N
Clic4	1.484375994	1.268192968	0.011476056	0.009360271	0.854361006	4.80E-47	7.87E-43	N
Csnk2a2	0.78361866	0.65372036	0.007571797	0.006384588	0.834232763	6.48E-47	1.06E-42	N
Fat1	0.416979571	0.325378168	0.005406316	0.004405524	0.780321606	6.80E-47	1.11E-42	N
Ep400	0.639979635	0.528260425	0.006607408	0.005588103	0.82543318	8.25E-47	1.35E-42	N
Sh3glb1	1.381913066	1.188879804	0.011499808	0.00983079	0.860314468	8.29E-47	1.36E-42	N
Lmnb2	0.513587475	0.416854047	0.005818204	0.004897762	0.811651505	9.03E-47	1.48E-42	N
Rybp	0.389740979	0.297986509	0.005244026	0.004161679	0.764575769	9.38E-47	1.54E-42	N
Bmi1	0.221154458	0.15637776	0.003828409	0.002960344	0.707097478	1.07E-46	1.75E-42	N
Brix1	3.065105327	3.40944399	0.017157869	0.015970137	1.112341543	1.13E-46	1.85E-42	N
Samd4b	0.598739897	0.492181112	0.006462585	0.005470114	0.822028254	1.19E-46	1.96E-42	N
Slc25a1	0.619550691	0.509811938	0.006638998	0.005598316	0.82287365	1.25E-46	2.05E-42	N
Phpt1	0.808502514	0.686017989	0.007359793	0.006386486	0.84850446	1.40E-46	2.29E-42	N
Kat7	0.690892891	0.572311938	0.006941432	0.005845607	0.828365648	1.48E-46	2.42E-42	N
Klhdc10	0.362056896	0.27739166	0.004880787	0.003925567	0.766154887	2.02E-46	3.31E-42	N
Zc3h7b	0.412906511	0.322056419	0.005335088	0.00432387	0.779974184	2.12E-46	3.48E-42	N
Hdlbp	1.780054732	1.549008585	0.012517883	0.010594555	0.870202785	2.17E-46	3.55E-42	N
Srsf1	5.80226564	5.370298446	0.022451729	0.018794527	0.925551979	3.01E-46	4.93E-42	N
Polr1a	0.603258448	0.496167212	0.006436729	0.005436808	0.822478679	3.05E-46	4.99E-42	N
Arl6ip1	7.522942786	8.147383483	0.035479234	0.032347539	1.083004845	3.16E-46	5.18E-42	N
Ankrd40	0.347355693	0.270186018	0.00477375	0.003971277	0.777836735	3.16E-46	5.18E-42	N
Cmtm4	0.370775791	0.284239575	0.005563579	0.004476607	0.766607696	4.01E-46	6.57E-42	N
Fzd10	0.279131929	0.199049469	0.004924767	0.003823575	0.713101755	5.05E-46	8.27E-42	Y
Rhobtb3	0.422007255	0.330539657	0.005574783	0.004556123	0.783255862	5.05E-46	8.28E-42	N
Rhou	0.245338255	0.165627555	0.004517001	0.003228212	0.675098774	6.61E-46	1.08E-41	N
Farp1	0.217208681	0.151471791	0.003856438	0.002914803	0.697356064	7.02E-46	1.15E-41	Y
Ccnt1	0.799529052	0.676257155	0.007432557	0.006370352	0.845819364	7.48E-46	1.23E-41	N
Rfwd3	0.698020747	0.580488553	0.006964281	0.005877588	0.831620772	8.63E-46	1.41E-41	N
Zfand3	0.633615478	0.526216271	0.006522684	0.00554498	0.830497818	9.37E-46	1.54E-41	N
Cop1	0.757271049	0.648150041	0.007163858	0.006365107	0.85590231	1.13E-45	1.86E-41	N
Slc38a4	0.780691147	0.603485282	0.010238959	0.007732674	0.773014122	1.23E-45	2.02E-41	N
Colec12	0.352319735	0.261549469	0.00525033	0.004034197	0.742363945	1.27E-45	2.07E-41	Y
Aimp2	2.682810412	2.976338921	0.015314073	0.014057172	1.109410828	1.39E-45	2.28E-41	N
Nup153	0.620823522	0.510629599	0.006597747	0.005562201	0.822503628	1.44E-45	2.37E-41	N
Gnpat	0.940686056	0.804221177	0.007990432	0.006879477	0.854930476	1.45E-45	2.38E-41	N
Ptpra	0.45745561	0.359924366	0.005871034	0.004754716	0.786796267	1.48E-45	2.43E-41	N
Slc20a1	0.421561764	0.333708095	0.005470971	0.00454258	0.791599531	1.52E-45	2.49E-41	N
Dnajc5	0.998408961	0.853280867	0.008541758	0.007326734	0.854640634	1.59E-45	2.61E-41	N
Vps29	2.751734233	3.028771464	0.017178881	0.015518876	1.100677321	1.63E-45	2.67E-41	N
Pdia6	7.92585757	8.479456255	0.036444316	0.031058468	1.069847165	2.36E-45	3.88E-41	N
Plekho1	0.242156176	0.173701962	0.00403	0.003123937	0.717313781	2.48E-45	4.07E-41	N
Spred1	0.571437663	0.471330744	0.006440927	0.005494675	0.824815679	2.98E-45	4.88E-41	N
B3gat3	0.475020684	0.381336877	0.005787875	0.004820834	0.80277952	3.00E-45	4.91E-41	N
Vcan	0.208235219	0.133840965	0.004409658	0.003047714	0.642739328	3.01E-45	4.93E-41	Y
Fbxl19	0.462865144	0.372087081	0.005584189	0.004691618	0.803877946	3.01E-45	4.94E-41	N
Pex6	0.3427735	0.267988553	0.004694043	0.003916358	0.781824012	3.16E-45	5.18E-41	N
Tanc2	0.107936104	0.061222404	0.002819735	0.001858609	0.567209689	3.22E-45	5.28E-41	Y
Cdc25a	1.073442373	0.922066639	0.009137511	0.007871214	0.858981034	3.29E-45	5.40E-41	N
Itsn1	0.441990708	0.352207686	0.005414336	0.004496261	0.79686672	3.91E-45	6.41E-41	N
Ankrd13a	0.437281232	0.350061325	0.005389241	0.004533715	0.800540474	4.95E-45	8.11E-41	N
Fgfr2	0.263985235	0.190259608	0.004546394	0.003559305	0.72072064	5.25E-45	8.61E-41	Y
Ncapd2	0.899255394	0.77274121	0.007884494	0.006893397	0.859312288	5.51E-45	9.03E-41	N
Ebf1	0.150894164	0.094184383	0.003419758	0.002372632	0.624175118	5.63E-45	9.23E-41	N
Irak1	0.474193343	0.377146361	0.006240898	0.004853822	0.795343011	5.64E-45	9.24E-41	N
Pfdn4	3.633997327	3.969439902	0.01634713	0.015536278	1.092306775	6.13E-45	1.01E-40	N
Pum2	0.978043658	0.84321341	0.008174034	0.00714723	0.862142914	6.59E-45	1.08E-40	N
Aard	0.207917011	0.141966476	0.004219592	0.003222307	0.682803562	6.70E-45	1.10E-40	N
Smtnl2	0.594921403	0.44654538	0.008624277	0.006462344	0.750595588	8.73E-45	1.43E-40	Y
Pim2	1.862279641	2.402493868	0.022439397	0.023454978	1.290082227	1.07E-44	1.76E-40	Y
Clint1	0.834722841	0.70783933	0.007877878	0.006753757	0.847993244	1.17E-44	1.91E-40	N
Arglu1	3.157067396	3.629190515	0.019094602	0.019782209	1.149544834	1.20E-44	1.96E-40	N
Ppfia1	0.344491822	0.264309076	0.004860415	0.0039178	0.767243398	1.26E-44	2.06E-40	N
Snx18	0.390695602	0.310660262	0.005044541	0.004239109	0.795146553	1.28E-44	2.10E-40	N
Arfgef1	0.350728696	0.269981603	0.004984612	0.004017101	0.769773348	1.45E-44	2.37E-40	N
Npm3	7.68962006	8.358595666	0.031704687	0.030644376	1.086997225	1.69E-44	2.76E-40	Y
Nfe2l1	0.403360275	0.317303761	0.00529257	0.004357103	0.786650994	1.78E-44	2.93E-40	N
Tnks	0.299115382	0.222863859	0.004543349	0.003585051	0.745076558	1.82E-44	2.98E-40	N
Ctnnd1	0.533380004	0.427279231	0.006189726	0.005038076	0.801078459	2.64E-44	4.33E-40	N
Polr2c	4.204098517	4.564441946	0.017900768	0.016427165	1.085712413	2.97E-44	4.86E-40	N
Axin2	0.531152549	0.408524121	0.006791401	0.005251724	0.769127668	3.48E-44	5.70E-40	Y
Tjp1	0.589257303	0.482778005	0.006533649	0.005489035	0.819299146	3.77E-44	6.19E-40	N
Dennd5b	0.718895182	0.572158626	0.008082326	0.006217233	0.795886021	3.95E-44	6.47E-40	N
Usf2	1.118564246	0.965964841	0.009024409	0.007804433	0.863575645	4.40E-44	7.21E-40	N
Rock2	0.478584611	0.383687653	0.005853496	0.004862588	0.801713311	4.93E-44	8.09E-40	N
Trh	1.616177687	1.695267784	0.074046094	0.047782245	1.048936511	5.43E-44	8.90E-40	Y
App	0.342582575	0.257154538	0.005243892	0.004057632	0.750635195	5.61E-44	9.19E-40	N
Dnajb6	3.361102272	3.689288635	0.016269761	0.015430444	1.09764248	5.67E-44	9.29E-40	N
Caprin1	2.994399542	2.740034751	0.014688234	0.012890513	0.915053156	5.96E-44	9.77E-40	N
C1qbp	8.219054286	8.803352412	0.032578187	0.028283055	1.071090676	6.28E-44	1.03E-39	N
Tcf7	0.560873162	0.457532706	0.006574733	0.005513369	0.815750756	8.39E-44	1.38E-39	N
Zfp598	0.341946159	0.266506541	0.004661094	0.003857396	0.77938159	9.35E-44	1.53E-39	N
Mbd3	5.129383313	4.71622036	0.02216899	0.018650171	0.91945173	9.93E-44	1.63E-39	N
Mrpl21	3.616368612	3.964022895	0.016318281	0.015744755	1.096133531	1.08E-43	1.78E-39	N
Rpl7	60.73735124	59.13516966	0.112867661	0.094395837	0.973621148	1.21E-43	1.99E-39	N
Coa5	0.558391141	0.456970564	0.006188395	0.005160803	0.818370011	1.26E-43	2.06E-39	N
Cenpv	0.150830522	0.100878986	0.003317127	0.002570983	0.668823421	1.29E-43	2.11E-39	N
Dok4	0.498568065	0.337847506	0.009557187	0.006600975	0.677635673	1.36E-43	2.22E-39	Y
Ireb2	0.581111182	0.476032298	0.006315444	0.005265259	0.819175938	1.76E-43	2.89E-39	N
Nid2	0.421052632	0.325173753	0.005982605	0.004759072	0.772287664	1.88E-43	3.08E-39	Y
Kras	1.018328772	0.88803148	0.008445848	0.007537564	0.872047912	1.98E-43	3.25E-39	N
Casc3	0.546108318	0.455641864	0.005950879	0.005162252	0.834343388	2.12E-43	3.47E-39	N
Pcnp	2.868134666	3.229865086	0.015235003	0.015478371	1.126120445	2.27E-43	3.73E-39	N
Rrn3	0.765735378	1.004752657	0.008218819	0.009333451	1.312140833	2.43E-43	3.98E-39	N
1810058I24Rik	3.770126647	3.374846688	0.02044532	0.016244324	0.895154727	2.47E-43	4.05E-39	N
Anapc1	0.562018711	0.46223426	0.006189422	0.005205227	0.822453508	3.49E-43	5.71E-39	N
Flna	0.970088462	0.818939084	0.009250885	0.00768916	0.844190109	4.24E-43	6.94E-39	Y
Stk11	1.1604404	1.006285773	0.009210205	0.007979317	0.867158514	4.45E-43	7.30E-39	N
Cacfd1	0.507859734	0.413072363	0.005909362	0.004958026	0.813359153	5.08E-43	8.33E-39	N
Tpr	3.312352829	3.670840147	0.017369569	0.01671325	1.108227395	5.10E-43	8.36E-39	N
Man2a1	0.239228664	0.173548651	0.004077036	0.003192591	0.725450905	5.16E-43	8.47E-39	N
Sptan1	0.42461656	0.341629191	0.00534794	0.004516148	0.804559273	5.38E-43	8.82E-39	N
Bend3	0.286959842	0.216424775	0.004339494	0.003482823	0.754198823	5.45E-43	8.94E-39	N
Mdh1	5.230573411	5.668131643	0.02569591	0.022122382	1.08365397	6.29E-43	1.03E-38	N
Ube3b	0.281295742	0.212183156	0.004265865	0.003423288	0.75430632	6.49E-43	1.06E-38	N
Ptch1	0.792337555	0.575940311	0.012293827	0.008293084	0.726887558	6.69E-43	1.10E-38	Y
10-Sep	0.199070833	0.308360589	0.003878244	0.00476988	1.548999338	6.93E-43	1.14E-38	N
Cdc20	4.678419143	5.099396975	0.0272922	0.02388091	1.089982923	7.49E-43	1.23E-38	N
Fhl3	0.023229173	0.059127146	0.001286359	0.002009797	2.545383153	1.02E-42	1.67E-38	N
Hira	0.430980717	0.345717498	0.005346592	0.004465848	0.802164655	1.02E-42	1.68E-38	N
Igfbp2	3.167059123	3.579006541	0.023596456	0.021885648	1.130072538	1.05E-42	1.73E-38	Y
Tln2	0.804620378	0.662356909	0.009408966	0.007632343	0.823191815	1.13E-42	1.85E-38	Y
Hoxa1	0.985553363	0.711518806	0.014858254	0.009812258	0.721948534	1.16E-42	1.90E-38	Y
Bag6	0.936231146	0.811273508	0.008071479	0.007117396	0.86653121	1.28E-42	2.10E-38	N
Ubl3	0.363329727	0.281735487	0.004996225	0.004057566	0.775426467	1.36E-42	2.23E-38	N
Rae1	2.245720104	2.48630417	0.012931444	0.011957112	1.107130032	1.44E-42	2.37E-38	N
Fbxw11	0.404696748	0.3204722	0.005207716	0.00429445	0.79188232	1.60E-42	2.62E-38	N
Tfrc	0.460446764	0.367998774	0.00573558	0.004713613	0.79922111	1.62E-42	2.66E-38	N
Ipo11	0.513332909	0.420737939	0.005892262	0.004970896	0.81962004	2.51E-42	4.11E-38	N
Gm7324	0.155476357	0.105529436	0.003157371	0.002408502	0.678749089	2.74E-42	4.49E-38	N
Stk24	0.594475912	0.506541292	0.006275917	0.005605087	0.852080432	2.78E-42	4.56E-38	N
Kit	0.090052823	0.050643908	0.002527841	0.001703276	0.562380023	2.96E-42	4.85E-38	Y
Rmnd5a	0.386113409	0.306163123	0.005052536	0.004182755	0.792935744	3.00E-42	4.92E-38	N
Tead1	0.489340037	0.392630826	0.006161431	0.005082437	0.80236808	3.51E-42	5.75E-38	Y
Aph1a	0.702793865	0.593928863	0.006954951	0.005990727	0.845096824	3.52E-42	5.76E-38	N
Mmp2	0.329090562	0.246269419	0.005027148	0.003926202	0.748333279	3.81E-42	6.24E-38	Y
Eef1akmt1	2.282123083	2.545789043	0.013577485	0.012854238	1.115535381	4.30E-42	7.05E-38	N
Ylpm1	0.688792719	0.57951758	0.00686885	0.005881372	0.84135265	4.36E-42	7.14E-38	N
Slc35e1	0.229173296	0.164809894	0.003908643	0.003005004	0.719149642	4.65E-42	7.63E-38	N
B4galt6	0.302933876	0.225419052	0.005010507	0.003981834	0.744119655	4.85E-42	7.95E-38	N
Trim8	0.361547763	0.284648406	0.00494173	0.004098782	0.787305122	5.02E-42	8.23E-38	N
Gabarapl1	0.635206517	0.500868765	0.008524205	0.006629105	0.788513266	5.23E-42	8.57E-38	N
Cand1	0.970470311	0.844746525	0.008103581	0.007158067	0.870450662	5.75E-42	9.43E-38	N
Pura	0.280213836	0.214278414	0.004295456	0.003533481	0.764696052	5.86E-42	9.60E-38	N
mt-Atp8	0.353019793	0.277340556	0.004805323	0.003958546	0.785623248	6.28E-42	1.03E-37	N
Rnd2	0.422007255	0.285977105	0.008428553	0.005212643	0.677659216	6.62E-42	1.09E-37	Y
Trim33	0.388340864	0.309535977	0.00502355	0.004226659	0.797072895	7.66E-42	1.26E-37	N
Rnf130	0.370075733	0.291291905	0.005349474	0.004395529	0.787114309	7.86E-42	1.29E-37	N
Rcbtb1	0.439890536	0.358340147	0.005316994	0.004513287	0.814612085	1.05E-41	1.71E-37	N
Hoxa3	0.090880163	0.049979558	0.002667132	0.001757839	0.549950142	1.07E-41	1.75E-37	Y
Utp18	1.325844842	1.546760016	0.010189671	0.010218885	1.166622193	1.12E-41	1.84E-37	N
Tnfrsf19	0.570610323	0.461467702	0.006770766	0.005556835	0.808726523	1.18E-41	1.94E-37	Y
Fbxl14	0.286323426	0.211723222	0.004499756	0.003483344	0.739454763	1.23E-41	2.02E-37	N
Nop10	12.38356775	13.00413941	0.042612381	0.036100522	1.05011251	1.50E-41	2.45E-37	N
Limk2	0.374085152	0.286283729	0.005614046	0.004370682	0.765290273	1.95E-41	3.20E-37	N
Fndc4	0.44084516	0.348732625	0.005675091	0.004593284	0.791054675	1.98E-41	3.25E-37	N
Prr12	0.363011519	0.280662306	0.004992426	0.003992291	0.773149862	2.12E-41	3.48E-37	N
Chtf8	1.352701585	1.177177024	0.010065216	0.008572076	0.870241476	2.19E-41	3.58E-37	N
N4bp1	0.430344301	0.343571137	0.005385321	0.004429131	0.798363394	2.21E-41	3.62E-37	N
Usp7	0.650162286	0.545789043	0.006764791	0.005784365	0.839465861	2.44E-41	4.00E-37	N
Gm13075	0.945777382	0.608033524	0.019563528	0.011436553	0.642892858	2.47E-41	4.05E-37	N
Gbx2	0.847069306	0.681214227	0.01175177	0.009670819	0.804201289	2.71E-41	4.44E-37	Y
Pcgf2	0.473175078	0.35931112	0.007429948	0.005177707	0.759361887	2.72E-41	4.46E-37	N
Srebf2	0.44409088	0.353434178	0.005887337	0.004792358	0.795860023	2.94E-41	4.82E-37	N
Sec61b	10.44841851	9.780611202	0.039809791	0.033972401	0.936085322	3.43E-41	5.62E-37	N
Btbd7	0.330045186	0.257410057	0.004656166	0.003807394	0.779923685	3.61E-41	5.92E-37	N
Kmt2a	0.408960733	0.32154538	0.005361201	0.00433727	0.786250009	3.90E-41	6.39E-37	N
Cd24a	9.828104118	9.097403925	0.046994438	0.040844824	0.925651969	3.91E-41	6.42E-37	N
Gm49359	0.245210972	0.179067866	0.004137422	0.003202359	0.730260414	4.11E-41	6.73E-37	N
Ppp6r3	0.540062369	0.440923957	0.006079556	0.005042529	0.816431551	4.13E-41	6.78E-37	N
Mum1l1	0.518169668	0.400909648	0.007557543	0.005871949	0.773703427	4.17E-41	6.84E-37	Y
Lmo2	0.789473684	0.489268193	0.02191832	0.014682906	0.619739711	4.53E-41	7.43E-37	Y
Sae1	5.144402724	5.537356909	0.020787342	0.019103395	1.076384802	4.63E-41	7.58E-37	N
Ykt6	0.791001082	0.679885527	0.007235705	0.006312842	0.859525408	5.48E-41	8.98E-37	N
Ptbp3	0.482275823	0.389973426	0.005913485	0.004883447	0.808610774	6.27E-41	1.03E-36	N
Psmd7	5.728759626	6.113603843	0.023753132	0.020643346	1.067177582	6.77E-41	1.11E-36	N
Timmdc1	0.251766054	0.369225266	0.004339921	0.005133295	1.466541102	7.18E-41	1.18E-36	N
Rpl26	64.96385159	63.01681316	0.109521318	0.090085136	0.970028895	8.38E-41	1.37E-36	N
Snrnp200	0.649462229	0.552688062	0.006531842	0.005718682	0.850993388	8.82E-41	1.45E-36	N
Cdip1	0.711640043	0.607675797	0.006938156	0.006034115	0.853908943	9.14E-41	1.50E-36	N
Limd1	0.559282123	0.462336468	0.00620224	0.005234286	0.82666055	9.15E-41	1.50E-36	N
Naa60	0.484121428	0.394061733	0.005871889	0.004882719	0.813972922	9.41E-41	1.54E-36	N
Hif1a	0.905874117	0.781479967	0.007915326	0.00687656	0.862680534	9.50E-41	1.56E-36	N
Otud5	0.693884045	0.584934587	0.006805278	0.00578298	0.842986074	1.04E-40	1.71E-36	N
Emilin1	0.223636479	0.141506541	0.005157151	0.003365641	0.6327525	1.06E-40	1.74E-36	N
Rnpepl1	0.311334564	0.239677024	0.004594235	0.003750545	0.769837505	1.20E-40	1.96E-36	N
Arid1a	2.057404697	1.808002862	0.013281585	0.010895549	0.878778426	1.41E-40	2.31E-36	N
Tle3	0.584356902	0.482726901	0.006662373	0.00558291	0.826082313	1.44E-40	2.36E-36	N
Vars	1.699802711	1.504803761	0.011501539	0.010022806	0.885281422	1.44E-40	2.36E-36	N
Ppib	7.566282696	7.050950531	0.029158994	0.022964825	0.931890971	1.45E-40	2.37E-36	N
Lsm5	5.899637243	6.318172527	0.022555234	0.021102346	1.070942545	1.73E-40	2.84E-36	N
Wdr74	0.628969643	0.52672731	0.006563902	0.005570232	0.837444725	1.77E-40	2.90E-36	N
Cdc123	2.120600776	2.356193786	0.013090864	0.012131563	1.111097295	1.96E-40	3.21E-36	N
Ric1	0.164831668	0.257614473	0.003605333	0.004337128	1.562894289	2.06E-40	3.37E-36	N
Pds5b	0.401005537	0.319501226	0.005156413	0.004252022	0.796750162	2.20E-40	3.61E-36	N
Cs	1.389740979	1.226338921	0.009927019	0.008734428	0.882422652	2.37E-40	3.88E-36	N
Midn	0.871316744	0.748824612	0.007842328	0.006762985	0.859417217	2.41E-40	3.94E-36	N
Lamc1	0.260103099	0.240085854	0.007455803	0.0112821	0.923041114	3.04E-40	4.98E-36	N
Sumo2	32.60561319	33.9401574	0.076151231	0.066507828	1.040929892	3.05E-40	5.00E-36	N
Ikbkap	0.714440272	0.610282093	0.006899299	0.006010455	0.854210095	3.61E-40	5.91E-36	N
Ppp1r12c	0.194679565	0.140535568	0.003526036	0.002799857	0.721881459	3.87E-40	6.34E-36	N
Hnrnpc	12.30948896	13.0066946	0.037517452	0.034908525	1.056639691	4.80E-40	7.87E-36	N
Ctnnbip1	1.6742188	1.470461979	0.011540275	0.009784324	0.878297376	4.84E-40	7.94E-36	N
Sptbn1	0.738814994	0.61263287	0.007853758	0.006434736	0.82921012	5.04E-40	8.26E-36	N
Rdh10	0.207026029	0.144879395	0.004141015	0.003138816	0.69981246	5.49E-40	9.00E-36	N
Fbrsl1	0.335836568	0.265280049	0.00468496	0.003902082	0.78990817	5.64E-40	9.24E-36	N
Tmem65	0.290396487	0.22260834	0.004415747	0.003583312	0.766566918	5.71E-40	9.36E-36	N
Sod2	1.63654299	1.834934587	0.011107457	0.010448327	1.121226022	6.70E-40	1.10E-35	N
Tcf4	0.73824222	0.610997547	0.007670675	0.006288823	0.827638315	7.17E-40	1.18E-35	N
Col4a1	0.496722459	0.447465249	0.014013459	0.016222484	0.900835549	8.46E-40	1.39E-35	Y
Ptk7	0.78482785	0.642221995	0.008525274	0.006825589	0.818296644	1.04E-39	1.70E-35	Y
Cdc6	0.669700248	0.552381439	0.007692651	0.006350688	0.824818925	1.20E-39	1.96E-35	N
Msi1	0.567428244	0.465658217	0.006438647	0.005330373	0.820646879	1.23E-39	2.01E-35	N
Tnrc6c	0.670209381	0.574049469	0.007161821	0.006353647	0.856522581	1.37E-39	2.24E-35	N
Tesk1	0.171450391	0.120145135	0.003311983	0.002569801	0.700757426	1.46E-39	2.39E-35	N
Dicer1	0.880799338	0.749846688	0.00830829	0.007038517	0.851325218	1.66E-39	2.72E-35	N
Ssrp1	5.623878317	5.231755928	0.022568016	0.01955398	0.930275449	1.78E-39	2.91E-35	N
Aurka	1.92623942	2.175235078	0.014959293	0.01388877	1.129265166	1.94E-39	3.18E-35	N
Kbtbd2	0.29090562	0.223374898	0.004310542	0.003485142	0.767860374	1.98E-39	3.25E-35	N
Erf	0.47610259	0.393499591	0.005809122	0.00496169	0.826501681	2.11E-39	3.46E-35	Y
Dync1h1	0.53280723	0.443070319	0.006100277	0.005208359	0.831577152	2.50E-39	4.10E-35	N
Man1a2	0.716795011	0.612275143	0.007272583	0.006331953	0.854184438	2.70E-39	4.43E-35	N
Ndufv2	4.447527525	4.779742437	0.018390135	0.016799118	1.074696539	2.73E-39	4.48E-35	N
Ccnk	0.637879463	0.53577269	0.006588122	0.005591043	0.839927794	2.85E-39	4.67E-35	N
Scap	0.289950996	0.220359771	0.004351558	0.003480335	0.759989702	2.95E-39	4.83E-35	N
Srsf6	7.274422453	7.755774734	0.026703073	0.024689122	1.066170515	3.23E-39	5.29E-35	N
Pan3	0.29376949	0.440055192	0.004618421	0.00587013	1.497960839	3.96E-39	6.50E-35	N
Tmem243	0.411888245	0.333401472	0.005272924	0.004442589	0.809446435	4.19E-39	6.87E-35	N
Nol4l	0.384140521	0.277340556	0.006473942	0.004509395	0.721976832	4.60E-39	7.53E-35	N
Lrp6	0.366766372	0.293336059	0.00491637	0.004104431	0.799789952	4.64E-39	7.61E-35	N
Sec16a	0.228282314	0.167007359	0.003889114	0.003026107	0.731582557	4.82E-39	7.91E-35	N
Yeats2	0.41125183	0.325786999	0.00534549	0.004320761	0.792183708	5.18E-39	8.48E-35	N
Wac	1.028575065	0.900603025	0.008504025	0.007496217	0.875583179	5.32E-39	8.71E-35	N
Pi4k2a	0.256539171	0.191230581	0.004091492	0.003224251	0.745424488	5.42E-39	8.89E-35	N
Mex3b	0.256539171	0.1875	0.004474507	0.003424069	0.730882535	5.43E-39	8.90E-35	Y
Ythdc1	1.579392859	1.396361406	0.011125659	0.009675734	0.884112777	5.60E-39	9.17E-35	N
Nbr1	0.378285496	0.301921504	0.004981091	0.004122842	0.798131326	5.78E-39	9.48E-35	N
Prelid1	8.255139057	7.703291087	0.029417812	0.024034709	0.933150978	6.20E-39	1.02E-34	N
Gjc1	0.606822376	0.501839738	0.00680747	0.005660442	0.826996099	7.57E-39	1.24E-34	N
Kmt2b	0.28365048	0.216322567	0.00432438	0.003465859	0.762637761	7.86E-39	1.29E-34	N
Mepce	0.296697002	0.229711774	0.004392238	0.003589912	0.774230182	7.88E-39	1.29E-34	N
Zdhhc2	0.390759244	0.312857727	0.005136136	0.004270472	0.800640629	9.67E-39	1.58E-34	N
Rab11a	2.404060332	2.604354047	0.019292475	0.016622213	1.083314762	1.01E-38	1.66E-34	N
Hdgfl3	0.714949405	0.592753475	0.007577133	0.00626109	0.829084507	1.06E-38	1.74E-34	N
Tmbim6	3.429835168	3.715709321	0.016920448	0.015259102	1.08334924	1.14E-38	1.87E-34	N
Cul3	0.68153758	0.575020442	0.006928217	0.005879951	0.843710542	1.16E-38	1.91E-34	N
Foxm1	0.314771209	0.242487735	0.004555362	0.003660497	0.770361864	1.19E-38	1.95E-34	Y
Kansl1	0.454464456	0.366414554	0.005522588	0.004524121	0.806255691	1.29E-38	2.11E-34	N
Cmas	1.175714377	1.011498365	0.009984512	0.008263311	0.860326611	1.34E-38	2.20E-34	N
Cdkn1c	2.167568256	1.681469747	0.037366856	0.022893487	0.775740161	1.59E-38	2.61E-34	N
Abi2	0.544071788	0.46223426	0.006016165	0.00532036	0.849583218	1.60E-38	2.62E-34	N
D17H6S53E	0.127283141	0.20651063	0.003063786	0.003838841	1.622450761	1.60E-38	2.63E-34	N
Arhgdia	5.728759626	5.357164759	0.021517934	0.018638656	0.935135197	1.64E-38	2.69E-34	N
Hipk1	0.250684147	0.187551104	0.004106642	0.003262609	0.748157018	1.66E-38	2.72E-34	N
Csnk1e	0.969006555	0.827166803	0.008711947	0.007280193	0.853623537	1.75E-38	2.87E-34	N
Bcl2l13	0.567110036	0.472250613	0.006155189	0.005196399	0.832731892	1.91E-38	3.13E-34	N
Yme1l1	0.862725132	1.084168029	0.008146604	0.00911398	1.256678389	1.95E-38	3.19E-34	N
Sipa1l1	0.34035512	0.262878168	0.004804051	0.003826324	0.772364372	3.05E-38	5.00E-34	N
Por	0.785591548	0.663685609	0.008320693	0.006995941	0.844822746	3.14E-38	5.14E-34	Y
Mib1	0.311207281	0.2420278	0.004538014	0.003703539	0.7777061	3.14E-38	5.15E-34	N
Cggbp1	0.796028766	0.682696239	0.007568846	0.006503592	0.857627598	3.18E-38	5.21E-34	N
Plagl2	0.263094253	0.193939084	0.004269517	0.003286264	0.73714679	3.27E-38	5.36E-34	Y
Uqcrc2	3.449945905	3.76502453	0.018280329	0.01650242	1.09132857	3.54E-38	5.80E-34	N
Acer2	1.528161395	1.746882666	0.012142389	0.011546519	1.143127075	3.58E-38	5.87E-34	N
Ccdc71l	0.218545154	0.162152494	0.003787471	0.003050293	0.741963348	3.82E-38	6.27E-34	N
Ammecr1l	0.460955896	0.381030253	0.005499299	0.00469974	0.826608915	3.94E-38	6.45E-34	N
Rnf5	1.261885063	1.103229763	0.009743779	0.008367752	0.874271195	4.03E-38	6.60E-34	N
Tmem185a	0.811048177	0.692917007	0.010696291	0.009307276	0.854347531	5.48E-38	8.98E-34	N
Gli3	0.331763508	0.25199305	0.004931256	0.003834733	0.759556262	5.62E-38	9.21E-34	Y
Map3k7	0.315534907	0.246933769	0.004544874	0.003729911	0.782587801	5.76E-38	9.44E-34	N
Tyms	2.507987017	2.756899019	0.015046462	0.013565753	1.099247723	5.82E-38	9.54E-34	N
Gm20721	0.053586203	0.026369583	0.001876008	0.001188009	0.492096505	6.42E-38	1.05E-33	N
Brd7	1.13046522	0.992794358	0.009016873	0.007915853	0.878217517	7.02E-38	1.15E-33	N
Ube3c	0.379431044	0.302228128	0.005045068	0.00416644	0.796529783	8.55E-38	1.40E-33	N
Kdm2b	0.76904474	0.65678659	0.007540857	0.006428081	0.854029104	8.58E-38	1.41E-33	N
Gna11	1.037930376	0.910874898	0.00858396	0.007558824	0.877587667	8.90E-38	1.46E-33	N
Psma1	6.706357793	7.180345462	0.026559986	0.023900964	1.070677361	9.17E-38	1.50E-33	N
Calr	9.397696175	8.743049877	0.039463125	0.033496689	0.930339704	1.03E-37	1.69E-33	N
Pola2	0.75364348	0.643652903	0.007321878	0.006259117	0.854054894	1.17E-37	1.91E-33	N
Lrpprc	0.539171387	0.450735895	0.006143549	0.005231857	0.835978886	1.28E-37	2.09E-33	N
Arid3a	0.605931394	0.495911693	0.007280429	0.005923718	0.818428781	1.29E-37	2.11E-33	N
Tmem131	0.322662763	0.253270646	0.004605308	0.003790332	0.784939183	1.29E-37	2.12E-33	N
Larp7	3.838159486	4.311477923	0.038752493	0.036528799	1.123319117	1.39E-37	2.28E-33	Y
Nkx1-2	1.551136002	1.161130417	0.023292266	0.016775179	0.748567769	1.43E-37	2.34E-33	Y
Tardbp	3.485203335	3.226492232	0.015717882	0.013700773	0.925768721	1.48E-37	2.43E-33	N
Rcc2	2.372239547	2.16276574	0.014206039	0.01279514	0.911697869	1.64E-37	2.68E-33	N
Bzw1	4.470947623	4.867232216	0.020008902	0.019318224	1.088635481	1.65E-37	2.70E-33	N
Sec31a	0.632979062	0.541802944	0.006644096	0.005795379	0.855957134	1.69E-37	2.77E-33	N
Fam8a1	0.234391905	0.174979558	0.003978481	0.003181216	0.746525605	1.70E-37	2.79E-33	N
Mycbp2	0.486603449	0.399376533	0.00606902	0.005097178	0.820743325	1.73E-37	2.83E-33	N
Rarg	0.473175078	0.376941946	0.006121357	0.004919299	0.796622569	2.20E-37	3.60E-33	N
Uhrf1	2.099026284	1.861457482	0.013203848	0.010918028	0.88681952	2.22E-37	3.64E-33	N
Dot1l	0.440463311	0.357726901	0.005538292	0.004611914	0.812160497	2.34E-37	3.83E-33	N
Zfp568	0.350983262	0.278771464	0.004876664	0.004041607	0.794258569	2.60E-37	4.26E-33	N
Paxip1	0.477884554	0.394215045	0.005582732	0.00470751	0.8249169	2.66E-37	4.36E-33	N
Mkrn1	2.116591357	2.430549877	0.016461488	0.016345949	1.148332137	2.76E-37	4.52E-33	Y
Nasp	9.326926749	9.952882257	0.041530632	0.036364485	1.067112729	2.80E-37	4.59E-33	N
Snrpa1	5.725195698	6.137622649	0.022767636	0.020851676	1.07203718	2.82E-37	4.61E-33	N
Gal	1.146184688	0.777136141	0.026182299	0.017832482	0.678019999	3.09E-37	5.06E-33	Y
Rpl22	20.30197925	19.3310507	0.05082347	0.040309085	0.95217567	3.20E-37	5.25E-33	N
Map3k11	0.258957551	0.201298038	0.004034874	0.003367549	0.777339903	3.37E-37	5.52E-33	N
Map4	0.368230128	0.291905151	0.005140347	0.004197671	0.792724791	3.51E-37	5.75E-33	N
Rnf44	0.605422262	0.510629599	0.006338729	0.005424803	0.843427194	3.71E-37	6.09E-33	N
F2r	0.561445936	0.4401574	0.008246924	0.006299821	0.78397112	3.87E-37	6.34E-33	Y
Eef1d	13.7602622	14.60537612	0.044471707	0.037775131	1.061416993	3.97E-37	6.50E-33	N
Polr2k	3.314325718	3.585854456	0.017101609	0.015193773	1.081925786	4.23E-37	6.93E-33	N
Ndc1	0.610640871	0.519981603	0.006359871	0.005521293	0.851534228	4.72E-37	7.73E-33	N
Il6st	0.167122765	0.113552739	0.003506257	0.002577486	0.679457041	4.92E-37	8.06E-33	N
Eid1	1.185324254	1.046913328	0.009405554	0.008323856	0.883229483	5.00E-37	8.19E-33	N
Abhd17c	0.739005919	0.656020033	0.007137357	0.006657742	0.88770606	5.25E-37	8.61E-33	N
Dnajc25	0.37440336	0.300899428	0.005055716	0.004227945	0.803677156	5.49E-37	9.00E-33	N
Ugcg	0.234010055	0.173701962	0.003946183	0.003097911	0.742284181	6.26E-37	1.03E-32	N
Notum	0.184242347	0.124897792	0.004047061	0.002943208	0.677899486	6.91E-37	1.13E-32	N
Zdhhc8	0.139820531	0.094593213	0.003018756	0.002264776	0.676533073	7.03E-37	1.15E-32	N
Ywhag	1.979825622	1.775449714	0.011967129	0.010262256	0.896770753	7.69E-37	1.26E-32	N
Gfod2	0.633742761	0.482164759	0.009184366	0.006401371	0.760820933	8.33E-37	1.36E-32	N
Cct8	10.67065487	11.46857114	0.050125732	0.041133285	1.074776691	8.76E-37	1.44E-32	N
Glg1	0.663845224	0.566741619	0.006831668	0.005906313	0.853725535	9.86E-37	1.62E-32	N
Prom1	0.46311971	0.378526165	0.005977377	0.005021131	0.817339787	1.03E-36	1.69E-32	Y
Ogdh	0.725259339	0.6183565	0.007366989	0.006309755	0.852600534	1.05E-36	1.72E-32	N
Atp1a1	1.803156622	1.581101799	0.013386378	0.011195328	0.876852171	1.17E-36	1.91E-32	N
Ncor2	0.352701585	0.279078087	0.004884134	0.00397339	0.791258386	1.21E-36	1.99E-32	N
Itgb5	0.446763826	0.364165985	0.005794615	0.004847978	0.815119676	1.39E-36	2.27E-32	N
Cox7a2l	5.939795074	5.541956255	0.023237762	0.019695685	0.933021457	1.40E-36	2.29E-32	N
Kctd2	0.198434417	0.144930499	0.003573848	0.002815415	0.730369765	1.41E-36	2.31E-32	N
Ephb2	0.185515179	0.131439084	0.003526466	0.00268676	0.708508518	1.47E-36	2.42E-32	Y
Rreb1	0.152994336	0.105273917	0.003227804	0.00245578	0.688090288	1.61E-36	2.64E-32	Y
Cad	0.674727932	0.575020442	0.006818049	0.005855024	0.852225636	1.71E-36	2.80E-32	N
Cope	2.583020429	2.834627964	0.014364283	0.013357018	1.097408264	1.84E-36	3.01E-32	N
Dnaaf5	0.216890473	0.161999182	0.003771031	0.003033108	0.746917005	1.89E-36	3.11E-32	N
Ski	0.4141157	0.330335241	0.005321133	0.004316105	0.797688281	1.94E-36	3.18E-32	N
Spata13	0.340927894	0.27406991	0.004740764	0.003991166	0.803894063	2.01E-36	3.30E-32	N
Zscan26	0.308725259	0.436324612	0.004980238	0.0057376	1.413310374	2.11E-36	3.46E-32	N
Pxn	0.212626488	0.15637776	0.003845366	0.003033548	0.735457569	2.13E-36	3.50E-32	N
Clcn5	0.499268122	0.394726083	0.007412838	0.005879344	0.790609426	2.27E-36	3.71E-32	Y
Gclc	0.370139375	0.297730989	0.004969611	0.004145324	0.80437535	2.70E-36	4.42E-32	N
Glo1	3.300579138	3.583350368	0.01559117	0.014529335	1.085673216	2.76E-36	4.52E-32	N
Eif4g3	0.721504487	0.613808258	0.007135268	0.006033124	0.850733806	3.30E-36	5.41E-32	N
Mob1b	0.318271495	0.250051104	0.004647867	0.003796084	0.785653468	3.44E-36	5.63E-32	N
Cldn6	2.537198498	2.782144317	0.036081401	0.029850582	1.096541843	3.52E-36	5.77E-32	N
Xpo4	0.687647171	0.58391251	0.00699992	0.005923397	0.849145513	3.55E-36	5.81E-32	N
Ttll4	0.327881372	0.257767784	0.004620523	0.003758164	0.786161722	3.87E-36	6.35E-32	N
Suv39h1	0.530134284	0.432338512	0.006668313	0.005427361	0.815526415	4.20E-36	6.88E-32	N
Lsm7	5.460446764	5.817763696	0.022698707	0.020296283	1.065437307	4.33E-36	7.09E-32	Y
Ryk	0.713867498	0.607113655	0.007343475	0.006233045	0.850457062	4.58E-36	7.51E-32	N
Naa30	0.367593712	0.297271055	0.004880588	0.004095999	0.808694613	4.85E-36	7.95E-32	N
Tgfb1	0.287532616	0.196494276	0.005909927	0.004121331	0.683380824	4.90E-36	8.03E-32	N
Rabggtb	1.133838223	0.998160262	0.00936784	0.008213781	0.88033746	5.13E-36	8.41E-32	N
Prdx2	14.53089798	15.19485895	0.042662446	0.037526911	1.045693045	5.50E-36	9.01E-32	N
Pnrc1	1.168777445	1.033268602	0.009907655	0.008731258	0.884059327	6.32E-36	1.04E-31	N
Tecr	4.82861325	5.177330335	0.020976861	0.018845724	1.072218889	6.44E-36	1.06E-31	N
Rpl9	53.13243811	51.82266966	0.084460241	0.073410455	0.975348987	6.52E-36	1.07E-31	N
Prkci	0.294851397	0.230478332	0.004422636	0.003622538	0.781676242	6.74E-36	1.10E-31	N
Meis2	1.617959651	1.34561529	0.017597381	0.013795513	0.831674195	7.50E-36	1.23E-31	Y
Ttyh3	0.376694457	0.302585854	0.004986729	0.004135221	0.803266013	7.52E-36	1.23E-31	N
Cbl	0.49309489	0.407502044	0.005843959	0.00489719	0.826417091	8.58E-36	1.41E-31	N
Tatdn2	0.270540317	0.211365495	0.004161207	0.003453208	0.781271705	8.99E-36	1.47E-31	N
Nfya	0.281295742	0.215453802	0.004329015	0.003474266	0.765933392	9.55E-36	1.57E-31	N
Abr	0.245020047	0.183360589	0.004095342	0.003233023	0.748349333	1.09E-35	1.78E-31	N
Hnrnpdl	6.719277032	7.170329109	0.026446248	0.024278297	1.067128067	1.21E-35	1.98E-31	N
Speg	0.574492458	0.48098937	0.006510667	0.005503939	0.837242271	1.24E-35	2.03E-31	N
Samm50	2.037421244	2.238246116	0.012438375	0.011400607	1.098568165	1.26E-35	2.06E-31	N
2900097C17Rik	1.044676383	0.908575225	0.00903574	0.007715598	0.869719312	1.42E-35	2.33E-31	N
Cdc42se2	0.706612359	0.609771055	0.006985586	0.006104063	0.862949886	1.51E-35	2.48E-31	N
Kcmf1	0.884172341	0.784290679	0.00784785	0.007144948	0.887033717	1.61E-35	2.63E-31	N
Pknox2	0.2431108	0.177330335	0.004329316	0.003308309	0.729421874	1.67E-35	2.73E-31	Y
Ensa	0.380131102	0.307389616	0.004988812	0.004146783	0.808641057	1.69E-35	2.78E-31	N
Apex1	7.119773436	7.643601799	0.028943676	0.026842538	1.07357374	1.87E-35	3.06E-31	N
Tns3	0.24431999	0.18152085	0.004131962	0.003216475	0.742963564	2.18E-35	3.58E-31	N
Aup1	0.727995927	0.623262469	0.007255776	0.006190834	0.856134556	2.24E-35	3.68E-31	N
Cand2	0.324890218	0.255621423	0.004604576	0.003746179	0.786793225	2.35E-35	3.86E-31	Y
Sox13	0.161331382	0.110026574	0.003395268	0.002521361	0.681991147	2.45E-35	4.01E-31	N
Csrp2	3.705785019	2.921402289	0.038670429	0.025430094	0.788335609	2.55E-35	4.18E-31	Y
Slc38a10	0.450518679	0.372904742	0.005519694	0.004677144	0.827723156	2.84E-35	4.66E-31	N
Ciapin1	2.522051804	2.756336877	0.013661096	0.012575212	1.092894631	3.12E-35	5.11E-31	N
Cct4	9.544517279	10.22189289	0.044775027	0.036697715	1.070970127	3.24E-35	5.31E-31	N
Smarcc1	2.4367721	2.739217089	0.01452963	0.014602864	1.12411706	3.56E-35	5.84E-31	N
Tcof1	1.262203271	1.127095258	0.009551995	0.008597659	0.892958593	3.63E-35	5.94E-31	N
Clpp	2.458473875	2.700429272	0.013122185	0.012479278	1.098416908	3.77E-35	6.18E-31	N
AI837181	0.273658754	0.214329518	0.004138922	0.003426371	0.783199932	4.08E-35	6.68E-31	N
Ubqln4	0.847196589	0.741465658	0.007552465	0.006657233	0.87519906	4.30E-35	7.04E-31	N
Ppia	110.3244447	114.1889309	0.233160552	0.201929323	1.035028376	4.42E-35	7.25E-31	N
Tlk2	0.500350029	0.416802944	0.005838671	0.004935962	0.833022724	4.63E-35	7.59E-31	N
Clstn1	0.295042322	0.231091578	0.004432348	0.003634939	0.783248914	4.74E-35	7.77E-31	N
Atn1	0.233500923	0.174417416	0.003883973	0.00306789	0.74696671	4.95E-35	8.11E-31	N
Snai1	0.694711385	0.558616108	0.010041284	0.008271581	0.804098104	5.26E-35	8.61E-31	N
Twist1	0.271176733	0.187295585	0.0057228	0.00413496	0.690677193	5.67E-35	9.29E-31	Y
Mphosph8	2.142748043	2.380774734	0.012994959	0.012466498	1.111084778	6.06E-35	9.94E-31	N
Dck	0.546744734	0.456204007	0.00612697	0.005123394	0.834400367	6.32E-35	1.04E-30	N
Agpat5	0.811048177	0.704108749	0.007605344	0.006602419	0.868146639	6.46E-35	1.06E-30	N
Trpc4ap	0.650098644	0.559484873	0.00664527	0.005811795	0.860615351	6.76E-35	1.11E-30	N
Zfp592	0.187678992	0.134454211	0.003512259	0.002684481	0.716405228	6.85E-35	1.12E-30	N
Snrpg	6.958823904	6.467497956	0.027499805	0.021676858	0.929395261	6.97E-35	1.14E-30	N
Atp5o.1	9.229491504	9.715760425	0.028439962	0.025872082	1.052686426	7.15E-35	1.17E-30	N
Rcan1	0.530197925	0.447669665	0.00641189	0.005501918	0.84434443	7.31E-35	1.20E-30	N
Prpf40a	3.314707567	3.604558463	0.016492998	0.015391907	1.087443882	7.83E-35	1.28E-30	N
Apc	0.348310316	0.278924775	0.004823789	0.003997203	0.800793896	8.38E-35	1.37E-30	N
Gas1	0.510850888	0.473017171	0.007721728	0.008776966	0.925939804	8.81E-35	1.44E-30	N
Gabpb2	0.322408197	0.252606296	0.004684048	0.003775687	0.783498367	9.00E-35	1.48E-30	N
Atxn7l3	0.293451282	0.225163532	0.004466809	0.00352808	0.767294423	9.24E-35	1.51E-30	N
Sirt6	0.271367657	0.383636549	0.004313181	0.005087219	1.41371508	1.05E-34	1.71E-30	N
Wnt5a	0.274167886	0.197311938	0.005158228	0.003825444	0.719675599	1.10E-34	1.81E-30	Y
Hipk2	0.288041749	0.221228536	0.004420515	0.003498856	0.768043304	1.12E-34	1.83E-30	Y
Rasa1	0.47164768	0.392528618	0.005619271	0.004774979	0.832249653	1.19E-34	1.95E-30	N
Piezo1	0.195952396	0.141046607	0.003698817	0.002843905	0.719800367	1.21E-34	1.98E-30	N
Uqcrc1	4.604785846	4.960752249	0.020590422	0.018883049	1.077303574	1.23E-34	2.01E-30	N
Coq2	0.999109018	0.8723426	0.00844807	0.007276539	0.873120535	1.23E-34	2.01E-30	N
Crkl	0.349519506	0.282093213	0.004735545	0.003958207	0.807088613	1.37E-34	2.24E-30	N
Dirc2	0.221981799	0.166496321	0.003763983	0.002999813	0.750044921	1.43E-34	2.35E-30	N
Tra2b	6.231082543	6.662510221	0.023354159	0.022268785	1.069237998	1.48E-34	2.42E-30	N
Usp12	0.209571692	0.155815617	0.003733271	0.002964944	0.743495535	1.48E-34	2.43E-30	N
Armcx2	0.832431744	0.725367948	0.007722094	0.006747453	0.871384294	1.63E-34	2.68E-30	N
Adipor2	0.455991854	0.381439084	0.005452521	0.004696933	0.836504163	1.71E-34	2.81E-30	N
Ndufa11	4.290014638	4.596739575	0.019186977	0.017567752	1.07149741	1.78E-34	2.92E-30	N
Ube4b	0.72405015	0.621831562	0.007046781	0.006068304	0.858823884	1.80E-34	2.95E-30	N
Stk39	0.37924012	0.307696239	0.005293949	0.004449483	0.811349387	1.80E-34	2.95E-30	N
Drosha	0.630433399	0.538072363	0.006488816	0.005579511	0.853495966	1.96E-34	3.21E-30	N
Ipo7	1.103353911	0.971484056	0.008966783	0.007806232	0.880482723	2.36E-34	3.87E-30	N
Tmem189	0.570864889	0.485793132	0.006260842	0.005412335	0.850977422	2.43E-34	3.98E-30	N
Trp53	4.006045949	4.351441128	0.020582227	0.018957885	1.086218477	2.61E-34	4.28E-30	N
Hist1h4i	0.928085025	0.798497547	0.008549762	0.007194849	0.860371114	2.94E-34	4.82E-30	N
Abl1	0.330363393	0.255570319	0.004791515	0.00376548	0.773603626	3.01E-34	4.93E-30	Y
Aff4	0.490485585	0.403771464	0.005944062	0.004926494	0.823207604	3.01E-34	4.94E-30	N
BC005537	0.738305861	0.639257972	0.007151318	0.006202599	0.865844368	3.06E-34	5.01E-30	N
Numa1	0.537389423	0.445267784	0.006215045	0.005138389	0.828575639	3.18E-34	5.22E-30	N
Agps	0.399414498	0.323231807	0.005185791	0.00426921	0.809264083	3.23E-34	5.30E-30	N
Urm1	1.110545408	0.981295993	0.008790418	0.007712841	0.883616272	3.40E-34	5.58E-30	N
Gapvd1	0.71272195	0.620042927	0.006957624	0.006107016	0.869964686	3.43E-34	5.63E-30	N
Arhgap29	0.248074842	0.172782093	0.005176304	0.003654938	0.696491799	3.50E-34	5.74E-30	Y
Ccne1	2.44288169	2.67646157	0.016572405	0.014848898	1.095616534	3.59E-34	5.89E-30	N
Psmb5	8.375803475	8.850981194	0.026594639	0.024420105	1.056732195	3.68E-34	6.03E-30	N
Fam53c	0.241328836	0.184024939	0.003959676	0.003195738	0.762548487	3.83E-34	6.28E-30	N
Tle1	0.289632788	0.225214636	0.004588028	0.003718573	0.777586811	4.16E-34	6.81E-30	N
Upf1	0.638388595	0.544307032	0.006634009	0.005677868	0.852626497	4.32E-34	7.08E-30	N
Brwd1	0.565137148	0.473017171	0.006290609	0.005251599	0.836995361	4.39E-34	7.19E-30	N
Msl2	0.338000382	0.270288226	0.004668977	0.003863578	0.799668403	4.53E-34	7.42E-30	N
Ube2q2	0.284668746	0.224703598	0.004342563	0.003598099	0.789351136	4.57E-34	7.50E-30	N
Helz	0.654744479	0.557951758	0.006830944	0.005828291	0.852167182	4.71E-34	7.72E-30	Y
Cdx4	0.258130211	0.159341783	0.00804809	0.005288129	0.617292265	4.94E-34	8.10E-30	Y
Foxp1	0.584165977	0.485690924	0.007080458	0.005912314	0.831426243	5.17E-34	8.47E-30	Y
Vbp1	3.038184942	3.360895339	0.016203651	0.016071522	1.106218154	5.51E-34	9.02E-30	N
Lpgat1	0.361865971	0.286181521	0.005350012	0.00431207	0.790849497	5.57E-34	9.13E-30	N
Pprc1	0.567364603	0.483033524	0.006156986	0.005319446	0.851363518	5.62E-34	9.21E-30	N
Dpy19l1	0.279195571	0.21729354	0.004306264	0.003475927	0.77828434	5.87E-34	9.63E-30	N
Alkbh5	0.84846942	1.111815209	0.00867801	0.010199972	1.310377466	6.07E-34	9.96E-30	N
Epb41	0.452237001	0.3670278	0.005654046	0.004615337	0.811582864	6.10E-34	1.00E-29	N
Bri3	4.271431299	3.892937449	0.024272448	0.019952795	0.911389456	6.10E-34	1.00E-29	N
Mcm10	0.631897155	0.538123467	0.00664059	0.005687514	0.851599762	6.17E-34	1.01E-29	N
Fto	0.563673391	0.474703598	0.00615093	0.005200556	0.842160735	6.36E-34	1.04E-29	N
Tubb2b	0.595239611	0.482522486	0.007922982	0.006397341	0.810635712	6.46E-34	1.06E-29	N
Gsto1	1.662636034	2.016557645	0.01318431	0.021681755	1.212867762	6.55E-34	1.07E-29	N
Fn3krp	0.025965761	0.056418643	0.001361149	0.001890002	2.172809148	6.60E-34	1.08E-29	N
B3galnt2	0.294214981	0.233391251	0.004330966	0.003597419	0.793267732	7.22E-34	1.18E-29	N
Phox2a	0.09361675	0.053403516	0.002780934	0.001788821	0.570448298	7.57E-34	1.24E-29	N
Vdac3	5.182714949	5.554681112	0.02078316	0.019567967	1.071770523	7.79E-34	1.28E-29	N
Chmp3	0.792082989	0.695778823	0.007261435	0.006463937	0.878416571	7.86E-34	1.29E-29	N
Arhgap19	0.309425317	0.242743254	0.004593628	0.003716637	0.78449707	8.03E-34	1.32E-29	N
Tpi1	12.34595558	13.03873671	0.045112195	0.04019928	1.056114015	8.23E-34	1.35E-29	N
Sbk1	0.276840832	0.209832379	0.004498365	0.003549667	0.757953144	8.33E-34	1.37E-29	N
Vapa	4.197416152	4.543795993	0.01842607	0.01788669	1.082522159	8.46E-34	1.39E-29	N
Ube2k	5.084452364	5.438419869	0.020398237	0.019046924	1.069617626	8.66E-34	1.42E-29	N
Rfx7	0.324508369	0.260016353	0.004608927	0.003835623	0.801262396	8.73E-34	1.43E-29	N
Gm10073	3.449818622	3.186375715	0.016764584	0.014374388	0.923635723	9.16E-34	1.50E-29	N
Mmd	0.334054604	0.265739984	0.005072976	0.004163157	0.79549864	9.26E-34	1.52E-29	Y
Rspo3	1.782282187	1.402442764	0.02484581	0.019160258	0.786880312	1.04E-33	1.71E-29	Y
Sft2d3	0.210908165	0.16077269	0.003699577	0.003027828	0.762287652	1.06E-33	1.74E-29	N
Rere	0.686310698	0.57951758	0.007206306	0.006013986	0.844395376	1.08E-33	1.76E-29	N
Surf6	0.485967034	0.412203598	0.005630626	0.004906937	0.848213087	1.20E-33	1.97E-29	N
Usp9x	0.681028448	0.582992641	0.007039832	0.006018533	0.856047413	1.25E-33	2.05E-29	N
Ndufc2	6.594284987	7.00332175	0.022596306	0.021270721	1.062028979	1.27E-33	2.08E-29	N
Unc5b	0.37924012	0.298548651	0.005558935	0.004478012	0.787228554	1.27E-33	2.08E-29	N
Plxnb2	0.416088589	0.340044971	0.005575126	0.004659641	0.817241761	1.39E-33	2.28E-29	N
Pds5a	0.818112391	0.707890433	0.007687494	0.006587274	0.865272842	1.42E-33	2.33E-29	N
Camk2n2	0.113727487	0.075480376	0.002726866	0.00204645	0.663695104	1.66E-33	2.72E-29	N
Rlim	0.407433335	0.334219133	0.005202299	0.00436888	0.820303849	1.67E-33	2.73E-29	N
Uspl1	0.391586584	0.3204722	0.005036122	0.004223314	0.818394226	1.69E-33	2.77E-29	N
Usp36	0.403996691	0.329006541	0.005228634	0.004339984	0.814379298	1.82E-33	2.99E-29	N
Tyro3	0.261821422	0.198231807	0.004289629	0.003394574	0.757126005	1.88E-33	3.08E-29	N
Unc119b	0.490231019	0.409137367	0.005836763	0.00492799	0.834580741	2.03E-33	3.33E-29	N
Dcp2	0.579647426	0.492130008	0.006299935	0.005395113	0.84901612	2.17E-33	3.56E-29	N
Sh3bgrl	0.975116146	0.858800082	0.008533292	0.007480381	0.880715682	2.27E-33	3.73E-29	N
Vkorc1l1	0.501368294	0.426717089	0.00574001	0.005017399	0.851105055	2.33E-33	3.81E-29	N
Twist2	0.090561955	0.052688062	0.002790269	0.001871229	0.581790246	2.42E-33	3.97E-29	N
Mdn1	0.658881181	0.565055192	0.006792773	0.005825356	0.857598014	2.49E-33	4.08E-29	N
Ppp1r15b	0.341055177	0.277033933	0.004738472	0.003999676	0.81228479	2.50E-33	4.09E-29	N
Hspg2	0.266403615	0.200684791	0.004509648	0.003524741	0.753311068	2.79E-33	4.58E-29	Y
Ptpn12	0.262203271	0.204006541	0.004129348	0.003381294	0.778047278	2.90E-33	4.75E-29	N
Synrg	0.16896837	0.118560916	0.003387124	0.002536246	0.701675205	3.12E-33	5.11E-29	N
Zeb2	0.55590912	0.461212183	0.007122152	0.005945038	0.829653925	3.41E-33	5.58E-29	Y
Mosmo	0.291287469	0.225419052	0.004443115	0.003543867	0.773871435	3.81E-33	6.25E-29	N
Zfp979	0.246611086	0.334730172	0.004248124	0.004628196	1.357320049	4.18E-33	6.85E-29	N
Adgrl2	0.434671928	0.35358749	0.005813971	0.004769107	0.813458306	4.21E-33	6.90E-29	N
Cks1brt	0.129828804	0.088307441	0.002876767	0.002156979	0.680183733	4.39E-33	7.19E-29	N
Spag9	0.275440718	0.212285364	0.004334261	0.003471453	0.770711627	4.40E-33	7.21E-29	Y
Dcbld2	0.225482085	0.170584628	0.003818678	0.003053758	0.756532955	4.57E-33	7.48E-29	N
Mmgt1	0.20664418	0.153413737	0.003671539	0.002882553	0.742405311	4.67E-33	7.65E-29	N
Nkx6-1	0.052695221	0.024427637	0.002089961	0.001185732	0.463564565	4.72E-33	7.73E-29	N
Btg1	0.723031884	0.61927637	0.008663629	0.00733205	0.856499392	5.25E-33	8.60E-29	N
Atxn2	0.50162286	0.41741619	0.005884266	0.004913155	0.832131513	5.41E-33	8.86E-29	N
Ppp3ca	0.480621142	0.391506541	0.006536525	0.005330066	0.814584518	5.50E-33	9.01E-29	N
Rab12	0.175205244	0.126788635	0.003400415	0.002646851	0.72365776	5.65E-33	9.27E-29	N
Epc2	0.329663336	0.265535568	0.00464308	0.003872636	0.805474978	5.69E-33	9.32E-29	N
Qars	1.45745561	1.299775143	0.01105125	0.009733555	0.891811136	5.90E-33	9.66E-29	N
Stt3b	1.133520015	1.006541292	0.009280161	0.008176051	0.887978402	6.57E-33	1.08E-28	N
Gm49207	0.115636734	0.079057645	0.002711313	0.002102589	0.683672415	6.80E-33	1.11E-28	N
Trip12	0.825622096	0.712847506	0.008130007	0.006901937	0.863406526	7.00E-33	1.15E-28	N
Plekha5	0.47202953	0.395543745	0.005730736	0.004901965	0.837963983	7.28E-33	1.19E-28	N
Csk	0.783745943	0.676308258	0.007451784	0.006376017	0.862917715	8.32E-33	1.36E-28	N
Add1	0.451409661	0.369787408	0.005711335	0.004688941	0.819183638	9.59E-33	1.57E-28	N
Cherp	0.788646344	0.688522077	0.007249532	0.006341682	0.873042882	9.77E-33	1.60E-28	N
Atp2b1	1.516069497	1.325480376	0.012407432	0.010327542	0.874287346	1.06E-32	1.73E-28	N
Aldh1a2	0.702030166	0.548293132	0.015868188	0.013208122	0.781010786	1.06E-32	1.74E-28	Y
Rprd1a	0.681092089	0.582992641	0.006931297	0.005894004	0.855967424	1.21E-32	1.99E-28	N
Hbb-bt	0.201998345	0.336672118	0.036135602	0.029832541	1.666707305	1.24E-32	2.04E-28	N
Tipin	3.728886909	4.014513491	0.01829386	0.016548434	1.076598349	1.32E-32	2.16E-28	Y
Bap1	0.545981035	0.463920687	0.00597675	0.00511882	0.849701102	1.34E-32	2.20E-28	N
Ppp4r1	0.464583466	0.388900245	0.00556601	0.004730601	0.83709446	1.35E-32	2.21E-28	N
Epha4	0.511614587	0.401114064	0.007700646	0.005897423	0.784016082	1.37E-32	2.24E-28	Y
Ccdc117	0.387195316	0.322311938	0.005063689	0.004362889	0.832427265	1.39E-32	2.28E-28	N
Morc2a	0.391332018	0.315106296	0.005198049	0.004231881	0.805214706	1.39E-32	2.28E-28	N
Poldip3	0.636415707	0.550541701	0.006564812	0.005744277	0.865066174	1.39E-32	2.29E-28	N
Fam60a	3.39018647	3.753832788	0.018375788	0.018237824	1.1072644	1.46E-32	2.39E-28	N
Ptk2	0.471456756	0.395901472	0.005586678	0.004795164	0.839740797	1.46E-32	2.39E-28	N
Zmiz2	0.299624515	0.237479558	0.004502697	0.00370272	0.792590548	1.46E-32	2.40E-28	N
Shb	0.192324827	0.143295176	0.003707093	0.003000094	0.74506853	1.52E-32	2.49E-28	N
Trabd	0.706612359	0.612377351	0.007050804	0.006117882	0.866638324	1.57E-32	2.58E-28	N
Zfp219	0.389104563	0.32287408	0.00514255	0.00441345	0.829787442	1.89E-32	3.10E-28	N
Eif3g	5.619677974	6.006950123	0.023365366	0.020907257	1.068913584	1.91E-32	3.14E-28	N
Nup188	0.368675619	0.301308258	0.004839953	0.004066469	0.817271994	2.01E-32	3.30E-28	N
Ppp2r5a	0.431362566	0.361866312	0.005329453	0.004603614	0.83889132	2.13E-32	3.50E-28	N
Dhcr24	0.716667727	0.621933769	0.007164529	0.006241331	0.867813278	2.25E-32	3.69E-28	N
Senp2	0.552854324	0.474192559	0.006073331	0.005287091	0.857717012	2.32E-32	3.80E-28	N
Efnb1	0.467638261	0.36595462	0.007141082	0.005486703	0.782559192	2.49E-32	4.09E-28	Y
Tug1	0.560873162	0.477616517	0.006179667	0.00531744	0.851558871	2.51E-32	4.11E-28	N
Josd2	0.596957933	0.493663123	0.007322758	0.005812795	0.826964676	2.53E-32	4.15E-28	N
Pdxdc1	0.446318335	0.374846688	0.005399952	0.00464284	0.839863969	2.55E-32	4.18E-28	N
Dennd2a	0.239101381	0.183462796	0.003981005	0.003201063	0.767301283	2.73E-32	4.48E-28	N
Iars	0.817157767	0.719184383	0.007539468	0.006680113	0.880104689	2.79E-32	4.57E-28	N
Tmem59	2.315153058	2.534546198	0.013561517	0.012573803	1.094763989	3.02E-32	4.95E-28	N
Acaca	0.239546872	0.182542927	0.003998087	0.003179199	0.762034276	3.20E-32	5.25E-28	N
Cmtm7	1.310252657	1.154538021	0.012961205	0.011229963	0.881156787	3.29E-32	5.39E-28	N
Axin1	0.300770063	0.24095462	0.004388437	0.003669228	0.801125675	3.32E-32	5.44E-28	N
Atox1	4.499968179	4.757512265	0.026394086	0.022633777	1.057232424	3.44E-32	5.63E-28	N
Hjurp	0.939158658	0.821085446	0.00849346	0.00732938	0.874277672	3.70E-32	6.07E-28	N
Lpcat1	0.563164259	0.478689697	0.006300253	0.005421751	0.850000137	3.82E-32	6.26E-28	N
Amph	0.194552282	0.140842191	0.003995	0.003097596	0.723929785	3.90E-32	6.39E-28	Y
Nup37	1.645325527	1.838256337	0.011562905	0.010956672	1.117259963	3.98E-32	6.52E-28	N
Hmgxb3	0.204671291	0.151420687	0.003684616	0.00288205	0.739823772	4.40E-32	7.22E-28	N
Clmp	0.174505187	0.122240392	0.003613425	0.002682704	0.700497187	4.61E-32	7.56E-28	N
Icmt	0.237892191	0.182594031	0.003906057	0.003143109	0.767549494	4.63E-32	7.59E-28	N
Slc7a6	0.391650226	0.324253884	0.005104115	0.004342918	0.82791701	4.70E-32	7.71E-28	N
Pip5k1c	0.240946987	0.180805397	0.004164536	0.003251633	0.750394928	4.73E-32	7.75E-28	N
Sufu	0.279513778	0.218571137	0.004279943	0.003467691	0.781969096	4.75E-32	7.78E-28	Y
Fstl1	0.713167441	0.609004497	0.007505155	0.006301804	0.853943215	4.82E-32	7.90E-28	Y
Setd1b	0.376185324	0.301206051	0.005148987	0.004155163	0.800685277	4.95E-32	8.12E-28	N
Rnaset2b	0.204671291	0.155508994	0.003604598	0.00291693	0.759798765	5.01E-32	8.21E-28	N
Cant1	0.288869089	0.23032502	0.004308922	0.003589359	0.797333564	5.05E-32	8.28E-28	N
Ankrd54	0.550881436	0.463154129	0.00634063	0.005304959	0.84075102	6.05E-32	9.92E-28	N
Emsy	0.524024693	0.441588307	0.00596459	0.005067208	0.842686067	6.23E-32	1.02E-27	N
Chst1	0.18029657	0.123977923	0.00396036	0.002903218	0.687633288	6.27E-32	1.03E-27	N
1810032O08Rik	0.345255521	0.279282502	0.004803295	0.00399233	0.808915383	6.49E-32	1.06E-27	N
Copa	0.710749061	0.6170278	0.007118517	0.006188158	0.868137341	6.49E-32	1.06E-27	N
Lin7c	0.749952269	0.660363859	0.007108327	0.006319866	0.880541185	6.95E-32	1.14E-27	N
Tm9sf2	0.933367276	0.8151574	0.008443573	0.00722852	0.873351168	6.99E-32	1.15E-27	N
Crebbp	0.693311271	0.59760834	0.006966305	0.005951406	0.861962534	7.25E-32	1.19E-27	N
Hnrnpa2b1	16.38286769	17.22143295	0.041170602	0.043425592	1.051185499	8.31E-32	1.36E-27	N
Smad5	0.320435308	0.255263696	0.004633152	0.003787287	0.796615383	8.27E-32	1.36E-27	N
Dhx38	0.397950741	0.329108749	0.005091732	0.004311209	0.827008759	9.42E-32	1.54E-27	N
St3gal2	0.206771463	0.154844644	0.003730188	0.002942352	0.748868543	1.00E-31	1.64E-27	Y
Tgfbr1	0.290269204	0.231295993	0.004353465	0.003596711	0.7968327	1.07E-31	1.76E-27	N
Sall1	0.395405079	0.318376942	0.005468295	0.004451288	0.805191838	1.08E-31	1.76E-27	N
Spast	0.396168777	0.329108749	0.005118801	0.004352209	0.830728638	1.08E-31	1.77E-27	N
Sec14l1	0.297142493	0.23431112	0.004611259	0.003729865	0.788548004	1.12E-31	1.83E-27	N
Cbx2	0.51740597	0.437908831	0.005973517	0.005106568	0.846354423	1.18E-31	1.93E-27	N
Capza2	2.94934131	3.22327269	0.014669493	0.014207555	1.092878833	1.19E-31	1.96E-27	N
Larp4	0.634379176	0.549877351	0.00673255	0.005902881	0.866796029	1.20E-31	1.96E-27	N
Arhgef25	0.320308025	0.256847915	0.004604776	0.00379594	0.801877864	1.26E-31	2.06E-27	N
Xpo6	0.634633743	0.546708913	0.006557277	0.005671822	0.86145579	1.26E-31	2.07E-27	N
Xpo7	0.663717941	0.570625511	0.006725501	0.005746636	0.859740978	1.29E-31	2.11E-27	N
Huwe1	1.133138166	1.006081357	0.009062784	0.007922168	0.887871742	1.33E-31	2.18E-27	N
Eml1	0.199898173	0.147230172	0.003797939	0.002937026	0.736525848	1.34E-31	2.19E-27	N
Zswim8	0.230318844	0.176665985	0.003908502	0.003153757	0.767049634	1.47E-31	2.40E-27	N
Eaf1	0.299624515	0.239370401	0.004415493	0.003642757	0.798901254	1.74E-31	2.86E-27	N
Cdh2	0.496595176	0.426257155	0.006647654	0.005903383	0.858359435	1.89E-31	3.10E-27	N
Bub3	4.425252975	4.745196239	0.021560292	0.019406607	1.072299429	1.93E-31	3.16E-27	N
Mga	0.680392032	0.583759199	0.00703857	0.00599451	0.857974772	2.25E-31	3.68E-27	N
Desi1	0.993826768	0.883074407	0.008434254	0.007485199	0.888559693	2.32E-31	3.80E-27	N
Zc3h4	0.307388786	0.241925593	0.004589101	0.003681956	0.787034542	2.38E-31	3.91E-27	N
Zkscan17	0.361229555	0.295329109	0.004825872	0.00405644	0.817566294	2.80E-31	4.59E-27	N
Clasp2	0.164004328	0.251379804	0.003363105	0.004217479	1.532763235	2.84E-31	4.66E-27	N
Mdm4	0.44326354	0.365341374	0.005523322	0.004574746	0.824208041	2.99E-31	4.90E-27	N
Hp1bp3	0.423343728	0.35026574	0.005349818	0.004499366	0.82737907	3.07E-31	5.03E-27	N
Adgra2	0.132247184	0.082072772	0.003650053	0.002458466	0.620601282	3.20E-31	5.25E-27	N
Wdr12	1.559918539	1.735946443	0.011142508	0.010481744	1.112844293	3.40E-31	5.58E-27	N
Bambi	1.312734678	1.057287408	0.016681085	0.012744233	0.805408302	3.53E-31	5.78E-27	N
Eef2	17.80837523	16.88143908	0.058220082	0.050739639	0.947949426	3.63E-31	5.95E-27	N
Ank2	0.336854834	0.262724857	0.004955228	0.003888807	0.779934947	4.02E-31	6.59E-27	N
Dcaf7	0.40558773	0.332379395	0.00519863	0.00432079	0.819500617	4.10E-31	6.73E-27	N
Cpsf1	0.389486413	0.317457073	0.005052493	0.00417187	0.815065847	4.15E-31	6.81E-27	N
Eif3j1	2.350665054	2.562755519	0.013536775	0.012567808	1.090225728	4.42E-31	7.25E-27	N
Adam10	0.236301152	0.184535977	0.004012886	0.003329547	0.78093558	4.65E-31	7.62E-27	N
2810403A07Rik	0.420925348	0.350521259	0.005283568	0.00447127	0.832739726	4.91E-31	8.05E-27	N
Rpl3	63.5794565	66.22552126	0.144459566	0.117645538	1.041618235	4.92E-31	8.07E-27	N
Comt	1.557372876	1.311375715	0.016390485	0.012243687	0.842043505	4.92E-31	8.07E-27	N
Ctdsp1	0.643288996	0.553965658	0.006714214	0.00575858	0.861145863	4.98E-31	8.17E-27	N
Pard6g	0.387831732	0.313726492	0.005598667	0.004596917	0.808924249	5.13E-31	8.41E-27	N
5430416N02Rik	0.376121683	0.306418643	0.005145742	0.004275371	0.814679549	5.28E-31	8.66E-27	N
Sdhaf1	0.626551263	0.539707686	0.006652081	0.005757704	0.861394299	5.37E-31	8.79E-27	N
Bmt2	0.20664418	0.157808667	0.003650517	0.002956461	0.763673418	6.81E-31	1.12E-26	N
Celsr1	0.115700375	0.076298038	0.00280585	0.002043623	0.65944503	8.07E-31	1.32E-26	Y
Zfpm1	0.170304843	0.119225266	0.003930611	0.002929911	0.700069731	9.20E-31	1.51E-26	Y
Pank3	0.148603068	0.105273917	0.003150205	0.002409615	0.708423577	1.08E-30	1.77E-26	N
Ifnar1	0.232228091	0.180396566	0.0038627	0.003172309	0.776807684	1.10E-30	1.81E-26	N
Taf5	0.382358557	0.319654538	0.004947359	0.00427624	0.836007283	1.26E-30	2.06E-26	N
Glul	2.011519124	2.140637776	0.017695771	0.014482785	1.064189622	1.40E-30	2.29E-26	N
Smad7	0.292878508	0.222199509	0.005117742	0.003985506	0.758674683	1.48E-30	2.42E-26	N
Trrap	0.382613123	0.315004088	0.005092971	0.004251357	0.823296613	1.67E-30	2.74E-26	N
Mapk14	0.753898046	0.664401063	0.007522696	0.006702206	0.881287684	1.68E-30	2.75E-26	Y
Lig3	0.426589448	0.35624489	0.00528647	0.004476769	0.835100097	1.79E-30	2.93E-26	N
Aco1	0.453382549	0.383585446	0.005513204	0.004752726	0.846052514	1.87E-30	3.06E-26	N
Fzd7	0.273022338	0.205488553	0.004609982	0.003501628	0.752643736	1.87E-30	3.07E-26	N
Actn4	1.617068669	1.44986713	0.011273885	0.009768548	0.896602079	1.91E-30	3.13E-26	N
Rnf114	1.08184306	0.964125102	0.008814293	0.007773497	0.891187583	1.91E-30	3.14E-26	N
Bmp4	0.826449437	0.632410057	0.015234864	0.011727148	0.765213247	2.00E-30	3.28E-26	N
Prdx4	4.647616623	4.994123058	0.022369602	0.020020198	1.074555727	2.02E-30	3.31E-26	N
Hbb-bs	1.252657036	2.047015536	0.164191288	0.131712878	1.634138856	2.10E-30	3.44E-26	N
Slc22a23	0.145420989	0.098221586	0.003347625	0.00240966	0.675429228	2.13E-30	3.49E-26	Y
Krcc1	0.936358429	0.820318888	0.008730166	0.007524483	0.876073587	2.16E-30	3.54E-26	N
Rap2b	0.434417361	0.581152903	0.005773238	0.006623418	1.3377755	2.18E-30	3.58E-26	N
Polr2m	5.876535353	5.478536386	0.023561413	0.019328896	0.932273194	2.27E-30	3.73E-26	N
Nup155	0.434799211	0.36329722	0.005370046	0.004551607	0.8355517	2.29E-30	3.76E-26	N
Fam91a1	0.369821167	0.300643908	0.005012906	0.004145605	0.812944026	2.42E-30	3.96E-26	N
Wnt8a	0.293133075	0.214482829	0.005710866	0.004296121	0.731690989	2.46E-30	4.04E-26	Y
Xxylt1	0.2982244	0.241721177	0.004448009	0.003756371	0.810534541	2.50E-30	4.09E-26	N
Arl5b	0.330490677	0.266813164	0.004702207	0.003866458	0.807324331	2.60E-30	4.26E-26	N
Unc5c	0.186342519	0.121116108	0.004773859	0.00328704	0.64996496	2.62E-30	4.30E-26	Y
Selenoi	0.328008655	0.267630826	0.004707666	0.003947163	0.815926109	2.79E-30	4.57E-26	N
Tulp3	0.526188506	0.430294358	0.007266938	0.005537997	0.817757045	2.81E-30	4.61E-26	N
Lsm2	7.098644435	6.653618152	0.027073233	0.0223384	0.937308273	2.96E-30	4.85E-26	N
Zmynd11	0.631069815	0.540474244	0.006610457	0.005616906	0.856441286	3.26E-30	5.35E-26	N
Cfl1	26.52090626	27.3271157	0.064414783	0.055848017	1.030399016	3.47E-30	5.69E-26	N
Cd44	0.120918984	0.079262061	0.003002908	0.002128126	0.65549724	3.50E-30	5.74E-26	Y
Brip1os	0.236110227	0.18417825	0.003919139	0.003216062	0.78005198	3.56E-30	5.84E-26	N
Rps27a	93.28594158	90.75751226	0.155785643	0.145776776	0.972895923	3.60E-30	5.91E-26	N
Tshz1	0.15153058	0.101185609	0.003480208	0.002459242	0.667757025	3.61E-30	5.92E-26	Y
Timm29	0.353528925	0.291905151	0.00481305	0.004082863	0.825689584	3.86E-30	6.32E-26	N
Pno1	2.176923566	2.396770237	0.012572817	0.012103559	1.100989614	4.15E-30	6.80E-26	N
Gclm	0.737669446	0.649836468	0.007616698	0.006746398	0.880931793	5.12E-30	8.39E-26	N
Vat1	0.410933622	0.315310711	0.006753303	0.004987018	0.767303269	5.54E-30	9.08E-26	N
Dvl2	0.470756698	0.400756337	0.005500225	0.004762734	0.851302463	5.67E-30	9.30E-26	N
Rhob	0.426780373	0.349192559	0.005967588	0.0048727	0.818202011	6.07E-30	9.95E-26	N
Tmem64	0.163495195	0.118663123	0.003314958	0.002582942	0.725789669	6.26E-30	1.03E-25	N
Fus	4.951059632	5.295124693	0.021327288	0.020012913	1.069493217	6.64E-30	1.09E-25	N
Ppig	3.697257048	3.978280867	0.016429277	0.015512729	1.076008732	6.84E-30	1.12E-25	N
Igf1r	0.464583466	0.382614473	0.005863002	0.00480344	0.823564549	6.87E-30	1.13E-25	N
Dgkk	0.221918157	0.162356909	0.005274811	0.004043833	0.731607145	6.93E-30	1.14E-25	N
Hk2	0.922166359	0.797015536	0.00865876	0.007223337	0.864286067	6.98E-30	1.14E-25	N
Nsmce2	1.625151149	1.812295585	0.011027094	0.010640868	1.115155096	7.06E-30	1.16E-25	N
Espl1	0.308661618	0.247189289	0.004507922	0.003694215	0.800842328	7.07E-30	1.16E-25	N
Ythdf3	0.573919684	0.491976697	0.00627217	0.005387351	0.857222204	7.72E-30	1.27E-25	N
Cic	0.233564564	0.180141047	0.003951451	0.003166871	0.771268737	7.79E-30	1.28E-25	N
C2cd3	0.229300579	0.176972608	0.003883214	0.003157018	0.771793115	8.12E-30	1.33E-25	Y
Bahcc1	0.250429581	0.192048242	0.00413319	0.003276427	0.766875229	8.22E-30	1.35E-25	Y
Mtmr2	0.501495577	0.653209321	0.006050567	0.006842496	1.302522597	8.49E-30	1.39E-25	N
Greb1	0.585375167	0.504599346	0.006988553	0.006128696	0.862010168	8.52E-30	1.40E-25	N
Crb2	0.187360784	0.131439084	0.004029404	0.002983394	0.701529324	8.58E-30	1.41E-25	Y
Wipi2	0.935467447	0.831101799	0.007982786	0.007049323	0.888434762	8.71E-30	1.43E-25	N
Evl	0.663527016	0.591322567	0.006933375	0.00632359	0.891180846	8.98E-30	1.47E-25	N
Exoc1	0.336218418	0.27207686	0.004845597	0.003984715	0.80922652	9.30E-30	1.52E-25	N
Reln	0.075033412	0.040985282	0.002596577	0.001652151	0.546227089	1.02E-29	1.67E-25	Y
Marf1	0.351237829	0.471739575	0.005194861	0.005828311	1.343077358	1.02E-29	1.68E-25	N
Eif3k	11.41405206	11.99529845	0.036663693	0.031727102	1.050923755	1.09E-29	1.78E-25	N
AU020206	0.260675873	0.205437449	0.00421024	0.003463158	0.78809537	1.16E-29	1.91E-25	N
Hs2st1	0.431171641	0.358697874	0.005333095	0.004456211	0.831914346	1.19E-29	1.94E-25	N
Washc5	0.365620824	0.296095666	0.005093281	0.004143119	0.809843552	1.23E-29	2.02E-25	N
Ddx18	2.976134411	3.200735895	0.016348112	0.014494371	1.07546752	1.37E-29	2.24E-25	N
Wdr86	0.467383695	0.389871218	0.005763712	0.004820891	0.834156652	1.46E-29	2.39E-25	N
Zranb1	0.463310635	0.392630826	0.005500331	0.004725062	0.847446177	1.51E-29	2.47E-25	N
Kpna2	0.519633425	0.662152494	0.006589554	0.007090826	1.27426848	1.52E-29	2.49E-25	N
Dlst	0.92948514	0.830744072	0.0079363	0.007107002	0.893767997	1.53E-29	2.51E-25	N
H3f3a	29.60535862	28.45140025	0.079707749	0.064657805	0.961021976	1.54E-29	2.52E-25	N
Gm45716	0.475402533	0.398354456	0.00627422	0.005232186	0.837930866	1.56E-29	2.56E-25	N
Ap1s2	0.293260358	0.230784955	0.004854741	0.003904037	0.786962673	1.57E-29	2.57E-25	N
Dhx30	0.684146885	0.601236713	0.006744846	0.005956644	0.878812323	1.68E-29	2.76E-25	N
Cttn	1.254693566	1.121831562	0.00953098	0.008335868	0.894108006	1.68E-29	2.76E-25	N
Atp13a3	0.373130529	0.302330335	0.005176434	0.004223962	0.810253549	1.71E-29	2.81E-25	N
Fbln1	0.980016547	0.854865086	0.009316285	0.007901295	0.872296584	1.76E-29	2.88E-25	Y
Rab5b	0.261057723	0.206663941	0.004156439	0.003400798	0.791640787	1.79E-29	2.94E-25	N
Gm9493	1.886781646	1.71954211	0.011320259	0.009946334	0.911362538	1.81E-29	2.97E-25	N
Zfp746	0.210208108	0.158830744	0.00368841	0.002901924	0.755588096	1.86E-29	3.04E-25	N
Ipo9	0.575701648	0.49560507	0.006151476	0.00531386	0.860871375	1.88E-29	3.07E-25	Y
Rpl31	35.48787628	34.34372445	0.080389645	0.063124523	0.96775936	1.88E-29	3.08E-25	N
Man1b1	0.347101126	0.282502044	0.004758784	0.003938191	0.813889736	1.95E-29	3.19E-25	N
Ing1	1.130592503	1.023712183	0.009071395	0.008287389	0.905465214	2.10E-29	3.45E-25	N
Ubr4	0.397759817	0.33258381	0.005093079	0.004348308	0.836142306	2.15E-29	3.52E-25	N
Rc3h2	0.304588557	0.246422731	0.00448416	0.00374561	0.809034762	2.21E-29	3.62E-25	N
Pold1	0.794055877	0.700020442	0.007677846	0.006762723	0.881575795	2.30E-29	3.77E-25	N
Tanc1	0.193152167	0.142324203	0.003692855	0.002842947	0.736850148	2.31E-29	3.79E-25	N
Taok1	0.497995291	0.421197874	0.005852508	0.004974421	0.845786862	2.38E-29	3.90E-25	N
Ece1	0.220072551	0.159546198	0.004487207	0.003326901	0.72497091	2.38E-29	3.91E-25	Y
Brd1	0.270985808	0.214380621	0.004251346	0.003462981	0.791113834	2.48E-29	4.06E-25	N
Psmc6	5.133774582	5.46795789	0.022330542	0.020150204	1.065095049	2.52E-29	4.13E-25	N
Ino80d	0.215363075	0.165831971	0.003744284	0.003024663	0.770011156	2.54E-29	4.17E-25	N
N4bp2	0.346210144	0.28643704	0.004880521	0.004179864	0.827350223	2.64E-29	4.33E-25	N
Pcnx3	0.243429008	0.188522077	0.004016049	0.003226327	0.774443763	2.66E-29	4.37E-25	N
Lpar2	0.19977089	0.151931725	0.003584394	0.00288611	0.76052985	2.68E-29	4.39E-25	N
Ermp1	0.207917011	0.154435814	0.003784379	0.002915814	0.742776229	2.69E-29	4.41E-25	N
Hotairm1	0.335772927	0.247189289	0.005992801	0.004378177	0.736179927	2.75E-29	4.51E-25	N
Xbp1	0.833259085	0.732522486	0.00891627	0.007865549	0.87910531	2.97E-29	4.87E-25	N
Rps8	92.45516451	90.72127964	0.127654532	0.109754989	0.981246209	3.14E-29	5.15E-25	N
Tspan18	0.126774009	0.085343418	0.003188199	0.002356095	0.673193335	3.19E-29	5.23E-25	Y
Hist3h2a	0.40966079	0.329773099	0.005677499	0.004536852	0.804990633	3.35E-29	5.49E-25	N
Fxyd6	1.22891873	1.063113246	0.010930698	0.008984782	0.865080188	3.50E-29	5.73E-25	N
Ube2g2	0.729141475	0.643704007	0.007015599	0.006220549	0.882824566	3.52E-29	5.77E-25	N
Nek9	0.248965824	0.196187653	0.004032235	0.003319804	0.788010377	3.58E-29	5.87E-25	N
Fam120a	0.359638516	0.292978332	0.00506464	0.004187927	0.814646705	3.62E-29	5.94E-25	N
Cct5	11.5420989	12.25546811	0.051039005	0.041637053	1.061805848	3.64E-29	5.97E-25	N
Pitx1	0.152485203	0.080079722	0.005944	0.003597568	0.525163886	3.91E-29	6.40E-25	Y
Cables1	0.131037994	0.091782502	0.002985958	0.002272403	0.700426641	3.94E-29	6.45E-25	N
Birc6	0.764335264	0.969388798	0.007898561	0.008930201	1.268276951	4.33E-29	7.10E-25	N
Nufip2	0.349583148	0.284699509	0.004873928	0.004025626	0.814397122	4.33E-29	7.10E-25	N
Patz1	0.73906956	0.640791087	0.007243129	0.006148805	0.867024056	4.39E-29	7.19E-25	N
Uba1	1.711258194	1.558360589	0.011395044	0.010277264	0.910651937	4.55E-29	7.46E-25	Y
Sp1	0.26984026	0.209883483	0.004268335	0.003402624	0.777806409	4.64E-29	7.60E-25	N
Stk38	0.438554064	0.374437858	0.005303052	0.004627625	0.853800908	4.91E-29	8.04E-25	N
Wnt3a	0.254566283	0.178352412	0.005705866	0.004183621	0.700612863	5.20E-29	8.52E-25	Y
Ruvbl1	3.10494495	3.357624693	0.017235779	0.015350726	1.081379782	5.33E-29	8.74E-25	N
Ptgfrn	0.218226946	0.16343009	0.003852777	0.002959403	0.74889968	5.42E-29	8.88E-25	N
Lemd2	0.155730923	0.112581766	0.003175762	0.002450375	0.722924925	5.42E-29	8.88E-25	N
Tm9sf4	0.395277795	0.331663941	0.005112894	0.004373449	0.83906545	5.59E-29	9.16E-25	N
Ndufa5	2.493476739	2.701604661	0.014407873	0.013094758	1.083468965	5.61E-29	9.20E-25	N
Ephb3	0.139311398	0.100010221	0.003100983	0.002464349	0.717889721	5.82E-29	9.55E-25	N
Foxk2	0.259530325	0.204313164	0.004105695	0.003345399	0.787241969	5.87E-29	9.62E-25	N
Msi2	0.47202953	0.393959526	0.005798891	0.004817447	0.834607797	5.93E-29	9.72E-25	Y
Lzic	0.414688475	0.351849959	0.005196955	0.004508422	0.848468141	5.94E-29	9.74E-25	N
Msantd2	0.351174187	0.297015536	0.00472946	0.004158008	0.845778382	6.21E-29	1.02E-24	N
Cdpf1	0.695602367	0.61263287	0.007169181	0.006339873	0.880722808	6.41E-29	1.05E-24	N
Gak	0.299115382	0.24228332	0.004443288	0.003719224	0.809999532	6.50E-29	1.07E-24	N
Frem2	0.140647871	0.097659444	0.003162496	0.002355483	0.694354228	6.88E-29	1.13E-24	Y
B230219D22Rik	0.739196843	0.653822567	0.007347247	0.006519261	0.884504004	6.91E-29	1.13E-24	N
Emc1	0.258193852	0.206408422	0.004102672	0.003418822	0.799431978	6.98E-29	1.14E-24	N
Cdc42se1	0.71921339	0.633432134	0.007282999	0.006437141	0.880729061	7.13E-29	1.17E-24	N
Cpsf7	0.400814612	0.336621014	0.005083394	0.004345945	0.839842171	7.27E-29	1.19E-24	N
Setd2	0.515305798	0.436631235	0.005922128	0.005009718	0.847324514	7.50E-29	1.23E-24	N
Syvn1	0.220645326	0.17114677	0.003801618	0.003095061	0.775664609	8.13E-29	1.33E-24	N
2610037D02Rik	0.205498632	0.157502044	0.003689926	0.002993287	0.766438408	8.32E-29	1.36E-24	N
Skiv2l	0.250620505	0.200582584	0.00398932	0.003335453	0.800343865	8.61E-29	1.41E-24	N
Rpl23a	63.89110927	62.23512878	0.111380924	0.091258474	0.974081206	8.80E-29	1.44E-24	N
Dyrk2	0.266658181	0.212643091	0.004180518	0.003471463	0.797436965	8.95E-29	1.47E-24	N
Fryl	0.262839687	0.204159853	0.004306406	0.003431809	0.776746675	1.07E-28	1.76E-24	N
Dnaja1	12.49042194	13.16067048	0.044318012	0.038992822	1.053661001	1.08E-28	1.77E-24	N
Arl8b	0.841277923	0.741976697	0.007782794	0.006765642	0.881963827	1.08E-28	1.77E-24	N
Rgma	0.46961115	0.379241619	0.006372545	0.005067572	0.807565193	1.09E-28	1.79E-24	Y
Mrpl28	4.674727932	4.967651267	0.018811236	0.017443148	1.062661045	1.12E-28	1.83E-24	N
Gspt1	3.301406479	3.575786999	0.016219572	0.015541479	1.08311019	1.15E-28	1.89E-24	N
Mapk6	0.528988735	0.450940311	0.005991647	0.005096929	0.852457303	1.18E-28	1.93E-24	N
Rbm12	0.453509833	0.387929272	0.005449724	0.004747619	0.8553933	1.24E-28	2.03E-24	N
Aig1	0.422070897	0.351645544	0.005346375	0.004478435	0.83314331	1.29E-28	2.12E-24	N
Creb1	0.625151149	0.541854047	0.006678073	0.005756019	0.866756861	1.30E-28	2.13E-24	N
Exosc7	3.051549672	3.311324612	0.015454291	0.014595098	1.085128858	1.35E-28	2.22E-24	N
Champ1	0.386813467	0.322516353	0.005039893	0.004277473	0.833777469	1.38E-28	2.26E-24	N
Reps1	0.304397633	0.245042927	0.004441879	0.003649644	0.805009307	1.41E-28	2.32E-24	N
Actl6a	3.110481767	3.367487735	0.015513406	0.014616644	1.082625776	1.45E-28	2.37E-24	N
Apela	1.323426462	1.05652085	0.02177005	0.016654751	0.798322295	1.49E-28	2.44E-24	N
Med9	1.529625151	1.381030253	0.010348781	0.009065517	0.902855351	1.55E-28	2.54E-24	N
Ube3a	1.927957742	1.730631643	0.012813789	0.010750458	0.897650195	1.56E-28	2.55E-24	N
Dlg5	0.225418443	0.176308258	0.003930252	0.00323449	0.78213768	1.62E-28	2.66E-24	N
Pde7a	0.417425062	0.347301717	0.005322184	0.004455753	0.832009739	1.68E-28	2.76E-24	N
Shisa4	0.416979571	0.346535159	0.005362686	0.004469625	0.831060281	1.77E-28	2.91E-24	N
Pdgfa	1.012091898	0.841629191	0.011785533	0.009245119	0.831573884	1.86E-28	3.04E-24	N
Amfr	0.461846878	0.390535568	0.005730531	0.00489104	0.84559534	1.98E-28	3.25E-24	N
Ccdc97	0.220772609	0.172168847	0.003758282	0.003065867	0.779846957	2.07E-28	3.39E-24	N
Zfp593	0.977470884	0.877095258	0.008425034	0.007565532	0.897310878	2.14E-28	3.51E-24	N
Abracl	3.807038758	3.541802944	0.018050219	0.01536675	0.930330151	2.22E-28	3.64E-24	N
Rnf126	2.078724623	1.90811529	0.01244515	0.011039752	0.917925958	2.43E-28	3.99E-24	N
C1qtnf12	0.425698466	0.359566639	0.005540102	0.004744829	0.84465101	2.51E-28	4.11E-24	N
Cdr2	0.286641634	0.233851186	0.004334763	0.003688042	0.81583119	2.54E-28	4.17E-24	N
Fam43a	0.095080507	0.060098119	0.00274919	0.001908984	0.632076138	2.59E-28	4.24E-24	N
Hmga2	3.81887609	3.373313573	0.030286764	0.024587895	0.88332627	2.60E-28	4.26E-24	Y
Fut8	0.273149621	0.22061529	0.004282435	0.003611006	0.807671961	2.65E-28	4.34E-24	N
Sem1	9.793228537	9.254190515	0.035621384	0.029885444	0.944958088	2.67E-28	4.37E-24	N
Cluh	0.259593967	0.205130826	0.004216894	0.003460315	0.790198741	2.77E-28	4.54E-24	N
Nsmaf	0.334309171	0.27074816	0.004792694	0.003939268	0.809873566	2.88E-28	4.71E-24	Y
Dvl3	0.220645326	0.173650859	0.003753366	0.003107737	0.787013539	2.95E-28	4.83E-24	N
Lifr	0.18316044	0.135016353	0.004055682	0.003204292	0.737148005	2.98E-28	4.89E-24	N
Lrfn4	0.23541017	0.186069092	0.003919235	0.003247298	0.790403798	3.27E-28	5.36E-24	N
Zmym2	0.35130147	0.292109567	0.004775737	0.004066731	0.831506815	3.30E-28	5.41E-24	N
Ptpn14	0.279322854	0.221535159	0.004388664	0.003585617	0.793115051	3.35E-28	5.50E-24	Y
Hnrnpul2	0.94934131	0.844746525	0.008223008	0.007224529	0.889823835	3.52E-28	5.78E-24	N
Scrib	0.306943295	0.249284546	0.004456239	0.003714184	0.812151788	3.62E-28	5.93E-24	N
Rap2a	0.143702667	0.10425184	0.003042616	0.00238466	0.725469069	3.75E-28	6.15E-24	N
Clasp1	0.38694075	0.318836877	0.005166277	0.004283629	0.823994053	3.90E-28	6.39E-24	N
Atp5g2	17.67103672	16.97000204	0.046864708	0.040976368	0.960328605	4.04E-28	6.63E-24	N
Klf5	0.394514097	0.331868357	0.007384689	0.0068452	0.841207854	4.09E-28	6.70E-24	N
Aggf1	0.847960288	0.752606296	0.007823187	0.006893205	0.887548989	4.17E-28	6.84E-24	N
Sec62	2.144975498	2.35491619	0.013742264	0.01306335	1.097875566	4.19E-28	6.86E-24	N
Ccdc50	0.69407497	0.609106705	0.006919443	0.006057859	0.877580566	4.39E-28	7.20E-24	N
Ssx2ip	0.220645326	0.173190924	0.003837673	0.003156981	0.784929042	4.53E-28	7.42E-24	N
Gm2694	0.148348501	0.10358749	0.003432744	0.002555783	0.698271226	4.77E-28	7.82E-24	N
Pygo2	0.348819449	0.289298855	0.004704945	0.003993821	0.829365611	4.90E-28	8.04E-24	N
1700037H04Rik	0.979507414	0.872751431	0.008481426	0.007459803	0.891010541	4.92E-28	8.06E-24	N
Med13	0.255648189	0.201553557	0.004098006	0.003322649	0.788402051	5.01E-28	8.22E-24	N
Mrfap1	16.65041685	15.86529027	0.04862757	0.040290273	0.952846431	5.06E-28	8.29E-24	N
Ppm1m	0.483866862	0.415014309	0.005671841	0.004917438	0.857703517	5.11E-28	8.38E-24	N
Net1	0.570419398	0.489217089	0.006510442	0.005549023	0.857644552	5.66E-28	9.27E-24	N
Taf7	1.397568892	1.577064595	0.010522076	0.010295853	1.128434243	5.97E-28	9.78E-24	N
Kdm5a	0.539553236	0.463000818	0.006081767	0.005197977	0.858118878	6.14E-28	1.01E-23	N
Mrps6	1.226882199	1.086263287	0.011144022	0.009436948	0.885385156	6.27E-28	1.03E-23	N
Dusp4	0.304206708	0.241670074	0.004882709	0.003924177	0.794427169	6.34E-28	1.04E-23	Y
Cdc37l1	0.54579011	0.474192559	0.006022751	0.005273736	0.868818527	6.91E-28	1.13E-23	N
Ptp4a2	2.231846242	2.050541701	0.013101987	0.01149548	0.918764771	7.12E-28	1.17E-23	N
Tmem248	0.899700885	0.812142273	0.007964336	0.007267259	0.90268031	7.16E-28	1.17E-23	N
Ormdl3	0.423789219	0.357215863	0.005296963	0.004518996	0.842909273	7.29E-28	1.20E-23	N
Rbfox2	0.698911729	0.606091578	0.007295608	0.006223876	0.867193313	7.59E-28	1.24E-23	N
Pcgf3	0.313434736	0.254446034	0.004538522	0.00376729	0.811799094	7.95E-28	1.30E-23	N
Tbc1d10b	0.370139375	0.3071852	0.004998867	0.004211917	0.82991765	8.09E-28	1.33E-23	N
Pacsin2	0.516387704	0.444756746	0.006223429	0.005364892	0.861284538	8.15E-28	1.34E-23	N
Sik3	0.202889327	0.155406787	0.003600894	0.002889321	0.765968268	8.21E-28	1.35E-23	N
Col1a1	0.081079361	0.04348937	0.003517542	0.00404409	0.53638028	8.23E-28	1.35E-23	N
Cfl2	1.342073442	1.20518193	0.010069848	0.00880303	0.897999984	8.68E-28	1.42E-23	N
Hdac6	0.352892509	0.286845871	0.005264449	0.004325239	0.81284205	8.72E-28	1.43E-23	N
Dnajb14	0.190797429	0.146974652	0.003526332	0.002879765	0.770317783	8.72E-28	1.43E-23	N
Dnmt3b	7.447909374	8.555958708	0.064225364	0.064931313	1.148773203	9.53E-28	1.56E-23	Y
Srf	0.34805575	0.286079313	0.004936989	0.004141891	0.821935317	9.52E-28	1.56E-23	N
Ttc19	0.298733533	0.24361202	0.004521717	0.00381263	0.815482672	9.90E-28	1.62E-23	N
Mtcl1	0.328645071	0.266557645	0.004912064	0.004049139	0.811080612	1.03E-27	1.69E-23	N
Supt6	0.591930249	0.51037408	0.006490853	0.005548592	0.862219968	1.07E-27	1.75E-23	N
Evx1	0.299497232	0.234515536	0.005952145	0.004955568	0.783030729	1.07E-27	1.75E-23	N
Cdv3	7.374912493	7.060404742	0.032886709	0.032283192	0.957354375	1.08E-27	1.77E-23	N
Trmt6	1.486667091	1.658268602	0.010325466	0.010024668	1.115426992	1.11E-27	1.81E-23	N
9530068E07Rik	0.46191052	0.394930499	0.005523976	0.00477935	0.854993514	1.13E-27	1.84E-23	N
Mest	4.843569019	3.925388389	0.070245507	0.053677805	0.810433045	1.22E-27	1.99E-23	Y
Cox17	1.474575193	1.30212592	0.011955529	0.009913059	0.883051557	1.23E-27	2.01E-23	N
Camsap1	0.374339719	0.30677637	0.005033936	0.004144694	0.819513277	1.26E-27	2.06E-23	N
Maml1	0.183096799	0.137264922	0.003423902	0.002696157	0.749684993	1.26E-27	2.06E-23	N
Frs2	0.169668427	0.125357727	0.003385495	0.00263749	0.738839446	1.42E-27	2.34E-23	N
Slc6a8	0.162795138	0.1183565	0.003373453	0.002598779	0.727027244	1.49E-27	2.44E-23	N
Fam222a	0.11506396	0.078342191	0.002885775	0.002161513	0.680857772	1.49E-27	2.45E-23	N
Setd1a	0.300324572	0.242743254	0.004436725	0.003678495	0.808269709	1.51E-27	2.47E-23	N
Tcf12	0.67180042	0.584372445	0.006977171	0.005994506	0.869860196	1.66E-27	2.72E-23	N
Bcl7c	1.726659454	1.558718316	0.01136515	0.009788542	0.902736386	1.68E-27	2.75E-23	N
Sdhd	3.900273659	3.635425184	0.01742658	0.014574838	0.932094899	1.68E-27	2.76E-23	N
Lpar1	0.506205053	0.427483647	0.007397906	0.006312489	0.844487119	1.75E-27	2.87E-23	Y
Rrp1	3.301724687	3.547219951	0.015882683	0.014727717	1.074353645	1.77E-27	2.90E-23	N
Sf3b2	4.804493095	5.115188062	0.020160801	0.018797552	1.064667585	1.86E-27	3.05E-23	N
Fkbp5	0.332845415	0.273303352	0.004686009	0.003922923	0.821111965	1.87E-27	3.06E-23	N
Sulf2	0.367466429	0.300950531	0.005311953	0.004385734	0.818987825	1.94E-27	3.18E-23	N
Ssr3	2.262839687	2.075173753	0.013350975	0.011692744	0.917066182	1.95E-27	3.19E-23	N
Ctc1	0.307325145	0.253270646	0.004416208	0.00376475	0.824112996	1.96E-27	3.22E-23	N
Ints2	0.401896519	0.337132052	0.005169264	0.004369099	0.83885288	2.05E-27	3.36E-23	N
Grk2	0.316362248	0.256336877	0.004607182	0.003803203	0.810263798	2.07E-27	3.40E-23	N
Mtch2	4.988926367	5.273201145	0.019493865	0.017753098	1.056981153	2.17E-27	3.56E-23	N
Crk	0.834850124	0.742794358	0.007605459	0.0067359	0.889733782	2.18E-27	3.57E-23	N
Wbp1l	0.433462738	0.363706051	0.005465457	0.004598471	0.839071087	2.30E-27	3.78E-23	N
Gosr2	0.588239038	0.518959526	0.006229894	0.005567639	0.882225579	2.34E-27	3.84E-23	N
Rapgef1	0.303697575	0.243816435	0.004511409	0.003694359	0.802826413	2.41E-27	3.95E-23	N
Ppp2r5d	0.817348692	0.723834832	0.007406701	0.006475973	0.885588782	2.57E-27	4.21E-23	N
Rnf41	0.452300643	0.38936018	0.005411016	0.004746033	0.860843747	2.68E-27	4.39E-23	N
Vti1b	1.16005855	1.041496321	0.009149296	0.008056205	0.89779634	2.78E-27	4.56E-23	N
Ubfd1	1.579774709	1.435558054	0.010408453	0.009219168	0.908710619	2.90E-27	4.75E-23	N
Serbp1	23.87004391	24.81372649	0.06508175	0.057081135	1.039534179	2.93E-27	4.80E-23	N
Tcp1	9.846623815	10.34627964	0.036673755	0.031219583	1.050743873	3.04E-27	4.98E-23	N
Sgk1	0.583338637	0.467702371	0.010140548	0.00797168	0.801768204	3.04E-27	4.98E-23	N
Cenpk	0.967670082	1.141557645	0.008398441	0.008744491	1.179697157	3.06E-27	5.01E-23	N
0610030E20Rik	0.373385095	0.312244481	0.005021939	0.004262974	0.8362532	3.07E-27	5.03E-23	N
Gpat4	0.744351811	0.65545789	0.007162679	0.006222899	0.880575396	3.09E-27	5.07E-23	N
Nop56	4.97365239	5.341731398	0.023001071	0.021780859	1.074005777	3.11E-27	5.09E-23	N
Gm29666	0.130147012	0.089073998	0.003132694	0.002256594	0.684410629	3.26E-27	5.35E-23	N
Cnot3	0.796219691	0.709065822	0.007326894	0.00651199	0.890540425	3.57E-27	5.85E-23	N
Slit3	0.126774009	0.087643091	0.003076999	0.002298421	0.691333276	3.61E-27	5.91E-23	N
Mrpl9	1.082734042	0.961007768	0.009388336	0.007998119	0.887575093	3.67E-27	6.01E-23	N
Eno1b	0.282250366	0.365239166	0.004346079	0.004617778	1.294025483	4.00E-27	6.56E-23	N
Retreg2	0.352192452	0.293847097	0.004805394	0.004098104	0.834336726	4.17E-27	6.83E-23	N
Tgfb2	0.109781709	0.070574407	0.003074471	0.002129029	0.642861252	4.19E-27	6.87E-23	Y
Dmxl1	0.234646471	0.180600981	0.004303295	0.003401375	0.769672693	4.27E-27	7.00E-23	N
Uhrf2	1.480302934	1.31316435	0.011445616	0.009610884	0.887091635	4.31E-27	7.06E-23	Y
Ndufa1	1.559091198	1.412561325	0.011023648	0.009729109	0.906015842	4.35E-27	7.13E-23	N
Mgat1	0.323617387	0.266199918	0.004633938	0.003891503	0.82257607	4.51E-27	7.39E-23	N
Arhgef12	0.211799147	0.161794767	0.003790473	0.002993801	0.763906603	4.56E-27	7.47E-23	N
Mocs3	0.162095081	0.123058054	0.0032051	0.002616702	0.759172046	4.83E-27	7.92E-23	N
Hmgcs1	0.515369439	0.443683565	0.006070724	0.005244678	0.860903909	4.84E-27	7.93E-23	N
Trio	0.345764653	0.279589125	0.004923424	0.003993196	0.808611066	4.99E-27	8.18E-23	N
Rap1gds1	0.282504932	0.22725879	0.00433943	0.003577499	0.804441848	5.10E-27	8.36E-23	N
Paip2b	0.420925348	0.350725675	0.005678921	0.004667657	0.833225359	5.15E-27	8.44E-23	N
Gmfb	0.972506841	0.86130417	0.009071863	0.007817514	0.885653584	5.21E-27	8.54E-23	N
Myo1c	0.236428435	0.168693786	0.005262317	0.003550297	0.713508871	5.25E-27	8.60E-23	N
Aida	0.657671991	0.570421096	0.00692155	0.005924883	0.867333721	5.49E-27	9.00E-23	N
Prep	0.537453064	0.467651267	0.006002846	0.005262968	0.870124851	6.18E-27	1.01E-22	N
Zfp703	0.39343219	0.306827473	0.006871092	0.00530948	0.779873842	6.32E-27	1.04E-22	Y
Med13l	0.233055432	0.179476697	0.004034498	0.003190565	0.770103041	6.38E-27	1.05E-22	N
Wasl	0.799465411	0.709985691	0.007633814	0.006742233	0.888075558	6.65E-27	1.09E-22	N
Il11ra1	0.226373067	0.176972608	0.004006915	0.003281151	0.781774134	7.47E-27	1.23E-22	N
Limch1	0.168713804	0.120094031	0.00393652	0.002951639	0.711821015	7.95E-27	1.30E-22	Y
Mex3c	0.240819703	0.189544154	0.00396267	0.003212714	0.787079093	9.09E-27	1.49E-22	N
1810022K09Rik	2.011073633	2.235026574	0.013175927	0.012991781	1.111359891	9.36E-27	1.53E-22	N
Ubr2	0.361293197	0.300439493	0.004846926	0.004095023	0.831566982	9.45E-27	1.55E-22	N
Peli2	0.213899319	0.16343009	0.003820781	0.003024868	0.764051474	9.47E-27	1.55E-22	N
Hsp90aa1	58.13294724	56.11462592	0.192437158	0.137154622	0.965280939	9.63E-27	1.58E-22	N
Phf10	0.501050086	0.430345462	0.005790599	0.00498925	0.858887113	9.93E-27	1.63E-22	N
1700025G04Rik	0.362438745	0.305805397	0.00494659	0.004262323	0.843743669	1.10E-26	1.81E-22	N
Hoxb9	0.063323363	0.032093213	0.002528176	0.001496819	0.506814736	1.15E-26	1.89E-22	Y
Alg10b	0.338127665	0.281479967	0.004650134	0.003969001	0.83246654	1.17E-26	1.92E-22	N
Tvp23b	0.481066633	0.414860998	0.00577322	0.005022926	0.862377412	1.17E-26	1.92E-22	N
Socs7	0.18557882	0.139666803	0.00349568	0.00274701	0.752600986	1.21E-26	1.98E-22	N
0610010K14Rik	0.907783364	1.050286182	0.008448403	0.008284792	1.156978882	1.22E-26	1.99E-22	N
4930503L19Rik	0.339845987	0.285517171	0.004712731	0.004075557	0.840136949	1.31E-26	2.14E-22	Y
Pdhb	1.520778973	1.683718316	0.01066737	0.010175385	1.107142028	1.31E-26	2.16E-22	N
Hus1	0.208998918	0.164145544	0.003651416	0.003015102	0.785389442	1.39E-26	2.28E-22	N
Mllt1	0.148412143	0.109515536	0.003057479	0.002412416	0.737914927	1.40E-26	2.29E-22	N
Tgif1	1.73824222	1.924161897	0.013495202	0.012461009	1.106958441	1.41E-26	2.32E-22	Y
Plcg1	0.274867944	0.218264513	0.004307992	0.003475448	0.794070456	1.43E-26	2.34E-22	N
Fbxo38	0.305861389	0.250204415	0.004415797	0.003715945	0.818032039	1.55E-26	2.54E-22	N
Edc4	0.333354547	0.276778414	0.004609611	0.003900421	0.830282401	1.57E-26	2.57E-22	N
Slc12a7	0.193343092	0.146616926	0.003646408	0.002884774	0.758325132	1.57E-26	2.58E-22	N
Wiz	0.323808312	0.264462388	0.004629153	0.00384493	0.816725137	1.58E-26	2.59E-22	N
Rnf111	0.361738688	0.298395339	0.004965782	0.004151383	0.824891972	1.58E-26	2.60E-22	N
Spag5	0.306879654	0.249540065	0.004494079	0.003722089	0.813152851	1.61E-26	2.65E-22	N
Cd276	0.300324572	0.241363451	0.004513659	0.003673547	0.803675333	1.65E-26	2.70E-22	N
Gfi1b	0.038121301	0.013491415	0.002435285	0.001291291	0.353907507	1.67E-26	2.73E-22	Y
Phgdh	3.478648253	3.736661897	0.023118407	0.020346013	1.074170662	1.75E-26	2.88E-22	N
Sqstm1	0.652835232	0.563317661	0.007062207	0.005986843	0.862878769	1.77E-26	2.90E-22	N
Gpc1	0.205689556	0.161488144	0.003673295	0.00303966	0.78510619	1.80E-26	2.95E-22	N
Atg12	0.486921657	0.425183974	0.005571473	0.004938056	0.873208179	1.88E-26	3.08E-22	N
Xiap	0.35371985	0.292313982	0.004904285	0.004113874	0.826399712	1.94E-26	3.18E-22	N
Rrp12	0.405905938	0.342702371	0.00516068	0.004387263	0.844290116	2.10E-26	3.44E-22	N
Eif3m	7.397696175	7.858902289	0.034529792	0.029186876	1.06234456	2.10E-26	3.45E-22	N
Slc25a10	0.383949596	0.32553148	0.005334925	0.00461657	0.847849518	2.12E-26	3.47E-22	N
Znrf2	0.278495513	0.221995094	0.004336789	0.003514628	0.797122695	2.13E-26	3.48E-22	N
Ap3d1	0.425507542	0.362735078	0.005313785	0.004581059	0.85247626	2.14E-26	3.50E-22	N
Slc11a2	0.269076561	0.217140229	0.004202571	0.003495522	0.806983069	2.28E-26	3.73E-22	N
Ephb1	0.112072806	0.078137776	0.002794265	0.002146129	0.697205493	2.31E-26	3.79E-22	N
Spns2	0.054222618	0.029333606	0.002141115	0.001428352	0.540984682	2.33E-26	3.81E-22	Y
Slc3a2	1.900464583	2.072465249	0.015647309	0.014145444	1.090504536	2.43E-26	3.98E-22	N
Zfp687	0.280150194	0.227872036	0.004264966	0.003580615	0.81339239	2.43E-26	3.99E-22	N
Lhfpl2	0.227836823	0.172935405	0.004415941	0.003438426	0.759031848	2.59E-26	4.25E-22	Y
Dnajc21	0.7625533	0.698027392	0.007368127	0.006946287	0.915381773	2.66E-26	4.37E-22	N
Slain2	0.426334882	0.366056827	0.005278576	0.004601999	0.858613365	2.67E-26	4.37E-22	N
Ncoa6	0.205689556	0.158881848	0.00371823	0.002997846	0.772435172	2.78E-26	4.56E-22	N
Slc4a7	0.380703876	0.318172527	0.005087759	0.004270586	0.835748063	2.86E-26	4.69E-22	N
Tgif2	0.886336155	0.791956255	0.007961047	0.007044739	0.893516812	2.90E-26	4.76E-22	N
Josd1	0.263921594	0.213818479	0.00417946	0.003486174	0.810159094	2.99E-26	4.90E-22	N
Mdm1	0.227518615	0.179323385	0.00390443	0.00317665	0.788170168	3.30E-26	5.40E-22	N
Bex4	10.21211736	9.268244072	0.06211615	0.051172078	0.907573204	3.30E-26	5.41E-22	N
Zfp280c	0.238846815	0.189901881	0.003930788	0.003235535	0.795078138	3.41E-26	5.59E-22	N
Kctd15	0.261439572	0.20625511	0.00439095	0.003542717	0.788920776	3.45E-26	5.65E-22	N
Ap1b1	0.350028639	0.290474244	0.005002744	0.004197766	0.829858507	3.50E-26	5.74E-22	Y
Mis12	0.557181951	0.485384301	0.006173387	0.005388582	0.871141464	3.61E-26	5.92E-22	N
Prag1	0.140456946	0.100623467	0.003104223	0.002357977	0.716400786	3.65E-26	5.98E-22	N
Togaram1	0.255329982	0.206817253	0.004064039	0.00341144	0.809999873	3.72E-26	6.10E-22	N
Sfswap	0.520588048	0.450173753	0.005950452	0.005136873	0.864740854	3.85E-26	6.31E-22	N
Smim3	0.190161013	0.142221995	0.003702175	0.002888773	0.747903015	3.96E-26	6.50E-22	N
Ptpre	0.049513142	0.023609975	0.002092973	0.001186578	0.476842602	3.98E-26	6.53E-22	N
Tet3	0.282886782	0.225623467	0.004530587	0.003672065	0.797575149	4.05E-26	6.64E-22	Y
Neo1	0.220772609	0.171606705	0.003879201	0.003115212	0.777300707	4.17E-26	6.83E-22	Y
Senp5	0.202571119	0.154282502	0.003736164	0.002927402	0.761621412	4.31E-26	7.07E-22	N
Prdm6	0.340736969	0.273047833	0.006413713	0.005349737	0.801344902	4.78E-26	7.83E-22	N
Fam160a2	0.260675873	0.210547833	0.004077301	0.003400142	0.807699732	4.82E-26	7.90E-22	N
Smad4	0.511487304	0.437755519	0.005956094	0.00505145	0.855848261	5.22E-26	8.55E-22	N
Mrto4	3.538662254	3.782553148	0.017204591	0.015504309	1.068921778	5.32E-26	8.73E-22	N
Cntfr	0.353783491	0.274478741	0.006008278	0.004550016	0.775838182	5.43E-26	8.90E-22	Y
Mcur1	0.170241202	0.130621423	0.003292044	0.002689768	0.767272679	5.46E-26	8.96E-22	N
Syce2	2.004773118	2.211365495	0.014490159	0.013633853	1.103050253	5.60E-26	9.19E-22	Y
7-Sep	2.686756189	2.901114064	0.015614125	0.014156556	1.079783151	5.67E-26	9.30E-22	N
Psmc3	3.978043658	4.259863042	0.017848531	0.016637657	1.070843713	6.19E-26	1.01E-21	N
Spats2	0.637561255	0.560353639	0.006692847	0.005852538	0.878901649	6.29E-26	1.03E-21	N
Thyn1	2.758034748	2.981040474	0.014993444	0.013825616	1.08085675	6.37E-26	1.04E-21	N
Eif4enif1	0.497422516	0.431367539	0.005732216	0.005003564	0.867205494	6.41E-26	1.05E-21	N
Ints6	0.497422516	0.432747343	0.005753376	0.005034699	0.8699794	6.52E-26	1.07E-21	N
Atp5e	5.60656781	5.237070728	0.023766244	0.019643614	0.934095672	6.68E-26	1.09E-21	N
Asxl1	0.578120028	0.499488962	0.006416448	0.005475648	0.863988337	6.71E-26	1.10E-21	N
Fkbp1a	10.73073251	11.24294767	0.036189415	0.033317227	1.047733475	6.95E-26	1.14E-21	N
Stard8	0.473429644	0.348119379	0.010864086	0.007798621	0.735313859	7.13E-26	1.17E-21	Y
Rc3h1	0.250556864	0.204057645	0.003987035	0.003388467	0.814416504	7.20E-26	1.18E-21	N
Psmb6	12.92229364	13.45630621	0.03572703	0.032715465	1.041324906	7.28E-26	1.19E-21	N
Nup133	0.52714313	0.455948487	0.006109345	0.005285376	0.864942482	7.30E-26	1.20E-21	N
Git1	0.250238656	0.199458299	0.004144201	0.003402434	0.797072293	7.38E-26	1.21E-21	N
P4ha1	0.495322345	0.430652085	0.006520256	0.005938738	0.869438033	7.70E-26	1.26E-21	Y
Rassf3	0.231018902	0.182594031	0.003981364	0.003264572	0.790385678	7.99E-26	1.31E-21	N
5730596B20Rik	0.048303952	0.024376533	0.001949549	0.001191279	0.504648834	8.08E-26	1.32E-21	N
Tmem108	0.350983262	0.247087081	0.007956042	0.005411438	0.703985368	8.29E-26	1.36E-21	Y
Rnf217	0.108890727	0.075071545	0.00268866	0.002022834	0.689420919	8.48E-26	1.39E-21	N
Snf8	2.622605486	2.422577678	0.01404925	0.01194076	0.923729356	8.91E-26	1.46E-21	N
Eif6	5.509387132	5.839533933	0.021536457	0.020101555	1.059924415	8.94E-26	1.47E-21	N
Serinc3	0.316298606	0.259811938	0.004731933	0.003960935	0.821413477	9.05E-26	1.48E-21	N
Psmd6	4.277668173	4.575480376	0.022293211	0.019586045	1.069620221	9.65E-26	1.58E-21	N
Tmf1	0.436644816	0.565310711	0.005704959	0.006358954	1.294669466	1.03E-25	1.69E-21	N
Dnajb2	0.130210654	0.09428659	0.002925937	0.002289511	0.724108111	1.06E-25	1.73E-21	N
Hat1	3.506586903	3.767221995	0.020859917	0.018395774	1.074327287	1.06E-25	1.74E-21	N
Uhmk1	0.182842233	0.14068888	0.003441285	0.00278684	0.769455053	1.06E-25	1.74E-21	N
Flnc	0.186278877	0.135885119	0.003833311	0.002873583	0.729471427	1.09E-25	1.78E-21	Y
Macf1	0.52676128	0.452166803	0.006199617	0.005267359	0.858390356	1.12E-25	1.83E-21	N
Fzd3	0.304270349	0.246218316	0.00455587	0.003716901	0.809209034	1.23E-25	2.01E-21	Y
Ddx39	6.267230955	6.638082584	0.025521867	0.022410578	1.059173123	1.35E-25	2.22E-21	N
Zfp516	0.201425571	0.149172118	0.004166341	0.00314102	0.740581828	1.44E-25	2.35E-21	Y
Gtf3c1	0.40762426	0.34561529	0.005210295	0.004459815	0.847877136	1.47E-25	2.41E-21	N
9430015G10Rik	0.218736078	0.171453393	0.003731276	0.00302246	0.783836825	1.51E-25	2.47E-21	N
Smg1	0.327690447	0.267988553	0.004735238	0.003910351	0.817810085	1.51E-25	2.48E-21	N
Prpf38a	2.014764844	2.206561733	0.011926778	0.011449273	1.09519567	1.59E-25	2.60E-21	N
9-Mar	0.102335646	0.069347915	0.002620574	0.001941252	0.677651609	1.72E-25	2.82E-21	N
Extl3	0.251956978	0.197516353	0.004201202	0.003337757	0.783928886	1.74E-25	2.85E-21	N
Igf2r	0.377012665	0.304885527	0.005746483	0.004573569	0.80868776	1.75E-25	2.87E-21	Y
Nrp2	0.251829695	0.199764922	0.004693477	0.003838034	0.793254037	1.80E-25	2.95E-21	Y
Nf2	0.318144212	0.260782911	0.004594079	0.00380458	0.819700316	1.84E-25	3.02E-21	N
Krba1	0.183351365	0.141506541	0.003407617	0.002772504	0.771777953	1.87E-25	3.07E-21	N
Paxbp1	0.26213963	0.213103025	0.004136955	0.003465125	0.812937081	1.88E-25	3.08E-21	N
Atp5g3	6.528670528	6.190719542	0.024132199	0.020970693	0.948235865	1.94E-25	3.19E-21	N
Cdipt	0.926303061	0.823998365	0.00812713	0.007045072	0.889555912	2.00E-25	3.28E-21	N
Rnf38	0.192833959	0.149938675	0.003526173	0.002885554	0.777553269	2.09E-25	3.43E-21	N
Tsc22d4	0.64220709	0.562193377	0.006745167	0.005842173	0.875408238	2.26E-25	3.71E-21	N
Ruvbl2	3.555590912	3.822363042	0.018028748	0.01654817	1.075028915	2.42E-25	3.97E-21	N
Hes3	0.288423598	0.222863859	0.00667101	0.00537433	0.772696342	2.56E-25	4.20E-21	Y
Lpp	0.339655063	0.275500818	0.005179924	0.004208587	0.811119421	2.59E-25	4.25E-21	Y
Nup205	0.350665054	0.294920278	0.004771927	0.00409129	0.841031276	2.67E-25	4.38E-21	N
Tal1	0.270094826	0.137929272	0.009679209	0.005431285	0.510669806	2.77E-25	4.54E-21	Y
Bcl9l	0.204544008	0.157604252	0.003686165	0.002945514	0.770515124	2.81E-25	4.60E-21	Y
L1td1	0.352192452	0.485895339	0.005687105	0.006695381	1.379630189	3.04E-25	4.98E-21	Y
Bnip3	1.087889009	1.237428455	0.010022932	0.009563207	1.137458366	3.12E-25	5.12E-21	N
Tbx20	0.183478648	0.127810711	0.004448697	0.003272863	0.696597193	3.30E-25	5.41E-21	Y
Heatr5a	0.205307707	0.158728536	0.003715215	0.002987352	0.773125075	3.46E-25	5.67E-21	Y
Gsk3b	1.0939986	1.280100164	0.00943819	0.009780165	1.170111336	3.47E-25	5.69E-21	N
Smg5	0.427734996	0.363706051	0.005343104	0.004550512	0.850306974	3.53E-25	5.78E-21	N
Atp5a1	11.67154585	12.22587899	0.041519525	0.036223336	1.047494406	3.75E-25	6.14E-21	N
Msx2	0.851651499	0.68244072	0.013459259	0.010483743	0.801314529	3.95E-25	6.48E-21	Y
Nmd3	1.218354229	1.395492641	0.009819658	0.009876165	1.145391552	3.96E-25	6.49E-21	N
Synj2bp	0.738114937	0.658524121	0.007071414	0.006277464	0.89217016	3.99E-25	6.53E-21	N
Smad2	0.412142812	0.358186836	0.005129912	0.0045654	0.869084272	4.20E-25	6.88E-21	N
Stau1	0.555018138	0.491465658	0.006062094	0.005434132	0.88549477	4.20E-25	6.89E-21	N
Zmym4	0.43193534	0.369123058	0.005358721	0.004599697	0.854579433	4.41E-25	7.24E-21	N
Rnf103	0.121109909	0.084730172	0.002866455	0.002141249	0.699613867	4.43E-25	7.26E-21	N
Rbbp7	7.116145866	7.526931725	0.04064674	0.035381811	1.057725891	4.44E-25	7.29E-21	N
1700017B05Rik	0.292114809	0.233033524	0.004889052	0.003932563	0.797746354	4.57E-25	7.49E-21	N
Tspan6	2.634315535	2.844337694	0.016067554	0.014483586	1.079725514	4.84E-25	7.93E-21	N
Scaf1	0.448227582	0.385016353	0.00543925	0.004699253	0.858975147	4.89E-25	8.01E-21	N
Sort1	0.16654999	0.126686427	0.003268295	0.0026263	0.76065106	4.93E-25	8.08E-21	N
Itgb1	0.943040794	0.840096075	0.008731943	0.007577131	0.89083747	5.06E-25	8.29E-21	N
Tbcd	0.240819703	0.19455233	0.003901897	0.003267669	0.807875467	5.24E-25	8.59E-21	N
Pcdh1	0.233055432	0.182134096	0.004198814	0.003389498	0.781505477	5.55E-25	9.10E-21	N
Abl2	0.220518042	0.174264105	0.003814851	0.003129438	0.790248738	5.66E-25	9.29E-21	N
Unc13d	0.08750716	0.055652085	0.002554224	0.001779454	0.635971791	5.77E-25	9.45E-21	N
Pth1r	0.606185961	0.545533524	0.012403658	0.01318626	0.899944175	5.86E-25	9.60E-21	N
R3hdm2	0.247820276	0.197976288	0.004081628	0.003339103	0.798870419	6.06E-25	9.93E-21	N
Bbx	0.928594158	0.820421096	0.008933685	0.007638974	0.883508785	6.08E-25	9.96E-21	Y
Agl	0.266467256	0.188879804	0.008297451	0.005164883	0.708829318	6.17E-25	1.01E-20	N
Tbc1d20	0.261503214	0.209934587	0.004163908	0.003406682	0.802799262	6.27E-25	1.03E-20	N
Gnb4	0.313752943	0.252248569	0.005389526	0.004428461	0.803971961	6.44E-25	1.06E-20	Y
Tnrc6b	0.377076306	0.312959935	0.005128277	0.004244938	0.829964465	6.64E-25	1.09E-20	N
Specc1l	0.228727805	0.181980785	0.00390045	0.003210675	0.795621612	6.68E-25	1.10E-20	N
Tfip11	0.29860625	0.248824612	0.004374746	0.003737136	0.833286684	7.02E-25	1.15E-20	N
Hey2	0.033411825	0.015842191	0.001510726	0.000924267	0.474149243	8.34E-25	1.37E-20	Y
Uso1	0.4748934	0.409955029	0.005825509	0.005057432	0.863256951	8.47E-25	1.39E-20	N
Atp11b	0.184305989	0.142068684	0.00350459	0.002832096	0.770830533	8.52E-25	1.40E-20	N
Ncoa3	0.315789474	0.425081766	0.005035111	0.005696831	1.346092259	8.63E-25	1.41E-20	N
Tpp2	0.573410552	0.503730581	0.006206334	0.005441613	0.878481533	9.42E-25	1.54E-20	N
Ube2h	0.307070579	0.247035977	0.004730815	0.003839976	0.804492499	9.85E-25	1.61E-20	N
Ttll12	0.593712213	0.52979354	0.006175154	0.005565684	0.892340648	1.04E-24	1.71E-20	N
Hint1	17.61204099	17.06336877	0.04392962	0.040060616	0.968846755	1.05E-24	1.72E-20	N
Ptpa	1.03404824	0.932134096	0.008465025	0.007492767	0.901441596	1.05E-24	1.72E-20	N
Arf5	3.542862598	3.77739166	0.017433163	0.015742901	1.066197617	1.07E-24	1.76E-20	N
Ankrd13c	0.363011519	0.307236304	0.004885815	0.004210176	0.846354146	1.09E-24	1.79E-20	N
Fam103a1	1.832049895	2.000459935	0.011405135	0.010772524	1.091924374	1.10E-24	1.80E-20	N
Mllt3	0.226818558	0.17911897	0.003977403	0.003223754	0.789701563	1.10E-24	1.81E-20	Y
Uba6	0.372812321	0.313879804	0.00497238	0.004222334	0.841924438	1.11E-24	1.82E-20	N
Eif1	28.80996627	29.7952269	0.066460632	0.058101778	1.034198604	1.24E-24	2.02E-20	N
Slc15a4	0.257812003	0.209525756	0.004057549	0.003400296	0.812707531	1.23E-24	2.02E-20	N
Tsc2	0.215490358	0.170789043	0.003690423	0.003036877	0.792560023	1.25E-24	2.05E-20	N
Map2k4	0.421879972	0.364217089	0.005282172	0.004628114	0.863319222	1.28E-24	2.10E-20	N
Rbm8a2	0.252784319	0.204415372	0.004031178	0.003351321	0.808655272	1.30E-24	2.13E-20	N
Mybbp1a	2.050785973	1.877810711	0.012716856	0.011038812	0.915654162	1.31E-24	2.14E-20	N
Ivns1abp	2.152294279	1.971024121	0.012734217	0.010842794	0.915778172	1.33E-24	2.17E-20	N
Dido1	0.38210399	0.324713818	0.005057103	0.004344469	0.849804835	1.43E-24	2.34E-20	N
Col4a2	0.426589448	0.388542518	0.011813659	0.012570299	0.910811367	1.43E-24	2.34E-20	Y
Cyhr1	0.482721314	0.418591578	0.00577846	0.005035949	0.867149567	1.43E-24	2.34E-20	N
Tsc22d2	0.328708713	0.274989779	0.004692057	0.003986621	0.836575876	1.45E-24	2.38E-20	N
E2f3	0.400432763	0.342140229	0.005138398	0.004435966	0.854426163	1.46E-24	2.39E-20	N
Myo9b	0.214790301	0.16808054	0.003786704	0.00303643	0.782533191	1.54E-24	2.52E-20	N
Ubxn4	2.238210399	2.415576451	0.013854931	0.01265165	1.079244584	1.58E-24	2.58E-20	N
Ddit4	1.132438109	0.941690515	0.013987321	0.010714359	0.831560249	1.65E-24	2.71E-20	Y
Pomgnt1	0.320180742	0.271310303	0.004506655	0.003919006	0.847366087	1.68E-24	2.75E-20	N
Etnk1	0.278622796	0.22393704	0.004325044	0.00350907	0.803728349	1.74E-24	2.85E-20	N
Timm13	8.32170814	7.862990597	0.031455699	0.026023396	0.944876997	1.78E-24	2.92E-20	N
Proser1	0.545599185	0.48032502	0.006206337	0.005477658	0.880362422	1.84E-24	3.02E-20	N
Prrx1	0.115382168	0.077371218	0.003045472	0.002160279	0.670564784	1.85E-24	3.03E-20	Y
Lbr	1.538344046	1.382205642	0.012227713	0.01048023	0.898502286	1.86E-24	3.06E-20	N
Nnat	1.494495004	1.288736713	0.015628588	0.0123635	0.86232253	1.89E-24	3.09E-20	Y
Gga3	0.255584548	0.208554783	0.004009836	0.003369023	0.815991362	1.92E-24	3.14E-20	N
Cd81	3.119964361	3.325684791	0.017795968	0.015764709	1.065936789	1.94E-24	3.18E-20	N
Atxn10	2.505377713	2.701349141	0.015448203	0.013842109	1.078220313	1.94E-24	3.18E-20	N
Arhgef2	0.418379686	0.359822159	0.005266511	0.004566265	0.860037356	1.95E-24	3.19E-20	N
Sec24b	0.270285751	0.218928863	0.00420775	0.003469173	0.809990401	1.99E-24	3.26E-20	N
Vegfa	0.068860179	0.042569501	0.002222514	0.001574785	0.618202008	2.00E-24	3.28E-20	Y
Stk16	1.584420543	1.443019215	0.010580595	0.009311306	0.910755179	2.04E-24	3.35E-20	N
9930021J03Rik	0.213772036	0.166854047	0.003767862	0.003020925	0.780523265	2.14E-24	3.51E-20	N
Foxo1	0.243365366	0.193939084	0.004154602	0.003412585	0.796905029	2.17E-24	3.56E-20	N
Fbxo45	0.189397314	0.146821341	0.003490753	0.002814582	0.775202866	2.17E-24	3.56E-20	N
Mad2l1	1.610768154	1.777596075	0.01097985	0.010550224	1.103570412	2.44E-24	3.99E-20	N
Gna12	0.223000064	0.172884301	0.003974851	0.003152874	0.775265702	2.44E-24	4.00E-20	N
Srgap2	0.207216954	0.160823794	0.003759447	0.003014289	0.776113106	2.50E-24	4.10E-20	N
Lcmt1	1.136702094	1.029997956	0.008871005	0.007894942	0.906128318	2.53E-24	4.15E-20	N
Gpx7	0.57659263	0.500715454	0.006540776	0.005587546	0.868404186	2.54E-24	4.17E-20	N
Dst	0.488321772	0.412254702	0.006087239	0.005042952	0.844227568	2.67E-24	4.38E-20	Y
Rrp1b	1.7236683	1.890535568	0.012084605	0.011313245	1.096809385	2.70E-24	4.42E-20	N
Golga3	1.201934704	0.898507768	0.020768131	0.013357955	0.747551231	2.82E-24	4.62E-20	N
Usp22	0.686819831	0.607420278	0.00696304	0.006036944	0.88439537	2.84E-24	4.65E-20	N
Sec24a	0.245210972	0.197567457	0.004345605	0.00354664	0.805703985	2.89E-24	4.74E-20	N
Ip6k1	0.372685038	0.316230581	0.00495667	0.004236233	0.848519657	2.89E-24	4.74E-20	N
Rgs19	0.958569337	0.867130008	0.008393726	0.007524535	0.904608539	2.96E-24	4.85E-20	N
Nars	2.231909884	2.425695012	0.012955016	0.012193903	1.0868248	3.21E-24	5.26E-20	N
Tspan31	1.727741361	1.878117334	0.01153184	0.010602109	1.08703616	3.22E-24	5.27E-20	N
Pid1	0.655635461	0.531939902	0.008702117	0.006640138	0.811334855	3.56E-24	5.83E-20	N
Ergic1	0.990899255	0.895594849	0.008268697	0.007352697	0.903820286	3.64E-24	5.97E-20	N
Sox12	0.275186152	0.221484056	0.004342758	0.003527399	0.80485175	3.68E-24	6.04E-20	N
Peli1	0.7682174	0.680652085	0.007473137	0.006497672	0.886014929	3.69E-24	6.04E-20	N
8-Sep	0.254566283	0.204210957	0.004290039	0.003531796	0.802191691	3.77E-24	6.18E-20	N
Sox1	0.029656972	0.013133688	0.001445957	0.000839159	0.442853292	3.79E-24	6.22E-20	N
Bnip3l	4.371730414	4.629854865	0.019720245	0.017684304	1.059044	3.81E-24	6.25E-20	N
Arhgap17	0.316362248	0.259607522	0.004670054	0.003885065	0.820602092	3.89E-24	6.38E-20	N
Cactin	0.602431108	0.533524121	0.006352698	0.005620639	0.885618478	4.22E-24	6.92E-20	N
Senp1	0.407942468	0.345921913	0.0052316	0.004435696	0.847967398	4.38E-24	7.18E-20	N
Mapk8ip1	0.21517215	0.16940924	0.003852148	0.00313096	0.787319545	4.42E-24	7.24E-20	N
Ppdpf	2.964806211	2.703802126	0.016720656	0.01330239	0.911965887	4.42E-24	7.25E-20	N
Spcs3	0.637115764	0.568683565	0.0067025	0.005973335	0.892590636	4.49E-24	7.35E-20	N
Epb41l2	0.445236428	0.381081357	0.005890085	0.005062577	0.855907857	4.66E-24	7.63E-20	N
Med14	0.195888755	0.152800491	0.003533827	0.002859664	0.780037072	4.75E-24	7.78E-20	N
Capn10	0.383122255	0.327882257	0.005154583	0.004474637	0.855816262	4.80E-24	7.87E-20	N
Utp20	0.356774645	0.300183974	0.004846083	0.004128689	0.841382587	4.89E-24	8.01E-20	N
Amer1	0.345064596	0.291138594	0.004924493	0.00422055	0.843722007	4.95E-24	8.12E-20	N
Rps6ka2	0.170941259	0.1316435	0.003339228	0.002699826	0.770109572	5.11E-24	8.38E-20	N
Ipo4	0.612741042	0.538787817	0.006386764	0.005553453	0.879307537	5.33E-24	8.73E-20	N
Itga2b	0.022147267	0.007767784	0.001383122	0.000716966	0.350733311	5.37E-24	8.79E-20	Y
Ttc9c	0.716031312	0.637827065	0.006955209	0.006137786	0.890780968	5.44E-24	8.91E-20	N
Cox6a1	5.912110991	6.194092396	0.022787929	0.020140541	1.047695553	5.92E-24	9.70E-20	N
Ube2e2	0.336282059	0.281224448	0.004869914	0.004089505	0.836275502	5.97E-24	9.78E-20	N
Kcnmb4	0.123273722	0.088716271	0.002899955	0.002234639	0.719668959	6.45E-24	1.06E-19	N
Atf5	0.302170178	0.245707277	0.004573179	0.003723542	0.813142049	6.77E-24	1.11E-19	N
Gpsm3	0.317635079	0.262162715	0.004856838	0.004096423	0.825358192	6.81E-24	1.12E-19	N
Rnf216	0.318589703	0.265637776	0.004571338	0.003852669	0.833792723	6.88E-24	1.13E-19	N
Slc23a1	0.101062814	0.067354865	0.003037282	0.002220121	0.666465362	6.97E-24	1.14E-19	Y
Col23a1	0.12072806	0.076757972	0.0034012	0.002249039	0.635792313	7.39E-24	1.21E-19	N
Sox2	0.695602367	0.560149223	0.010795625	0.008579762	0.805272163	7.42E-24	1.22E-19	N
Rab22a	0.382040349	0.325378168	0.005068209	0.004349441	0.851685351	7.43E-24	1.22E-19	N
Grik5	0.129892446	0.091424775	0.002991851	0.002211998	0.703849825	7.44E-24	1.22E-19	N
Exosc10	0.531788965	0.46862224	0.005904936	0.005239894	0.881218437	7.85E-24	1.29E-19	N
Klk8	0.665563546	0.589533933	0.007000083	0.006114093	0.88576656	7.90E-24	1.30E-19	N
P3h2	0.199134475	0.149223222	0.004277829	0.003345053	0.749359054	8.01E-24	1.31E-19	N
Tusc2	1.129637879	1.020645953	0.009040735	0.007950696	0.903516048	8.09E-24	1.33E-19	N
Apoa1	8.730223382	8.11396157	0.302459528	0.239487331	0.929410533	8.25E-24	1.35E-19	Y
Ctdp1	0.32457201	0.27872036	0.004498789	0.003973687	0.858731963	8.26E-24	1.35E-19	N
Esyt2	0.196397887	0.153464841	0.003575341	0.00290093	0.781397615	8.52E-24	1.40E-19	N
Tbc1d14	0.272258639	0.223068275	0.004189507	0.003499605	0.819324872	8.67E-24	1.42E-19	N
H2afy	2.730032457	2.490392478	0.01760166	0.014903106	0.912220831	8.79E-24	1.44E-19	Y
E2f5	1.265639916	1.139513491	0.009915586	0.008605586	0.900345728	8.92E-24	1.46E-19	N
Cd2bp2	0.851842423	0.770901472	0.007605101	0.006839303	0.904981309	8.98E-24	1.47E-19	N
Trim37	0.467765544	0.408728536	0.005665325	0.0049798	0.873789319	9.20E-24	1.51E-19	N
Foxd3	0.001781964	0.01303148	0.0003483	0.00102679	7.312987312	9.83E-24	1.61E-19	Y
Atp13a1	0.357983835	0.306674162	0.004809764	0.004197052	0.856670419	9.88E-24	1.62E-19	N
Washc4	0.303443009	0.253066231	0.004480972	0.003817119	0.833982735	1.01E-23	1.65E-19	N
Abcb10	0.16247693	0.119225266	0.003593579	0.00275155	0.73379812	1.01E-23	1.66E-19	Y
Ndn	0.743588112	0.659648406	0.008055861	0.007042367	0.88711532	1.03E-23	1.69E-19	Y
Ivd	0.468338319	0.405917825	0.005537541	0.00482309	0.866719226	1.03E-23	1.69E-19	N
Serpinh1	5.495767836	5.1329722	0.060870432	0.063366758	0.933986361	1.03E-23	1.69E-19	Y
Mirg	0.247311144	0.193274734	0.004453664	0.003528489	0.781504349	1.05E-23	1.72E-19	N
Rnaset2a	0.191688411	0.153260425	0.003492076	0.002941709	0.799528905	1.08E-23	1.77E-19	N
Flrt3	0.334118246	0.265228945	0.006233135	0.004843804	0.793817603	1.08E-23	1.77E-19	Y
Ppp1r16a	0.372621396	0.313930908	0.005022323	0.004252035	0.842492972	1.13E-23	1.85E-19	N
Homer3	0.235855661	0.183616108	0.004164606	0.003280006	0.778510498	1.15E-23	1.89E-19	N
Usp4	0.510659963	0.446392069	0.005813718	0.005064767	0.87414738	1.19E-23	1.95E-19	N
Rab8b	0.233500923	0.179016762	0.004367957	0.003386812	0.766664045	1.20E-23	1.96E-19	N
Setdb1	0.435753834	0.378117334	0.005348105	0.004679209	0.867731514	1.20E-23	1.97E-19	N
Tax1bp1	1.374594285	1.541956255	0.010113353	0.010026454	1.121753722	1.23E-23	2.02E-19	N
Crebzf	0.152166995	0.115596893	0.003126429	0.002512233	0.759671258	1.24E-23	2.04E-19	N
Gnaq	0.288932731	0.234719951	0.004458798	0.003637786	0.812368852	1.29E-23	2.12E-19	N
Snrpn	5.665181697	6.13537408	0.037725437	0.034533409	1.082996876	1.34E-23	2.19E-19	Y
Zfp275	0.162031439	0.121984873	0.003262296	0.002575528	0.752846942	1.36E-23	2.23E-19	N
2810001G20Rik	0.400496404	0.340147179	0.00528076	0.004491436	0.84931394	1.37E-23	2.24E-19	N
Rbm25	4.558772991	4.840811529	0.019828629	0.018347612	1.061867204	1.43E-23	2.34E-19	N
Skp2	0.913383822	0.827269011	0.008103786	0.007259121	0.905718922	1.45E-23	2.38E-19	N
Bcl2l11	0.257175587	0.207890433	0.004143073	0.003420726	0.808359906	1.48E-23	2.42E-19	N
Mpped2	0.415452173	0.357624693	0.006075857	0.005261434	0.860808334	1.50E-23	2.46E-19	N
Bcar1	0.488067205	0.426512674	0.005807984	0.005085495	0.873881033	1.51E-23	2.48E-19	N
Map4k5	0.268121937	0.218264513	0.00422327	0.003512077	0.814049442	1.52E-23	2.50E-19	N
Efna1	0.377394514	0.294920278	0.00726208	0.005711218	0.781464136	1.52E-23	2.50E-19	N
Frmd6	0.239610514	0.183922731	0.004828056	0.003753033	0.767590404	1.54E-23	2.52E-19	Y
Siah1a	0.528161395	0.465811529	0.005930746	0.005251941	0.881949217	1.60E-23	2.62E-19	N
Zkscan3	0.485203335	0.423957482	0.005671359	0.004959267	0.873772811	1.67E-23	2.75E-19	N
Stox2	0.198370776	0.155611202	0.003674104	0.00299703	0.784446204	1.71E-23	2.81E-19	Y
Phrf1	0.4643289	0.402544971	0.00553233	0.004809902	0.8669393	1.81E-23	2.98E-19	N
Gtf2ird1	0.384395087	0.327064595	0.005034789	0.004316733	0.850855296	1.84E-23	3.02E-19	N
Pdzrn3	0.148984917	0.111713001	0.003277631	0.002606761	0.749827587	1.87E-23	3.06E-19	Y
B4galnt4	0.154712658	0.11462592	0.003215667	0.002491026	0.740895549	1.91E-23	3.14E-19	N
Psmg3	1.200852797	1.089380621	0.009173537	0.008108613	0.90717249	1.94E-23	3.18E-19	N
Ncam1	0.292623942	0.243305397	0.004930023	0.004255136	0.831461004	1.94E-23	3.19E-19	N
Rbbp6	1.161458665	1.048906378	0.009401471	0.008217637	0.903094023	1.95E-23	3.19E-19	N
Dhx33	0.262648762	0.213818479	0.004138815	0.00343181	0.814085235	1.95E-23	3.20E-19	N
Smarca5	2.784764208	2.601236713	0.015369905	0.013688879	0.934095858	1.97E-23	3.22E-19	N
2510009E07Rik	0.091198371	0.060098119	0.002579186	0.001844977	0.658982379	1.99E-23	3.27E-19	Y
Mia3	0.435371985	0.374744481	0.00544613	0.004681912	0.860745509	2.06E-23	3.38E-19	N
Tbc1d13	0.183224082	0.139257972	0.003617901	0.002844277	0.760041861	2.08E-23	3.40E-19	N
Asap2	0.312861961	0.261242845	0.004678549	0.003977191	0.835009933	2.08E-23	3.41E-19	N
Stk40	0.382358557	0.326809076	0.004988127	0.004318629	0.854718877	2.09E-23	3.43E-19	N
Gls	0.261885063	0.21489166	0.004140916	0.003480925	0.820557145	2.16E-23	3.53E-19	N
Mpv17	0.652453383	0.574407195	0.006891472	0.005912683	0.880380439	2.23E-23	3.65E-19	N
Sec63	0.485903392	0.421913328	0.005764272	0.005001177	0.868307023	2.25E-23	3.69E-19	N
Btaf1	0.336791192	0.277289452	0.004850169	0.003993215	0.823327506	2.30E-23	3.78E-19	N
Sap130	0.178960097	0.13936018	0.003365756	0.002739238	0.778722086	2.33E-23	3.82E-19	N
Ube2o	0.311079997	0.257665576	0.004610293	0.003857288	0.828293618	2.45E-23	4.01E-19	N
Slc32a1	0.036212054	0.012060507	0.002273774	0.000981902	0.333052277	2.66E-23	4.36E-19	Y
Sema5b	0.064341628	0.039298855	0.002095364	0.001453382	0.610784286	2.73E-23	4.47E-19	N
Fcf1	2.424107427	2.61529027	0.01439946	0.01309528	1.078867315	2.76E-23	4.52E-19	N
Phactr4	0.176732642	0.135067457	0.003407289	0.002686798	0.764247372	2.80E-23	4.59E-19	N
Arhgef7	0.194043149	0.150551922	0.003571626	0.002841039	0.775868266	2.83E-23	4.64E-19	N
Efnb2	0.160631324	0.121473835	0.00341581	0.002713032	0.756227562	2.91E-23	4.76E-19	N
Pak1ip1	1.629224209	1.778771464	0.011434588	0.010602231	1.091790469	2.94E-23	4.82E-19	N
Pofut2	0.669318399	0.598834832	0.006936795	0.006182425	0.894693517	2.98E-23	4.89E-19	N
Kitl	0.203716668	0.155304579	0.00469192	0.003786277	0.762355779	2.98E-23	4.89E-19	N
Wdr5	1.075924394	0.980938267	0.008665449	0.007810882	0.911716727	3.01E-23	4.93E-19	N
Nectin1	0.246802011	0.197771872	0.004112234	0.0033631	0.801338172	3.05E-23	4.99E-19	N
Zfp445	0.44409088	0.380672527	0.005545083	0.004719795	0.8571951	3.09E-23	5.07E-19	N
Rilpl2	0.326290333	0.270134914	0.004794906	0.003961907	0.827897388	3.14E-23	5.15E-19	N
Rbm10	1.008082479	0.911028209	0.00848013	0.007487576	0.90372388	3.17E-23	5.20E-19	N
Zfp281	0.58874817	0.521770237	0.006420907	0.005679051	0.886236703	3.32E-23	5.45E-19	N
Ppip5k2	0.401578311	0.345104252	0.005164175	0.004471777	0.859369748	3.35E-23	5.49E-19	N
Wbp1	0.772990517	0.688573181	0.007430034	0.006477699	0.890791239	3.41E-23	5.59E-19	N
Cxadr	0.542735315	0.461263287	0.006459607	0.005347425	0.84988626	3.56E-23	5.83E-19	N
Ric8b	0.196397887	0.154742437	0.00354462	0.002892497	0.787902757	3.59E-23	5.89E-19	N
Trim41	0.239101381	0.191588307	0.003986089	0.003249394	0.801284822	3.67E-23	6.01E-19	N
Gna13	0.418697893	0.362683974	0.005365871	0.004686939	0.866218769	3.75E-23	6.14E-19	N
Ubxn7	0.312607395	0.263338103	0.004492387	0.0038712	0.842392429	3.93E-23	6.44E-19	N
Pkdcc	0.356201871	0.281735487	0.007101136	0.005496546	0.790943309	4.03E-23	6.61E-19	N
Sall3	0.611595494	0.540678659	0.007188788	0.006315906	0.884046178	4.11E-23	6.74E-19	N
Irx2	0.083370458	0.05677637	0.002407365	0.001848228	0.68101305	4.15E-23	6.79E-19	N
Lrrc14	0.301788328	0.254088307	0.004379364	0.003765403	0.841942129	4.20E-23	6.88E-19	N
Kansl3	0.315916757	0.265842191	0.004594604	0.003935126	0.84149443	4.26E-23	6.99E-19	N
Sfxn5	0.074206071	0.115034751	0.002264027	0.002685845	1.550206721	4.28E-23	7.01E-19	N
Phf12	0.364284351	0.305294358	0.004953106	0.00414682	0.838066081	4.38E-23	7.18E-19	N
Xpo1	1.629160568	1.489983647	0.010935614	0.009651981	0.914571391	4.46E-23	7.32E-19	N
Ier5l	0.074206071	0.047730989	0.002235219	0.001609138	0.643222158	4.50E-23	7.38E-19	N
Ssh1	0.220518042	0.175081766	0.003819096	0.003111196	0.79395665	4.54E-23	7.44E-19	N
Mark2	0.683510469	0.605529436	0.006906165	0.006031724	0.885910989	4.68E-23	7.68E-19	N
Anapc15	1.525552091	1.39201758	0.010672785	0.009421638	0.912468075	4.82E-23	7.90E-19	N
Zfp664	1.025011137	0.91210139	0.009055562	0.007697191	0.889845346	4.82E-23	7.90E-19	N
Mfap3l	0.080188379	0.05279027	0.002359936	0.001734918	0.658328182	4.89E-23	8.02E-19	N
Rab11fip4	0.263094253	0.212949714	0.004364284	0.003590346	0.809404657	4.94E-23	8.10E-19	N
Pigq	0.456182779	0.399018806	0.005414601	0.004763609	0.874690639	4.99E-23	8.18E-19	N
Phf3	0.81849424	0.733800082	0.007787528	0.006850066	0.896524429	5.07E-23	8.31E-19	N
Vldlr	0.07293324	0.045226901	0.002342239	0.00161364	0.620113697	5.11E-23	8.37E-19	N
Efnb3	0.206898746	0.160261652	0.003885061	0.003071168	0.774589767	5.15E-23	8.44E-19	N
Oard1	2.601603768	2.78843009	0.015086357	0.013507633	1.071811982	5.65E-23	9.26E-19	N
Tspan13	1.876471711	1.600163532	0.018480464	0.01463872	0.852751215	5.65E-23	9.26E-19	Y
Zeb1	0.087634443	0.05810507	0.002577626	0.001878373	0.663039185	5.78E-23	9.47E-19	Y
Gpsm1	0.318271495	0.266506541	0.004616387	0.003899148	0.837355985	5.86E-23	9.61E-19	N
Scaf8	0.317698721	0.264002453	0.004537055	0.003799751	0.830983683	6.04E-23	9.90E-19	N
Ramp2	0.531279832	0.42181112	0.009357313	0.006599567	0.793952819	6.60E-23	1.08E-18	Y
Sf3b5	6.583147712	6.27539861	0.023102153	0.020065711	0.953251983	6.91E-23	1.13E-18	N
Zfp462	0.39343219	0.332328291	0.005638048	0.004767831	0.844690139	6.95E-23	1.14E-18	Y
Col26a1	0.081715777	0.052023712	0.002472353	0.001729318	0.636642204	7.19E-23	1.18E-18	N
Lzts2	0.739833259	0.655253475	0.007285576	0.006294516	0.885677235	7.21E-23	1.18E-18	N
Eif5a2	0.115700375	0.083299264	0.002751919	0.002136796	0.719956731	7.22E-23	1.18E-18	N
Col1a2	0.087188952	0.058718316	0.002671933	0.003312596	0.673460506	7.36E-23	1.21E-18	N
Alx3	0.140966079	0.101441128	0.003335532	0.002535577	0.719613747	7.38E-23	1.21E-18	N
Sac3d1	1.607522434	1.470002044	0.010825136	0.009544821	0.914451962	7.43E-23	1.22E-18	N
Donson	0.530261567	0.466629191	0.006039727	0.005278004	0.879998136	7.43E-23	1.22E-18	N
Arhgap35	0.429071469	0.366772281	0.005399288	0.004591699	0.854804636	7.86E-23	1.29E-18	N
Slc38a2	1.578756444	1.422168847	0.011432273	0.00968432	0.900815862	7.96E-23	1.30E-18	N
Psmd4	4.640043276	4.913583401	0.0203371	0.018326371	1.058952063	8.29E-23	1.36E-18	N
Rpusd4	0.558900274	0.492896566	0.006078459	0.005330885	0.88190432	8.40E-23	1.38E-18	N
Rasl11b	0.160949532	0.120911693	0.003477736	0.002735879	0.751239789	8.62E-23	1.41E-18	Y
Aebp2	0.348628524	0.291854047	0.004805919	0.004057704	0.837149078	8.70E-23	1.43E-18	N
Sh3bp5l	0.256921021	0.21223426	0.004061145	0.003448591	0.826068102	9.02E-23	1.48E-18	N
Dnajc10	0.669000191	0.603383074	0.006777212	0.006144288	0.901917642	9.48E-23	1.55E-18	N
B930036N10Rik	0.575701648	0.296964432	0.016892574	0.008538283	0.515830435	9.52E-23	1.56E-18	N
Tspan32	0.031375294	0.010731807	0.00194038	0.000910972	0.342046418	9.89E-23	1.62E-18	N
Scn1b	0.047476612	0.025500818	0.001888599	0.001181264	0.537123791	9.90E-23	1.62E-18	N
Phf5a	8.757971107	8.39707686	0.02713954	0.023658136	0.958792483	1.02E-22	1.67E-18	N
Mlec	1.726404888	1.58656991	0.012031302	0.010778626	0.919002212	1.04E-22	1.71E-18	N
Vav2	0.162349647	0.123875715	0.003260668	0.002612731	0.763018078	1.05E-22	1.72E-18	N
Atp1b3	1.767644625	1.617845462	0.011406713	0.009961474	0.915254932	1.08E-22	1.76E-18	N
Rhot2	0.328072297	0.273047833	0.004627982	0.00386988	0.832279457	1.09E-22	1.78E-18	N
Akt2	0.387449882	0.332686018	0.005058447	0.004375453	0.858655618	1.20E-22	1.96E-18	N
Cnot9	0.990899255	0.904129191	0.008264287	0.007470822	0.91243301	1.20E-22	1.96E-18	N
Lhx1	0.135811112	0.314748569	0.003828245	0.009547293	2.317546516	1.24E-22	2.04E-18	Y
Arid2	0.586266149	0.512213818	0.006451375	0.005536148	0.873688203	1.28E-22	2.10E-18	N
Snrpb	17.296697	16.70870809	0.046601925	0.040407715	0.966005712	1.31E-22	2.15E-18	N
Nptn	0.299051741	0.250613246	0.004521722	0.003855304	0.838026375	1.31E-22	2.15E-18	N
Szrd1	1.396932476	1.271974652	0.010454482	0.009181101	0.910548415	1.32E-22	2.17E-18	N
Lypd6	0.095716922	0.064544154	0.00265939	0.001945678	0.674323329	1.37E-22	2.25E-18	N
Atxn1l	0.220327118	0.176308258	0.003770166	0.00310429	0.800211341	1.45E-22	2.37E-18	N
Sox3	0.147139311	0.105887163	0.003447236	0.002591087	0.719638836	1.47E-22	2.41E-18	N
Fam216a	0.663590657	0.584627964	0.007361157	0.006372764	0.881006924	1.52E-22	2.49E-18	N
Pin4	1.934640107	2.092038021	0.012371417	0.011299814	1.081357723	1.55E-22	2.54E-18	Y
Foxk1	0.119773436	0.087029845	0.002816606	0.002190253	0.726620589	1.55E-22	2.54E-18	N
Nckap5l	0.077897283	0.052279231	0.002243519	0.00168222	0.671130362	1.63E-22	2.67E-18	N
Papd5	0.246292879	0.200327065	0.004003403	0.00332251	0.813369294	1.67E-22	2.73E-18	N
Rps9	73.78253675	75.34300899	0.106884373	0.101037319	1.021149615	1.67E-22	2.74E-18	N
Ndufab1	7.759498504	8.095053148	0.025356853	0.023509991	1.043244372	1.82E-22	2.99E-18	N
Aak1	0.192197543	0.148763287	0.003704234	0.002943741	0.774012427	1.83E-22	3.00E-18	N
Rbbp4	3.365238974	3.627759608	0.017596147	0.016658915	1.078009507	1.85E-22	3.04E-18	N
Arcn1	0.789155476	0.697822976	0.007753679	0.006605472	0.884265518	1.86E-22	3.05E-18	N
Mesp2	0.054477184	0.107113655	0.003279571	0.004086332	1.966211285	1.88E-22	3.09E-18	Y
Pcgf5	0.536498441	0.454262061	0.00834176	0.006955759	0.84671646	1.90E-22	3.11E-18	N
Golph3	0.844905492	0.76701758	0.007563429	0.006801946	0.907814645	2.05E-22	3.36E-18	N
Gm39459	0.137020302	0.095921913	0.003421395	0.002463117	0.700056212	2.05E-22	3.37E-18	N
Ndel1	0.351174187	0.297424366	0.005195525	0.004422586	0.846942564	2.07E-22	3.39E-18	N
Atf6b	0.451855152	0.393806214	0.005491018	0.004777533	0.871531978	2.08E-22	3.42E-18	N
Sf1	1.856042767	1.706306214	0.011342562	0.009902952	0.919324837	2.09E-22	3.43E-18	N
Terf2	0.280913893	0.233697874	0.004253205	0.003598579	0.831919958	2.20E-22	3.61E-18	N
Fam168a	0.182142175	0.143295176	0.003423002	0.002810412	0.786721557	2.20E-22	3.61E-18	N
Zfp553	0.673518742	0.60093009	0.006926678	0.006080581	0.892224748	2.23E-22	3.66E-18	N
Llgl2	0.191115637	0.15172731	0.003733379	0.00309704	0.79390317	2.26E-22	3.70E-18	Y
Phf14	1.086998027	0.981091578	0.008964506	0.007835105	0.902569787	2.30E-22	3.77E-18	N
Dctpp1	10.45821931	10.91199918	0.037717453	0.033870281	1.043389784	2.42E-22	3.97E-18	N
Haus8	1.018137848	0.875	0.012833906	0.009639825	0.859412114	2.43E-22	3.98E-18	N
Cdk18	0.156430981	0.117130008	0.003327466	0.002586515	0.748764776	2.44E-22	4.00E-18	N
Zdhhc21	0.242665309	0.196698692	0.00402805	0.003336312	0.810576067	2.47E-22	4.04E-18	N
Mrpl45	1.733532744	1.893039657	0.011084095	0.010584706	1.092012633	2.48E-22	4.07E-18	N
Adpgk	0.568701076	0.505008177	0.006205197	0.005492201	0.888002851	2.57E-22	4.22E-18	N
Med12	0.242919875	0.193428046	0.004450401	0.003602415	0.796262741	2.61E-22	4.29E-18	Y
Xpot	0.510723605	0.445165576	0.005853288	0.005042906	0.871636972	2.66E-22	4.36E-18	N
Tjap1	0.486921657	0.428250204	0.005630053	0.004947249	0.879505354	2.73E-22	4.47E-18	N
Rab6b	0.182014892	0.143141864	0.003537483	0.002902691	0.78642941	2.76E-22	4.52E-18	N
Rgs3	0.181887609	0.137009403	0.0039787	0.003100056	0.753264084	2.92E-22	4.78E-18	N
Trmt1	1.022910965	0.93111202	0.008307318	0.007422597	0.91025715	3.01E-22	4.93E-18	N
Trim24	0.377712722	0.325633688	0.004950013	0.004321049	0.862119989	3.02E-22	4.95E-18	N
Hoxb3	0.054158977	0.029946852	0.002023537	0.001266801	0.552943461	3.05E-22	5.00E-18	Y
Gfm1	0.534461911	0.471381848	0.00608507	0.005354584	0.881974634	3.28E-22	5.37E-18	N
Smoc1	0.174250621	0.121984873	0.004467264	0.00322725	0.700054169	3.33E-22	5.46E-18	N
Tle4	0.231400751	0.189033115	0.004004304	0.003366649	0.816907959	3.34E-22	5.48E-18	N
Ccdc62	0.062496022	0.038532298	0.002043176	0.001422658	0.616556001	3.35E-22	5.48E-18	N
Lrp5	0.159931267	0.123313573	0.00339113	0.002746132	0.771041057	3.46E-22	5.67E-18	N
4930524J08Rik	0.114809393	0.083554783	0.002736589	0.002142999	0.727769573	3.46E-22	5.67E-18	N
Fnbp1l	0.605485903	0.536845871	0.006548616	0.005716342	0.886636448	3.51E-22	5.76E-18	N
Rps3a1	72.69102017	71.32011447	0.121225513	0.10468606	0.981140646	3.67E-22	6.01E-18	N
Sgms1	0.193597658	0.151471791	0.00377438	0.003044528	0.782405078	3.68E-22	6.03E-18	N
Gxylt1	0.305352256	0.256694603	0.004503395	0.003841266	0.840650751	3.92E-22	6.42E-18	N
Cops4	2.986062496	3.188879804	0.015430645	0.013995152	1.06792132	3.93E-22	6.45E-18	N
Rpl21	58.65748107	57.39344849	0.09597447	0.078204869	0.978450616	4.02E-22	6.59E-18	N
Magohb	1.268121937	1.414963205	0.009652743	0.0093795	1.115794281	4.07E-22	6.67E-18	N
Sbf1	0.171832241	0.132154538	0.003346015	0.00266642	0.769090465	4.24E-22	6.94E-18	N
Mlxip	0.179787437	0.141608749	0.003380368	0.002778824	0.787645406	4.29E-22	7.04E-18	N
Dnajc9	3.276458983	3.501379804	0.016937935	0.015627146	1.068647531	4.50E-22	7.37E-18	N
Rictor	0.210399033	0.167518397	0.003762204	0.003063273	0.796193762	4.55E-22	7.45E-18	N
Flnb	0.289187297	0.241363451	0.004757516	0.004075949	0.834626738	4.55E-22	7.47E-18	N
Kmt5a	1.3759944	1.26768193	0.010373442	0.009433003	0.921284222	4.59E-22	7.52E-18	N
Sdf2	0.808629797	0.724959117	0.007629683	0.006708557	0.89652783	4.82E-22	7.89E-18	N
Atpif1	9.816903201	10.23589534	0.036334208	0.032453866	1.042680683	4.97E-22	8.15E-18	N
Fam171a2	0.123528289	0.090913737	0.002871188	0.002251682	0.735975036	4.99E-22	8.17E-18	N
Notch1	0.326544899	0.253219542	0.005955864	0.004454158	0.775450919	5.13E-22	8.41E-18	Y
Aar2	0.508941641	0.448078496	0.005731809	0.005034635	0.88041233	5.19E-22	8.50E-18	N
Nfe2	0.016355884	0.003781684	0.001267765	0.000456298	0.231212477	5.46E-22	8.96E-18	N
Chsy1	0.291287469	0.238348324	0.004498381	0.003695981	0.818258076	5.54E-22	9.09E-18	N
Puf60	2.293133075	2.470921913	0.013540664	0.012390386	1.077530973	5.57E-22	9.12E-18	N
Eva1b	0.57010119	0.496065004	0.007107321	0.006018203	0.870135009	5.59E-22	9.16E-18	N
Ppp1ca	11.30299752	11.69557441	0.031300127	0.027266766	1.034732104	5.59E-22	9.17E-18	N
Cobll1	0.131610768	0.091935814	0.003498563	0.002590586	0.698543249	5.85E-22	9.59E-18	Y
B4galt5	0.308852542	0.253117334	0.004986239	0.00409585	0.819541042	6.11E-22	1.00E-17	N
Glod4	1.523388277	1.663890025	0.010967336	0.010180629	1.092229768	6.18E-22	1.01E-17	N
Kbtbd8	0.191306561	0.152902698	0.003502672	0.002917256	0.799254856	6.14E-22	1.01E-17	N
Cables2	0.186215236	0.143550695	0.003578295	0.002820414	0.770885875	6.24E-22	1.02E-17	N
Sssca1	4.546681092	4.844797629	0.020882472	0.019656534	1.065567945	6.59E-22	1.08E-17	N
Ndufs8	2.317380513	2.492641047	0.012919842	0.011985976	1.075628725	6.78E-22	1.11E-17	N
Cnpy3	0.723159168	0.646310303	0.007002457	0.006135835	0.893731742	6.79E-22	1.11E-17	N
Smpd4	0.485585184	0.429476697	0.005599546	0.004971845	0.884451813	6.83E-22	1.12E-17	N
Ndufa12	5.732387195	6.023661079	0.021637296	0.019897043	1.05081197	6.93E-22	1.14E-17	N
Gm49336	0.43842678	0.384505315	0.005342529	0.004726876	0.877011469	6.92E-22	1.14E-17	N
H2afv	10.50353211	9.840504906	0.046987341	0.037130387	0.936875787	6.96E-22	1.14E-17	N
St3gal5	0.31808057	0.250408831	0.006046555	0.00474893	0.787249691	7.14E-22	1.17E-17	Y
Pum1	1.364920766	1.239677024	0.010171741	0.008881704	0.908241016	7.37E-22	1.21E-17	N
Txnl1	4.456182779	4.711416599	0.020288245	0.017939827	1.057276336	7.59E-22	1.24E-17	N
Tmem2	0.272640489	0.225316844	0.004365045	0.003671605	0.826424736	7.68E-22	1.26E-17	N
Ankrd50	0.180805702	0.138286999	0.00349364	0.002731041	0.764837599	7.76E-22	1.27E-17	N
Nfkb1	0.239292306	0.193172527	0.004159907	0.003412128	0.807265934	7.77E-22	1.27E-17	Y
Pgs1	0.514796665	0.45824816	0.005726796	0.005121207	0.890153708	7.83E-22	1.28E-17	N
Mrps2	0.558772991	0.501890842	0.005985197	0.005406512	0.898201686	7.87E-22	1.29E-17	N
Coro1c	1.446445618	1.33084628	0.010263639	0.00922644	0.920080411	7.98E-22	1.31E-17	N
Cd63	3.19894355	3.45492641	0.047047906	0.041440265	1.080021062	8.05E-22	1.32E-17	Y
Polr2l	0.756507351	0.877095258	0.007436339	0.007360812	1.15940084	8.60E-22	1.41E-17	Y
D5Ertd579e	0.536689365	0.471432952	0.006090229	0.005286859	0.878409341	8.80E-22	1.44E-17	N
Maea	1.702730223	1.563011038	0.010882209	0.009556295	0.917944027	9.21E-22	1.51E-17	N
Fbxo28	0.472602304	0.417978332	0.005500094	0.004892329	0.884418736	9.33E-22	1.53E-17	N
Rbbp5	0.260294024	0.213818479	0.00405495	0.003383525	0.82144982	9.38E-22	1.54E-17	N
Mrps34	2.108063387	2.273712183	0.012668514	0.011753962	1.07857866	9.45E-22	1.55E-17	N
Lars2	0.184051422	0.146156991	0.003417681	0.002816812	0.794109543	9.66E-22	1.58E-17	N
Tex10	0.691465665	0.622444808	0.006842863	0.006102439	0.900181801	9.79E-22	1.60E-17	N
Ahctf1	0.651180551	0.577626738	0.006895607	0.006001774	0.887045439	1.01E-21	1.65E-17	N
D10Wsu102e	0.822185452	0.742845462	0.007637016	0.006793333	0.903501103	1.01E-21	1.66E-17	N
Sall2	0.285496086	0.234771055	0.004590845	0.003818708	0.822326702	1.03E-21	1.69E-17	N
Trp53i11	0.524151976	0.445114473	0.007403773	0.006078947	0.849208804	1.03E-21	1.69E-17	Y
Ndufaf4	2.25163877	2.434229354	0.013595473	0.012700566	1.081092308	1.11E-21	1.82E-17	N
Gan	0.185451537	0.146105887	0.003498427	0.002849672	0.787838643	1.11E-21	1.82E-17	N
[truncated: 14,393 more rows]
