# Supplementary material for: Gastrulation-stage gene expression in Nipbl+/− mouse embryos foreshadows the development of syndromic birth defects
Source: Sci Adv. 2024 Mar 20;10(12):eadl4239. doi: 10.1126/sciadv.adl4239 (PMC10954218; doi:10.1126/sciadv.adl4239)
Supplement: Supplementary file 2 — Data S1 to S45 [file sciadv.adl4239_data_s1_to_s45.zip › Supplementary Data2/Data_S11.csv]

P_Val	Avg_Log2_FC	Pct_Expr_Cluster	Pct_Expr_Other	Bon_P_Val	Cluster	Germ_Layer	Gene
1.02E-229	1.676043837	1	0.913	1.68E-225	1	Ectoderm	Dnmt3b
1.91E-191	1.518760253	0.984	0.437	3.13E-187	1	Ectoderm	Pim2
4.52E-178	1.639548923	0.887	0.259	7.40E-174	1	Ectoderm	Utf1
1.61E-165	1.374971183	0.816	0.198	2.64E-161	1	Ectoderm	Slc7a3
6.39E-153	1.053158378	0.989	0.702	1.05E-148	1	Ectoderm	Wfdc2
6.18E-130	0.938363936	1	0.921	1.01E-125	1	Ectoderm	Snrpn
1.28E-127	0.998866535	0.996	0.735	2.10E-123	1	Ectoderm	Epcam
4.11E-112	0.735695518	1	0.972	6.73E-108	1	Ectoderm	Psip1
1.28E-110	0.880217331	0.734	0.23	2.10E-106	1	Ectoderm	Eras
1.14E-108	0.984495452	0.676	0.193	1.87E-104	1	Ectoderm	Sox2
4.34E-108	1.062215326	0.657	0.172	7.11E-104	1	Ectoderm	Pou3f1
1.33E-102	0.869976492	0.673	0.227	2.17E-98	1	Ectoderm	Otx2
5.21E-102	0.322012092	1	1	8.54E-98	1	Ectoderm	Mif
4.82E-97	0.637086961	1	0.953	7.89E-93	1	Ectoderm	Fabp5
7.58E-97	0.878884003	0.792	0.359	1.24E-92	1	Ectoderm	Pcsk1n
1.03E-94	0.999251874	0.757	0.334	1.69E-90	1	Ectoderm	Irx3
5.41E-93	0.500229368	0.947	0.483	8.87E-89	1	Ectoderm	Cldn6
1.45E-91	0.850885236	0.929	0.657	2.38E-87	1	Ectoderm	Gsta4
2.21E-90	0.837660746	0.866	0.482	3.62E-86	1	Ectoderm	Pls3
3.27E-80	0.711119389	0.99	0.813	5.35E-76	1	Ectoderm	Igfbp2
3.47E-80	0.483492966	1	0.992	5.68E-76	1	Ectoderm	Gnai2
6.05E-77	0.619144481	0.998	0.903	9.91E-73	1	Ectoderm	Ldhb
7.39E-76	0.785450844	0.8	0.43	1.21E-71	1	Ectoderm	Stmn2
1.69E-74	0.615534179	0.657	0.292	2.77E-70	1	Ectoderm	Gng3
7.76E-74	0.641755624	0.993	0.922	1.27E-69	1	Ectoderm	Tuba1a
1.94E-73	0.705127907	0.985	0.852	3.19E-69	1	Ectoderm	Slc16a3
3.94E-72	0.400522656	1	0.999	6.46E-68	1	Ectoderm	Fkbp4
6.76E-72	0.608478803	0.558	0.193	1.11E-67	1	Ectoderm	Pdzd4
1.50E-70	0.474625012	0.648	0.267	2.46E-66	1	Ectoderm	Sfrp1
1.46E-69	0.371929966	1	1	2.39E-65	1	Ectoderm	Gapdh
1.13E-66	0.605365156	0.68	0.303	1.85E-62	1	Ectoderm	Rab25
6.61E-66	0.694506248	0.837	0.551	1.08E-61	1	Ectoderm	Crabp2
1.71E-65	0.577820801	0.595	0.249	2.81E-61	1	Ectoderm	Uchl1
8.53E-64	0.522752473	0.426	0.099	1.40E-59	1	Ectoderm	Elavl3
7.79E-63	0.563037778	0.585	0.202	1.28E-58	1	Ectoderm	Cxcl12
1.29E-62	0.569892059	0.885	0.554	2.12E-58	1	Ectoderm	Chchd10
3.35E-62	0.494120878	0.418	0.109	5.49E-58	1	Ectoderm	Map7d3
7.44E-62	0.561665624	0.673	0.313	1.22E-57	1	Ectoderm	Ddah1
9.94E-60	0.517019913	0.991	0.929	1.63E-55	1	Ectoderm	Rangrf
3.73E-55	0.433216947	0.994	0.977	6.12E-51	1	Ectoderm	Sssca1
1.94E-54	0.298521797	1	1	3.19E-50	1	Ectoderm	Psma7
3.11E-53	0.591858158	0.99	0.915	5.09E-49	1	Ectoderm	Slc2a1
5.43E-53	0.602058667	0.651	0.293	8.91E-49	1	Ectoderm	Tubb3
3.87E-52	0.316560152	1	0.998	6.35E-48	1	Ectoderm	Dut
1.25E-51	0.585339861	0.671	0.369	2.05E-47	1	Ectoderm	Phc1
4.29E-51	0.512317931	0.967	0.869	7.04E-47	1	Ectoderm	Rbpms2
8.47E-51	0.387038355	0.347	0.085	1.39E-46	1	Ectoderm	Dtx1
8.49E-50	0.462594982	0.992	0.908	1.39E-45	1	Ectoderm	Sms
1.34E-49	0.383992177	1	0.992	2.19E-45	1	Ectoderm	Cbx1
1.51E-49	0.478301571	0.77	0.546	2.47E-45	1	Ectoderm	Dhrs4
2.95E-49	0.515414668	0.984	0.919	4.84E-45	1	Ectoderm	Fam60a
5.58E-49	0.485280692	0.559	0.252	9.15E-45	1	Ectoderm	Zic5
2.97E-48	0.475284972	0.985	0.955	4.87E-44	1	Ectoderm	G3bp2
2.01E-47	0.400850216	0.3	0.058	3.29E-43	1	Ectoderm	Tal2
3.23E-47	0.555511917	0.734	0.408	5.30E-43	1	Ectoderm	Map1b
3.65E-47	0.454191461	0.917	0.776	5.99E-43	1	Ectoderm	Syce2
8.30E-47	0.28796699	0.715	0.371	1.36E-42	1	Ectoderm	Cldn7
1.65E-46	0.401256741	0.327	0.07	2.71E-42	1	Ectoderm	Gm32585
5.01E-46	0.266211713	1	1	8.21E-42	1	Ectoderm	Serbp1
1.30E-45	0.469215156	0.925	0.749	2.14E-41	1	Ectoderm	Prps1
2.46E-45	0.37139054	0.975	0.908	4.04E-41	1	Ectoderm	Larp7
1.56E-44	0.45798244	0.435	0.144	2.56E-40	1	Ectoderm	Syt11
3.53E-43	0.424133548	0.469	0.175	5.78E-39	1	Ectoderm	Fam57b
4.29E-43	0.429513865	0.932	0.718	7.03E-39	1	Ectoderm	Spint2
7.05E-43	0.364793068	0.998	0.991	1.16E-38	1	Ectoderm	Ube2k
2.54E-42	0.444243667	0.857	0.66	4.16E-38	1	Ectoderm	Sap30
1.60E-41	0.428030895	0.485	0.219	2.62E-37	1	Ectoderm	2010111I01Rik
8.83E-40	0.346826443	0.997	0.965	1.45E-35	1	Ectoderm	Anp32a
1.16E-39	0.475636603	0.931	0.776	1.90E-35	1	Ectoderm	Mkrn1
1.31E-39	0.36437821	0.693	0.397	2.15E-35	1	Ectoderm	Bst2
3.03E-39	0.517475548	0.747	0.472	4.97E-35	1	Ectoderm	Bcat2
3.26E-39	0.388786816	0.501	0.238	5.35E-35	1	Ectoderm	Sfrp2
6.16E-39	0.426746	0.869	0.687	1.01E-34	1	Ectoderm	Acer2
1.11E-38	0.179507231	1	1	1.81E-34	1	Ectoderm	Ppia
2.02E-38	0.492870853	0.506	0.251	3.32E-34	1	Ectoderm	L1td1
3.40E-38	0.326709701	0.37	0.149	5.57E-34	1	Ectoderm	Mapk12
3.47E-38	0.407008908	0.477	0.212	5.70E-34	1	Ectoderm	Tubb4a
1.48E-37	0.477474685	0.983	0.937	2.43E-33	1	Ectoderm	Akr1b3
1.09E-36	0.038106397	0.642	0.397	1.79E-32	1	Ectoderm	Ppp1r1a
1.31E-36	0.325302397	0.403	0.186	2.15E-32	1	Ectoderm	Fbxo44
1.33E-36	0.333049244	0.324	0.099	2.18E-32	1	Ectoderm	Rapgef5
3.40E-36	0.455724376	0.642	0.405	5.57E-32	1	Ectoderm	Dnmt3a
6.30E-36	0.282944431	1	1	1.03E-31	1	Ectoderm	Pkm
2.39E-35	0.383793312	0.474	0.224	3.92E-31	1	Ectoderm	Hist3h2ba
6.23E-35	0.355848196	0.423	0.179	1.02E-30	1	Ectoderm	Slc35f2
8.96E-35	0.32129042	0.323	0.105	1.47E-30	1	Ectoderm	Bcl11a
2.00E-34	0.45429128	1	0.887	3.28E-30	1	Ectoderm	Pou5f1
3.10E-34	0.421199683	0.453	0.172	5.08E-30	1	Ectoderm	2900011O08Rik
1.01E-33	0.288931686	1	0.999	1.65E-29	1	Ectoderm	Dctpp1
2.90E-33	0.440601547	0.792	0.558	4.75E-29	1	Ectoderm	Nipsnap1
5.83E-33	0.391087612	0.835	0.535	9.56E-29	1	Ectoderm	Rasgrp2
7.65E-33	0.273266389	0.999	0.996	1.25E-28	1	Ectoderm	Tpi1
1.00E-32	0.430814083	0.933	0.777	1.64E-28	1	Ectoderm	Car14
2.24E-32	0.306055209	0.463	0.217	3.67E-28	1	Ectoderm	Crb3
3.38E-32	0.405884884	0.554	0.301	5.55E-28	1	Ectoderm	Kif21a
5.73E-32	0.248031122	1	0.999	9.39E-28	1	Ectoderm	Prdx1
8.52E-32	0.252586642	0.207	0.038	1.40E-27	1	Ectoderm	Mcf2
2.08E-31	0.463088104	0.237	0.068	3.41E-27	1	Ectoderm	Hesx1
5.24E-31	0.36387651	0.61	0.37	8.59E-27	1	Ectoderm	Aes
6.09E-31	0.355349877	0.44	0.209	9.98E-27	1	Ectoderm	Zfp462
7.54E-31	0.240826936	1	1	1.24E-26	1	Ectoderm	Hsp90ab1
9.49E-31	0.368959329	0.55	0.315	1.56E-26	1	Ectoderm	Capg
1.14E-30	0.320519488	0.369	0.157	1.86E-26	1	Ectoderm	Sall2
1.60E-30	0.373085615	0.592	0.352	2.62E-26	1	Ectoderm	Rragd
2.57E-30	0.160220628	1	1	4.21E-26	1	Ectoderm	Rack1
3.18E-30	0.231507996	0.193	0.038	5.21E-26	1	Ectoderm	Myb
3.55E-30	0.299792759	0.963	0.891	5.81E-26	1	Ectoderm	Phgdh
6.26E-30	0.361111418	0.394	0.174	1.03E-25	1	Ectoderm	Nav2
7.06E-30	0.341151694	0.456	0.233	1.16E-25	1	Ectoderm	Irx5
9.25E-30	0.358968254	0.644	0.391	1.52E-25	1	Ectoderm	Socs2
1.26E-29	0.3820731	0.562	0.314	2.07E-25	1	Ectoderm	Kcnk1
2.44E-29	0.418694593	0.887	0.71	4.00E-25	1	Ectoderm	Tgif1
3.05E-29	0.376123592	0.679	0.478	4.99E-25	1	Ectoderm	Iqgap1
3.18E-29	0.415212569	0.706	0.439	5.21E-25	1	Ectoderm	Arl4c
3.85E-29	0.284118665	0.418	0.2	6.30E-25	1	Ectoderm	Qprt
1.11E-28	0.399623453	0.56	0.285	1.81E-24	1	Ectoderm	Ptn
2.93E-28	0.365509491	0.981	0.938	4.80E-24	1	Ectoderm	Trp53
3.47E-28	0.337626579	0.518	0.292	5.69E-24	1	Ectoderm	Acot7
3.82E-28	0.408253284	0.835	0.679	6.26E-24	1	Ectoderm	Nudt19
4.19E-28	0.221226202	1	0.998	6.87E-24	1	Ectoderm	Dpy30
4.46E-28	0.295639391	1	1	7.31E-24	1	Ectoderm	Set
4.98E-28	0.475876588	0.683	0.459	8.16E-24	1	Ectoderm	Pten
5.34E-28	0.315589167	0.438	0.228	8.76E-24	1	Ectoderm	Pla2g16
1.01E-27	0.36802494	0.878	0.74	1.66E-23	1	Ectoderm	Nfyb
1.59E-27	0.345775856	0.56	0.352	2.60E-23	1	Ectoderm	Tcf7l1
1.63E-27	0.338188798	0.474	0.252	2.67E-23	1	Ectoderm	Rgs10
2.31E-27	0.335263155	0.781	0.612	3.78E-23	1	Ectoderm	Dnph1
2.43E-27	0.367849131	0.811	0.615	3.98E-23	1	Ectoderm	Ly6e
2.53E-27	0.178594001	1	1	4.14E-23	1	Ectoderm	Rpl5
2.78E-27	0.303544374	0.281	0.079	4.56E-23	1	Ectoderm	Pipox
3.14E-27	0.219603205	1	1	5.14E-23	1	Ectoderm	Npm1
3.44E-27	0.359533468	0.725	0.515	5.64E-23	1	Ectoderm	Fxyd6
1.74E-26	0.272685716	0.35	0.167	2.85E-22	1	Ectoderm	Tmem54
1.99E-26	0.367731894	0.809	0.62	3.26E-22	1	Ectoderm	Slc38a1
3.29E-26	0.389869451	0.97	0.937	5.39E-22	1	Ectoderm	Nop58
4.21E-26	0.277052639	0.993	0.979	6.91E-22	1	Ectoderm	Mat2a
5.00E-26	0.269854477	0.375	0.18	8.19E-22	1	Ectoderm	Cbx7
5.77E-26	0.335620416	0.979	0.922	9.46E-22	1	Ectoderm	Nol7
9.35E-26	0.401059018	0.959	0.902	1.53E-21	1	Ectoderm	Hdac1
1.10E-25	0.258487548	1	0.992	1.81E-21	1	Ectoderm	Eif1ax
1.53E-25	0.338520108	0.996	0.938	2.52E-21	1	Ectoderm	Meg3
2.40E-25	0.272496127	0.49	0.286	3.94E-21	1	Ectoderm	Grb7
4.71E-25	0.274464021	0.49	0.282	7.71E-21	1	Ectoderm	Cmtm8
4.90E-25	0.287669101	0.314	0.12	8.03E-21	1	Ectoderm	Coro1a
8.84E-25	0.337327656	0.942	0.846	1.45E-20	1	Ectoderm	Ccne1
9.35E-25	0.16315737	0.328	0.134	1.53E-20	1	Ectoderm	Calca
9.88E-25	0.342862611	0.371	0.15	1.62E-20	1	Ectoderm	Slc1a3
1.43E-24	0.390679949	0.946	0.834	2.35E-20	1	Ectoderm	Cdca7
1.83E-24	0.137061443	1	1	3.00E-20	1	Ectoderm	Rpl4
2.77E-24	0.104610329	1	1	4.54E-20	1	Ectoderm	Rps8
2.82E-24	0.328778543	0.508	0.285	4.62E-20	1	Ectoderm	Cpe
2.88E-24	0.302941125	0.383	0.18	4.72E-20	1	Ectoderm	Fsd1
4.63E-24	0.211015707	0.998	0.992	7.60E-20	1	Ectoderm	Atp6v1f
1.03E-23	0.343746338	0.583	0.375	1.69E-19	1	Ectoderm	Psrc1
2.20E-23	0.229333062	0.208	0.054	3.61E-19	1	Ectoderm	Pcsk2
2.62E-23	0.353266364	0.786	0.621	4.30E-19	1	Ectoderm	Hmgn5
3.91E-23	0.344473317	0.534	0.321	6.40E-19	1	Ectoderm	Myo10
4.00E-23	0.364177702	0.567	0.34	6.56E-19	1	Ectoderm	Lpar4
1.18E-22	0.265635904	0.263	0.085	1.93E-18	1	Ectoderm	Jph4
1.35E-22	0.141102073	1	1	2.21E-18	1	Ectoderm	Rps4x
1.54E-22	0.356305536	0.974	0.911	2.52E-18	1	Ectoderm	Vbp1
1.80E-22	0.322747807	0.463	0.248	2.96E-18	1	Ectoderm	Acrbp
2.12E-22	0.185661666	1	0.999	3.47E-18	1	Ectoderm	Rtraf
2.36E-22	0.331367602	0.605	0.387	3.87E-18	1	Ectoderm	Ddit4
2.40E-22	0.25259314	1	0.999	3.93E-18	1	Ectoderm	Calm2
2.52E-22	0.330688779	0.668	0.436	4.13E-18	1	Ectoderm	Tpd52
2.80E-22	0.294641938	0.926	0.855	4.60E-18	1	Ectoderm	Echs1
3.40E-22	0.095887876	1	1	5.58E-18	1	Ectoderm	Rpl15
3.51E-22	0.265066734	0.456	0.26	5.75E-18	1	Ectoderm	Tuba4a
3.59E-22	0.198770512	1	1	5.88E-18	1	Ectoderm	Ldha
8.06E-22	0.250119401	1	0.995	1.32E-17	1	Ectoderm	Prdx6
8.51E-22	0.279022617	0.505	0.303	1.40E-17	1	Ectoderm	Crmp1
1.05E-21	0.322290706	0.492	0.286	1.72E-17	1	Ectoderm	Bok
1.45E-21	0.194132018	1	1	2.38E-17	1	Ectoderm	Hsp90aa1
1.67E-21	0.330870859	0.953	0.9	2.73E-17	1	Ectoderm	Hat1
2.39E-21	0.200917582	0.892	0.667	3.91E-17	1	Ectoderm	Crip2
4.56E-21	0.408638602	0.995	0.969	7.47E-17	1	Ectoderm	AC160336.1
5.45E-21	0.220520837	0.306	0.15	8.94E-17	1	Ectoderm	Sbk1
6.51E-21	0.335278983	0.804	0.638	1.07E-16	1	Ectoderm	Nmral1
6.52E-21	0.351975983	0.842	0.709	1.07E-16	1	Ectoderm	Tma16
6.56E-21	0.209470927	0.246	0.104	1.08E-16	1	Ectoderm	Bicd1
6.62E-21	0.330217595	0.799	0.639	1.09E-16	1	Ectoderm	Cuedc2
1.09E-20	0.256138875	0.288	0.118	1.79E-16	1	Ectoderm	Cbs
1.56E-20	0.254388331	0.999	0.957	2.55E-16	1	Ectoderm	Ifitm2
1.58E-20	0.309375776	0.717	0.567	2.58E-16	1	Ectoderm	Eci1
1.75E-20	0.347077889	0.573	0.376	2.86E-16	1	Ectoderm	Jarid2
2.92E-20	0.19776147	0.289	0.139	4.79E-16	1	Ectoderm	Shisa2
3.33E-20	0.31770049	0.999	0.991	5.47E-16	1	Ectoderm	Nasp
3.69E-20	0.235068057	1	0.995	6.05E-16	1	Ectoderm	Prmt1
3.74E-20	0.25769859	0.999	0.99	6.13E-16	1	Ectoderm	Hnrnpdl
3.81E-20	0.168370984	0.213	0.096	6.24E-16	1	Ectoderm	Slc25a23
4.19E-20	0.239234065	0.995	0.992	6.87E-16	1	Ectoderm	Atp5b
5.25E-20	0.286263504	0.382	0.187	8.60E-16	1	Ectoderm	Pacsin3
5.55E-20	0.346189216	0.908	0.818	9.10E-16	1	Ectoderm	Gart
7.45E-20	0.204100953	0.99	0.983	1.22E-15	1	Ectoderm	Psma1
1.43E-19	0.216790617	0.258	0.104	2.34E-15	1	Ectoderm	Stmn3
1.76E-19	0.191783048	1	0.998	2.88E-15	1	Ectoderm	Prdx2
2.06E-19	0.237836772	0.952	0.899	3.37E-15	1	Ectoderm	Oard1
2.39E-19	0.331225505	0.406	0.184	3.92E-15	1	Ectoderm	Lpl
2.61E-19	0.191841844	1	0.998	4.28E-15	1	Ectoderm	Fkbp3
4.22E-19	0.249994486	0.728	0.583	6.91E-15	1	Ectoderm	Bnip3
4.54E-19	0.285566884	0.4	0.203	7.44E-15	1	Ectoderm	Gstt2
5.00E-19	0.248755372	1	0.998	8.19E-15	1	Ectoderm	Lyar
7.40E-19	0.12117448	1	1	1.21E-14	1	Ectoderm	Rpl7
7.76E-19	0.230828989	0.969	0.924	1.27E-14	1	Ectoderm	Mrpl13
8.94E-19	0.304789955	0.561	0.401	1.47E-14	1	Ectoderm	Auts2
9.62E-19	0.255177886	0.982	0.942	1.58E-14	1	Ectoderm	Ruvbl2
9.74E-19	0.239773905	0.991	0.977	1.60E-14	1	Ectoderm	Tubb4b
1.19E-18	0.207202623	0.231	0.085	1.95E-14	1	Ectoderm	Fam178b
1.19E-18	0.287263925	0.55	0.393	1.96E-14	1	Ectoderm	Gclm
1.34E-18	0.228417041	0.964	0.924	2.20E-14	1	Ectoderm	Parl
2.16E-18	0.306532517	0.592	0.388	3.54E-14	1	Ectoderm	Fzd2
2.18E-18	0.175088953	0.174	0.06	3.58E-14	1	Ectoderm	Slain1
2.40E-18	0.327613835	0.682	0.504	3.93E-14	1	Ectoderm	Chaf1b
2.62E-18	0.243018779	0.955	0.911	4.29E-14	1	Ectoderm	Thyn1
2.77E-18	0.314241152	0.369	0.163	4.54E-14	1	Ectoderm	Ndrg2
2.84E-18	0.241455155	0.501	0.333	4.66E-14	1	Ectoderm	Col18a1
2.95E-18	0.273018877	0.977	0.933	4.84E-14	1	Ectoderm	Dnajc9
3.41E-18	0.149425779	1	0.939	5.58E-14	1	Ectoderm	Bex4
3.53E-18	0.252202069	0.344	0.165	5.79E-14	1	Ectoderm	Gm11627
3.59E-18	0.241316893	0.225	0.078	5.88E-14	1	Ectoderm	Chst1
3.71E-18	0.0906804	1	1	6.08E-14	1	Ectoderm	Rps3
3.82E-18	0.260889996	0.624	0.49	6.27E-14	1	Ectoderm	Nampt
4.51E-18	0.243741429	0.989	0.959	7.40E-14	1	Ectoderm	Polr2h
5.51E-18	0.292630289	0.962	0.906	9.03E-14	1	Ectoderm	Dkc1
5.91E-18	0.337791464	0.822	0.66	9.68E-14	1	Ectoderm	Casp3
6.01E-18	0.256134111	0.458	0.293	9.86E-14	1	Ectoderm	Tspan5
6.62E-18	0.174594505	0.343	0.221	1.09E-13	1	Ectoderm	Pick1
6.81E-18	0.219184567	0.998	0.993	1.12E-13	1	Ectoderm	Slc25a3
7.99E-18	0.233185786	0.27	0.109	1.31E-13	1	Ectoderm	Ociad2
8.24E-18	0.211643927	0.453	0.313	1.35E-13	1	Ectoderm	Pfn2
8.91E-18	0.237299067	1	0.999	1.46E-13	1	Ectoderm	Ncl
9.16E-18	0.192807328	0.211	0.079	1.50E-13	1	Ectoderm	Fam69b
9.42E-18	0.228536493	0.996	0.981	1.54E-13	1	Ectoderm	Apex1
1.13E-17	0.123548631	1	1	1.85E-13	1	Ectoderm	Rps3a1
1.20E-17	0.162289223	0.223	0.111	1.96E-13	1	Ectoderm	Ehbp1
1.62E-17	0.250121259	0.471	0.27	2.65E-13	1	Ectoderm	Cthrc1
1.91E-17	0.272262211	0.946	0.909	3.14E-13	1	Ectoderm	Gpi1
2.00E-17	0.282559675	0.984	0.969	3.27E-13	1	Ectoderm	Nop56
2.50E-17	0.188897322	0.994	0.986	4.09E-13	1	Ectoderm	Sfr1
2.68E-17	0.196221474	0.227	0.093	4.39E-13	1	Ectoderm	Mapk8ip2
2.95E-17	0.220044996	0.294	0.142	4.83E-13	1	Ectoderm	Cbx6
3.17E-17	0.256588702	0.597	0.431	5.20E-13	1	Ectoderm	Pla2g12a
3.49E-17	0.281978114	0.681	0.519	5.72E-13	1	Ectoderm	Jam3
5.10E-17	0.266743278	0.725	0.554	8.35E-13	1	Ectoderm	Cadm1
5.65E-17	0.134853601	1	1	9.26E-13	1	Ectoderm	Pebp1
5.84E-17	0.231267934	0.996	0.98	9.57E-13	1	Ectoderm	Ssbp1
9.98E-17	0.224392534	0.284	0.127	1.64E-12	1	Ectoderm	Trim2
1.04E-16	0.2355147	0.51	0.345	1.71E-12	1	Ectoderm	Prps2
1.07E-16	0.109341924	1	1	1.75E-12	1	Ectoderm	Rpl10
1.21E-16	0.218891909	0.598	0.392	1.98E-12	1	Ectoderm	Cdh1
1.24E-16	0.292743224	0.86	0.71	2.04E-12	1	Ectoderm	Ctbp2
1.44E-16	0.255536723	0.414	0.244	2.36E-12	1	Ectoderm	Dtnb
1.61E-16	0.210698041	0.998	0.988	2.64E-12	1	Ectoderm	Dnajc8
1.85E-16	0.185566898	1	1	3.03E-12	1	Ectoderm	Pgam1
2.11E-16	0.270761548	0.504	0.334	3.46E-12	1	Ectoderm	Alg13
2.53E-16	0.202240617	0.533	0.333	4.15E-12	1	Ectoderm	Gstm1
3.20E-16	0.289020484	0.474	0.288	5.25E-12	1	Ectoderm	Pir
3.88E-16	0.184864791	0.19	0.067	6.36E-12	1	Ectoderm	Fam181b
3.94E-16	0.273845245	0.874	0.779	6.46E-12	1	Ectoderm	Isyna1
4.01E-16	0.2995802	0.934	0.848	6.57E-12	1	Ectoderm	Mphosph8
4.09E-16	0.23905184	0.473	0.3	6.71E-12	1	Ectoderm	Cnih2
4.19E-16	0.187444154	0.243	0.117	6.87E-12	1	Ectoderm	Zbtb8a
4.26E-16	0.301903201	0.636	0.456	6.98E-12	1	Ectoderm	Armc10
4.46E-16	0.15800204	0.265	0.155	7.32E-12	1	Ectoderm	Fzd7
4.59E-16	0.277406005	0.966	0.907	7.52E-12	1	Ectoderm	Pfkl
4.61E-16	0.210606654	0.421	0.268	7.56E-12	1	Ectoderm	Ap1m2
6.54E-16	0.263951967	0.507	0.323	1.07E-11	1	Ectoderm	Itm2a
7.28E-16	0.279820165	0.401	0.223	1.19E-11	1	Ectoderm	Tfe3
7.61E-16	0.184169421	0.203	0.077	1.25E-11	1	Ectoderm	Camkv
8.45E-16	0.223064083	0.303	0.151	1.39E-11	1	Ectoderm	Nrxn2
1.39E-15	0.284262937	0.823	0.695	2.28E-11	1	Ectoderm	Adsl
1.79E-15	0.183648562	0.254	0.122	2.94E-11	1	Ectoderm	Mapk13
1.83E-15	0.240390304	0.668	0.532	3.00E-11	1	Ectoderm	Cdca5
1.88E-15	0.156944685	1	0.998	3.08E-11	1	Ectoderm	Psma2
2.14E-15	0.159727813	0.205	0.091	3.51E-11	1	Ectoderm	Apba2
2.61E-15	0.278980608	0.471	0.289	4.29E-11	1	Ectoderm	Eno3
2.64E-15	0.242661622	0.36	0.192	4.33E-11	1	Ectoderm	H2-D1
3.44E-15	0.164755983	0.185	0.072	5.64E-11	1	Ectoderm	Sox3
3.49E-15	0.184213338	0.369	0.238	5.71E-11	1	Ectoderm	Sesn3
4.10E-15	0.197030953	0.214	0.081	6.72E-11	1	Ectoderm	Pcsk2os1
4.39E-15	0.148986535	0.179	0.075	7.20E-11	1	Ectoderm	Lag3
5.58E-15	0.147604481	0.209	0.108	9.14E-11	1	Ectoderm	Actr3b
5.67E-15	0.273613068	0.385	0.197	9.29E-11	1	Ectoderm	Apobec3
5.74E-15	0.219157754	0.281	0.136	9.41E-11	1	Ectoderm	Itga6
6.23E-15	0.157478593	0.167	0.058	1.02E-10	1	Ectoderm	Rundc3a
6.65E-15	0.179259112	0.192	0.072	1.09E-10	1	Ectoderm	Btbd17
6.88E-15	0.235124533	0.601	0.421	1.13E-10	1	Ectoderm	Ckb
7.01E-15	0.25272868	0.506	0.355	1.15E-10	1	Ectoderm	Tmem238
8.08E-15	0.232664831	0.901	0.824	1.32E-10	1	Ectoderm	Myl12b
9.35E-15	0.177685243	0.737	0.615	1.53E-10	1	Ectoderm	Aldh7a1
9.61E-15	0.204997448	1	0.998	1.58E-10	1	Ectoderm	Hnrnpf
1.01E-14	0.17777868	0.242	0.12	1.66E-10	1	Ectoderm	Urah
1.04E-14	0.187030218	0.213	0.089	1.70E-10	1	Ectoderm	Zic2
1.04E-14	0.268106756	0.954	0.909	1.70E-10	1	Ectoderm	Brix1
1.09E-14	0.237892866	0.986	0.965	1.79E-10	1	Ectoderm	Cdca8
1.15E-14	0.25061553	0.983	0.967	1.88E-10	1	Ectoderm	Paics
1.17E-14	0.212080163	0.94	0.886	1.92E-10	1	Ectoderm	Dhfr
1.51E-14	0.239320568	0.9	0.838	2.48E-10	1	Ectoderm	Dmac1
1.81E-14	0.22532533	0.373	0.222	2.97E-10	1	Ectoderm	Tcp11l1
1.98E-14	0.232846436	0.953	0.899	3.25E-10	1	Ectoderm	Klhdc2
2.09E-14	0.2453775	0.498	0.347	3.42E-10	1	Ectoderm	Impa2
2.42E-14	0.238679446	0.777	0.677	3.97E-10	1	Ectoderm	Maz
2.61E-14	0.137570424	0.749	0.534	4.27E-10	1	Ectoderm	Ezr
2.65E-14	0.303785069	0.568	0.377	4.34E-10	1	Ectoderm	Pycard
2.77E-14	0.169461207	1	1	4.53E-10	1	Ectoderm	Anp32b
3.17E-14	0.205135062	0.256	0.133	5.20E-10	1	Ectoderm	Fgf5
3.44E-14	0.212497841	0.995	0.984	5.64E-10	1	Ectoderm	Tomm40
3.81E-14	0.203432179	0.997	0.998	6.25E-10	1	Ectoderm	Hspd1
4.01E-14	0.240274955	0.734	0.609	6.58E-10	1	Ectoderm	Exosc9
4.42E-14	0.132170594	1	1	7.25E-10	1	Ectoderm	Ranbp1
5.24E-14	0.176043916	0.935	0.895	8.59E-10	1	Ectoderm	Asf1a
5.67E-14	0.228264903	0.975	0.943	9.30E-10	1	Ectoderm	Ppid
5.98E-14	0.243634654	0.523	0.362	9.81E-10	1	Ectoderm	Flywch2
7.18E-14	0.215162295	0.982	0.975	1.18E-09	1	Ectoderm	Cct4
7.44E-14	0.26791641	0.582	0.418	1.22E-09	1	Ectoderm	Ccdc28b
8.21E-14	0.220648947	0.324	0.16	1.35E-09	1	Ectoderm	1700013H16Rik
8.47E-14	0.106611777	1	1	1.39E-09	1	Ectoderm	Eef1b2
9.43E-14	0.248686667	0.907	0.837	1.55E-09	1	Ectoderm	Hells
1.05E-13	0.191737726	0.983	0.963	1.71E-09	1	Ectoderm	Mdh1
1.14E-13	0.19275382	0.282	0.148	1.87E-09	1	Ectoderm	Fuom
1.19E-13	0.25126563	0.441	0.274	1.94E-09	1	Ectoderm	Ypel1
1.19E-13	0.133581879	1	0.998	1.95E-09	1	Ectoderm	Nudc
1.27E-13	0.172442572	0.959	0.929	2.08E-09	1	Ectoderm	Ddx18
1.32E-13	0.213667369	0.298	0.154	2.17E-09	1	Ectoderm	Gatsl2
1.35E-13	0.225184758	0.993	0.983	2.21E-09	1	Ectoderm	Ppa1
1.49E-13	0.238112511	0.442	0.295	2.44E-09	1	Ectoderm	Jund
1.63E-13	0.19397816	0.295	0.151	2.67E-09	1	Ectoderm	1700019D03Rik
1.72E-13	0.261419978	0.847	0.694	2.81E-09	1	Ectoderm	Mycn
1.78E-13	0.066479933	1	1	2.92E-09	1	Ectoderm	Rpl14
1.93E-13	0.266077651	0.307	0.199	3.16E-09	1	Ectoderm	Olfr889
2.06E-13	0.203728599	0.999	0.995	3.38E-09	1	Ectoderm	Nudt21
2.13E-13	0.142829278	0.182	0.085	3.50E-09	1	Ectoderm	Ldhc
2.18E-13	0.214749061	0.915	0.853	3.58E-09	1	Ectoderm	E2f4
2.23E-13	0.202771297	0.999	0.998	3.65E-09	1	Ectoderm	Tuba1b
2.25E-13	0.157629622	0.999	0.997	3.68E-09	1	Ectoderm	Psmb5
2.26E-13	0.154083345	0.992	0.989	3.70E-09	1	Ectoderm	Fbl
2.37E-13	0.104154891	1	1	3.89E-09	1	Ectoderm	Rpl3
2.40E-13	0.266406909	0.741	0.598	3.93E-09	1	Ectoderm	Gltp
2.55E-13	0.138201548	0.34	0.237	4.18E-09	1	Ectoderm	Bphl
2.76E-13	0.22189743	0.997	0.981	4.53E-09	1	Ectoderm	Ddx39
3.77E-13	0.136884525	1	1	6.17E-09	1	Ectoderm	Eef1g
4.11E-13	0.150605074	0.232	0.123	6.74E-09	1	Ectoderm	Tst
4.64E-13	0.264605035	0.791	0.667	7.60E-09	1	Ectoderm	Zcchc3
4.92E-13	0.225415569	0.398	0.249	8.06E-09	1	Ectoderm	Tmem121
5.01E-13	0.139810227	1	1	8.22E-09	1	Ectoderm	Ptma
6.50E-13	0.241469795	0.57	0.404	1.06E-08	1	Ectoderm	Cdca7l
7.36E-13	0.258276627	0.631	0.469	1.21E-08	1	Ectoderm	Msantd3
7.74E-13	0.185926139	0.996	0.991	1.27E-08	1	Ectoderm	Emg1
7.92E-13	0.171992289	1	0.947	1.30E-08	1	Ectoderm	Bex1
8.45E-13	0.18196921	0.994	0.981	1.38E-08	1	Ectoderm	Impdh2
8.51E-13	0.166929849	0.214	0.102	1.40E-08	1	Ectoderm	Zfhx2
9.95E-13	0.183236791	0.984	0.968	1.63E-08	1	Ectoderm	Uqcrc1
1.10E-12	0.25195919	0.938	0.883	1.81E-08	1	Ectoderm	Hnrnph3
1.11E-12	0.147205649	0.24	0.136	1.82E-08	1	Ectoderm	Rab39b
1.16E-12	0.137399468	0.748	0.554	1.89E-08	1	Ectoderm	Gcat
1.17E-12	0.145177773	0.191	0.09	1.92E-08	1	Ectoderm	Pbx4
1.23E-12	0.191028529	0.241	0.109	2.02E-08	1	Ectoderm	Pgap1
1.30E-12	0.21575296	0.513	0.372	2.13E-08	1	Ectoderm	Mfap2
1.45E-12	0.16411082	0.914	0.869	2.37E-08	1	Ectoderm	Tmem126a
1.47E-12	0.325005633	0.802	0.668	2.42E-08	1	Ectoderm	Kdm5b
1.58E-12	0.262292599	0.659	0.522	2.59E-08	1	Ectoderm	Pspc1
1.72E-12	0.1479023	0.311	0.202	2.82E-08	1	Ectoderm	Ank2
1.91E-12	0.216285805	0.95	0.846	3.13E-08	1	Ectoderm	Sox11
2.03E-12	0.121988783	0.175	0.087	3.33E-08	1	Ectoderm	Klc3
2.14E-12	0.229183269	0.924	0.857	3.51E-08	1	Ectoderm	Cops3
2.30E-12	0.173424635	0.992	0.97	3.78E-08	1	Ectoderm	Psmc6
2.33E-12	0.152599564	0.221	0.125	3.81E-08	1	Ectoderm	Acsl4
2.49E-12	0.169735913	0.186	0.07	4.08E-08	1	Ectoderm	Usp44
2.57E-12	0.076723554	1	1	4.21E-08	1	Ectoderm	Rps9
2.72E-12	0.145649418	0.248	0.137	4.45E-08	1	Ectoderm	Bspry
2.76E-12	0.182028927	0.99	0.983	4.52E-08	1	Ectoderm	Cct3
2.93E-12	0.175514183	0.302	0.166	4.81E-08	1	Ectoderm	Gap43
3.20E-12	0.196121478	0.976	0.967	5.24E-08	1	Ectoderm	Cct8
3.26E-12	0.168095548	0.528	0.364	5.34E-08	1	Ectoderm	Rbm38
3.75E-12	0.127409217	0.333	0.234	6.15E-08	1	Ectoderm	Sall1
4.07E-12	0.236530508	0.903	0.816	6.68E-08	1	Ectoderm	Seh1l
4.49E-12	0.160366554	0.322	0.221	7.36E-08	1	Ectoderm	Arhgdig
5.74E-12	0.366526998	0.408	0.246	9.41E-08	1	Ectoderm	Foxb1
5.99E-12	0.161289497	1	0.999	9.83E-08	1	Ectoderm	Eif3k
6.02E-12	0.157420438	0.343	0.228	9.87E-08	1	Ectoderm	Mdfi
6.09E-12	0.116294735	0.852	0.757	9.99E-08	1	Ectoderm	Gsto1
6.44E-12	0.234002255	0.81	0.713	1.06E-07	1	Ectoderm	Dcps
6.52E-12	0.202767685	0.969	0.939	1.07E-07	1	Ectoderm	Srpk1
7.07E-12	0.303112914	0.892	0.805	1.16E-07	1	Ectoderm	Nup43
7.24E-12	0.253223759	0.439	0.285	1.19E-07	1	Ectoderm	Armcx1
8.17E-12	0.153433898	0.268	0.153	1.34E-07	1	Ectoderm	Esrp1
8.43E-12	0.103865325	1	1	1.38E-07	1	Ectoderm	Rps10
8.45E-12	0.137460053	1	1	1.39E-07	1	Ectoderm	Sumo2
8.85E-12	0.208061162	0.916	0.864	1.45E-07	1	Ectoderm	Mcm3
9.10E-12	0.17019004	0.999	0.994	1.49E-07	1	Ectoderm	Glrx3
9.43E-12	0.192576053	0.365	0.234	1.55E-07	1	Ectoderm	Zfp219
9.56E-12	0.108348969	0.268	0.185	1.57E-07	1	Ectoderm	Tmc4
9.64E-12	0.161000289	0.259	0.147	1.58E-07	1	Ectoderm	Pnma2
1.08E-11	0.269649739	0.769	0.622	1.78E-07	1	Ectoderm	Plin3
1.10E-11	0.298454113	0.547	0.356	1.81E-07	1	Ectoderm	Pak1
1.26E-11	0.19147608	0.882	0.822	2.07E-07	1	Ectoderm	Dnajc7
1.34E-11	0.2198036	0.98	0.962	2.20E-07	1	Ectoderm	Psmd11
1.72E-11	0.165985985	0.999	0.996	2.82E-07	1	Ectoderm	Stmn1
1.79E-11	0.277223504	0.712	0.582	2.94E-07	1	Ectoderm	Msh2
1.89E-11	0.205244707	0.407	0.285	3.09E-07	1	Ectoderm	Mpst
1.94E-11	0.168620426	0.976	0.963	3.18E-07	1	Ectoderm	Sdhb
2.07E-11	0.194421333	0.995	0.997	3.40E-07	1	Ectoderm	G3bp1
2.14E-11	0.259989723	0.658	0.527	3.51E-07	1	Ectoderm	Hirip3
2.28E-11	0.213367823	0.278	0.124	3.74E-07	1	Ectoderm	Thy1
2.31E-11	0.174362678	0.995	0.99	3.79E-07	1	Ectoderm	C1qbp
2.39E-11	0.139781772	0.189	0.086	3.91E-07	1	Ectoderm	Arhgef15
3.06E-11	0.286332816	0.545	0.351	5.02E-07	1	Ectoderm	Ina
3.09E-11	0.193122478	0.894	0.842	5.06E-07	1	Ectoderm	Exosc3
3.25E-11	0.13885665	0.989	0.99	5.33E-07	1	Ectoderm	Mrpl28
3.40E-11	0.215725113	0.886	0.783	5.58E-07	1	Ectoderm	Ung
3.51E-11	0.156907549	0.423	0.294	5.76E-07	1	Ectoderm	Tubb2b
4.11E-11	0.222082513	0.63	0.505	6.74E-07	1	Ectoderm	Ptprf
4.85E-11	0.20732978	0.631	0.513	7.95E-07	1	Ectoderm	Zfp266
5.32E-11	0.230363547	0.639	0.505	8.73E-07	1	Ectoderm	Pmm1
5.40E-11	0.06177848	1	1	8.85E-07	1	Ectoderm	Rpl21
5.52E-11	0.176398223	0.846	0.77	9.04E-07	1	Ectoderm	Rfc4
5.59E-11	0.190641252	0.993	0.977	9.16E-07	1	Ectoderm	Mrpl34
5.64E-11	0.154125642	1	0.996	9.25E-07	1	Ectoderm	Ppp1cc
6.08E-11	0.229444628	0.906	0.85	9.97E-07	1	Ectoderm	Mrps34
6.13E-11	0.10151549	1	1	1.01E-06	1	Ectoderm	Ran
6.40E-11	0.181745323	0.371	0.246	1.05E-06	1	Ectoderm	Kif5c
6.43E-11	0.163454769	0.252	0.141	1.05E-06	1	Ectoderm	Bbc3
6.50E-11	0.182426321	0.369	0.236	1.07E-06	1	Ectoderm	Akap12
6.71E-11	0.151931326	0.999	0.995	1.10E-06	1	Ectoderm	Ndufa12
6.98E-11	0.175542231	0.414	0.304	1.14E-06	1	Ectoderm	3110009E18Rik
7.01E-11	0.119046424	0.328	0.197	1.15E-06	1	Ectoderm	Mgst1
7.28E-11	0.183568012	0.991	0.979	1.19E-06	1	Ectoderm	Uchl3
7.47E-11	0.193548256	0.207	0.083	1.23E-06	1	Ectoderm	Prune2
8.09E-11	0.173016245	0.317	0.197	1.33E-06	1	Ectoderm	Lockd
9.03E-11	0.087100446	0.55	0.423	1.48E-06	1	Ectoderm	Mid1ip1
9.19E-11	0.21282924	0.961	0.925	1.51E-06	1	Ectoderm	Polr1c
1.05E-10	0.217864432	0.469	0.32	1.71E-06	1	Ectoderm	Speg
1.17E-10	0.23947952	0.969	0.934	1.92E-06	1	Ectoderm	Exosc7
1.29E-10	0.157809982	0.201	0.09	2.12E-06	1	Ectoderm	Prelid3a
1.34E-10	0.081808906	1	1	2.20E-06	1	Ectoderm	Rpl10a
1.37E-10	0.183093821	0.995	0.982	2.25E-06	1	Ectoderm	Ddx39b
1.44E-10	0.198685527	0.611	0.513	2.36E-06	1	Ectoderm	Nr6a1
1.49E-10	0.196357231	0.976	0.959	2.45E-06	1	Ectoderm	Ccdc58
1.57E-10	0.157505907	0.208	0.099	2.58E-06	1	Ectoderm	Zfp467
1.91E-10	0.216893065	0.677	0.549	3.14E-06	1	Ectoderm	Haus1
2.03E-10	0.195553477	0.437	0.304	3.32E-06	1	Ectoderm	Sqle
2.05E-10	0.292057928	0.806	0.693	3.36E-06	1	Ectoderm	Aen
2.05E-10	0.183087202	0.889	0.83	3.37E-06	1	Ectoderm	Psmg1
2.08E-10	0.223798243	0.994	0.985	3.42E-06	1	Ectoderm	Pa2g4
2.14E-10	0.188823722	0.993	0.982	3.51E-06	1	Ectoderm	Eif3g
2.17E-10	0.21474948	0.662	0.546	3.56E-06	1	Ectoderm	Ahsa2
2.21E-10	0.20260556	0.971	0.938	3.62E-06	1	Ectoderm	Ppm1g
2.24E-10	0.139276989	0.994	0.982	3.67E-06	1	Ectoderm	Snx5
2.30E-10	0.171106024	0.226	0.109	3.77E-06	1	Ectoderm	Igsf9b
2.49E-10	0.193919529	0.962	0.938	4.09E-06	1	Ectoderm	Csnk2b
2.53E-10	0.233734973	0.938	0.878	4.15E-06	1	Ectoderm	Mcm5
2.58E-10	0.145749833	0.88	0.833	4.23E-06	1	Ectoderm	Prpsap1
2.61E-10	0.164072058	1	1	4.28E-06	1	Ectoderm	Nap1l1
2.80E-10	0.158876843	0.244	0.128	4.60E-06	1	Ectoderm	Ccdc92
2.85E-10	0.152094123	0.51	0.413	4.68E-06	1	Ectoderm	Mnd1
2.88E-10	0.219043364	0.906	0.836	4.72E-06	1	Ectoderm	Rpa2
2.90E-10	0.111762487	0.169	0.093	4.76E-06	1	Ectoderm	Them6
3.07E-10	0.161752253	0.487	0.397	5.04E-06	1	Ectoderm	Zfp553
3.17E-10	0.207286006	0.982	0.97	5.20E-06	1	Ectoderm	Eif3m
3.61E-10	0.248364437	0.535	0.397	5.91E-06	1	Ectoderm	Msh6
3.88E-10	0.157108145	0.685	0.602	6.36E-06	1	Ectoderm	Wdr46
4.11E-10	0.065453214	0.172	0.084	6.74E-06	1	Ectoderm	Rsph1
4.47E-10	0.085208835	1	1	7.33E-06	1	Ectoderm	Rps13
4.50E-10	0.147534395	0.987	0.96	7.37E-06	1	Ectoderm	Spc24
5.05E-10	0.141250716	0.83	0.735	8.27E-06	1	Ectoderm	Sox4
5.31E-10	0.193081895	0.619	0.511	8.71E-06	1	Ectoderm	Nif3l1
5.89E-10	0.209168233	0.755	0.652	9.66E-06	1	Ectoderm	Rnaseh2a
6.04E-10	0.137245635	0.266	0.17	9.91E-06	1	Ectoderm	Txlng
6.15E-10	0.1591673	0.21	0.102	1.01E-05	1	Ectoderm	Map7d2
6.23E-10	0.183722238	0.722	0.625	1.02E-05	1	Ectoderm	Got1
7.19E-10	0.194367796	0.453	0.329	1.18E-05	1	Ectoderm	Apbb1
7.37E-10	0.175626639	0.981	0.967	1.21E-05	1	Ectoderm	Psmc4
8.38E-10	0.144418069	0.195	0.098	1.37E-05	1	Ectoderm	Usp28
8.95E-10	0.133902276	0.922	0.889	1.47E-05	1	Ectoderm	Rexo2
9.39E-10	0.174455115	0.385	0.268	1.54E-05	1	Ectoderm	Scrn2
9.85E-10	0.142343173	0.999	0.997	1.61E-05	1	Ectoderm	Srsf7
9.99E-10	0.192697971	0.687	0.559	1.64E-05	1	Ectoderm	Dbn1
1.05E-09	0.169771786	0.939	0.906	1.73E-05	1	Ectoderm	Clpp
1.05E-09	0.151794346	0.408	0.297	1.73E-05	1	Ectoderm	Slc25a33
1.09E-09	0.170572959	0.994	0.985	1.78E-05	1	Ectoderm	Cct7
1.12E-09	0.114975071	0.184	0.107	1.84E-05	1	Ectoderm	Ston2
1.22E-09	0.192120272	0.935	0.892	2.00E-05	1	Ectoderm	Ola1
1.33E-09	0.184470007	0.963	0.935	2.18E-05	1	Ectoderm	Rbmxl1
1.37E-09	0.087681434	0.267	0.202	2.25E-05	1	Ectoderm	Rad51d
1.47E-09	0.16688245	0.846	0.789	2.41E-05	1	Ectoderm	Mrpl45
1.71E-09	0.218519359	0.37	0.226	2.80E-05	1	Ectoderm	Clip3
1.76E-09	0.158256813	0.832	0.784	2.89E-05	1	Ectoderm	Tprgl
1.81E-09	0.128863137	0.994	0.984	2.97E-05	1	Ectoderm	Tecr
1.85E-09	0.109636861	0.998	0.998	3.03E-05	1	Ectoderm	Psma3
1.96E-09	0.224395865	0.961	0.93	3.22E-05	1	Ectoderm	Ccnb1
2.01E-09	0.189724026	0.493	0.374	3.30E-05	1	Ectoderm	Atf7ip
2.22E-09	0.179480472	0.941	0.905	3.64E-05	1	Ectoderm	1810037I17Rik
2.24E-09	0.106825187	0.99	0.984	3.66E-05	1	Ectoderm	Erh
2.52E-09	0.207216713	0.519	0.388	4.13E-05	1	Ectoderm	Hspbap1
2.78E-09	0.181138597	0.941	0.912	4.56E-05	1	Ectoderm	Nsmce4a
2.92E-09	0.158082473	0.275	0.166	4.79E-05	1	Ectoderm	Dhrs7
3.00E-09	0.136578339	0.905	0.872	4.91E-05	1	Ectoderm	Gtf3c6
3.02E-09	0.2238571	0.463	0.313	4.95E-05	1	Ectoderm	Cxadr
3.16E-09	0.157629652	0.22	0.109	5.18E-05	1	Ectoderm	Gdap1l1
3.55E-09	0.140060489	0.24	0.133	5.82E-05	1	Ectoderm	Zcchc18
3.58E-09	0.163915754	0.898	0.855	5.87E-05	1	Ectoderm	Sltm
3.70E-09	0.176200797	0.976	0.952	6.07E-05	1	Ectoderm	Taldo1
3.77E-09	0.201649128	0.965	0.935	6.19E-05	1	Ectoderm	Gtpbp4
3.79E-09	0.103230516	1	1	6.21E-05	1	Ectoderm	Eif1
4.05E-09	0.166206007	0.512	0.411	6.64E-05	1	Ectoderm	Xrcc6
4.54E-09	0.151773855	0.32	0.22	7.45E-05	1	Ectoderm	H2-Ke6
4.59E-09	0.130802397	0.26	0.149	7.53E-05	1	Ectoderm	Nptx2
4.81E-09	0.056635782	0.6	0.52	7.89E-05	1	Ectoderm	Pigyl
4.92E-09	0.171683275	0.409	0.294	8.07E-05	1	Ectoderm	Stxbp6
5.34E-09	0.114294238	0.337	0.252	8.75E-05	1	Ectoderm	Ucp2
5.43E-09	0.143779386	0.434	0.338	8.90E-05	1	Ectoderm	Haus2
5.97E-09	0.213193164	0.849	0.752	9.79E-05	1	Ectoderm	Nup37
6.28E-09	0.164269266	0.517	0.418	0.000103018	1	Ectoderm	Pola2
7.04E-09	0.163644723	0.954	0.92	0.000115388	1	Ectoderm	Rbbp4
7.04E-09	0.20005177	0.524	0.391	0.000115475	1	Ectoderm	Tmem237
7.42E-09	0.083157508	0.236	0.177	0.000121679	1	Ectoderm	Nav1
7.54E-09	0.178482468	0.955	0.921	0.00012357	1	Ectoderm	Thoc3
9.16E-09	0.135803219	0.405	0.31	0.000150202	1	Ectoderm	Poc1a
9.32E-09	0.13384819	0.918	0.89	0.0001528	1	Ectoderm	Hpf1
1.07E-08	0.161907711	0.324	0.219	0.000174967	1	Ectoderm	Msrb2
1.08E-08	0.203292612	0.694	0.585	0.000177294	1	Ectoderm	Spop
1.17E-08	0.144213595	0.996	0.995	0.000191622	1	Ectoderm	Aldoa
1.19E-08	0.168600748	0.942	0.907	0.000195071	1	Ectoderm	Psmc1
1.19E-08	0.133571401	0.251	0.137	0.000195087	1	Ectoderm	Lima1
1.24E-08	0.127363247	0.258	0.17	0.000202582	1	Ectoderm	Hook1
1.32E-08	0.150522736	0.272	0.168	0.000216322	1	Ectoderm	Klhl7
1.41E-08	0.139688485	0.999	0.996	0.000230652	1	Ectoderm	Banf1
1.50E-08	0.085547617	1	0.995	0.000246247	1	Ectoderm	H2afv
1.51E-08	0.167090274	0.917	0.856	0.000247491	1	Ectoderm	Sall4
1.56E-08	0.138851372	0.265	0.171	0.000256042	1	Ectoderm	Bend3
1.58E-08	0.196354922	0.95	0.917	0.000258518	1	Ectoderm	Ddx46
1.58E-08	0.188701571	0.806	0.722	0.000259333	1	Ectoderm	Exosc2
1.63E-08	0.130638488	0.306	0.206	0.000267269	1	Ectoderm	Plpp3
1.68E-08	0.192271558	1	1	0.000276157	1	Ectoderm	Cox7c
1.73E-08	0.171289108	0.737	0.648	0.000283646	1	Ectoderm	Gpn1
1.76E-08	0.166109585	0.965	0.939	0.000287906	1	Ectoderm	Gnl3
1.81E-08	0.169457521	0.863	0.814	0.00029726	1	Ectoderm	Mrpl24
1.90E-08	0.128068559	0.801	0.745	0.000311525	1	Ectoderm	Znhit1
1.91E-08	0.15813275	0.19	0.084	0.000312344	1	Ectoderm	Armcx6
1.91E-08	0.159273061	0.999	0.998	0.000312713	1	Ectoderm	Nt5dc2
1.91E-08	0.200692702	0.912	0.856	0.000313322	1	Ectoderm	Gars
1.93E-08	0.148680321	0.962	0.936	0.000317058	1	Ectoderm	Psmd6
1.94E-08	0.111034075	0.168	0.089	0.000318599	1	Ectoderm	Ankrd9
1.99E-08	0.146898394	0.912	0.885	0.000326224	1	Ectoderm	Nabp2
2.05E-08	0.151226216	0.996	0.99	0.00033584	1	Ectoderm	Cyc1
2.08E-08	0.152186326	0.925	0.885	0.000340471	1	Ectoderm	Polr3k
2.09E-08	0.186770435	0.994	0.981	0.000343327	1	Ectoderm	Sf3b2
2.18E-08	0.176476292	0.459	0.339	0.0003581	1	Ectoderm	Ccng1
2.19E-08	0.167337939	0.415	0.297	0.000359307	1	Ectoderm	Clpb
2.32E-08	0.176034461	0.3	0.178	0.00037984	1	Ectoderm	Thbs3
2.39E-08	0.112002076	0.242	0.157	0.000392565	1	Ectoderm	Satb1
2.46E-08	0.089875866	0.558	0.498	0.000403645	1	Ectoderm	Zbtb8os
2.51E-08	0.205604904	0.679	0.559	0.000410768	1	Ectoderm	Utp4
2.84E-08	0.126157768	1	0.998	0.000466195	1	Ectoderm	Mdk
3.05E-08	0.117421703	0.954	0.938	0.000500271	1	Ectoderm	Pmf1
3.12E-08	0.162310856	0.321	0.215	0.000511609	1	Ectoderm	Tmem106c
3.25E-08	0.155193948	0.436	0.33	0.000532024	1	Ectoderm	Ggct
3.42E-08	0.211309782	0.77	0.671	0.000561422	1	Ectoderm	Ngdn
3.50E-08	0.123866934	0.222	0.127	0.00057313	1	Ectoderm	Npdc1
3.61E-08	0.146430954	1	1	0.000591244	1	Ectoderm	Hnrnpa2b1
3.65E-08	0.147234108	0.254	0.153	0.000598262	1	Ectoderm	Igsf8
3.70E-08	0.151654634	0.845	0.791	0.000607124	1	Ectoderm	Txnrd1
3.88E-08	0.125626158	0.172	0.087	0.000635468	1	Ectoderm	Tmem100
4.02E-08	0.109163568	0.183	0.105	0.000659573	1	Ectoderm	Cacng8
4.09E-08	0.147561199	0.913	0.871	0.000670707	1	Ectoderm	Fcf1
4.36E-08	0.15307081	0.558	0.456	0.000714629	1	Ectoderm	Ube2t
4.83E-08	0.13712572	0.241	0.148	0.000791468	1	Ectoderm	Zscan10
5.15E-08	0.097343232	0.847	0.787	0.000843845	1	Ectoderm	Arl3
5.19E-08	0.128240676	0.993	0.988	0.000851383	1	Ectoderm	Psmb4
5.20E-08	0.05917581	1	1	0.000852851	1	Ectoderm	Rpl8
5.77E-08	0.21278517	0.896	0.829	0.000945902	1	Ectoderm	Mcm2
5.77E-08	0.12872123	0.93	0.9	0.000946082	1	Ectoderm	Nxt1
6.03E-08	0.12355498	0.227	0.135	0.000988581	1	Ectoderm	Pcdh1
6.39E-08	0.077401795	0.263	0.213	0.001047335	1	Ectoderm	Fbrsl1
6.40E-08	0.167188386	0.661	0.566	0.00104962	1	Ectoderm	Pcgf6
6.53E-08	0.145754423	0.264	0.157	0.001070727	1	Ectoderm	Smagp
6.73E-08	0.158900967	0.675	0.583	0.001102917	1	Ectoderm	Ppat
6.96E-08	0.140221573	0.528	0.44	0.001141634	1	Ectoderm	Zfand1
7.31E-08	0.093538149	0.199	0.138	0.001198613	1	Ectoderm	Tfb1m
7.46E-08	0.070190984	0.181	0.132	0.001222499	1	Ectoderm	Tcfl5
7.82E-08	0.195698084	0.562	0.463	0.001281806	1	Ectoderm	Zfp36l2
7.91E-08	0.183036304	0.428	0.309	0.001296135	1	Ectoderm	Fancl
7.93E-08	0.168959746	0.996	0.996	0.001300124	1	Ectoderm	Hspa8
7.97E-08	0.144839579	0.325	0.239	0.001306693	1	Ectoderm	Wdr76
8.01E-08	0.213174262	0.938	0.906	0.001312937	1	Ectoderm	Mcm7
8.17E-08	0.110786797	0.995	0.99	0.00133939	1	Ectoderm	Timm8b
8.26E-08	0.130712978	0.478	0.396	0.001354419	1	Ectoderm	Inip
8.56E-08	0.140241937	0.995	0.993	0.00140317	1	Ectoderm	Cct2
8.71E-08	0.164581207	0.498	0.382	0.001428362	1	Ectoderm	Ppp2r3c
8.94E-08	0.1630232	0.993	0.984	0.001464666	1	Ectoderm	Sae1
9.62E-08	0.121014402	0.754	0.685	0.001577158	1	Ectoderm	Mphosph10
1.01E-07	0.192916574	0.656	0.542	0.001657829	1	Ectoderm	Flywch1
1.01E-07	0.147161018	0.713	0.645	0.001658724	1	Ectoderm	Bptf
1.02E-07	0.08821261	0.25	0.192	0.00166398	1	Ectoderm	Supt3
1.05E-07	0.141585262	0.262	0.158	0.001724601	1	Ectoderm	Wdr31
1.07E-07	0.225010576	0.689	0.586	0.001753564	1	Ectoderm	Dtd1
1.07E-07	0.132172212	0.987	0.981	0.001755318	1	Ectoderm	Psma6
1.14E-07	0.190349779	0.778	0.698	0.0018626	1	Ectoderm	Pnrc2
1.19E-07	0.103215968	0.957	0.948	0.001942572	1	Ectoderm	Ndufs3
1.19E-07	0.140587764	0.456	0.372	0.001956554	1	Ectoderm	1500011B03Rik
1.20E-07	0.112794375	0.998	0.997	0.001963813	1	Ectoderm	Psmb3
1.22E-07	0.149048135	0.972	0.969	0.001994789	1	Ectoderm	Rnf187
1.22E-07	0.103841832	0.998	0.994	0.002005237	1	Ectoderm	Psmb7
1.28E-07	0.06704612	1	1	0.00209867	1	Ectoderm	Rpl23
1.31E-07	0.174044689	0.635	0.531	0.002149743	1	Ectoderm	Fdps
1.36E-07	0.11109559	0.253	0.175	0.002231395	1	Ectoderm	Zmat3
1.37E-07	0.179566246	0.892	0.816	0.002253802	1	Ectoderm	Gja1
1.46E-07	0.161960667	0.577	0.484	0.002390297	1	Ectoderm	Alkbh7
1.46E-07	0.14222285	0.324	0.229	0.002398506	1	Ectoderm	Arrb2
1.50E-07	0.142784216	0.98	0.969	0.002459342	1	Ectoderm	Mrpl21
1.60E-07	0.14742826	0.827	0.766	0.002625707	1	Ectoderm	Gtf3a
1.62E-07	0.103828804	0.995	0.992	0.002654205	1	Ectoderm	Sf3b6
1.63E-07	0.173413579	0.682	0.583	0.002676177	1	Ectoderm	Cenpk
1.68E-07	0.190794736	0.957	0.923	0.002746623	1	Ectoderm	Tkt
1.72E-07	0.225029318	0.825	0.742	0.002819312	1	Ectoderm	Osgep
1.74E-07	0.185486479	0.426	0.312	0.002857134	1	Ectoderm	Idi1
1.84E-07	0.136279302	0.999	0.998	0.003012345	1	Ectoderm	Pgk1
1.89E-07	0.152275817	0.839	0.798	0.003091849	1	Ectoderm	Rfc5
1.90E-07	0.169391155	0.885	0.829	0.003119089	1	Ectoderm	Rpf2
1.95E-07	0.153848057	0.407	0.307	0.003195838	1	Ectoderm	Vangl2
2.18E-07	0.15294883	0.34	0.244	0.003565899	1	Ectoderm	Fat1
2.20E-07	0.101416636	0.304	0.234	0.003601117	1	Ectoderm	Chek2
2.21E-07	0.167215422	0.528	0.417	0.003621851	1	Ectoderm	Mrps27
2.30E-07	0.188801185	0.642	0.519	0.003766455	1	Ectoderm	Zfp422
2.41E-07	0.199175457	0.749	0.659	0.003955168	1	Ectoderm	Rfc3
2.43E-07	0.147123312	0.833	0.776	0.003990881	1	Ectoderm	Twistnb
2.45E-07	0.06193943	0.556	0.488	0.004009026	1	Ectoderm	Rcn3
2.51E-07	0.119307034	0.262	0.173	0.004117385	1	Ectoderm	Cacnb3
2.62E-07	0.146041487	0.999	0.999	0.004290269	1	Ectoderm	Hnrnpc
2.63E-07	0.084498063	0.173	0.115	0.004317349	1	Ectoderm	Prr7
2.68E-07	0.090798601	0.443	0.355	0.004386967	1	Ectoderm	Cdc42ep5
2.69E-07	0.131949645	0.2	0.107	0.004406575	1	Ectoderm	Atp6v0e2
2.69E-07	0.347610503	0.34	0.242	0.004415535	1	Ectoderm	Gm13075
2.74E-07	0.135811103	0.973	0.958	0.004485244	1	Ectoderm	Acin1
2.76E-07	0.15263964	0.702	0.611	0.004518261	1	Ectoderm	Pold3
2.94E-07	0.134542057	0.522	0.421	0.004826559	1	Ectoderm	Ptbp2
2.98E-07	0.132502455	0.592	0.506	0.004887077	1	Ectoderm	Cenpm
3.06E-07	0.166950987	0.959	0.926	0.00502261	1	Ectoderm	Eif4a3
3.17E-07	0.038551496	0.698	0.563	0.005190609	1	Ectoderm	Fam213a
3.20E-07	0.066648772	0.997	0.993	0.005245421	1	Ectoderm	Eif6
3.24E-07	0.085654457	0.267	0.207	0.005303225	1	Ectoderm	Prkcz
3.30E-07	0.091136118	0.305	0.236	0.005416828	1	Ectoderm	Clip1
3.33E-07	0.122635208	0.245	0.161	0.005453765	1	Ectoderm	AU020206
3.36E-07	0.136043344	0.977	0.956	0.005502059	1	Ectoderm	Mrto4
3.54E-07	0.133039838	0.539	0.448	0.005806804	1	Ectoderm	2700097O09Rik
3.55E-07	0.155245963	0.456	0.349	0.005816396	1	Ectoderm	Fdft1
3.75E-07	0.157637822	0.341	0.234	0.006145205	1	Ectoderm	Sdc2
3.76E-07	0.105708312	0.506	0.444	0.006165945	1	Ectoderm	Nle1
3.77E-07	0.031204753	1	0.972	0.00617355	1	Ectoderm	Cd24a
3.82E-07	0.138052575	0.456	0.363	0.00626831	1	Ectoderm	Mpi
3.83E-07	0.152350147	0.902	0.858	0.006283107	1	Ectoderm	Phax
3.83E-07	0.221115125	0.393	0.26	0.006284275	1	Ectoderm	Lsm14b
3.83E-07	0.007540815	0.209	0.141	0.006285249	1	Ectoderm	Lrp2
3.94E-07	0.125159877	0.417	0.324	0.006458139	1	Ectoderm	Coil
3.94E-07	0.132180028	0.98	0.958	0.006462426	1	Ectoderm	Glo1
4.16E-07	0.129677395	1	0.999	0.006814194	1	Ectoderm	U2af1
4.43E-07	0.15187301	0.893	0.851	0.007269652	1	Ectoderm	Cdc123
4.44E-07	0.213287526	0.814	0.726	0.007280341	1	Ectoderm	Rad51
4.47E-07	0.085919845	0.167	0.102	0.007333719	1	Ectoderm	Tmem131l
4.57E-07	0.143726445	1	0.999	0.007485277	1	Ectoderm	Eif4a1
4.61E-07	0.165243232	0.556	0.437	0.007553178	1	Ectoderm	Rab3ip
4.75E-07	0.093738852	0.791	0.754	0.007779044	1	Ectoderm	Mplkip
4.79E-07	0.146419271	0.58	0.494	0.007853598	1	Ectoderm	Ajuba
4.95E-07	0.124188981	0.186	0.09	0.008119718	1	Ectoderm	Map1a
5.01E-07	0.139527872	0.374	0.259	0.008205235	1	Ectoderm	Rgma
5.06E-07	0.129554098	1	0.998	0.008293049	1	Ectoderm	Mrpl18
5.29E-07	0.150596117	0.554	0.453	0.008667943	1	Ectoderm	Ide
5.41E-07	0.106138938	0.348	0.267	0.008863133	1	Ectoderm	Macrod2
5.49E-07	0.134476502	0.999	0.997	0.008998846	1	Ectoderm	Dek
5.55E-07	0.111704386	0.906	0.878	0.009099422	1	Ectoderm	Tsg101
5.81E-07	0.175676238	0.989	0.961	0.009528246	1	Ectoderm	Anp32e
5.98E-07	0.159823424	0.978	0.961	0.009795146	1	Ectoderm	Luc7l3
6.43E-07	0.101752225	0.206	0.135	0.01053387	1	Ectoderm	Syne2
6.74E-07	0.079534337	1	1	0.011040527	1	Ectoderm	Naca
6.85E-07	0.169932637	0.724	0.621	0.011235572	1	Ectoderm	Rnmt
6.90E-07	0.162662665	0.789	0.703	0.011315561	1	Ectoderm	Taf7
7.54E-07	0.073361465	0.219	0.162	0.012351907	1	Ectoderm	Ank3
7.88E-07	0.160494716	0.423	0.311	0.012918983	1	Ectoderm	Tfap4
8.07E-07	0.035015832	0.295	0.256	0.013232819	1	Ectoderm	Anxa11
8.07E-07	0.165407652	0.63	0.535	0.013233898	1	Ectoderm	Trappc13
8.10E-07	0.153659063	0.958	0.931	0.013278298	1	Ectoderm	Psmd12
8.32E-07	0.161704408	0.996	0.998	0.01363423	1	Ectoderm	Malat1
8.35E-07	0.149650647	0.937	0.907	0.013693365	1	Ectoderm	Ddx24
8.50E-07	0.101631634	0.633	0.56	0.013928189	1	Ectoderm	Strbp
8.62E-07	0.107175816	0.554	0.491	0.014136014	1	Ectoderm	Tpgs1
8.65E-07	0.092276566	0.998	0.996	0.01418464	1	Ectoderm	Bcas2
9.18E-07	0.128456213	0.547	0.469	0.015052074	1	Ectoderm	Eif2d
9.34E-07	0.177624172	0.704	0.606	0.015308735	1	Ectoderm	Apoo
9.77E-07	0.086596276	1	0.999	0.016022593	1	Ectoderm	Atp5h
1.00E-06	0.104269898	0.234	0.156	0.016429035	1	Ectoderm	Igsf9
1.03E-06	0.137410666	0.67	0.578	0.016938931	1	Ectoderm	Ppif
1.03E-06	0.13752175	1	1	0.016955143	1	Ectoderm	Hnrnpa1
1.05E-06	0.159147107	0.467	0.36	0.017145403	1	Ectoderm	Mgme1
1.06E-06	0.132019441	0.871	0.822	0.017348644	1	Ectoderm	Ormdl2
1.10E-06	0.097541906	1	1	0.0180368	1	Ectoderm	Srsf3
1.11E-06	0.114868911	0.289	0.205	0.018251006	1	Ectoderm	Wrap73
1.12E-06	0.120087745	0.94	0.917	0.018305501	1	Ectoderm	Ube2e1
1.12E-06	0.113688466	0.21	0.129	0.018368063	1	Ectoderm	Creld1
1.13E-06	0.155837266	0.598	0.511	0.018556863	1	Ectoderm	Cox20
1.13E-06	0.211064557	0.838	0.754	0.018598329	1	Ectoderm	Umps
1.20E-06	0.128992011	0.993	0.987	0.019676994	1	Ectoderm	Ssb
1.20E-06	0.106047654	1	1	0.019707071	1	Ectoderm	Eef1a1
1.24E-06	0.182106876	0.54	0.431	0.020314036	1	Ectoderm	Ndufaf3
1.24E-06	0.213550562	0.677	0.56	0.020384232	1	Ectoderm	Cep57
1.25E-06	0.143163035	0.99	0.968	0.020518702	1	Ectoderm	Psmd4
1.27E-06	0.069534685	0.218	0.154	0.020808345	1	Ectoderm	Cntnap2
1.31E-06	0.135030294	0.252	0.159	0.021457055	1	Ectoderm	Elavl2
1.34E-06	0.194147639	0.526	0.396	0.022016853	1	Ectoderm	Tpm2
1.43E-06	0.046173984	1	1	0.023485495	1	Ectoderm	Rplp0
1.46E-06	0.211122383	0.827	0.749	0.023958623	1	Ectoderm	Rraga
1.50E-06	0.123506148	0.64	0.575	0.024632907	1	Ectoderm	Maf1
1.51E-06	0.15499961	0.386	0.257	0.024707433	1	Ectoderm	Prom1
1.52E-06	0.128477517	0.181	0.087	0.024882392	1	Ectoderm	St8sia3
1.57E-06	0.09291553	0.596	0.538	0.0256929	1	Ectoderm	Wdr4
1.61E-06	0.081097266	0.465	0.413	0.026383648	1	Ectoderm	2810006K23Rik
1.62E-06	0.108482029	0.724	0.669	0.026504573	1	Ectoderm	Tsfm
1.65E-06	0.107342994	0.421	0.314	0.026999837	1	Ectoderm	Crip1
1.65E-06	0.127273015	0.995	0.994	0.027034487	1	Ectoderm	Dnaja1
1.69E-06	0.12317058	0.464	0.379	0.027636546	1	Ectoderm	Twf2
1.70E-06	0.237905693	0.638	0.527	0.027851862	1	Ectoderm	Rif1
1.72E-06	0.110478359	0.232	0.159	0.028262708	1	Ectoderm	Gpr19
1.81E-06	0.114378739	1	0.996	0.029701603	1	Ectoderm	Paip2
1.82E-06	0.151966252	0.394	0.277	0.029830492	1	Ectoderm	Abhd8
1.84E-06	0.125835109	0.999	0.984	0.030223066	1	Ectoderm	Siva1
1.85E-06	0.152861366	0.967	0.939	0.030262164	1	Ectoderm	Cdc20
1.86E-06	0.154420538	0.994	0.987	0.030486857	1	Ectoderm	Eif2s1
1.89E-06	0.112449738	0.587	0.521	0.030949423	1	Ectoderm	Parp2
1.89E-06	0.139069339	0.553	0.475	0.031010755	1	Ectoderm	Bmyc
1.95E-06	0.115672262	0.994	0.973	0.031915125	1	Ectoderm	Dcakd
2.04E-06	0.190079231	0.878	0.828	0.033471698	1	Ectoderm	1810022K09Rik
2.08E-06	0.13974063	0.939	0.897	0.034137718	1	Ectoderm	Jpt2
2.18E-06	0.092346207	0.983	0.971	0.035726007	1	Ectoderm	Magoh
2.22E-06	0.127323716	0.995	0.987	0.036429174	1	Ectoderm	Snrpa1
2.26E-06	0.134632399	0.954	0.924	0.037031858	1	Ectoderm	Ndufs2
2.31E-06	0.083275346	0.992	0.982	0.037866556	1	Ectoderm	Psma5
2.39E-06	0.152491702	0.983	0.975	0.039256283	1	Ectoderm	Cct5
2.51E-06	0.112409199	0.168	0.092	0.041175391	1	Ectoderm	Ciart
2.54E-06	0.06742448	0.273	0.222	0.04162505	1	Ectoderm	Ears2
2.55E-06	0.096131959	0.231	0.164	0.04183839	1	Ectoderm	Syne4
2.62E-06	0.123762003	0.257	0.16	0.042931086	1	Ectoderm	Timp1
2.83E-06	0.153531835	0.453	0.348	0.046464757	1	Ectoderm	Slc1a5
2.91E-06	0.195911407	0.787	0.695	0.047766658	1	Ectoderm	Thop1
2.92E-06	0.120084472	0.58	0.521	0.047840193	1	Ectoderm	Lonp1
2.93E-06	0.079562221	0.276	0.221	0.048038167	1	Ectoderm	Lyplal1
2.95E-06	0.123465639	0.999	0.998	0.048310524	1	Ectoderm	Srrm2
2.97E-06	0.048950564	1	1	0.048712348	1	Ectoderm	Rpl9
3.11E-06	0.147255728	0.306	0.21	0.051059077	1	Ectoderm	Tet1
3.14E-06	0.13232847	0.758	0.684	0.051419804	1	Ectoderm	Mettl1
3.14E-06	0.098940971	0.461	0.389	0.051497724	1	Ectoderm	Fdx1
3.21E-06	0.154078792	0.958	0.939	0.05254986	1	Ectoderm	Eif3l
3.26E-06	0.05346469	1	1	0.05338826	1	Ectoderm	Rpl11
3.32E-06	0.160933894	0.531	0.43	0.054392663	1	Ectoderm	Timeless
3.45E-06	0.134785931	0.512	0.423	0.056583628	1	Ectoderm	Patz1
3.52E-06	0.162712712	0.822	0.773	0.057683475	1	Ectoderm	Bola1
3.53E-06	0.074346015	0.965	0.96	0.057937085	1	Ectoderm	Grpel1
3.56E-06	0.119515673	0.308	0.224	0.058378848	1	Ectoderm	Cdyl
3.58E-06	0.166327018	0.436	0.319	0.058711512	1	Ectoderm	Klf9
3.58E-06	0.135887315	0.894	0.848	0.058727683	1	Ectoderm	Samm50
3.61E-06	0.111078049	0.394	0.323	0.05924239	1	Ectoderm	Actr6
3.85E-06	0.149662547	0.868	0.823	0.063074603	1	Ectoderm	Rfc1
3.87E-06	0.113242349	0.975	0.957	0.063516136	1	Ectoderm	Snrpb2
3.96E-06	0.141201136	0.269	0.17	0.064891347	1	Ectoderm	Fam111a
3.97E-06	0.153006501	0.395	0.296	0.065151935	1	Ectoderm	G2e3
4.18E-06	0.098330605	0.18	0.111	0.068460118	1	Ectoderm	Chmp4c
4.23E-06	0.103130287	0.34	0.261	0.069387849	1	Ectoderm	Ccl27a
4.32E-06	0.083285073	0.212	0.155	0.070739915	1	Ectoderm	Stap2
4.36E-06	0.12687013	0.281	0.184	0.071403822	1	Ectoderm	Cntfr
4.37E-06	0.118683023	1	1	0.07167841	1	Ectoderm	Ybx1
4.59E-06	0.190863051	0.956	0.933	0.075236216	1	Ectoderm	Psmd14
4.64E-06	0.135981122	0.42	0.328	0.076089746	1	Ectoderm	Msi1
4.66E-06	0.111672905	0.89	0.862	0.076379174	1	Ectoderm	Fnta
4.72E-06	0.118221112	0.886	0.848	0.077396915	1	Ectoderm	Prpf38a
4.80E-06	0.147489633	1	1	0.078683609	1	Ectoderm	Tubb5
4.82E-06	0.200265058	0.777	0.7	0.078976018	1	Ectoderm	Plk1
4.82E-06	0.105264301	0.977	0.961	0.079068231	1	Ectoderm	Mrpl15
4.84E-06	0.128304142	0.923	0.897	0.079263709	1	Ectoderm	Uba2
5.00E-06	0.128884798	0.95	0.917	0.082018702	1	Ectoderm	Ruvbl1
5.01E-06	0.108218376	0.98	0.966	0.082131037	1	Ectoderm	Pfdn4
5.02E-06	0.126220339	0.475	0.379	0.082206184	1	Ectoderm	Hdgfl3
5.04E-06	0.145265905	0.95	0.915	0.082692098	1	Ectoderm	Eif1b
5.33E-06	0.17223133	0.606	0.499	0.087354244	1	Ectoderm	Snap47
5.40E-06	0.139373061	0.463	0.379	0.088537125	1	Ectoderm	Baz2a
5.47E-06	0.088067263	0.544	0.485	0.089601888	1	Ectoderm	Pdcd2l
5.47E-06	0.058827842	0.374	0.33	0.089662549	1	Ectoderm	Ascc1
5.56E-06	0.204172626	0.669	0.556	0.091156494	1	Ectoderm	Upf3b
5.57E-06	0.109959374	0.91	0.872	0.091241672	1	Ectoderm	Imp3
5.62E-06	0.112189326	0.997	0.986	0.092157421	1	Ectoderm	Clns1a
5.74E-06	0.103866272	0.247	0.163	0.094168468	1	Ectoderm	Tmem59l
5.80E-06	0.109657723	0.506	0.434	0.095147288	1	Ectoderm	Mettl5
5.98E-06	0.112033094	0.496	0.427	0.098081247	1	Ectoderm	Hes6
6.04E-06	0.067719012	0.268	0.221	0.099016358	1	Ectoderm	Fkbp5
6.21E-06	0.129634021	0.229	0.135	0.101741798	1	Ectoderm	Ccdc88c
6.35E-06	0.119787984	0.355	0.277	0.104100544	1	Ectoderm	Enkd1
6.41E-06	0.123002112	0.393	0.322	0.105065354	1	Ectoderm	Hgh1
6.44E-06	0.130247637	0.986	0.98	0.105620955	1	Ectoderm	Fus
6.69E-06	0.170123339	0.492	0.385	0.109627448	1	Ectoderm	Rnf145
7.32E-06	0.090901178	0.819	0.785	0.119993732	1	Ectoderm	Pgd
7.33E-06	0.053381862	1	1	0.120146997	1	Ectoderm	Rpl18
7.41E-06	0.088205579	0.657	0.575	0.121487881	1	Ectoderm	1110004E09Rik
7.42E-06	0.123690886	0.947	0.92	0.12161279	1	Ectoderm	U2af2
7.42E-06	0.132385548	0.689	0.603	0.121703026	1	Ectoderm	Nsmce3
7.75E-06	0.096031114	0.974	0.963	0.127044275	1	Ectoderm	Fam136a
7.93E-06	0.070294748	0.17	0.118	0.129916735	1	Ectoderm	Ehbp1l1
8.01E-06	0.191339214	0.705	0.602	0.131348568	1	Ectoderm	Sephs1
8.05E-06	0.095378112	0.306	0.216	0.13202508	1	Ectoderm	Cgnl1
8.29E-06	0.090681898	0.196	0.125	0.135867202	1	Ectoderm	Gngt2
8.44E-06	0.1365743	0.978	0.954	0.138381758	1	Ectoderm	Nolc1
8.45E-06	0.135033657	0.935	0.898	0.138523981	1	Ectoderm	Knop1
8.60E-06	0.105607929	0.224	0.151	0.141013319	1	Ectoderm	Foxo1
8.88E-06	0.105088099	0.209	0.13	0.14560598	1	Ectoderm	Nsg1
8.97E-06	0.143057734	0.641	0.561	0.147088942	1	Ectoderm	Mat2b
9.10E-06	0.043763036	0.338	0.303	0.149169726	1	Ectoderm	Dtd2
9.17E-06	0.130604446	0.67	0.599	0.150346865	1	Ectoderm	Rpp21
9.31E-06	0.120066857	0.414	0.327	0.152673063	1	Ectoderm	Mboat2
9.35E-06	0.11585453	0.184	0.101	0.153291912	1	Ectoderm	Ldb2
9.56E-06	0.131406008	0.601	0.518	0.156692285	1	Ectoderm	Zfp664
9.69E-06	0.153035502	0.731	0.652	0.158833677	1	Ectoderm	Eed
9.86E-06	0.146335513	0.95	0.925	0.1616939	1	Ectoderm	Ndufa10
1.03E-05	0.117448296	0.317	0.242	0.168461621	1	Ectoderm	Dcaf4
1.04E-05	0.085932536	0.204	0.137	0.169789845	1	Ectoderm	Gpr137b
1.04E-05	0.131997808	0.302	0.219	0.170084792	1	Ectoderm	Trio
1.06E-05	0.177237125	0.382	0.275	0.173444643	1	Ectoderm	Diaph1
1.08E-05	0.107118896	0.542	0.466	0.177802517	1	Ectoderm	Zfp992
1.11E-05	0.050255421	0.261	0.225	0.181946111	1	Ectoderm	Rhot2
1.14E-05	0.094131324	0.287	0.212	0.186629376	1	Ectoderm	Hdac6
1.15E-05	0.079150794	1	0.999	0.188507239	1	Ectoderm	Eif3f
1.16E-05	0.142655825	0.994	0.991	0.19009669	1	Ectoderm	Ddx5
1.17E-05	0.099151327	0.86	0.825	0.192125038	1	Ectoderm	Bud23
1.24E-05	0.077649285	0.61	0.562	0.202602063	1	Ectoderm	Fam53a
1.30E-05	0.092555742	0.834	0.795	0.21353015	1	Ectoderm	Tfdp1
1.40E-05	0.098742789	0.363	0.294	0.229753891	1	Ectoderm	Mrm2
1.45E-05	0.214311091	0.83	0.748	0.237790319	1	Ectoderm	Pak1ip1
1.47E-05	0.155132724	0.903	0.852	0.240762469	1	Ectoderm	Sf3a3
1.49E-05	0.054519215	0.175	0.118	0.244784525	1	Ectoderm	Gpc4
1.61E-05	0.134129253	0.485	0.394	0.263787838	1	Ectoderm	Pphln1
1.61E-05	0.087363867	0.268	0.206	0.263958204	1	Ectoderm	Ogfrl1
1.64E-05	0.106868221	0.364	0.286	0.269647959	1	Ectoderm	Galt
1.69E-05	0.114844289	0.343	0.259	0.27751393	1	Ectoderm	Hip1
1.72E-05	0.162370425	0.562	0.466	0.281552784	1	Ectoderm	Rcor2
1.72E-05	0.111897556	0.508	0.43	0.282589277	1	Ectoderm	Bckdhb
1.79E-05	0.127492295	0.413	0.328	0.293270983	1	Ectoderm	Aktip
1.83E-05	0.08968618	0.223	0.163	0.299850956	1	Ectoderm	Pfkm
1.83E-05	0.098276685	0.995	0.991	0.300665612	1	Ectoderm	Pfdn6
1.87E-05	0.094654975	0.995	0.993	0.306507526	1	Ectoderm	Sumo3
1.89E-05	0.103745668	0.261	0.195	0.309241806	1	Ectoderm	Sh3bp4
1.91E-05	0.098486059	0.374	0.299	0.313527284	1	Ectoderm	Comtd1
1.94E-05	0.090543086	0.217	0.151	0.318341087	1	Ectoderm	B230217C12Rik
1.94E-05	0.048039841	1	1	0.31856918	1	Ectoderm	Rpl17
1.97E-05	0.079994574	0.198	0.144	0.322815223	1	Ectoderm	Slc44a1
2.01E-05	0.146509414	0.975	0.953	0.329193012	1	Ectoderm	Slbp
2.03E-05	0.158810155	0.367	0.264	0.333013999	1	Ectoderm	Sapcd2
2.04E-05	0.168924902	0.856	0.801	0.334325318	1	Ectoderm	Psmd1
2.08E-05	0.093642452	0.595	0.538	0.341444691	1	Ectoderm	Aars
2.08E-05	0.133342158	0.972	0.961	0.341486197	1	Ectoderm	Dnajc2
2.11E-05	0.159670902	0.73	0.659	0.345547829	1	Ectoderm	Rpa1
2.14E-05	0.196337627	0.655	0.567	0.350030149	1	Ectoderm	Mthfd1
2.15E-05	0.102546635	1	1	0.352234129	1	Ectoderm	Mrpl42
2.15E-05	0.097326364	0.309	0.237	0.353244446	1	Ectoderm	Adprm
2.17E-05	0.132245088	0.556	0.467	0.356270927	1	Ectoderm	Leo1
2.17E-05	0.145313361	0.686	0.6	0.356459272	1	Ectoderm	Ap3s2
2.19E-05	0.171920834	0.923	0.878	0.358559877	1	Ectoderm	Hdac2
2.21E-05	0.083654286	0.867	0.84	0.361813813	1	Ectoderm	Ctcf
2.24E-05	0.057599672	0.196	0.142	0.36646449	1	Ectoderm	H2-K1
2.25E-05	0.119568554	0.517	0.438	0.36887337	1	Ectoderm	Atad1
2.32E-05	0.125468088	0.512	0.435	0.380106964	1	Ectoderm	Sart3
2.35E-05	0.143885741	0.967	0.932	0.384966662	1	Ectoderm	Rrs1
2.41E-05	0.095379173	0.356	0.283	0.395217171	1	Ectoderm	Swsap1
2.49E-05	0.168229405	0.536	0.461	0.408878356	1	Ectoderm	Ppp2r2d
2.55E-05	0.138880735	0.758	0.674	0.417256782	1	Ectoderm	Cbr1
2.64E-05	0.139571665	0.617	0.546	0.432679463	1	Ectoderm	Naf1
2.66E-05	0.080050387	1	1	0.435491718	1	Ectoderm	Park7
2.66E-05	0.115689527	0.408	0.32	0.435914933	1	Ectoderm	Tex9
2.72E-05	0.085045461	0.276	0.21	0.445078149	1	Ectoderm	Ydjc
2.72E-05	0.208661592	0.5	0.436	0.446485234	1	Ectoderm	Zmynd19
2.76E-05	0.079036547	0.264	0.205	0.452196668	1	Ectoderm	Mtcl1
2.81E-05	0.142299214	0.9	0.839	0.459932223	1	Ectoderm	Pcna
2.84E-05	0.159516255	0.387	0.276	0.465214601	1	Ectoderm	Tom1l1
2.88E-05	0.061700921	0.467	0.423	0.471487356	1	Ectoderm	Ngrn
2.93E-05	0.084625539	0.389	0.321	0.480497721	1	Ectoderm	Rrp36
2.95E-05	0.190721953	0.669	0.571	0.483263639	1	Ectoderm	Dtl
3.00E-05	0.131755798	0.783	0.728	0.492204141	1	Ectoderm	Abcf2
3.13E-05	0.095876299	0.314	0.247	0.512738684	1	Ectoderm	Hist3h2a
3.22E-05	0.062815887	0.208	0.161	0.527420272	1	Ectoderm	Zfp518a
3.24E-05	0.102595724	0.992	0.982	0.53041622	1	Ectoderm	Polr2j
3.24E-05	0.153618088	0.729	0.646	0.531702218	1	Ectoderm	Nmd3
3.25E-05	0.117641998	0.981	0.962	0.532612099	1	Ectoderm	Psmc5
3.26E-05	0.067109044	0.327	0.282	0.534730254	1	Ectoderm	Tacc2
3.29E-05	0.098351924	0.321	0.25	0.539541135	1	Ectoderm	Fam98c
3.31E-05	0.155366237	0.981	0.962	0.543287744	1	Ectoderm	Pbdc1
3.32E-05	0.051638173	0.168	0.129	0.543786432	1	Ectoderm	Stox2
3.34E-05	0.135932432	0.702	0.617	0.548010063	1	Ectoderm	Mfsd10
3.43E-05	0.147467513	0.909	0.881	0.563034575	1	Ectoderm	Hax1
3.48E-05	0.10584017	0.979	0.958	0.570620476	1	Ectoderm	Bccip
3.49E-05	0.08491945	0.228	0.168	0.572448103	1	Ectoderm	Zfp934
3.53E-05	0.164401835	0.678	0.591	0.578020421	1	Ectoderm	Mrpl47
3.53E-05	0.054853434	0.224	0.179	0.578456114	1	Ectoderm	Tle1
3.61E-05	0.048191153	1	1	0.592268888	1	Ectoderm	Rpl6
3.65E-05	0.137581468	0.957	0.928	0.598542641	1	Ectoderm	Smc3
3.74E-05	0.133093929	0.984	0.971	0.612981331	1	Ectoderm	Gar1
3.75E-05	0.126962075	0.347	0.265	0.614930006	1	Ectoderm	Efna5
3.81E-05	0.082873613	0.377	0.32	0.624553692	1	Ectoderm	Gpank1
3.83E-05	0.128676105	0.987	0.966	0.627706253	1	Ectoderm	Fubp1
3.88E-05	0.138308547	0.343	0.25	0.635825465	1	Ectoderm	Akap8l
3.95E-05	0.065725777	0.233	0.177	0.64696037	1	Ectoderm	Hsd17b11
4.04E-05	0.140802236	0.591	0.5	0.66186354	1	Ectoderm	Yars2
4.20E-05	0.104957946	0.995	0.985	0.688552132	1	Ectoderm	H2afx
4.22E-05	0.139424719	0.69	0.623	0.6912715	1	Ectoderm	Thoc6
4.27E-05	0.085286498	0.792	0.739	0.69924952	1	Ectoderm	Pop4
4.29E-05	0.158366022	0.957	0.942	0.702669526	1	Ectoderm	Son
4.30E-05	0.112148628	0.192	0.113	0.704729905	1	Ectoderm	Rspo1
4.45E-05	0.084874575	0.46	0.399	0.728661606	1	Ectoderm	Xrcc5
4.47E-05	0.092629861	1	0.999	0.732355793	1	Ectoderm	Rbm8a
4.72E-05	0.133002316	0.967	0.955	0.77417524	1	Ectoderm	Stip1
4.75E-05	0.151956131	0.602	0.503	0.778281419	1	Ectoderm	Pinx1
4.77E-05	0.113430836	0.632	0.557	0.782546132	1	Ectoderm	Uck2
4.78E-05	0.065581527	0.499	0.453	0.783562527	1	Ectoderm	Orc4
5.03E-05	0.093285214	0.425	0.356	0.824803141	1	Ectoderm	Sh3glb2
5.03E-05	0.095789884	0.998	0.994	0.825319502	1	Ectoderm	Dtymk
5.10E-05	0.121476878	0.998	0.991	0.836753087	1	Ectoderm	Srsf11
5.25E-05	0.08870022	0.477	0.427	0.860792136	1	Ectoderm	Wdr73
5.27E-05	0.120884386	0.953	0.928	0.86430882	1	Ectoderm	Psmc2
5.43E-05	0.080773552	0.503	0.448	0.890426106	1	Ectoderm	Gemin2
5.55E-05	0.090395938	1	1	0.909839312	1	Ectoderm	Rpl7a
5.56E-05	0.037251886	0.501	0.426	0.91213689	1	Ectoderm	Tspan7
5.62E-05	0.189276349	0.442	0.315	0.92063087	1	Ectoderm	Ttc32
5.62E-05	0.098389947	0.585	0.51	0.92170501	1	Ectoderm	Cby1
5.66E-05	0.08314201	0.45	0.396	0.927660914	1	Ectoderm	2310039H08Rik
5.84E-05	0.13441827	0.404	0.311	0.958108521	1	Ectoderm	Cth
5.85E-05	0.152517606	0.68	0.59	0.959156536	1	Ectoderm	Prim1
5.88E-05	0.180288135	0.913	0.867	0.963854128	1	Ectoderm	Mcm6
5.93E-05	0.06688689	0.944	0.936	0.971530214	1	Ectoderm	Wdr61
6.00E-05	0.102234799	0.999	0.996	0.983167314	1	Ectoderm	Eif3i
6.01E-05	0.152970349	0.633	0.536	0.98469081	1	Ectoderm	Ccdc43
6.11E-05	0.175785631	0.608	0.501	1	1	Ectoderm	Zmynd8
6.12E-05	0.104656317	0.812	0.772	1	1	Ectoderm	Nme4
6.28E-05	0.113095653	0.69	0.618	1	1	Ectoderm	Sars
6.28E-05	0.068945237	0.916	0.898	1	1	Ectoderm	Rsrc2
6.36E-05	0.089748536	0.222	0.153	1	1	Ectoderm	Tceal5
6.43E-05	0.016466243	1	0.999	1	1	Ectoderm	Cox5b
6.44E-05	0.115633559	0.427	0.351	1	1	Ectoderm	Thap4
6.45E-05	0.137845142	0.689	0.608	1	1	Ectoderm	Nop9
6.47E-05	0.119932704	0.673	0.61	1	1	Ectoderm	Malsu1
6.59E-05	0.095409697	0.167	0.098	1	1	Ectoderm	Soga3
6.70E-05	0.151935436	0.968	0.945	1	1	Ectoderm	Rrm2
6.72E-05	0.117414116	0.304	0.223	1	1	Ectoderm	Gstk1
6.81E-05	0.133439955	0.751	0.681	1	1	Ectoderm	Rpp25l
6.84E-05	0.082867239	0.363	0.301	1	1	Ectoderm	Mterf4
6.86E-05	0.134606208	0.653	0.575	1	1	Ectoderm	Ints11
6.90E-05	0.150368757	0.596	0.495	1	1	Ectoderm	Tomm34
7.11E-05	0.166204617	0.952	0.914	1	1	Ectoderm	Eif3d
7.14E-05	0.114274945	0.337	0.26	1	1	Ectoderm	Dbr1
7.17E-05	0.097124695	0.666	0.626	1	1	Ectoderm	Cpsf2
7.19E-05	0.078559837	0.98	0.973	1	1	Ectoderm	Trmt112
7.27E-05	0.096258818	0.486	0.414	1	1	Ectoderm	Zfp511
7.27E-05	0.22057523	0.254	0.183	1	1	Ectoderm	Dqx1
7.29E-05	0.116212694	0.999	0.997	1	1	Ectoderm	Tcp1
7.38E-05	0.123520353	0.296	0.214	1	1	Ectoderm	Acp6
7.47E-05	0.125423311	0.999	0.997	1	1	Ectoderm	Bax
7.55E-05	0.088533853	0.913	0.898	1	1	Ectoderm	Itpa
7.69E-05	0.08952543	0.975	0.965	1	1	Ectoderm	Gmnn
7.77E-05	0.108378104	0.882	0.861	1	1	Ectoderm	Tomm70a
8.06E-05	0.096727747	0.237	0.171	1	1	Ectoderm	Mutyh
8.35E-05	0.080952149	0.927	0.901	1	1	Ectoderm	Smarcb1
8.38E-05	0.144534709	0.568	0.492	1	1	Ectoderm	Zfp644
8.86E-05	0.056868556	1	1	1	1	Ectoderm	Cdk4
9.22E-05	0.038915839	1	0.999	1	1	Ectoderm	Ube2i
9.26E-05	0.098044453	0.377	0.294	1	1	Ectoderm	Pbx3
9.29E-05	0.149279249	0.97	0.946	1	1	Ectoderm	Adh5
9.33E-05	0.053439226	0.825	0.801	1	1	Ectoderm	Cfap20
9.65E-05	0.058499963	0.658	0.623	1	1	Ectoderm	Tk1
9.81E-05	0.072904125	0.973	0.962	1	1	Ectoderm	Cisd1
9.82E-05	0.13912308	0.438	0.35	1	1	Ectoderm	Maoa
9.83E-05	0.141011684	0.705	0.633	1	1	Ectoderm	Trnt1
9.86E-05	0.101024594	0.612	0.537	1	1	Ectoderm	Pmpcb
0.000101931	0.113231547	0.356	0.281	1	1	Ectoderm	Rpp38
0.000103163	0.145116918	0.431	0.345	1	1	Ectoderm	Pex7
0.000103876	0.11388072	0.371	0.292	1	1	Ectoderm	Rnf113a2
0.000104029	0.050557108	0.407	0.35	1	1	Ectoderm	Bid
0.000104451	0.08356923	0.993	0.989	1	1	Ectoderm	Jpt1
0.000105054	0.060264695	0.177	0.128	1	1	Ectoderm	Myrf
0.000105098	0.133772301	0.454	0.367	1	1	Ectoderm	Eme1
0.000105643	0.08741692	0.242	0.179	1	1	Ectoderm	Sox12
0.000110464	0.12820864	0.651	0.57	1	1	Ectoderm	Mrpl39
0.000113355	0.102315633	0.978	0.965	1	1	Ectoderm	Tipin
0.000113942	0.048688566	0.285	0.244	1	1	Ectoderm	Adgrl1
0.000114809	0.099617733	0.188	0.132	1	1	Ectoderm	Slamf1
0.000115621	0.050128939	0.195	0.159	1	1	Ectoderm	Atxn7l1
0.000115894	0.150181873	0.871	0.825	1	1	Ectoderm	Pin4
0.000117196	0.052518476	0.273	0.232	1	1	Ectoderm	Zcchc7
0.000119057	0.120045171	0.552	0.472	1	1	Ectoderm	Hk2
0.000120669	0.130970836	0.394	0.303	1	1	Ectoderm	Setd6
0.000122367	0.169306659	0.992	0.982	1	1	Ectoderm	Eif3e
0.000122533	0.14682317	0.545	0.455	1	1	Ectoderm	Gnl2
0.000122907	0.14749329	0.891	0.831	1	1	Ectoderm	Carnmt1
0.00012395	0.132272396	0.857	0.807	1	1	Ectoderm	Mea1
0.000124438	0.086655974	0.993	0.986	1	1	Ectoderm	Mrpl51
0.000126296	0.040476943	0.264	0.232	1	1	Ectoderm	Fahd1
0.000126532	0.052379993	1	1	1	1	Ectoderm	Rps23
0.000127377	0.063950935	0.968	0.951	1	1	Ectoderm	Bri3
0.000127965	0.088396278	0.483	0.421	1	1	Ectoderm	Sgf29
0.000128568	0.185630225	0.387	0.278	1	1	Ectoderm	Jmjd1c
0.00013131	0.080527129	0.899	0.876	1	1	Ectoderm	Eef1akmt1
0.000131368	0.057886833	0.19	0.149	1	1	Ectoderm	Wasf3
0.000132876	0.083973436	0.456	0.388	1	1	Ectoderm	Klk8
0.000133598	0.049922487	0.287	0.248	1	1	Ectoderm	Tnrc6b
0.000135152	0.102670659	0.237	0.168	1	1	Ectoderm	Bcl2l11
0.000136587	0.071498544	0.808	0.769	1	1	Ectoderm	Ndufv1
0.000136926	0.112510568	0.533	0.452	1	1	Ectoderm	Arl6ip5
0.000140227	0.094603402	0.822	0.78	1	1	Ectoderm	Rpf1
0.000140546	0.055572606	0.876	0.851	1	1	Ectoderm	Coq7
0.000140586	0.050586272	0.376	0.34	1	1	Ectoderm	Donson
0.000145291	0.02759936	0.563	0.472	1	1	Ectoderm	Pdpn
0.000145956	0.096073301	0.506	0.43	1	1	Ectoderm	Cenpp
0.000155008	0.061315067	1	1	1	1	Ectoderm	Sub1
0.000156583	0.139106451	0.841	0.791	1	1	Ectoderm	Kars
0.000157141	0.145386837	0.734	0.657	1	1	Ectoderm	Cdk9
0.000157204	0.080966838	0.554	0.5	1	1	Ectoderm	Pusl1
0.000157368	0.090184585	0.219	0.153	1	1	Ectoderm	Prkag2
0.000162518	0.087850811	0.604	0.541	1	1	Ectoderm	Tubg1
0.00016253	0.135944386	0.835	0.789	1	1	Ectoderm	Rcc2
0.000168901	0.08182108	0.658	0.606	1	1	Ectoderm	Tsta3
0.00017144	0.057250838	1	1	1	1	Ectoderm	Rps27a
0.000173255	0.105785525	0.969	0.948	1	1	Ectoderm	Khdrbs1
0.00018027	0.120234836	0.663	0.601	1	1	Ectoderm	Kif22
0.000187185	0.047572084	0.33	0.296	1	1	Ectoderm	Cep44
0.000188934	0.12237845	0.663	0.583	1	1	Ectoderm	Terf1
0.000190802	0.086771149	0.168	0.107	1	1	Ectoderm	Vill
0.000196089	0.076484315	0.992	0.989	1	1	Ectoderm	Aurkaip1
0.000196282	0.124505429	0.802	0.767	1	1	Ectoderm	Aurka
0.000196889	0.13983965	0.916	0.872	1	1	Ectoderm	Wdr43
0.000204461	0.134204181	0.337	0.246	1	1	Ectoderm	Ssbp2
0.00020544	0.12917611	0.381	0.288	1	1	Ectoderm	Lin28b
0.000212205	0.072968423	0.385	0.332	1	1	Ectoderm	Bhlhb9
0.00021311	0.062565197	0.172	0.127	1	1	Ectoderm	Hltf
0.000215705	0.110703835	0.966	0.953	1	1	Ectoderm	Wdr18
0.000221482	0.131801066	0.619	0.536	1	1	Ectoderm	Arxes1
0.000222914	0.094219831	0.263	0.199	1	1	Ectoderm	Gkap1
0.000224278	0.161711078	0.605	0.507	1	1	Ectoderm	Psmc3ip
0.000224573	0.119518022	1	0.999	1	1	Ectoderm	Rbm3
0.000229782	0.116300986	0.743	0.686	1	1	Ectoderm	Psmg2
0.000236516	0.08890683	0.297	0.236	1	1	Ectoderm	Akr1b10
0.00024029	0.155635256	0.657	0.56	1	1	Ectoderm	Pqbp1
0.000245099	0.055432318	1	1	1	1	Ectoderm	Rps7
0.000245191	0.058442576	0.431	0.384	1	1	Ectoderm	Fam118b
0.000249845	0.102610076	0.317	0.232	1	1	Ectoderm	Ddr1
0.000253152	0.109968538	0.985	0.981	1	1	Ectoderm	Rbm25
0.000260187	0.076962615	0.194	0.135	1	1	Ectoderm	Trib1
0.000261829	0.086689562	0.96	0.94	1	1	Ectoderm	Wdr77
0.000262601	0.074005352	0.48	0.403	1	1	Ectoderm	Hmgn3
0.000266279	0.111725605	0.506	0.421	1	1	Ectoderm	Samhd1
0.000266644	0.082479192	0.586	0.485	1	1	Ectoderm	Stx3
0.000270033	0.108754395	0.551	0.459	1	1	Ectoderm	Oxct1
0.000276471	0.12507488	0.549	0.473	1	1	Ectoderm	3110082I17Rik
0.000279283	0.117266649	0.781	0.718	1	1	Ectoderm	Pum3
0.000280645	0.056362711	1	1	1	1	Ectoderm	Snrpb
0.000284297	0.170229156	0.737	0.66	1	1	Ectoderm	Chd1
0.000292087	0.124100397	0.864	0.812	1	1	Ectoderm	Nup62
0.000301801	0.139830113	0.82	0.762	1	1	Ectoderm	Ppan
0.000307599	0.054281935	0.982	0.978	1	1	Ectoderm	Mrpl11
0.000308224	0.085652034	0.957	0.949	1	1	Ectoderm	Emc8
0.000314117	0.063727329	0.279	0.233	1	1	Ectoderm	Mettl21a
0.000318206	0.124766231	0.451	0.369	1	1	Ectoderm	Smim8
0.00032216	0.142676452	0.473	0.379	1	1	Ectoderm	Tsc22d4
0.00032645	0.131137103	0.992	0.992	1	1	Ectoderm	Eno1
0.000329941	0.068575237	0.242	0.197	1	1	Ectoderm	Nudt22
0.00033018	0.076244899	0.29	0.237	1	1	Ectoderm	Ctnnal1
0.000334601	0.137077834	0.971	0.947	1	1	Ectoderm	Dazap1
0.000340096	0.055296652	0.252	0.209	1	1	Ectoderm	Orc1
0.000340658	0.111213602	0.21	0.142	1	1	Ectoderm	Akr1b8
0.00034755	0.086139709	0.407	0.342	1	1	Ectoderm	Cecr2
0.000354438	0.120664372	0.908	0.869	1	1	Ectoderm	Nsun2
0.000355256	0.088926278	0.25	0.188	1	1	Ectoderm	Frrs1
0.000357489	0.136073192	0.723	0.64	1	1	Ectoderm	Pold2
0.00035813	0.070189589	0.28	0.227	1	1	Ectoderm	Pdk1
0.000362141	0.112949409	0.997	0.993	1	1	Ectoderm	Tra2b
0.000366123	0.116484458	0.949	0.931	1	1	Ectoderm	Mrpl55
0.000366411	0.153917704	0.34	0.245	1	1	Ectoderm	Pck2
0.000369187	0.107361245	0.701	0.633	1	1	Ectoderm	Mrps35
0.000370309	0.072863432	0.652	0.58	1	1	Ectoderm	Acot13
0.000371671	0.113374963	0.322	0.239	1	1	Ectoderm	Krtcap3
0.000376694	0.063481336	0.796	0.77	1	1	Ectoderm	Iscu
0.000377912	0.078279385	0.486	0.427	1	1	Ectoderm	Tpst1
0.000379459	0.067367243	0.753	0.706	1	1	Ectoderm	Grhpr
0.000380741	0.040049534	0.267	0.234	1	1	Ectoderm	Cds2
0.000387453	0.087041985	0.299	0.237	1	1	Ectoderm	Ccdc112
0.000389195	0.061694028	0.262	0.215	1	1	Ectoderm	Frat2
0.000393776	0.094187586	0.476	0.406	1	1	Ectoderm	Dmap1
0.000400471	0.054177684	0.293	0.255	1	1	Ectoderm	Twnk
0.000403917	0.09171283	0.368	0.311	1	1	Ectoderm	Ddx55
0.000407139	0.073934351	0.44	0.376	1	1	Ectoderm	Fbxo21
0.000407449	0.062288177	0.38	0.334	1	1	Ectoderm	5730480H06Rik
0.000414393	0.077931438	0.311	0.255	1	1	Ectoderm	Mlh1
0.00041541	0.044892761	0.421	0.391	1	1	Ectoderm	Glmn
0.00041659	0.106047712	0.549	0.481	1	1	Ectoderm	Tgif2
0.000417688	0.099236681	0.94	0.911	1	1	Ectoderm	Asna1
0.000425422	0.081014537	0.287	0.228	1	1	Ectoderm	Pola1
0.000425544	0.08372046	0.551	0.504	1	1	Ectoderm	Nudt1
0.0004257	0.051331944	0.248	0.216	1	1	Ectoderm	Med24
0.00043602	0.055916058	0.484	0.42	1	1	Ectoderm	Asl
0.00043719	0.097870767	0.99	0.985	1	1	Ectoderm	Txnl4a
0.000437735	0.066110535	0.301	0.248	1	1	Ectoderm	Oxnad1
0.000446516	0.098914916	0.708	0.647	1	1	Ectoderm	Ptrh2
0.000450659	0.070878616	0.422	0.372	1	1	Ectoderm	Caap1
0.000452795	0.112886437	0.626	0.556	1	1	Ectoderm	Mbtd1
0.000464508	0.074818829	0.207	0.144	1	1	Ectoderm	Fgfr2
0.000464712	0.091095728	0.501	0.446	1	1	Ectoderm	Exo1
0.000465086	0.140829851	0.747	0.667	1	1	Ectoderm	Rrp9
0.000473857	0.001550506	0.329	0.261	1	1	Ectoderm	Ramp2
0.000479633	0.025300852	0.744	0.607	1	1	Ectoderm	Bcat1
0.000486361	0.099135529	0.787	0.749	1	1	Ectoderm	Mrps5
0.000498391	0.05583919	0.522	0.475	1	1	Ectoderm	Mcee
0.0005003	0.084140766	0.913	0.888	1	1	Ectoderm	Nsfl1c
0.000502974	0.091936345	0.715	0.654	1	1	Ectoderm	Smchd1
0.000506018	0.044728846	0.254	0.221	1	1	Ectoderm	Rita1
0.000512994	0.168202474	0.917	0.868	1	1	Ectoderm	Smarcc1
0.000521685	0.130457078	0.572	0.494	1	1	Ectoderm	Nrf1
0.000528298	0.14551317	0.762	0.692	1	1	Ectoderm	Utp18
0.000532981	0.063156787	0.429	0.384	1	1	Ectoderm	Nudcd1
0.000543294	0.111074441	0.639	0.56	1	1	Ectoderm	Nudt14
0.000545605	0.120621053	0.476	0.398	1	1	Ectoderm	Ttc5
0.000558273	0.152897812	0.427	0.315	1	1	Ectoderm	Fblim1
0.000570638	0.106083417	0.944	0.909	1	1	Ectoderm	Hprt
0.000572071	0.06665818	0.407	0.355	1	1	Ectoderm	Tefm
0.000572394	0.051921009	0.775	0.761	1	1	Ectoderm	Gm9493
0.000572491	0.09213946	0.522	0.457	1	1	Ectoderm	Rbmx2
0.000573447	0.079067428	0.994	0.989	1	1	Ectoderm	Mdh2
0.000587968	0.109497839	0.509	0.432	1	1	Ectoderm	Ncapg
0.00059154	0.082360181	0.268	0.225	1	1	Ectoderm	Plekha1
0.000592157	0.080771496	0.591	0.542	1	1	Ectoderm	Pnrc1
0.000593101	0.091605041	0.902	0.872	1	1	Ectoderm	Naa10
0.000596949	0.136568127	0.681	0.592	1	1	Ectoderm	Noc4l
0.000606395	0.081746382	0.572	0.511	1	1	Ectoderm	Kpna3
0.000609848	0.082159017	0.969	0.952	1	1	Ectoderm	Snrnp40
0.000613391	0.124613009	0.496	0.418	1	1	Ectoderm	Serpine2
0.000619261	0.052199053	0.169	0.13	1	1	Ectoderm	Armcx4
0.000625885	0.112260623	0.949	0.931	1	1	Ectoderm	Dnajc19
0.000627673	0.021597467	0.299	0.279	1	1	Ectoderm	Gpn2
0.000643259	0.109128462	0.245	0.17	1	1	Ectoderm	Armcx3
0.000644033	0.129884429	0.962	0.949	1	1	Ectoderm	Rad23b
0.000657512	0.052756729	0.38	0.335	1	1	Ectoderm	Kmt5c
0.000659963	0.041116973	0.999	0.998	1	1	Ectoderm	Ndufb9
0.00066463	0.111097073	0.61	0.561	1	1	Ectoderm	Cdk12
0.00067185	0.10748711	0.593	0.535	1	1	Ectoderm	Nelfa
0.000675817	0.042034862	0.201	0.168	1	1	Ectoderm	Fastkd5
0.000688433	0.083603931	0.255	0.182	1	1	Ectoderm	Nes
0.000689206	0.079065722	0.592	0.546	1	1	Ectoderm	Zmat5
0.000692232	0.110690886	0.533	0.438	1	1	Ectoderm	Arl6
0.000693969	0.09836309	0.668	0.623	1	1	Ectoderm	Psmg4
0.000699221	0.1136848	0.215	0.133	1	1	Ectoderm	Mapk8ip1
0.000713391	0.078226001	0.687	0.639	1	1	Ectoderm	Nfu1
0.000716639	0.059482816	1	0.998	1	1	Ectoderm	Eif3h
0.000716655	0.095946828	0.812	0.761	1	1	Ectoderm	Ywhag
0.00072803	0.077775638	0.792	0.768	1	1	Ectoderm	Yae1d1
0.000728375	0.117463924	0.326	0.237	1	1	Ectoderm	Nanog
0.000733217	0.073039258	0.985	0.981	1	1	Ectoderm	Pfdn1
0.000735452	0.103403972	0.425	0.359	1	1	Ectoderm	Tyw5
0.00076455	0.046634901	0.664	0.587	1	1	Ectoderm	B9d1
0.000769051	0.069516217	0.724	0.682	1	1	Ectoderm	Exosc1
0.000771636	0.047778557	0.959	0.94	1	1	Ectoderm	Chtop
0.000782942	0.070369821	0.96	0.948	1	1	Ectoderm	Ppil1
0.000786579	0.058919306	0.57	0.52	1	1	Ectoderm	Siah1b
0.000800652	0.104696317	0.933	0.908	1	1	Ectoderm	Polr2d
0.000800767	0.079505965	0.89	0.863	1	1	Ectoderm	Med8
0.000800796	0.093233784	0.649	0.583	1	1	Ectoderm	Fmc1
0.000814602	0.116954182	0.475	0.372	1	1	Ectoderm	Zic3
0.00082127	0.08930536	0.965	0.952	1	1	Ectoderm	Prpf40a
0.000838377	0.145326662	0.961	0.937	1	1	Ectoderm	Actl6a
0.000841299	0.09289216	0.837	0.792	1	1	Ectoderm	Ndufa9
0.000842422	0.100382125	0.504	0.423	1	1	Ectoderm	Pgm2
0.00084308	0.077353007	0.266	0.208	1	1	Ectoderm	5730559C18Rik
0.000850153	0.104526612	0.783	0.727	1	1	Ectoderm	Mrpl46
0.000851875	0.125527004	0.992	0.991	1	1	Ectoderm	Lsm7
0.0008552	0.108166953	0.279	0.203	1	1	Ectoderm	Tsacc
0.000869311	0.069599966	0.169	0.115	1	1	Ectoderm	Rab6b
0.000872062	0.087959211	0.39	0.326	1	1	Ectoderm	Mbip
0.000882673	0.192644427	0.46	0.365	1	1	Ectoderm	Tnrc6c
0.000887465	0.064827204	0.496	0.44	1	1	Ectoderm	Bpgm
0.000907402	0.078789248	1	1	1	1	Ectoderm	Rpl22l1
0.00090847	0.062793766	0.381	0.335	1	1	Ectoderm	Mthfd2l
0.000918565	0.075467846	0.619	0.582	1	1	Ectoderm	Nop2
0.000919965	0.114124096	0.847	0.806	1	1	Ectoderm	Smu1
0.000937781	0.146638746	0.312	0.213	1	1	Ectoderm	Sult4a1
0.000943893	0.061960183	0.266	0.221	1	1	Ectoderm	Bcor
0.000957864	0.03830693	0.449	0.411	1	1	Ectoderm	Srrd
0.000969158	0.089124874	0.794	0.754	1	1	Ectoderm	Exosc4
0.00097017	0.030055902	0.396	0.371	1	1	Ectoderm	Bnip1
0.000983443	0.073398848	0.481	0.438	1	1	Ectoderm	Dis3
0.000987636	0.096950441	0.988	0.975	1	1	Ectoderm	Rnps1
0.000993702	0.066170347	0.368	0.319	1	1	Ectoderm	Hagh
0.001001379	0.149014341	0.742	0.677	1	1	Ectoderm	Magohb
0.001013427	0.05845504	0.259	0.213	1	1	Ectoderm	Mthfsl
0.001016958	0.124926351	0.898	0.865	1	1	Ectoderm	Pno1
0.001023278	0.122879543	0.898	0.856	1	1	Ectoderm	Smn1
0.001063809	0.03630652	0.231	0.204	1	1	Ectoderm	Nfatc2ip
0.001067494	0.088262579	0.28	0.217	1	1	Ectoderm	Paox
0.001087115	0.089826217	0.203	0.135	1	1	Ectoderm	Lck
0.001087617	0.125545071	0.623	0.552	1	1	Ectoderm	Nup85
0.001093033	0.07168174	0.997	0.996	1	1	Ectoderm	Pfdn2
0.001105111	0.112142583	0.427	0.346	1	1	Ectoderm	Snx10
0.001106599	0.033450684	0.317	0.286	1	1	Ectoderm	Slc20a2
0.001109988	0.027429177	0.181	0.16	1	1	Ectoderm	Qtrt2
0.001112591	0.141157093	0.468	0.382	1	1	Ectoderm	Rad54l
0.001117041	0.076712177	0.367	0.291	1	1	Ectoderm	Acot1
0.001119378	0.085428071	0.969	0.95	1	1	Ectoderm	Rrp1
0.001165257	0.108017576	0.933	0.91	1	1	Ectoderm	Ccna2
0.00116728	0.10500624	0.997	0.998	1	1	Ectoderm	Hnrnpk
0.00120414	0.08132351	0.425	0.373	1	1	Ectoderm	L3mbtl2
0.001218533	0.094687349	0.185	0.105	1	1	Ectoderm	Rasip1
0.001234163	0.117129336	0.821	0.774	1	1	Ectoderm	Luc7l
0.001247421	0.069961039	0.216	0.159	1	1	Ectoderm	Dyrk3
0.001249346	0.060831464	0.983	0.985	1	1	Ectoderm	Ssrp1
0.001253593	0.107482758	0.757	0.702	1	1	Ectoderm	Mcm4
0.001266435	0.088096274	0.203	0.139	1	1	Ectoderm	6330403K07Rik
0.001292566	0.044696639	0.922	0.915	1	1	Ectoderm	Dnajc15
0.001347878	0.035247184	0.288	0.262	1	1	Ectoderm	Hist1h2ae
0.001351457	0.098619648	0.31	0.242	1	1	Ectoderm	Zfp979
0.001386872	0.045887639	0.289	0.258	1	1	Ectoderm	Msra
0.001395838	0.146343968	0.539	0.441	1	1	Ectoderm	Polr1e
0.001397236	0.093355705	0.621	0.551	1	1	Ectoderm	Tmx2
0.001399809	0.089644182	0.232	0.167	1	1	Ectoderm	Gla
0.001409948	0.110829063	0.642	0.582	1	1	Ectoderm	Tsr3
0.001419195	0.074554628	0.807	0.778	1	1	Ectoderm	Mrpl49
0.001438711	0.067685952	0.194	0.145	1	1	Ectoderm	Kif18a
0.001448863	0.096234779	0.208	0.143	1	1	Ectoderm	Blnk
0.001455993	0.071222263	0.283	0.234	1	1	Ectoderm	Kctd17
0.001481489	0.065356701	0.661	0.609	1	1	Ectoderm	Ift43
0.001494578	0.127205761	0.591	0.51	1	1	Ectoderm	Plrg1
0.001513404	0.126389625	0.5	0.435	1	1	Ectoderm	Pold1
0.001524347	0.074384757	0.182	0.127	1	1	Ectoderm	Angptl4
0.001531383	0.030575823	0.32	0.297	1	1	Ectoderm	Gtpbp6
0.001552718	0.046018639	0.536	0.493	1	1	Ectoderm	Aunip
0.0015559	0.065460084	1	0.999	1	1	Ectoderm	Psmb6
0.001590019	0.124150081	0.645	0.584	1	1	Ectoderm	Mllt10
0.001604268	0.115719101	0.52	0.447	1	1	Ectoderm	Eef1akmt2
0.001621418	0.020569193	0.349	0.324	1	1	Ectoderm	Ints6
0.001621813	0.119920897	0.979	0.96	1	1	Ectoderm	Snrpa
0.001638483	0.126848559	0.456	0.388	1	1	Ectoderm	Kpna2
0.001660471	0.087031048	0.788	0.744	1	1	Ectoderm	Pdhb
0.001732827	0.091652498	0.846	0.814	1	1	Ectoderm	Tmem147
0.001738047	0.015360016	0.733	0.716	1	1	Ectoderm	Coprs
0.00173839	0.115266489	0.661	0.581	1	1	Ectoderm	Znhit6
0.001752297	0.067145691	0.274	0.231	1	1	Ectoderm	Stk39
0.001763789	0.082521996	0.312	0.247	1	1	Ectoderm	Wdr53
0.001775287	0.031978804	1	1	1	1	Ectoderm	Rps19
0.001779914	0.112626898	0.624	0.56	1	1	Ectoderm	Uxt
0.001792922	0.090191866	0.6	0.558	1	1	Ectoderm	Smco4
0.001797737	0.165226148	0.395	0.349	1	1	Ectoderm	Golga3
0.001807612	0.017459509	0.305	0.288	1	1	Ectoderm	Epb41
0.00183962	0.080692838	0.848	0.804	1	1	Ectoderm	Gpatch4
0.001846503	0.125853398	0.903	0.863	1	1	Ectoderm	U2surp
0.001862799	0.099102607	0.465	0.393	1	1	Ectoderm	Mrps31
0.001882184	0.015414987	0.24	0.227	1	1	Ectoderm	Ptges2
0.001885609	0.049714916	0.999	0.996	1	1	Ectoderm	Ndufc2
0.001916298	0.091916331	0.556	0.499	1	1	Ectoderm	Fiz1
0.001970724	0.029408626	1	1	1	1	Ectoderm	Rps5
0.001980935	0.073985567	0.522	0.451	1	1	Ectoderm	1500009L16Rik
0.00198123	0.053765578	1	1	1	1	Ectoderm	Nop10
0.002014748	0.092427511	0.638	0.579	1	1	Ectoderm	Chchd6
0.002040103	0.144871419	0.628	0.543	1	1	Ectoderm	Rad23a
0.002040304	0.059653566	0.214	0.171	1	1	Ectoderm	Rab11fip4
0.002061419	0.059163252	0.905	0.846	1	1	Ectoderm	Marcks
0.002090262	0.063013177	0.344	0.299	1	1	Ectoderm	Atf6b
0.002091467	0.09511234	0.256	0.189	1	1	Ectoderm	Zmiz2
0.002097579	0.063865369	0.914	0.911	1	1	Ectoderm	Psmd2
0.002122949	0.050392736	0.424	0.388	1	1	Ectoderm	Rpap3
0.00212836	0.091461956	0.203	0.143	1	1	Ectoderm	Zfp946
0.002143035	0.063413917	0.456	0.403	1	1	Ectoderm	Cryzl1
0.002190356	0.064447649	0.746	0.651	1	1	Ectoderm	Pbx1
0.002205745	0.083438692	0.322	0.26	1	1	Ectoderm	Trp53bp1
0.002207471	0.072717029	0.22	0.17	1	1	Ectoderm	Homez
0.00222376	0.076674414	0.195	0.146	1	1	Ectoderm	Mthfs
0.002257086	0.050295473	0.189	0.15	1	1	Ectoderm	Dedd2
0.002372844	0.066561935	0.772	0.735	1	1	Ectoderm	Glod4
0.002376567	0.094894317	0.889	0.869	1	1	Ectoderm	Ddx1
0.002391459	0.09596349	0.578	0.519	1	1	Ectoderm	Lars
0.002435176	0.02612534	0.243	0.227	1	1	Ectoderm	Ttf2
0.002455386	0.02375875	0.228	0.209	1	1	Ectoderm	Zfp668
0.00246728	0.15830145	0.72	0.651	1	1	Ectoderm	Tars
0.002476347	0.059200489	0.932	0.911	1	1	Ectoderm	Aimp1
0.00248176	0.05948808	0.443	0.4	1	1	Ectoderm	Wdr3
0.002482245	0.07259489	0.397	0.343	1	1	Ectoderm	Fam98b
0.002513891	0.072010747	1	1	1	1	Ectoderm	Hnrnpab
0.002522333	0.100865335	0.847	0.816	1	1	Ectoderm	Mrpl2
0.002530155	0.065019035	0.381	0.335	1	1	Ectoderm	4833420G17Rik
0.002534311	0.046795393	0.339	0.309	1	1	Ectoderm	Secisbp2
0.002547539	0.087484264	0.923	0.882	1	1	Ectoderm	Tyms
0.002570694	0.093519806	0.24	0.175	1	1	Ectoderm	2810429I04Rik
0.002579754	0.081902324	0.226	0.165	1	1	Ectoderm	Ttll1
0.002585679	0.086657772	0.95	0.93	1	1	Ectoderm	Uqcrc2
0.002596395	0.057110961	0.518	0.475	1	1	Ectoderm	Ubqln4
0.00260738	0.099531711	0.648	0.583	1	1	Ectoderm	Gtf2h3
0.002631753	0.084932208	0.999	0.997	1	1	Ectoderm	Hnrnpu
0.00266366	0.097830272	0.237	0.175	1	1	Ectoderm	Tedc1
0.002674008	0.072398246	0.535	0.491	1	1	Ectoderm	Akap9
0.002725499	0.061579117	0.96	0.947	1	1	Ectoderm	Ppih
0.002790629	0.10404802	0.792	0.743	1	1	Ectoderm	Fbxo5
0.002800951	0.067895374	0.315	0.264	1	1	Ectoderm	Ints12
0.00282905	0.045232021	0.167	0.133	1	1	Ectoderm	Pnpla2
0.002840922	0.079959442	0.239	0.184	1	1	Ectoderm	Sfxn2
0.002852771	0.058969637	0.238	0.195	1	1	Ectoderm	B4galt2
0.002859097	0.009274077	0.372	0.362	1	1	Ectoderm	9430038I01Rik
0.002863906	0.135894552	0.735	0.663	1	1	Ectoderm	Gsr
0.002918106	0.068049424	0.336	0.274	1	1	Ectoderm	Rarg
0.002923218	0.085540004	0.94	0.918	1	1	Ectoderm	Exosc8
0.002949037	0.107149764	0.72	0.66	1	1	Ectoderm	Fbxo22
0.002968716	0.150800415	0.9	0.865	1	1	Ectoderm	Pnn
0.002982292	0.080136749	0.272	0.215	1	1	Ectoderm	Tpbg
0.00299108	0.054129734	0.243	0.198	1	1	Ectoderm	Cd276
0.002992098	0.084409219	0.468	0.405	1	1	Ectoderm	Otud5
0.003012701	0.08459399	0.224	0.166	1	1	Ectoderm	Acsl5
0.003043036	0.045600029	0.258	0.223	1	1	Ectoderm	Bud13
0.003044348	0.121881027	0.49	0.406	1	1	Ectoderm	Bag4
0.003049751	0.064763543	0.9	0.872	1	1	Ectoderm	5-Mar
0.003058281	0.112680239	0.659	0.595	1	1	Ectoderm	Ppa2
0.003065131	0.061314871	0.398	0.355	1	1	Ectoderm	Kat5
0.003075827	0.060771073	0.992	0.99	1	1	Ectoderm	Snrpc
0.003082864	0.070876707	0.312	0.264	1	1	Ectoderm	Pnkp
0.003099288	0.107133374	0.94	0.926	1	1	Ectoderm	Hikeshi
0.003122207	0.1097246	0.528	0.46	1	1	Ectoderm	Msto1
0.003144956	0.059140356	0.236	0.196	1	1	Ectoderm	Repin1
0.00317234	0.094943609	0.338	0.271	1	1	Ectoderm	Shkbp1
0.003187584	0.096749279	0.409	0.355	1	1	Ectoderm	Tars2
0.00323404	0.060201446	0.187	0.145	1	1	Ectoderm	Fbxo7
0.003236523	0.040120994	0.527	0.463	1	1	Ectoderm	F11r
0.00324146	0.0751586	1	1	1	1	Ectoderm	Elob
0.003243878	0.055186173	0.203	0.162	1	1	Ectoderm	Cipc
0.003258829	0.087652253	0.332	0.273	1	1	Ectoderm	Dus3l
0.003271908	0.058224984	0.398	0.357	1	1	Ectoderm	Chka
0.003272776	0.059427822	0.426	0.377	1	1	Ectoderm	Msantd4
0.003310341	0.085232438	0.684	0.631	1	1	Ectoderm	Faap20
0.00334048	0.104393767	0.723	0.663	1	1	Ectoderm	Phf23
0.003362538	0.07432673	0.182	0.129	1	1	Ectoderm	Ptprg
0.003367709	0.046780795	0.638	0.601	1	1	Ectoderm	Hint2
0.003410948	0.077936781	0.619	0.569	1	1	Ectoderm	Timm21
0.003417113	0.053772034	0.735	0.705	1	1	Ectoderm	Eif4ebp2
0.003455077	0.05800373	0.928	0.91	1	1	Ectoderm	Ccdc12
0.003457908	0.060485407	0.991	0.984	1	1	Ectoderm	Ndufv2
0.003475381	0.029102599	1	0.999	1	1	Ectoderm	Pdap1
0.003509521	0.049848589	0.809	0.795	1	1	Ectoderm	Prpf38b
0.003525922	0.15013898	0.811	0.751	1	1	Ectoderm	Eif2a
0.003537818	0.061779115	0.463	0.416	1	1	Ectoderm	Wdr33
0.003551506	0.069819509	0.271	0.219	1	1	Ectoderm	Ccdc136
0.003577039	0.102884477	0.858	0.815	1	1	Ectoderm	Fen1
0.003634701	0.079805816	0.321	0.263	1	1	Ectoderm	Ddx28
0.003646492	0.088123612	0.995	0.995	1	1	Ectoderm	Eif3a
0.003669737	0.07817041	0.379	0.331	1	1	Ectoderm	Zfp386
0.003815074	0.070712267	0.621	0.558	1	1	Ectoderm	Pnp
0.003834637	0.06935299	0.233	0.184	1	1	Ectoderm	Mtmr9
0.003844656	0.084109934	0.592	0.546	1	1	Ectoderm	Coro1b
0.003850791	0.110308944	0.825	0.783	1	1	Ectoderm	Hmga1
0.003913077	0.071409475	0.689	0.633	1	1	Ectoderm	Ccdc25
0.00394256	0.061015401	0.169	0.119	1	1	Ectoderm	Rab38
0.003962471	0.116815309	0.759	0.702	1	1	Ectoderm	Snapc5
0.003981888	0.142849246	0.621	0.543	1	1	Ectoderm	Gtf2f1
0.00403694	0.058305924	0.347	0.305	1	1	Ectoderm	G6pdx
0.004112919	0.127789143	0.598	0.519	1	1	Ectoderm	Nusap1
0.004115641	0.125271389	0.528	0.459	1	1	Ectoderm	Daxx
0.00414076	0.054333505	0.998	0.997	1	1	Ectoderm	Ndufb8
0.004151149	0.012721909	0.306	0.261	1	1	Ectoderm	Dalrd3
0.004250671	0.062725593	0.218	0.176	1	1	Ectoderm	Pard6a
0.004257954	0.006913696	0.895	0.889	1	1	Ectoderm	Ociad1
0.004304772	0.087282699	0.992	0.983	1	1	Ectoderm	Polr2c
0.004402758	0.061471885	0.412	0.352	1	1	Ectoderm	Dtx3
0.004410691	0.018669938	0.432	0.417	1	1	Ectoderm	Cdc42se2
0.004425961	0.100746203	0.999	0.994	1	1	Ectoderm	Mlf2
0.004443471	0.062027131	0.52	0.479	1	1	Ectoderm	Npepps
0.00445562	0.087043926	0.482	0.427	1	1	Ectoderm	Trap1
0.004481211	0.048082796	0.169	0.135	1	1	Ectoderm	Mterf2
0.004496472	0.011248592	0.317	0.306	1	1	Ectoderm	Ints5.1
0.004531989	0.018900958	0.224	0.204	1	1	Ectoderm	Fkbpl
0.004631754	0.01349422	0.562	0.48	1	1	Ectoderm	Tspan4
0.004640931	0.030037881	0.186	0.159	1	1	Ectoderm	Foxo3
0.004653959	0.048827075	0.239	0.191	1	1	Ectoderm	Mxra8
0.00469117	0.073848179	0.484	0.433	1	1	Ectoderm	Cir1
0.004712715	0.081861978	0.544	0.474	1	1	Ectoderm	Aif1l
0.004718846	0.062811437	0.422	0.377	1	1	Ectoderm	Cactin
0.004766308	0.024698032	0.237	0.217	1	1	Ectoderm	Ddx25
0.004781968	0.123490614	0.96	0.934	1	1	Ectoderm	Psmd13
0.004802469	0.070249328	0.397	0.352	1	1	Ectoderm	Xab2
0.004812895	0.032521294	0.316	0.285	1	1	Ectoderm	Gstp1
0.004820543	0.04877418	0.528	0.491	1	1	Ectoderm	Alkbh6
0.004864736	0.055381285	0.492	0.462	1	1	Ectoderm	Nsrp1
0.004901765	0.06579744	0.41	0.349	1	1	Ectoderm	Irak1bp1
0.004924004	0.059965346	0.484	0.441	1	1	Ectoderm	Dhodh
0.004937846	0.055885677	0.207	0.17	1	1	Ectoderm	Zfp770
0.004940792	0.085428912	0.948	0.926	1	1	Ectoderm	Cops4
0.004940914	0.111042231	0.386	0.31	1	1	Ectoderm	Dnajc17
0.004945774	0.031529517	0.21	0.186	1	1	Ectoderm	Pyroxd1
0.004952786	0.029819314	0.306	0.281	1	1	Ectoderm	Mul1
0.004954925	0.059633832	1	0.999	1	1	Ectoderm	Sumo1
0.004998507	0.015770117	0.256	0.237	1	1	Ectoderm	Btbd6
0.005103945	0.069168888	0.971	0.956	1	1	Ectoderm	Zmat2
0.005182535	0.121916013	0.457	0.371	1	1	Ectoderm	Gpd2
0.005206904	0.098017728	0.437	0.364	1	1	Ectoderm	Bckdha
0.005377007	0.062684743	0.409	0.365	1	1	Ectoderm	Med22
0.005434762	0.076570127	0.193	0.144	1	1	Ectoderm	Fbxw17
0.005477979	0.096208941	0.977	0.97	1	1	Ectoderm	Snrnp70
0.005486887	0.058416686	0.232	0.195	1	1	Ectoderm	Chd1l
0.005490668	0.050523774	0.614	0.562	1	1	Ectoderm	Tspo
0.005501819	0.042954614	0.188	0.16	1	1	Ectoderm	Klhl21
0.005510459	0.138837714	0.66	0.575	1	1	Ectoderm	Letm1
0.005520844	0.068356393	0.519	0.474	1	1	Ectoderm	Ecd
0.005555541	0.050892443	0.836	0.796	1	1	Ectoderm	Mien1
0.005574563	0.078617295	0.625	0.58	1	1	Ectoderm	Lcmt1
0.005588737	0.074192069	0.434	0.386	1	1	Ectoderm	Nr1h2
0.005652657	0.080098357	0.975	0.967	1	1	Ectoderm	Psmc3
0.005733522	0.046595078	1	0.998	1	1	Ectoderm	Ndufa7
0.00574098	0.105537543	0.631	0.569	1	1	Ectoderm	Mrps9
0.005746232	0.115433092	0.734	0.664	1	1	Ectoderm	Hdac3
0.005772281	0.086702626	0.613	0.553	1	1	Ectoderm	Enah
0.005783788	0.101936333	0.945	0.922	1	1	Ectoderm	Ahsa1
0.005803425	0.040735459	0.718	0.68	1	1	Ectoderm	Idh3b
0.005867544	0.024908013	0.281	0.263	1	1	Ectoderm	Gm6563
0.005891221	0.074935328	0.919	0.89	1	1	Ectoderm	Rnaseh2c
0.005905831	0.083470161	0.278	0.221	1	1	Ectoderm	Prodh
0.005919515	0.025036931	0.305	0.281	1	1	Ectoderm	Ccdc6
0.005938283	0.088286069	0.662	0.599	1	1	Ectoderm	Dguok
0.00598764	0.052961358	0.266	0.215	1	1	Ectoderm	Slc16a13
0.006059204	0.070678593	0.52	0.47	1	1	Ectoderm	Ddx49
0.006129191	0.03674051	1	1	1	1	Ectoderm	Rpl19
0.006183385	0.040065462	0.549	0.521	1	1	Ectoderm	Rnf138
0.006308916	0.063488663	0.212	0.162	1	1	Ectoderm	Tyro3
0.006328528	0.077777162	0.937	0.927	1	1	Ectoderm	Hspa4
0.00636528	0.075337992	0.459	0.402	1	1	Ectoderm	Nubpl
0.006429871	0.112276359	0.605	0.546	1	1	Ectoderm	Mcts2
0.006441934	0.089454319	0.289	0.223	1	1	Ectoderm	Traf3ip1
0.006556634	0.028210666	0.414	0.391	1	1	Ectoderm	Tbrg4
0.006561174	0.066802431	0.185	0.141	1	1	Ectoderm	Myo5a
0.006564851	0.052145332	0.484	0.453	1	1	Ectoderm	Scfd1
0.006583827	0.033865627	0.185	0.159	1	1	Ectoderm	Sirt1
0.006588547	0.036621152	0.273	0.247	1	1	Ectoderm	Phf12
0.006600792	0.132587927	0.697	0.624	1	1	Ectoderm	Nae1
0.006623986	0.022434727	0.193	0.177	1	1	Ectoderm	Slc25a26
0.006644477	0.048002686	0.495	0.46	1	1	Ectoderm	Rfxap
0.006691282	0.09425252	0.706	0.655	1	1	Ectoderm	Ubqln1
0.006721022	0.03079812	0.301	0.28	1	1	Ectoderm	Rnf168
0.006960598	0.060512859	0.677	0.611	1	1	Ectoderm	Lrrc42
0.006981169	0.054562485	0.236	0.198	1	1	Ectoderm	Mccc1
0.007002221	0.030967053	0.375	0.345	1	1	Ectoderm	Grn
0.007026758	0.061866883	0.795	0.768	1	1	Ectoderm	2610001J05Rik
0.007031544	0.026173158	1	1	1	1	Ectoderm	Rpsa
0.007047941	0.04202557	0.359	0.327	1	1	Ectoderm	Tada3
0.007098185	0.004482813	0.233	0.234	1	1	Ectoderm	Pigm
0.0072498	0.086283918	0.444	0.391	1	1	Ectoderm	Arfip2
0.00728339	0.090260923	1	0.999	1	1	Ectoderm	Slc25a5
0.007322505	0.073758304	0.208	0.167	1	1	Ectoderm	Xaf1
0.007323441	0.074410983	0.326	0.28	1	1	Ectoderm	Heatr6
0.007447962	0.059919276	0.682	0.613	1	1	Ectoderm	Psme1
0.007465232	0.021167649	0.335	0.303	1	1	Ectoderm	Snn
0.007567742	0.014184483	0.597	0.592	1	1	Ectoderm	Suds3
0.007597138	0.065680531	0.377	0.328	1	1	Ectoderm	Rpain
0.007810506	0.066599875	0.19	0.137	1	1	Ectoderm	Mettl17
0.007823175	0.009321668	0.219	0.212	1	1	Ectoderm	Tmem131
0.007865623	0.117635037	0.729	0.666	1	1	Ectoderm	Mrpl38
0.007878603	0.043285069	1	1	1	1	Ectoderm	Rpl26
0.007941303	0.083411915	0.373	0.313	1	1	Ectoderm	Mif4gd
0.008032293	0.009209299	0.431	0.418	1	1	Ectoderm	Borcs8
0.008060352	0.079766544	0.443	0.381	1	1	Ectoderm	Zbtb12
0.008140744	0.089891091	0.864	0.838	1	1	Ectoderm	Naa20
0.008151606	0.068764954	0.6	0.529	1	1	Ectoderm	Psmb10
0.008269953	0.045367298	0.686	0.648	1	1	Ectoderm	D030056L22Rik
0.008283847	0.074742599	0.837	0.808	1	1	Ectoderm	Timm17b
0.008423521	0.058300247	1	1	1	1	Ectoderm	Selenoh
0.008492726	0.070742812	0.401	0.349	1	1	Ectoderm	Dtwd1
0.008520147	0.080880794	0.413	0.362	1	1	Ectoderm	Clp1
0.008836574	0.047550199	1	0.999	1	1	Ectoderm	Ndufab1
0.008953504	0.094548928	0.517	0.448	1	1	Ectoderm	Unc119
0.008961225	0.114773265	0.531	0.464	1	1	Ectoderm	Mzt2
0.009025678	0.099721671	0.433	0.35	1	1	Ectoderm	Phf6
0.009043538	0.034409166	0.496	0.469	1	1	Ectoderm	Ccdc47
0.009080059	0.080077652	0.641	0.577	1	1	Ectoderm	Bysl
0.009134573	0.044471404	0.431	0.393	1	1	Ectoderm	Grpel2
0.009208512	0.027692386	0.298	0.249	1	1	Ectoderm	Ppp1r14a
0.009230428	0.067585215	0.907	0.885	1	1	Ectoderm	Lage3
0.009274967	0.080895972	0.642	0.573	1	1	Ectoderm	Trim59
0.009357234	0.050218346	0.38	0.329	1	1	Ectoderm	Mtss1
0.009386364	0.039997812	0.226	0.195	1	1	Ectoderm	Rev1
0.009429999	0.054317563	0.4	0.364	1	1	Ectoderm	Zfp512
0.009526468	0.074791959	0.602	0.524	1	1	Ectoderm	Pimreg
0.009629	0.105416276	0.76	0.722	1	1	Ectoderm	Ftsj3
0.009634934	0.035269002	0.27	0.246	1	1	Ectoderm	Ttyh3
0.009707892	0.0519468	0.281	0.247	1	1	Ectoderm	Mcm8
0.009890728	0.056228533	0.179	0.138	1	1	Ectoderm	Peli2
0.009898112	0.041871129	1	1	1	1	Ectoderm	Rpl31
0.009902676	0.085556146	0.499	0.446	1	1	Ectoderm	Prorsd1
0.009915993	0.038690751	0.281	0.26	1	1	Ectoderm	Kctd3
0.009982026	0.038331446	0.175	0.148	1	1	Ectoderm	Prpf40b
0.010015871	0.056403651	0.329	0.28	1	1	Ectoderm	Mtfp1
0.010027288	0.067821342	0.444	0.397	1	1	Ectoderm	Klhdc4
0.010057148	0.047518594	0.289	0.254	1	1	Ectoderm	Tomm40l
0.010114019	0.070077913	0.825	0.785	1	1	Ectoderm	Grwd1
0.01012679	0.060135408	0.694	0.633	1	1	Ectoderm	Fam92a
0.010135138	0.110279414	0.966	0.958	1	1	Ectoderm	Sf3b1
0.010211217	0.06610211	0.404	0.363	1	1	Ectoderm	Toe1
0.010245114	0.037478141	0.97	0.964	1	1	Ectoderm	Elof1
0.01039149	0.040643609	0.221	0.193	1	1	Ectoderm	Rilpl1
0.010459907	0.016640061	0.784	0.739	1	1	Ectoderm	Fkbp11
0.010470982	0.048173771	0.19	0.156	1	1	Ectoderm	Setd7
0.010493386	0.058786335	0.997	0.996	1	1	Ectoderm	Atp5c1
0.010678156	0.058516776	0.957	0.945	1	1	Ectoderm	Srsf5
0.010679931	0.087204839	0.514	0.47	1	1	Ectoderm	Tbcc
0.010753823	0.093071908	0.44	0.371	1	1	Ectoderm	Chd6
0.010821777	0.073164452	0.765	0.732	1	1	Ectoderm	Diablo
0.010904133	0.032870205	0.295	0.269	1	1	Ectoderm	Mtif2
0.011104338	0.046550354	0.172	0.138	1	1	Ectoderm	5730507C01Rik
0.011168232	0.037623204	0.292	0.265	1	1	Ectoderm	Def8
0.011401289	0.077731186	0.52	0.479	1	1	Ectoderm	Dhps
0.011420981	0.055729424	0.997	0.993	1	1	Ectoderm	Psmd7
0.011468466	0.090607377	0.69	0.637	1	1	Ectoderm	Pigf
0.011526521	0.086324684	0.806	0.751	1	1	Ectoderm	Hadh
0.011576568	0.028658419	0.169	0.151	1	1	Ectoderm	Xpc
0.011685688	0.035540206	0.409	0.368	1	1	Ectoderm	Nr2f6
0.011776536	0.053082415	0.177	0.14	1	1	Ectoderm	Mbd4
0.011817869	0.13094568	0.658	0.581	1	1	Ectoderm	Dcaf13
0.011890672	0.037659063	0.174	0.144	1	1	Ectoderm	Mettl18
0.01193536	0.121042239	0.609	0.541	1	1	Ectoderm	Cnot11
0.012042939	0.093553871	0.826	0.795	1	1	Ectoderm	Znhit3
0.01216718	0.090643175	0.169	0.107	1	1	Ectoderm	Kdf1
0.012239064	0.096211121	1	0.999	1	1	Ectoderm	Eif2s2
0.012269537	0.02519055	0.629	0.599	1	1	Ectoderm	Usp10
0.012308287	0.069173024	0.317	0.257	1	1	Ectoderm	Prelid2
0.012407137	0.077479815	0.445	0.38	1	1	Ectoderm	Rsbn1l
0.012421997	0.060490986	0.77	0.745	1	1	Ectoderm	Trmt6
0.012442574	0.098838859	0.982	0.972	1	1	Ectoderm	Bub3
0.012449001	0.063925349	1	1	1	1	Ectoderm	Pomp
0.01247996	0.062277755	0.422	0.372	1	1	Ectoderm	Pigs
0.012518235	0.13334094	0.303	0.212	1	1	Ectoderm	Lrp11
0.012590738	0.054499303	0.529	0.481	1	1	Ectoderm	Coq4
0.012671922	0.035286151	0.511	0.465	1	1	Ectoderm	Wbp2
0.012736595	0.059994826	0.482	0.455	1	1	Ectoderm	Atf1
0.012842337	0.114490108	0.775	0.717	1	1	Ectoderm	Ddx56
0.0129391	0.022177149	1	1	1	1	Ectoderm	Rpl24
0.013006149	0.010611713	0.286	0.273	1	1	Ectoderm	Pus10
0.013183055	0.052676118	0.317	0.28	1	1	Ectoderm	Tfrc
0.013379518	0.045161088	0.777	0.745	1	1	Ectoderm	Thap11
0.013748429	0.08249395	0.557	0.502	1	1	Ectoderm	Ifrd1
0.013896031	0.035209254	1	1	1	1	Ectoderm	Cfl1
0.01393463	0.092472456	0.66	0.603	1	1	Ectoderm	Ube2g1
0.013999779	0.047426674	0.337	0.302	1	1	Ectoderm	Fra10ac1
0.014033486	0.108676557	0.539	0.473	1	1	Ectoderm	Clspn
0.014269384	0.062343687	0.202	0.146	1	1	Ectoderm	Lbh
0.014404736	0.054288801	0.421	0.39	1	1	Ectoderm	Atpaf1
0.014570637	0.058831064	0.999	0.999	1	1	Ectoderm	Phf5a
0.014572878	0.055275522	0.704	0.678	1	1	Ectoderm	Tnpo3
0.014573884	0.108585098	0.627	0.574	1	1	Ectoderm	Nfkbib
0.014639016	0.10931347	0.691	0.629	1	1	Ectoderm	Ppp1r8
0.014642364	0.048149624	0.283	0.252	1	1	Ectoderm	Lancl2
0.014670387	0.076416829	0.273	0.215	1	1	Ectoderm	Map2k6
0.014683509	0.085264228	0.676	0.617	1	1	Ectoderm	Ltv1
0.01470322	0.052484895	0.454	0.417	1	1	Ectoderm	2700062C07Rik
0.014714008	0.041802539	0.593	0.56	1	1	Ectoderm	Map2k1
0.014792359	0.057874263	0.49	0.457	1	1	Ectoderm	Ppp2r5c
0.015013028	0.028756905	0.847	0.828	1	1	Ectoderm	Adk
0.015041141	0.102859119	0.418	0.356	1	1	Ectoderm	Esco2
0.015109394	0.076287552	0.522	0.476	1	1	Ectoderm	Suv39h2
0.015119241	0.101038469	0.999	0.999	1	1	Ectoderm	Morf4l1
0.015153964	0.066105634	0.95	0.946	1	1	Ectoderm	Arpc5l
0.015193667	0.028434318	0.222	0.2	1	1	Ectoderm	Trappc12
0.01529625	0.046346044	0.632	0.602	1	1	Ectoderm	Eif2b5
0.015388287	0.038593596	0.384	0.358	1	1	Ectoderm	Wdr36
0.015408033	0.043832558	0.189	0.157	1	1	Ectoderm	Cbfa2t2
0.015698514	0.063872304	0.612	0.571	1	1	Ectoderm	Vta1
0.015715068	0.083181649	0.641	0.591	1	1	Ectoderm	Vrk1
0.015730868	0.033220152	0.275	0.25	1	1	Ectoderm	Trim33
0.015842372	0.075080395	0.19	0.137	1	1	Ectoderm	Ptpn6
0.01585832	0.018986182	0.205	0.184	1	1	Ectoderm	Abhd4
0.015966033	0.068210571	0.41	0.365	1	1	Ectoderm	Zfp281
0.016085067	0.072196251	0.334	0.28	1	1	Ectoderm	Zfp105
0.016129878	0.042381332	0.6	0.578	1	1	Ectoderm	Dbf4
0.016223561	0.077521908	0.373	0.321	1	1	Ectoderm	Gcdh
0.016238725	0.091775652	0.693	0.635	1	1	Ectoderm	Ccnh
0.016310726	0.082729808	0.359	0.3	1	1	Ectoderm	Cox6b2
0.016324909	0.018569751	0.316	0.3	1	1	Ectoderm	Trmt10a
0.016340552	0.040487931	0.205	0.176	1	1	Ectoderm	Dph7
0.016697473	0.074049038	0.277	0.221	1	1	Ectoderm	Cars2
0.016702551	0.031065061	0.502	0.48	1	1	Ectoderm	Mta1
0.016754704	0.108547514	0.651	0.589	1	1	Ectoderm	Thumpd1
0.016777746	0.035588757	0.245	0.224	1	1	Ectoderm	Deaf1
0.016853085	0.083298024	0.711	0.667	1	1	Ectoderm	Fam192a
0.016920167	0.046765774	0.938	0.932	1	1	Ectoderm	Guk1
0.017002726	0.041738252	0.261	0.22	1	1	Ectoderm	Ccdc191
0.017063447	0.091742512	0.594	0.535	1	1	Ectoderm	Ncbp1
0.017112505	0.069624337	0.494	0.451	1	1	Ectoderm	Zfp638
0.017297492	0.089450361	0.881	0.839	1	1	Ectoderm	Tcf3
0.017339752	0.023604026	0.32	0.304	1	1	Ectoderm	Atp23
0.017342399	0.013620988	0.207	0.196	1	1	Ectoderm	BC052040
0.017367396	0.050370213	0.988	0.988	1	1	Ectoderm	Chchd1
0.017379363	0.017814018	0.358	0.334	1	1	Ectoderm	Pecr
0.017392286	0.079202147	0.177	0.118	1	1	Ectoderm	Sesn2
0.017430517	0.037007329	0.457	0.424	1	1	Ectoderm	Noa1
0.017679123	0.095846082	0.532	0.463	1	1	Ectoderm	Arxes2
0.017962787	0.086617172	0.789	0.752	1	1	Ectoderm	Wdr12
0.017983161	0.030455836	0.256	0.233	1	1	Ectoderm	Cluap1
0.018030856	0.079503924	0.231	0.173	1	1	Ectoderm	Cep70
0.018033437	0.041224748	0.636	0.597	1	1	Ectoderm	Psmg3
0.018035801	0.003666313	0.267	0.257	1	1	Ectoderm	Sirt3
0.018134472	0.148632087	0.999	0.999	1	1	Ectoderm	Hnrnpa3
0.018446066	0.047907291	0.344	0.308	1	1	Ectoderm	Mmachc
0.018456145	0.026598225	0.553	0.527	1	1	Ectoderm	Cdc25a
0.018618941	0.066456908	0.856	0.831	1	1	Ectoderm	Rnf10
0.018648571	0.058681662	0.533	0.503	1	1	Ectoderm	Clk1
0.018654254	0.033280822	0.223	0.182	1	1	Ectoderm	Mfsd13a
0.018817077	0.103760083	0.374	0.305	1	1	Ectoderm	Miip
0.019054388	0.066676976	0.961	0.955	1	1	Ectoderm	Zfp207
0.019118302	0.044711507	0.309	0.278	1	1	Ectoderm	Pdss1
0.019123799	0.10593157	0.937	0.916	1	1	Ectoderm	Snw1
0.019408794	0.031365125	0.231	0.202	1	1	Ectoderm	Setx
0.019528276	0.109348344	0.536	0.454	1	1	Ectoderm	Lrwd1
0.019583758	0.018306703	0.326	0.306	1	1	Ectoderm	Actr8
0.019655327	0.050502907	0.584	0.535	1	1	Ectoderm	Prkra
0.019733228	0.034828232	0.456	0.434	1	1	Ectoderm	Lims1
0.0198064	0.062918144	0.339	0.288	1	1	Ectoderm	Sec22a
0.020049868	0.052404076	0.698	0.669	1	1	Ectoderm	Farsa
0.020117977	0.093106164	0.769	0.728	1	1	Ectoderm	Mtx1
0.020248671	0.059380215	0.276	0.235	1	1	Ectoderm	Pus3
0.020277155	0.085612488	0.356	0.294	1	1	Ectoderm	Zfp930
0.0204518	0.033411858	0.591	0.564	1	1	Ectoderm	Urm1
0.020543394	0.055118067	0.266	0.23	1	1	Ectoderm	Gpbp1l1
0.020858817	0.008741694	0.294	0.275	1	1	Ectoderm	Smarca2
0.021004508	0.07801189	0.761	0.725	1	1	Ectoderm	Gins4
0.021107473	0.092302187	0.856	0.824	1	1	Ectoderm	Ythdf2
0.021169931	0.049629542	0.998	0.997	1	1	Ectoderm	Sf3b5
0.021222851	0.073860611	0.252	0.202	1	1	Ectoderm	Zfp825
0.021305316	0.101099638	0.462	0.396	1	1	Ectoderm	Nfs1
0.021323522	0.058085323	0.627	0.574	1	1	Ectoderm	Psap
0.021394136	0.093542496	0.319	0.268	1	1	Ectoderm	Qser1
0.02144492	0.017207322	0.321	0.293	1	1	Ectoderm	Dtx2
0.021476631	0.011331073	0.529	0.51	1	1	Ectoderm	Fibp
0.021588427	0.137291864	0.907	0.875	1	1	Ectoderm	Gmps
0.021625802	0.07408215	0.302	0.252	1	1	Ectoderm	Rdm1
0.021869075	0.133049852	0.787	0.715	1	1	Ectoderm	Ccdc86
0.021958858	0.004298488	0.38	0.367	1	1	Ectoderm	0610009O20Rik
0.021967047	0.019472086	0.88	0.859	1	1	Ectoderm	Tmem160
0.022011773	0.044724979	0.414	0.385	1	1	Ectoderm	Chd8
0.022390863	0.056239679	0.434	0.388	1	1	Ectoderm	Trub1
0.022551553	0.034847318	0.578	0.543	1	1	Ectoderm	Rnf115
0.022872673	0.029699572	0.191	0.163	1	1	Ectoderm	Efs
0.02293851	0.040513056	0.531	0.504	1	1	Ectoderm	Zcchc10
0.022987265	0.050556445	0.226	0.187	1	1	Ectoderm	Adat1
0.0231727	0.063375513	0.32	0.28	1	1	Ectoderm	Ints9
0.023197188	0.014715106	0.252	0.238	1	1	Ectoderm	Gm4950
0.023309456	0.003235513	0.966	0.968	1	1	Ectoderm	Polr2g
0.023428425	0.050323274	0.882	0.871	1	1	Ectoderm	Psme3
0.023430453	0.039907577	0.994	0.992	1	1	Ectoderm	Mrps14
0.0236109	0.033695274	0.262	0.237	1	1	Ectoderm	Nthl1
0.023680231	0.070124849	0.965	0.949	1	1	Ectoderm	Etf1
0.023955299	0.057014262	0.421	0.375	1	1	Ectoderm	Dcaf11
0.024078454	0.086610088	0.434	0.388	1	1	Ectoderm	Orc3
0.02463065	0.039807289	0.518	0.482	1	1	Ectoderm	Ptcd2
0.024633045	0.022406488	0.531	0.509	1	1	Ectoderm	Tsr1
0.024819346	0.109061832	0.692	0.629	1	1	Ectoderm	Mrpl44
0.024930546	0.094324836	0.482	0.413	1	1	Ectoderm	Polr3c
0.025042419	0.045918976	0.239	0.201	1	1	Ectoderm	Pcbp3
0.025146253	0.03773354	0.234	0.208	1	1	Ectoderm	Mpdz
0.025245877	0.047791459	0.734	0.702	1	1	Ectoderm	Med19
0.025357832	0.073149699	0.219	0.167	1	1	Ectoderm	Ggh
0.025374906	0.02437503	0.594	0.57	1	1	Ectoderm	Rbm28
0.025407418	0.062648671	0.51	0.455	1	1	Ectoderm	Armcx2
0.025550616	0.059314844	0.293	0.25	1	1	Ectoderm	Stk4
0.02585362	0.050633989	0.478	0.438	1	1	Ectoderm	Rhebl1
0.026024891	0.043303698	0.376	0.347	1	1	Ectoderm	Aqr
0.026176284	0.022745008	0.717	0.689	1	1	Ectoderm	Vps72
0.026420869	0.010271244	0.284	0.276	1	1	Ectoderm	Rmi1
0.026432202	0.107333309	0.579	0.516	1	1	Ectoderm	Nol11
0.026487045	0.027308869	0.249	0.195	1	1	Ectoderm	Rnd2
0.026551013	0.093528684	0.859	0.835	1	1	Ectoderm	Matr3
0.026562618	0.057041847	0.456	0.412	1	1	Ectoderm	Pigt
0.026572202	0.088728926	0.307	0.244	1	1	Ectoderm	Zdhhc2
0.026634293	0.036701563	0.287	0.259	1	1	Ectoderm	Cstf2t
0.026792625	0.142021867	0.677	0.598	1	1	Ectoderm	Nop14
0.027005522	0.007469901	0.418	0.363	1	1	Ectoderm	Gnpda1
0.027112292	0.039445808	0.181	0.15	1	1	Ectoderm	C2cd3
0.027303723	0.058426476	0.788	0.731	1	1	Ectoderm	Ddx27
0.027465065	0.037575032	0.306	0.273	1	1	Ectoderm	Rpusd3
0.027731269	0.089241738	0.35	0.282	1	1	Ectoderm	Dars2
0.027841949	0.050402241	0.266	0.232	1	1	Ectoderm	Coq3
0.028133495	0.102395804	0.476	0.406	1	1	Ectoderm	Ahcy
0.028161378	0.078057295	0.463	0.414	1	1	Ectoderm	Isg20l2
0.028170717	0.070881186	0.229	0.178	1	1	Ectoderm	Senp8
0.028259942	0.073633616	0.913	0.896	1	1	Ectoderm	Mrpl33
0.028482259	0.130754662	0.626	0.566	1	1	Ectoderm	Mars
0.028862589	0.089694508	0.839	0.81	1	1	Ectoderm	Idh2
0.028870068	0.071604801	0.327	0.277	1	1	Ectoderm	Cep78
0.029136876	0.035437821	1	1	1	1	Ectoderm	Atp5g2
0.029139602	0.066186493	0.985	0.98	1	1	Ectoderm	Uqcrfs1
0.029335973	0.041204756	0.978	0.969	1	1	Ectoderm	Ebna1bp2
0.029366907	0.0379224	0.869	0.854	1	1	Ectoderm	Psmd3
0.029407303	0.039759649	0.49	0.468	1	1	Ectoderm	Usp5
0.029469711	0.05689362	0.563	0.52	1	1	Ectoderm	Ap4s1
0.029500309	0.026662019	0.34	0.33	1	1	Ectoderm	Nsun5
0.029801935	0.048304609	0.669	0.633	1	1	Ectoderm	Nelfe
0.029943741	0.036871588	0.328	0.299	1	1	Ectoderm	Eefsec
0.030004064	0.068436811	0.185	0.138	1	1	Ectoderm	Pole2
0.030041635	0.102991686	0.992	0.99	1	1	Ectoderm	Atp5a1
0.030148927	0.094056814	0.825	0.773	1	1	Ectoderm	Prpf31
0.030270482	0.044747443	0.437	0.4	1	1	Ectoderm	Tmem205
0.030294592	0.011942177	0.281	0.27	1	1	Ectoderm	Ppwd1
0.030360802	0.05740923	0.543	0.508	1	1	Ectoderm	Krr1
0.030543524	0.066581238	0.357	0.31	1	1	Ectoderm	Poglut1
0.030624702	0.109476049	0.629	0.573	1	1	Ectoderm	Cenph
0.030738583	0.048532177	0.605	0.57	1	1	Ectoderm	Gtf2f2
0.030879848	0.030751209	1	1	1	1	Ectoderm	Rps11
0.03100233	0.053545095	0.547	0.5	1	1	Ectoderm	Desi2
0.031042773	0.076499834	0.329	0.253	1	1	Ectoderm	Spint1
0.031179169	0.070672257	0.308	0.255	1	1	Ectoderm	Trim24
0.031287497	0.042682233	0.218	0.183	1	1	Ectoderm	Med18
0.031578847	0.044321753	0.532	0.49	1	1	Ectoderm	Myh10
0.031798425	0.035886433	0.266	0.238	1	1	Ectoderm	Shq1
0.031904987	0.070277752	0.766	0.735	1	1	Ectoderm	Mapk1
0.032044825	0.069716779	0.647	0.595	1	1	Ectoderm	Cdca4
0.032459497	0.058078258	1	1	1	1	Ectoderm	Hmgb1
0.032704115	0.008910468	0.271	0.251	1	1	Ectoderm	Kbtbd4
0.032898227	0.034501603	0.241	0.218	1	1	Ectoderm	Qrsl1
0.032901037	0.01155293	0.261	0.252	1	1	Ectoderm	Ensa
0.032958689	0.024969619	0.341	0.322	1	1	Ectoderm	Med27
0.033050545	0.020164204	0.32	0.298	1	1	Ectoderm	Plekha5
0.033132328	0.066253265	0.996	0.993	1	1	Ectoderm	Rpl36al
0.033169776	0.028110457	0.439	0.422	1	1	Ectoderm	Trmt2a
0.033212553	0.010743856	0.229	0.215	1	1	Ectoderm	Gnptg
0.033222671	0.048152278	0.23	0.196	1	1	Ectoderm	Pcyox1l
0.033265071	0.059777788	0.419	0.374	1	1	Ectoderm	Wdr74
0.033577848	0.079267005	0.912	0.882	1	1	Ectoderm	Tmem59
0.033611384	0.03156452	0.446	0.409	1	1	Ectoderm	Elovl6
0.034091847	0.089616628	0.518	0.46	1	1	Ectoderm	Pdrg1
0.034193707	0.076944207	0.428	0.369	1	1	Ectoderm	Dcaf17
0.034493188	0.134410774	0.691	0.614	1	1	Ectoderm	Nol12
0.034518561	0.061120236	0.474	0.432	1	1	Ectoderm	Snhg12
0.034620831	0.046407738	0.776	0.751	1	1	Ectoderm	Farsb
0.034726303	0.059122987	0.839	0.808	1	1	Ectoderm	Pabpc4
0.034786942	0.045432857	0.224	0.195	1	1	Ectoderm	Rbm48
0.035167216	0.032822235	0.374	0.344	1	1	Ectoderm	D5Ertd579e
0.035205825	0.015407057	0.527	0.512	1	1	Ectoderm	Zfr
0.035268683	0.073197802	0.979	0.961	1	1	Ectoderm	Nip7
0.035449895	0.041777606	0.965	0.951	1	1	Ectoderm	Sf3b4
0.035493548	0.069180563	0.978	0.963	1	1	Ectoderm	Csnk1a1
0.03556919	0.070622792	0.922	0.91	1	1	Ectoderm	Emc10
0.035569298	0.001630633	0.176	0.167	1	1	Ectoderm	Pcyox1
0.035661555	0.116042301	0.52	0.472	1	1	Ectoderm	Haus8
0.035710249	0.062100971	0.668	0.622	1	1	Ectoderm	Bop1
0.035813063	0.136944086	0.708	0.639	1	1	Ectoderm	Las1l
0.036975567	0.061744782	0.759	0.721	1	1	Ectoderm	Atrx
0.037323225	0.023051495	1	1	1	1	Ectoderm	Rps6
0.037533495	0.0474543	0.436	0.411	1	1	Ectoderm	Prpf6
0.038160541	0.061351739	0.561	0.51	1	1	Ectoderm	Med31
0.038498032	0.041126336	0.999	0.999	1	1	Ectoderm	Atpif1
0.038710457	0.046628703	0.222	0.187	1	1	Ectoderm	Zfp1
0.038944018	0.017079342	0.378	0.366	1	1	Ectoderm	Hmgcl
0.039009513	0.001416468	0.169	0.16	1	1	Ectoderm	Gtpbp1
0.039201237	0.080482959	0.412	0.355	1	1	Ectoderm	Usf1
0.039245563	0.127206942	0.618	0.55	1	1	Ectoderm	Ubqln2
0.039673609	0.066797506	0.603	0.553	1	1	Ectoderm	Rnf114
0.039783026	0.072465299	0.25	0.208	1	1	Ectoderm	Rimklb
0.039847359	0.029037286	0.356	0.326	1	1	Ectoderm	Snapc3
0.039951332	0.041762238	0.243	0.206	1	1	Ectoderm	Ak4
0.039954227	0.079132817	0.615	0.553	1	1	Ectoderm	Cmas
0.039970827	0.036588627	0.236	0.209	1	1	Ectoderm	Zswim1
0.040013619	0.032906839	0.999	0.999	1	1	Ectoderm	Atp5l
0.040215367	0.076847138	0.985	0.982	1	1	Ectoderm	Hspa9
0.040359116	0.043618516	1	0.998	1	1	Ectoderm	Atp5f1
0.040359422	0.023567402	0.578	0.543	1	1	Ectoderm	Spns1
0.040395055	0.112078108	0.585	0.524	1	1	Ectoderm	Klhdc3
0.040661998	0.030136091	0.766	0.741	1	1	Ectoderm	Sigmar1
0.040706337	0.084657141	0.655	0.611	1	1	Ectoderm	Jtb
0.040787869	0.109135556	0.756	0.688	1	1	Ectoderm	Tuba1c
0.040878442	0.072269693	0.807	0.779	1	1	Ectoderm	9130401M01Rik
0.041056489	0.040734829	0.399	0.374	1	1	Ectoderm	Wdr92
0.041155274	0.020777386	0.44	0.418	1	1	Ectoderm	Gpn3
0.041212752	0.04623555	0.292	0.26	1	1	Ectoderm	Gtf2ird1
0.04134475	0.036719328	0.368	0.34	1	1	Ectoderm	Btf3l4
0.041595756	0.087335371	0.331	0.27	1	1	Ectoderm	Dscc1
0.041847608	0.042069035	0.169	0.141	1	1	Ectoderm	Pknox1
0.041930946	0.023837724	0.418	0.4	1	1	Ectoderm	Acd
0.042312384	0.08480446	0.581	0.533	1	1	Ectoderm	Wdr75
0.042604562	0.013620326	0.868	0.868	1	1	Ectoderm	Tpd52l2
0.04292054	0.101507499	0.656	0.6	1	1	Ectoderm	Zfp622
0.043057279	0.037552026	0.496	0.463	1	1	Ectoderm	Phf3
0.043486582	0.085154155	0.956	0.948	1	1	Ectoderm	Tpr
0.043714315	0.039620316	0.182	0.156	1	1	Ectoderm	5730455P16Rik
0.044146488	0.041216377	0.562	0.539	1	1	Ectoderm	Memo1
0.044524694	0.061357392	0.255	0.217	1	1	Ectoderm	Wiz
0.044538238	0.009023051	0.385	0.371	1	1	Ectoderm	Gm6133
0.045082711	0.061916956	0.879	0.863	1	1	Ectoderm	Ppp2r1a
0.04523607	0.091052495	0.172	0.11	1	1	Ectoderm	Gli2
0.04549266	0.060355945	0.357	0.318	1	1	Ectoderm	Pou2f1
0.045664104	0.070226482	0.965	0.955	1	1	Ectoderm	Polr2k
0.045750421	0.046653441	0.971	0.957	1	1	Ectoderm	Cops6
0.045843094	0.026224556	0.751	0.727	1	1	Ectoderm	Babam1
0.046426324	0.082957106	0.553	0.495	1	1	Ectoderm	Mrps22
0.046479605	0.072814942	0.481	0.435	1	1	Ectoderm	Rad1
0.046558937	0.001840347	0.374	0.362	1	1	Ectoderm	Ldb1
0.046562387	0.11409242	0.633	0.572	1	1	Ectoderm	Surf2
0.046655144	0.04901796	0.537	0.496	1	1	Ectoderm	Pisd
0.046748594	0.051415139	0.599	0.561	1	1	Ectoderm	Enoph1
0.046755271	0.056693629	0.342	0.304	1	1	Ectoderm	Trim37
0.046797019	0.009399569	0.391	0.375	1	1	Ectoderm	Anapc2
0.04687001	0.024821068	0.763	0.76	1	1	Ectoderm	Cpsf6
0.046987338	0.060440386	0.561	0.512	1	1	Ectoderm	Tor1a
0.047122811	0.05388902	0.254	0.206	1	1	Ectoderm	Arrb1
0.047135911	0.111691398	0.551	0.504	1	1	Ectoderm	Dpysl2
0.047658996	0.053250683	0.332	0.293	1	1	Ectoderm	Mccc2
0.04811356	0.038073552	0.172	0.144	1	1	Ectoderm	Ahi1
0.048133315	0.041510441	0.602	0.579	1	1	Ectoderm	Mdp1
0.048170357	0.027494115	0.489	0.445	1	1	Ectoderm	Gng2
0.048183584	0.033342679	0.243	0.214	1	1	Ectoderm	Zfp646
0.048323894	0.091328827	0.988	0.98	1	1	Ectoderm	Rsl1d1
0.048728586	0.003180689	0.282	0.278	1	1	Ectoderm	4930579G24Rik
0.048814853	0.001771199	0.351	0.349	1	1	Ectoderm	Zfp24
0.048906973	0.030246119	0.39	0.367	1	1	Ectoderm	Mrps2
0.048912721	0.029696805	0.301	0.275	1	1	Ectoderm	Msh3
0.048919272	0.108953058	0.778	0.749	1	1	Ectoderm	Srrt
0.048940792	0.034155013	0.31	0.284	1	1	Ectoderm	Brf2
0.048965608	0.025551846	0.2	0.179	1	1	Ectoderm	Tmem141
0.049052335	0.04162433	0.375	0.341	1	1	Ectoderm	Fgfr1op
0.049343916	0.065941324	0.525	0.479	1	1	Ectoderm	Qtrt1
0.049581562	0.048972926	0.546	0.505	1	1	Ectoderm	Cpsf4
2.85E-159	1.335273446	0.983	0.633	4.67E-155	2	Ectoderm	Id1
1.02E-142	0.999653628	0.801	0.226	1.67E-138	2	Ectoderm	Cxcl12
2.73E-125	1.069182992	0.854	0.422	4.48E-121	2	Ectoderm	Ckb
5.46E-121	0.960640211	0.989	0.731	8.95E-117	2	Ectoderm	Wfdc2
3.98E-111	0.739136209	1	0.962	6.52E-107	2	Ectoderm	Id3
5.65E-108	0.317201003	1	1	9.26E-104	2	Ectoderm	Mif
7.38E-106	0.752738315	0.497	0.049	1.21E-101	2	Ectoderm	Dlx5
2.18E-105	0.813089941	0.531	0.063	3.57E-101	2	Ectoderm	Tfap2a
1.34E-100	0.822187611	0.96	0.64	2.20E-96	2	Ectoderm	Id2
1.67E-96	0.657530352	1	0.957	2.74E-92	2	Ectoderm	Fabp5
7.10E-91	0.371000088	1	1	1.16E-86	2	Ectoderm	Ldha
8.94E-90	0.880445737	0.804	0.373	1.47E-85	2	Ectoderm	Irx3
5.71E-87	0.770270336	0.999	0.761	9.36E-83	2	Ectoderm	Epcam
2.19E-74	0.762692297	0.889	0.577	3.60E-70	2	Ectoderm	Crabp2
1.38E-72	0.920454115	0.768	0.33	2.25E-68	2	Ectoderm	Utf1
6.82E-69	0.420115841	0.998	0.998	1.12E-64	2	Ectoderm	Pgk1
1.88E-67	0.388804188	0.999	0.994	3.08E-63	2	Ectoderm	Aldoa
1.27E-64	0.356905545	1	1	2.08E-60	2	Ectoderm	Gapdh
2.75E-60	0.495239944	0.945	0.53	4.51E-56	2	Ectoderm	Cldn6
6.69E-60	0.587136349	0.695	0.369	1.10E-55	2	Ectoderm	Rragd
3.30E-58	0.402912813	1	0.997	5.41E-54	2	Ectoderm	Tpi1
3.91E-56	0.541438743	0.989	0.831	6.42E-52	2	Ectoderm	Igfbp2
2.15E-54	0.592719343	0.898	0.586	3.52E-50	2	Ectoderm	Chchd10
3.80E-54	0.404009485	0.339	0.064	6.23E-50	2	Ectoderm	Fbxo2
2.10E-53	0.567370366	0.698	0.34	3.45E-49	2	Ectoderm	Rab25
4.64E-52	0.351214018	0.256	0.02	7.61E-48	2	Ectoderm	Dlx6
1.64E-50	0.540708136	0.946	0.739	2.69E-46	2	Ectoderm	Spint2
3.40E-50	0.549787192	0.986	0.866	5.57E-46	2	Ectoderm	Slc16a3
1.12E-49	0.485016108	0.497	0.175	1.84E-45	2	Ectoderm	Tmem54
3.66E-45	0.416324938	0.797	0.4	6.00E-41	2	Ectoderm	Cldn7
5.91E-45	0.46087075	0.288	0.047	9.68E-41	2	Ectoderm	Six3
5.64E-44	0.57336433	0.593	0.277	9.25E-40	2	Ectoderm	Otx2
1.12E-43	0.558854022	0.829	0.503	1.83E-39	2	Ectoderm	Pim2
2.10E-42	0.305630038	1	0.999	3.45E-38	2	Ectoderm	Dut
9.75E-42	0.259730244	1	1	1.60E-37	2	Ectoderm	Psma7
1.22E-41	0.332634448	0.256	0.05	2.00E-37	2	Ectoderm	Tfap2c
8.49E-41	0.289699329	0.222	0.028	1.39E-36	2	Ectoderm	Olig1
1.91E-40	0.497188343	0.993	0.922	3.14E-36	2	Ectoderm	Dnmt3b
2.15E-40	0.073657105	0.489	0.228	3.53E-36	2	Ectoderm	Fabp3
2.27E-39	0.450135474	0.564	0.235	3.73E-35	2	Ectoderm	Crb3
1.02E-38	0.257904212	1	1	1.67E-34	2	Ectoderm	Pkm
1.76E-38	0.326262905	0.263	0.05	2.89E-34	2	Ectoderm	Id4
4.86E-38	0.279506322	0.19	0.013	7.97E-34	2	Ectoderm	Vsx1
1.13E-37	0.426038621	0.623	0.331	1.86E-33	2	Ectoderm	Gng3
6.59E-37	0.358135487	0.977	0.928	1.08E-32	2	Ectoderm	Nol7
9.31E-37	0.421252961	0.554	0.302	1.53E-32	2	Ectoderm	Eno3
1.82E-36	0.450672935	0.661	0.391	2.99E-32	2	Ectoderm	Aes
3.56E-36	0.441554812	0.441	0.17	5.84E-32	2	Ectoderm	Gap43
5.79E-36	0.503607211	0.903	0.686	9.48E-32	2	Ectoderm	Gsta4
8.04E-36	0.406874672	1	0.975	1.32E-31	2	Ectoderm	Psip1
8.16E-35	0.421860755	0.532	0.263	1.34E-30	2	Ectoderm	Sfrp2
9.51E-35	0.170726221	0.953	0.833	1.56E-30	2	Ectoderm	Slc2a3
2.38E-34	0.263785953	1	1	3.90E-30	2	Ectoderm	Pgam1
5.53E-34	0.33197074	0.998	0.979	9.07E-30	2	Ectoderm	Fam162a
1.01E-33	0.335476005	0.254	0.061	1.66E-29	2	Ectoderm	Gata3
1.69E-33	0.40238216	0.842	0.695	2.77E-29	2	Ectoderm	Nudt19
3.46E-33	0.338262204	0.909	0.688	5.68E-29	2	Ectoderm	Crip2
6.57E-33	0.534925579	0.847	0.672	1.08E-28	2	Ectoderm	Lrpap1
7.63E-33	0.373438251	0.454	0.202	1.25E-28	2	Ectoderm	Slc35f2
9.60E-33	0.278639174	1	0.999	1.57E-28	2	Ectoderm	Dctpp1
1.38E-32	0.178630182	1	1	2.27E-28	2	Ectoderm	Rack1
5.37E-32	0.405597037	0.6	0.336	8.80E-28	2	Ectoderm	Kcnk1
6.00E-32	0.522807575	0.529	0.252	9.83E-28	2	Ectoderm	Sox2
1.02E-31	0.364516151	0.418	0.157	1.67E-27	2	Ectoderm	1700019D03Rik
4.28E-31	0.359868434	0.463	0.231	7.01E-27	2	Ectoderm	Mdfi
5.88E-31	0.261109395	1	0.993	9.64E-27	2	Ectoderm	Eif1ax
6.32E-31	0.338024512	0.989	0.935	1.04E-26	2	Ectoderm	Rangrf
9.25E-31	0.361936579	0.493	0.245	1.52E-26	2	Ectoderm	2010111I01Rik
1.11E-30	0.269494756	0.235	0.057	1.82E-26	2	Ectoderm	Grhl2
1.36E-30	0.380692645	0.494	0.245	2.22E-26	2	Ectoderm	Pla2g16
1.85E-30	0.312002721	0.404	0.182	3.02E-26	2	Ectoderm	Ndrg2
3.29E-30	0.375719029	0.989	0.923	5.39E-26	2	Ectoderm	Slc2a1
3.43E-30	0.405054655	0.569	0.277	5.62E-26	2	Ectoderm	Slc7a3
4.57E-30	0.388443297	0.751	0.534	7.49E-26	2	Ectoderm	Fxyd6
4.90E-30	0.389929537	0.606	0.37	8.03E-26	2	Ectoderm	Tcf7l1
2.53E-29	0.321573956	0.433	0.206	4.14E-25	2	Ectoderm	Fbxo44
2.76E-29	0.465886987	0.92	0.79	4.52E-25	2	Ectoderm	Syce2
2.83E-29	0.165542312	1	1	4.64E-25	2	Ectoderm	Rpl5
4.33E-29	0.318578949	0.425	0.205	7.09E-25	2	Ectoderm	Lpl
4.85E-29	0.377463082	0.358	0.126	7.94E-25	2	Ectoderm	Gjb3
2.04E-28	0.458747735	0.77	0.527	3.34E-24	2	Ectoderm	Pls3
2.85E-28	0.37087287	0.554	0.302	4.67E-24	2	Ectoderm	Grb7
3.94E-28	0.371646035	0.583	0.344	6.45E-24	2	Ectoderm	Col18a1
4.11E-28	0.393963661	0.542	0.289	6.74E-24	2	Ectoderm	Bcam
8.36E-28	0.331656012	0.649	0.444	1.37E-23	2	Ectoderm	Pla2g12a
1.71E-27	0.123659779	1	1	2.80E-23	2	Ectoderm	Rpl15
4.43E-27	0.293285947	0.993	0.979	7.25E-23	2	Ectoderm	Sssca1
5.22E-27	0.349150608	0.718	0.502	8.55E-23	2	Ectoderm	Bcat2
9.83E-27	0.11926001	1	1	1.61E-22	2	Ectoderm	Rplp1
1.11E-26	0.313087306	0.693	0.426	1.82E-22	2	Ectoderm	Bst2
2.22E-26	0.394480035	0.68	0.41	3.64E-22	2	Ectoderm	Pcsk1n
2.54E-25	0.204782049	1	0.999	4.16E-21	2	Ectoderm	Prdx1
2.77E-25	0.313097823	0.921	0.831	4.54E-21	2	Ectoderm	Myl12b
3.14E-25	0.236466703	0.219	0.063	5.14E-21	2	Ectoderm	Kif1a
4.09E-25	0.282517408	0.982	0.942	6.71E-21	2	Ectoderm	Trp53
4.11E-25	0.354212273	0.442	0.207	6.73E-21	2	Ectoderm	Fam57b
1.17E-24	0.348641976	0.833	0.633	1.92E-20	2	Ectoderm	Ly6e
1.18E-24	0.316573141	0.453	0.248	1.94E-20	2	Ectoderm	Ssbp2
1.46E-24	0.359087716	0.801	0.627	2.39E-20	2	Ectoderm	Dnph1
2.59E-24	0.340296779	0.858	0.706	4.24E-20	2	Ectoderm	Acer2
3.83E-24	0.299690852	0.52	0.315	6.27E-20	2	Ectoderm	Acot7
5.07E-24	0.228097013	0.206	0.048	8.32E-20	2	Ectoderm	Coch
6.45E-24	0.290963548	0.467	0.255	1.06E-19	2	Ectoderm	Irx5
2.34E-23	0.311877534	0.79	0.656	3.84E-19	2	Ectoderm	Nmral1
2.53E-23	0.107932804	1	1	4.15E-19	2	Ectoderm	Rps8
4.79E-23	0.258996653	0.998	0.992	7.86E-19	2	Ectoderm	Atp6v1f
7.59E-23	0.352671216	0.595	0.395	1.24E-18	2	Ectoderm	Pycard
1.03E-22	0.243216995	0.252	0.085	1.68E-18	2	Ectoderm	Tal2
1.13E-22	0.084958429	0.722	0.475	1.84E-18	2	Ectoderm	Vamp8
1.71E-22	0.344658002	0.667	0.473	2.80E-18	2	Ectoderm	Aif1l
2.44E-22	0.209714985	0.979	0.914	3.99E-18	2	Ectoderm	Larp7
4.62E-22	0.25457126	0.291	0.115	7.57E-18	2	Ectoderm	Dtx1
5.26E-22	0.319246248	0.595	0.404	8.62E-18	2	Ectoderm	Tpm2
5.38E-22	0.241461286	0.689	0.475	8.82E-18	2	Ectoderm	Stmn2
6.36E-22	0.351535263	0.47	0.236	1.04E-17	2	Ectoderm	Pdzd4
6.73E-22	0.238143607	0.999	0.999	1.10E-17	2	Ectoderm	Fkbp4
7.20E-22	0.061631959	0.646	0.422	1.18E-17	2	Ectoderm	Ppp1r1a
9.89E-22	0.278697989	0.405	0.204	1.62E-17	2	Ectoderm	2900011O08Rik
1.01E-21	0.262824861	1	0.992	1.65E-17	2	Ectoderm	Nasp
1.02E-21	0.305548406	0.816	0.639	1.67E-17	2	Ectoderm	Slc38a1
1.08E-21	0.281649896	0.339	0.139	1.77E-17	2	Ectoderm	Lrp2
1.19E-21	0.312591739	0.969	0.913	1.95E-17	2	Ectoderm	Pfkl
1.21E-21	0.251719301	1	0.998	1.98E-17	2	Ectoderm	Lyar
1.37E-21	0.194765908	1	1	2.24E-17	2	Ectoderm	Hsp90aa1
2.15E-21	0.292916765	0.762	0.584	3.52E-17	2	Ectoderm	Nipsnap1
3.11E-21	0.321998725	0.505	0.29	5.10E-17	2	Ectoderm	Uchl1
3.13E-21	0.277445749	0.536	0.34	5.13E-17	2	Ectoderm	Capg
4.33E-21	0.230969965	0.269	0.103	7.09E-17	2	Ectoderm	Jph4
7.20E-21	0.141558262	1	1	1.18E-16	2	Ectoderm	Rps10
9.51E-21	0.237305192	0.22	0.062	1.56E-16	2	Ectoderm	Ovol2
1.35E-20	0.304027984	0.502	0.296	2.21E-16	2	Ectoderm	Eras
1.82E-20	0.273593981	0.535	0.339	2.99E-16	2	Ectoderm	Itm2a
2.01E-20	0.16959683	1	1	3.29E-16	2	Ectoderm	Npm1
2.65E-20	0.253963331	0.443	0.251	4.34E-16	2	Ectoderm	Hist3h2ba
4.78E-20	0.099981466	1	1	7.83E-16	2	Ectoderm	Rpl8
6.27E-20	0.235630015	0.303	0.129	1.03E-15	2	Ectoderm	Bcl11a
6.34E-20	0.299856746	0.693	0.458	1.04E-15	2	Ectoderm	Tpd52
1.12E-19	0.239094266	0.344	0.173	1.84E-15	2	Ectoderm	Mapk12
1.18E-19	0.219359744	0.989	0.98	1.93E-15	2	Ectoderm	Uchl3
1.21E-19	0.181976671	0.565	0.356	1.98E-15	2	Ectoderm	Ddah1
1.44E-19	0.257305461	0.964	0.898	2.35E-15	2	Ectoderm	Phgdh
2.10E-19	0.297711836	0.697	0.466	3.44E-15	2	Ectoderm	Arl4c
2.82E-19	0.230675517	0.315	0.139	4.63E-15	2	Ectoderm	Coro1a
3.04E-19	0.31714504	0.769	0.626	4.98E-15	2	Ectoderm	Lbr
4.70E-19	0.370651961	0.963	0.879	7.70E-15	2	Ectoderm	Rbpms2
5.89E-19	0.252444279	0.468	0.289	9.65E-15	2	Ectoderm	Zic5
6.34E-19	0.236328374	0.969	0.928	1.04E-14	2	Ectoderm	Mrpl13
6.54E-19	0.130957931	1	1	1.07E-14	2	Ectoderm	Rpl4
8.10E-19	0.327567637	0.439	0.232	1.33E-14	2	Ectoderm	Zfp462
9.95E-19	0.282973482	0.657	0.461	1.63E-14	2	Ectoderm	F11r
1.02E-18	0.305175231	0.922	0.835	1.67E-14	2	Ectoderm	Carnmt1
1.08E-18	0.331161279	0.464	0.251	1.77E-14	2	Ectoderm	Spint1
2.33E-18	0.132715189	1	1	3.83E-14	2	Ectoderm	Ppia
2.59E-18	0.203183439	0.999	0.996	4.24E-14	2	Ectoderm	Prmt1
4.72E-18	0.179363472	1	1	7.73E-14	2	Ectoderm	Nap1l1
5.02E-18	0.164401926	1	0.974	8.22E-14	2	Ectoderm	Cd24a
5.05E-18	0.158237572	1	0.999	8.28E-14	2	Ectoderm	Hnrnpc
8.53E-18	0.278036102	0.395	0.206	1.40E-13	2	Ectoderm	H2-D1
9.28E-18	0.263307563	0.544	0.357	1.52E-13	2	Ectoderm	Cdc42ep5
9.46E-18	0.320046737	0.683	0.514	1.55E-13	2	Ectoderm	Ptprf
1.07E-17	0.111534617	1	1	1.75E-13	2	Ectoderm	Rps13
1.46E-17	0.345558195	0.6	0.402	2.39E-13	2	Ectoderm	Pdgfa
1.56E-17	0.229417868	1	0.993	2.56E-13	2	Ectoderm	Gnai2
1.73E-17	0.209229192	1	0.996	2.84E-13	2	Ectoderm	Prdx6
1.76E-17	0.239134523	0.952	0.916	2.89E-13	2	Ectoderm	Thyn1
1.90E-17	0.149485607	0.486	0.269	3.11E-13	2	Ectoderm	Msx2
2.16E-17	0.252357312	0.943	0.876	3.55E-13	2	Ectoderm	Eef1akmt1
2.41E-17	0.243327247	0.938	0.856	3.95E-13	2	Ectoderm	Ccne1
2.68E-17	0.302663251	0.644	0.473	4.40E-13	2	Ectoderm	Armc10
3.37E-17	0.085872615	1	1	5.52E-13	2	Ectoderm	Rpl14
3.52E-17	0.260003438	0.279	0.122	5.77E-13	2	Ectoderm	Kctd1
3.81E-17	0.30760155	0.77	0.611	6.25E-13	2	Ectoderm	Gltp
4.29E-17	0.172990515	1	1	7.03E-13	2	Ectoderm	Hsp90ab1
7.18E-17	0.215679601	0.307	0.144	1.18E-12	2	Ectoderm	Bspry
9.82E-17	0.102648159	1	1	1.61E-12	2	Ectoderm	Rpl10a
1.03E-16	0.174537782	0.223	0.1	1.69E-12	2	Ectoderm	Fam178b
1.13E-16	0.296840085	0.936	0.914	1.86E-12	2	Ectoderm	Gpi1
1.52E-16	0.269206851	0.44	0.241	2.49E-12	2	Ectoderm	Tubb4a
1.81E-16	0.267563092	0.408	0.241	2.96E-12	2	Ectoderm	Nanog
1.86E-16	0.122919025	1	1	3.05E-12	2	Ectoderm	Ranbp1
2.70E-16	0.158238024	1	0.999	4.42E-12	2	Ectoderm	Calm2
3.60E-16	0.327915944	0.686	0.515	5.91E-12	2	Ectoderm	Pmm1
3.85E-16	0.263250737	0.944	0.909	6.31E-12	2	Ectoderm	Hdac1
[truncated: 35,700 more rows]
