# Supplementary material for: Gastrulation-stage gene expression in Nipbl+/− mouse embryos foreshadows the development of syndromic birth defects
Source: Sci Adv. 2024 Mar 20;10(12):eadl4239. doi: 10.1126/sciadv.adl4239 (PMC10954218; doi:10.1126/sciadv.adl4239)
Supplement: Supplementary file 2 — Data S1 to S45 [file sciadv.adl4239_data_s1_to_s45.zip › Supplementary Data2/Data_S12.csv]

P_Val	Avg_Log2_FC	Pct_Expr_Cluster	Pct_Expr_Other	Bon_P_Val	Cluster	Cell_Type	Gene
5.93E-188	1.557310064	1	0.881	9.68E-184	4	NMP	Pou5f1
3.91E-178	1.828129996	0.999	0.595	6.39E-174	4	NMP	T
8.12E-173	1.31054846	1	0.997	1.33E-168	4	NMP	Tceal8
2.24E-171	1.536571194	0.831	0.124	3.66E-167	4	NMP	Apln
5.98E-170	1.900749792	0.86	0.213	9.76E-166	4	NMP	Nkx1-2
1.26E-165	1.396860691	1	0.893	2.06E-161	4	NMP	Bex4
1.20E-157	1.452949663	0.911	0.395	1.96E-153	4	NMP	Rtl8b
1.56E-157	2.291864693	0.881	0.242	2.55E-153	4	NMP	Cdx1
1.98E-134	1.802618876	0.932	0.376	3.23E-130	4	NMP	Fst
7.24E-134	1.213719495	0.934	0.421	1.18E-129	4	NMP	Epcam
2.34E-133	1.303917016	0.996	0.73	3.82E-129	4	NMP	Rbp1
4.06E-127	1.216573416	0.933	0.549	6.62E-123	4	NMP	Bcat1
1.42E-123	1.138692243	0.997	0.892	2.31E-119	4	NMP	Ldhb
4.57E-123	1.400417701	0.941	0.457	7.46E-119	4	NMP	Cdx2
3.80E-121	1.283337728	0.997	0.855	6.21E-117	4	NMP	Dnmt3b
1.21E-118	1.421141378	0.802	0.235	1.97E-114	4	NMP	Nefm
4.84E-115	1.035969814	1	0.897	7.90E-111	4	NMP	Bex1
1.24E-114	1.075000748	0.76	0.184	2.03E-110	4	NMP	Epha1
1.79E-112	0.934855179	0.709	0.158	2.93E-108	4	NMP	Cdh1
9.47E-109	1.607628813	0.935	0.702	1.55E-104	4	NMP	Grsf1
2.62E-108	0.958992439	0.631	0.086	4.27E-104	4	NMP	Wnt3a
5.04E-105	1.199450525	0.787	0.201	8.23E-101	4	NMP	Hes7
2.03E-103	1.014033594	0.672	0.147	3.31E-99	4	NMP	Psors1c2
2.16E-101	0.999343536	0.956	0.694	3.53E-97	4	NMP	Igfbp2
4.00E-100	1.059229106	0.904	0.382	6.53E-96	4	NMP	Sp5
2.23E-99	1.081562978	0.896	0.424	3.63E-95	4	NMP	Tspan13
2.40E-99	1.447649661	0.792	0.231	3.91E-95	4	NMP	Mixl1
2.59E-94	1.091225556	0.909	0.577	4.23E-90	4	NMP	Syngr2
3.71E-93	0.847497197	0.548	0.077	6.05E-89	4	NMP	Tdh
4.11E-92	1.08084037	0.68	0.205	6.71E-88	4	NMP	Pim2
1.23E-88	0.757873072	0.523	0.066	2.01E-84	4	NMP	Wnt8a
8.12E-86	0.955860146	0.838	0.406	1.32E-81	4	NMP	Rtl8a
1.17E-82	0.986618821	0.74	0.272	1.91E-78	4	NMP	Nefl
8.31E-82	0.949079151	0.897	0.416	1.36E-77	4	NMP	Frzb
4.23E-81	0.904169815	0.791	0.338	6.89E-77	4	NMP	Rasgrp2
1.40E-78	0.776783817	0.737	0.266	2.28E-74	4	NMP	Tcea3
2.66E-77	0.712216598	0.864	0.477	4.34E-73	4	NMP	Spint2
5.74E-77	0.798307739	0.891	0.654	9.37E-73	4	NMP	Ctbp2
1.32E-75	0.842708537	0.637	0.175	2.15E-71	4	NMP	Sema6a
1.02E-74	0.790239721	0.868	0.508	1.67E-70	4	NMP	Wfdc2
1.51E-74	1.073453753	0.805	0.422	2.46E-70	4	NMP	Crabp2
3.56E-72	0.669087635	0.999	0.977	5.81E-68	4	NMP	Fabp5
4.81E-72	0.830001709	0.586	0.137	7.85E-68	4	NMP	Sp8
5.23E-71	0.764665155	0.561	0.12	8.53E-67	4	NMP	Pdzk1
7.76E-71	0.874139663	0.683	0.212	1.27E-66	4	NMP	Cdkn1a
9.19E-70	0.799455562	0.539	0.111	1.50E-65	4	NMP	Mgst1
7.68E-64	0.881016523	0.924	0.613	1.25E-59	4	NMP	Hoxb1
3.24E-63	0.764371679	0.668	0.216	5.29E-59	4	NMP	Gbx2
4.77E-63	0.715057939	0.725	0.363	7.79E-59	4	NMP	Lhpp
1.27E-62	0.697597919	0.518	0.1	2.07E-58	4	NMP	Fgf17
1.93E-60	0.648016432	0.597	0.222	3.15E-56	4	NMP	Etv4
2.22E-60	0.767924011	0.677	0.296	3.63E-56	4	NMP	Ddit4
1.39E-59	0.47767378	1	0.988	2.26E-55	4	NMP	Gnai2
2.35E-59	0.680253965	0.865	0.638	3.83E-55	4	NMP	Mkrn1
4.04E-58	0.605940816	0.643	0.254	6.59E-54	4	NMP	Apela
1.99E-57	0.736813907	0.764	0.354	3.24E-53	4	NMP	Fgf8
7.00E-57	0.637948192	0.617	0.232	1.14E-52	4	NMP	Crmp1
7.40E-57	0.523694106	0.999	0.986	1.21E-52	4	NMP	Psip1
9.17E-57	0.639772656	0.929	0.756	1.50E-52	4	NMP	Oat
1.34E-56	0.318688606	1	1	2.18E-52	4	NMP	Gapdh
1.31E-55	0.645245827	0.991	0.944	2.14E-51	4	NMP	Snrpn
2.85E-55	0.709230765	0.692	0.266	4.65E-51	4	NMP	Pmaip1
1.34E-54	0.501277814	0.434	0.103	2.18E-50	4	NMP	Alcam
1.92E-53	0.608322367	0.532	0.16	3.13E-49	4	NMP	Foxb1
7.25E-53	0.64353323	0.839	0.544	1.18E-48	4	NMP	Acer2
5.25E-51	0.683103872	0.687	0.346	8.56E-47	4	NMP	Hoxa1
3.78E-49	0.398290389	0.99	0.938	6.16E-45	4	NMP	Tuba1a
1.97E-47	0.56684569	0.674	0.316	3.22E-43	4	NMP	Chchd10
2.00E-45	0.485194334	0.659	0.249	3.26E-41	4	NMP	Gal
2.25E-45	0.604287489	0.938	0.825	3.66E-41	4	NMP	Zfp428
5.80E-45	0.299225384	1	1	9.46E-41	4	NMP	Hsp90ab1
7.00E-45	0.531911187	0.667	0.321	1.14E-40	4	NMP	Ezr
1.03E-44	0.440106045	0.373	0.084	1.69E-40	4	NMP	Mcc
1.79E-44	0.344594764	0.964	0.85	2.92E-40	4	NMP	Slc2a1
2.51E-44	0.53659854	0.451	0.108	4.09E-40	4	NMP	Rxrg
5.87E-44	0.416121619	0.329	0.06	9.57E-40	4	NMP	Notum
2.21E-43	0.61856398	0.513	0.199	3.60E-39	4	NMP	Zfp703
3.75E-43	0.455910918	0.433	0.137	6.12E-39	4	NMP	B3gnt7
1.96E-42	0.494030401	0.412	0.11	3.20E-38	4	NMP	L1td1
5.70E-42	0.521703734	0.656	0.27	9.30E-38	4	NMP	Tbx6
2.02E-41	0.543961444	0.537	0.204	3.29E-37	4	NMP	Wnt5b
2.91E-41	0.366676111	0.295	0.054	4.74E-37	4	NMP	F2rl1
4.37E-41	0.486850613	0.442	0.128	7.13E-37	4	NMP	Fzd10
1.56E-40	0.379890928	0.309	0.065	2.55E-36	4	NMP	Sox2
5.03E-39	0.32754792	1	1	8.20E-35	4	NMP	Set
1.60E-38	0.39118504	0.988	0.89	2.61E-34	4	NMP	Meg3
1.03E-37	0.393016537	0.426	0.173	1.68E-33	4	NMP	Acot7
3.14E-37	0.543992922	0.842	0.647	5.12E-33	4	NMP	Syce2
6.46E-37	0.442307545	0.448	0.153	1.05E-32	4	NMP	Nes
6.98E-37	0.310624834	1	0.999	1.14E-32	4	NMP	Calm2
9.13E-37	0.400313453	0.348	0.083	1.49E-32	4	NMP	Tmem59l
2.91E-36	0.337734893	0.997	0.994	4.75E-32	4	NMP	Eno1
2.27E-35	0.588182426	0.558	0.243	3.71E-31	4	NMP	Fabp7
3.04E-35	0.425599893	0.989	0.972	4.96E-31	4	NMP	Ndufs4
5.67E-35	0.569097594	0.868	0.63	9.26E-31	4	NMP	Tgif1
8.27E-35	0.229788026	1	1	1.35E-30	4	NMP	Pkm
1.46E-34	0.494786308	0.951	0.881	2.38E-30	4	NMP	Parp1
2.36E-34	0.684634711	0.679	0.444	3.85E-30	4	NMP	Pim1
3.15E-34	0.352790786	0.266	0.039	5.14E-30	4	NMP	Rps6ka4
7.52E-34	0.423751682	0.49	0.208	1.23E-29	4	NMP	Tubb3
1.03E-33	0.497028594	0.83	0.632	1.67E-29	4	NMP	Casp3
2.12E-33	0.510749315	0.622	0.315	3.45E-29	4	NMP	Pid1
2.81E-32	0.429706323	0.52	0.235	4.58E-28	4	NMP	Celf4
2.65E-31	0.381576136	0.372	0.113	4.32E-27	4	NMP	Rgs17
3.56E-31	0.402293784	0.351	0.116	5.81E-27	4	NMP	Wnt6
4.04E-31	0.363850689	0.306	0.069	6.58E-27	4	NMP	1700013H16Rik
4.26E-31	0.41546996	0.439	0.169	6.95E-27	4	NMP	Slc7a7
5.20E-31	0.460416372	0.672	0.414	8.49E-27	4	NMP	Nipsnap1
5.64E-31	0.415292724	0.377	0.144	9.20E-27	4	NMP	Trh
5.74E-31	0.386638859	0.427	0.17	9.37E-27	4	NMP	Prom1
7.02E-31	0.35769735	0.463	0.218	1.15E-26	4	NMP	Aes
1.01E-30	0.379098478	0.32	0.098	1.66E-26	4	NMP	Hoxb4
1.31E-30	0.423167954	0.436	0.16	2.13E-26	4	NMP	Gldc
1.73E-30	0.265120347	1	0.999	2.83E-26	4	NMP	Rbm3
2.86E-30	0.264059279	0.999	0.998	4.67E-26	4	NMP	Pgk1
4.43E-30	0.142966506	1	1	7.23E-26	4	NMP	Rpl7
5.63E-30	0.449809828	0.792	0.558	9.18E-26	4	NMP	Gsta4
7.20E-30	0.403966543	0.452	0.182	1.17E-25	4	NMP	Tor3a
7.23E-30	0.429567428	0.459	0.189	1.18E-25	4	NMP	Gng3
1.42E-29	0.286328092	0.21	0.023	2.32E-25	4	NMP	Plpp4
1.48E-29	0.613886821	0.483	0.184	2.42E-25	4	NMP	Klf5
1.98E-29	0.236844209	0.249	0.073	3.24E-25	4	NMP	Dand5
5.24E-29	0.381968028	0.496	0.229	8.56E-25	4	NMP	Tpd52
5.95E-29	0.450300281	0.548	0.288	9.71E-25	4	NMP	Rai14
7.23E-29	0.366189757	0.221	0.029	1.18E-24	4	NMP	Btla
1.38E-28	0.401066865	0.353	0.103	2.24E-24	4	NMP	H2-K1
3.04E-28	0.385404944	0.482	0.24	4.95E-24	4	NMP	Fblim1
3.73E-28	0.46743537	0.778	0.567	6.08E-24	4	NMP	Zyx
4.34E-28	0.345918073	0.359	0.142	7.08E-24	4	NMP	Nanog
5.83E-28	0.361484501	0.453	0.208	9.50E-24	4	NMP	Etv5
9.48E-28	0.216050661	0.165	0.021	1.55E-23	4	NMP	Epp13
1.10E-27	0.472598505	0.925	0.81	1.79E-23	4	NMP	Phgdh
4.38E-27	0.528621535	0.607	0.324	7.15E-23	4	NMP	Stmn2
5.34E-27	0.332980493	0.468	0.248	8.71E-23	4	NMP	Dapk1
1.86E-26	0.280199005	0.289	0.082	3.03E-22	4	NMP	Nrxn2
2.50E-26	0.350717905	0.29	0.082	4.08E-22	4	NMP	Fgf4
2.97E-26	0.626561618	0.608	0.382	4.85E-22	4	NMP	Phlda3
3.90E-26	0.329012663	0.302	0.082	6.37E-22	4	NMP	Galnt12
4.58E-26	0.149299589	1	1	7.47E-22	4	NMP	Ptma
7.59E-26	0.28193984	1	0.999	1.24E-21	4	NMP	Dut
1.40E-25	0.409755264	0.74	0.535	2.28E-21	4	NMP	Cuedc2
1.71E-25	0.349069675	0.43	0.199	2.79E-21	4	NMP	Pcsk1n
1.96E-25	0.356702359	0.369	0.124	3.19E-21	4	NMP	Rab25
2.11E-25	0.307508018	0.313	0.113	3.44E-21	4	NMP	Cntfr
2.22E-25	0.26673782	1	0.997	3.63E-21	4	NMP	Paip2
2.31E-25	0.419596071	0.548	0.302	3.76E-21	4	NMP	Bid
2.53E-25	0.318743851	0.304	0.087	4.13E-21	4	NMP	Slc16a13
2.81E-25	0.364881903	0.418	0.176	4.59E-21	4	NMP	Bst2
5.11E-25	0.422163244	0.624	0.371	8.34E-21	4	NMP	Stx3
5.94E-25	0.200335344	1	1	9.69E-21	4	NMP	Ldha
6.16E-25	0.316631405	0.266	0.062	1.01E-20	4	NMP	2900011O08Rik
1.81E-24	0.267538797	0.24	0.051	2.95E-20	4	NMP	St14
1.87E-24	0.301734075	0.344	0.141	3.05E-20	4	NMP	Dab1
2.44E-24	0.377750687	0.499	0.293	3.97E-20	4	NMP	Phc1
3.46E-24	0.431882181	0.807	0.627	5.65E-20	4	NMP	Uhrf2
4.94E-24	0.247735393	1	0.999	8.05E-20	4	NMP	Eif1ax
6.82E-24	0.29440265	0.179	0.019	1.11E-19	4	NMP	Hes3
8.03E-24	0.208653381	0.149	0.017	1.31E-19	4	NMP	Grhl3
1.66E-23	0.292696882	0.417	0.208	2.71E-19	4	NMP	Cpe
2.02E-23	0.235585376	0.849	0.639	3.30E-19	4	NMP	Slc2a3
2.27E-23	0.399296511	0.504	0.255	3.70E-19	4	NMP	Slc29a1
2.30E-23	0.449383039	0.836	0.673	3.75E-19	4	NMP	Epop
2.94E-23	0.334157947	0.596	0.331	4.79E-19	4	NMP	Zic3
4.15E-23	0.380467179	0.552	0.298	6.77E-19	4	NMP	Ina
6.61E-23	0.297906348	0.221	0.033	1.08E-18	4	NMP	Scn2b
9.33E-23	0.325391288	0.946	0.871	1.52E-18	4	NMP	Oard1
1.02E-22	0.235590189	0.198	0.042	1.67E-18	4	NMP	Tmem54
1.58E-22	0.208665677	0.19	0.036	2.57E-18	4	NMP	Ttyh1
1.77E-22	0.257778211	0.228	0.057	2.89E-18	4	NMP	Epha2
4.39E-22	0.20998373	0.172	0.026	7.15E-18	4	NMP	Slc5a5
6.32E-22	0.35603591	0.57	0.334	1.03E-17	4	NMP	F11r
6.51E-22	0.365637631	0.67	0.474	1.06E-17	4	NMP	Dhrs4
7.68E-22	0.24899851	0.262	0.09	1.25E-17	4	NMP	Arhgef26
8.81E-22	0.359490832	0.374	0.155	1.44E-17	4	NMP	Prickle1
8.90E-22	0.145629632	1	1	1.45E-17	4	NMP	Rps4x
1.26E-21	0.349761238	0.975	0.918	2.05E-17	4	NMP	Lig1
1.53E-21	0.249873996	1	0.995	2.50E-17	4	NMP	Tpi1
2.65E-21	0.201526707	0.2	0.058	4.32E-17	4	NMP	Necab2
2.67E-21	0.315509215	0.915	0.833	4.36E-17	4	NMP	Pafah1b3
2.68E-21	0.206758792	0.201	0.049	4.37E-17	4	NMP	Tdrd5
4.97E-21	0.440728058	0.585	0.359	8.11E-17	4	NMP	Fgf15
7.94E-21	0.272666625	0.307	0.124	1.30E-16	4	NMP	Pycr1
8.74E-21	0.282724337	0.799	0.567	1.43E-16	4	NMP	Meis2
9.52E-21	0.333067797	0.339	0.125	1.55E-16	4	NMP	Sh3gl3
9.94E-21	0.363529242	0.412	0.177	1.62E-16	4	NMP	Evx1
1.98E-20	0.261137936	0.999	0.997	3.24E-16	4	NMP	Nasp
2.15E-20	0.39951082	0.754	0.57	3.51E-16	4	NMP	Aspscr1
3.15E-20	0.48830292	0.625	0.391	5.13E-16	4	NMP	Tmem185a
3.70E-20	0.252165731	0.269	0.093	6.04E-16	4	NMP	Sh3bgrl2
5.17E-20	0.263030227	0.286	0.101	8.43E-16	4	NMP	Fbxo44
6.61E-20	0.238521884	0.246	0.089	1.08E-15	4	NMP	Rspo1
7.09E-20	0.373886944	0.188	0.034	1.16E-15	4	NMP	Hoxaas3
7.98E-20	0.292647823	0.322	0.122	1.30E-15	4	NMP	Spint1
1.06E-19	0.385468597	0.447	0.188	1.74E-15	4	NMP	Evx1os
1.08E-19	0.348015936	0.477	0.285	1.76E-15	4	NMP	Erf
1.60E-19	0.321329255	0.753	0.573	2.61E-15	4	NMP	Ly6e
1.71E-19	0.27773701	0.412	0.23	2.80E-15	4	NMP	Abhd8
1.94E-19	0.230462386	0.253	0.101	3.17E-15	4	NMP	Nrarp
2.04E-19	0.179837493	0.156	0.034	3.33E-15	4	NMP	Etnk2
2.51E-19	0.283227042	0.976	0.945	4.09E-15	4	NMP	Taldo1
3.32E-19	0.271250396	0.364	0.169	5.41E-15	4	NMP	Mtcl1
3.41E-19	0.270732297	0.764	0.642	5.56E-15	4	NMP	Fam92a
4.14E-19	0.221599168	0.233	0.076	6.75E-15	4	NMP	Ntn1
5.04E-19	0.30817336	0.982	0.943	8.22E-15	4	NMP	Rtn3
5.25E-19	0.160373125	1	0.997	8.57E-15	4	NMP	Tceal9
8.37E-19	0.233324792	0.995	0.982	1.37E-14	4	NMP	Tecr
9.32E-19	0.290706936	0.476	0.276	1.52E-14	4	NMP	Lpar4
9.49E-19	0.252369372	0.308	0.134	1.55E-14	4	NMP	Hist3h2ba
1.18E-18	0.14194514	1	1	1.93E-14	4	NMP	Ppia
2.09E-18	0.278685117	0.291	0.099	3.41E-14	4	NMP	H2-D1
2.10E-18	0.203224153	0.179	0.035	3.42E-14	4	NMP	Apba2
2.10E-18	0.198173464	0.264	0.121	3.43E-14	4	NMP	Fsd1
2.34E-18	0.193951539	0.136	0.021	3.82E-14	4	NMP	Adm
2.34E-18	0.132443566	1	1	3.83E-14	4	NMP	Rack1
3.20E-18	0.227285905	0.99	0.982	5.22E-14	4	NMP	Psma1
3.50E-18	0.24539332	0.274	0.103	5.70E-14	4	NMP	Tceal5
7.31E-18	0.282628295	0.432	0.239	1.19E-13	4	NMP	Capg
9.13E-18	0.33213831	0.575	0.369	1.49E-13	4	NMP	Crot
1.08E-17	0.318641815	0.45	0.243	1.77E-13	4	NMP	Dst
1.51E-17	0.263349782	0.202	0.044	2.47E-13	4	NMP	Hoxa5
1.79E-17	0.154053046	1	1	2.92E-13	4	NMP	H2afz
1.93E-17	0.29477794	0.553	0.362	3.15E-13	4	NMP	Armc10
1.99E-17	0.311630304	0.996	0.985	3.25E-13	4	NMP	Atp6v1f
2.75E-17	0.179058707	0.14	0.024	4.48E-13	4	NMP	Ngfr
3.35E-17	0.261536297	0.927	0.872	5.47E-13	4	NMP	Nol7
3.43E-17	0.378385213	0.461	0.245	5.59E-13	4	NMP	Pak1
4.00E-17	0.276011223	0.389	0.204	6.53E-13	4	NMP	Rgs10
4.04E-17	0.170710489	0.14	0.026	6.59E-13	4	NMP	Elavl3
7.58E-17	0.2355186	0.252	0.096	1.24E-12	4	NMP	Gm11627
8.37E-17	0.197236901	0.212	0.074	1.37E-12	4	NMP	Smagp
8.50E-17	0.358358791	0.493	0.314	1.39E-12	4	NMP	Gabarapl1
8.81E-17	0.259745692	0.652	0.493	1.44E-12	4	NMP	Nudt14
1.09E-16	0.302178689	0.928	0.886	1.78E-12	4	NMP	Hdac1
1.12E-16	0.316018015	0.945	0.87	1.83E-12	4	NMP	Sox11
1.26E-16	0.338154832	0.541	0.346	2.05E-12	4	NMP	Tcf7
1.51E-16	0.214708801	0.237	0.088	2.47E-12	4	NMP	Ndrg2
1.56E-16	0.205877987	0.272	0.132	2.55E-12	4	NMP	Pla2g16
1.80E-16	0.182692691	1	0.999	2.93E-12	4	NMP	Prdx1
1.81E-16	0.273640489	0.345	0.168	2.95E-12	4	NMP	Tom1l1
2.09E-16	0.333109264	0.924	0.824	3.41E-12	4	NMP	Cenpx
2.45E-16	0.288133368	0.742	0.586	3.99E-12	4	NMP	Slc38a1
4.76E-16	0.318231449	0.909	0.801	7.76E-12	4	NMP	Pigx
5.05E-16	0.305633393	0.59	0.404	8.24E-12	4	NMP	Echdc2
5.54E-16	0.2358836	0.326	0.159	9.04E-12	4	NMP	Ucp2
5.94E-16	0.195875611	0.225	0.091	9.69E-12	4	NMP	Ptpn6
6.71E-16	0.358751496	0.621	0.415	1.09E-11	4	NMP	Gcat
7.36E-16	0.16814206	0.144	0.036	1.20E-11	4	NMP	Fam222a
8.68E-16	0.097685409	0.083	0.013	1.42E-11	4	NMP	Pcp4l1
9.23E-16	0.314670378	0.6	0.438	1.51E-11	4	NMP	1110012L19Rik
1.09E-15	0.171850917	0.143	0.031	1.77E-11	4	NMP	Ddx58
1.09E-15	0.208189342	0.488	0.349	1.78E-11	4	NMP	Mfap2
1.11E-15	0.226035132	0.318	0.173	1.81E-11	4	NMP	Pknox2
1.13E-15	0.20497642	0.16	0.033	1.84E-11	4	NMP	Bcan
1.28E-15	0.2711845	0.603	0.449	2.09E-11	4	NMP	Alkbh7
1.40E-15	0.315207958	0.911	0.815	2.28E-11	4	NMP	Cdca7
1.52E-15	0.232559345	0.984	0.975	2.47E-11	4	NMP	Magoh
1.86E-15	0.245123782	0.21	0.06	3.04E-11	4	NMP	Dusp14
1.99E-15	0.229932589	0.498	0.332	3.24E-11	4	NMP	Map1b
2.01E-15	0.234141615	0.203	0.052	3.28E-11	4	NMP	Rerg
2.04E-15	0.275556082	0.507	0.328	3.33E-11	4	NMP	Fdx1
2.12E-15	0.128992415	0.154	0.058	3.46E-11	4	NMP	Susd4
2.28E-15	0.208505712	0.215	0.072	3.72E-11	4	NMP	Slc16a2
2.42E-15	0.253955631	0.325	0.17	3.95E-11	4	NMP	Ptn
2.43E-15	0.105356662	1	1	3.96E-11	4	NMP	Rpl23
2.95E-15	0.248696585	0.98	0.955	4.81E-11	4	NMP	Mdh1
3.94E-15	0.132928047	0.085	0.01	6.43E-11	4	NMP	Ccl20
3.97E-15	0.704488878	0.533	0.347	6.48E-11	4	NMP	Spry2
4.15E-15	0.179499742	1	1	6.77E-11	4	NMP	Hnrnpa1
4.27E-15	0.267567777	0.47	0.306	6.97E-11	4	NMP	Prr13
4.90E-15	0.262615207	0.275	0.11	8.00E-11	4	NMP	Zfp503
5.34E-15	0.197731244	1	0.999	8.71E-11	4	NMP	Rtraf
6.15E-15	0.200856244	0.997	0.989	1.00E-10	4	NMP	Ddx39b
6.54E-15	0.19365657	0.191	0.058	1.07E-10	4	NMP	Ephx2
6.87E-15	0.257362304	0.284	0.13	1.12E-10	4	NMP	9130008F23Rik
7.20E-15	0.168771504	0.263	0.125	1.18E-10	4	NMP	Grb7
7.52E-15	0.204797453	0.997	0.989	1.23E-10	4	NMP	Slc25a3
9.90E-15	0.123090477	0.119	0.038	1.62E-10	4	NMP	Tchh
1.01E-14	0.290065646	0.344	0.178	1.65E-10	4	NMP	1190002N15Rik
1.15E-14	0.232486357	0.98	0.952	1.87E-10	4	NMP	Akr1b3
1.23E-14	0.236544787	0.467	0.307	2.01E-10	4	NMP	Msi1
1.26E-14	0.360678916	0.533	0.316	2.06E-10	4	NMP	Pdpn
1.61E-14	0.174573684	0.198	0.077	2.62E-10	4	NMP	Soga3
1.62E-14	0.198495982	0.999	0.999	2.64E-10	4	NMP	Fkbp4
1.89E-14	0.247422726	0.373	0.193	3.08E-10	4	NMP	Rab8b
1.89E-14	0.260552364	0.976	0.954	3.08E-10	4	NMP	Khdrbs1
1.96E-14	0.220495123	0.224	0.076	3.20E-10	4	NMP	Eras
2.03E-14	0.16932963	0.174	0.055	3.31E-10	4	NMP	Stmn3
2.15E-14	0.308678632	0.652	0.512	3.51E-10	4	NMP	Terf1
2.38E-14	0.271841006	0.959	0.934	3.88E-10	4	NMP	Rangrf
2.41E-14	0.270079754	0.319	0.151	3.94E-10	4	NMP	Acrbp
2.51E-14	0.274012041	0.418	0.255	4.09E-10	4	NMP	Tubb2b
2.69E-14	0.192284155	0.225	0.089	4.38E-10	4	NMP	Shb
2.84E-14	0.239028906	0.373	0.208	4.63E-10	4	NMP	Kcnk1
3.17E-14	0.174552471	0.163	0.041	5.17E-10	4	NMP	Naprt
3.34E-14	0.253853934	0.519	0.357	5.44E-10	4	NMP	Hdgfl3
3.70E-14	0.101354279	1	1	6.04E-10	4	NMP	Rpl4
4.21E-14	0.176277422	1	1	6.86E-10	4	NMP	Psma7
4.49E-14	0.158923367	0.169	0.06	7.33E-10	4	NMP	Ldb2
4.58E-14	0.078811479	1	1	7.48E-10	4	NMP	Rps3
4.80E-14	0.2434424	0.36	0.205	7.83E-10	4	NMP	Klf9
4.88E-14	0.297932166	0.594	0.382	7.96E-10	4	NMP	Vrtn
5.07E-14	0.292962066	0.402	0.23	8.28E-10	4	NMP	Igdcc3
5.94E-14	0.22928928	0.24	0.089	9.68E-10	4	NMP	Fam57b
7.05E-14	0.311095111	0.83	0.703	1.15E-09	4	NMP	Nfyb
7.13E-14	0.303884315	0.798	0.656	1.16E-09	4	NMP	Taf7
8.54E-14	0.163208128	0.186	0.071	1.39E-09	4	NMP	Spry4
8.61E-14	0.183972673	0.198	0.07	1.41E-09	4	NMP	Npdc1
1.28E-13	0.224779732	0.996	0.99	2.08E-09	4	NMP	Anp32a
1.28E-13	0.236014828	0.642	0.482	2.08E-09	4	NMP	Fxyd6
1.47E-13	0.252927418	0.985	0.974	2.40E-09	4	NMP	Paics
1.65E-13	0.135985512	1	1	2.70E-09	4	NMP	Npm1
1.67E-13	0.33759288	0.654	0.487	2.72E-09	4	NMP	Nr6a1
1.67E-13	0.24999104	0.58	0.448	2.72E-09	4	NMP	Msantd3
2.57E-13	0.155464866	0.999	0.998	4.20E-09	4	NMP	H2afv
2.71E-13	0.138329892	0.12	0.024	4.43E-09	4	NMP	Jph4
2.76E-13	0.150924264	0.149	0.041	4.51E-09	4	NMP	Frem2
2.81E-13	0.277691312	0.743	0.586	4.58E-09	4	NMP	Hmgn5
2.99E-13	0.208835098	0.31	0.157	4.88E-09	4	NMP	Ap1m2
3.09E-13	0.137645959	0.138	0.044	5.04E-09	4	NMP	Ccdc160
3.12E-13	0.244178528	0.651	0.52	5.09E-09	4	NMP	Pnp
3.17E-13	0.203629916	0.324	0.182	5.18E-09	4	NMP	Vangl1
3.68E-13	0.088058738	0.064	0.005	6.00E-09	4	NMP	Nt5e
3.73E-13	0.163418021	0.134	0.028	6.09E-09	4	NMP	Pcdh1
3.89E-13	0.222901881	0.213	0.094	6.35E-09	4	NMP	Utf1
5.05E-13	0.240554226	0.991	0.964	8.24E-09	4	NMP	Mrpl34
5.46E-13	0.172468931	0.2	0.077	8.90E-09	4	NMP	Mapk12
6.03E-13	0.256170848	0.631	0.505	9.84E-09	4	NMP	Haus1
7.77E-13	0.109508896	0.711	0.573	1.27E-08	4	NMP	B9d1
8.32E-13	0.148903552	0.159	0.057	1.36E-08	4	NMP	Map7d2
8.53E-13	0.17719518	1	1	1.39E-08	4	NMP	Selenoh
8.86E-13	0.179462888	0.521	0.341	1.45E-08	4	NMP	Arl4c
9.02E-13	0.130034467	1	1	1.47E-08	4	NMP	Rpl5
9.11E-13	0.290341023	0.434	0.262	1.49E-08	4	NMP	Ttc32
1.28E-12	0.235626662	0.839	0.743	2.09E-08	4	NMP	Ormdl2
1.40E-12	0.201301392	0.286	0.143	2.28E-08	4	NMP	Apobec3
1.87E-12	0.162739051	0.143	0.036	3.06E-08	4	NMP	Tmem114
1.97E-12	0.190788762	0.991	0.981	3.21E-08	4	NMP	Pdia6
2.44E-12	0.118946458	0.143	0.055	3.97E-08	4	NMP	Derl3
2.67E-12	0.198817591	0.426	0.283	4.35E-08	4	NMP	Snx10
3.30E-12	0.12103891	0.104	0.027	5.38E-08	4	NMP	Prss50
3.31E-12	0.10760324	0.092	0.019	5.41E-08	4	NMP	Fam131b
3.39E-12	0.232058995	0.978	0.937	5.53E-08	4	NMP	Ccnd2
4.12E-12	0.166896204	1	0.998	6.72E-08	4	NMP	Fkbp3
4.19E-12	0.216099119	0.547	0.385	6.83E-08	4	NMP	Mettl26
4.46E-12	0.211732132	0.293	0.147	7.27E-08	4	NMP	Etv1
4.69E-12	0.218826489	0.366	0.208	7.65E-08	4	NMP	Kif5c
4.78E-12	0.18954978	0.887	0.826	7.81E-08	4	NMP	Mphosph8
4.80E-12	0.185004695	0.569	0.417	7.83E-08	4	NMP	Arl6
5.52E-12	0.202537945	0.25	0.116	9.01E-08	4	NMP	Anxa3
5.63E-12	0.168032751	0.175	0.061	9.19E-08	4	NMP	Coro1a
5.86E-12	0.151622104	0.149	0.046	9.55E-08	4	NMP	Hoxa3
5.87E-12	0.174048309	0.19	0.078	9.58E-08	4	NMP	Qprt
6.01E-12	0.234464376	0.74	0.627	9.80E-08	4	NMP	Cbr1
6.09E-12	0.247507313	0.523	0.373	9.94E-08	4	NMP	Ccdc28b
6.66E-12	0.306242822	0.664	0.512	1.09E-07	4	NMP	Pnrc1
6.87E-12	0.155928993	0.147	0.038	1.12E-07	4	NMP	Pcsk2os1
7.09E-12	0.167115501	1	0.998	1.16E-07	4	NMP	Dek
7.41E-12	0.20717943	0.435	0.285	1.21E-07	4	NMP	Tnfrsf19
7.47E-12	0.245919218	0.289	0.122	1.22E-07	4	NMP	Cldn7
8.51E-12	0.239134879	0.516	0.359	1.39E-07	4	NMP	Ptgis
1.01E-11	0.100544784	1	1	1.65E-07	4	NMP	Rpl10
1.10E-11	0.24040776	0.964	0.94	1.80E-07	4	NMP	Ndufb4
1.24E-11	0.129287601	1	1	2.03E-07	4	NMP	Ywhaq
1.26E-11	0.101171229	0.108	0.041	2.06E-07	4	NMP	Rapgef5
1.50E-11	0.178472113	0.253	0.134	2.44E-07	4	NMP	2010111I01Rik
1.66E-11	0.380464805	0.56	0.336	2.70E-07	4	NMP	Dusp6
1.70E-11	0.126075084	0.216	0.121	2.77E-07	4	NMP	Ggh
1.71E-11	0.130686482	0.131	0.037	2.79E-07	4	NMP	Lemd1
1.97E-11	0.181402885	0.281	0.151	3.21E-07	4	NMP	Prex1
1.99E-11	0.254792464	0.835	0.751	3.25E-07	4	NMP	Myl12b
2.22E-11	0.168554738	0.186	0.074	3.62E-07	4	NMP	Ada
2.32E-11	0.21835863	0.655	0.534	3.78E-07	4	NMP	Gltp
2.57E-11	0.202177161	0.263	0.126	4.20E-07	4	NMP	Shf
2.63E-11	0.162239116	1	0.999	4.28E-07	4	NMP	Hnrnpc
2.65E-11	0.147334894	1	1	4.33E-07	4	NMP	Stmn1
2.66E-11	0.296394517	0.615	0.44	4.33E-07	4	NMP	Zmynd8
2.79E-11	0.093131497	0.094	0.026	4.56E-07	4	NMP	Dtx3l
2.98E-11	0.206560335	0.471	0.338	4.87E-07	4	NMP	Psrc1
3.29E-11	0.144271433	0.213	0.117	5.37E-07	4	NMP	Pdzd4
3.35E-11	0.272669216	0.71	0.573	5.46E-07	4	NMP	Arl2
3.40E-11	0.20804697	0.992	0.982	5.55E-07	4	NMP	Ppa1
3.41E-11	0.199598758	0.819	0.739	5.56E-07	4	NMP	Bola1
4.17E-11	0.099794647	0.087	0.018	6.80E-07	4	NMP	Gm16233
4.46E-11	0.169514386	0.243	0.119	7.27E-07	4	NMP	Dcxr
4.82E-11	0.166699391	0.167	0.06	7.86E-07	4	NMP	Itga1
4.87E-11	0.153446315	0.294	0.181	7.95E-07	4	NMP	Krtcap3
5.36E-11	0.235097362	0.518	0.369	8.74E-07	4	NMP	Hes6
5.46E-11	0.236245792	0.334	0.17	8.90E-07	4	NMP	Uchl1
6.01E-11	0.126721905	1	1	9.81E-07	4	NMP	Eef1a1
6.06E-11	0.269497616	0.92	0.865	9.88E-07	4	NMP	Dhfr
6.81E-11	0.222140527	0.398	0.229	1.11E-06	4	NMP	Hotairm1
7.26E-11	0.110214614	0.108	0.036	1.18E-06	4	NMP	Prune2
7.97E-11	0.138078222	0.202	0.102	1.30E-06	4	NMP	Igsf9
7.97E-11	0.185178908	0.354	0.221	1.30E-06	4	NMP	Ypel1
8.09E-11	0.095783652	1	1	1.32E-06	4	NMP	Rpl10a
9.27E-11	0.111654498	0.12	0.043	1.51E-06	4	NMP	Phyhipl
9.60E-11	0.148622189	0.199	0.095	1.57E-06	4	NMP	Shroom3
1.02E-10	0.182757791	0.202	0.069	1.67E-06	4	NMP	Esrp1
1.03E-10	0.042772877	0.137	0.048	1.69E-06	4	NMP	Ccno
1.14E-10	0.197411154	0.224	0.088	1.87E-06	4	NMP	Scd1
1.22E-10	0.410802465	0.507	0.335	1.99E-06	4	NMP	Plekhf2
1.23E-10	0.118378293	0.128	0.047	2.00E-06	4	NMP	St8sia3
1.37E-10	0.131006819	1	1	2.23E-06	4	NMP	Rpl22l1
1.50E-10	0.220139162	0.38	0.224	2.45E-06	4	NMP	Rgma
1.58E-10	0.236585453	0.537	0.387	2.59E-06	4	NMP	Bcat2
1.67E-10	0.103311288	0.094	0.022	2.72E-06	4	NMP	Dtx1
1.72E-10	0.173501101	0.194	0.071	2.81E-06	4	NMP	Ccdc88c
1.76E-10	0.093994967	0.077	0.011	2.88E-06	4	NMP	Atp6v1c2
1.77E-10	0.161411314	0.208	0.099	2.90E-06	4	NMP	Sbk1
1.90E-10	0.153950431	0.163	0.054	3.10E-06	4	NMP	2310030G06Rik
2.22E-10	0.165296109	0.351	0.243	3.62E-06	4	NMP	Nid2
2.42E-10	0.083795413	0.062	0.007	3.95E-06	4	NMP	Cnpy1
2.63E-10	0.131373427	0.108	0.022	4.29E-06	4	NMP	5730596B20Rik
3.18E-10	0.163498604	0.997	0.979	5.18E-06	4	NMP	Psmd8
3.21E-10	0.169122626	0.928	0.89	5.23E-06	4	NMP	Hnrnph3
3.62E-10	0.13630942	0.143	0.052	5.91E-06	4	NMP	Ldhc
3.67E-10	0.224456514	0.319	0.162	5.98E-06	4	NMP	B4galt5
3.80E-10	0.130446019	0.173	0.075	6.19E-06	4	NMP	Cdo1
4.60E-10	0.237666854	0.807	0.717	7.50E-06	4	NMP	Isyna1
5.37E-10	0.247102412	0.838	0.739	8.76E-06	4	NMP	Psat1
5.44E-10	0.212772682	0.329	0.18	8.87E-06	4	NMP	Fam53b
5.44E-10	0.191130943	1	0.999	8.88E-06	4	NMP	Cbx1
5.65E-10	0.111872298	0.453	0.357	9.21E-06	4	NMP	Tmem237
5.92E-10	0.276796417	0.7	0.606	9.66E-06	4	NMP	Nmral1
5.92E-10	0.189400064	0.81	0.726	9.66E-06	4	NMP	Znhit1
5.93E-10	0.18810474	0.798	0.713	9.67E-06	4	NMP	Osgep
6.26E-10	0.214598159	0.519	0.374	1.02E-05	4	NMP	Arl6ip5
6.46E-10	0.198594471	0.406	0.237	1.05E-05	4	NMP	Dll1
6.70E-10	0.164160504	0.418	0.296	1.09E-05	4	NMP	Slc1a5
6.97E-10	0.241598102	0.606	0.491	1.14E-05	4	NMP	Cdca5
7.78E-10	0.109209282	0.153	0.071	1.27E-05	4	NMP	Fam49a
7.88E-10	0.164867325	0.166	0.055	1.29E-05	4	NMP	Mllt6
1.01E-09	0.151738954	0.49	0.38	1.65E-05	4	NMP	Tes
1.05E-09	0.214174247	0.583	0.43	1.72E-05	4	NMP	Ubr7
1.19E-09	0.129154903	0.205	0.113	1.94E-05	4	NMP	Wdr31
1.22E-09	0.074978224	1	1	1.99E-05	4	NMP	Rps8
1.22E-09	0.246642512	0.717	0.585	2.00E-05	4	NMP	Ier2
1.25E-09	0.231496706	0.927	0.875	2.04E-05	4	NMP	Hat1
1.30E-09	0.230261266	0.853	0.801	2.11E-05	4	NMP	Ccne1
1.30E-09	0.177661535	0.208	0.086	2.12E-05	4	NMP	Pik3c2b
1.39E-09	0.117212275	0.199	0.104	2.27E-05	4	NMP	Slc1a3
1.46E-09	0.078506143	1	1	2.38E-05	4	NMP	Rpl15
1.55E-09	0.191296042	0.999	0.998	2.53E-05	4	NMP	Hmgb3
1.57E-09	0.157901013	0.243	0.132	2.56E-05	4	NMP	Pacsin3
1.60E-09	0.111488644	1	1	2.61E-05	4	NMP	Ran
1.62E-09	0.225090516	0.963	0.926	2.63E-05	4	NMP	Psmd14
1.65E-09	0.191380361	0.417	0.284	2.69E-05	4	NMP	Pycard
1.74E-09	0.157591509	0.315	0.199	2.84E-05	4	NMP	Orai1
1.84E-09	0.19475942	0.939	0.9	2.99E-05	4	NMP	Thyn1
1.91E-09	0.176797761	0.881	0.844	3.12E-05	4	NMP	Rnaseh2c
1.98E-09	0.085152447	0.09	0.03	3.23E-05	4	NMP	Tmem53
2.22E-09	0.14151648	0.388	0.284	3.62E-05	4	NMP	Pdgfa
2.24E-09	0.243271542	0.391	0.25	3.66E-05	4	NMP	Tmem238
2.29E-09	0.119465946	0.075	0.003	3.74E-05	4	NMP	Dkk4
2.32E-09	0.209155475	0.84	0.784	3.78E-05	4	NMP	Glul
2.32E-09	0.193886616	0.958	0.922	3.79E-05	4	NMP	Ccnb1
2.42E-09	0.141406361	0.991	0.986	3.95E-05	4	NMP	Apex1
2.47E-09	0.086649115	0.079	0.023	4.03E-05	4	NMP	Gca
2.53E-09	0.071763825	1	1	4.13E-05	4	NMP	Naca
2.56E-09	0.201003737	0.754	0.669	4.17E-05	4	NMP	Rad51
2.59E-09	0.112706674	0.139	0.058	4.23E-05	4	NMP	Igsf9b
2.62E-09	0.151212891	0.886	0.839	4.28E-05	4	NMP	Ppp1r2
2.65E-09	0.151462699	0.926	0.882	4.33E-05	4	NMP	Gpi1
2.82E-09	0.091478691	0.092	0.023	4.60E-05	4	NMP	Fam131c
2.87E-09	0.203676484	0.509	0.383	4.69E-05	4	NMP	Pls3
2.95E-09	0.177632726	0.992	0.989	4.82E-05	4	NMP	Ndufs6
3.18E-09	0.102562729	0.089	0.017	5.18E-05	4	NMP	Sox3
3.24E-09	0.157246382	0.261	0.151	5.29E-05	4	NMP	Pick1
3.79E-09	0.23326512	0.5	0.344	6.19E-05	4	NMP	Sall3
3.83E-09	0.184043137	0.339	0.228	6.26E-05	4	NMP	Fam169a
4.21E-09	0.190096982	0.286	0.158	6.87E-05	4	NMP	Sfrp2
4.44E-09	0.107036926	0.153	0.071	7.24E-05	4	NMP	Inpp1
4.71E-09	0.10253236	0.098	0.027	7.69E-05	4	NMP	Gm14964
4.82E-09	0.259988129	0.901	0.843	7.87E-05	4	NMP	Eef1akmt1
4.93E-09	0.189585299	0.998	0.997	8.05E-05	4	NMP	Odc1
5.10E-09	0.184696519	0.476	0.371	8.33E-05	4	NMP	Dnmt3a
5.52E-09	0.126064318	1	1	9.00E-05	4	NMP	Hsp90aa1
5.84E-09	0.122881434	0.143	0.056	9.53E-05	4	NMP	Cbx7
5.89E-09	0.220675919	0.588	0.439	9.60E-05	4	NMP	Aif1l
6.09E-09	0.152399055	0.992	0.983	9.93E-05	4	NMP	Jpt1
6.36E-09	0.210940851	0.683	0.564	0.000103777	4	NMP	Dtd1
6.65E-09	0.19012901	0.699	0.582	0.000108497	4	NMP	Brcc3
6.71E-09	0.135129193	0.143	0.058	0.00010948	4	NMP	Nhsl1
6.78E-09	0.15931254	0.207	0.094	0.000110529	4	NMP	Lck
7.04E-09	0.168236904	0.342	0.223	0.000114795	4	NMP	Skap2
7.14E-09	0.10511188	1	1	0.00011646	4	NMP	Eef1b2
7.32E-09	0.108187279	0.094	0.018	0.000119407	4	NMP	Nfasc
7.54E-09	0.204821704	0.535	0.417	0.000122973	4	NMP	Ptbp2
8.04E-09	0.269394389	0.178	0.104	0.000131169	4	NMP	Arg1
8.14E-09	0.160790592	0.991	0.976	0.000132781	4	NMP	AC160336.1
8.33E-09	0.150124191	0.525	0.415	0.000135943	4	NMP	Iqgap1
8.53E-09	0.209102395	0.66	0.476	0.000139084	4	NMP	Agtrap
8.59E-09	0.180409786	0.557	0.451	0.000140062	4	NMP	Ndufaf6
9.60E-09	0.170004906	0.338	0.222	0.000156649	4	NMP	Sapcd2
1.02E-08	0.078998826	0.059	0.007	0.000166545	4	NMP	Apod
1.09E-08	0.059665114	0.058	0.018	0.000177973	4	NMP	Rhd
1.12E-08	0.198608387	0.667	0.563	0.000182946	4	NMP	Cenpk
1.12E-08	0.187612004	0.956	0.918	0.000183526	4	NMP	Hprt
1.16E-08	0.254018191	0.596	0.446	0.000189279	4	NMP	Oxct1
1.17E-08	0.168479762	0.453	0.342	0.000191035	4	NMP	Asl
1.22E-08	0.194541172	0.253	0.136	0.000198754	4	NMP	Lad1
1.26E-08	0.171937289	0.997	0.995	0.00020505	4	NMP	Tra2b
1.29E-08	0.148505645	0.216	0.105	0.000210113	4	NMP	Blnk
1.29E-08	0.128662923	0.337	0.26	0.000211223	4	NMP	Armcx1
1.30E-08	0.259487889	0.719	0.595	0.000211989	4	NMP	Wapl
1.39E-08	0.17398356	0.237	0.124	0.000226254	4	NMP	Fabp3
1.44E-08	0.159421389	0.209	0.1	0.000234713	4	NMP	Borcs6
1.47E-08	0.150658326	0.953	0.928	0.000239463	4	NMP	Csnk2b
1.48E-08	0.173114305	0.413	0.301	0.000241099	4	NMP	Acsl3
1.59E-08	0.111010468	0.984	0.973	0.00025917	4	NMP	Ewsr1
1.64E-08	0.202612303	0.238	0.103	0.000267834	4	NMP	Igfbp3
1.67E-08	0.12069355	0.151	0.064	0.000272463	4	NMP	Zfp467
1.68E-08	0.177100149	0.471	0.332	0.000273821	4	NMP	Flywch2
1.69E-08	0.106235526	0.122	0.048	0.000275995	4	NMP	Chmp4c
1.73E-08	0.10672405	0.492	0.417	0.000282045	4	NMP	Serpine2
1.76E-08	0.155489691	0.182	0.074	0.000287133	4	NMP	Crlf1
1.92E-08	0.172864166	0.389	0.267	0.000313035	4	NMP	Poc1a
1.99E-08	0.214798663	0.676	0.56	0.000324054	4	NMP	Dbn1
2.05E-08	0.116067012	0.999	0.999	0.000334911	4	NMP	Eif3k
2.08E-08	0.146656829	0.777	0.711	0.000340096	4	NMP	Uchl5
2.13E-08	0.243476692	0.958	0.903	0.000347899	4	NMP	Vbp1
2.18E-08	0.142356188	0.307	0.216	0.000355395	4	NMP	Tjp2
2.26E-08	0.118367769	1	1	0.000368543	4	NMP	Hnrnpa2b1
2.26E-08	0.18366484	0.788	0.707	0.000369341	4	NMP	Mien1
2.42E-08	0.087706729	1	1	0.000395101	4	NMP	Rps3a1
2.43E-08	0.120557501	0.243	0.155	0.000396694	4	NMP	Prkcz
2.83E-08	0.134228287	0.176	0.079	0.000461474	4	NMP	Lrp8
2.94E-08	0.086623286	0.096	0.037	0.00047917	4	NMP	Bspry
2.97E-08	0.181125664	0.954	0.937	0.000484357	4	NMP	Dnajc9
3.03E-08	0.140063576	1	1	0.000495018	4	NMP	Hmgb1
3.21E-08	0.116624945	0.113	0.034	0.000524333	4	NMP	M1ap
3.24E-08	0.117414222	0.167	0.085	0.000529012	4	NMP	Klhl32
3.38E-08	0.086269754	0.091	0.029	0.000552158	4	NMP	Pipox
3.49E-08	0.085232075	0.137	0.072	0.000568705	4	NMP	Gm17586
3.70E-08	0.099709699	0.124	0.047	0.000604387	4	NMP	Cacng4
3.76E-08	0.145173662	0.577	0.512	0.000613396	4	NMP	Hirip3
3.86E-08	0.233857487	0.358	0.218	0.000629872	4	NMP	Fjx1
3.90E-08	0.108671343	0.373	0.276	0.000636518	4	NMP	Cnih2
4.12E-08	0.058935927	0.046	0.005	0.000671921	4	NMP	Nfe2l3
4.32E-08	0.177602559	0.386	0.251	0.000705372	4	NMP	Rarg
4.34E-08	0.116705204	0.104	0.027	0.000707468	4	NMP	Crym
4.53E-08	0.081413281	0.077	0.021	0.000739372	4	NMP	Snph
4.57E-08	0.226980999	0.517	0.397	0.000745256	4	NMP	Hadhb
4.58E-08	0.172489422	0.269	0.151	0.000746561	4	NMP	Gatsl3
4.70E-08	0.135961212	0.12	0.026	0.000766996	4	NMP	Spred3
4.74E-08	0.062232872	0.056	0.014	0.0007738	4	NMP	Otop3
4.79E-08	0.068688521	0.065	0.017	0.000780815	4	NMP	Gabra4
4.86E-08	0.051623731	0.038	0.002	0.000792206	4	NMP	Ccdc88b
4.99E-08	0.155068394	0.6	0.506	0.000813836	4	NMP	Tmed4
5.11E-08	0.194356623	0.679	0.571	0.000832832	4	NMP	Got1
5.20E-08	0.080595049	0.073	0.018	0.000848366	4	NMP	Gm20052
5.28E-08	0.110705341	0.128	0.056	0.000861915	4	NMP	Gm15050
5.29E-08	0.050769005	0.056	0.02	0.000862451	4	NMP	Ninj2
5.31E-08	0.148646272	0.825	0.79	0.000866958	4	NMP	Pin4
5.52E-08	0.128292537	0.16	0.074	0.000901342	4	NMP	Thy1
5.63E-08	0.216326265	0.585	0.436	0.000919151	4	NMP	Pea15a
5.67E-08	0.13800924	0.193	0.1	0.000924365	4	NMP	Gap43
5.68E-08	0.095100363	0.092	0.024	0.000926616	4	NMP	Pdgfrl
6.46E-08	0.126125557	0.468	0.379	0.001053895	4	NMP	Ndufaf3
7.50E-08	0.159928108	0.989	0.97	0.001222894	4	NMP	Tubb4b
7.50E-08	0.17101199	0.321	0.207	0.001223674	4	NMP	Gstk1
7.52E-08	0.134718791	0.926	0.869	0.001226111	4	NMP	Slc9a3r1
8.08E-08	0.102341855	0.176	0.085	0.001317506	4	NMP	Cystm1
8.77E-08	0.171547864	0.269	0.149	0.001430202	4	NMP	Il17rd
8.79E-08	0.107806365	0.13	0.058	0.001433772	4	NMP	Reep2
9.42E-08	0.201810404	0.986	0.963	0.00153681	4	NMP	Cdca8
9.53E-08	0.125322739	0.178	0.091	0.001554699	4	NMP	Gas2l3
9.77E-08	0.079469542	0.137	0.075	0.001594428	4	NMP	Actr3b
9.80E-08	0.114018605	0.107	0.029	0.001599135	4	NMP	Parp8
1.02E-07	0.10635046	0.147	0.073	0.001671498	4	NMP	Shroom2
1.04E-07	0.187182821	0.321	0.187	0.001703419	4	NMP	Spata24
1.10E-07	0.196225656	0.271	0.152	0.001786596	4	NMP	Gadd45a
1.13E-07	0.243685841	0.81	0.721	0.001847474	4	NMP	Ung
1.14E-07	0.071593073	0.143	0.082	0.001860739	4	NMP	Ush1c
1.21E-07	0.128095957	0.204	0.11	0.001978976	4	NMP	Tshz1
1.22E-07	0.253821984	0.535	0.375	0.001983066	4	NMP	Cdca7l
1.23E-07	0.220377594	0.453	0.334	0.002006818	4	NMP	Ccnjl
1.24E-07	0.265053915	0.497	0.348	0.002022087	4	NMP	Appl1
1.24E-07	0.148541036	0.301	0.196	0.002026808	4	NMP	Clip3
1.26E-07	0.064177432	0.059	0.015	0.002059003	4	NMP	Rims4
1.27E-07	0.058619817	0.069	0.028	0.002065025	4	NMP	Ar
1.29E-07	0.089132353	0.095	0.033	0.002103688	4	NMP	Camkv
1.35E-07	0.126979535	0.14	0.057	0.002197824	4	NMP	Cacng7
1.36E-07	0.248231303	0.866	0.767	0.002212778	4	NMP	Prps1
1.38E-07	0.198259398	0.681	0.592	0.002243702	4	NMP	Spop
1.39E-07	0.167644714	0.585	0.497	0.002272802	4	NMP	Fdps
1.40E-07	0.088348922	0.098	0.038	0.002291379	4	NMP	Usp44
1.42E-07	0.05587658	0.073	0.028	0.002318386	4	NMP	Fgfbp1
1.42E-07	0.17632471	0.676	0.586	0.002318417	4	NMP	Dguok
1.44E-07	0.125273739	0.315	0.226	0.002349843	4	NMP	Rpusd3
1.46E-07	0.047836471	0.044	0.01	0.002373888	4	NMP	Camk2a
1.52E-07	0.087313782	0.121	0.059	0.002473237	4	NMP	Bicd1
1.55E-07	0.130175503	0.245	0.151	0.002530177	4	NMP	Chd3
1.59E-07	0.145119972	0.235	0.131	0.002587838	4	NMP	Ank3
1.61E-07	0.136790146	0.992	0.988	0.002622608	4	NMP	Psmb4
1.65E-07	0.210026115	0.663	0.529	0.002694084	4	NMP	Strbp
1.69E-07	0.116008467	1	1	0.002757935	4	NMP	Serbp1
1.72E-07	0.116208446	0.155	0.071	0.002798391	4	NMP	Arhgef5
1.79E-07	0.121027007	0.467	0.383	0.002914638	4	NMP	Zc2hc1a
1.79E-07	0.083277793	0.056	0.006	0.002925667	4	NMP	Sostdc1
1.83E-07	0.125697865	0.363	0.272	0.002984146	4	NMP	Sat1
1.88E-07	0.115712012	0.137	0.056	0.003062612	4	NMP	Gprc5b
1.88E-07	0.12174097	0.357	0.274	0.003063818	4	NMP	Rnf113a2
1.88E-07	0.136200178	0.229	0.127	0.003070082	4	NMP	Smox
1.90E-07	0.1592423	0.616	0.523	0.003107575	4	NMP	Ahsa2
1.92E-07	0.109109479	1	0.999	0.003136625	4	NMP	Slc25a5
1.95E-07	0.109843711	0.167	0.088	0.003188682	4	NMP	Gdap1l1
2.00E-07	0.234068766	0.649	0.516	0.003261144	4	NMP	Eci1
2.01E-07	0.11218847	0.113	0.038	0.00327927	4	NMP	Cd160
2.04E-07	0.03796635	1	1	0.003320794	4	NMP	Rpl8
2.05E-07	0.121206436	0.975	0.965	0.003350995	4	NMP	Eif3m
2.06E-07	0.074876056	0.089	0.036	0.003363051	4	NMP	Sema4d
2.10E-07	0.043112218	0.045	0.016	0.003429487	4	NMP	Npas3
2.11E-07	0.212730852	0.91	0.873	0.003448094	4	NMP	Mcm5
2.14E-07	0.167651417	0.948	0.917	0.003496502	4	NMP	Mrpl13
2.18E-07	0.109650586	0.183	0.109	0.003561754	4	NMP	Mapk8ip1
2.21E-07	0.177304124	0.392	0.264	0.003604397	4	NMP	Ggct
2.37E-07	0.189254316	0.578	0.452	0.003863063	4	NMP	Chaf1b
2.41E-07	0.131375048	0.213	0.129	0.003938696	4	NMP	Klhl7
2.44E-07	0.178430508	0.617	0.531	0.003987282	4	NMP	Vta1
2.50E-07	0.10796752	0.338	0.266	0.004085155	4	NMP	Mif4gd
2.77E-07	0.177772157	0.718	0.64	0.004517424	4	NMP	Adsl
2.78E-07	0.078091158	0.147	0.091	0.004540954	4	NMP	Wsb2
2.80E-07	0.148568893	0.428	0.317	0.00457046	4	NMP	Naa60
2.81E-07	0.133047084	0.99	0.98	0.004581063	4	NMP	Ndufv2
2.89E-07	0.176846477	0.313	0.186	0.00470915	4	NMP	Ror2
3.10E-07	0.079634457	0.082	0.026	0.005059468	4	NMP	Gm26641
3.14E-07	0.179297203	0.941	0.898	0.005127369	4	NMP	Immp1l
3.32E-07	0.063574389	0.065	0.02	0.005409696	4	NMP	Rbfox1
3.32E-07	0.149717852	0.197	0.095	0.00541967	4	NMP	Creld1
3.50E-07	0.149408942	0.757	0.597	0.005706706	4	NMP	Ypel3
3.62E-07	0.121918422	0.248	0.158	0.005902512	4	NMP	Pald1
3.68E-07	0.118948608	0.157	0.072	0.005999694	4	NMP	Porcn
3.75E-07	0.106689328	0.129	0.051	0.006114405	4	NMP	Plcg2
3.76E-07	0.136221796	0.337	0.244	0.006126405	4	NMP	Bok
3.80E-07	0.072696657	0.07	0.019	0.006201344	4	NMP	Mgat5b
3.88E-07	0.108281548	0.218	0.142	0.006329368	4	NMP	Bahcc1
3.90E-07	0.120103005	0.942	0.926	0.00635698	4	NMP	Psmd12
4.35E-07	0.145273379	0.996	0.983	0.007095051	4	NMP	Sf3b2
4.36E-07	0.169209509	0.597	0.494	0.007108525	4	NMP	Pspc1
4.36E-07	0.141828317	0.365	0.272	0.007116025	4	NMP	Acadl
4.40E-07	0.069202137	0.195	0.141	0.00718104	4	NMP	Tmem143
4.56E-07	0.08101492	0.723	0.64	0.007436084	4	NMP	Ift27
4.64E-07	0.089627808	0.334	0.262	0.007570278	4	NMP	Eno1b
4.67E-07	0.161400684	0.432	0.296	0.00761883	4	NMP	Cachd1
4.73E-07	0.186336056	0.956	0.931	0.007716896	4	NMP	Rbbp4
4.80E-07	0.139167067	0.992	0.979	0.007828933	4	NMP	Ssbp1
4.87E-07	0.09357782	0.139	0.072	0.007951819	4	NMP	Tmem145
4.96E-07	0.102839035	0.13	0.062	0.008092374	4	NMP	Armcx6
5.04E-07	0.16660472	0.995	0.992	0.008226869	4	NMP	H2afx
5.15E-07	0.121731705	1	0.998	0.008394449	4	NMP	Psmb3
5.16E-07	0.23377283	0.746	0.638	0.008414323	4	NMP	Rpa1
5.31E-07	0.073631315	1	1	0.008661391	4	NMP	Mif
5.50E-07	0.072572463	0.108	0.053	0.008973238	4	NMP	Gdpd1
5.50E-07	0.132214767	0.216	0.116	0.008973838	4	NMP	Hsd17b11
5.83E-07	0.214221651	0.602	0.464	0.009510287	4	NMP	Ptk7
5.91E-07	0.12330358	0.482	0.397	0.009633433	4	NMP	Ide
6.08E-07	0.070998283	0.061	0.011	0.00991508	4	NMP	Cysltr1
6.22E-07	0.170685193	0.573	0.456	0.01014121	4	NMP	Por
6.25E-07	0.079315525	0.061	0.01	0.010188446	4	NMP	Wfikkn1
6.41E-07	0.159320116	0.361	0.244	0.01046402	4	NMP	3110045C21Rik
6.60E-07	0.166794531	0.213	0.11	0.010772472	4	NMP	Wnt3
6.61E-07	0.139429481	1	0.999	0.010778331	4	NMP	Ppp1cc
6.66E-07	0.126815508	0.143	0.056	0.010864492	4	NMP	Ooep
6.72E-07	0.1043251	0.577	0.502	0.010955856	4	NMP	Cby1
6.74E-07	0.107113193	0.994	0.989	0.010991611	4	NMP	Cyc1
6.80E-07	0.200435816	0.604	0.476	0.011100394	4	NMP	Apool
6.92E-07	0.070950427	0.068	0.02	0.01128784	4	NMP	Kif1a
6.93E-07	0.101301841	1	0.998	0.011297963	4	NMP	Psma2
6.99E-07	0.089354856	0.092	0.034	0.011402409	4	NMP	Ttc39b
7.02E-07	0.152425065	1	1	0.011447317	4	NMP	Cox7c
7.34E-07	0.07633037	0.623	0.514	0.011973153	4	NMP	Cadm1
7.47E-07	0.065283247	0.079	0.035	0.012188493	4	NMP	Fgd2
7.55E-07	0.126282717	0.228	0.141	0.012315375	4	NMP	Zmiz2
7.78E-07	0.172090745	0.878	0.836	0.012692854	4	NMP	Cops3
7.81E-07	0.103696447	0.161	0.087	0.01273764	4	NMP	1110019D14Rik
7.88E-07	0.161158455	0.208	0.106	0.012859524	4	NMP	Cdk18
7.90E-07	0.167729005	0.416	0.288	0.012888698	4	NMP	Cth
7.91E-07	0.121425356	0.195	0.106	0.012907474	4	NMP	Rab11fip4
7.92E-07	0.20889836	0.435	0.308	0.012920354	4	NMP	Gpd2
8.33E-07	0.062735405	0.06	0.017	0.013586994	4	NMP	Pou2f2
8.45E-07	0.178062256	0.994	0.978	0.013791954	4	NMP	Ddx39
8.48E-07	0.108690547	1	0.998	0.0138335	4	NMP	Pclaf
8.50E-07	0.102095494	0.104	0.03	0.013859262	4	NMP	Grik3
8.70E-07	0.109428347	0.19	0.106	0.01419857	4	NMP	Fgf5
8.74E-07	0.061871371	0.215	0.166	0.014257451	4	NMP	Pdk1
8.82E-07	0.101221731	0.624	0.56	0.0143962	4	NMP	Hacd2
8.97E-07	0.044213377	0.991	0.968	0.014625531	4	NMP	Tmsb4x
9.12E-07	0.17221805	0.616	0.536	0.01487653	4	NMP	Med7
9.26E-07	0.179312363	0.909	0.862	0.015113169	4	NMP	Ola1
9.50E-07	0.168077072	0.463	0.326	0.015504704	4	NMP	Dock11
9.53E-07	0.113953462	0.187	0.104	0.015546308	4	NMP	Gpr137b
9.59E-07	0.050156337	0.041	0.005	0.015644845	4	NMP	Gm27032
9.66E-07	0.134240638	0.673	0.587	0.015767253	4	NMP	Pigf
9.73E-07	0.18332842	0.961	0.942	0.015881025	4	NMP	Glo1
9.81E-07	0.056417614	0.053	0.018	0.016004785	4	NMP	Pdzd2
9.87E-07	0.15357652	0.892	0.838	0.016103313	4	NMP	Rab11a
9.89E-07	0.13440378	0.41	0.315	0.01613456	4	NMP	Plscr1
1.00E-06	0.092412483	0.254	0.178	0.016344717	4	NMP	Ddr1
1.00E-06	0.108373728	0.486	0.395	0.01638708	4	NMP	Rhebl1
1.02E-06	0.138973865	0.921	0.883	0.016677619	4	NMP	Ccnb2
1.04E-06	0.081959257	0.178	0.11	0.016907002	4	NMP	Cntnap2
1.04E-06	0.169485974	0.299	0.182	0.016914278	4	NMP	Sult4a1
1.06E-06	0.098972659	0.354	0.288	0.017317663	4	NMP	Tmem98
1.07E-06	0.129091547	0.217	0.131	0.017458195	4	NMP	Smim3
1.08E-06	0.060488109	1	1	0.017548028	4	NMP	Rpl21
1.10E-06	0.177239206	0.792	0.704	0.017908027	4	NMP	Gsto1
1.10E-06	0.089249002	1	1	0.017912844	4	NMP	Rpl7a
1.10E-06	0.157448703	0.376	0.27	0.017916912	4	NMP	Snhg11
1.13E-06	0.213572389	0.892	0.852	0.018402442	4	NMP	Nabp2
1.18E-06	0.175017214	0.349	0.227	0.01919549	4	NMP	Scrn2
1.19E-06	0.182769834	0.824	0.765	0.019383535	4	NMP	Mad2l1
1.20E-06	0.263370074	0.404	0.311	0.019555467	4	NMP	Amt
1.24E-06	0.191989445	0.87	0.811	0.020307777	4	NMP	Rpa2
1.29E-06	0.053709268	0.066	0.028	0.021075394	4	NMP	Pianp
1.32E-06	0.169124485	0.393	0.275	0.021478745	4	NMP	Miip
1.33E-06	0.198698345	0.567	0.449	0.021643684	4	NMP	Zbtb8os
1.33E-06	0.125082573	0.214	0.127	0.021763527	4	NMP	Gstt2
1.33E-06	0.098076505	0.278	0.206	0.021778758	4	NMP	Mpc1
1.39E-06	0.097031087	0.101	0.032	0.022683831	4	NMP	1700019D03Rik
1.41E-06	0.186984363	0.81	0.758	0.022987172	4	NMP	Pigp
1.42E-06	0.125894947	0.519	0.435	0.023228092	4	NMP	Eif2d
1.51E-06	0.221563753	0.515	0.38	0.024559346	4	NMP	Pphln1
1.54E-06	0.058533659	0.055	0.013	0.02516248	4	NMP	Pcsk1
1.55E-06	0.103331297	0.13	0.054	0.025341741	4	NMP	Eogt
1.56E-06	0.119762406	0.226	0.146	0.025529238	4	NMP	Thbs3
1.57E-06	0.178990128	0.822	0.743	0.025672766	4	NMP	Rrp1b
1.58E-06	0.110977642	0.176	0.098	0.025751557	4	NMP	Apoa2
1.63E-06	0.068910802	0.072	0.022	0.026529033	4	NMP	Tm4sf5
1.66E-06	0.127978249	0.576	0.501	0.027000458	4	NMP	Pdk3
1.70E-06	0.231172685	0.933	0.903	0.027805356	4	NMP	Mcm7
1.78E-06	0.106379826	0.507	0.423	0.029101917	4	NMP	Bckdhb
1.79E-06	0.153185348	0.168	0.071	0.029167788	4	NMP	Cacng8
1.88E-06	0.13268754	0.313	0.222	0.030631769	4	NMP	Pck2
1.88E-06	0.161205838	0.976	0.952	0.030658903	4	NMP	G3bp2
1.94E-06	0.057196499	0.067	0.027	0.031627334	4	NMP	Rab30
1.94E-06	0.133997546	0.513	0.428	0.03166089	4	NMP	Ube2t
1.94E-06	0.100054414	0.993	0.993	0.031684911	4	NMP	Dnaja1
1.98E-06	0.115162797	0.985	0.981	0.032252573	4	NMP	Psma6
2.01E-06	0.131149587	0.163	0.067	0.032799332	4	NMP	Cbs
2.07E-06	0.118604491	0.484	0.42	0.0337469	4	NMP	2700097O09Rik
2.11E-06	0.117595861	0.11	0.03	0.034497435	4	NMP	Gpr85
2.22E-06	0.055905856	1	1	0.036142469	4	NMP	Rpl6
2.30E-06	0.059420589	0.046	0.006	0.037472209	4	NMP	H2-Q10
2.30E-06	0.164461598	0.582	0.487	0.037555236	4	NMP	Rida
2.41E-06	0.063398307	0.073	0.031	0.039264495	4	NMP	Fam178b
2.46E-06	0.132829789	0.565	0.498	0.040139273	4	NMP	Dnajc24
2.53E-06	0.169717526	0.775	0.693	0.041201893	4	NMP	Sephs2
2.59E-06	0.094038001	0.087	0.025	0.042172483	4	NMP	Lrmp
2.59E-06	0.158921569	0.539	0.442	0.04227782	4	NMP	Aaas
2.63E-06	0.061674301	0.083	0.035	0.042945843	4	NMP	Cdh13
2.64E-06	0.073228681	0.105	0.054	0.043104929	4	NMP	Dnase2a
2.65E-06	0.076275445	0.291	0.191	0.043210375	4	NMP	Ddah1
2.68E-06	0.064538821	0.055	0.011	0.043727975	4	NMP	Kcnc1
2.70E-06	0.053947514	0.054	0.017	0.044029519	4	NMP	Ctnna2
2.71E-06	0.138493304	0.999	0.993	0.044249826	4	NMP	Ndufa12
2.73E-06	0.099495335	0.114	0.055	0.044612587	4	NMP	Hoxb8
2.94E-06	0.12147388	0.208	0.119	0.047902549	4	NMP	Apoc1
2.96E-06	0.176422497	0.781	0.724	0.048282544	4	NMP	Gtf3a
3.00E-06	0.146819167	0.696	0.613	0.048869134	4	NMP	Nelfcd
3.02E-06	0.1193427	0.208	0.123	0.049289744	4	NMP	Fam110b
3.18E-06	0.177185712	0.641	0.541	0.05194147	4	NMP	Aldh7a1
3.44E-06	0.077886709	1	1	0.056127646	4	NMP	Sumo2
3.47E-06	0.129226549	0.301	0.206	0.056599293	4	NMP	Nrip1
3.48E-06	0.064340563	0.31	0.235	0.056824876	4	NMP	Jund
3.52E-06	0.029222467	0.025	0.004	0.057354105	4	NMP	Fgf9
3.52E-06	0.154599845	0.334	0.226	0.057361711	4	NMP	Spred2
3.69E-06	0.117648832	0.237	0.163	0.060178004	4	NMP	Fam19a5
3.72E-06	0.125323876	0.984	0.977	0.060728553	4	NMP	Uchl3
3.72E-06	0.16375899	0.632	0.52	0.060738074	4	NMP	Fmc1
3.78E-06	0.117158697	0.459	0.355	0.061605033	4	NMP	Gm1673
3.79E-06	0.074307476	0.083	0.031	0.06179399	4	NMP	Ccdc106
3.86E-06	0.077274103	0.168	0.109	0.062896366	4	NMP	Timp3
3.90E-06	0.070523641	0.108	0.052	0.063698596	4	NMP	Calb2
3.93E-06	0.06543133	0.06	0.016	0.064099605	4	NMP	Sh3gl2
3.95E-06	0.087330959	0.083	0.025	0.064462147	4	NMP	Ntrk3
3.97E-06	0.133243347	0.596	0.497	0.06479698	4	NMP	Cdk2ap2
4.16E-06	0.120774913	0.207	0.117	0.067851192	4	NMP	Peli2
4.17E-06	0.163557929	0.452	0.365	0.068087977	4	NMP	Msh6
4.24E-06	0.105036774	0.109	0.04	0.069118504	4	NMP	Nmnat2
4.29E-06	0.006253393	0.179	0.116	0.06993786	4	NMP	Ndrg1
4.35E-06	0.17525138	0.6	0.507	0.070912676	4	NMP	Coro1b
4.36E-06	0.105647376	0.335	0.261	0.071061424	4	NMP	Ctps2
4.39E-06	0.052187352	0.059	0.022	0.071661364	4	NMP	Pacsin1
4.52E-06	0.111358523	0.263	0.203	0.073745064	4	NMP	Gpc6
4.53E-06	0.202578192	0.893	0.821	0.073862732	4	NMP	Pcna
4.55E-06	0.049918152	0.048	0.012	0.074273295	4	NMP	B230323A14Rik
4.58E-06	0.055575257	0.079	0.036	0.074779776	4	NMP	Tfap2c
4.58E-06	0.085542743	0.062	0.012	0.074781372	4	NMP	Sost
4.81E-06	0.074615192	0.242	0.192	0.078507712	4	NMP	Gnpda2
4.81E-06	0.103751481	0.134	0.057	0.078512762	4	NMP	C430049E01Rik
4.88E-06	0.087090606	0.072	0.014	0.079606947	4	NMP	Galnt9
4.92E-06	0.120695133	0.195	0.115	0.080232122	4	NMP	Nav2
4.99E-06	0.050350216	0.056	0.024	0.081455856	4	NMP	Pcsk9
5.01E-06	0.061591069	1	1	0.081696756	4	NMP	Rpl9
5.21E-06	0.179025812	0.518	0.399	0.085066914	4	NMP	Hmgn3
5.29E-06	0.110726769	0.361	0.287	0.086330497	4	NMP	Btrc
5.37E-06	0.087051928	1	1	0.087668732	4	NMP	Eif3f
5.46E-06	0.126629817	0.937	0.902	0.089067807	4	NMP	Pfkl
5.49E-06	0.090414661	0.999	0.998	0.089557789	4	NMP	Atp5f1
5.54E-06	0.058426069	0.11	0.056	0.090302621	4	NMP	D230030E09Rik
5.61E-06	0.05252763	0.065	0.029	0.091542898	4	NMP	Elovl7
6.00E-06	0.034036834	0.027	0.003	0.09789353	4	NMP	Sema4f
6.01E-06	0.104446401	0.264	0.193	0.098051567	4	NMP	Kif21a
6.11E-06	0.10260409	0.998	0.995	0.099612597	4	NMP	Atp5c1
6.21E-06	0.059801184	0.055	0.012	0.101281926	4	NMP	Arhgef19
6.27E-06	0.05878442	0.062	0.025	0.10232577	4	NMP	Jakmip2
6.34E-06	0.127233495	0.535	0.435	0.103477526	4	NMP	Nme7
6.38E-06	0.065240674	0.087	0.039	0.104036646	4	NMP	Cercam
6.45E-06	0.080078032	0.116	0.054	0.105181368	4	NMP	Mapk13
6.45E-06	0.048723026	0.04	0.008	0.105220474	4	NMP	Zfp36l3
6.54E-06	0.159595714	0.511	0.431	0.106747681	4	NMP	Cox11
6.66E-06	0.097474711	0.541	0.48	0.108631605	4	NMP	Snap47
6.69E-06	0.12664091	0.355	0.264	0.109122876	4	NMP	3110009E18Rik
6.78E-06	0.113491195	0.836	0.777	0.110554429	4	NMP	Rfc5
6.89E-06	0.045158124	0.158	0.093	0.112482181	4	NMP	Zcchc18
7.08E-06	0.157009151	0.682	0.596	0.115487601	4	NMP	Exosc9
7.12E-06	0.059187579	0.058	0.019	0.116104948	4	NMP	Shc4
7.31E-06	0.1865538	0.733	0.646	0.119285492	4	NMP	Aurkb
7.52E-06	0.090016745	0.275	0.207	0.122684074	4	NMP	Sesn3
7.56E-06	0.12013889	0.466	0.358	0.123288905	4	NMP	Rab3ip
7.74E-06	0.054553888	0.067	0.027	0.126271579	4	NMP	Gm32585
7.84E-06	0.135548999	0.499	0.408	0.127880955	4	NMP	Ncapg
7.96E-06	0.040367157	0.03	0.003	0.129911276	4	NMP	Srcin1
8.28E-06	0.248242707	0.653	0.555	0.135139183	4	NMP	Msh2
8.33E-06	0.129556628	0.373	0.281	0.135931091	4	NMP	Cyb5r1
8.55E-06	0.099348313	0.15	0.079	0.139418803	4	NMP	Eef2k
8.61E-06	0.135012792	0.709	0.642	0.140401806	4	NMP	Rfc3
8.67E-06	0.098306306	0.143	0.082	0.141429391	4	NMP	Rora
8.75E-06	0.120752095	0.638	0.586	0.142723067	4	NMP	Pym1
8.82E-06	0.110946069	0.21	0.137	0.143883898	4	NMP	Cnksr3
8.93E-06	0.089171038	0.976	0.967	0.145617375	4	NMP	Tbcb
8.98E-06	0.163347705	0.892	0.871	0.146475203	4	NMP	Cenpf
9.15E-06	0.109435579	0.161	0.086	0.149336051	4	NMP	Syt11
9.21E-06	0.101963323	0.135	0.064	0.150212398	4	NMP	Cpne5
9.27E-06	0.136870156	0.166	0.072	0.151189866	4	NMP	S1pr5
9.29E-06	0.199447141	0.723	0.643	0.151528335	4	NMP	Kdm5b
9.29E-06	0.065397219	0.142	0.094	0.151586318	4	NMP	Stard10
9.52E-06	0.043517329	0.044	0.013	0.155337842	4	NMP	Cabp7
9.53E-06	0.059676004	0.128	0.083	0.15548407	4	NMP	Grtp1
9.78E-06	0.155719851	0.503	0.409	0.15949131	4	NMP	Tmem39b
9.82E-06	0.065641001	0.079	0.033	0.160229355	4	NMP	Cend1
9.89E-06	0.048995414	0.062	0.024	0.161382541	4	NMP	Pglyrp1
9.90E-06	0.060433743	0.088	0.044	0.161581143	4	NMP	Dnajc22
9.97E-06	0.195673651	0.907	0.875	0.162632078	4	NMP	Gmps
1.00E-05	0.041325987	0.05	0.02	0.163092072	4	NMP	Slco5a1
1.00E-05	0.341629153	0.203	0.127	0.163527804	4	NMP	Eomes
1.01E-05	0.11549545	0.82	0.782	0.164151629	4	NMP	Dpp3
1.02E-05	0.150796964	0.651	0.579	0.166634364	4	NMP	Gpx8
1.03E-05	0.048587038	0.059	0.023	0.167636882	4	NMP	Zbtb8b
1.04E-05	0.217980761	0.75	0.651	0.16903262	4	NMP	Hdac3
1.04E-05	0.171224195	0.586	0.479	0.169035147	4	NMP	Tmx2
1.04E-05	0.105222496	0.991	0.965	0.169762111	4	NMP	Psmd4
1.05E-05	0.106526401	0.19	0.114	0.170768858	4	NMP	Mfsd13a
1.06E-05	0.077358205	0.075	0.02	0.172541307	4	NMP	Pnp2
1.08E-05	0.172905886	0.465	0.347	0.176726547	4	NMP	Proser1
1.09E-05	0.109480059	0.172	0.089	0.177795229	4	NMP	Tmem82
1.09E-05	0.119829648	0.998	0.998	0.178011593	4	NMP	Psmb5
1.11E-05	0.091100963	1	1	0.181136885	4	NMP	Rps10
1.13E-05	0.054922716	0.051	0.013	0.183767088	4	NMP	Celf5
1.13E-05	0.072829307	0.103	0.052	0.185069724	4	NMP	Gabrb3
1.16E-05	0.111152241	0.235	0.162	0.189480061	4	NMP	Echdc1
1.17E-05	0.110297942	0.891	0.857	0.19037035	4	NMP	Gtf3c6
1.18E-05	0.077761471	0.113	0.056	0.193090858	4	NMP	Ociad2
1.21E-05	0.153678358	0.213	0.11	0.197493574	4	NMP	Nsg1
1.23E-05	0.163570309	0.44	0.31	0.199850401	4	NMP	Grrp1
1.23E-05	0.113365949	0.18	0.099	0.200799473	4	NMP	Tagln3
1.24E-05	0.08404436	0.132	0.073	0.20185231	4	NMP	Aldh4a1
1.28E-05	0.074996221	0.12	0.07	0.209385753	4	NMP	Bdh1
1.32E-05	0.135698296	0.974	0.947	0.215525219	4	NMP	Trp53
1.33E-05	0.048766389	0.142	0.102	0.216314341	4	NMP	Serhl
1.34E-05	0.118927727	0.406	0.314	0.218390089	4	NMP	Gmfg
1.38E-05	0.064356624	1	1	0.224719447	4	NMP	Rps20
1.41E-05	0.207246663	0.978	0.964	0.230072451	4	NMP	Ube2c
1.42E-05	0.039512434	0.061	0.031	0.230966276	4	NMP	Aqp11
1.42E-05	0.18485475	0.986	0.971	0.23209021	4	NMP	Sssca1
1.46E-05	0.102387338	0.145	0.071	0.23786328	4	NMP	Pced1b
1.46E-05	0.102073071	0.643	0.566	0.238241846	4	NMP	Itm2c
1.48E-05	0.140607741	0.757	0.686	0.241999341	4	NMP	Pnrc2
1.54E-05	0.051718414	1	1	0.251382604	4	NMP	Tpt1
1.54E-05	0.173369029	0.369	0.261	0.251492473	4	NMP	Swsap1
1.58E-05	0.112972078	0.66	0.564	0.257243136	4	NMP	Hint2
1.60E-05	0.116270472	0.471	0.386	0.260778123	4	NMP	Nubpl
1.64E-05	0.103625403	0.121	0.05	0.267426413	4	NMP	Ddit4l
1.72E-05	0.211898323	0.26	0.169	0.280524507	4	NMP	Olfr889
1.73E-05	0.129739856	0.706	0.634	0.282117134	4	NMP	Ctsz
1.75E-05	0.144367265	0.877	0.844	0.285151887	4	NMP	Echs1
1.79E-05	0.196730254	0.863	0.806	0.291593964	4	NMP	Tfam
1.83E-05	0.099819539	0.266	0.192	0.298660933	4	NMP	Tsacc
1.90E-05	0.144745568	0.559	0.468	0.309728028	4	NMP	Mvb12a
1.92E-05	0.046856628	0.047	0.014	0.313899246	4	NMP	Adgrb1
1.94E-05	0.1388269	0.67	0.593	0.31590109	4	NMP	Rbm14
2.08E-05	0.149592597	0.323	0.219	0.340056751	4	NMP	Tmem121
2.09E-05	0.100143503	0.424	0.357	0.341286083	4	NMP	Tmem205
2.13E-05	0.100483958	0.864	0.831	0.34745046	4	NMP	Tmem126a
2.14E-05	0.095971578	0.58	0.502	0.348619348	4	NMP	Gon7
2.17E-05	0.05376242	0.07	0.031	0.354446647	4	NMP	Samd10
2.19E-05	0.18270937	0.921	0.898	0.356483467	4	NMP	Klhdc2
2.25E-05	0.102261467	0.319	0.243	0.367217557	4	NMP	Sec22a
2.32E-05	0.12249718	0.994	0.995	0.378748028	4	NMP	Arl6ip1
2.37E-05	0.171077195	0.862	0.808	0.386360777	4	NMP	Mcm2
2.44E-05	0.169774973	0.382	0.269	0.397529866	4	NMP	Klhl24
2.46E-05	0.114709651	0.958	0.947	0.402041996	4	NMP	Adh5
2.52E-05	0.040852637	0.049	0.019	0.41160275	4	NMP	Ttc39c
2.53E-05	0.091352417	0.997	0.997	0.412845336	4	NMP	Mrpl18
2.56E-05	0.082060255	0.114	0.049	0.417435228	4	NMP	Trap1a
2.60E-05	0.053912637	0.058	0.02	0.424161773	4	NMP	Hes5
2.68E-05	0.087606001	0.262	0.198	0.436895161	4	NMP	Msrb2
2.70E-05	0.029865409	0.028	0.008	0.440809108	4	NMP	AC139637.2
2.76E-05	0.119508327	0.365	0.282	0.449586982	4	NMP	Ivd
2.84E-05	0.229995588	0.911	0.871	0.462909836	4	NMP	Ndufaf4
2.88E-05	0.077410276	0.079	0.025	0.47044415	4	NMP	Serinc2
2.92E-05	0.20943556	0.608	0.524	0.47692233	4	NMP	Cxxc5
2.93E-05	0.068670986	0.537	0.499	0.477611822	4	NMP	Tmem138
2.94E-05	0.092230529	0.284	0.208	0.479716025	4	NMP	Acot1
2.94E-05	0.056203045	0.043	0.006	0.480169907	4	NMP	4930461G14Rik
2.99E-05	0.037062793	0.031	0.006	0.48842543	4	NMP	Gm44257
3.12E-05	0.136620659	0.859	0.809	0.509099118	4	NMP	Rbpms2
3.12E-05	0.035721518	0.038	0.012	0.509342325	4	NMP	Col16a1
3.13E-05	0.12346094	0.301	0.205	0.51114737	4	NMP	Tasp1
3.19E-05	0.094493137	1	1	0.519896559	4	NMP	Pabpc1
3.22E-05	0.064139724	0.061	0.016	0.526014525	4	NMP	2410080I02Rik
3.25E-05	0.07825476	0.101	0.045	0.530409457	4	NMP	C77080
3.25E-05	0.147929042	0.161	0.079	0.531007649	4	NMP	Slc7a3
3.30E-05	0.063500985	0.076	0.037	0.53781875	4	NMP	BC028528
3.42E-05	0.143645885	0.569	0.483	0.557351943	4	NMP	Psmc3ip
3.45E-05	0.054000373	0.083	0.043	0.563099949	4	NMP	Pgap1
3.47E-05	0.078111911	0.067	0.016	0.565348133	4	NMP	1700097N02Rik
3.49E-05	0.144857349	0.644	0.568	0.568819018	4	NMP	Prim1
3.49E-05	0.099205428	0.321	0.252	0.568971228	4	NMP	Galt
3.50E-05	0.105015629	0.672	0.603	0.570608501	4	NMP	Urod
3.51E-05	0.049224318	0.071	0.034	0.572122879	4	NMP	Ptpn3
3.56E-05	0.06341858	0.061	0.017	0.580729651	4	NMP	Sdcbp2
3.57E-05	0.016625656	0.617	0.499	0.583178717	4	NMP	Nkd1
3.65E-05	0.359091477	0.252	0.151	0.595716829	4	NMP	Dqx1
3.68E-05	0.115996774	0.524	0.44	0.599912169	4	NMP	Hk2
3.72E-05	0.107739939	0.405	0.317	0.60764078	4	NMP	Hebp2
3.75E-05	0.090148649	0.088	0.028	0.611198957	4	NMP	Fam13c
3.75E-05	0.127850732	0.416	0.331	0.611342345	4	NMP	Mgme1
3.79E-05	0.063559474	0.067	0.024	0.617496337	4	NMP	Rasal1
3.79E-05	0.143172056	0.822	0.77	0.618990607	4	NMP	Gart
3.82E-05	0.060514589	0.064	0.022	0.623937185	4	NMP	Tceal7
3.84E-05	0.095332387	0.121	0.06	0.626304461	4	NMP	Gm7932
3.89E-05	0.080314675	0.556	0.465	0.63462246	4	NMP	Ift74
3.94E-05	0.099079993	0.154	0.078	0.642285898	4	NMP	Epb41l4a
3.96E-05	0.068258093	0.203	0.154	0.646091521	4	NMP	Sdsl
4.01E-05	0.104971135	0.549	0.476	0.653626859	4	NMP	Golph3
4.01E-05	0.089110978	0.121	0.058	0.654523674	4	NMP	C330021F23Rik
4.08E-05	0.011366197	0.056	0.043	0.665846729	4	NMP	Rflna
4.40E-05	0.13036221	0.352	0.262	0.717136493	4	NMP	Tspan5
4.40E-05	0.105052077	0.442	0.354	0.717588764	4	NMP	Spred1
4.41E-05	0.08907638	1	1	0.719427341	4	NMP	Ranbp1
4.44E-05	0.094605605	0.121	0.057	0.725023569	4	NMP	Kdf1
4.53E-05	0.063979002	0.609	0.557	0.738336425	4	NMP	Naxe
4.55E-05	0.078479084	0.689	0.634	0.742017315	4	NMP	Cdk9
4.55E-05	0.11422053	0.175	0.098	0.742710004	4	NMP	A930024E05Rik
4.61E-05	0.096056103	0.404	0.334	0.751989614	4	NMP	Gpr89
4.65E-05	0.171101203	0.43	0.305	0.757996318	4	NMP	Axin2
4.72E-05	0.125802064	0.491	0.413	0.769821536	4	NMP	Cenpp
4.90E-05	0.050699148	0.066	0.026	0.798679765	4	NMP	A830018L16Rik
4.97E-05	0.035033922	0.03	0.005	0.810867435	4	NMP	Ncan
4.98E-05	0.069247839	0.165	0.115	0.812110523	4	NMP	Cbx6
5.04E-05	0.179065985	0.73	0.686	0.821955688	4	NMP	Plk1
5.11E-05	0.109656892	0.249	0.177	0.833902753	4	NMP	Haghl
5.12E-05	0.020380413	0.04	0.017	0.835135627	4	NMP	Tgm3
5.13E-05	0.047147916	0.043	0.01	0.837388528	4	NMP	Caln1
5.15E-05	0.148556803	0.279	0.187	0.839968447	4	NMP	Dtnb
5.15E-05	0.048403365	0.042	0.007	0.839988948	4	NMP	Rmst
5.22E-05	0.076635237	0.401	0.327	0.851776559	4	NMP	Cotl1
5.23E-05	0.15124554	0.319	0.224	0.852579359	4	NMP	Shkbp1
5.50E-05	0.081495633	0.962	0.957	0.896775378	4	NMP	Sdhb
5.51E-05	0.087878581	0.244	0.168	0.898736976	4	NMP	Spsb4
5.68E-05	0.117747197	0.371	0.289	0.927307458	4	NMP	Cpt2
5.72E-05	0.126948114	0.624	0.576	0.932761248	4	NMP	Malsu1
5.82E-05	0.042169848	0.056	0.027	0.948742771	4	NMP	9-Mar
5.93E-05	0.083599091	1	1	0.96661406	4	NMP	Hnrnpab
5.95E-05	0.151864926	0.422	0.333	0.971416332	4	NMP	Eme1
6.06E-05	0.116570651	0.971	0.954	0.987954529	4	NMP	Bccip
6.16E-05	0.153871009	0.452	0.342	1	4	NMP	Mfge8
6.20E-05	0.067553427	0.116	0.065	1	4	NMP	Aldh5a1
6.24E-05	0.142424865	0.76	0.704	1	4	NMP	Acat2
6.56E-05	0.031267745	0.027	0.005	1	4	NMP	Notumos
6.64E-05	0.095625309	0.666	0.595	1	4	NMP	Pdia4
6.69E-05	0.055253681	0.056	0.018	1	4	NMP	Prob1
6.71E-05	0.030372545	0.082	0.059	1	4	NMP	Akna
6.75E-05	0.04468763	0.058	0.026	1	4	NMP	Car11
6.76E-05	0.090834069	0.156	0.088	1	4	NMP	Ccdc92
7.04E-05	0.147709245	0.641	0.563	1	4	NMP	Ints11
7.27E-05	0.097078737	1	1	1	4	NMP	Eef1g
7.32E-05	0.137958098	0.998	0.999	1	4	NMP	Hnrnpf
7.38E-05	0.101633923	0.371	0.29	1	4	NMP	Gnpda1
7.38E-05	0.063408694	0.096	0.049	1	4	NMP	Jakmip1
7.47E-05	0.10557608	0.989	0.98	1	4	NMP	Impdh2
7.52E-05	0.050259429	0.057	0.022	1	4	NMP	Nap1l2
7.54E-05	0.089860647	0.997	0.993	1	4	NMP	Ube2d2a
7.57E-05	0.042478531	0.036	0.007	1	4	NMP	Fam19a4
7.57E-05	0.140891767	0.286	0.181	1	4	NMP	Zic5
7.61E-05	0.143092994	0.236	0.133	1	4	NMP	Rgs12
7.69E-05	0.133766006	0.924	0.892	1	4	NMP	Jpt2
7.79E-05	0.085475784	0.105	0.046	1	4	NMP	Jade2
7.80E-05	0.031131111	0.802	0.751	1	4	NMP	Itm2b
7.99E-05	0.066625793	0.072	0.025	1	4	NMP	Gm11772
8.24E-05	0.037753905	0.032	0.006	1	4	NMP	A930012L18Rik
8.24E-05	0.100156899	0.173	0.103	1	4	NMP	Hook1
8.32E-05	0.040581949	0.037	0.008	1	4	NMP	Prr18
8.32E-05	0.059606787	0.424	0.385	1	4	NMP	Nudt2
8.49E-05	0.074926282	0.166	0.111	1	4	NMP	Igsf8
8.55E-05	0.16928682	0.652	0.567	1	4	NMP	Tdp2
8.69E-05	0.026476917	0.021	0.003	1	4	NMP	Wnt7a
8.78E-05	0.073935246	0.322	0.256	1	4	NMP	Pir
8.83E-05	0.084537809	0.244	0.186	1	4	NMP	Fbxl14
8.96E-05	0.171502852	0.349	0.232	1	4	NMP	Sgk1
9.01E-05	0.077548375	0.802	0.751	1	4	NMP	Mrpl27
9.20E-05	0.111280887	0.157	0.092	1	4	NMP	Pou3f1
9.52E-05	0.077961706	0.599	0.531	1	4	NMP	Ubl7
9.61E-05	0.106385766	0.511	0.453	1	4	NMP	Mzt2
9.62E-05	0.057507782	0.085	0.044	1	4	NMP	Col9a3
9.75E-05	0.08590711	0.303	0.247	1	4	NMP	Jmjd1c
9.76E-05	0.128111212	0.731	0.676	1	4	NMP	Tia1
9.94E-05	0.092391516	0.493	0.422	1	4	NMP	Mgea5
0.000102004	0.040953184	0.087	0.057	1	4	NMP	Ggact
0.000102759	0.056977748	0.129	0.083	1	4	NMP	Rab38
0.000104819	0.140758026	0.903	0.862	1	4	NMP	Cenpw
0.000107021	0.129061242	0.346	0.264	1	4	NMP	Mccc2
0.00010723	0.034138757	0.053	0.027	1	4	NMP	Lurap1l
0.00010867	0.042982254	0.044	0.014	1	4	NMP	Fcho1
0.000109372	0.131923803	0.441	0.353	1	4	NMP	1500011B03Rik
0.000112052	0.033786361	0.043	0.019	1	4	NMP	Tmem35a
0.000113272	0.045610347	0.031	0.004	1	4	NMP	Qrfpr
0.000115111	0.048098544	0.066	0.027	1	4	NMP	Lypd6b
0.000115157	0.066191574	0.24	0.191	1	4	NMP	Adat2
0.000115419	0.093639383	0.948	0.918	1	4	NMP	Tspan6
0.000117073	0.064929097	0.499	0.453	1	4	NMP	Akap9
0.000117639	0.151008675	0.298	0.2	1	4	NMP	Mob1b
0.000120596	0.123756511	0.996	0.998	1	4	NMP	Hnrnpk
0.000123049	0.090504072	0.131	0.067	1	4	NMP	Rab20
0.000123398	0.067522599	0.343	0.294	1	4	NMP	Ndrg3
0.000123929	0.03743052	0.046	0.02	1	4	NMP	Tnk1
0.000124291	0.066504378	0.104	0.057	1	4	NMP	Ankrd9
0.00012545	0.113980913	0.262	0.193	1	4	NMP	Tpbg
0.000125715	0.094906632	0.442	0.382	1	4	NMP	Kif20b
0.000126892	0.126420585	0.55	0.469	1	4	NMP	Nudt1
0.000127387	0.022996373	0.026	0.01	1	4	NMP	Tmem215
0.000128868	0.027538113	0.038	0.017	1	4	NMP	Pls1
0.000129669	0.0498994	0.087	0.051	1	4	NMP	Edn3
0.000133426	0.068021453	1	1	1	4	NMP	Cdk4
0.000133467	0.112855786	0.462	0.377	1	4	NMP	Cryzl1
0.000134536	0.126822515	1	1	1	4	NMP	Tubb5
0.000134643	0.125445436	0.724	0.686	1	4	NMP	Hsd17b12
0.000135633	0.093531156	0.396	0.317	1	4	NMP	Ttc33
0.000135649	0.040083435	0.036	0.008	1	4	NMP	Gm11615
0.000135649	0.013919679	0.029	0.019	1	4	NMP	Syt9
0.000136351	0.040890189	0.046	0.017	1	4	NMP	Chst11
0.000139102	0.064107676	0.11	0.065	1	4	NMP	Ebf1
0.000141034	0.043077066	0.056	0.023	1	4	NMP	Prkcb
0.000142192	0.045064029	0.998	0.999	1	4	NMP	Atp5h
0.000149068	0.080264619	0.099	0.047	1	4	NMP	Pgbd1
0.000150474	0.082427672	0.458	0.403	1	4	NMP	Zfand1
0.000150886	0.156146257	0.832	0.783	1	4	NMP	Idh2
0.000152932	0.127861659	0.25	0.157	1	4	NMP	Scly
0.000153703	0.040126668	0.077	0.051	1	4	NMP	E130311K13Rik
0.000154176	0.081302925	0.158	0.093	1	4	NMP	Ripk3
0.000154377	0.065847058	0.211	0.154	1	4	NMP	Gm42047
0.000155749	0.13380165	0.272	0.166	1	4	NMP	Mycl
0.000156433	0.098667243	0.351	0.288	1	4	NMP	Panx1
0.000159788	0.06333764	0.102	0.058	1	4	NMP	Mapk8ip2
0.000159894	0.006264333	0.136	0.087	1	4	NMP	Cyb561
0.000162031	0.105905163	0.389	0.307	1	4	NMP	Pex7
0.000162802	0.051656987	0.068	0.03	1	4	NMP	Rtkn2
0.000162899	0.064098224	0.092	0.046	1	4	NMP	Dennd1c
0.000165256	0.122076545	0.245	0.164	1	4	NMP	Rell1
0.000165793	0.150804489	0.927	0.917	1	4	NMP	Parl
0.000166024	0.0629727	1	0.999	1	4	NMP	Psmb6
0.000168109	0.070101446	0.068	0.023	1	4	NMP	Pcdh11x
0.000169823	0.113872786	0.886	0.866	1	4	NMP	Tsc22d1
0.000171197	0.021301464	0.019	0.004	1	4	NMP	Cadm4
0.000171425	0.136989619	0.99	0.986	1	4	NMP	Dnajc8
0.000171443	0.159904187	0.629	0.536	1	4	NMP	Rnf114
0.000175828	0.092406998	0.239	0.173	1	4	NMP	Lrrc45
0.000176124	0.098388755	0.481	0.431	1	4	NMP	Pgap2
0.000177419	0.185340965	0.699	0.592	1	4	NMP	Hoxb2
0.000177438	0.064081691	0.095	0.046	1	4	NMP	Sp6
0.000179062	0.091681102	0.541	0.476	1	4	NMP	Gtf2h4
0.000179504	0.052615344	0.244	0.199	1	4	NMP	Zswim1
0.000180992	0.10288241	0.478	0.408	1	4	NMP	Timeless
0.000181405	0.047493694	0.044	0.014	1	4	NMP	Platr10
0.000181808	0.077853536	0.307	0.253	1	4	NMP	Dscc1
0.000183293	0.087046324	0.124	0.063	1	4	NMP	Mpp7
0.000186271	0.094002464	0.292	0.237	1	4	NMP	Fam98c
0.000186338	0.048491795	0.056	0.02	1	4	NMP	Spock2
0.00018672	0.034542813	0.026	0.004	1	4	NMP	Rfx4
0.000187751	0.147129861	0.609	0.521	1	4	NMP	Acot13
0.000188815	0.037811323	0.038	0.011	1	4	NMP	Vwa2
0.000190844	0.096068972	0.997	0.994	1	4	NMP	Psmb7
0.000190977	0.054557885	0.081	0.039	1	4	NMP	Plch1
0.00019202	0.157450059	0.916	0.894	1	4	NMP	Mtx2
0.000194737	0.069977171	0.077	0.031	1	4	NMP	Tm7sf2
0.000194857	0.090730639	0.326	0.232	1	4	NMP	Gstm1
0.000201662	0.085402178	0.774	0.745	1	4	NMP	Ndufv1
0.000203875	0.042251724	0.067	0.037	1	4	NMP	Zfp956
0.000204431	0.132645508	0.228	0.143	1	4	NMP	Tuba4a
0.000204971	0.086646354	0.428	0.36	1	4	NMP	Rad54l
0.000206753	0.076758722	0.117	0.057	1	4	NMP	Pbx4
0.000207015	0.105398493	0.574	0.494	1	4	NMP	Cmas
0.000208079	0.059787836	1	1	1	4	NMP	Rpl26
0.000210221	0.098822322	0.245	0.177	1	4	NMP	Cd276
0.000211728	0.040716598	0.039	0.01	1	4	NMP	Arl5c
0.000211859	0.11523807	0.308	0.227	1	4	NMP	Ccl27a
0.000212085	0.032120732	0.027	0.005	1	4	NMP	2810459M11Rik
0.000212778	0.025560653	0.029	0.01	1	4	NMP	Plppr1
0.000212778	0.020077805	0.024	0.01	1	4	NMP	Phactr3
0.000213803	0.116898514	0.705	0.645	1	4	NMP	0610009B22Rik
0.00021697	0.067932608	0.085	0.032	1	4	NMP	T2
0.000217831	0.019393435	0.022	0.008	1	4	NMP	A330094K24Rik
0.000218213	0.079175113	0.905	0.9	1	4	NMP	Sra1
0.000219459	0.07594382	0.133	0.078	1	4	NMP	Katnal2
0.000222367	0.116479538	0.472	0.388	1	4	NMP	Tmem120a
0.000224361	0.118088325	0.348	0.27	1	4	NMP	Cxadr
0.000224513	0.025700622	0.033	0.015	1	4	NMP	Frmd5
0.000225014	0.102210466	0.245	0.176	1	4	NMP	Znrd1as
0.000228895	0.028049355	0.646	0.598	1	4	NMP	Ift43
0.000229031	0.063698154	0.075	0.031	1	4	NMP	Prr19
0.000230287	0.023498923	0.029	0.012	1	4	NMP	Mcf2
0.000235345	0.026130574	0.609	0.533	1	4	NMP	1110004E09Rik
0.000235488	0.128581629	0.313	0.22	1	4	NMP	Hacd3
0.000237413	0.066295742	0.164	0.121	1	4	NMP	Pole2
0.000245014	0.109102211	0.83	0.795	1	4	NMP	Fam32a
0.000245123	0.038070489	1	1	1	4	NMP	Rps9
0.000247964	0.11362545	0.807	0.778	1	4	NMP	Mesd
0.000250542	0.063636057	0.111	0.062	1	4	NMP	Fam241b
0.000251234	0.082397869	0.231	0.173	1	4	NMP	Nectin1
0.000252637	0.071331153	0.121	0.068	1	4	NMP	Fam171b
0.000254321	0.036811249	0.025	0.001	1	4	NMP	Avpr1a
0.000254321	0.020786755	0.017	0.003	1	4	NMP	Sox14
0.000257559	0.094581902	0.429	0.354	1	4	NMP	Msantd4
0.0002586	0.128182298	0.315	0.235	1	4	NMP	Comtd1
0.000258606	0.088909193	0.607	0.558	1	4	NMP	Dcaf13
0.000259703	0.068042985	0.227	0.188	1	4	NMP	Wrap73
0.000261811	0.13154058	0.473	0.382	1	4	NMP	Cenpq
0.000262747	0.090838226	0.304	0.23	1	4	NMP	Macrod2
0.000264641	0.081421407	0.116	0.06	1	4	NMP	Mtmr7
0.000265135	0.098149621	0.999	0.995	1	4	NMP	Glrx3
0.00026631	0.040622981	0.042	0.014	1	4	NMP	Map3k8
0.00026631	0.04060435	0.042	0.013	1	4	NMP	Olig1
0.000276023	0.112833457	0.377	0.305	1	4	NMP	Reep3
0.000276614	0.083448257	0.994	0.99	1	4	NMP	Hnrnpm
0.000276692	0.053206821	0.052	0.019	1	4	NMP	Plekhg6
0.00028051	0.124859451	0.279	0.188	1	4	NMP	Lrp11
0.000281505	0.134477673	0.876	0.839	1	4	NMP	Prpf38a
0.000288867	0.108697725	0.235	0.154	1	4	NMP	Mutyh
0.00028905	0.063134335	0.074	0.03	1	4	NMP	Kcnk2
0.000289995	0.125648021	0.524	0.463	1	4	NMP	Zfp992
0.000290941	0.08559923	0.952	0.928	1	4	NMP	Cops4
0.000291539	0.09458013	0.167	0.101	1	4	NMP	Fah
0.000291986	0.054606999	0.723	0.7	1	4	NMP	Mrpl46
0.000292935	0.055881594	0.365	0.311	1	4	NMP	Trmt11
0.000294456	0.023038233	0.018	0.002	1	4	NMP	Sphkap
0.000294467	0.018015339	0.015	0.003	1	4	NMP	Gsdmd
0.000294467	0.014382869	0.015	0.006	1	4	NMP	Ednrb
0.000294883	0.127124864	0.28	0.196	1	4	NMP	Zfp219
0.000296366	0.022749371	0.04	0.012	1	4	NMP	Cxcl14
0.000296807	0.080343572	0.253	0.192	1	4	NMP	5730559C18Rik
0.000297751	0.044128807	1	1	1	4	NMP	Rpl11
0.000298405	0.043622952	0.039	0.009	1	4	NMP	Robo4
0.000300624	0.092966651	0.984	0.979	1	4	NMP	Bub3
0.000301833	0.052153189	1	1	1	4	NMP	Prdx2
0.000307089	0.049187097	0.13	0.091	1	4	NMP	Cep72
0.000307447	0.080645878	0.283	0.225	1	4	NMP	Oxnad1
0.000311425	0.045716234	0.908	0.886	1	4	NMP	Sugt1
0.000313221	0.069862058	0.096	0.045	1	4	NMP	Klc3
0.000316274	0.023190004	0.021	0.006	1	4	NMP	Pla2g10
0.000316758	0.050946045	0.163	0.124	1	4	NMP	Decr2
0.000317007	0.033183598	0.026	0.003	1	4	NMP	Gm36356
0.000319573	0.115253625	0.166	0.085	1	4	NMP	Pot1b
0.000320743	0.075531394	0.452	0.401	1	4	NMP	Coq5
0.000320866	0.086888611	0.869	0.834	1	4	NMP	Cdc123
0.000321407	0.067459845	0.092	0.048	1	4	NMP	Samd4
0.000322814	0.085689849	0.997	0.992	1	4	NMP	Uqcrq
0.000323319	0.094937636	0.243	0.171	1	4	NMP	Wwtr1
0.000323882	0.025265078	0.022	0.004	1	4	NMP	Gm15611
0.000324566	0.025004245	0.033	0.015	1	4	NMP	Hoxc4
0.000325109	0.033067331	0.045	0.022	1	4	NMP	Nudt18
0.000326588	0.032898315	0.033	0.01	1	4	NMP	Rundc3b
0.000327771	0.122632501	0.99	0.98	1	4	NMP	Tomm40
0.000328946	0.094675463	0.407	0.313	1	4	NMP	Cdc42ep5
0.000329099	0.069062692	0.363	0.317	1	4	NMP	Impa2
0.000333441	0.126657176	0.988	0.966	1	4	NMP	Spc24
0.000333532	0.07598637	0.092	0.039	1	4	NMP	Rims2
0.000334267	0.041531671	0.056	0.025	1	4	NMP	Adgrb2
0.000338557	0.10338251	0.602	0.539	1	4	NMP	Letm1
0.000342874	0.046431833	0.163	0.126	1	4	NMP	Rab39b
0.000343601	0.128439328	0.191	0.104	1	4	NMP	Src
0.000345723	0.102972734	0.948	0.925	1	4	NMP	Fam60a
0.000347108	0.055967922	0.076	0.034	1	4	NMP	Slitrk5
0.000347744	0.117046458	0.846	0.814	1	4	NMP	Uqcc3
0.000349868	0.120230891	0.365	0.284	1	4	NMP	Gcdh
0.000350213	0.037893622	0.032	0.007	1	4	NMP	Runx3
0.000350963	0.054748782	0.124	0.083	1	4	NMP	Bcr
0.000352154	0.035307683	0.033	0.009	1	4	NMP	Cdh10
0.000354857	0.033745282	0.032	0.01	1	4	NMP	Ifih1
0.000354857	0.028840112	0.027	0.008	1	4	NMP	Vstm2l
0.000355899	0.048970261	0.061	0.025	1	4	NMP	Dennd2c
0.000355943	0.094670135	0.998	0.995	1	4	NMP	Hnrnpdl
0.000360283	0.104740895	0.846	0.817	1	4	NMP	Exosc3
0.000363346	0.089522449	0.55	0.494	1	4	NMP	Mrpl1
0.000365051	0.189649031	0.654	0.564	1	4	NMP	Akr7a5
0.00036748	0.022146672	0.023	0.008	1	4	NMP	4930438A08Rik
0.000369318	0.035857787	0.05	0.025	1	4	NMP	Phactr1
0.000370662	0.083161481	0.41	0.342	1	4	NMP	Kat8
0.000370974	0.119641763	0.557	0.5	1	4	NMP	Zfp266
0.000371956	0.050899113	0.207	0.163	1	4	NMP	Pcca
0.000375238	0.048286086	0.117	0.077	1	4	NMP	Rgs2
0.000376803	0.076844462	0.129	0.073	1	4	NMP	Zfhx2
0.000378875	0.021290471	0.074	0.057	1	4	NMP	Hist1h3c
0.00038465	0.101159521	0.809	0.771	1	4	NMP	Nup43
0.000387556	0.080929546	0.206	0.133	1	4	NMP	Hoxa2
0.000388038	0.161957751	0.894	0.866	1	4	NMP	Mcm3
0.000389009	0.046334238	0.157	0.119	1	4	NMP	H2-T22
0.000391365	0.076126701	0.343	0.282	1	4	NMP	Idi1
0.000391542	0.043682326	0.384	0.34	1	4	NMP	Lztfl1
0.000395577	0.126147607	0.3	0.21	1	4	NMP	Gna14
0.000395604	0.109007502	0.832	0.806	1	4	NMP	Psmg1
0.000396845	0.045186338	0.862	0.846	1	4	NMP	Lin28a
0.000397946	0.077172831	0.207	0.163	1	4	NMP	Senp8
0.000399668	0.057602214	0.085	0.042	1	4	NMP	Kcnc3
0.00040401	0.107392004	0.843	0.805	1	4	NMP	Samm50
0.000404946	0.03421798	0.048	0.023	1	4	NMP	Slc38a5
0.000407546	0.110212136	0.605	0.534	1	4	NMP	Cep57
0.00041172	0.054390234	0.177	0.132	1	4	NMP	Ccdc28a
0.000414207	0.127623394	0.575	0.51	1	4	NMP	Zfp422
0.000415249	0.107204374	0.441	0.378	1	4	NMP	Elp4
0.000416687	0.03623206	0.058	0.033	1	4	NMP	Gm31597
0.000416915	0.110439771	0.944	0.924	1	4	NMP	Ndufb3
0.000417552	0.075613939	0.374	0.271	1	4	NMP	Chst7
0.000418456	0.075527797	0.108	0.055	1	4	NMP	Prelid3a
0.000419398	0.048388988	0.063	0.028	1	4	NMP	Ldoc1
0.000425053	0.079874004	0.479	0.43	1	4	NMP	Scfd1
0.000429428	0.099163858	0.635	0.561	1	4	NMP	Tspo
0.000430671	0.06147251	0.305	0.264	1	4	NMP	Tinf2
0.000432606	0.080039917	0.673	0.614	1	4	NMP	Phip
0.000433324	0.051950692	0.045	0.012	1	4	NMP	Cd200
0.00043508	0.025630349	0.02	0.002	1	4	NMP	Ubd
0.00043508	0.021298709	0.02	0.004	1	4	NMP	Gpr83
0.000441131	0.040629281	0.166	0.137	1	4	NMP	D2hgdh
0.000441652	0.076394413	0.08	0.026	1	4	NMP	Pde9a
0.000443356	0.067926608	0.986	0.974	1	4	NMP	Rbbp7
0.000448811	0.061088249	0.234	0.188	1	4	NMP	Gpatch2
0.0004529	0.065913287	0.426	0.372	1	4	NMP	Dap
0.000454763	0.053498136	0.276	0.237	1	4	NMP	Clip1
0.000466098	0.063504406	1	1	1	4	NMP	Sub1
0.000468119	0.096319197	0.199	0.138	1	4	NMP	Gla
0.000472999	0.17903665	0.681	0.585	1	4	NMP	Nae1
0.000476313	0.085451349	0.128	0.075	1	4	NMP	Sox13
0.000477946	0.087439515	0.281	0.218	1	4	NMP	Ubl3
0.000481824	0.112381026	0.576	0.498	1	4	NMP	Nif3l1
0.000483433	0.076477089	1	1	1	4	NMP	Nop10
0.000485929	0.070948944	0.07	0.024	1	4	NMP	Vat1l
0.000491038	0.0733744	0.756	0.728	1	4	NMP	Nde1
0.000493077	0.03523935	0.091	0.068	1	4	NMP	Atf7ip2
0.000506148	0.097749908	0.434	0.376	1	4	NMP	Ankrd49
0.000507298	0.020444119	0.015	0.001	1	4	NMP	Lhfpl5
0.000507298	0.004673801	0.011	0.007	1	4	NMP	Sarm1
0.000510278	0.089940265	0.117	0.051	1	4	NMP	Hexb
0.000510967	0.059835514	0.182	0.13	1	4	NMP	Mbd4
0.000521808	0.035107057	0.036	0.011	1	4	NMP	Ankrd35
0.000526466	0.060956608	0.325	0.276	1	4	NMP	Stxbp6
0.000529585	0.107833069	0.997	0.997	1	4	NMP	Ndufc2
0.000535372	0.014901234	0.016	0.006	1	4	NMP	A730017C20Rik
0.000548801	0.045258346	0.153	0.12	1	4	NMP	Zfp532
0.000555423	0.090706927	0.544	0.496	1	4	NMP	Trappc13
0.00055599	0.07655334	0.158	0.102	1	4	NMP	Rab3b
0.000564785	0.02846039	0.032	0.011	1	4	NMP	Usp43
0.000574783	0.058757132	0.323	0.277	1	4	NMP	Irak1
0.000582917	0.065733786	0.582	0.51	1	4	NMP	Bnip3
0.000583456	0.053820099	0.401	0.36	1	4	NMP	Irf3
0.000588911	0.036686274	0.033	0.008	1	4	NMP	Gm17322
0.000590461	0.06341858	0.123	0.079	1	4	NMP	Lama5
0.0005908	0.02541335	0.026	0.008	1	4	NMP	Tmem26
0.0005908	0.015774995	0.02	0.009	1	4	NMP	Ltbp3
0.000593882	0.098568897	0.357	0.307	1	4	NMP	Fdft1
0.000594634	0.124805292	0.385	0.306	1	4	NMP	Ascc1
0.000596627	0.062698952	0.062	0.018	1	4	NMP	Gm9885
0.000601033	0.063843525	0.143	0.086	1	4	NMP	Gpc4
0.00060126	0.033120566	0.105	0.08	1	4	NMP	Sh2b2
0.000603179	0.022514031	0.019	0.003	1	4	NMP	Lgr6
0.000603596	0.071308133	1	0.997	1	4	NMP	Psma4
0.000604704	0.021244557	0.037	0.021	1	4	NMP	Tmem151b
0.000606378	0.048747148	1	1	1	4	NMP	Rps27a
0.000607786	0.028503961	0.027	0.007	1	4	NMP	Sema7a
0.000607824	0.110567566	0.196	0.118	1	4	NMP	Fuom
0.00061344	0.090417797	0.25	0.184	1	4	NMP	Gtpbp8
0.000617607	0.089223517	0.237	0.174	1	4	NMP	Tmem106c
0.000620919	0.007730991	0.086	0.06	1	4	NMP	Dnaaf3
0.00062994	0.149832046	0.418	0.335	1	4	NMP	Ppcs
0.000631642	0.172356085	0.718	0.62	1	4	NMP	Lrrc42
0.00063424	0.029170056	0.137	0.117	1	4	NMP	Amhr2
0.000635823	0.088357085	0.249	0.189	1	4	NMP	Hibch
0.000659384	0.04257595	0.072	0.043	1	4	NMP	H2-Q7
0.000668962	0.092010159	0.436	0.373	1	4	NMP	Helz
0.000669311	0.027359801	0.039	0.017	1	4	NMP	Dapp1
0.000673761	0.098616563	0.611	0.57	1	4	NMP	Maf1
0.000678498	0.054944168	0.138	0.089	1	4	NMP	Gstm6
0.000681555	0.101570876	0.184	0.124	1	4	NMP	Dclk1
0.000682521	0.076018055	0.971	0.952	1	4	NMP	Ccdc58
0.000686817	0.041994201	0.14	0.112	1	4	NMP	Mdrl
0.000687395	0.043390425	0.11	0.08	1	4	NMP	Zfp867
0.000693619	0.058099034	0.172	0.129	1	4	NMP	Mterf2
0.000695444	0.124638375	0.441	0.358	1	4	NMP	Ccnc
0.000712913	0.049799048	0.096	0.057	1	4	NMP	Nhlrc3
0.000726983	0.148192773	0.778	0.714	1	4	NMP	Rraga
0.000727745	0.098872147	0.408	0.337	1	4	NMP	Cdc25c
0.000731257	0.044484416	0.038	0.008	1	4	NMP	Gabra3
0.00073846	0.044306255	0.058	0.027	1	4	NMP	Cd38
0.000743971	0.010580978	0.015	0.008	1	4	NMP	Sh3d21
0.000744904	0.026137378	0.021	0.003	1	4	NMP	Hecw1
0.000744904	0.025097972	0.021	0.004	1	4	NMP	Ngb
0.000753955	0.098027093	0.797	0.772	1	4	NMP	Bcap31
0.000770276	0.057979078	0.106	0.062	1	4	NMP	Platr27
0.000779095	0.116680859	0.27	0.194	1	4	NMP	Pcbp3
0.000786083	0.107253749	0.965	0.937	1	4	NMP	Actl6a
0.000786858	0.075377986	0.12	0.067	1	4	NMP	Rnf165
0.000787188	0.086720512	0.125	0.062	1	4	NMP	Celsr1
0.000789812	0.019654579	0.072	0.05	1	4	NMP	Btbd17
0.000793575	0.045526415	0.201	0.167	1	4	NMP	Olfm1
0.000796763	0.084655923	0.123	0.063	1	4	NMP	Atp6v0e2
0.000804135	0.083354597	0.295	0.243	1	4	NMP	Fntb
0.00080753	0.151443831	0.288	0.201	1	4	NMP	Ccdc136
0.000811456	0.073895892	0.228	0.184	1	4	NMP	Rabep2
0.000814248	0.073467997	0.248	0.196	1	4	NMP	Tet3
0.000819265	0.033526525	0.048	0.023	1	4	NMP	Foxa3
0.000821599	0.03481379	1	0.999	1	4	NMP	Hnrnpa3
0.000826094	0.08431256	0.999	0.998	1	4	NMP	Psma3
0.000829173	0.064370368	0.162	0.121	1	4	NMP	Sh3yl1
0.000843134	0.028971308	0.219	0.188	1	4	NMP	Ogg1
0.000848909	0.039923047	0.83	0.801	1	4	NMP	Rcn2
0.000850623	0.104541975	0.572	0.52	1	4	NMP	Coa7
0.000852145	0.114905172	0.832	0.793	1	4	NMP	Dmac1
0.000855226	0.120874861	0.775	0.721	1	4	NMP	Idh3a
0.000856224	0.052102665	0.096	0.059	1	4	NMP	Ppm1k
0.000859311	0.03441249	0.098	0.081	1	4	NMP	Pomk
0.00087028	0.06678668	0.091	0.042	1	4	NMP	Egr1
0.000870745	0.097028093	0.342	0.277	1	4	NMP	Wdyhv1
0.000871721	0.033626406	0.076	0.05	1	4	NMP	Raver2
0.000871907	0.07193476	0.307	0.237	1	4	NMP	Col18a1
0.000875769	0.015232898	0.011	0	1	4	NMP	Cntnap5a
0.000875954	0.035901611	0.048	0.022	1	4	NMP	Rab27a
0.000875954	0.030975807	0.036	0.014	1	4	NMP	Prss16
0.000878004	0.040419717	0.053	0.023	1	4	NMP	Hfe2
0.000878775	0.134846011	0.554	0.467	1	4	NMP	Haus8
0.000888551	0.116798353	0.907	0.867	1	4	NMP	Zfand6
0.000890284	0.048646957	0.072	0.033	1	4	NMP	Bcl11b
0.000892705	0.043988994	0.038	0.008	1	4	NMP	Tmem74b
0.000897493	0.024952606	0.042	0.023	1	4	NMP	Celsr2
0.000901488	0.060940408	0.336	0.286	1	4	NMP	Aptx
0.000902743	0.051792559	0.337	0.304	1	4	NMP	Cep44
0.000907186	0.037452021	0.064	0.037	1	4	NMP	Rbfox3
0.000914578	0.105902897	0.26	0.195	1	4	NMP	Fryl
0.000920499	0.063519306	0.361	0.321	1	4	NMP	Gskip
0.000924428	0.040476168	0.713	0.663	1	4	NMP	Sdf2l1
0.00093247	0.058705269	0.137	0.094	1	4	NMP	Fam229b
0.000937643	0.047697439	0.167	0.126	1	4	NMP	Pomc
0.000941872	0.097392796	0.943	0.927	1	4	NMP	Eif3l
0.000943957	0.127925983	0.653	0.586	1	4	NMP	Atg101
0.000954009	0.094852074	0.556	0.504	1	4	NMP	Fiz1
0.000965353	0.078589474	0.141	0.082	1	4	NMP	Ass1
0.000984664	0.031946322	0.041	0.018	1	4	NMP	Slc9a9
0.000995387	0.030717316	0.03	0.008	1	4	NMP	Trp73
0.000999641	0.046847134	0.199	0.15	1	4	NMP	Cmtm8
0.001009688	0.047818197	1	1	1	4	NMP	Rps12
0.001016325	0.076542173	0.379	0.316	1	4	NMP	Chmp1b
0.001021433	0.040098665	0.089	0.058	1	4	NMP	Tmem45a
0.001027171	0.149588183	0.36	0.268	1	4	NMP	Hagh
0.001038483	0.024343314	0.082	0.065	1	4	NMP	3-Sep
0.001049852	0.098011734	0.628	0.571	1	4	NMP	Mpnd
0.001105296	0.1860543	0.586	0.473	1	4	NMP	Slc25a13
0.001113983	0.073316494	0.968	0.966	1	4	NMP	Psmc3
0.001143984	0.058564311	0.625	0.586	1	4	NMP	Zfp326
0.001149981	0.003052274	0.991	0.986	1	4	NMP	Manf
0.001157306	0.091073593	0.265	0.202	1	4	NMP	Zfp580
0.001171299	0.045387449	0.087	0.053	1	4	NMP	Shd
0.001173336	0.122929547	0.923	0.905	1	4	NMP	Psmd2
0.001176949	0.127252829	0.554	0.477	1	4	NMP	Bcl2l12
0.001211771	0.091763679	0.157	0.096	1	4	NMP	Gli2
0.00122015	0.099864473	0.496	0.423	1	4	NMP	Rad1
0.001220715	0.046179754	0.343	0.304	1	4	NMP	Mvd
0.001225988	0.093221683	0.289	0.218	1	4	NMP	Rgl2
0.001228376	0.084024413	0.203	0.15	1	4	NMP	Zmat3
0.001233139	0.032265113	0.064	0.043	1	4	NMP	Dact2
0.001236627	0.054761199	0.999	0.998	1	4	NMP	Arf1
0.001239922	0.126876403	0.999	0.998	1	4	NMP	Nudt21
0.001254517	0.063386846	0.092	0.051	1	4	NMP	Tspan15
0.001259093	0.0541981	0.273	0.225	1	4	NMP	Naa30
0.001271543	0.049646574	0.146	0.11	1	4	NMP	Slc44a1
0.001273862	0.101447152	0.663	0.613	1	4	NMP	Bak1
0.001276236	0.039221764	0.032	0.008	1	4	NMP	Gprc5a
0.001276594	0.024405451	0.021	0.004	1	4	NMP	Dcx
0.001276594	0.02181782	0.02	0.004	1	4	NMP	Platr15
0.001277707	0.032667244	0.049	0.026	1	4	NMP	Ptk2b
0.001280966	0.063600649	0.109	0.065	1	4	NMP	Hapln3
0.001289188	0.061621531	0.278	0.236	1	4	NMP	Morc2a
0.001294351	0.007054386	0.261	0.257	1	4	NMP	Gmppa
0.00129891	0.033600159	0.108	0.082	1	4	NMP	Gnb5
0.001299076	0.02998798	0.032	0.012	1	4	NMP	Celf3
0.00130268	0.052752448	0.061	0.022	1	4	NMP	Tmc8
0.001303416	0.082323088	0.16	0.098	1	4	NMP	Hdac8
0.001305117	0.096633417	0.304	0.237	1	4	NMP	Trim24
0.001305478	0.025268044	0.046	0.027	1	4	NMP	Ica1
0.001308256	0.042786117	0.059	0.028	1	4	NMP	Gm15417
0.001310783	0.054813976	0.458	0.415	1	4	NMP	Casp6
0.001326668	0.053930773	0.662	0.617	1	4	NMP	Thoc6
0.001345185	0.114912769	0.976	0.967	1	4	NMP	Psmc4
0.001345672	0.050613653	0.104	0.065	1	4	NMP	Socs3
0.001351782	0.036739103	0.074	0.048	1	4	NMP	Gstm7
0.001357294	0.079213353	0.661	0.609	1	4	NMP	Spout1
0.001374077	0.057215679	0.382	0.339	1	4	NMP	Reep4
0.00137786	0.104887604	0.469	0.381	1	4	NMP	Psmf1
0.001398161	0.082615859	0.338	0.272	1	4	NMP	Slc4a7
0.001408258	0.120411667	0.622	0.563	1	4	NMP	Eapp
0.001413109	0.034129258	0.03	0.008	1	4	NMP	Kcnj3
0.001425714	0.176348678	0.924	0.894	1	4	NMP	Dnajc19
0.001439616	0.063459724	1	1	1	4	NMP	Pgam1
0.001453352	0.027141624	0.063	0.043	1	4	NMP	Gm10330
0.001460646	0.141105818	0.601	0.511	1	4	NMP	Siah1b
0.001461303	0.055598521	0.103	0.063	1	4	NMP	Tmco6
0.001480772	0.056242962	0.128	0.087	1	4	NMP	2810408A11Rik
0.001491914	0.063985121	0.12	0.074	1	4	NMP	Zadh2
0.001497752	0.123073457	0.931	0.906	1	4	NMP	Hikeshi
0.001510569	0.052298814	0.056	0.021	1	4	NMP	Ppp4r4
0.001515663	0.008622307	0.009	0.003	1	4	NMP	Adarb2
0.001515663	0.006379938	0.009	0.005	1	4	NMP	Atp1a3
0.00151815	0.09312901	0.594	0.553	1	4	NMP	Mrpl39
0.001520375	0.02234802	0.016	0.001	1	4	NMP	Dgkb
0.001535982	0.081083574	0.257	0.207	1	4	NMP	Ccdc112
0.001538508	0.078936576	0.221	0.16	1	4	NMP	Ercc6l
0.001540776	0.117181871	0.447	0.373	1	4	NMP	Pola2
0.00155045	0.018878659	0.02	0.006	1	4	NMP	Sp9
0.001561301	0.055809782	0.202	0.162	1	4	NMP	Ptpn14
0.001571789	0.087990753	0.167	0.109	1	4	NMP	Pdp2
0.001571808	0.142010854	0.982	0.967	1	4	NMP	Mrpl21
0.001572189	0.058602291	0.453	0.412	1	4	NMP	Vezf1
0.001602526	0.033866539	0.06	0.034	1	4	NMP	Nedd4l
0.001608101	0.048395829	0.088	0.053	1	4	NMP	Efemp1
0.001611748	0.041282186	0.586	0.533	1	4	NMP	Upf3b
0.001616623	0.10457153	0.424	0.36	1	4	NMP	Xrcc5
0.001625203	0.033837162	0.028	0.005	1	4	NMP	D7Ertd443e
0.001625203	0.018188106	0.019	0.006	1	4	NMP	Slc9a7
0.001628083	0.034183049	0.029	0.005	1	4	NMP	Tnfrsf8
0.001628083	0.020259167	0.02	0.006	1	4	NMP	Sv2b
0.00164006	0.098432585	0.322	0.235	1	4	NMP	Tdgf1
0.001653346	0.115161967	0.337	0.265	1	4	NMP	Cdkn2aip
0.001656078	0.019045345	0.025	0.012	1	4	NMP	Irf5
0.001658383	0.082756403	0.335	0.269	1	4	NMP	Aktip
0.001670868	0.094780548	0.182	0.114	1	4	NMP	Arvcf
0.001671001	0.035576978	0.091	0.068	1	4	NMP	Tubd1
0.001687822	0.082641687	0.267	0.212	1	4	NMP	Gpbp1l1
0.001692185	0.009019323	0.19	0.178	1	4	NMP	Narfl
0.001696119	0.083590044	0.51	0.457	1	4	NMP	Ddx10
0.00169867	0.076475382	0.636	0.588	1	4	NMP	Gtf2h3
0.001703201	0.129383729	0.635	0.552	1	4	NMP	Cenph
0.001709572	0.042616707	1	0.996	1	4	NMP	Eif3h
0.001712682	0.096293239	0.401	0.334	1	4	NMP	Eipr1
0.001713209	0.075984978	0.202	0.146	1	4	NMP	Zfp934
0.001781654	0.105356511	0.278	0.219	1	4	NMP	Fam118a
0.001785763	0.052235314	0.277	0.233	1	4	NMP	Hint3
0.001817654	0.085290609	0.38	0.291	1	4	NMP	Egln3
0.00182075	0.034949176	0.033	0.01	1	4	NMP	4930426D05Rik
0.001831799	0.046404222	0.141	0.105	1	4	NMP	Calcoco1
0.001844022	0.138470682	0.722	0.668	1	4	NMP	Rtca
0.001845342	0.078266541	0.431	0.38	1	4	NMP	Riox2
0.001845986	0.118989259	0.329	0.255	1	4	NMP	Dars2
0.001852982	0.048807013	0.054	0.02	1	4	NMP	Slc45a1
0.001894142	0.098482311	0.99	0.981	1	4	NMP	Fubp1
0.001898593	0.104381519	0.148	0.075	1	4	NMP	Plcb4
0.001906415	0.036434031	0.062	0.04	1	4	NMP	Gramd4
0.001926968	0.03730797	0.046	0.019	1	4	NMP	Pla2g1b
0.00194119	0.062048388	0.243	0.207	1	4	NMP	Man2b1
0.001948111	0.021955785	0.072	0.054	1	4	NMP	1700113A16Rik
0.001958931	0.109068478	0.582	0.519	1	4	NMP	Zfp664
0.001974333	0.077297896	0.088	0.035	1	4	NMP	Plcxd1
0.001980585	0.120355154	0.723	0.654	1	4	NMP	Grhpr
0.002011466	0.02754978	1	1	1	4	NMP	Rpl24
0.002013956	0.058828241	0.258	0.205	1	4	NMP	Pnpo
0.002019936	0.085826477	0.834	0.828	1	4	NMP	Prpsap1
0.002023559	0.09872092	0.7	0.659	1	4	NMP	Magohb
0.002047814	0.083648198	0.717	0.651	1	4	NMP	Sap30
0.0020838	0.079734939	0.93	0.913	1	4	NMP	Aamp
0.00208533	0.051373936	0.272	0.233	1	4	NMP	Papss1
0.00212077	0.141662878	0.266	0.173	1	4	NMP	Tcp11l1
0.002141015	0.107305958	0.983	0.972	1	4	NMP	Pfdn1
0.002157841	0.059582776	0.132	0.085	1	4	NMP	Lrig1
0.002181845	0.039038589	0.078	0.046	1	4	NMP	Epor
0.002184091	0.051500403	0.176	0.134	1	4	NMP	Frrs1
0.002228697	0.06214938	0.279	0.21	1	4	NMP	Ccdc191
0.002245438	0.020016072	0.055	0.039	1	4	NMP	Aff1
0.002262205	0.032073797	0.031	0.008	1	4	NMP	Car5b
0.002262205	0.016300294	0.025	0.014	1	4	NMP	Lpcat2
0.002277353	0.104903791	0.649	0.601	1	4	NMP	Kif22
0.002290751	0.038671576	0.046	0.019	1	4	NMP	Myh14
0.002294239	0.042388054	0.048	0.017	1	4	NMP	Adrb1
0.002295844	0.026805072	0.042	0.024	1	4	NMP	Tsix
0.002310777	0.143072423	0.484	0.406	1	4	NMP	Ebp
0.002324699	0.089523234	0.929	0.92	1	4	NMP	Ndufa10
0.002338248	0.014172827	0.052	0.031	1	4	NMP	Dydc2
0.002365034	0.025694837	0.611	0.574	1	4	NMP	Huwe1
0.002379367	0.099026741	0.844	0.818	1	4	NMP	Gars
0.002389165	0.070269893	0.24	0.19	1	4	NMP	Nfatc2ip
0.002403674	0.070190004	0.208	0.15	1	4	NMP	Ap1s3
0.00240845	0.049462134	0.173	0.138	1	4	NMP	Slx1b
0.002408754	0.045282362	0.225	0.182	1	4	NMP	Rdh14
0.002410492	0.005117379	0.031	0.027	1	4	NMP	Stc1
0.002438059	0.077156581	0.578	0.524	1	4	NMP	Psmd10
0.002442721	0.080499468	0.33	0.261	1	4	NMP	Lancl1
0.002458253	0.048467846	0.086	0.053	1	4	NMP	2610020C07Rik
0.002476949	0.022816325	0.027	0.012	1	4	NMP	Chrna7
0.002488542	0.111637171	0.61	0.529	1	4	NMP	Melk
0.00249192	0.15340545	0.697	0.629	1	4	NMP	Rnaseh2a
0.002515115	0.117114427	0.716	0.66	1	4	NMP	Fam192a
0.002529164	0.053271831	0.093	0.055	1	4	NMP	Trim12a
0.002534022	0.057412852	0.273	0.237	1	4	NMP	Hist3h2a
0.002556601	0.122301796	0.776	0.707	1	4	NMP	Gins4
0.002559044	0.074735784	0.355	0.296	1	4	NMP	Ccndbp1
0.002562018	0.017148907	0.015	0.003	1	4	NMP	Msmp
0.00256279	0.042619379	0.044	0.015	1	4	NMP	Rnd1
0.002567766	0.019738165	0.022	0.008	1	4	NMP	A730056A06Rik
0.002597411	0.04404964	0.136	0.101	1	4	NMP	Zfp707
0.002601524	0.028144142	0.077	0.058	1	4	NMP	Dennd1b
0.002624354	0.032132515	0.025	0.005	1	4	NMP	Scn9a
0.002628319	0.070840454	0.231	0.187	1	4	NMP	Gnptg
0.002631268	0.018015339	0.014	0.001	1	4	NMP	Dcc
0.002631268	0.014888108	0.012	0.002	1	4	NMP	Gm42372
0.002631268	0.011583649	0.01	0.002	1	4	NMP	Clcnka
0.002631268	0.004168129	0.012	0.009	1	4	NMP	Pdx1
0.002631318	0.011063416	0.009	0.003	1	4	NMP	Ano7
0.002640934	0.068658751	0.366	0.302	1	4	NMP	Parn
0.0026445	0.037035019	0.193	0.163	1	4	NMP	Rpusd1
0.002662599	0.077255763	0.952	0.951	1	4	NMP	Ppih
0.002691247	0.013553038	0.024	0.014	1	4	NMP	Isoc2b
0.002693525	0.023886278	0.021	0.005	1	4	NMP	Oas3
0.002693525	0.017327358	0.023	0.01	1	4	NMP	Gm45447
0.002727298	0.064615618	0.991	0.985	1	4	NMP	Vdac3
0.002743026	0.009278833	0.044	0.033	1	4	NMP	B3gnt4
0.002752749	0.023642547	0.032	0.017	1	4	NMP	B230208H11Rik
0.002752795	0.130077516	0.454	0.376	1	4	NMP	Usp3
0.002779082	0.077977295	0.994	0.994	1	4	NMP	Sf3b6
0.002780847	0.024912967	0.046	0.03	1	4	NMP	Ttc7
0.002787393	0.115706778	0.993	0.99	1	4	NMP	Atp5b
0.002828313	0.089183509	0.102	0.039	1	4	NMP	Chn2
0.002835586	0.019275472	0.108	0.094	1	4	NMP	Zfp84
0.002864328	0.070414865	0.29	0.237	1	4	NMP	Ncor2
0.002879137	0.086859319	1	1	1	4	NMP	Hmgb2
0.002888523	0.058846181	0.372	0.319	1	4	NMP	Acad8
0.002903384	0.062555843	0.919	0.889	1	4	NMP	Ubald2
0.002903764	0.036676384	0.271	0.232	1	4	NMP	Rhbdd2
0.002927331	0.02534408	0.363	0.308	1	4	NMP	Tctex1d2
0.002934504	0.081047715	0.753	0.695	1	4	NMP	Snapc5
0.002936876	0.096901203	0.575	0.522	1	4	NMP	Haus4
0.002952253	0.125787916	0.678	0.627	1	4	NMP	Ngdn
0.002957197	0.040665428	0.208	0.173	1	4	NMP	Cntrl
0.002963404	0.108390186	0.734	0.691	1	4	NMP	Pak1ip1
0.002967315	0.066258173	0.147	0.104	1	4	NMP	Mb21d2
0.002997978	0.044736006	0.375	0.337	1	4	NMP	Kat5
0.002998052	0.077576366	0.351	0.302	1	4	NMP	Mmachc
0.003006256	0.03834456	0.079	0.049	1	4	NMP	Cyyr1
0.00303575	0.077537646	0.997	0.997	1	4	NMP	Banf1
0.003055753	0.031209265	0.044	0.022	1	4	NMP	Mir9-3hg
0.00306559	0.050746122	0.902	0.893	1	4	NMP	Ube2b
0.003074403	0.085324154	0.976	0.959	1	4	NMP	Gmnn
0.003075267	0.111146313	0.646	0.592	1	4	NMP	Rbm4b
0.003084621	0.023839813	0.303	0.277	1	4	NMP	Sulf1
0.003088714	0.077403288	0.423	0.364	1	4	NMP	Zfp512
0.003101983	0.077656541	0.464	0.398	1	4	NMP	2810006K23Rik
0.003103978	0.064082676	0.422	0.382	1	4	NMP	Tfpt
0.003115741	0.081821106	0.207	0.147	1	4	NMP	B230217C12Rik
0.003118996	0.140830407	0.855	0.831	1	4	NMP	Rpa3
0.003121315	0.073386235	0.254	0.208	1	4	NMP	Fut10
0.003132371	0.055915617	0.355	0.305	1	4	NMP	Speg
0.003135754	0.075865053	0.944	0.945	1	4	NMP	Higd2a
0.003136042	0.030986329	0.313	0.283	1	4	NMP	Mterf4
0.00314573	0.078913944	0.108	0.05	1	4	NMP	Dnajb5
0.003154773	0.035981885	0.034	0.009	1	4	NMP	5330434G04Rik
0.003172727	0.022996373	0.026	0.01	1	4	NMP	Cdcp1
0.003172727	0.022644586	0.028	0.012	1	4	NMP	Mpp2
0.003181875	0.052171951	0.318	0.274	1	4	NMP	Mvk
0.003195234	0.03875795	0.11	0.083	1	4	NMP	Acad11
0.003196129	0.017757115	0.994	0.989	1	4	NMP	Hsp90b1
0.003230396	0.026036494	0.034	0.015	1	4	NMP	Ptprm
0.0032333	0.015447808	0.027	0.015	1	4	NMP	Cpne8
0.003238091	0.049048579	0.813	0.753	1	4	NMP	Car14
0.003248076	0.024537211	0.38	0.347	1	4	NMP	Mageh1
0.003268055	0.045115857	0.079	0.057	1	4	NMP	Glra1
0.003279006	0.039495066	0.379	0.353	1	4	NMP	Fastkd2
0.003283049	0.044565126	0.048	0.018	1	4	NMP	Stum
0.003290412	0.080536423	0.668	0.611	1	4	NMP	Cebpzos
0.003324279	0.062340942	0.52	0.466	1	4	NMP	Tpgs1
0.003349589	0.064269881	0.634	0.574	1	4	NMP	Timm21
0.003363195	0.067478472	0.104	0.055	1	4	NMP	Lag3
0.003365066	0.066250338	0.946	0.94	1	4	NMP	Capza2
0.003382739	0.055562718	0.183	0.146	1	4	NMP	Fbxl20
0.00339675	0.109091606	0.996	0.99	1	4	NMP	Snrpa1
0.003398529	0.089596625	0.51	0.47	1	4	NMP	Bub1
0.003423682	0.095135243	0.643	0.584	1	4	NMP	Tsta3
0.00345754	0.138482187	0.835	0.805	1	4	NMP	E2f4
0.003475536	0.09731572	0.192	0.12	1	4	NMP	Zscan10
0.003490088	0.053676721	0.16	0.121	1	4	NMP	1810044D09Rik
0.003491541	0.052117991	0.128	0.086	1	4	NMP	Gatsl2
0.003503202	0.054513212	0.118	0.08	1	4	NMP	Rnf122
0.003552108	0.08649928	0.994	0.985	1	4	NMP	Cdc26
0.003563296	0.056649162	0.424	0.361	1	4	NMP	Phf6
0.003598468	0.036056246	0.105	0.072	1	4	NMP	Cdh3
0.003606358	0.121901578	0.213	0.121	1	4	NMP	Syndig1l
0.003630608	0.019043632	0.026	0.013	1	4	NMP	Zfp345
0.003637515	0.026914953	0.372	0.341	1	4	NMP	Vps4a
0.003676769	0.07957366	0.913	0.901	1	4	NMP	Smarcb1
0.003693274	0.055916898	0.37	0.341	1	4	NMP	Aar2
0.003698408	0.056215713	0.059	0.019	1	4	NMP	Syngr3
0.003763564	0.006419023	0.013	0.007	1	4	NMP	Aurkc
0.003770822	0.091931726	0.759	0.727	1	4	NMP	Cd320
0.003777443	0.139761825	0.532	0.458	1	4	NMP	Gins1
0.003795784	0.037864195	0.482	0.445	1	4	NMP	Ints13
0.003812236	0.101462822	0.778	0.738	1	4	NMP	Smc1a
0.00384061	0.115335498	0.445	0.361	1	4	NMP	Atpaf1
0.003843373	0.10182338	0.242	0.17	1	4	NMP	Dnajc18
0.003847604	0.051252676	0.999	0.998	1	4	NMP	Srsf7
0.003862744	0.045396133	0.08	0.049	1	4	NMP	Slc29a4
0.003882437	0.054919105	0.502	0.459	1	4	NMP	Usp5
0.003908811	0.056706796	0.984	0.98	1	4	NMP	Psma5
0.003937346	0.036256165	0.044	0.02	1	4	NMP	Ovol2
0.003958871	0.019900188	0.114	0.098	1	4	NMP	Rfxank
0.003972797	0.01990582	0.025	0.01	1	4	NMP	Ggt1
0.003972797	0.016290246	0.02	0.008	1	4	NMP	Slc35d3
0.004009801	0.056779757	0.174	0.135	1	4	NMP	Birc2
0.004091316	0.081805843	0.249	0.196	1	4	NMP	Fuca1
0.004095193	0.041414716	0.215	0.192	1	4	NMP	Rara
0.004099534	0.096329778	0.34	0.262	1	4	NMP	Alg13
0.004114806	0.041317753	0.238	0.201	1	4	NMP	Zfp617
0.004137496	0.017846276	0.04	0.024	1	4	NMP	Cd109
0.004141228	0.038275419	0.133	0.106	1	4	NMP	Mettl4
0.004175562	0.058302635	0.371	0.337	1	4	NMP	Rogdi
0.004175841	0.080198591	0.919	0.899	1	4	NMP	Asf1a
0.004217422	0.018782281	0.139	0.123	1	4	NMP	Pask
0.004241876	0.004189304	0.073	0.057	1	4	NMP	Crb3
0.004255393	0.088845015	0.975	0.968	1	4	NMP	Zfp207
0.004270937	0.01562677	0.03	0.019	1	4	NMP	Gm11491
0.004277641	0.053077844	0.102	0.068	1	4	NMP	Rab15
0.004285596	0.106941338	0.547	0.474	1	4	NMP	Tomm34
0.004287028	0.014222853	0.019	0.009	1	4	NMP	D630003M21Rik
0.004287935	0.046318258	0.488	0.456	1	4	NMP	Leo1
0.004290913	0.145456979	0.458	0.364	1	4	NMP	Gid4
0.004292631	0.040633641	0.143	0.112	1	4	NMP	Syne4
0.004301659	0.091296858	0.857	0.835	1	4	NMP	Trappc1
0.004322761	0.014385915	0.017	0.007	1	4	NMP	Mlxipl
0.004322761	0.006838931	0.02	0.015	1	4	NMP	Ifitm5
0.004327811	0.147557856	0.786	0.742	1	4	NMP	Rfc4
0.004335532	0.08466469	0.255	0.198	1	4	NMP	Pcbd1
0.004357013	0.0111388	0.02	0.013	1	4	NMP	Chac1
0.004370984	0.04137522	0.193	0.164	1	4	NMP	Fam208a
0.004409161	0.067730376	0.762	0.725	1	4	NMP	Sar1b
0.004411403	0.026269159	0.024	0.007	1	4	NMP	Rnf152
0.004412957	0.070513699	0.994	0.991	1	4	NMP	Mtch2
0.004422241	0.085961491	0.326	0.265	1	4	NMP	Hsd17b4
0.004444334	0.009202058	0.015	0.008	1	4	NMP	Zmat4
0.004468277	0.024575731	0.046	0.03	1	4	NMP	Acy3
0.004487291	0.068583427	0.913	0.901	1	4	NMP	Rfc2
0.00449947	0.019918516	0.017	0.004	1	4	NMP	Ppl
0.004529218	0.031258175	0.312	0.288	1	4	NMP	Ncapd3
0.004537539	0.08756909	0.488	0.423	1	4	NMP	Rab13
0.004544731	0.089298741	0.154	0.092	1	4	NMP	Casp8
0.004549619	0.049644186	1	1	1	4	NMP	Rpl28
0.004577659	0.067544478	0.112	0.062	1	4	NMP	Cpt1c
0.004583207	0.053590217	0.074	0.036	1	4	NMP	Fras1
0.004583796	0.053994636	0.349	0.295	1	4	NMP	Cox6b2
0.004585887	0.019577542	0.014	0.001	1	4	NMP	Izumo1r
0.004585887	0.01262468	0.01	0.001	1	4	NMP	Zfp853
0.004585887	0.010196776	0.01	0.003	1	4	NMP	Arhgap27os1
0.004585955	0.014890742	0.012	0.002	1	4	NMP	Gm11549
0.004626509	0.037661819	0.088	0.058	1	4	NMP	Mapkapk3
0.004629526	0.087140586	0.19	0.131	1	4	NMP	Zfp946
0.004629535	0.067944915	0.594	0.557	1	4	NMP	2210016L21Rik
0.004638546	0.00309895	0.614	0.589	1	4	NMP	Unc50
0.004666095	0.067878082	0.641	0.577	1	4	NMP	Hibadh
0.004668276	0.018830835	0.077	0.06	1	4	NMP	Slc27a1
0.004689839	0.109232654	0.406	0.334	1	4	NMP	Pigs
0.004696985	0.02855088	0.17	0.143	1	4	NMP	Tmem51
0.004720874	0.116040233	0.822	0.799	1	4	NMP	Rcc2
0.004725925	0.072856416	0.252	0.203	1	4	NMP	Traf3ip1
0.004747606	0.092191176	0.983	0.972	1	4	NMP	Lamtor5
0.00474898	0.026834003	0.041	0.021	1	4	NMP	E2f2
0.004767013	0.06772209	0.455	0.417	1	4	NMP	Pex13
0.004804658	0.185694513	0.41	0.353	1	4	NMP	Gas1
0.004807639	0.043847632	0.395	0.351	1	4	NMP	Mpi
0.004817044	0.072570247	0.123	0.075	1	4	NMP	Tmem100
0.00484406	0.027352104	0.04	0.019	1	4	NMP	Ly6h
0.004860936	0.017508626	0.041	0.028	1	4	NMP	Grhl2
0.004864765	0.02464062	0.037	0.02	1	4	NMP	Gm19531
0.004977798	0.007636805	0.029	0.019	1	4	NMP	Mfap5
0.005005468	0.024196119	0.027	0.01	1	4	NMP	Catsperz
0.005005468	0.012036486	0.028	0.017	1	4	NMP	Cntd1
0.005019464	0.079325968	1	0.999	1	4	NMP	Atpif1
0.005043513	0.07199916	0.307	0.279	1	4	NMP	Rnf168
0.005057562	0.083535454	0.349	0.288	1	4	NMP	Rpain
0.005093393	0.079799087	0.731	0.674	1	4	NMP	Dcps
0.005118331	0.102228342	0.532	0.468	1	4	NMP	Polb
0.005138185	0.059505768	0.463	0.423	1	4	NMP	Prorsd1
0.005144973	0.124878661	0.535	0.459	1	4	NMP	Ccdc90b
0.005145244	0.050270948	0.956	0.948	1	4	NMP	Ruvbl2
0.00520507	0.055524535	0.071	0.032	1	4	NMP	Mpzl2
0.0052066	0.055437497	0.208	0.168	1	4	NMP	Dhdds
0.00520767	0.049196535	0.258	0.209	1	4	NMP	Cnppd1
0.005237259	0.024173243	0.058	0.04	1	4	NMP	Clstn3
0.005260178	0.03233057	0.165	0.144	1	4	NMP	Nprl2
0.005309871	0.070610901	0.336	0.283	1	4	NMP	Ethe1
0.00534907	0.075903111	0.377	0.326	1	4	NMP	Esco2
0.005461759	0.053296727	0.731	0.709	1	4	NMP	Mtx1
0.005466138	0.107746172	0.313	0.248	1	4	NMP	Kctd3
0.005508479	0.05167465	0.199	0.159	1	4	NMP	Ank2
0.005563107	0.027657447	0.024	0.006	1	4	NMP	Far2
0.005563928	0.040911761	0.061	0.031	1	4	NMP	Ybx2
0.005608	0.047847112	0.998	1	1	4	NMP	Pfdn5
0.005618544	0.017670732	0.021	0.009	1	4	NMP	Ppp1r14d
0.005618618	0.112856895	0.582	0.508	1	4	NMP	Jkamp
0.005669066	0.034314081	0.25	0.228	1	4	NMP	Ddx25
0.005677285	0.031132994	0.11	0.084	1	4	NMP	Ribc1
0.005679154	0.11707459	0.38	0.302	1	4	NMP	Cklf
0.005682733	0.034163031	0.121	0.093	1	4	NMP	Cyp39a1
0.005687367	0.083707386	0.94	0.933	1	4	NMP	Psmd6
0.005697889	0.02858458	0.05	0.031	1	4	NMP	Dmc1
0.005748276	0.046715887	0.149	0.104	1	4	NMP	Yipf2
0.005757479	0.029802128	0.049	0.027	1	4	NMP	Def6
0.005768802	0.021593749	0.032	0.019	1	4	NMP	Pde3a
0.005813058	0.094005827	0.636	0.587	1	4	NMP	Ctsb
0.005823721	0.038651631	0.271	0.241	1	4	NMP	Tomm40l
0.005836294	0.117964593	0.936	0.907	1	4	NMP	Mrps18c
0.00586601	0.046853626	0.069	0.036	1	4	NMP	Fgfbp3
0.005889922	0.021575952	0.079	0.068	1	4	NMP	Zfp811
0.005917625	0.114103856	0.614	0.542	1	4	NMP	Prkra
0.006012272	0.022911367	0.076	0.06	1	4	NMP	Gulp1
0.006024967	0.08525637	0.313	0.253	1	4	NMP	Clpb
0.006051932	0.061598271	0.178	0.127	1	4	NMP	Card19
0.006106931	0.111607614	0.523	0.446	1	4	NMP	Pigyl
0.00611426	0.03903312	0.618	0.571	1	4	NMP	Chchd6
0.006122761	0.000266768	0.42	0.406	1	4	NMP	Nkap
0.006126837	0.01526133	0.082	0.069	1	4	NMP	Proser3
0.00612901	0.058341576	1	0.999	1	4	NMP	Snrpf
0.006154755	0.016833286	0.041	0.026	1	4	NMP	Map7
0.006189282	0.077083719	0.974	0.959	1	4	NMP	Snrpb2
0.006194226	0.088776927	0.728	0.688	1	4	NMP	Lamtor4
0.00623366	0.043609649	0.061	0.028	1	4	NMP	Prss41
0.006269682	0.054935641	0.132	0.085	1	4	NMP	Smim22
0.00629498	0.094862691	0.326	0.254	1	4	NMP	Tmem176b
0.006295441	0.101216442	0.413	0.344	1	4	NMP	Jarid2
0.006304005	0.082607648	0.962	0.953	1	4	NMP	Zmat2
0.006311809	0.0162888	0.019	0.007	1	4	NMP	Clgn
0.006311809	0.011991551	0.02	0.012	1	4	NMP	Cux2
0.006311809	0.010300832	0.024	0.016	1	4	NMP	Sobp
0.006335066	0.066795113	0.072	0.025	1	4	NMP	Rundc3a
0.006345162	0.053311989	0.285	0.234	1	4	NMP	Ctsc
0.006366562	0.09865833	0.686	0.624	1	4	NMP	Ccnh
0.006378151	0.116034142	0.465	0.385	1	4	NMP	Pigt
0.006396212	0.111697606	0.901	0.889	1	4	NMP	Smarcc1
0.006455455	0.060526856	0.185	0.142	1	4	NMP	Rnaset2b
0.006456814	0.009848018	0.053	0.043	1	4	NMP	Angptl6
0.006476274	0.048177309	0.108	0.067	1	4	NMP	Arhgef15
0.006477828	0.016281538	0.015	0.003	1	4	NMP	Matk
0.006477828	0.011404642	0.009	0.001	1	4	NMP	Lrfn5
0.006537213	0.021472779	0.114	0.098	1	4	NMP	Gspt2
0.006551036	0.055301816	0.163	0.124	1	4	NMP	Syne2
0.006581616	0.030650798	0.123	0.1	1	4	NMP	Zfp383
0.006651929	0.127375285	0.343	0.256	1	4	NMP	Bcl7a
0.006662567	0.070862365	0.639	0.591	1	4	NMP	Dnph1
0.006684198	0.100550454	0.833	0.816	1	4	NMP	Fundc2
0.006696896	0.057995193	0.313	0.275	1	4	NMP	Atg4d
0.006704839	0.046749909	0.061	0.029	1	4	NMP	Megf6
0.006726015	0.058529317	0.325	0.292	1	4	NMP	Dtx2
0.006767622	0.070829518	0.169	0.115	1	4	NMP	St6gal1
0.006852226	0.038553825	0.442	0.419	1	4	NMP	Srrd
0.006854786	0.067246775	0.103	0.058	1	4	NMP	Platr3
0.006883711	0.073671036	0.249	0.197	1	4	NMP	Mpv17l2
0.006894198	0.024101812	0.26	0.237	1	4	NMP	Apex2
0.00691015	0.109190499	0.566	0.513	1	4	NMP	Hspb11
0.006941043	0.068278586	0.629	0.592	1	4	NMP	Usp39
0.006961527	0.056138364	0.996	0.994	1	4	NMP	Aldoa
0.006971902	0.128332562	0.911	0.885	1	4	NMP	Pgrmc1
0.007010096	0.055944794	0.235	0.182	1	4	NMP	Plpp3
0.007075336	0.112204715	0.573	0.49	1	4	NMP	Rif1
0.007105631	0.083386255	0.992	0.979	1	4	NMP	Anp32e
0.007118789	0.044548716	0.277	0.241	1	4	NMP	Morc3
0.007120557	0.071771299	0.26	0.213	1	4	NMP	Fzd3
0.007129309	0.033332474	0.464	0.434	1	4	NMP	Ccnf
0.007182722	0.037989612	0.045	0.018	1	4	NMP	Mapk4
0.007185677	0.046715146	0.076	0.042	1	4	NMP	Scamp5
0.007195577	0.090728861	0.963	0.953	1	4	NMP	Esd
0.007212624	0.076285025	0.764	0.72	1	4	NMP	Pnisr
0.007226457	0.079706734	0.997	0.997	1	4	NMP	Tuba1b
0.007229998	0.117259529	0.363	0.286	1	4	NMP	Bcl9
0.007236839	0.016494602	0.241	0.219	1	4	NMP	Pradc1
0.007256198	0.094250924	0.235	0.165	1	4	NMP	Lockd
0.00726287	0.062377627	0.418	0.367	1	4	NMP	Pef1
0.007265693	0.165189678	0.5	0.418	1	4	NMP	Zfp36l2
0.007266348	0.011604446	0.067	0.057	1	4	NMP	Zfp995
0.007268973	0.019401546	0.016	0.003	1	4	NMP	Cidea
0.007268973	0.00865391	0.012	0.006	1	4	NMP	Cdk5r2
0.007289029	0.033158269	0.027	0.005	1	4	NMP	Wfdc1
0.007310741	0.018881562	0.016	0.003	1	4	NMP	Tex21
0.007310741	0.014543982	0.013	0.003	1	4	NMP	Nr0b1
0.007326288	0.04997098	0.355	0.311	1	4	NMP	Rnf121
0.007378811	0.113609004	0.954	0.944	1	4	NMP	Polr2h
0.00739307	0.0818168	0.293	0.228	1	4	NMP	Pitpnc1
0.007415143	0.063645603	0.425	0.367	1	4	NMP	Amn1
0.007472655	0.038199924	0.881	0.856	1	4	NMP	Tmem59
0.00747353	0.024550453	0.209	0.19	1	4	NMP	4632415L05Rik
0.00749688	0.066731221	0.174	0.126	1	4	NMP	Casp2
0.007535541	0.024679069	0.03	0.015	1	4	NMP	Tnfrsf1b
0.007557282	0.084341607	0.504	0.44	1	4	NMP	Ptprf
0.007576443	0.025592174	0.025	0.007	1	4	NMP	Gm44832
0.007576987	0.019238999	0.142	0.122	1	4	NMP	0610010F05Rik
0.007667074	0.135154099	0.422	0.337	1	4	NMP	Dck
0.007707819	0.091677188	0.308	0.234	1	4	NMP	Bcam
0.007741649	0.0416693	0.079	0.048	1	4	NMP	Slc26a10
0.007760084	0.072202025	0.084	0.034	1	4	NMP	Pik3cd
0.00778356	0.062723466	0.273	0.227	1	4	NMP	Diaph1
0.007863428	0.129634314	0.401	0.312	1	4	NMP	Mboat2
0.007869156	0.063922161	0.462	0.408	1	4	NMP	Bpgm
0.007894325	0.031340503	0.185	0.162	1	4	NMP	Setd7
0.007927171	0.091614223	0.375	0.316	1	4	NMP	Aco1
0.007935665	0.107728013	0.909	0.883	1	4	NMP	Drg1
0.008032441	0.012802657	0.01	0.002	1	4	NMP	Cyp11a1
0.008032441	0.005646568	0.006	0.002	1	4	NMP	Mir124-2hg
0.008055629	0.02294466	0.194	0.153	1	4	NMP	Lbh
0.008062248	0.023120942	1	1	1	4	NMP	Rpl18
0.008075996	0.05223652	0.404	0.353	1	4	NMP	Dtx3
0.008204173	0.050039369	0.11	0.075	1	4	NMP	E330009J07Rik
0.008210659	0.036769564	0.212	0.181	1	4	NMP	Ankzf1
0.008221452	0.09284614	0.559	0.52	1	4	NMP	Parp2
0.008223198	0.065972146	0.488	0.454	1	4	NMP	Acadm
0.008241802	0.090883951	0.195	0.143	1	4	NMP	Znrf3
0.008250205	0.077927621	0.594	0.55	1	4	NMP	Ppil2
0.008266839	0.056695807	0.19	0.153	1	4	NMP	Dusp1
0.008280401	0.123617211	0.544	0.473	1	4	NMP	Ublcp1
0.008323449	0.071308356	0.233	0.186	1	4	NMP	Sufu
0.008335406	0.072560928	0.313	0.257	1	4	NMP	Mospd1
0.008358666	0.02488407	0.456	0.39	1	4	NMP	Btg1
0.008377048	0.065639259	0.321	0.277	1	4	NMP	Taz
0.008385784	0.059408855	0.294	0.253	1	4	NMP	Setd6
0.008425684	0.022203447	0.453	0.419	1	4	NMP	Trappc6a
0.008431194	0.032506341	0.037	0.014	1	4	NMP	Lrrc4
0.008435655	0.079831625	0.35	0.295	1	4	NMP	Grn
0.008442169	0.118183881	0.971	0.962	1	4	NMP	Slbp
0.008449779	0.040173527	0.343	0.303	1	4	NMP	Armt1
0.008457286	0.024777456	0.042	0.023	1	4	NMP	Txndc16
0.008466379	0.028894946	0.069	0.047	1	4	NMP	Gm10827
0.008564598	0.039441896	0.042	0.014	1	4	NMP	Pabpc1l
0.008564598	0.033509115	0.038	0.015	1	4	NMP	Ccdc125
0.008599521	0.051973925	0.111	0.072	1	4	NMP	Psen2
0.008618262	0.046567762	0.05	0.018	1	4	NMP	Ido2
0.008637403	0.099016777	0.215	0.143	1	4	NMP	Tmc4
0.008642462	0.103146127	0.84	0.797	1	4	NMP	Selenos
0.008668634	0.069272317	0.179	0.133	1	4	NMP	Ttll1
0.008701161	0.030666478	0.109	0.086	1	4	NMP	Ston2
0.008704252	0.10547818	0.851	0.804	1	4	NMP	Ivns1abp
0.008710176	0.087585186	0.183	0.12	1	4	NMP	Bmt2
0.008724571	0.055818832	0.865	0.846	1	4	NMP	Prdx5
0.008756039	0.014584433	0.025	0.014	1	4	NMP	Stom
0.008835945	0.058325366	0.482	0.434	1	4	NMP	Shcbp1
0.008843117	0.020858929	0.211	0.194	1	4	NMP	Npat
0.008924572	0.076080872	0.141	0.09	1	4	NMP	Rin2
0.008951098	0.098203469	0.476	0.415	1	4	NMP	Mpg
0.008953356	0.053212572	0.724	0.708	1	4	NMP	Vps72
0.008962081	0.140030128	0.996	0.991	1	4	NMP	Ddx5
0.008970818	0.079397483	0.453	0.407	1	4	NMP	Mettl5
0.008979882	0.054931012	0.076	0.035	1	4	NMP	Aplp1
0.008991187	0.086668755	0.518	0.467	1	4	NMP	Pex2
0.008992149	0.025013065	0.057	0.039	1	4	NMP	Emid1
0.009023514	0.122557996	0.991	0.986	1	4	NMP	Timm8b
0.009038296	0.080036868	0.681	0.645	1	4	NMP	Cyb5r4
0.009136067	0.072766688	0.149	0.093	1	4	NMP	Pnpla2
0.009165906	0.086852932	0.802	0.752	1	4	NMP	Fh1
0.009208317	0.026171831	0.135	0.114	1	4	NMP	Zfp959
0.009321816	0.045856709	0.11	0.074	1	4	NMP	Notch4
0.009332565	0.042625102	0.237	0.208	1	4	NMP	Fkbp5
0.009333245	0.076851969	0.238	0.185	1	4	NMP	Gen1
0.009358635	0.021538779	0.128	0.112	1	4	NMP	Cbr3
0.00937086	0.007176106	0.129	0.115	1	4	NMP	Ccng2
0.009419383	0.022490158	0.202	0.181	1	4	NMP	Rpl13a-ps1
0.009430842	0.007430588	0.073	0.066	1	4	NMP	Sipa1
0.009498511	0.030996187	0.059	0.038	1	4	NMP	Creb3l4
0.009612516	0.063660399	0.71	0.66	1	4	NMP	Pih1d1
0.009615325	0.031866398	0.047	0.023	1	4	NMP	Rln1
0.009655272	0.074508648	0.211	0.159	1	4	NMP	Gtpbp2
0.009655672	0.051271346	0.173	0.137	1	4	NMP	Rnaset2a
0.009674856	0.083181144	0.386	0.334	1	4	NMP	Ints10
0.009676077	0.05650734	0.421	0.391	1	4	NMP	Zfp553
0.0097311	0.051466935	0.322	0.277	1	4	NMP	Tmem184c
0.009762973	0.061698381	0.997	0.996	1	4	NMP	Ube2l3
0.009803892	0.081181453	0.605	0.542	1	4	NMP	Rnf115
0.00982513	0.036447069	1	1	1	4	NMP	Ywhae
0.009860572	0.023861543	0.189	0.166	1	4	NMP	Tob2
0.009884122	0.064210161	0.365	0.311	1	4	NMP	Ftsj1
0.009894136	0.063951623	0.386	0.335	1	4	NMP	Golm1
0.009909739	0.063034115	0.97	0.965	1	4	NMP	Tmbim6
0.009914926	0.051338136	0.188	0.148	1	4	NMP	Wasf3
0.009935568	0.020759084	0.026	0.012	1	4	NMP	Cldn3
0.009940422	0.047586562	0.734	0.689	1	4	NMP	Thop1
0.010062157	0.068380623	0.959	0.944	1	4	NMP	Cdk1
0.010068691	0.060533745	0.36	0.311	1	4	NMP	Vps41
0.010075948	0.01648697	0.036	0.023	1	4	NMP	Zfp607b
0.010111992	0.06202614	0.254	0.202	1	4	NMP	Mettl8
0.01011857	0.017153256	0.02	0.008	1	4	NMP	Gad1
0.010163447	0.02747458	0.062	0.042	1	4	NMP	Rasgrp4
0.010176018	0.022220714	0.047	0.03	1	4	NMP	Tunar
0.010237286	0.038601111	0.032	0.006	1	4	NMP	Galnt17
0.010237286	0.02841718	0.035	0.016	1	4	NMP	Zbtb7b
0.010239118	0.067284475	0.977	0.96	1	4	NMP	Uqcrc1
0.010263539	0.031296468	0.038	0.015	1	4	NMP	Lrrk2
0.010263539	0.024833381	0.033	0.017	1	4	NMP	D5Ertd605e
0.010304521	0.07228051	0.302	0.254	1	4	NMP	Ddx28
0.010308594	0.062142272	0.983	0.966	1	4	NMP	Prdx4
0.01041264	0.019379751	0.032	0.017	1	4	NMP	Metrnl
0.010416116	0.087095704	0.454	0.415	1	4	NMP	Pten
0.010461978	0.014604184	0.169	0.157	1	4	NMP	Atn1
0.010478036	0.107428771	0.377	0.305	1	4	NMP	Tex9
0.010527146	0.01224523	0.035	0.025	1	4	NMP	Trim46
0.010528278	0.086619505	0.873	0.851	1	4	NMP	Use1
0.010588086	0.050399493	0.069	0.033	1	4	NMP	Fbxo2
0.010679832	0.053893194	0.933	0.921	1	4	NMP	Fis1
0.01069638	0.059835514	0.12	0.077	1	4	NMP	4932422M17Rik
0.010727206	0.015567285	0.196	0.182	1	4	NMP	Mospd3
0.010794483	0.089867846	0.453	0.404	1	4	NMP	Crnkl1
0.010820462	0.103289256	0.271	0.211	1	4	NMP	Gm13075
0.010840281	0.054885903	0.43	0.381	1	4	NMP	Rnf167
0.010854633	0.065842643	0.439	0.398	1	4	NMP	Ahcy
0.010898524	0.06813641	0.1	0.053	1	4	NMP	Acp5
0.010916511	0.039935957	0.314	0.281	1	4	NMP	Adipor2
0.01099611	0.03706654	0.166	0.126	1	4	NMP	Alx3
0.011017854	0.124032868	0.511	0.433	1	4	NMP	Soat1
0.01103574	0.036102811	0.253	0.228	1	4	NMP	Rnf25
0.011042985	0.028148323	0.227	0.21	1	4	NMP	Usp29
0.011075927	0.037269263	0.065	0.037	1	4	NMP	Spire2
0.0111166	0.007541696	0.021	0.015	1	4	NMP	4930550C14Rik
0.011172807	0.013847203	0.012	0.002	1	4	NMP	Neurog2
0.011172807	0.011069273	0.011	0.003	1	4	NMP	Resp18
0.011172807	0.010710538	0.009	0.002	1	4	NMP	Pou2f3
0.011172807	0.008110618	0.009	0.004	1	4	NMP	C030010L15Rik
0.011373953	0.100188247	0.159	0.092	1	4	NMP	Slc35f2
0.011524294	0.033179187	0.071	0.045	1	4	NMP	Lhfpl4
0.011533885	0.021783063	0.028	0.012	1	4	NMP	Pllp
0.011533885	0.00914873	0.028	0.021	1	4	NMP	Zfp182
0.011594813	0.026441616	0.026	0.007	1	4	NMP	Nacad
0.011594813	0.02541335	0.026	0.008	1	4	NMP	Kcnq2
0.011601278	0.074776988	0.1	0.045	1	4	NMP	Sfn
0.011632157	0.027391919	0.084	0.067	1	4	NMP	Cyp4f15
0.01164644	0.025977158	0.039	0.022	1	4	NMP	Mecom
0.011647895	0.075348514	0.091	0.041	1	4	NMP	Asphd2
0.011727458	0.04863281	0.112	0.078	1	4	NMP	AC164424.1
0.011747253	0.009386945	0.093	0.085	1	4	NMP	Snx19
0.011772505	0.017672452	0.026	0.013	1	4	NMP	Nrsn1
0.011822162	0.022566662	0.181	0.161	1	4	NMP	B4galt7
0.011929928	0.084693976	0.999	0.991	1	4	NMP	Cct2
0.011937279	0.044803981	0.453	0.412	1	4	NMP	Faf2
0.011939882	0.017523147	0.068	0.055	1	4	NMP	Sec14l4
0.011969134	0.066056238	0.589	0.53	1	4	NMP	Cib1
0.01198309	0.013342778	0.015	0.006	1	4	NMP	Gm10399
0.01198309	0.012997264	0.015	0.006	1	4	NMP	AW011738
0.01198309	0.009374351	0.015	0.008	1	4	NMP	Gpr160
0.011987489	0.108101739	0.712	0.68	1	4	NMP	Gemin6
0.011988932	0.030336507	1	1	1	4	NMP	H3f3b
0.012105013	0.053460679	0.389	0.344	1	4	NMP	Tyw5
0.012133239	0.040921141	0.412	0.383	1	4	NMP	Pde6d
0.012138825	0.053584917	0.36	0.317	1	4	NMP	Atat1
0.012180075	0.006601005	0.013	0.009	1	4	NMP	Slc8a2
0.012206217	0.014731181	0.017	0.006	1	4	NMP	Ahsg
0.012206217	0.01246517	0.013	0.004	1	4	NMP	Slc6a1
0.012206217	0.009532437	0.014	0.007	1	4	NMP	Prr23a3
0.012206217	0.005202072	0.012	0.008	1	4	NMP	Cideb
0.012212967	0.068796382	0.483	0.436	1	4	NMP	Ppm1b
0.012260518	0.037011598	0.061	0.035	1	4	NMP	Il17d
0.012268511	0.037590877	0.038	0.014	1	4	NMP	Syt17
0.012273697	0.024481019	0.037	0.018	1	4	NMP	Nqo1
0.012286551	0.038531734	0.096	0.073	1	4	NMP	Zfp839
0.012310253	0.074654949	0.454	0.399	1	4	NMP	Xpo6
0.012350052	0.104874683	0.55	0.48	1	4	NMP	Asf1b
0.012411011	0.048301391	0.81	0.786	1	4	NMP	Lsr
0.012469752	0.014830025	0.044	0.037	1	4	NMP	Zfp994
0.012530505	0.027242603	0.032	0.014	1	4	NMP	AC163032.1
0.012588896	0.033097933	0.064	0.042	1	4	NMP	Nat2
0.01260592	0.009162992	0.666	0.602	1	4	NMP	Psme1
0.012613318	0.092467633	0.151	0.089	1	4	NMP	Cacna1a
0.012623804	0.106714042	0.573	0.54	1	4	NMP	Arxes1
0.012734663	0.061896424	0.558	0.503	1	4	NMP	Atp6v1c1
0.012836214	0.024755342	0.046	0.027	1	4	NMP	Nrxn1
0.01290231	0.067225979	0.175	0.123	1	4	NMP	Pqlc2
0.012929204	0.083157168	0.526	0.493	1	4	NMP	Cdk5rap3
0.012936818	0.021718927	0.168	0.147	1	4	NMP	Fam111a
0.012950727	0.031324428	0.541	0.506	1	4	NMP	Hjurp
0.012966094	0.019654579	0.072	0.057	1	4	NMP	AW146154
0.01304358	0.060684787	1	1	1	4	NMP	Nap1l1
0.01316819	0.037490823	0.351	0.321	1	4	NMP	Mfap1a
0.013243073	0.073933404	0.541	0.503	1	4	NMP	Clk1
0.013260834	0.11110051	0.93	0.896	1	4	NMP	Ccna2
0.013386052	0.05263566	0.456	0.414	1	4	NMP	Nsd2
[truncated: 60,481 more rows]
