# Supplementary material for: Gastrulation-stage gene expression in Nipbl+/− mouse embryos foreshadows the development of syndromic birth defects
Source: Sci Adv. 2024 Mar 20;10(12):eadl4239. doi: 10.1126/sciadv.adl4239 (PMC10954218; doi:10.1126/sciadv.adl4239)
Supplement: Supplementary file 2 — Data S1 to S45 [file sciadv.adl4239_data_s1_to_s45.zip › Supplementary Data2/Data_S17.csv]

Stage	Genotype	Embryo	Cell_Barcode	Cluster	Germ_Layer	Pseudotime
EB	Flox	EB1	eb_AAACCCAAGCTAAGTA-1	6	Endoderm	0.317737081
EB	Flox	EB1	eb_AAACCCACAAACACCT-1	4	Endoderm	0.493664669
EB	Flox	EB1	eb_AAACCCAGTCGCTTAA-1	2	Mesoderm	0.386369312
EB	Flox	EB1	eb_AAACCCATCACCGACG-1	1	Ectoderm	0
EB	Flox	EB1	eb_AAACCCATCATTGGTG-1	2	Mesoderm	0.167156181
EB	Flox	EB1	eb_AAACGAACAAGAGAGA-1	2	Mesoderm	0.4206024
EB	Flox	EB1	eb_AAACGAACAATTTCGG-1	1	Ectoderm	0
EB	Flox	EB1	eb_AAACGAACATACAGCT-1	7	Endoderm	0.248960273
EB	Flox	EB1	eb_AAACGAAGTGCTAGCC-1	4	Endoderm	0.448698796
EB	Flox	EB1	eb_AAACGCTAGAAAGCGA-1	8	Mesoderm	0.141463991
EB	Flox	EB1	eb_AAACGCTAGAGCAGTC-1	7	Endoderm	0.076510271
EB	Flox	EB1	eb_AAACGCTAGCGCCTTG-1	1	Ectoderm	0
EB	Flox	EB1	eb_AAACGCTAGGAGTATT-1	1	Ectoderm	0
EB	Flox	EB1	eb_AAACGCTCATGACAGG-1	1	Ectoderm	0
EB	Flox	EB1	eb_AAACGCTTCCGCGAGT-1	1	Ectoderm	0
EB	Flox	EB1	eb_AAAGAACAGAAACTGT-1	6	Endoderm	0.307404571
EB	Flox	EB1	eb_AAAGAACAGGTAGTCG-1	1	Ectoderm	0
EB	Flox	EB1	eb_AAAGAACAGTATGTAG-1	1	Ectoderm	0
EB	Flox	EB1	eb_AAAGAACCAATTCTCT-1	1	Ectoderm	0
EB	Flox	EB1	eb_AAAGAACCACGGCGTT-1	1	Ectoderm	0
EB	Flox	EB1	eb_AAAGAACTCGAACCAT-1	2	Mesoderm	0.33667008
EB	Flox	EB1	eb_AAAGAACTCGGTAACT-1	4	Endoderm	0.51414614
EB	Flox	EB1	eb_AAAGAACTCGTAGGAG-1	2	Mesoderm	0.286955083
EB	Flox	EB1	eb_AAAGGATCACCAATTG-1	4	Endoderm	0.526268148
EB	Flox	EB1	eb_AAAGGATGTTAGGACG-1	4	Endoderm	0.557148724
EB	Flox	EB1	eb_AAAGGATTCTACACAG-1	4	Endoderm	0.510355649
EB	Flox	EB1	eb_AAAGGGCCAACGTAAA-1	1	Ectoderm	0
EB	Flox	EB1	eb_AAAGGGCGTAGACAGC-1	4	Endoderm	0.467459293
EB	Flox	EB1	eb_AAAGGGCGTAGATCGG-1	4	Endoderm	0.508857258
EB	Flox	EB1	eb_AAAGGGCTCAACCTTT-1	2	Mesoderm	0.445290165
EB	Flox	EB1	eb_AAAGGGCTCACCCTCA-1	2	Mesoderm	0.335636935
EB	Flox	EB1	eb_AAAGGGCTCATTACCT-1	1	Ectoderm	0
EB	Flox	EB1	eb_AAAGGGCTCCGCTGTT-1	4	Endoderm	0.545779855
EB	Flox	EB1	eb_AAAGGGCTCTATTTCG-1	4	Endoderm	0.537793943
EB	Flox	EB1	eb_AAAGGTAAGACGGTTG-1	2	Mesoderm	0.25607835
EB	Flox	EB1	eb_AAAGGTAAGGGAACAA-1	4	Endoderm	0.42962011
EB	Flox	EB1	eb_AAAGGTACACGTGAGA-1	4	Endoderm	0.357148072
EB	Flox	EB1	eb_AAAGGTAGTCCAAGAG-1	4	Endoderm	0.496609952
EB	Flox	EB1	eb_AAAGGTAGTTAAGGGC-1	3	Mesoderm	0.212956137
EB	Flox	EB1	eb_AAAGTCCCAGGTATGG-1	3	Mesoderm	0.189363715
EB	Flox	EB1	eb_AAAGTCCTCGTCAAAC-1	4	Endoderm	0.481002843
EB	Flox	EB1	eb_AAATGGAAGGATATAC-1	2	Mesoderm	0.477560145
EB	Flox	EB1	eb_AAATGGAGTCTAGGCC-1	1	Ectoderm	0
EB	Flox	EB1	eb_AAATGGATCCTGGGTG-1	1	Ectoderm	0
EB	Flox	EB1	eb_AACAAAGCACACTTAG-1	4	Endoderm	0.397376233
EB	Flox	EB1	eb_AACAAAGGTATTTCGG-1	1	Ectoderm	0
EB	Flox	EB1	eb_AACAAAGGTCTGCATA-1	5	Mesoderm	0.402398364
EB	Flox	EB1	eb_AACAAAGGTGGAACCA-1	2	Mesoderm	0.370782949
EB	Flox	EB1	eb_AACAAAGTCGCGTGCA-1	1	Ectoderm	0
EB	Flox	EB1	eb_AACAACCAGCAGCCCT-1	4	Endoderm	0.362186158
EB	Flox	EB1	eb_AACAACCGTCAACCAT-1	4	Endoderm	0.562224852
EB	Flox	EB1	eb_AACAACCGTTCGGTCG-1	1	Ectoderm	0
EB	Flox	EB1	eb_AACAACCTCCCTTTGG-1	3	Mesoderm	0.2151825
EB	Flox	EB1	eb_AACAAGAAGGACTTCT-1	1	Ectoderm	0
EB	Flox	EB1	eb_AACAAGAAGGGCCTCT-1	2	Mesoderm	0.222702493
EB	Flox	EB1	eb_AACAAGAGTATCAGCT-1	1	Ectoderm	0
EB	Flox	EB1	eb_AACAAGAGTATTCCTT-1	1	Ectoderm	0
EB	Flox	EB1	eb_AACAAGAGTGATTAGA-1	1	Ectoderm	0
EB	Flox	EB1	eb_AACAAGATCTCATGGA-1	1	Ectoderm	0
EB	Flox	EB1	eb_AACAGGGAGATCGCCC-1	4	Endoderm	0.445628229
EB	Flox	EB1	eb_AACAGGGAGCAACTTC-1	1	Ectoderm	0
EB	Flox	EB1	eb_AACAGGGAGCATCCCG-1	3	Mesoderm	0.151738642
EB	Flox	EB1	eb_AACAGGGCAGCTGCCA-1	2	Mesoderm	0.361479804
EB	Flox	EB1	eb_AACAGGGTCACTGGTA-1	1	Ectoderm	0
EB	Flox	EB1	eb_AACCAACCACGTACAT-1	1	Ectoderm	0
EB	Flox	EB1	eb_AACCAACCATTGCCTC-1	3	Mesoderm	0.146877272
EB	Flox	EB1	eb_AACCAACGTACAGGTG-1	4	Endoderm	0.487228031
EB	Flox	EB1	eb_AACCAACGTCCAGGTC-1	1	Ectoderm	0
EB	Flox	EB1	eb_AACCACACACTAGGTT-1	2	Mesoderm	0.324766203
EB	Flox	EB1	eb_AACCACACAGGGTTGA-1	1	Ectoderm	0
EB	Flox	EB1	eb_AACCACACATAGGTAA-1	2	Mesoderm	0.249402517
EB	Flox	EB1	eb_AACCACATCGCAGATT-1	4	Endoderm	0.55167546
EB	Flox	EB1	eb_AACCACATCTGGACCG-1	1	Ectoderm	0
EB	Flox	EB1	eb_AACCATGAGACTTCCA-1	3	Mesoderm	0.191225344
EB	Flox	EB1	eb_AACCATGGTACAGTTC-1	4	Endoderm	0.500141644
EB	Flox	EB1	eb_AACCCAAAGACAGTCG-1	1	Ectoderm	0
EB	Flox	EB1	eb_AACCCAAAGACGCATG-1	1	Ectoderm	0
EB	Flox	EB1	eb_AACCCAAAGTACTGTC-1	1	Ectoderm	0
EB	Flox	EB1	eb_AACCCAACACTGCATA-1	4	Endoderm	0.547724287
EB	Flox	EB1	eb_AACCCAAGTCAGTTTG-1	3	Mesoderm	0.108195288
EB	Flox	EB1	eb_AACCCAATCTAGTGAC-1	4	Endoderm	0.520651936
EB	Flox	EB1	eb_AACCTGAAGAGTGAAG-1	4	Endoderm	0.542096357
EB	Flox	EB1	eb_AACCTGAAGCATCAAA-1	7	Endoderm	0.286138852
EB	Flox	EB1	eb_AACCTGACAAATGGAT-1	3	Mesoderm	0.168067931
EB	Flox	EB1	eb_AACCTGAGTACATACC-1	4	Endoderm	0.384018782
EB	Flox	EB1	eb_AACCTGAGTGACCTGC-1	1	Ectoderm	0
EB	Flox	EB1	eb_AACCTGAGTGCTCTCT-1	5	Mesoderm	0.387156254
EB	Flox	EB1	eb_AACCTGAGTGGTCTGC-1	4	Endoderm	0.534477146
EB	Flox	EB1	eb_AACCTGATCATAAGGA-1	1	Ectoderm	0
EB	Flox	EB1	eb_AACCTGATCGCATGAT-1	4	Endoderm	0.551378197
EB	Flox	EB1	eb_AACCTTTAGGTGCTGA-1	1	Ectoderm	0
EB	Flox	EB1	eb_AACCTTTCACCCTTGT-1	4	Endoderm	0.552994636
EB	Flox	EB1	eb_AACCTTTCACGATTCA-1	6	Endoderm	0.327447188
EB	Flox	EB1	eb_AACCTTTGTCGGCACT-1	1	Ectoderm	0
EB	Flox	EB1	eb_AACCTTTGTGGGCTTC-1	1	Ectoderm	0
EB	Flox	EB1	eb_AACCTTTGTGTTTCTT-1	2	Mesoderm	0.40060596
EB	Flox	EB1	eb_AACCTTTTCAGTGTGT-1	1	Ectoderm	0
EB	Flox	EB1	eb_AACGAAAGTTTGCCGG-1	1	Ectoderm	0
EB	Flox	EB1	eb_AACGGGAAGACAGTCG-1	1	Ectoderm	0
EB	Flox	EB1	eb_AACGGGACAAGTGGTG-1	1	Ectoderm	0
EB	Flox	EB1	eb_AACGGGATCTGTGCGG-1	6	Endoderm	0.268381767
EB	Flox	EB1	eb_AACGTCAAGGTGTGAC-1	4	Endoderm	0.537619317
EB	Flox	EB1	eb_AACGTCACAAAGTGTA-1	1	Ectoderm	0
EB	Flox	EB1	eb_AACGTCACACAAACGG-1	4	Endoderm	0.536323223
EB	Flox	EB1	eb_AACGTCACATGAAGCG-1	3	Mesoderm	0.08925142
EB	Flox	EB1	eb_AACGTCAGTAATTAGG-1	4	Endoderm	0.52589265
EB	Flox	EB1	eb_AACGTCAGTCTACAAC-1	2	Mesoderm	0.160160281
EB	Flox	EB1	eb_AACGTCATCCTGGGTG-1	2	Mesoderm	0.318753099
EB	Flox	EB1	eb_AACTTCTAGTCACTCA-1	6	Endoderm	0.284473191
EB	Flox	EB1	eb_AACTTCTCAATGTGGG-1	4	Endoderm	0.519013106
EB	Flox	EB1	eb_AACTTCTCACAAATGA-1	3	Mesoderm	0.264687601
EB	Flox	EB1	eb_AACTTCTGTTAACAGA-1	2	Mesoderm	0.445774261
EB	Flox	EB1	eb_AACTTCTTCCTTCTAA-1	4	Endoderm	0.486667763
EB	Flox	EB1	eb_AAGAACACACGTCATA-1	1	Ectoderm	0
EB	Flox	EB1	eb_AAGAACACAGGGTTGA-1	1	Ectoderm	0
EB	Flox	EB1	eb_AAGAACAGTTAGAAAC-1	3	Mesoderm	0.153115071
EB	Flox	EB1	eb_AAGAACATCACCTTGC-1	1	Ectoderm	0
EB	Flox	EB1	eb_AAGACAAAGCGTCGAA-1	3	Mesoderm	0.274638085
EB	Flox	EB1	eb_AAGACAACAGCGTTGC-1	5	Mesoderm	0.315450637
EB	Flox	EB1	eb_AAGACAACAGCTGCCA-1	5	Mesoderm	0.336929165
EB	Flox	EB1	eb_AAGACAAGTGAGTAGC-1	4	Endoderm	0.504697239
EB	Flox	EB1	eb_AAGACTCAGCTGAAAT-1	2	Mesoderm	0.430289641
EB	Flox	EB1	eb_AAGACTCAGCTTGTTG-1	2	Mesoderm	0.322274856
EB	Flox	EB1	eb_AAGACTCCACACGGAA-1	4	Endoderm	0.492302099
EB	Flox	EB1	eb_AAGACTCGTCTCAGAT-1	1	Ectoderm	0
EB	Flox	EB1	eb_AAGACTCGTTGCGGAA-1	1	Ectoderm	0
EB	Flox	EB1	eb_AAGACTCTCCATTTGT-1	4	Endoderm	0.519206807
EB	Flox	EB1	eb_AAGACTCTCGCATAGT-1	3	Mesoderm	0.179058993
EB	Flox	EB1	eb_AAGATAGAGAACTTCC-1	3	Mesoderm	0.273816436
EB	Flox	EB1	eb_AAGATAGTCAAGAGTA-1	3	Mesoderm	0.210886985
EB	Flox	EB1	eb_AAGCATCAGTTAGTAG-1	6	Endoderm	0.304340624
EB	Flox	EB1	eb_AAGCATCGTTGAGTCT-1	2	Mesoderm	0.432963134
EB	Flox	EB1	eb_AAGCATCTCGTAATGC-1	2	Mesoderm	0.381578548
EB	Flox	EB1	eb_AAGCCATGTTGATCGT-1	1	Ectoderm	0
EB	Flox	EB1	eb_AAGCCATGTTGGACTT-1	3	Mesoderm	0.215939302
EB	Flox	EB1	eb_AAGCGAGAGGTCGAGT-1	3	Mesoderm	0.191178103
EB	Flox	EB1	eb_AAGCGAGAGGTGATAT-1	4	Endoderm	0.492608826
EB	Flox	EB1	eb_AAGCGAGAGGTTGACG-1	4	Endoderm	0.553252752
EB	Flox	EB1	eb_AAGCGAGGTGTGTGTT-1	1	Ectoderm	0
EB	Flox	EB1	eb_AAGCGTTAGCATACTC-1	2	Mesoderm	0.288786183
EB	Flox	EB1	eb_AAGCGTTCACGGTGAA-1	1	Ectoderm	0
EB	Flox	EB1	eb_AAGGTAACAGGTTCGC-1	1	Ectoderm	0
EB	Flox	EB1	eb_AAGGTAAGTTACACAC-1	1	Ectoderm	0
EB	Flox	EB1	eb_AAGTACCCAACTCGAT-1	2	Mesoderm	0.418997414
EB	Flox	EB1	eb_AAGTACCGTCTACTGA-1	6	Endoderm	0.158972883
EB	Flox	EB1	eb_AAGTACCTCGGACGTC-1	3	Mesoderm	0.327470948
EB	Flox	EB1	eb_AAGTCGTAGCTCGTGC-1	3	Mesoderm	0.262675791
EB	Flox	EB1	eb_AAGTCGTAGTAGGCCA-1	2	Mesoderm	0.26817974
EB	Flox	EB1	eb_AAGTCGTCACCTGAAT-1	2	Mesoderm	0.268457179
EB	Flox	EB1	eb_AAGTCGTTCCTACCGT-1	4	Endoderm	0.501415079
EB	Flox	EB1	eb_AAGTGAAAGCTAAATG-1	3	Mesoderm	0.264567046
EB	Flox	EB1	eb_AAGTGAAAGTCCCAGC-1	1	Ectoderm	0
EB	Flox	EB1	eb_AAGTGAAGTACTGACT-1	2	Mesoderm	0.300807048
EB	Flox	EB1	eb_AAGTGAATCCTCACTG-1	4	Endoderm	0.47030973
EB	Flox	EB1	eb_AAGTTCGAGAGAGAAC-1	1	Ectoderm	0
EB	Flox	EB1	eb_AAGTTCGGTCGCCTAG-1	2	Mesoderm	0.247628097
EB	Flox	EB1	eb_AAGTTCGGTTACCCAA-1	1	Ectoderm	0
EB	Flox	EB1	eb_AAGTTCGGTTTAGACC-1	3	Mesoderm	0.274706006
EB	Flox	EB1	eb_AAGTTCGTCATATGGC-1	4	Endoderm	0.549799948
EB	Flox	EB1	eb_AATAGAGAGTCATGCT-1	4	Endoderm	0.537105437
EB	Flox	EB1	eb_AATAGAGGTGGTAATA-1	5	Mesoderm	0.380874953
EB	Flox	EB1	eb_AATAGAGGTTGTGTAC-1	1	Ectoderm	0
EB	Flox	EB1	eb_AATCACGAGCGCCTAC-1	2	Mesoderm	0.347587241
EB	Flox	EB1	eb_AATCACGAGGAAGTCC-1	3	Mesoderm	0.215950103
EB	Flox	EB1	eb_AATCACGAGGTACAAT-1	6	Endoderm	0.320022028
EB	Flox	EB1	eb_AATCACGAGGTCCCGT-1	2	Mesoderm	0.26046867
EB	Flox	EB1	eb_AATCACGCACGGTAGA-1	2	Mesoderm	0.360853156
EB	Flox	EB1	eb_AATCACGCATATCTGG-1	4	Endoderm	0.527953918
EB	Flox	EB1	eb_AATCACGTCAAGTGGG-1	1	Ectoderm	0
EB	Flox	EB1	eb_AATCGACAGGAACTAT-1	4	Endoderm	0.532997146
EB	Flox	EB1	eb_AATCGACCAATTGAAG-1	2	Mesoderm	0.247954757
EB	Flox	EB1	eb_AATCGACGTAGCTAAA-1	1	Ectoderm	0
EB	Flox	EB1	eb_AATCGACGTTATAGAG-1	1	Ectoderm	0
EB	Flox	EB1	eb_AATCGACTCCTGTTAT-1	2	Mesoderm	0.379000084
EB	Flox	EB1	eb_AATCGACTCTAAGCGT-1	5	Mesoderm	0.326462651
EB	Flox	EB1	eb_AATCGTGCAACCCTAA-1	1	Ectoderm	0
EB	Flox	EB1	eb_AATCGTGGTGCTGCAC-1	1	Ectoderm	0
EB	Flox	EB1	eb_AATGAAGCATATCTGG-1	2	Mesoderm	0.249390084
EB	Flox	EB1	eb_AATGAAGGTCCAACGC-1	1	Ectoderm	0
EB	Flox	EB1	eb_AATGACCAGGACGCTA-1	1	Ectoderm	0
EB	Flox	EB1	eb_AATGACCCAACCGCCA-1	4	Endoderm	0.400644606
EB	Flox	EB1	eb_AATGACCCACGGAAGT-1	3	Mesoderm	0.206101941
EB	Flox	EB1	eb_AATGACCGTAACGGTG-1	4	Endoderm	0.541324859
EB	Flox	EB1	eb_AATGACCTCTAACGGT-1	1	Ectoderm	0
EB	Flox	EB1	eb_AATGCCAAGGTTAAAC-1	1	Ectoderm	0
EB	Flox	EB1	eb_AATGCCAAGTCAACAA-1	2	Mesoderm	0.261464281
EB	Flox	EB1	eb_AATGCCACATACAGGG-1	7	Endoderm	0.192474986
EB	Flox	EB1	eb_AATGGAACATGAAGCG-1	4	Endoderm	0.550474329
EB	Flox	EB1	eb_AATGGAAGTCACAATC-1	3	Mesoderm	0.189722628
EB	Flox	EB1	eb_AATGGAAGTGTTGACT-1	3	Mesoderm	0.200825275
EB	Flox	EB1	eb_AATGGAATCTCCTGCA-1	2	Mesoderm	0.252419696
EB	Flox	EB1	eb_AATGGCTGTCTCGACG-1	1	Ectoderm	0
EB	Flox	EB1	eb_AATGGCTGTTGTAAAG-1	1	Ectoderm	0
EB	Flox	EB1	eb_AATTCCTAGCCGATCC-1	3	Mesoderm	0.248992759
EB	Flox	EB1	eb_AATTCCTAGGACCCAA-1	3	Mesoderm	0.224978206
EB	Flox	EB1	eb_AATTCCTCACCCTCTA-1	4	Endoderm	0.488192332
EB	Flox	EB1	eb_AATTCCTGTCTGTGAT-1	5	Mesoderm	0.367598091
EB	Flox	EB1	eb_AATTCCTTCGACATAC-1	1	Ectoderm	0
EB	Flox	EB1	eb_AATTCCTTCTGCGGCA-1	4	Endoderm	0.534075908
EB	Flox	EB1	eb_AATTTCCCAAGTATAG-1	3	Mesoderm	0.116744742
EB	Flox	EB1	eb_AATTTCCCACCAGCTG-1	1	Ectoderm	0
EB	Flox	EB1	eb_AATTTCCTCGAACACT-1	2	Mesoderm	0.349345365
EB	Flox	EB1	eb_ACAAAGATCTGGCCTT-1	2	Mesoderm	0.332077467
EB	Flox	EB1	eb_ACAAAGATCTGGGATT-1	4	Endoderm	0.530422138
EB	Flox	EB1	eb_ACAACCAAGGACGGAG-1	2	Mesoderm	0.413339983
EB	Flox	EB1	eb_ACAACCAAGTAACCGG-1	5	Mesoderm	0.375321657
EB	Flox	EB1	eb_ACAACCAGTCGTCGGT-1	7	Endoderm	0.169664543
EB	Flox	EB1	eb_ACAACCAGTTATCCAG-1	1	Ectoderm	0
EB	Flox	EB1	eb_ACAACCAGTTGTTGCA-1	4	Endoderm	0.563428162
EB	Flox	EB1	eb_ACAACCATCCATAGAC-1	3	Mesoderm	0.265706167
EB	Flox	EB1	eb_ACAAGCTCAGTAACAA-1	3	Mesoderm	0.266886347
EB	Flox	EB1	eb_ACAAGCTCATTCACCC-1	2	Mesoderm	0.277320251
EB	Flox	EB1	eb_ACACAGTAGAGATTCA-1	1	Ectoderm	0
EB	Flox	EB1	eb_ACACAGTAGAGGTCGT-1	5	Mesoderm	0.408877512
EB	Flox	EB1	eb_ACACAGTAGATGGGCT-1	4	Endoderm	0.549805319
EB	Flox	EB1	eb_ACACAGTAGCTATCTG-1	1	Ectoderm	0
EB	Flox	EB1	eb_ACACAGTAGGCCACCT-1	6	Endoderm	0.279803406
EB	Flox	EB1	eb_ACACAGTCAACCGTGC-1	3	Mesoderm	0.205651786
EB	Flox	EB1	eb_ACACAGTCACGTGAGA-1	1	Ectoderm	0
EB	Flox	EB1	eb_ACACAGTCAGGAATAT-1	4	Endoderm	0.492771733
EB	Flox	EB1	eb_ACACAGTGTCATCAGT-1	4	Endoderm	0.495201853
EB	Flox	EB1	eb_ACACAGTTCGCCCAGA-1	4	Endoderm	0.529651685
EB	Flox	EB1	eb_ACACAGTTCTACCCAC-1	1	Ectoderm	0
EB	Flox	EB1	eb_ACACAGTTCTCGGTCT-1	2	Mesoderm	0.259070608
EB	Flox	EB1	eb_ACACCAAAGGTCCAGA-1	5	Mesoderm	0.38005475
EB	Flox	EB1	eb_ACACCAAAGTAACGTA-1	4	Endoderm	0.55058054
EB	Flox	EB1	eb_ACACCAACATACCAGT-1	3	Mesoderm	0.208184334
EB	Flox	EB1	eb_ACACCAAGTCGTGGTC-1	3	Mesoderm	0.084760654
EB	Flox	EB1	eb_ACACTGAAGAGCAACC-1	4	Endoderm	0.520768941
EB	Flox	EB1	eb_ACACTGACACTACTTT-1	1	Ectoderm	0
EB	Flox	EB1	eb_ACACTGACAGTAACCT-1	2	Mesoderm	0.369968624
EB	Flox	EB1	eb_ACACTGACAGTGGCTC-1	2	Mesoderm	0.270976599
EB	Flox	EB1	eb_ACACTGAGTGCTGTCG-1	1	Ectoderm	0
EB	Flox	EB1	eb_ACACTGATCTAAGAAG-1	3	Mesoderm	0.172814769
EB	Flox	EB1	eb_ACACTGATCTTCTGGC-1	3	Mesoderm	0.131953998
EB	Flox	EB1	eb_ACAGAAAAGCTGCCAC-1	1	Ectoderm	0
EB	Flox	EB1	eb_ACAGAAAAGTCTGCAT-1	7	Endoderm	0.396701304
EB	Flox	EB1	eb_ACAGAAACAATCACGT-1	5	Mesoderm	0.417795816
EB	Flox	EB1	eb_ACAGAAACAGATTCGT-1	4	Endoderm	0.479462236
EB	Flox	EB1	eb_ACAGAAATCAGCTCTC-1	2	Mesoderm	0.197991039
EB	Flox	EB1	eb_ACAGAAATCGACCATA-1	1	Ectoderm	0
EB	Flox	EB1	eb_ACAGCCGAGATGGGCT-1	2	Mesoderm	0.260621896
EB	Flox	EB1	eb_ACAGCCGCATGCCGCA-1	2	Mesoderm	0.120808535
EB	Flox	EB1	eb_ACAGCCGGTACTTGTG-1	2	Mesoderm	0.075970723
EB	Flox	EB1	eb_ACAGCCGTCATCCCGT-1	1	Ectoderm	0
EB	Flox	EB1	eb_ACAGGGAGTCCTCCTA-1	1	Ectoderm	0
EB	Flox	EB1	eb_ACAGGGATCACCTGGG-1	4	Endoderm	0.504411053
EB	Flox	EB1	eb_ACATCCCCACTGTTCC-1	1	Ectoderm	0
EB	Flox	EB1	eb_ACATCGAAGCTTTGTG-1	4	Endoderm	0.485943646
EB	Flox	EB1	eb_ACATCGACATGACACT-1	1	Ectoderm	0
EB	Flox	EB1	eb_ACATCGAGTCTACAGT-1	4	Endoderm	0.510447571
EB	Flox	EB1	eb_ACATCGAGTGGCCACT-1	3	Mesoderm	0.131887881
EB	Flox	EB1	eb_ACATGCAAGTCGAGGT-1	1	Ectoderm	0
EB	Flox	EB1	eb_ACATGCAAGTGCCTCG-1	1	Ectoderm	0
EB	Flox	EB1	eb_ACATGCACACTGTCCT-1	4	Endoderm	0.482253094
EB	Flox	EB1	eb_ACATGCACATGAATAG-1	2	Mesoderm	0.205113562
EB	Flox	EB1	eb_ACATGCATCGAGAGCA-1	4	Endoderm	0.469300307
EB	Flox	EB1	eb_ACATTTCAGACGCCCT-1	6	Endoderm	0.31812739
EB	Flox	EB1	eb_ACATTTCAGTATCTGC-1	3	Mesoderm	0.092907579
EB	Flox	EB1	eb_ACATTTCCATAATGCC-1	5	Mesoderm	0.410945193
EB	Flox	EB1	eb_ACATTTCTCCCGTTGT-1	3	Mesoderm	0.222416159
EB	Flox	EB1	eb_ACCAAACAGCTGACCC-1	2	Mesoderm	0.344687821
EB	Flox	EB1	eb_ACCAAACAGGTAGTAT-1	1	Ectoderm	0
EB	Flox	EB1	eb_ACCAAACCAAACAGGC-1	1	Ectoderm	0
EB	Flox	EB1	eb_ACCAAACCAGACAAAT-1	6	Endoderm	0.302463722
EB	Flox	EB1	eb_ACCAAACGTGGTAACG-1	4	Endoderm	0.471827668
EB	Flox	EB1	eb_ACCAACACACGTAGTT-1	4	Endoderm	0.590838897
EB	Flox	EB1	eb_ACCAACAGTATATGGA-1	3	Mesoderm	0.212212941
EB	Flox	EB1	eb_ACCACAACATCAGCAT-1	2	Mesoderm	0.341170623
EB	Flox	EB1	eb_ACCACAATCCCTCTTT-1	5	Mesoderm	0.40746421
EB	Flox	EB1	eb_ACCATTTAGTAGAATC-1	7	Endoderm	0.098953944
EB	Flox	EB1	eb_ACCATTTCATCGATGT-1	1	Ectoderm	0
EB	Flox	EB1	eb_ACCATTTGTCCAGGTC-1	1	Ectoderm	0
EB	Flox	EB1	eb_ACCATTTGTGATGTAA-1	6	Endoderm	0.3277567
EB	Flox	EB1	eb_ACCCAAAAGCAGATAT-1	4	Endoderm	0.449928025
EB	Flox	EB1	eb_ACCCAAATCTGCGGGT-1	4	Endoderm	0.492125127
EB	Flox	EB1	eb_ACCCTCACACAACGTT-1	4	Endoderm	0.523643099
EB	Flox	EB1	eb_ACCCTCACACTTGTGA-1	3	Mesoderm	0.169494486
EB	Flox	EB1	eb_ACCCTCAGTACTAGCT-1	2	Mesoderm	0.382575924
EB	Flox	EB1	eb_ACCCTCAGTCCTCATC-1	1	Ectoderm	0
EB	Flox	EB1	eb_ACCCTTGGTCTTGAGT-1	4	Endoderm	0.537744518
EB	Flox	EB1	eb_ACCGTTCCATGTTCAG-1	4	Endoderm	0.546450776
EB	Flox	EB1	eb_ACCGTTCGTTTCGTGA-1	4	Endoderm	0.54362449
EB	Flox	EB1	eb_ACCGTTCTCGCATTAG-1	1	Ectoderm	0
EB	Flox	EB1	eb_ACCTACCAGATAGGGA-1	2	Mesoderm	0.195984826
EB	Flox	EB1	eb_ACCTACCCAAGGCAAC-1	1	Ectoderm	0
EB	Flox	EB1	eb_ACCTACCCAGCTGGTC-1	4	Endoderm	0.555862814
EB	Flox	EB1	eb_ACCTACCGTGAGTTTC-1	4	Endoderm	0.541026307
EB	Flox	EB1	eb_ACCTACCTCACAAGAA-1	5	Mesoderm	0.422460614
EB	Flox	EB1	eb_ACCTACCTCTAGCCAA-1	4	Endoderm	0.494717946
EB	Flox	EB1	eb_ACCTGAATCACCTCGT-1	3	Mesoderm	0.09399251
EB	Flox	EB1	eb_ACCTGAATCATTGGTG-1	1	Ectoderm	0
EB	Flox	EB1	eb_ACCTGAATCCGGACTG-1	1	Ectoderm	0
EB	Flox	EB1	eb_ACCTGTCCAAGCTGTT-1	4	Endoderm	0.584162029
EB	Flox	EB1	eb_ACCTGTCCACTGTCCT-1	4	Endoderm	0.558993529
EB	Flox	EB1	eb_ACCTGTCGTGTACGCC-1	3	Mesoderm	0.093249184
EB	Flox	EB1	eb_ACCTGTCTCTAACGGT-1	1	Ectoderm	0
EB	Flox	EB1	eb_ACGATCAAGCTGGAGT-1	1	Ectoderm	0
EB	Flox	EB1	eb_ACGATCAAGTAACCTC-1	1	Ectoderm	0
EB	Flox	EB1	eb_ACGATCACAAATGAGT-1	1	Ectoderm	0
EB	Flox	EB1	eb_ACGATCACATCAGCTA-1	5	Mesoderm	0.299193851
EB	Flox	EB1	eb_ACGATCATCAAATGAG-1	1	Ectoderm	0
EB	Flox	EB1	eb_ACGATGTAGGCCCGTT-1	4	Endoderm	0.416059847
EB	Flox	EB1	eb_ACGATGTCAGGAGGAG-1	1	Ectoderm	0
EB	Flox	EB1	eb_ACGATGTGTTGTGTAC-1	6	Endoderm	0.308729374
EB	Flox	EB1	eb_ACGATGTTCCAAACCA-1	3	Mesoderm	0.248768216
EB	Flox	EB1	eb_ACGATGTTCTGTCGTC-1	4	Endoderm	0.466006788
EB	Flox	EB1	eb_ACGCACGAGATAGTCA-1	1	Ectoderm	0
EB	Flox	EB1	eb_ACGCACGAGTAACAGT-1	2	Mesoderm	0.416883098
EB	Flox	EB1	eb_ACGCACGCAATTGCTG-1	1	Ectoderm	0
EB	Flox	EB1	eb_ACGCACGCAGCTAACT-1	2	Mesoderm	0.453113689
EB	Flox	EB1	eb_ACGCACGCAGGCTATT-1	2	Mesoderm	0.343355895
EB	Flox	EB1	eb_ACGCACGCAGTCACGC-1	2	Mesoderm	0.328378598
EB	Flox	EB1	eb_ACGCACGCATGAGAAT-1	1	Ectoderm	0
EB	Flox	EB1	eb_ACGCACGGTCCACTCT-1	1	Ectoderm	0
EB	Flox	EB1	eb_ACGGAAGAGATGAACT-1	1	Ectoderm	0
EB	Flox	EB1	eb_ACGGAAGAGTGCTAGG-1	1	Ectoderm	0
EB	Flox	EB1	eb_ACGGAAGCATCTCAAG-1	5	Mesoderm	0.415574195
EB	Flox	EB1	eb_ACGGAAGGTTCCGCTT-1	6	Endoderm	0.290200333
EB	Flox	EB1	eb_ACGGGTCAGAATTCAG-1	4	Endoderm	0.518670851
EB	Flox	EB1	eb_ACGGGTCAGGGAGGCA-1	4	Endoderm	0.437178282
EB	Flox	EB1	eb_ACGGGTCCAACCCGCA-1	4	Endoderm	0.460623591
EB	Flox	EB1	eb_ACGGGTCCAATAAGGT-1	5	Mesoderm	0.382275825
EB	Flox	EB1	eb_ACGGGTCGTACCAGAG-1	1	Ectoderm	0
EB	Flox	EB1	eb_ACGGTCGCATATACCG-1	5	Mesoderm	0.412103924
EB	Flox	EB1	eb_ACGGTCGGTTACCGTA-1	3	Mesoderm	0.143273357
EB	Flox	EB1	eb_ACGGTTACAACCTAAC-1	2	Mesoderm	0.450662073
EB	Flox	EB1	eb_ACGGTTATCTAGACCA-1	2	Mesoderm	0.172587849
EB	Flox	EB1	eb_ACGTAACAGCGACTGA-1	4	Endoderm	0.472615494
EB	Flox	EB1	eb_ACGTAACAGCGCACAA-1	1	Ectoderm	0
EB	Flox	EB1	eb_ACGTAACCAACGGTAG-1	4	Endoderm	0.570590966
EB	Flox	EB1	eb_ACGTAACCAGGTGGAT-1	1	Ectoderm	0
EB	Flox	EB1	eb_ACGTAACTCAGCGTCG-1	1	Ectoderm	0
EB	Flox	EB1	eb_ACGTACAAGTCTACCA-1	5	Mesoderm	0.379563222
EB	Flox	EB1	eb_ACGTACACACATACTG-1	2	Mesoderm	0.303990986
EB	Flox	EB1	eb_ACGTACACATTCAGCA-1	7	Endoderm	0.205653141
EB	Flox	EB1	eb_ACGTACAGTTGGACCC-1	5	Mesoderm	0.404992135
EB	Flox	EB1	eb_ACGTACATCCATAGAC-1	1	Ectoderm	0
EB	Flox	EB1	eb_ACGTAGTAGGTCGTGA-1	4	Endoderm	0.477833828
EB	Flox	EB1	eb_ACGTCCTGTGCGACAA-1	4	Endoderm	0.502976228
EB	Flox	EB1	eb_ACGTCCTGTTGACGGA-1	4	Endoderm	0.511930633
EB	Flox	EB1	eb_ACGTTCCGTCTGTGGC-1	5	Mesoderm	0.379802667
EB	Flox	EB1	eb_ACTACGACAACCACAT-1	1	Ectoderm	0
EB	Flox	EB1	eb_ACTACGACAGAATCGG-1	4	Endoderm	0.451825871
EB	Flox	EB1	eb_ACTACGAGTATACCTG-1	4	Endoderm	0.531442325
EB	Flox	EB1	eb_ACTATCTAGACAAGCC-1	5	Mesoderm	0.390351766
EB	Flox	EB1	eb_ACTATCTAGCGTATAA-1	1	Ectoderm	0
EB	Flox	EB1	eb_ACTATCTCAATGACCT-1	6	Endoderm	0.295485146
EB	Flox	EB1	eb_ACTATCTCAGAACCGA-1	1	Ectoderm	0
EB	Flox	EB1	eb_ACTATCTTCCGACAGC-1	4	Endoderm	0.540738492
EB	Flox	EB1	eb_ACTATCTTCCTTTGAT-1	1	Ectoderm	0
EB	Flox	EB1	eb_ACTATGGAGAGCAGTC-1	3	Mesoderm	0.179216834
EB	Flox	EB1	eb_ACTATGGAGGGAGTGG-1	2	Mesoderm	0.294702513
EB	Flox	EB1	eb_ACTATGGAGTAGTGCG-1	2	Mesoderm	0.301191672
EB	Flox	EB1	eb_ACTATGGAGTTGCCTA-1	4	Endoderm	0.542513168
EB	Flox	EB1	eb_ACTATGGCACCAAAGG-1	1	Ectoderm	0
EB	Flox	EB1	eb_ACTATGGCACCAGCGT-1	4	Endoderm	0.477355919
EB	Flox	EB1	eb_ACTATGGCAGTGAGCA-1	2	Mesoderm	0.419174134
EB	Flox	EB1	eb_ACTATGGGTCTCGACG-1	4	Endoderm	0.518870023
EB	Flox	EB1	eb_ACTATGGTCCGATGTA-1	4	Endoderm	0.518181216
EB	Flox	EB1	eb_ACTATTCAGACAGTCG-1	2	Mesoderm	0.348372281
EB	Flox	EB1	eb_ACTATTCAGGGAGAAT-1	4	Endoderm	0.503717283
EB	Flox	EB1	eb_ACTATTCAGGTCATCT-1	1	Ectoderm	0
EB	Flox	EB1	eb_ACTATTCTCCATTGGA-1	1	Ectoderm	0
EB	Flox	EB1	eb_ACTCCCAAGTGCTCGC-1	2	Mesoderm	0.148104686
EB	Flox	EB1	eb_ACTCCCACACACACTA-1	1	Ectoderm	0
EB	Flox	EB1	eb_ACTCCCACATAGAATG-1	4	Endoderm	0.468694222
EB	Flox	EB1	eb_ACTCCCATCAAGGAGC-1	1	Ectoderm	0
EB	Flox	EB1	eb_ACTCTCGAGTCAAGCG-1	1	Ectoderm	0
EB	Flox	EB1	eb_ACTCTCGCAATCTAGC-1	3	Mesoderm	0.216902958
EB	Flox	EB1	eb_ACTCTCGTCTAAGCCA-1	4	Endoderm	0.473694239
EB	Flox	EB1	eb_ACTGATGAGGTCATTC-1	1	Ectoderm	0
EB	Flox	EB1	eb_ACTGATGAGTCAGGGT-1	2	Mesoderm	0.316408408
EB	Flox	EB1	eb_ACTGATGCAGAGAAAG-1	1	Ectoderm	0
EB	Flox	EB1	eb_ACTGATGCATGGCTAT-1	1	Ectoderm	0
EB	Flox	EB1	eb_ACTGATGGTCCAAGAG-1	6	Endoderm	0.277024085
EB	Flox	EB1	eb_ACTGATGTCCATCTCG-1	1	Ectoderm	0
EB	Flox	EB1	eb_ACTGATGTCTCCGTGT-1	4	Endoderm	0.463863054
EB	Flox	EB1	eb_ACTGCAACACTCCACT-1	5	Mesoderm	0.348299634
EB	Flox	EB1	eb_ACTGCAAGTAATTGGA-1	4	Endoderm	0.493011427
EB	Flox	EB1	eb_ACTGCAAGTCTAACGT-1	7	Endoderm	0.178461959
EB	Flox	EB1	eb_ACTGCAAGTGTAGGAC-1	1	Ectoderm	0
EB	Flox	EB1	eb_ACTGCAATCATCAGTG-1	1	Ectoderm	0
EB	Flox	EB1	eb_ACTGTCCAGAGACAAG-1	2	Mesoderm	0.333689044
EB	Flox	EB1	eb_ACTGTGAAGCTCTATG-1	2	Mesoderm	0.310551343
EB	Flox	EB1	eb_ACTGTGAGTCGAGCAA-1	4	Endoderm	0.5705988
EB	Flox	EB1	eb_ACTTAGGAGACATAGT-1	4	Endoderm	0.492869401
EB	Flox	EB1	eb_ACTTAGGAGCGTCAAG-1	2	Mesoderm	0.210422118
EB	Flox	EB1	eb_ACTTAGGAGCTACTAC-1	1	Ectoderm	0
EB	Flox	EB1	eb_ACTTATCAGAGGCTGT-1	1	Ectoderm	0
EB	Flox	EB1	eb_ACTTATCCACCTAAAC-1	7	Endoderm	0.14786927
EB	Flox	EB1	eb_ACTTATCGTAGCGTCC-1	4	Endoderm	0.508786996
EB	Flox	EB1	eb_ACTTATCGTGATTGGG-1	1	Ectoderm	0
EB	Flox	EB1	eb_ACTTATCTCCACATAG-1	2	Mesoderm	0.373223708
EB	Flox	EB1	eb_ACTTATCTCTCCCAAC-1	1	Ectoderm	0
EB	Flox	EB1	eb_ACTTATCTCTTCACGC-1	4	Endoderm	0.48725599
EB	Flox	EB1	eb_ACTTCCGCACAGTCCG-1	2	Mesoderm	0.393228932
EB	Flox	EB1	eb_ACTTCCGGTTAAAGTG-1	3	Mesoderm	0.14671431
EB	Flox	EB1	eb_ACTTCCGTCGGCACTG-1	3	Mesoderm	0.294758693
EB	Flox	EB1	eb_ACTTCGCAGCAAGCCA-1	1	Ectoderm	0
EB	Flox	EB1	eb_ACTTCGCAGCCGATAG-1	2	Mesoderm	0.480745765
EB	Flox	EB1	eb_ACTTCGCAGTAGAGTT-1	1	Ectoderm	0
EB	Flox	EB1	eb_ACTTCGCCAATCCTAG-1	4	Endoderm	0.546244109
EB	Flox	EB1	eb_ACTTCGCGTCACAGTT-1	4	Endoderm	0.537623254
EB	Flox	EB1	eb_ACTTTCAAGGCCCGTT-1	6	Endoderm	0.335176469
EB	Flox	EB1	eb_ACTTTCAAGGTAAGAG-1	1	Ectoderm	0
EB	Flox	EB1	eb_ACTTTCAGTGAACTAA-1	1	Ectoderm	0
EB	Flox	EB1	eb_ACTTTCATCATGCCAA-1	1	Ectoderm	0
EB	Flox	EB1	eb_ACTTTGTAGGAACATT-1	6	Endoderm	0.296701015
EB	Flox	EB1	eb_ACTTTGTAGGCTGGAT-1	4	Endoderm	0.503095218
EB	Flox	EB1	eb_ACTTTGTAGGGACACT-1	4	Endoderm	0.55737441
EB	Flox	EB1	eb_ACTTTGTCAGCTCCTT-1	2	Mesoderm	0.239269814
EB	Flox	EB1	eb_ACTTTGTGTCTGCATA-1	1	Ectoderm	0
EB	Flox	EB1	eb_ACTTTGTGTTATCTGG-1	5	Mesoderm	0.403415106
EB	Flox	EB1	eb_ACTTTGTTCGGTGTTA-1	1	Ectoderm	0
EB	Flox	EB1	eb_ACTTTGTTCGTGCAGC-1	4	Endoderm	0.537985705
EB	Flox	EB1	eb_AGAAATGAGATGCGAC-1	1	Ectoderm	0
EB	Flox	EB1	eb_AGAAATGAGTCGTTAC-1	1	Ectoderm	0
EB	Flox	EB1	eb_AGAAATGCAGCAGTGA-1	5	Mesoderm	0.381956838
EB	Flox	EB1	eb_AGAAATGCAGCTACAT-1	6	Endoderm	0.304047361
EB	Flox	EB1	eb_AGAAATGGTATCGTGT-1	4	Endoderm	0.453755618
EB	Flox	EB1	eb_AGAACAAGTACGGTTT-1	3	Mesoderm	0.213823145
EB	Flox	EB1	eb_AGAACCTAGAGGGTAA-1	1	Ectoderm	0
EB	Flox	EB1	eb_AGAACCTGTCCGATCG-1	6	Endoderm	0.304368978
EB	Flox	EB1	eb_AGAACCTGTGCCGTTG-1	3	Mesoderm	0.220798979
EB	Flox	EB1	eb_AGAACCTTCCTGTAGA-1	2	Mesoderm	0.308105573
EB	Flox	EB1	eb_AGAAGCGAGGATTTGA-1	1	Ectoderm	0
EB	Flox	EB1	eb_AGAAGCGCACAAATAG-1	4	Endoderm	0.462130574
EB	Flox	EB1	eb_AGAAGCGGTGCTTCAA-1	4	Endoderm	0.453828878
EB	Flox	EB1	eb_AGAAGCGTCTCTTCAA-1	1	Ectoderm	0
EB	Flox	EB1	eb_AGAAGTAAGGCACTCC-1	4	Endoderm	0.527278654
EB	Flox	EB1	eb_AGAAGTACACGCGCAT-1	3	Mesoderm	0.330238429
EB	Flox	EB1	eb_AGAAGTAGTATCGTTG-1	4	Endoderm	0.568689565
EB	Flox	EB1	eb_AGAAGTATCGCCAGAC-1	1	Ectoderm	0
EB	Flox	EB1	eb_AGACAAAAGTTGGACG-1	7	Endoderm	0.115587732
EB	Flox	EB1	eb_AGACAAACAGTGTGGA-1	6	Endoderm	0.308601016
EB	Flox	EB1	eb_AGACAAAGTCTCAGGC-1	8	Mesoderm	0.181321955
EB	Flox	EB1	eb_AGACAAATCGTAACTG-1	4	Endoderm	0.579450338
EB	Flox	EB1	eb_AGACACTCATCGATAC-1	4	Endoderm	0.531937887
EB	Flox	EB1	eb_AGACACTTCTCCACTG-1	2	Mesoderm	0.197175858
EB	Flox	EB1	eb_AGACAGGAGAAACCAT-1	6	Endoderm	0.30729466
EB	Flox	EB1	eb_AGACAGGAGATTGATG-1	1	Ectoderm	0
EB	Flox	EB1	eb_AGACAGGAGTTGCCTA-1	6	Endoderm	0.317405704
EB	Flox	EB1	eb_AGACAGGCAGTAACGG-1	3	Mesoderm	0.129299862
EB	Flox	EB1	eb_AGACAGGCATCAACCA-1	4	Endoderm	0.484416092
EB	Flox	EB1	eb_AGACAGGCATTGGCAT-1	1	Ectoderm	0
EB	Flox	EB1	eb_AGACAGGGTTGTGTAC-1	4	Endoderm	0.479052256
EB	Flox	EB1	eb_AGACCATGTACTAAGA-1	4	Endoderm	0.477214728
EB	Flox	EB1	eb_AGACCATTCGAACGCC-1	3	Mesoderm	0.248146274
EB	Flox	EB1	eb_AGACCATTCGATGCAT-1	1	Ectoderm	0
EB	Flox	EB1	eb_AGACCCGCACTTGACA-1	4	Endoderm	0.491239424
EB	Flox	EB1	eb_AGACCCGCATTCGGGC-1	4	Endoderm	0.452578746
EB	Flox	EB1	eb_AGACCCGGTTCAGGTT-1	1	Ectoderm	0
EB	Flox	EB1	eb_AGACCCGGTTGTTGTG-1	2	Mesoderm	0.273310417
EB	Flox	EB1	eb_AGACCCGTCTCTCGCA-1	5	Mesoderm	0.370765573
EB	Flox	EB1	eb_AGACTCAAGGAGATAG-1	2	Mesoderm	0.323342064
EB	Flox	EB1	eb_AGACTCAGTCATAAAG-1	1	Ectoderm	0
EB	Flox	EB1	eb_AGACTCATCCATAGAC-1	4	Endoderm	0.510385082
EB	Flox	EB1	eb_AGACTCATCGCTACGG-1	3	Mesoderm	0.218625071
EB	Flox	EB1	eb_AGAGAATAGCCGTCGT-1	4	Endoderm	0.527626768
EB	Flox	EB1	eb_AGAGAATCACATTGTG-1	4	Endoderm	0.491334043
EB	Flox	EB1	eb_AGAGAATGTATATGGA-1	4	Endoderm	0.552238751
EB	Flox	EB1	eb_AGAGAATTCCCGAATA-1	1	Ectoderm	0
EB	Flox	EB1	eb_AGAGAATTCGTGGAAG-1	4	Endoderm	0.507100739
EB	Flox	EB1	eb_AGAGAGCCACCCTGTT-1	2	Mesoderm	0.395726483
EB	Flox	EB1	eb_AGAGAGCGTGAATTAG-1	4	Endoderm	0.478515647
EB	Flox	EB1	eb_AGAGAGCTCAAGGCTT-1	3	Mesoderm	0.234265286
EB	Flox	EB1	eb_AGAGCAGCAGTAGGAC-1	2	Mesoderm	0.317526336
EB	Flox	EB1	eb_AGAGCAGCAGTCAACT-1	4	Endoderm	0.410299484
EB	Flox	EB1	eb_AGAGCCCAGTAAGCAT-1	1	Ectoderm	0
EB	Flox	EB1	eb_AGATAGAAGTGTAGAT-1	4	Endoderm	0.424258268
EB	Flox	EB1	eb_AGATAGACAATTCTTC-1	1	Ectoderm	0
EB	Flox	EB1	eb_AGATAGAGTCACGTGC-1	1	Ectoderm	0
EB	Flox	EB1	eb_AGATAGAGTGCAACAG-1	1	Ectoderm	0
EB	Flox	EB1	eb_AGATAGAGTGGAACAC-1	4	Endoderm	0.488355105
EB	Flox	EB1	eb_AGATCCAAGTCCTGTA-1	1	Ectoderm	0
EB	Flox	EB1	eb_AGATCCAGTTGTCATG-1	7	Endoderm	0.184116109
EB	Flox	EB1	eb_AGATCGTAGTGAGGTC-1	1	Ectoderm	0
EB	Flox	EB1	eb_AGATCGTGTACGCTTA-1	1	Ectoderm	0
EB	Flox	EB1	eb_AGATCGTGTTGAGAGC-1	5	Mesoderm	0.37911551
EB	Flox	EB1	eb_AGATCGTTCAACCTTT-1	1	Ectoderm	0
EB	Flox	EB1	eb_AGATCGTTCCCGAACG-1	1	Ectoderm	0
EB	Flox	EB1	eb_AGATCGTTCTGCATAG-1	5	Mesoderm	0.427009412
EB	Flox	EB1	eb_AGATGAAAGACTAAGT-1	2	Mesoderm	0.273283734
EB	Flox	EB1	eb_AGATGAAAGCAATAGT-1	4	Endoderm	0.565525714
EB	Flox	EB1	eb_AGATGAAAGCGCTTCG-1	1	Ectoderm	0
EB	Flox	EB1	eb_AGATGAACAGGGTTGA-1	2	Mesoderm	0.323596652
EB	Flox	EB1	eb_AGATGAATCAAGTAAG-1	4	Endoderm	0.475263462
EB	Flox	EB1	eb_AGATGAATCGTGTTCC-1	4	Endoderm	0.538746654
EB	Flox	EB1	eb_AGATGCTCAGTCGTTA-1	1	Ectoderm	0
EB	Flox	EB1	eb_AGATGCTCATCGATGT-1	4	Endoderm	0.356512779
EB	Flox	EB1	eb_AGATGCTCATTGAGCT-1	1	Ectoderm	0
EB	Flox	EB1	eb_AGATGCTTCCGCAAAT-1	1	Ectoderm	0
EB	Flox	EB1	eb_AGCATCACATCGTGCG-1	2	Mesoderm	0.400415328
EB	Flox	EB1	eb_AGCATCATCCAGTGTA-1	3	Mesoderm	0.159822369
EB	Flox	EB1	eb_AGCCAATCAACCACGC-1	2	Mesoderm	0.196998349
EB	Flox	EB1	eb_AGCCAATCAATTGGTC-1	4	Endoderm	0.490476455
EB	Flox	EB1	eb_AGCCAATGTCACTACA-1	7	Endoderm	0.143151117
EB	Flox	EB1	eb_AGCCAATGTGCAGTGA-1	1	Ectoderm	0
EB	Flox	EB1	eb_AGCCAATGTTGGACCC-1	7	Endoderm	0.242936138
EB	Flox	EB1	eb_AGCCAATTCTACTGCC-1	5	Mesoderm	0.375009083
EB	Flox	EB1	eb_AGCCACGAGTTTCGGT-1	4	Endoderm	0.536201158
EB	Flox	EB1	eb_AGCCAGCCACGCTTAA-1	2	Mesoderm	0.407248557
EB	Flox	EB1	eb_AGCCAGCCACTATCCC-1	4	Endoderm	0.503473421
EB	Flox	EB1	eb_AGCCAGCCAGCCCAGT-1	1	Ectoderm	0
EB	Flox	EB1	eb_AGCCAGCGTACCCACG-1	4	Endoderm	0.485488344
EB	Flox	EB1	eb_AGCCAGCTCAACACCA-1	4	Endoderm	0.499797084
EB	Flox	EB1	eb_AGCCAGCTCATAGAGA-1	3	Mesoderm	0.160797307
EB	Flox	EB1	eb_AGCGATTCATTGAGGG-1	4	Endoderm	0.487043489
EB	Flox	EB1	eb_AGCGATTGTTCCCAAA-1	1	Ectoderm	0
EB	Flox	EB1	eb_AGCGCCACATGATCTG-1	4	Endoderm	0.54081665
EB	Flox	EB1	eb_AGCGCCAGTCCCGGTA-1	4	Endoderm	0.541722209
EB	Flox	EB1	eb_AGCGCCAGTTCAAACC-1	1	Ectoderm	0
EB	Flox	EB1	eb_AGCGCCATCGGCGATC-1	7	Endoderm	0.213856336
EB	Flox	EB1	eb_AGCGCTGAGATGACCG-1	2	Mesoderm	0.234940201
EB	Flox	EB1	eb_AGCGCTGCAAATCGGG-1	4	Endoderm	0.502422901
EB	Flox	EB1	eb_AGCGCTGCATACCGTA-1	4	Endoderm	0.571874353
EB	Flox	EB1	eb_AGCGCTGGTAATCAAG-1	2	Mesoderm	0.432493182
EB	Flox	EB1	eb_AGCGCTGGTCAAGGCA-1	4	Endoderm	0.513425587
EB	Flox	EB1	eb_AGCGCTGGTTCTTAGG-1	1	Ectoderm	0
EB	Flox	EB1	eb_AGCGCTGTCCAACCAA-1	1	Ectoderm	0
EB	Flox	EB1	eb_AGCGTATAGATCGCCC-1	1	Ectoderm	0
EB	Flox	EB1	eb_AGCGTATAGCTAGAGC-1	1	Ectoderm	0
EB	Flox	EB1	eb_AGCGTATCAAGTTCGT-1	2	Mesoderm	0.254639778
EB	Flox	EB1	eb_AGCGTATCAGCAGTGA-1	7	Endoderm	0.163035697
EB	Flox	EB1	eb_AGCGTATGTTGTAAAG-1	1	Ectoderm	0
EB	Flox	EB1	eb_AGCGTATTCGACCAAT-1	2	Mesoderm	0.278970412
EB	Flox	EB1	eb_AGCTACAAGTTTGCTG-1	1	Ectoderm	0
EB	Flox	EB1	eb_AGCTACACAGCATGCC-1	4	Endoderm	0.511459577
EB	Flox	EB1	eb_AGCTACAGTGTAACGG-1	3	Mesoderm	0.190929177
EB	Flox	EB1	eb_AGCTACAGTTGTGGAG-1	4	Endoderm	0.470676521
EB	Flox	EB1	eb_AGCTACATCAGTGTGT-1	1	Ectoderm	0
EB	Flox	EB1	eb_AGCTACATCCGAGATT-1	1	Ectoderm	0
EB	Flox	EB1	eb_AGCTCAAAGATGACCG-1	4	Endoderm	0.536126829
EB	Flox	EB1	eb_AGCTCAAAGATTGAGT-1	2	Mesoderm	0.201740374
EB	Flox	EB1	eb_AGCTCAAAGGTCGCCT-1	7	Endoderm	0.358195553
EB	Flox	EB1	eb_AGCTCAAGTTGTTTGG-1	6	Endoderm	0.282080735
EB	Flox	EB1	eb_AGCTCAATCAACTGAC-1	4	Endoderm	0.527525706
EB	Flox	EB1	eb_AGCTCAATCCACATAG-1	4	Endoderm	0.499119838
EB	Flox	EB1	eb_AGCTCAATCTGTGCTC-1	4	Endoderm	0.49164134
EB	Flox	EB1	eb_AGCTCAATCTTTCGAT-1	5	Mesoderm	0.384667534
EB	Flox	EB1	eb_AGCTTCCAGGATACAT-1	2	Mesoderm	0.344297201
EB	Flox	EB1	eb_AGCTTCCCAATAGTGA-1	2	Mesoderm	0.286671406
EB	Flox	EB1	eb_AGCTTCCGTTACACAC-1	4	Endoderm	0.465552494
EB	Flox	EB1	eb_AGCTTCCTCAGCTGTA-1	2	Mesoderm	0.17856058
EB	Flox	EB1	eb_AGCTTCCTCGAAGTGG-1	2	Mesoderm	0.270864966
EB	Flox	EB1	eb_AGGAAATGTAGCTTAC-1	1	Ectoderm	0
EB	Flox	EB1	eb_AGGAATAAGGCACCAA-1	7	Endoderm	0.176679089
EB	Flox	EB1	eb_AGGAATACAGAATCGG-1	3	Mesoderm	0.211479852
EB	Flox	EB1	eb_AGGAATACAGCGAACA-1	5	Mesoderm	0.368651601
EB	Flox	EB1	eb_AGGAATAGTGCCCACA-1	2	Mesoderm	0.280601515
EB	Flox	EB1	eb_AGGAATAGTGTATTCG-1	1	Ectoderm	0
EB	Flox	EB1	eb_AGGAATATCCCGAGTG-1	1	Ectoderm	0
EB	Flox	EB1	eb_AGGAATATCGTGCACG-1	6	Endoderm	0.289852967
EB	Flox	EB1	eb_AGGAATATCGTTAGTG-1	1	Ectoderm	0
EB	Flox	EB1	eb_AGGACGATCATCCTAT-1	5	Mesoderm	0.416908622
EB	Flox	EB1	eb_AGGACTTAGTCATAGA-1	1	Ectoderm	0
EB	Flox	EB1	eb_AGGACTTCAACCCTAA-1	4	Endoderm	0.483208099
EB	Flox	EB1	eb_AGGACTTCAGGATGAC-1	1	Ectoderm	0
EB	Flox	EB1	eb_AGGACTTGTGACTGTT-1	1	Ectoderm	0
EB	Flox	EB1	eb_AGGACTTTCACCTACC-1	2	Mesoderm	0.231610729
EB	Flox	EB1	eb_AGGACTTTCCCAGGCA-1	3	Mesoderm	0.175224729
EB	Flox	EB1	eb_AGGAGGTAGGCTGGAT-1	1	Ectoderm	0
EB	Flox	EB1	eb_AGGAGGTAGGTTACCT-1	4	Endoderm	0.533234841
EB	Flox	EB1	eb_AGGAGGTGTACAGAAT-1	3	Mesoderm	0.248189065
EB	Flox	EB1	eb_AGGAGGTGTGCCGTTG-1	1	Ectoderm	0
EB	Flox	EB1	eb_AGGAGGTGTGTCTAAC-1	2	Mesoderm	0.325486284
EB	Flox	EB1	eb_AGGAGGTGTTCAAGGG-1	4	Endoderm	0.464234354
EB	Flox	EB1	eb_AGGAGGTTCCTTGGAA-1	5	Mesoderm	0.344176913
EB	Flox	EB1	eb_AGGAGGTTCTAAGCGT-1	1	Ectoderm	0
EB	Flox	EB1	eb_AGGAGGTTCTGATGGT-1	4	Endoderm	0.485919856
EB	Flox	EB1	eb_AGGAGGTTCTGCTGAA-1	1	Ectoderm	0
EB	Flox	EB1	eb_AGGATAACACCCTAAA-1	1	Ectoderm	0
EB	Flox	EB1	eb_AGGATAACACTCCTTG-1	2	Mesoderm	0.244239517
EB	Flox	EB1	eb_AGGATCTAGCATCAGG-1	1	Ectoderm	0
EB	Flox	EB1	eb_AGGATCTCAACGGTAG-1	2	Mesoderm	0.318156354
EB	Flox	EB1	eb_AGGATCTCATAAGATG-1	3	Mesoderm	0.106151253
EB	Flox	EB1	eb_AGGATCTTCCGAAGGA-1	7	Endoderm	0.30661406
EB	Flox	EB1	eb_AGGCATTAGCTATCCA-1	4	Endoderm	0.513698783
EB	Flox	EB1	eb_AGGCATTGTACCCGCA-1	1	Ectoderm	0
EB	Flox	EB1	eb_AGGCCACAGCTCCATA-1	4	Endoderm	0.48509576
EB	Flox	EB1	eb_AGGCCACCACCCTAAA-1	3	Mesoderm	0.139101965
EB	Flox	EB1	eb_AGGCCACCAGTAACCT-1	1	Ectoderm	0
EB	Flox	EB1	eb_AGGCCACCATGGGCAA-1	7	Endoderm	0.163951183
EB	Flox	EB1	eb_AGGCCACGTTGTGGCC-1	4	Endoderm	0.537214493
EB	Flox	EB1	eb_AGGCCACTCGTGAGAG-1	3	Mesoderm	0.129346837
EB	Flox	EB1	eb_AGGCCACTCGTTCTAT-1	1	Ectoderm	0
EB	Flox	EB1	eb_AGGCTGCAGTGGCGAT-1	4	Endoderm	0.515313536
EB	Flox	EB1	eb_AGGCTGCCAAATGGTA-1	2	Mesoderm	0.123386821
EB	Flox	EB1	eb_AGGCTGCCAGCTATAC-1	1	Ectoderm	0
EB	Flox	EB1	eb_AGGCTGCCATACTTTC-1	6	Endoderm	0.295671662
EB	Flox	EB1	eb_AGGCTGCTCAAATGCC-1	4	Endoderm	0.571791381
EB	Flox	EB1	eb_AGGCTGCTCCCATGGG-1	1	Ectoderm	0
EB	Flox	EB1	eb_AGGCTGCTCTGGACCG-1	5	Mesoderm	0.406955758
EB	Flox	EB1	eb_AGGCTGCTCTTAGCTT-1	4	Endoderm	0.488243549
EB	Flox	EB1	eb_AGGGAGTCAGTTCTAG-1	1	Ectoderm	0
EB	Flox	EB1	eb_AGGGAGTGTCGTTTCC-1	3	Mesoderm	0.142551123
EB	Flox	EB1	eb_AGGGAGTGTGGACCTC-1	4	Endoderm	0.531599639
EB	Flox	EB1	eb_AGGGAGTGTTCAGCTA-1	4	Endoderm	0.465775834
EB	Flox	EB1	eb_AGGGCCTTCACCACAA-1	1	Ectoderm	0
EB	Flox	EB1	eb_AGGGCTCAGTTGTAGA-1	4	Endoderm	0.550769265
EB	Flox	EB1	eb_AGGGCTCGTACCAGAG-1	1	Ectoderm	0
EB	Flox	EB1	eb_AGGGTCCCAAGTGCAG-1	3	Mesoderm	0.36779318
EB	Flox	EB1	eb_AGGGTCCGTATCACCA-1	1	Ectoderm	0
EB	Flox	EB1	eb_AGGGTCCTCACGAACT-1	1	Ectoderm	0
EB	Flox	EB1	eb_AGGGTCCTCCCGATCT-1	5	Mesoderm	0.432607113
EB	Flox	EB1	eb_AGGGTCCTCTAGGCCG-1	4	Endoderm	0.493969094
EB	Flox	EB1	eb_AGGGTGAAGACTACCT-1	7	Endoderm	0.169826202
EB	Flox	EB1	eb_AGGGTGAGTCCTCAGG-1	3	Mesoderm	0.128178779
EB	Flox	EB1	eb_AGGGTGAGTGAGATAT-1	4	Endoderm	0.491373779
EB	Flox	EB1	eb_AGGGTGATCCATTTAC-1	1	Ectoderm	0
EB	Flox	EB1	eb_AGGGTTTAGCCGTTGC-1	3	Mesoderm	0.211580238
EB	Flox	EB1	eb_AGGGTTTAGCGTATGG-1	1	Ectoderm	0
EB	Flox	EB1	eb_AGGGTTTAGGCCACCT-1	4	Endoderm	0.531709529
EB	Flox	EB1	eb_AGGGTTTCACGCGCAT-1	1	Ectoderm	0
EB	Flox	EB1	eb_AGGGTTTTCGGCTTCT-1	4	Endoderm	0.442700488
EB	Flox	EB1	eb_AGGTAGGTCGTGGACC-1	1	Ectoderm	0
EB	Flox	EB1	eb_AGGTCATAGGCAGGGA-1	3	Mesoderm	0.120781564
EB	Flox	EB1	eb_AGGTCATCAATGGGTG-1	4	Endoderm	0.350003462
EB	Flox	EB1	eb_AGGTCATGTGACAACG-1	3	Mesoderm	0.161094045
EB	Flox	EB1	eb_AGGTCATTCAGAATAG-1	2	Mesoderm	0.395670907
EB	Flox	EB1	eb_AGGTCATTCGAACACT-1	1	Ectoderm	0
EB	Flox	EB1	eb_AGGTCATTCGCCGAAC-1	4	Endoderm	0.498607567
EB	Flox	EB1	eb_AGGTCTAAGGAGTCTG-1	4	Endoderm	0.541005148
EB	Flox	EB1	eb_AGGTCTACAGGGAGAG-1	4	Endoderm	0.542444316
EB	Flox	EB1	eb_AGGTCTACATGCCGCA-1	4	Endoderm	0.477349229
EB	Flox	EB1	eb_AGGTCTAGTCCCTCAT-1	1	Ectoderm	0
EB	Flox	EB1	eb_AGGTCTATCACTGGTA-1	5	Mesoderm	0.346843528
EB	Flox	EB1	eb_AGGTGTTCACATGTTG-1	4	Endoderm	0.45273833
EB	Flox	EB1	eb_AGGTGTTGTTGTAAAG-1	1	Ectoderm	0
EB	Flox	EB1	eb_AGGTGTTTCATCGTAG-1	4	Endoderm	0.501999945
EB	Flox	EB1	eb_AGGTTACCAATCGCGC-1	1	Ectoderm	0
EB	Flox	EB1	eb_AGGTTACCATCGAAGG-1	1	Ectoderm	0
EB	Flox	EB1	eb_AGGTTACCATCGGATT-1	1	Ectoderm	0
EB	Flox	EB1	eb_AGGTTACTCGTTCAGA-1	1	Ectoderm	0
EB	Flox	EB1	eb_AGGTTGTCAAGAGAGA-1	4	Endoderm	0.498725395
EB	Flox	EB1	eb_AGGTTGTCACATACGT-1	1	Ectoderm	0
EB	Flox	EB1	eb_AGGTTGTGTCGAGCTC-1	4	Endoderm	0.55517148
EB	Flox	EB1	eb_AGGTTGTGTTCTGAGT-1	4	Endoderm	0.56988245
EB	Flox	EB1	eb_AGGTTGTGTTGGACCC-1	4	Endoderm	0.549033136
EB	Flox	EB1	eb_AGTAACCGTGTCTTAG-1	4	Endoderm	0.580031915
EB	Flox	EB1	eb_AGTAACCTCTCGACGG-1	4	Endoderm	0.475417039
EB	Flox	EB1	eb_AGTACCAAGTATGTAG-1	2	Mesoderm	0.382042014
EB	Flox	EB1	eb_AGTACCACAAGACAAT-1	4	Endoderm	0.528961007
EB	Flox	EB1	eb_AGTACCACAAGCGCAA-1	4	Endoderm	0.478226364
EB	Flox	EB1	eb_AGTACCACAGCAATTC-1	6	Endoderm	0.311356922
EB	Flox	EB1	eb_AGTACCATCGCCGTGA-1	1	Ectoderm	0
EB	Flox	EB1	eb_AGTACTGAGATCCCAT-1	8	Mesoderm	0.255099616
EB	Flox	EB1	eb_AGTACTGAGTCATGGG-1	2	Mesoderm	0.311793006
EB	Flox	EB1	eb_AGTAGCTAGTATGCAA-1	1	Ectoderm	0
EB	Flox	EB1	eb_AGTAGCTCACTCGATA-1	2	Mesoderm	0.178777787
EB	Flox	EB1	eb_AGTAGCTCAGAGCGTA-1	1	Ectoderm	0
EB	Flox	EB1	eb_AGTAGCTTCCGACGGT-1	7	Endoderm	0.226458855
EB	Flox	EB1	eb_AGTAGTCAGTCCGCGT-1	1	Ectoderm	0
EB	Flox	EB1	eb_AGTAGTCGTGACGCCT-1	2	Mesoderm	0.337618472
EB	Flox	EB1	eb_AGTAGTCTCCATTTCA-1	2	Mesoderm	0.33838982
EB	Flox	EB1	eb_AGTCAACCAAAGTGTA-1	4	Endoderm	0.563561165
EB	Flox	EB1	eb_AGTCAACCATGGTACT-1	4	Endoderm	0.533242859
EB	Flox	EB1	eb_AGTCAACTCCTAAACG-1	7	Endoderm	0.22540654
EB	Flox	EB1	eb_AGTCAACTCTGGCCAG-1	4	Endoderm	0.540972305
EB	Flox	EB1	eb_AGTCACAAGCTCCGAC-1	7	Endoderm	0.102746289
EB	Flox	EB1	eb_AGTCACACACGTAGTT-1	6	Endoderm	0.281362464
EB	Flox	EB1	eb_AGTCACACATTGTAGC-1	3	Mesoderm	0.169232448
EB	Flox	EB1	eb_AGTCACAGTAGGAAAG-1	1	Ectoderm	0
EB	Flox	EB1	eb_AGTCACAGTCTTTCTA-1	2	Mesoderm	0.366508778
EB	Flox	EB1	eb_AGTCATGCAGCACGAA-1	4	Endoderm	0.520305202
EB	Flox	EB1	eb_AGTCATGCATTCATCT-1	4	Endoderm	0.531915044
EB	Flox	EB1	eb_AGTCATGTCGACGTCG-1	1	Ectoderm	0
EB	Flox	EB1	eb_AGTCTCCCAGTGGCTC-1	4	Endoderm	0.479194281
EB	Flox	EB1	eb_AGTCTCCGTTCCCAAA-1	1	Ectoderm	0
EB	Flox	EB1	eb_AGTCTCCGTTTGACAC-1	1	Ectoderm	0
EB	Flox	EB1	eb_AGTGACTCATAATGCC-1	1	Ectoderm	0
EB	Flox	EB1	eb_AGTGACTGTCATCGCG-1	4	Endoderm	0.508053441
EB	Flox	EB1	eb_AGTGACTTCTATCGGA-1	4	Endoderm	0.429010318
EB	Flox	EB1	eb_AGTGATCAGGTTGAGC-1	2	Mesoderm	0.276087172
EB	Flox	EB1	eb_AGTGATCCATGTGACT-1	4	Endoderm	0.451171664
EB	Flox	EB1	eb_AGTGATCTCCATCTCG-1	4	Endoderm	0.515925899
EB	Flox	EB1	eb_AGTGATCTCCTAGCTC-1	1	Ectoderm	0
EB	Flox	EB1	eb_AGTGATCTCGAGAACG-1	5	Mesoderm	0.328629532
EB	Flox	EB1	eb_AGTGCCGCAAAGGGCT-1	1	Ectoderm	0
EB	Flox	EB1	eb_AGTGCCGGTAGGAGTC-1	3	Mesoderm	0.224448957
EB	Flox	EB1	eb_AGTGCCGGTCTTGCTC-1	4	Endoderm	0.526394115
EB	Flox	EB1	eb_AGTGCCGGTTAAACAG-1	1	Ectoderm	0
EB	Flox	EB1	eb_AGTGTTGGTGGGCTTC-1	1	Ectoderm	0
EB	Flox	EB1	eb_AGTTAGCCAATAACCC-1	1	Ectoderm	0
EB	Flox	EB1	eb_AGTTAGCGTCTAGGTT-1	3	Mesoderm	0.146036277
EB	Flox	EB1	eb_AGTTCCCAGTCCCAGC-1	1	Ectoderm	0
EB	Flox	EB1	eb_AGTTCCCCAGCATTGT-1	2	Mesoderm	0.282376609
EB	Flox	EB1	eb_AGTTCCCTCACTAGCA-1	2	Mesoderm	0.250278734
EB	Flox	EB1	eb_AGTTCCCTCCTCGATC-1	6	Endoderm	0.303084175
EB	Flox	EB1	eb_AGTTCGACAGCGTTTA-1	4	Endoderm	0.528286023
EB	Flox	EB1	eb_AGTTCGATCAGCTTCC-1	2	Mesoderm	0.191120635
EB	Flox	EB1	eb_AGTTCGATCGCTCTCA-1	2	Mesoderm	0.438706378
EB	Flox	EB1	eb_ATACCGAAGCAAATGT-1	1	Ectoderm	0
EB	Flox	EB1	eb_ATACCGACAAGCCCAC-1	8	Mesoderm	0.150652473
EB	Flox	EB1	eb_ATACCGACATTGGATC-1	4	Endoderm	0.473955369
EB	Flox	EB1	eb_ATACCGAGTGATGAAT-1	2	Mesoderm	0.421816106
EB	Flox	EB1	eb_ATACCGAGTTGGGAAC-1	3	Mesoderm	0.162967291
EB	Flox	EB1	eb_ATACCGATCTCATGCC-1	4	Endoderm	0.473490668
EB	Flox	EB1	eb_ATACCTTAGTTGCTCA-1	1	Ectoderm	0
EB	Flox	EB1	eb_ATACCTTCAAGGGTCA-1	1	Ectoderm	0
EB	Flox	EB1	eb_ATACCTTCAATAAGGT-1	1	Ectoderm	0
EB	Flox	EB1	eb_ATACCTTGTAACGGTG-1	1	Ectoderm	0
EB	Flox	EB1	eb_ATACTTCCACCAGTTA-1	1	Ectoderm	0
EB	Flox	EB1	eb_ATACTTCCATCCGGCA-1	4	Endoderm	0.4950127
EB	Flox	EB1	eb_ATACTTCTCCGAAGGA-1	2	Mesoderm	0.255542714
EB	Flox	EB1	eb_ATAGACCAGGCATGCA-1	2	Mesoderm	0.368067057
EB	Flox	EB1	eb_ATAGACCGTTCGAACT-1	2	Mesoderm	0.371990975
EB	Flox	EB1	eb_ATAGACCTCACCGGGT-1	1	Ectoderm	0
EB	Flox	EB1	eb_ATAGACCTCACTTTGT-1	4	Endoderm	0.472924712
EB	Flox	EB1	eb_ATAGAGAAGCTAGAAT-1	1	Ectoderm	0
EB	Flox	EB1	eb_ATAGAGACAGTCTACA-1	4	Endoderm	0.441865339
EB	Flox	EB1	eb_ATAGAGAGTACCTAAC-1	1	Ectoderm	0
EB	Flox	EB1	eb_ATAGAGATCCTTACCG-1	4	Endoderm	0.411966433
EB	Flox	EB1	eb_ATAGGCTAGAGTCTGG-1	1	Ectoderm	0
EB	Flox	EB1	eb_ATAGGCTCATCCGCGA-1	1	Ectoderm	0
EB	Flox	EB1	eb_ATAGGCTCATGAAGCG-1	1	Ectoderm	0
EB	Flox	EB1	eb_ATAGGCTGTATACGGG-1	4	Endoderm	0.470212006
EB	Flox	EB1	eb_ATATCCTAGTGGCAGT-1	1	Ectoderm	0
EB	Flox	EB1	eb_ATATCCTCACGGTGAA-1	8	Mesoderm	0.196652348
EB	Flox	EB1	eb_ATATCCTCACTACGGC-1	1	Ectoderm	0
EB	Flox	EB1	eb_ATATCCTTCAGGAGAC-1	2	Mesoderm	0.310113156
EB	Flox	EB1	eb_ATATCCTTCTAACGCA-1	4	Endoderm	0.496960835
EB	Flox	EB1	eb_ATCACAGCATGAGAAT-1	4	Endoderm	0.577906671
EB	Flox	EB1	eb_ATCACAGGTACACGTT-1	1	Ectoderm	0
EB	Flox	EB1	eb_ATCACTTAGTGCGTCC-1	7	Endoderm	0.30591345
EB	Flox	EB1	eb_ATCACTTCAGCAGTAG-1	5	Mesoderm	0.352877332
EB	Flox	EB1	eb_ATCACTTGTCATGCAT-1	1	Ectoderm	0
EB	Flox	EB1	eb_ATCACTTTCATCCCGT-1	4	Endoderm	0.564937
EB	Flox	EB1	eb_ATCACTTTCCACGAAT-1	1	Ectoderm	0
EB	Flox	EB1	eb_ATCACTTTCCCGTGTT-1	4	Endoderm	0.487047727
EB	Flox	EB1	eb_ATCACTTTCTCCCAAC-1	1	Ectoderm	0
EB	Flox	EB1	eb_ATCAGGTAGTCATAGA-1	7	Endoderm	0.174637762
EB	Flox	EB1	eb_ATCAGGTAGTCATGGG-1	2	Mesoderm	0.189306445
EB	Flox	EB1	eb_ATCAGGTAGTGTTCAC-1	3	Mesoderm	0.20632955
EB	Flox	EB1	eb_ATCAGGTTCCATCTAT-1	6	Endoderm	0.30871107
EB	Flox	EB1	eb_ATCAGGTTCTCTTGCG-1	1	Ectoderm	0
EB	Flox	EB1	eb_ATCATTCAGGGCGAGA-1	4	Endoderm	0.534494017
EB	Flox	EB1	eb_ATCATTCAGTATGCAA-1	2	Mesoderm	0.205303707
EB	Flox	EB1	eb_ATCATTCCAACATACC-1	1	Ectoderm	0
EB	Flox	EB1	eb_ATCATTCCATTGCTGA-1	3	Mesoderm	0.154007553
EB	Flox	EB1	eb_ATCATTCGTGTATTGC-1	1	Ectoderm	0
EB	Flox	EB1	eb_ATCCACCAGGGTCAAC-1	4	Endoderm	0.509593783
EB	Flox	EB1	eb_ATCCACCAGGTAGTCG-1	2	Mesoderm	0.354062944
EB	Flox	EB1	eb_ATCCACCCAATACCTG-1	2	Mesoderm	0.356885238
EB	Flox	EB1	eb_ATCCACCGTCATGCAT-1	1	Ectoderm	0
EB	Flox	EB1	eb_ATCCATTAGGTGCTAG-1	1	Ectoderm	0
EB	Flox	EB1	eb_ATCCATTCAAGTACCT-1	4	Endoderm	0.544458607
EB	Flox	EB1	eb_ATCCATTCATAGCTGT-1	1	Ectoderm	0
EB	Flox	EB1	eb_ATCCCTGAGCCAGTAG-1	1	Ectoderm	0
EB	Flox	EB1	eb_ATCCCTGCACAACGAG-1	2	Mesoderm	0.344620888
EB	Flox	EB1	eb_ATCCCTGTCAACACGT-1	1	Ectoderm	0
EB	Flox	EB1	eb_ATCCCTGTCATTCCTA-1	2	Mesoderm	0.381961834
EB	Flox	EB1	eb_ATCCGTCAGGGCCCTT-1	3	Mesoderm	0.264327513
EB	Flox	EB1	eb_ATCCGTCAGTCGCCCA-1	1	Ectoderm	0
EB	Flox	EB1	eb_ATCCGTCCAGAATGTA-1	5	Mesoderm	0.301003356
EB	Flox	EB1	eb_ATCCGTCCATCGCTGG-1	4	Endoderm	0.532463899
EB	Flox	EB1	eb_ATCCGTCGTTGCCAAT-1	3	Mesoderm	0.184309153
EB	Flox	EB1	eb_ATCCGTCTCAAGGAGC-1	4	Endoderm	0.522278388
EB	Flox	EB1	eb_ATCCTATAGGACAAGA-1	8	Mesoderm	0.27269723
EB	Flox	EB1	eb_ATCCTATCATGGATCT-1	4	Endoderm	0.519357956
EB	Flox	EB1	eb_ATCCTATGTGCAATAA-1	5	Mesoderm	0.142243788
EB	Flox	EB1	eb_ATCCTATTCTCAGGCG-1	1	Ectoderm	0
EB	Flox	EB1	eb_ATCCTATTCTGAGGTT-1	8	Mesoderm	0.091122416
EB	Flox	EB1	eb_ATCGATGAGAAAGCGA-1	6	Endoderm	0.2841487
EB	Flox	EB1	eb_ATCGATGAGCAGCACA-1	4	Endoderm	0.491899534
EB	Flox	EB1	eb_ATCGATGAGTTGGAGC-1	4	Endoderm	0.498893384
EB	Flox	EB1	eb_ATCGATGCACCGTGAC-1	1	Ectoderm	0
EB	Flox	EB1	eb_ATCGCCTCATTGAGCT-1	2	Mesoderm	0.372564844
EB	Flox	EB1	eb_ATCGCCTGTGAACGGT-1	8	Mesoderm	0.423793724
EB	Flox	EB1	eb_ATCGCCTTCCTACCGT-1	4	Endoderm	0.509236598
EB	Flox	EB1	eb_ATCGCCTTCTCGCCTA-1	7	Endoderm	0.129459644
EB	Flox	EB1	eb_ATCGGATAGACATAAC-1	4	Endoderm	0.520193803
EB	Flox	EB1	eb_ATCGGATCAGAACTTC-1	1	Ectoderm	0
EB	Flox	EB1	eb_ATCGGATGTATGTCCA-1	1	Ectoderm	0
EB	Flox	EB1	eb_ATCGGATTCGCCTCTA-1	4	Endoderm	0.513764772
EB	Flox	EB1	eb_ATCGGCGAGGAAAGGT-1	1	Ectoderm	0
EB	Flox	EB1	eb_ATCGGCGAGGCAGGTT-1	4	Endoderm	0.456264529
EB	Flox	EB1	eb_ATCGGCGCACACCTGG-1	1	Ectoderm	0
EB	Flox	EB1	eb_ATCGGCGCACATGTTG-1	4	Endoderm	0.569383529
EB	Flox	EB1	eb_ATCGTAGAGAGGGCGA-1	1	Ectoderm	0
EB	Flox	EB1	eb_ATCGTAGCAAACAGGC-1	4	Endoderm	0.307896408
EB	Flox	EB1	eb_ATCGTAGGTTAGGGAC-1	1	Ectoderm	0
EB	Flox	EB1	eb_ATCGTAGGTTGAGAGC-1	3	Mesoderm	0.142244593
EB	Flox	EB1	eb_ATCGTAGTCACGGAGA-1	4	Endoderm	0.52267226
EB	Flox	EB1	eb_ATCGTAGTCGCCAATA-1	4	Endoderm	0.525622589
EB	Flox	EB1	eb_ATCGTCCCAAGAATAC-1	3	Mesoderm	0.093698323
EB	Flox	EB1	eb_ATCGTCCGTCTTAGTG-1	4	Endoderm	0.514455357
EB	Flox	EB1	eb_ATCGTCCGTGTTTCTT-1	4	Endoderm	0.521993941
EB	Flox	EB1	eb_ATCGTCCGTTTATGCG-1	1	Ectoderm	0
EB	Flox	EB1	eb_ATCGTCCTCGGAATGG-1	3	Mesoderm	0.068380406
EB	Flox	EB1	eb_ATCGTGAAGCAACTTC-1	2	Mesoderm	0.373896578
EB	Flox	EB1	eb_ATCGTGAAGCAGAAAG-1	3	Mesoderm	0.204804108
EB	Flox	EB1	eb_ATCGTGAGTAACGGTG-1	4	Endoderm	0.536974647
EB	Flox	EB1	eb_ATCGTGAGTACACGTT-1	1	Ectoderm	0
EB	Flox	EB1	eb_ATCGTGAGTACGCTTA-1	4	Endoderm	0.518374775
EB	Flox	EB1	eb_ATCGTGATCCACGTCT-1	4	Endoderm	0.433929382
EB	Flox	EB1	eb_ATCGTGATCTTACCAT-1	1	Ectoderm	0
EB	Flox	EB1	eb_ATCTCTAAGAAACTGT-1	2	Mesoderm	0.246153098
EB	Flox	EB1	eb_ATCTCTACACGTGTGC-1	1	Ectoderm	0
EB	Flox	EB1	eb_ATCTCTACATTCTTCA-1	2	Mesoderm	0.387869937
EB	Flox	EB1	eb_ATCTCTAGTACAAAGT-1	4	Endoderm	0.481895847
EB	Flox	EB1	eb_ATCTCTAGTAGCGTCC-1	1	Ectoderm	0
EB	Flox	EB1	eb_ATCTCTAGTGGTCTTA-1	3	Mesoderm	0.254993141
EB	Flox	EB1	eb_ATCTCTATCCGATGCG-1	4	Endoderm	0.529661881
EB	Flox	EB1	eb_ATCTTCAAGATGACAT-1	1	Ectoderm	0
EB	Flox	EB1	eb_ATCTTCACATTGCCGG-1	4	Endoderm	0.493511476
EB	Flox	EB1	eb_ATCTTCAGTATTCCTT-1	1	Ectoderm	0
EB	Flox	EB1	eb_ATCTTCAGTGATGAAT-1	2	Mesoderm	0.303427525
EB	Flox	EB1	eb_ATCTTCATCGCATTAG-1	1	Ectoderm	0
EB	Flox	EB1	eb_ATCTTCATCTCATGCC-1	1	Ectoderm	0
EB	Flox	EB1	eb_ATGAAAGAGCGTACAG-1	2	Mesoderm	0.180015051
EB	Flox	EB1	eb_ATGAAAGAGGCATGGT-1	2	Mesoderm	0.368336564
EB	Flox	EB1	eb_ATGAAAGCAAATGATG-1	4	Endoderm	0.482492437
EB	Flox	EB1	eb_ATGAAAGGTGTGTCCG-1	7	Endoderm	0.098746249
EB	Flox	EB1	eb_ATGAAAGTCATACAGC-1	2	Mesoderm	0.338592207
EB	Flox	EB1	eb_ATGAAAGTCGCAGATT-1	2	Mesoderm	0.308041973
EB	Flox	EB1	eb_ATGACCAAGTGCACCC-1	8	Mesoderm	0.162522628
EB	Flox	EB1	eb_ATGACCAAGTGCGCTC-1	2	Mesoderm	0.396141318
EB	Flox	EB1	eb_ATGACCACACCAGTAT-1	4	Endoderm	0.450491071
EB	Flox	EB1	eb_ATGACCACAGTATACC-1	2	Mesoderm	0.259298919
EB	Flox	EB1	eb_ATGACCAGTACCCGAC-1	4	Endoderm	0.572050029
EB	Flox	EB1	eb_ATGAGGGAGACCGTTT-1	3	Mesoderm	0.18206728
EB	Flox	EB1	eb_ATGAGGGGTCCACTCT-1	5	Mesoderm	0.417569488
EB	Flox	EB1	eb_ATGAGGGGTGACTCTA-1	4	Endoderm	0.499642234
EB	Flox	EB1	eb_ATGAGTCTCCGGACTG-1	1	Ectoderm	0
EB	Flox	EB1	eb_ATGAGTCTCCGTTTCG-1	4	Endoderm	0.454849532
EB	Flox	EB1	eb_ATGATCGAGATGTTAG-1	3	Mesoderm	0.133359688
EB	Flox	EB1	eb_ATGATCGCATTGACTG-1	5	Mesoderm	0.374106393
EB	Flox	EB1	eb_ATGATCGTCCATAGGT-1	1	Ectoderm	0
EB	Flox	EB1	eb_ATGATCGTCCATTTCA-1	1	Ectoderm	0
EB	Flox	EB1	eb_ATGCATGAGACTCCGC-1	4	Endoderm	0.504907648
EB	Flox	EB1	eb_ATGCATGGTCTTCGAA-1	1	Ectoderm	0
EB	Flox	EB1	eb_ATGCATGTCATTTGGG-1	4	Endoderm	0.500726194
EB	Flox	EB1	eb_ATGCCTCAGACAGCGT-1	1	Ectoderm	0
EB	Flox	EB1	eb_ATGCCTCCATACAGCT-1	4	Endoderm	0.558514899
EB	Flox	EB1	eb_ATGCCTCGTCACCGCA-1	1	Ectoderm	0
EB	Flox	EB1	eb_ATGCCTCGTGGCGCTT-1	2	Mesoderm	0.226992534
EB	Flox	EB1	eb_ATGCGATAGCTACTGT-1	4	Endoderm	0.514558511
EB	Flox	EB1	eb_ATGCGATAGGTCACTT-1	4	Endoderm	0.338106224
EB	Flox	EB1	eb_ATGCGATAGGTTTACC-1	1	Ectoderm	0
EB	Flox	EB1	eb_ATGCGATCAGACTGCC-1	1	Ectoderm	0
EB	Flox	EB1	eb_ATGCGATGTACTCGAT-1	7	Endoderm	0.084858384
EB	Flox	EB1	eb_ATGCGATTCTCCATAT-1	4	Endoderm	0.539898084
EB	Flox	EB1	eb_ATGGAGGAGCCTGAAG-1	1	Ectoderm	0
EB	Flox	EB1	eb_ATGGAGGCACACTGGC-1	1	Ectoderm	0
EB	Flox	EB1	eb_ATGGAGGTCTGAGGCC-1	1	Ectoderm	0
EB	Flox	EB1	eb_ATGGATCCATCGTCCT-1	1	Ectoderm	0
EB	Flox	EB1	eb_ATGGATCTCTAGCAAC-1	1	Ectoderm	0
EB	Flox	EB1	eb_ATGGATCTCTTGGAAC-1	4	Endoderm	0.495213422
EB	Flox	EB1	eb_ATGGGAGAGCATGTTC-1	1	Ectoderm	0
EB	Flox	EB1	eb_ATGGGAGTCACGACTA-1	6	Endoderm	0.321626641
EB	Flox	EB1	eb_ATGGGAGTCGGCACTG-1	5	Mesoderm	0.294098953
EB	Flox	EB1	eb_ATGGGTTAGGAGGGTG-1	3	Mesoderm	0.114051575
EB	Flox	EB1	eb_ATGGGTTCAGACCTAT-1	6	Endoderm	0.290969585
EB	Flox	EB1	eb_ATGGGTTGTAGAATAC-1	4	Endoderm	0.487139365
EB	Flox	EB1	eb_ATGGGTTTCCCTGTTG-1	5	Mesoderm	0.393625802
EB	Flox	EB1	eb_ATGGTTGAGCTAGTTC-1	5	Mesoderm	0.403992859
EB	Flox	EB1	eb_ATGGTTGAGTCTCGTA-1	2	Mesoderm	0.183537833
EB	Flox	EB1	eb_ATGGTTGAGTTTGAGA-1	4	Endoderm	0.540850173
EB	Flox	EB1	eb_ATGGTTGCAACTCCCT-1	1	Ectoderm	0
EB	Flox	EB1	eb_ATGGTTGCAATATCCG-1	1	Ectoderm	0
EB	Flox	EB1	eb_ATGGTTGTCATCGCCT-1	4	Endoderm	0.565044719
EB	Flox	EB1	eb_ATGTCCCAGGAAAGGT-1	5	Mesoderm	0.321412132
EB	Flox	EB1	eb_ATGTCCCCACGCAAAG-1	1	Ectoderm	0
EB	Flox	EB1	eb_ATGTCTTAGAGAGGTA-1	4	Endoderm	0.500384159
EB	Flox	EB1	eb_ATGTCTTAGAGGGTGG-1	6	Endoderm	0.178590237
EB	Flox	EB1	eb_ATGTCTTAGCTCTTCC-1	1	Ectoderm	0
EB	Flox	EB1	eb_ATGTCTTAGGCGTTGA-1	4	Endoderm	0.562577802
EB	Flox	EB1	eb_ATGTCTTGTACCAGAG-1	4	Endoderm	0.496730661
EB	Flox	EB1	eb_ATGTCTTGTCCACGCA-1	4	Endoderm	0.571704284
EB	Flox	EB1	eb_ATTACCTAGATAGTGT-1	4	Endoderm	0.505487373
EB	Flox	EB1	eb_ATTACCTAGGTCCCTG-1	5	Mesoderm	0.339648798
EB	Flox	EB1	eb_ATTACCTAGGTGCGAT-1	4	Endoderm	0.541048137
EB	Flox	EB1	eb_ATTACCTCAACCGCTG-1	2	Mesoderm	0.407565933
EB	Flox	EB1	eb_ATTACCTCATCGGAGA-1	1	Ectoderm	0
EB	Flox	EB1	eb_ATTACCTGTTGGGTAG-1	4	Endoderm	0.499321914
EB	Flox	EB1	eb_ATTACTCCAATACCCA-1	4	Endoderm	0.538311423
EB	Flox	EB1	eb_ATTACTCGTTCTTGCC-1	4	Endoderm	0.569026268
EB	Flox	EB1	eb_ATTACTCTCTGGACTA-1	4	Endoderm	0.552544715
EB	Flox	EB1	eb_ATTATCCAGAGCAAGA-1	1	Ectoderm	0
EB	Flox	EB1	eb_ATTATCCCACGTTGGC-1	2	Mesoderm	0.208998738
EB	Flox	EB1	eb_ATTATCCCACTACGGC-1	2	Mesoderm	0.299941968
EB	Flox	EB1	eb_ATTATCCCATATCTCT-1	5	Mesoderm	0.327941367
EB	Flox	EB1	eb_ATTATCCGTCCAAAGG-1	4	Endoderm	0.520998246
EB	Flox	EB1	eb_ATTATCCGTCCGGTCA-1	3	Mesoderm	0.274073173
EB	Flox	EB1	eb_ATTATCCGTTGGGACA-1	1	Ectoderm	0
EB	Flox	EB1	eb_ATTATCCTCATGACAC-1	1	Ectoderm	0
EB	Flox	EB1	eb_ATTATCCTCCGCAAAT-1	3	Mesoderm	0.189556659
EB	Flox	EB1	eb_ATTATCCTCCTATGGA-1	1	Ectoderm	0
EB	Flox	EB1	eb_ATTCACTCAGCGCGTT-1	5	Mesoderm	0.354491136
EB	Flox	EB1	eb_ATTCACTGTATTGGCT-1	1	Ectoderm	0
EB	Flox	EB1	eb_ATTCAGGAGAGATTCA-1	1	Ectoderm	0
EB	Flox	EB1	eb_ATTCAGGAGTAGGCCA-1	1	Ectoderm	0
EB	Flox	EB1	eb_ATTCAGGCACGGTGTC-1	1	Ectoderm	0
EB	Flox	EB1	eb_ATTCAGGGTGGTTTGT-1	4	Endoderm	0.545545018
EB	Flox	EB1	eb_ATTCAGGTCAGTGGGA-1	3	Mesoderm	0.199986339
EB	Flox	EB1	eb_ATTCAGGTCATGACAC-1	4	Endoderm	0.533744362
EB	Flox	EB1	eb_ATTCAGGTCCTGGCTT-1	1	Ectoderm	0
EB	Flox	EB1	eb_ATTCAGGTCGAGATGG-1	1	Ectoderm	0
EB	Flox	EB1	eb_ATTCATCAGACGCCAA-1	2	Mesoderm	0.431604647
EB	Flox	EB1	eb_ATTCATCAGATTGACA-1	2	Mesoderm	0.239700183
EB	Flox	EB1	eb_ATTCATCAGATTTGCC-1	4	Endoderm	0.53426126
EB	Flox	EB1	eb_ATTCATCCAAGCCCAC-1	4	Endoderm	0.52676052
EB	Flox	EB1	eb_ATTCATCCAGGGTCTC-1	1	Ectoderm	0
EB	Flox	EB1	eb_ATTCATCGTTAGCGGA-1	1	Ectoderm	0
EB	Flox	EB1	eb_ATTCCATTCCCATAGA-1	1	Ectoderm	0
EB	Flox	EB1	eb_ATTCCCGAGCAGGCTA-1	1	Ectoderm	0
EB	Flox	EB1	eb_ATTCCCGAGCGGTAGT-1	4	Endoderm	0.506448913
EB	Flox	EB1	eb_ATTCCCGCACTTGTCC-1	1	Ectoderm	0
EB	Flox	EB1	eb_ATTCCCGCATGGCACC-1	3	Mesoderm	0.189265098
EB	Flox	EB1	eb_ATTCCCGTCCAAACCA-1	4	Endoderm	0.526558965
EB	Flox	EB1	eb_ATTCCCGTCCGTCAAA-1	4	Endoderm	0.555454534
EB	Flox	EB1	eb_ATTCCTACACCGCTGA-1	2	Mesoderm	0.332133197
EB	Flox	EB1	eb_ATTCCTAGTGATGTAA-1	3	Mesoderm	0.218451637
EB	Flox	EB1	eb_ATTCCTATCGAATGCT-1	2	Mesoderm	0.261981023
EB	Flox	EB1	eb_ATTCCTATCGCCGTGA-1	1	Ectoderm	0
EB	Flox	EB1	eb_ATTCGTTAGGGTTGCA-1	2	Mesoderm	0.312556854
EB	Flox	EB1	eb_ATTCGTTCAAGTAGTA-1	2	Mesoderm	0.259075529
EB	Flox	EB1	eb_ATTCGTTCAAGTATCC-1	1	Ectoderm	0
EB	Flox	EB1	eb_ATTCGTTCACGAAGAC-1	2	Mesoderm	0.266414409
EB	Flox	EB1	eb_ATTCGTTCAGTTACCA-1	4	Endoderm	0.551037453
EB	Flox	EB1	eb_ATTCGTTGTCGCCTAG-1	2	Mesoderm	0.300903716
EB	Flox	EB1	eb_ATTCGTTGTGCGGATA-1	4	Endoderm	0.533454104
EB	Flox	EB1	eb_ATTCGTTTCCGCAGTG-1	5	Mesoderm	0.21840954
EB	Flox	EB1	eb_ATTCTACAGTAGTCAA-1	2	Mesoderm	0.368946114
EB	Flox	EB1	eb_ATTCTACGTCCTGTCT-1	5	Mesoderm	0.412730468
EB	Flox	EB1	eb_ATTCTACTCCATACTT-1	3	Mesoderm	0.307946695
EB	Flox	EB1	eb_ATTCTTGAGACTTCCA-1	1	Ectoderm	0
EB	Flox	EB1	eb_ATTCTTGCACCGTCGA-1	1	Ectoderm	0
EB	Flox	EB1	eb_ATTCTTGGTGTGAGCA-1	4	Endoderm	0.477332872
EB	Flox	EB1	eb_ATTCTTGTCCAGTGTA-1	2	Mesoderm	0.462886956
EB	Flox	EB1	eb_ATTCTTGTCCATAGAC-1	7	Endoderm	0.310543151
EB	Flox	EB1	eb_ATTCTTGTCCATGAGT-1	6	Endoderm	0.314904904
EB	Flox	EB1	eb_ATTGGGTAGAAAGTCT-1	1	Ectoderm	0
EB	Flox	EB1	eb_ATTGGGTGTAGTGATA-1	1	Ectoderm	0
EB	Flox	EB1	eb_ATTGGGTGTCCGACGT-1	4	Endoderm	0.526546459
EB	Flox	EB1	eb_ATTGGGTGTTGCCTAA-1	1	Ectoderm	0
EB	Flox	EB1	eb_ATTGGGTTCCTTTAGT-1	5	Mesoderm	0.403900147
EB	Flox	EB1	eb_ATTGTTCAGCACGATG-1	5	Mesoderm	0.399595003
EB	Flox	EB1	eb_ATTGTTCCACAAGCTT-1	4	Endoderm	0.487811296
EB	Flox	EB1	eb_ATTGTTCCACTGTGTA-1	4	Endoderm	0.506033124
EB	Flox	EB1	eb_ATTTACCAGTATTGCC-1	2	Mesoderm	0.333995636
EB	Flox	EB1	eb_ATTTACCGTCTCACAA-1	1	Ectoderm	0
EB	Flox	EB1	eb_ATTTACCTCAAGCGTT-1	4	Endoderm	0.540908604
EB	Flox	EB1	eb_ATTTCACTCCTTACCG-1	4	Endoderm	0.456353958
EB	Flox	EB1	eb_ATTTCTGAGCTCATAC-1	2	Mesoderm	0.208958385
EB	Flox	EB1	eb_ATTTCTGCAAACTAAG-1	1	Ectoderm	0
EB	Flox	EB1	eb_ATTTCTGCAAATGATG-1	4	Endoderm	0.587293503
EB	Flox	EB1	eb_ATTTCTGTCGACATCA-1	1	Ectoderm	0
EB	Flox	EB1	eb_CAAAGAATCCGTTTCG-1	4	Endoderm	0.51611185
EB	Flox	EB1	eb_CAACAACAGACCAGCA-1	4	Endoderm	0.495933064
EB	Flox	EB1	eb_CAACAACCAAACTAGA-1	2	Mesoderm	0.45761976
EB	Flox	EB1	eb_CAACAGTCACCTGAAT-1	3	Mesoderm	0.342824505
EB	Flox	EB1	eb_CAACAGTGTAACAGTA-1	7	Endoderm	0.167941582
EB	Flox	EB1	eb_CAACAGTGTAGAGCTG-1	3	Mesoderm	0.21551979
EB	Flox	EB1	eb_CAACAGTTCGACTCCT-1	2	Mesoderm	0.265453706
EB	Flox	EB1	eb_CAACCAAAGCCTCATA-1	2	Mesoderm	0.303050597
EB	Flox	EB1	eb_CAACCAAAGCTGCCAC-1	4	Endoderm	0.474978456
EB	Flox	EB1	eb_CAACCAATCAAATGAG-1	2	Mesoderm	0.203839823
EB	Flox	EB1	eb_CAACCAATCGTGCAGC-1	1	Ectoderm	0
EB	Flox	EB1	eb_CAACCTCAGCACTCGC-1	2	Mesoderm	0.284556462
EB	Flox	EB1	eb_CAACCTCAGTGGATTA-1	1	Ectoderm	0
EB	Flox	EB1	eb_CAACCTCCACTCCCTA-1	2	Mesoderm	0.451758901
EB	Flox	EB1	eb_CAACCTCGTACGCGTC-1	4	Endoderm	0.53915334
EB	Flox	EB1	eb_CAACCTCGTAGTGGCA-1	5	Mesoderm	0.394226855
EB	Flox	EB1	eb_CAACGATGTATGAGCG-1	1	Ectoderm	0
EB	Flox	EB1	eb_CAACGATGTTGACTGT-1	1	Ectoderm	0
EB	Flox	EB1	eb_CAACGATTCCAAATGC-1	2	Mesoderm	0.319557561
EB	Flox	EB1	eb_CAACGGCCAATGACCT-1	4	Endoderm	0.484496224
EB	Flox	EB1	eb_CAACGGCGTCAGTTTG-1	1	Ectoderm	0
EB	Flox	EB1	eb_CAAGACTCACTGAGGA-1	2	Mesoderm	0.3350639
EB	Flox	EB1	eb_CAAGACTGTACATTGC-1	1	Ectoderm	0
EB	Flox	EB1	eb_CAAGACTTCCGTACGG-1	1	Ectoderm	0
EB	Flox	EB1	eb_CAAGACTTCTGTGCGG-1	4	Endoderm	0.518207456
EB	Flox	EB1	eb_CAAGAGGCACCCTGTT-1	6	Endoderm	0.334774444
EB	Flox	EB1	eb_CAAGAGGGTCGGCCTA-1	4	Endoderm	0.466552732
EB	Flox	EB1	eb_CAAGAGGGTCTCTCCA-1	7	Endoderm	0.145414892
EB	Flox	EB1	eb_CAAGAGGTCACACCCT-1	4	Endoderm	0.510451861
EB	Flox	EB1	eb_CAAGAGGTCGAATCCA-1	4	Endoderm	0.513751626
EB	Flox	EB1	eb_CAAGAGGTCGTTCCTG-1	4	Endoderm	0.477970883
EB	Flox	EB1	eb_CAAGAGGTCTCGTCAC-1	1	Ectoderm	0
EB	Flox	EB1	eb_CAAGAGGTCTTCCCAG-1	5	Mesoderm	0.389782424
EB	Flox	EB1	eb_CAAGCTAAGGATTTGA-1	7	Endoderm	0.150468875
EB	Flox	EB1	eb_CAAGCTAAGTAAACGT-1	1	Ectoderm	0
EB	Flox	EB1	eb_CAAGCTAAGTTCATGC-1	1	Ectoderm	0
EB	Flox	EB1	eb_CAAGCTACACGTATAC-1	4	Endoderm	0.574218477
EB	Flox	EB1	eb_CAAGCTACATTGTGCA-1	5	Mesoderm	0.284989515
EB	Flox	EB1	eb_CAAGCTAGTATTTCCT-1	2	Mesoderm	0.401220052
EB	Flox	EB1	eb_CAAGCTAGTTCTGACA-1	2	Mesoderm	0.425863677
EB	Flox	EB1	eb_CAAGCTATCAAGATAG-1	7	Endoderm	0.169190066
EB	Flox	EB1	eb_CAAGGGAAGTTGTCAC-1	6	Endoderm	0.316598143
EB	Flox	EB1	eb_CAAGGGACAGCATGCC-1	4	Endoderm	0.512377671
EB	Flox	EB1	eb_CAAGGGAGTACGATGG-1	2	Mesoderm	0.446858576
EB	Flox	EB1	eb_CAAGGGAGTCGTATGT-1	3	Mesoderm	0.073571641
EB	Flox	EB1	eb_CAAGGGAGTGTCTTAG-1	2	Mesoderm	0.375818061
EB	Flox	EB1	eb_CAAGGGAGTTACTCAG-1	2	Mesoderm	0.184388106
EB	Flox	EB1	eb_CAAGGGAGTTTAGACC-1	1	Ectoderm	0
EB	Flox	EB1	eb_CAAGGGATCAGCTGTA-1	1	Ectoderm	0
EB	Flox	EB1	eb_CAAGGGATCCCGGTAG-1	4	Endoderm	0.450415629
EB	Flox	EB1	eb_CAATACGCAGCACAGA-1	1	Ectoderm	0
EB	Flox	EB1	eb_CAATACGCATGGTGGA-1	2	Mesoderm	0.266566979
EB	Flox	EB1	eb_CAATACGGTGCAATAA-1	4	Endoderm	0.561294339
EB	Flox	EB1	eb_CAATACGGTGGTTCTA-1	1	Ectoderm	0
EB	Flox	EB1	eb_CAATACGTCCCGGTAG-1	3	Mesoderm	0.111156862
EB	Flox	EB1	eb_CAATACGTCCGCAACG-1	2	Mesoderm	0.372618264
EB	Flox	EB1	eb_CAATCGAAGGTCCCTG-1	3	Mesoderm	0.192380434
EB	Flox	EB1	eb_CAATCGACAATTGCGT-1	6	Endoderm	0.303798641
EB	Flox	EB1	eb_CAATCGACATAGGCGA-1	6	Endoderm	0.3172256
EB	Flox	EB1	eb_CAATCGACATTAGGAA-1	1	Ectoderm	0
EB	Flox	EB1	eb_CAATCGACATTGAAGA-1	2	Mesoderm	0.148956167
EB	Flox	EB1	eb_CAATCGAGTAACGGTG-1	1	Ectoderm	0
EB	Flox	EB1	eb_CAATCGAGTCCGGACT-1	8	Mesoderm	0.311670752
EB	Flox	EB1	eb_CAATCGAGTGCTCCGA-1	7	Endoderm	0.165657083
EB	Flox	EB1	eb_CAATCGATCGAGTTGT-1	4	Endoderm	0.518094168
EB	Flox	EB1	eb_CAATGACCAATCAGCT-1	3	Mesoderm	0.222054374
EB	Flox	EB1	eb_CAATGACCACCAACAT-1	5	Mesoderm	0.403066324
EB	Flox	EB1	eb_CAATGACGTACAGCGA-1	7	Endoderm	0.230053801
EB	Flox	EB1	eb_CAATGACGTTGGAGGT-1	4	Endoderm	0.511776567
EB	Flox	EB1	eb_CAATGACTCCCATTTA-1	1	Ectoderm	0
EB	Flox	EB1	eb_CAATTTCCATCCAACA-1	2	Mesoderm	0.356192106
EB	Flox	EB1	eb_CAATTTCCATTGGATC-1	3	Mesoderm	0.26083239
EB	Flox	EB1	eb_CAATTTCGTATTGACC-1	1	Ectoderm	0
EB	Flox	EB1	eb_CAATTTCTCGCTAGCG-1	1	Ectoderm	0
EB	Flox	EB1	eb_CAATTTCTCTAGCATG-1	1	Ectoderm	0
EB	Flox	EB1	eb_CACAACACACCCTAAA-1	1	Ectoderm	0
EB	Flox	EB1	eb_CACAACAGTAGCTAAA-1	1	Ectoderm	0
EB	Flox	EB1	eb_CACAACATCTTGATTC-1	1	Ectoderm	0
EB	Flox	EB1	eb_CACACAAAGATTAGTG-1	1	Ectoderm	0
EB	Flox	EB1	eb_CACACAACACCATTCC-1	8	Mesoderm	0.309273523
EB	Flox	EB1	eb_CACACAACAGACGATG-1	4	Endoderm	0.500727868
EB	Flox	EB1	eb_CACACAATCAGATTGC-1	2	Mesoderm	0.409151915
EB	Flox	EB1	eb_CACACAATCCATTCGC-1	2	Mesoderm	0.280154549
EB	Flox	EB1	eb_CACAGATAGCTCTATG-1	2	Mesoderm	0.405631002
EB	Flox	EB1	eb_CACAGATAGGTGGGTT-1	3	Mesoderm	0.246894318
EB	Flox	EB1	eb_CACAGATAGTGGACGT-1	4	Endoderm	0.479685319
EB	Flox	EB1	eb_CACAGATCACGTTCGG-1	4	Endoderm	0.469005702
EB	Flox	EB1	eb_CACAGATGTAGCTGAG-1	1	Ectoderm	0
EB	Flox	EB1	eb_CACAGATGTCCAGGTC-1	1	Ectoderm	0
EB	Flox	EB1	eb_CACAGATGTCCTGTTC-1	1	Ectoderm	0
EB	Flox	EB1	eb_CACAGATGTGAATAAC-1	1	Ectoderm	0
EB	Flox	EB1	eb_CACAGGCAGCAAGGAA-1	4	Endoderm	0.380981443
EB	Flox	EB1	eb_CACAGGCTCGCCAGAC-1	4	Endoderm	0.523461377
EB	Flox	EB1	eb_CACAGGCTCTCTCGAC-1	4	Endoderm	0.473785519
EB	Flox	EB1	eb_CACATGAAGGAAGTAG-1	4	Endoderm	0.541074806
EB	Flox	EB1	eb_CACATGACAAACACCT-1	1	Ectoderm	0
EB	Flox	EB1	eb_CACATGACAGCACGAA-1	1	Ectoderm	0
EB	Flox	EB1	eb_CACATGACAGCCTATA-1	7	Endoderm	0.186126781
EB	Flox	EB1	eb_CACATGAGTCATCAGT-1	6	Endoderm	0.282752615
EB	Flox	EB1	eb_CACATGAGTCGCTGCA-1	1	Ectoderm	0
EB	Flox	EB1	eb_CACCAAAGTATTGGCT-1	8	Mesoderm	0.267581824
EB	Flox	EB1	eb_CACCAAAGTCCCAAAT-1	1	Ectoderm	0
EB	Flox	EB1	eb_CACCAAATCAGTCAGT-1	2	Mesoderm	0.330891948
EB	Flox	EB1	eb_CACCGTTAGTCCTACA-1	1	Ectoderm	0
EB	Flox	EB1	eb_CACCGTTTCATGAGAA-1	2	Mesoderm	0.24710912
EB	Flox	EB1	eb_CACCGTTTCGGACGTC-1	1	Ectoderm	0
EB	Flox	EB1	eb_CACGAATAGTAAACTG-1	4	Endoderm	0.477005505
EB	Flox	EB1	eb_CACGAATTCGTCGACG-1	6	Endoderm	0.314300884
EB	Flox	EB1	eb_CACGAATTCTCTCGAC-1	1	Ectoderm	0
EB	Flox	EB1	eb_CACGGGTAGGGCTAAC-1	5	Mesoderm	0.316172135
EB	Flox	EB1	eb_CACGGGTGTGGAACCA-1	4	Endoderm	0.564018885
EB	Flox	EB1	eb_CACGGGTTCTTGGCTC-1	4	Endoderm	0.382928331
EB	Flox	EB1	eb_CACGTGGAGCTCGGCT-1	2	Mesoderm	0.339594295
EB	Flox	EB1	eb_CACGTGGAGTCTAGAA-1	5	Mesoderm	0.367220185
EB	Flox	EB1	eb_CACGTGGAGTCTGGTT-1	2	Mesoderm	0.242608232
EB	Flox	EB1	eb_CACGTGGCAAACGAGC-1	1	Ectoderm	0
EB	Flox	EB1	eb_CACGTTCAGACCATGG-1	4	Endoderm	0.488541653
EB	Flox	EB1	eb_CACGTTCAGGACAAGA-1	2	Mesoderm	0.328613576
EB	Flox	EB1	eb_CACGTTCAGGCATGCA-1	1	Ectoderm	0
EB	Flox	EB1	eb_CACGTTCAGGGAGTTC-1	2	Mesoderm	0.258038784
EB	Flox	EB1	eb_CACGTTCTCGTCAGAT-1	1	Ectoderm	0
EB	Flox	EB1	eb_CACGTTCTCTAGGAAA-1	1	Ectoderm	0
EB	Flox	EB1	eb_CACTAAGAGTGAGTTA-1	1	Ectoderm	0
EB	Flox	EB1	eb_CACTAAGCAGCGTACC-1	4	Endoderm	0.358344637
EB	Flox	EB1	eb_CACTAAGCATGATAGA-1	4	Endoderm	0.491439866
EB	Flox	EB1	eb_CACTAAGGTCCGGTGT-1	3	Mesoderm	0.172834378
EB	Flox	EB1	eb_CACTAAGGTGGGAGAG-1	1	Ectoderm	0
EB	Flox	EB1	eb_CACTAAGGTTATCCAG-1	1	Ectoderm	0
EB	Flox	EB1	eb_CACTAAGTCCCATACC-1	4	Endoderm	0.481851108
EB	Flox	EB1	eb_CACTGAAAGCCATGCC-1	4	Endoderm	0.493019825
EB	Flox	EB1	eb_CACTGAAAGGACTAAT-1	2	Mesoderm	0.281931294
EB	Flox	EB1	eb_CACTGAACAAGGGTCA-1	1	Ectoderm	0
EB	Flox	EB1	eb_CACTGAATCTGCATAG-1	2	Mesoderm	0.186108874
EB	Flox	EB1	eb_CACTGGGAGATAGCTA-1	2	Mesoderm	0.263601279
EB	Flox	EB1	eb_CACTGGGAGCTACGTT-1	2	Mesoderm	0.32638526
EB	Flox	EB1	eb_CACTGGGGTGACTAAA-1	1	Ectoderm	0
EB	Flox	EB1	eb_CACTGGGTCAAGAATG-1	5	Mesoderm	0.397970485
EB	Flox	EB1	eb_CACTGGGTCACCTGGG-1	6	Endoderm	0.306878708
EB	Flox	EB1	eb_CACTGGGTCACTACTT-1	1	Ectoderm	0
EB	Flox	EB1	eb_CACTGTCCAGACCTGC-1	2	Mesoderm	0.264931057
EB	Flox	EB1	eb_CACTGTCCAGAGTCAG-1	4	Endoderm	0.501051651
EB	Flox	EB1	eb_CACTGTCCAGGTTTAC-1	6	Endoderm	0.276301785
EB	Flox	EB1	eb_CACTGTCGTTGCTCGG-1	5	Mesoderm	0.347602323
EB	Flox	EB1	eb_CACTTCGCAGCCGTCA-1	1	Ectoderm	0
EB	Flox	EB1	eb_CACTTCGCAGGGTCTC-1	2	Mesoderm	0.2420698
EB	Flox	EB1	eb_CACTTCGGTAGAGGAA-1	4	Endoderm	0.485590482
EB	Flox	EB1	eb_CACTTCGTCGCAATTG-1	7	Endoderm	0.189812408
EB	Flox	EB1	eb_CAGAGCCAGAGAGTGA-1	1	Ectoderm	0
EB	Flox	EB1	eb_CAGAGCCAGTCCTGCG-1	2	Mesoderm	0.448443774
EB	Flox	EB1	eb_CAGAGCCCATTCCTCG-1	1	Ectoderm	0
EB	Flox	EB1	eb_CAGAGCCCATTGTCGA-1	3	Mesoderm	0.313175334
EB	Flox	EB1	eb_CAGAGCCTCATTTCCA-1	1	Ectoderm	0
EB	Flox	EB1	eb_CAGATACAGGCGAACT-1	1	Ectoderm	0
EB	Flox	EB1	eb_CAGATACAGTGCACCC-1	2	Mesoderm	0.15385982
EB	Flox	EB1	eb_CAGATACAGTGCGTCC-1	3	Mesoderm	0.167416729
EB	Flox	EB1	eb_CAGATACCAATATCCG-1	1	Ectoderm	0
EB	Flox	EB1	eb_CAGATACCAGCACCCA-1	4	Endoderm	0.390782223
EB	Flox	EB1	eb_CAGATCAAGAGGATCC-1	6	Endoderm	0.322844132
EB	Flox	EB1	eb_CAGATCAGTCAGGTAG-1	1	Ectoderm	0
EB	Flox	EB1	eb_CAGATCAGTCTCAGGC-1	4	Endoderm	0.476406085
EB	Flox	EB1	eb_CAGATCAGTGGTTTAC-1	1	Ectoderm	0
EB	Flox	EB1	eb_CAGATCATCGTCCTCA-1	2	Mesoderm	0.43587665
EB	Flox	EB1	eb_CAGATCATCTATTCGT-1	8	Mesoderm	0.346715961
EB	Flox	EB1	eb_CAGATTGAGCCAGAGT-1	4	Endoderm	0.563882044
EB	Flox	EB1	eb_CAGATTGAGCGCCTTG-1	8	Mesoderm	0.151672989
EB	Flox	EB1	eb_CAGATTGCACCTGAAT-1	1	Ectoderm	0
EB	Flox	EB1	eb_CAGATTGGTCCCTGTT-1	3	Mesoderm	0.166800585
EB	Flox	EB1	eb_CAGATTGGTCGGAACA-1	3	Mesoderm	0.116262392
EB	Flox	EB1	eb_CAGATTGTCTATCCAT-1	1	Ectoderm	0
EB	Flox	EB1	eb_CAGCAATAGCCGAATG-1	5	Mesoderm	0.406937854
EB	Flox	EB1	eb_CAGCAATCACAAAGTA-1	1	Ectoderm	0
EB	Flox	EB1	eb_CAGCAATCACAGCGCT-1	2	Mesoderm	0.446133829
EB	Flox	EB1	eb_CAGCAATCAGGCTATT-1	1	Ectoderm	0
EB	Flox	EB1	eb_CAGCAATCAGGTGTGA-1	5	Mesoderm	0.359904085
EB	Flox	EB1	eb_CAGCAATGTGTCTCCT-1	2	Mesoderm	0.351180506
EB	Flox	EB1	eb_CAGCAATTCGAAGCAG-1	1	Ectoderm	0
EB	Flox	EB1	eb_CAGCACGAGGTAGCCA-1	4	Endoderm	0.50786614
EB	Flox	EB1	eb_CAGCACGCAACACAAA-1	1	Ectoderm	0
EB	Flox	EB1	eb_CAGCACGGTTTATGCG-1	7	Endoderm	0.15184958
EB	Flox	EB1	eb_CAGCAGCAGTAAACAC-1	7	Endoderm	0.16071825
EB	Flox	EB1	eb_CAGCCAGAGCATGGGT-1	1	Ectoderm	0
EB	Flox	EB1	eb_CAGCCAGAGTAACCGG-1	3	Mesoderm	0.118842164
EB	Flox	EB1	eb_CAGCCAGCAATCTAGC-1	6	Endoderm	0.296205213
EB	Flox	EB1	eb_CAGCCAGCAGACTGCC-1	2	Mesoderm	0.374444508
EB	Flox	EB1	eb_CAGCGTGAGGAGACCT-1	4	Endoderm	0.482759342
EB	Flox	EB1	eb_CAGCGTGAGGCTGGAT-1	2	Mesoderm	0.281995458
EB	Flox	EB1	eb_CAGCGTGTCCGTAGGC-1	2	Mesoderm	0.270102238
EB	Flox	EB1	eb_CAGGCCAAGCCGCTTG-1	1	Ectoderm	0
EB	Flox	EB1	eb_CAGGCCAAGTGTTCAC-1	1	Ectoderm	0
EB	Flox	EB1	eb_CAGGCCACAAGAGAGA-1	5	Mesoderm	0.352671848
EB	Flox	EB1	eb_CAGGCCAGTGAATGAT-1	1	Ectoderm	0
EB	Flox	EB1	eb_CAGGGCTAGTAGCAAT-1	4	Endoderm	0.50627721
EB	Flox	EB1	eb_CAGGGCTCAGGCCCTA-1	1	Ectoderm	0
EB	Flox	EB1	eb_CAGGGCTTCATGCAGT-1	6	Endoderm	0.307729321
EB	Flox	EB1	eb_CAGGGCTTCGAGAGCA-1	1	Ectoderm	0
EB	Flox	EB1	eb_CAGGTATAGGAATCGC-1	1	Ectoderm	0
EB	Flox	EB1	eb_CAGGTATAGTATGGAT-1	1	Ectoderm	0
EB	Flox	EB1	eb_CAGGTATCAATGAAAC-1	5	Mesoderm	0.37512846
EB	Flox	EB1	eb_CAGGTATCAGCGCGTT-1	8	Mesoderm	0.210206108
EB	Flox	EB1	eb_CAGTGCGGTAAGGCCA-1	4	Endoderm	0.504967063
EB	Flox	EB1	eb_CAGTGCGGTGCACAAG-1	1	Ectoderm	0
EB	Flox	EB1	eb_CAGTGCGTCTCGGCTT-1	4	Endoderm	0.556315058
EB	Flox	EB1	eb_CAGTGCGTCTTCGGAA-1	3	Mesoderm	0.241286959
EB	Flox	EB1	eb_CAGTTAGAGGTCGCCT-1	5	Mesoderm	0.418692313
EB	Flox	EB1	eb_CAGTTCCAGAGGTATT-1	4	Endoderm	0.436779139
EB	Flox	EB1	eb_CAGTTCCAGCTGTCCG-1	2	Mesoderm	0.184097032
EB	Flox	EB1	eb_CAGTTCCAGGACACTG-1	2	Mesoderm	0.179013199
EB	Flox	EB1	eb_CAGTTCCCAGCTCATA-1	4	Endoderm	0.521613073
EB	Flox	EB1	eb_CAGTTCCCAGGGAGAG-1	1	Ectoderm	0
EB	Flox	EB1	eb_CAGTTCCGTAAGTCAA-1	2	Mesoderm	0.223976738
EB	Flox	EB1	eb_CAGTTCCGTGTGGTCC-1	4	Endoderm	0.552273561
EB	Flox	EB1	eb_CAGTTCCGTTGGGTTT-1	2	Mesoderm	0.210298058
EB	Flox	EB1	eb_CAGTTCCTCTACCCAC-1	2	Mesoderm	0.142340744
EB	Flox	EB1	eb_CATAAGCAGCGTTGTT-1	2	Mesoderm	0.397771232
EB	Flox	EB1	eb_CATAAGCAGGCGAACT-1	1	Ectoderm	0
EB	Flox	EB1	eb_CATAAGCAGGGCAGAG-1	5	Mesoderm	0.373096966
EB	Flox	EB1	eb_CATAAGCCAGGTGAGT-1	4	Endoderm	0.476597562
EB	Flox	EB1	eb_CATAAGCGTAAGACCG-1	5	Mesoderm	0.376293289
EB	Flox	EB1	eb_CATAAGCTCGAAGAAT-1	4	Endoderm	0.556563371
EB	Flox	EB1	eb_CATAAGCTCGGTCAGC-1	2	Mesoderm	0.459881317
EB	Flox	EB1	eb_CATACAGAGCCTGCCA-1	2	Mesoderm	0.254521487
EB	Flox	EB1	eb_CATACAGAGGCATCTT-1	4	Endoderm	0.545075683
EB	Flox	EB1	eb_CATACAGCATCTATCT-1	2	Mesoderm	0.308688474
EB	Flox	EB1	eb_CATACCCGTGGCACTC-1	1	Ectoderm	0
EB	Flox	EB1	eb_CATACCCTCACGGTCG-1	5	Mesoderm	0.354815546
EB	Flox	EB1	eb_CATACTTAGATGTAGT-1	2	Mesoderm	0.3296416
EB	Flox	EB1	eb_CATACTTAGATTAGAC-1	5	Mesoderm	0.404746254
EB	Flox	EB1	eb_CATACTTAGATTAGCA-1	2	Mesoderm	0.237474915
EB	Flox	EB1	eb_CATACTTAGCTACTAC-1	4	Endoderm	0.506621579
EB	Flox	EB1	eb_CATACTTAGTGCAAAT-1	6	Endoderm	0.280117899
EB	Flox	EB1	eb_CATACTTCATGAAGGC-1	3	Mesoderm	0.185659368
EB	Flox	EB1	eb_CATAGACAGCCAAGGT-1	3	Mesoderm	0.329878864
EB	Flox	EB1	eb_CATAGACCATTCCTCG-1	6	Endoderm	0.304680085
EB	Flox	EB1	eb_CATAGACGTACGAGTG-1	6	Endoderm	0.284640432
EB	Flox	EB1	eb_CATCAAGCAATGTTGC-1	4	Endoderm	0.470664166
EB	Flox	EB1	eb_CATCAAGGTAACATAG-1	1	Ectoderm	0
EB	Flox	EB1	eb_CATCAAGGTAGGTGCA-1	4	Endoderm	0.57903643
EB	Flox	EB1	eb_CATCAAGGTGCCGGTT-1	6	Endoderm	0.316852145
EB	Flox	EB1	eb_CATCAAGTCAGTGATC-1	2	Mesoderm	0.220939638
EB	Flox	EB1	eb_CATCAAGTCGAGAACG-1	4	Endoderm	0.572801781
EB	Flox	EB1	eb_CATCCACCAAGACAAT-1	2	Mesoderm	0.228445174
EB	Flox	EB1	eb_CATCCACGTAGATCGG-1	4	Endoderm	0.379608396
EB	Flox	EB1	eb_CATCCCAAGCACTCCG-1	1	Ectoderm	0
EB	Flox	EB1	eb_CATCCCACACAGCATT-1	4	Endoderm	0.560517652
EB	Flox	EB1	eb_CATCCGTCACTTGGGC-1	1	Ectoderm	0
EB	Flox	EB1	eb_CATCCGTCAGAGTTCT-1	3	Mesoderm	0.258091356
EB	Flox	EB1	eb_CATCCGTCATGACGTT-1	1	Ectoderm	0
EB	Flox	EB1	eb_CATCCGTCATTAGGAA-1	8	Mesoderm	0.290494274
EB	Flox	EB1	eb_CATCCGTGTACACGTT-1	4	Endoderm	0.527239394
EB	Flox	EB1	eb_CATCCGTGTTGTTGCA-1	2	Mesoderm	0.285197688
EB	Flox	EB1	eb_CATCGCTCACCACATA-1	4	Endoderm	0.470987177
EB	Flox	EB1	eb_CATCGCTGTGCCTTCT-1	2	Mesoderm	0.331918577
EB	Flox	EB1	eb_CATCGCTGTGGCGCTT-1	6	Endoderm	0.106536687
EB	Flox	EB1	eb_CATCGCTTCCCGAGTG-1	2	Mesoderm	0.288616925
EB	Flox	EB1	eb_CATCGCTTCTAAGGAA-1	1	Ectoderm	0
EB	Flox	EB1	eb_CATCGGGGTCTGTTAG-1	1	Ectoderm	0
EB	Flox	EB1	eb_CATCGTCCAGAACGCA-1	2	Mesoderm	0.252919515
EB	Flox	EB1	eb_CATCGTCTCGTTGTAG-1	2	Mesoderm	0.338200862
EB	Flox	EB1	eb_CATCGTCTCTTCCTAA-1	5	Mesoderm	0.395074238
EB	Flox	EB1	eb_CATGAGTAGGTCACCC-1	1	Ectoderm	0
EB	Flox	EB1	eb_CATGAGTCATTGTGCA-1	1	Ectoderm	0
EB	Flox	EB1	eb_CATGCAAAGTCTAACC-1	4	Endoderm	0.483180782
EB	Flox	EB1	eb_CATGCAACAGCGCGTT-1	1	Ectoderm	0
EB	Flox	EB1	eb_CATGCAACATGGCGCT-1	6	Endoderm	0.318236052
EB	Flox	EB1	eb_CATGCAATCGACCATA-1	2	Mesoderm	0.29922954
EB	Flox	EB1	eb_CATGCCTCAGTCGCAC-1	5	Mesoderm	0.399813107
EB	Flox	EB1	eb_CATGCCTGTTCTCGTC-1	5	Mesoderm	0.349778981
EB	Flox	EB1	eb_CATGCCTTCAGGGATG-1	4	Endoderm	0.524806909
EB	Flox	EB1	eb_CATGCCTTCCAGTGTA-1	6	Endoderm	0.309679999
EB	Flox	EB1	eb_CATGCCTTCTATCCAT-1	1	Ectoderm	0
EB	Flox	EB1	eb_CATGCCTTCTTACCAT-1	1	Ectoderm	0
EB	Flox	EB1	eb_CATGCGGAGAGTCCGA-1	2	Mesoderm	0.247279763
EB	Flox	EB1	eb_CATGCGGAGAGTTGAT-1	7	Endoderm	0.159977879
EB	Flox	EB1	eb_CATGCGGCAGTCTGGC-1	2	Mesoderm	0.416268459
EB	Flox	EB1	eb_CATGCGGCATCCGTTC-1	4	Endoderm	0.514896173
EB	Flox	EB1	eb_CATGCGGGTATCTCTT-1	2	Mesoderm	0.289571943
EB	Flox	EB1	eb_CATGCGGGTATGGAAT-1	1	Ectoderm	0
EB	Flox	EB1	eb_CATGCGGGTCGTGGTC-1	5	Mesoderm	0.406705394
EB	Flox	EB1	eb_CATGCGGTCAACACCA-1	7	Endoderm	0.194717722
EB	Flox	EB1	eb_CATGCGGTCTACACAG-1	3	Mesoderm	0.217458766
EB	Flox	EB1	eb_CATGCTCCAGTTTCGA-1	4	Endoderm	0.528957697
EB	Flox	EB1	eb_CATGCTCTCGCTGATA-1	1	Ectoderm	0
EB	Flox	EB1	eb_CATGGATAGACGGAAA-1	4	Endoderm	0.499871686
EB	Flox	EB1	eb_CATGGATAGACTTAAG-1	4	Endoderm	0.511743925
EB	Flox	EB1	eb_CATGGATGTATTTCGG-1	4	Endoderm	0.533435264
EB	Flox	EB1	eb_CATGGATTCGTGGAAG-1	4	Endoderm	0.54237477
EB	Flox	EB1	eb_CATGGTAAGAGTCTTC-1	2	Mesoderm	0.316787327
EB	Flox	EB1	eb_CATGGTAAGATGTAGT-1	4	Endoderm	0.387661623
EB	Flox	EB1	eb_CATGGTACAATTGCCA-1	2	Mesoderm	0.201723576
EB	Flox	EB1	eb_CATGGTACAGCTTTCC-1	1	Ectoderm	0
EB	Flox	EB1	eb_CATGGTAGTACGGCAA-1	1	Ectoderm	0
EB	Flox	EB1	eb_CATGGTAGTACGTTCA-1	4	Endoderm	0.517493121
EB	Flox	EB1	eb_CATGGTAGTTCTGACA-1	1	Ectoderm	0
EB	Flox	EB1	eb_CATGGTATCACCTCAC-1	4	Endoderm	0.507001947
EB	Flox	EB1	eb_CATGGTATCTATCGCC-1	3	Mesoderm	0.179711724
EB	Flox	EB1	eb_CATTCATAGAAGGCTC-1	1	Ectoderm	0
EB	Flox	EB1	eb_CATTCATAGAGAACCC-1	4	Endoderm	0.484707077
EB	Flox	EB1	eb_CATTCATAGCTGACTT-1	1	Ectoderm	0
EB	Flox	EB1	eb_CATTCATCAGAAATCA-1	4	Endoderm	0.411208366
EB	Flox	EB1	eb_CATTCATGTACTGCGC-1	4	Endoderm	0.53447525
EB	Flox	EB1	eb_CATTCATGTATGGGAC-1	2	Mesoderm	0.272485114
EB	Flox	EB1	eb_CATTCATGTTCCCAAA-1	1	Ectoderm	0
EB	Flox	EB1	eb_CATTCATTCCATGCAA-1	4	Endoderm	0.536392453
EB	Flox	EB1	eb_CATTCATTCGGATAAA-1	2	Mesoderm	0.257602877
EB	Flox	EB1	eb_CATTCATTCGTGAGAG-1	4	Endoderm	0.527816925
EB	Flox	EB1	eb_CATTCCGAGGTTTGAA-1	5	Mesoderm	0.386012963
EB	Flox	EB1	eb_CATTCCGGTATCACGT-1	5	Mesoderm	0.362557297
EB	Flox	EB1	eb_CATTCCGGTTAACAGA-1	1	Ectoderm	0
EB	Flox	EB1	eb_CATTCCGGTTTGAAAG-1	2	Mesoderm	0.272269889
EB	Flox	EB1	eb_CATTCCGTCAGAACCT-1	2	Mesoderm	0.318682192
EB	Flox	EB1	eb_CATTCTACAATCGTCA-1	5	Mesoderm	0.343786221
EB	Flox	EB1	eb_CATTCTAGTACACTCA-1	3	Mesoderm	0.275078797
EB	Flox	EB1	eb_CATTGAGGTAGAATGT-1	1	Ectoderm	0
EB	Flox	EB1	eb_CATTGAGGTCAAAGCG-1	4	Endoderm	0.495946653
EB	Flox	EB1	eb_CATTGCCCAATAGTCC-1	1	Ectoderm	0
EB	Flox	EB1	eb_CATTGCCGTCATGGCC-1	2	Mesoderm	0.395894841
EB	Flox	EB1	eb_CATTGCCGTTTCGGCG-1	2	Mesoderm	0.332630647
EB	Flox	EB1	eb_CATTGCCGTTTCGTGA-1	4	Endoderm	0.550562817
EB	Flox	EB1	eb_CATTGCCTCCAGCTCT-1	1	Ectoderm	0
EB	Flox	EB1	eb_CATTGCCTCTAGACAC-1	4	Endoderm	0.506394676
EB	Flox	EB1	eb_CATTGTTAGACTAGAT-1	1	Ectoderm	0
EB	Flox	EB1	eb_CATTGTTCAGAAGCTG-1	1	Ectoderm	0
EB	Flox	EB1	eb_CATTGTTGTTCAAACC-1	4	Endoderm	0.2187246
EB	Flox	EB1	eb_CATTGTTTCGAAACAA-1	2	Mesoderm	0.287162682
EB	Flox	EB1	eb_CATTTCAAGCAATTAG-1	1	Ectoderm	0
EB	Flox	EB1	eb_CATTTCAAGGACTTCT-1	4	Endoderm	0.553048566
EB	Flox	EB1	eb_CATTTCAAGGTAGCCA-1	4	Endoderm	0.525135748
EB	Flox	EB1	eb_CATTTCACAATCTCTT-1	7	Endoderm	0.176464003
EB	Flox	EB1	eb_CATTTCACAGACGATG-1	4	Endoderm	0.476829286
EB	Flox	EB1	eb_CATTTCAGTCTTACAG-1	4	Endoderm	0.577844018
EB	Flox	EB1	eb_CATTTCAGTTCCGCGA-1	2	Mesoderm	0.224349551
EB	Flox	EB1	eb_CATTTCATCCGATTAG-1	4	Endoderm	0.561502187
EB	Flox	EB1	eb_CATTTCATCCTACAAG-1	7	Endoderm	0.371232148
EB	Flox	EB1	eb_CATTTCATCGCAGATT-1	4	Endoderm	0.52802793
EB	Flox	EB1	eb_CCAAGCGAGCTCCATA-1	4	Endoderm	0.49430886
EB	Flox	EB1	eb_CCAAGCGGTCTTCATT-1	2	Mesoderm	0.323251419
EB	Flox	EB1	eb_CCAAGCGTCCTACACC-1	4	Endoderm	0.488949043
EB	Flox	EB1	eb_CCAATGAAGCCATTTG-1	1	Ectoderm	0
EB	Flox	EB1	eb_CCAATGAAGGGTGGGA-1	2	Mesoderm	0.452016824
EB	Flox	EB1	eb_CCAATGAAGTAGCCAG-1	1	Ectoderm	0
EB	Flox	EB1	eb_CCAATGACAACAAAGT-1	1	Ectoderm	0
EB	Flox	EB1	eb_CCAATGACAATGACCT-1	1	Ectoderm	0
EB	Flox	EB1	eb_CCAATGACATTGAGGG-1	4	Endoderm	0.575611626
EB	Flox	EB1	eb_CCAATGAGTGACTGAG-1	5	Mesoderm	0.333729298
EB	Flox	EB1	eb_CCAATTTAGCGTACAG-1	2	Mesoderm	0.331535168
EB	Flox	EB1	eb_CCACAAAAGTAGACCG-1	1	Ectoderm	0
EB	Flox	EB1	eb_CCACAAACAACGGGTA-1	4	Endoderm	0.489630089
EB	Flox	EB1	eb_CCACAAACAGGTCCGT-1	2	Mesoderm	0.286581096
EB	Flox	EB1	eb_CCACAAACAGTGCCTG-1	4	Endoderm	0.309581509
EB	Flox	EB1	eb_CCACAAACATCAGTGT-1	4	Endoderm	0.513320029
EB	Flox	EB1	eb_CCACAAAGTACGTTCA-1	5	Mesoderm	0.358957866
EB	Flox	EB1	eb_CCACAAAGTAGGAAAG-1	4	Endoderm	0.479927718
EB	Flox	EB1	eb_CCACAAATCCGCATAA-1	1	Ectoderm	0
EB	Flox	EB1	eb_CCACACTCATGGGCAA-1	1	Ectoderm	0
EB	Flox	EB1	eb_CCACACTGTAGCACGA-1	4	Endoderm	0.543614138
EB	Flox	EB1	eb_CCACACTGTTATAGAG-1	2	Mesoderm	0.257804869
EB	Flox	EB1	eb_CCACACTGTTATTCCT-1	1	Ectoderm	0
EB	Flox	EB1	eb_CCACCATAGCAGTCTT-1	2	Mesoderm	0.424291751
EB	Flox	EB1	eb_CCACCATGTCGCTCGA-1	4	Endoderm	0.405336412
EB	Flox	EB1	eb_CCACGAGAGATCGACG-1	1	Ectoderm	0
EB	Flox	EB1	eb_CCACGAGAGCCGATTT-1	5	Mesoderm	0.394363573
EB	Flox	EB1	eb_CCACGAGAGTTACGGG-1	4	Endoderm	0.560296462
EB	Flox	EB1	eb_CCACGAGAGTTTCTTC-1	2	Mesoderm	0.352605199
EB	Flox	EB1	eb_CCACGAGCACTAACGT-1	5	Mesoderm	0.440160592
EB	Flox	EB1	eb_CCACGAGGTTGTGGAG-1	4	Endoderm	0.529765151
EB	Flox	EB1	eb_CCACGAGTCACCGACG-1	2	Mesoderm	0.165702059
EB	Flox	EB1	eb_CCACGAGTCTTAATCC-1	3	Mesoderm	0.223298916
EB	Flox	EB1	eb_CCACGTTCATGGCTGC-1	3	Mesoderm	0.256394283
EB	Flox	EB1	eb_CCACGTTGTGGGAGAG-1	2	Mesoderm	0.178058132
EB	Flox	EB1	eb_CCACGTTTCCATTCAT-1	2	Mesoderm	0.270692727
EB	Flox	EB1	eb_CCACTTGAGCTGACTT-1	1	Ectoderm	0
EB	Flox	EB1	eb_CCACTTGCAATACAGA-1	1	Ectoderm	0
EB	Flox	EB1	eb_CCACTTGGTAGGCAGT-1	1	Ectoderm	0
EB	Flox	EB1	eb_CCACTTGGTGGCTCTG-1	2	Mesoderm	0.286261627
EB	Flox	EB1	eb_CCACTTGTCGTTTACT-1	1	Ectoderm	0
EB	Flox	EB1	eb_CCATAAGCACTTCATT-1	1	Ectoderm	0
EB	Flox	EB1	eb_CCATAAGGTAGCTAAA-1	2	Mesoderm	0.237368411
EB	Flox	EB1	eb_CCATCACAGAGGTATT-1	6	Endoderm	0.303893043
EB	Flox	EB1	eb_CCATCACAGGCAGCTA-1	8	Mesoderm	0.255309403
EB	Flox	EB1	eb_CCATCACCAGTTACCA-1	2	Mesoderm	0.26834806
EB	Flox	EB1	eb_CCATCACGTTCTCTAT-1	4	Endoderm	0.541269401
EB	Flox	EB1	eb_CCATCACGTTGCACGC-1	7	Endoderm	0.18620698
EB	Flox	EB1	eb_CCATCACTCTGGGAGA-1	1	Ectoderm	0
EB	Flox	EB1	eb_CCCAACTAGGCATCGA-1	1	Ectoderm	0
EB	Flox	EB1	eb_CCCAACTCATCATTGG-1	3	Mesoderm	0.227075305
EB	Flox	EB1	eb_CCCAACTGTCGAGTTT-1	4	Endoderm	0.526711155
EB	Flox	EB1	eb_CCCAACTTCCGCAAAT-1	2	Mesoderm	0.416426557
EB	Flox	EB1	eb_CCCATTGCAAGCAATA-1	6	Endoderm	0.318409045
EB	Flox	EB1	eb_CCCATTGGTCCGGATC-1	2	Mesoderm	0.298445654
EB	Flox	EB1	eb_CCCGAAGAGATTGACA-1	2	Mesoderm	0.289694771
EB	Flox	EB1	eb_CCCGAAGAGTGTTCAC-1	1	Ectoderm	0
EB	Flox	EB1	eb_CCCGGAAAGTGGTTCT-1	1	Ectoderm	0
EB	Flox	EB1	eb_CCCGGAAGTTACCCAA-1	4	Endoderm	0.494529423
EB	Flox	EB1	eb_CCCGGAATCGAGGCAA-1	1	Ectoderm	0
EB	Flox	EB1	eb_CCCTAACCAAAGAGTT-1	2	Mesoderm	0.207384245
EB	Flox	EB1	eb_CCCTAACCAGGCACTC-1	4	Endoderm	0.527490892
EB	Flox	EB1	eb_CCCTAACCATGTTTGG-1	1	Ectoderm	0
EB	Flox	EB1	eb_CCCTAACTCACTTGTT-1	6	Endoderm	0.319012493
EB	Flox	EB1	eb_CCCTCAAAGAGAAGGT-1	2	Mesoderm	0.277963824
EB	Flox	EB1	eb_CCCTCAACAGAGGGTT-1	6	Endoderm	0.299875785
EB	Flox	EB1	eb_CCCTCAACAGAGGTTG-1	2	Mesoderm	0.227287143
EB	Flox	EB1	eb_CCCTCAAGTAGACAAT-1	3	Mesoderm	0.172009935
EB	Flox	EB1	eb_CCCTCTCAGGAGATAG-1	4	Endoderm	0.570604954
EB	Flox	EB1	eb_CCCTCTCAGGCTTAAA-1	3	Mesoderm	0.175615726
EB	Flox	EB1	eb_CCCTCTCCAATTGAAG-1	4	Endoderm	0.489739314
EB	Flox	EB1	eb_CCCTCTCCACGCCAGT-1	4	Endoderm	0.557925381
EB	Flox	EB1	eb_CCCTCTCCAGAATTCC-1	1	Ectoderm	0
EB	Flox	EB1	eb_CCCTCTCCAGCTACCG-1	1	Ectoderm	0
EB	Flox	EB1	eb_CCCTCTCCAGGCACAA-1	4	Endoderm	0.462469382
EB	Flox	EB1	eb_CCCTCTCCATGGTGGA-1	4	Endoderm	0.543830444
EB	Flox	EB1	eb_CCCTGATAGGTAGCCA-1	1	Ectoderm	0
EB	Flox	EB1	eb_CCCTGATCAGCGTTGC-1	4	Endoderm	0.569894809
EB	Flox	EB1	eb_CCCTGATTCATGTCTT-1	1	Ectoderm	0
EB	Flox	EB1	eb_CCCTGATTCTGTTGGA-1	3	Mesoderm	0.165701177
EB	Flox	EB1	eb_CCCTTAGAGCGTCTCG-1	1	Ectoderm	0
EB	Flox	EB1	eb_CCCTTAGAGTAGTCTC-1	1	Ectoderm	0
EB	Flox	EB1	eb_CCCTTAGCAAGTCCAT-1	3	Mesoderm	0.101611921
EB	Flox	EB1	eb_CCCTTAGCAGTACTAC-1	2	Mesoderm	0.402876568
EB	Flox	EB1	eb_CCGAACGCATCCCACT-1	3	Mesoderm	0.226676233
EB	Flox	EB1	eb_CCGAACGGTAGTATAG-1	6	Endoderm	0.274311354
EB	Flox	EB1	eb_CCGAACGGTTACGGAG-1	1	Ectoderm	0
EB	Flox	EB1	eb_CCGAACGGTTCTAACG-1	4	Endoderm	0.516541916
EB	Flox	EB1	eb_CCGATCTCACGTGAGA-1	1	Ectoderm	0
EB	Flox	EB1	eb_CCGATCTGTAGAGCTG-1	4	Endoderm	0.486072565
EB	Flox	EB1	eb_CCGATCTGTGCGTTTA-1	1	Ectoderm	0
EB	Flox	EB1	eb_CCGATCTGTGTCCGTG-1	1	Ectoderm	0
EB	Flox	EB1	eb_CCGATCTGTTGTTGAC-1	1	Ectoderm	0
EB	Flox	EB1	eb_CCGATCTTCGTAGGGA-1	2	Mesoderm	0.20683295
EB	Flox	EB1	eb_CCGATGGAGTGCCAGA-1	1	Ectoderm	0
EB	Flox	EB1	eb_CCGATGGAGTTGTACC-1	1	Ectoderm	0
EB	Flox	EB1	eb_CCGATGGCAAGGTACG-1	1	Ectoderm	0
EB	Flox	EB1	eb_CCGATGGCAGCTATAC-1	3	Mesoderm	0.130724081
EB	Flox	EB1	eb_CCGATGGGTACATACC-1	1	Ectoderm	0
EB	Flox	EB1	eb_CCGATGGGTCGCACGT-1	4	Endoderm	0.527991964
EB	Flox	EB1	eb_CCGATGGTCACTCGAA-1	4	Endoderm	0.522614143
EB	Flox	EB1	eb_CCGCAAGAGACTCATC-1	5	Mesoderm	0.39658136
EB	Flox	EB1	eb_CCGCAAGAGCCGCTTG-1	1	Ectoderm	0
EB	Flox	EB1	eb_CCGCAAGCAAGCCTGC-1	2	Mesoderm	0.291403602
EB	Flox	EB1	eb_CCGCAAGCACTTGGGC-1	1	Ectoderm	0
EB	Flox	EB1	eb_CCGCAAGGTATCCCTC-1	7	Endoderm	0.156265996
EB	Flox	EB1	eb_CCGCAAGGTCGGCACT-1	5	Mesoderm	0.394429455
EB	Flox	EB1	eb_CCGCAAGTCCTGTAGA-1	2	Mesoderm	0.2678994
EB	Flox	EB1	eb_CCGCAAGTCGTGTCAA-1	1	Ectoderm	0
EB	Flox	EB1	eb_CCGGACAAGAGCCATG-1	5	Mesoderm	0.312915306
EB	Flox	EB1	eb_CCGGACAAGAGGGTCT-1	1	Ectoderm	0
EB	Flox	EB1	eb_CCGGACACACCGTCGA-1	2	Mesoderm	0.170564769
EB	Flox	EB1	eb_CCGGACACACGCTGTG-1	1	Ectoderm	0
EB	Flox	EB1	eb_CCGGACATCTAGAGCT-1	7	Endoderm	0.104068652
EB	Flox	EB1	eb_CCGGGTAAGGTAAGAG-1	1	Ectoderm	0
EB	Flox	EB1	eb_CCGGGTACACTTGGGC-1	1	Ectoderm	0
EB	Flox	EB1	eb_CCGGGTACATCCAACA-1	4	Endoderm	0.509900324
EB	Flox	EB1	eb_CCGGGTACATCGAAGG-1	3	Mesoderm	0.170732837
EB	Flox	EB1	eb_CCGGGTAGTCTCACAA-1	1	Ectoderm	0
EB	Flox	EB1	eb_CCGGGTAGTGAGTCAG-1	1	Ectoderm	0
EB	Flox	EB1	eb_CCGGGTATCCGTCAAA-1	3	Mesoderm	0.130262656
EB	Flox	EB1	eb_CCGGTAGGTAAGATCA-1	2	Mesoderm	0.11276971
EB	Flox	EB1	eb_CCGGTAGGTTTGGAAA-1	4	Endoderm	0.505696776
EB	Flox	EB1	eb_CCGGTAGTCGCAAGAG-1	5	Mesoderm	0.344597627
EB	Flox	EB1	eb_CCGGTGAAGTTTGTCG-1	2	Mesoderm	0.329608834
EB	Flox	EB1	eb_CCGGTGAGTTTGGCTA-1	4	Endoderm	0.50966908
EB	Flox	EB1	eb_CCGGTGATCAGGAAAT-1	3	Mesoderm	0.132094953
EB	Flox	EB1	eb_CCGTAGGAGAGCTGAC-1	1	Ectoderm	0
EB	Flox	EB1	eb_CCGTAGGAGTATGATG-1	1	Ectoderm	0
EB	Flox	EB1	eb_CCGTAGGCATGAAAGT-1	4	Endoderm	0.51618009
EB	Flox	EB1	eb_CCGTGAGCACTGCATA-1	1	Ectoderm	0
EB	Flox	EB1	eb_CCGTGAGGTGTTTCTT-1	3	Mesoderm	0.282649515
EB	Flox	EB1	eb_CCGTGAGTCCGTGTCT-1	4	Endoderm	0.55636091
EB	Flox	EB1	eb_CCGTGAGTCTAACGCA-1	1	Ectoderm	0
EB	Flox	EB1	eb_CCGTTCACACAGAAGC-1	1	Ectoderm	0
EB	Flox	EB1	eb_CCGTTCAGTTCTATCT-1	1	Ectoderm	0
EB	Flox	EB1	eb_CCTAAGACAGTAGAAT-1	4	Endoderm	0.546161185
EB	Flox	EB1	eb_CCTAAGACAGTTGCGC-1	4	Endoderm	0.497082166
EB	Flox	EB1	eb_CCTAAGATCATAGGCT-1	1	Ectoderm	0
EB	Flox	EB1	eb_CCTAAGATCTAAGCGT-1	8	Mesoderm	0.132222566
EB	Flox	EB1	eb_CCTAAGATCTAGACAC-1	2	Mesoderm	0.371993963
EB	Flox	EB1	eb_CCTACGTAGAGTGACC-1	2	Mesoderm	0.180343491
EB	Flox	EB1	eb_CCTACGTAGTGACCTT-1	1	Ectoderm	0
EB	Flox	EB1	eb_CCTACGTCACTGCATA-1	1	Ectoderm	0
EB	Flox	EB1	eb_CCTACGTGTGCCTATA-1	1	Ectoderm	0
EB	Flox	EB1	eb_CCTATCGCACACGTGC-1	1	Ectoderm	0
EB	Flox	EB1	eb_CCTATCGTCCGGTAGC-1	2	Mesoderm	0.439977159
EB	Flox	EB1	eb_CCTATCGTCCTCTGCA-1	1	Ectoderm	0
EB	Flox	EB1	eb_CCTCAACAGGTTCAGG-1	2	Mesoderm	0.348214325
EB	Flox	EB1	eb_CCTCAACCAAGGTTGG-1	4	Endoderm	0.488328725
EB	Flox	EB1	eb_CCTCAACGTATCCCAA-1	1	Ectoderm	0
EB	Flox	EB1	eb_CCTCAACGTTTGATCG-1	1	Ectoderm	0
EB	Flox	EB1	eb_CCTCACAAGAAACCCG-1	2	Mesoderm	0.367798425
EB	Flox	EB1	eb_CCTCACACAATAGGGC-1	1	Ectoderm	0
EB	Flox	EB1	eb_CCTCACAGTCGCACGT-1	4	Endoderm	0.543497623
EB	Flox	EB1	eb_CCTCACAGTGCATTTG-1	2	Mesoderm	0.353762067
EB	Flox	EB1	eb_CCTCACAGTTTACCAG-1	4	Endoderm	0.54371699
EB	Flox	EB1	eb_CCTCACATCCGTGCGA-1	6	Endoderm	0.320760446
EB	Flox	EB1	eb_CCTCAGTAGATTAGCA-1	1	Ectoderm	0
EB	Flox	EB1	eb_CCTCAGTCATGTGCCG-1	4	Endoderm	0.525798578
EB	Flox	EB1	eb_CCTCAGTTCTGGCCGA-1	2	Mesoderm	0.307469358
EB	Flox	EB1	eb_CCTCATGAGAAGGATG-1	1	Ectoderm	0
EB	Flox	EB1	eb_CCTCATGAGTGGTCAG-1	4	Endoderm	0.499776595
EB	Flox	EB1	eb_CCTCATGCAAGTGCAG-1	4	Endoderm	0.585910755
EB	Flox	EB1	eb_CCTCATGCAGCACGAA-1	1	Ectoderm	0
EB	Flox	EB1	eb_CCTCATGGTACAAGCG-1	2	Mesoderm	0.418202432
EB	Flox	EB1	eb_CCTCATGGTGTGTCGC-1	1	Ectoderm	0
EB	Flox	EB1	eb_CCTCATGTCAGAGTGG-1	5	Mesoderm	0.382866681
EB	Flox	EB1	eb_CCTCATGTCTTCGGTC-1	5	Mesoderm	0.403172991
EB	Flox	EB1	eb_CCTCCAAAGTTGCGCC-1	4	Endoderm	0.49898056
EB	Flox	EB1	eb_CCTCCAACAGACCCGT-1	4	Endoderm	0.483145533
EB	Flox	EB1	eb_CCTCCAACAGATTCGT-1	3	Mesoderm	0.179038418
EB	Flox	EB1	eb_CCTCCTCAGCACAAAT-1	3	Mesoderm	0.249820443
EB	Flox	EB1	eb_CCTCCTCCAAGTGCTT-1	3	Mesoderm	0.205201004
EB	Flox	EB1	eb_CCTCCTCGTACGGCAA-1	1	Ectoderm	0
EB	Flox	EB1	eb_CCTCCTCGTACGTACT-1	2	Mesoderm	0.248935773
EB	Flox	EB1	eb_CCTCCTCGTATGGAAT-1	1	Ectoderm	0
EB	Flox	EB1	eb_CCTCCTCGTCACAATC-1	1	Ectoderm	0
EB	Flox	EB1	eb_CCTCCTCGTGGCTGAA-1	4	Endoderm	0.546068889
EB	Flox	EB1	eb_CCTCCTCTCAGCCTCT-1	5	Mesoderm	0.373702446
EB	Flox	EB1	eb_CCTCCTCTCCTCATAT-1	2	Mesoderm	0.422847724
EB	Flox	EB1	eb_CCTCCTCTCGCTCTAC-1	4	Endoderm	0.499701251
EB	Flox	EB1	eb_CCTCTAGCATAGATCC-1	2	Mesoderm	0.292824125
EB	Flox	EB1	eb_CCTCTAGGTACGAAAT-1	4	Endoderm	0.516358062
EB	Flox	EB1	eb_CCTCTAGTCAAAGACA-1	4	Endoderm	0.443021849
EB	Flox	EB1	eb_CCTCTAGTCCTAGAGT-1	2	Mesoderm	0.483348841
EB	Flox	EB1	eb_CCTCTAGTCGCACGAC-1	1	Ectoderm	0
EB	Flox	EB1	eb_CCTCTCCAGAGGCGTT-1	6	Endoderm	0.300755254
EB	Flox	EB1	eb_CCTCTCCAGGGACCAT-1	2	Mesoderm	0.141411734
EB	Flox	EB1	eb_CCTCTCCCAGTTGCGC-1	5	Mesoderm	0.432466851
EB	Flox	EB1	eb_CCTCTCCGTTGCGGCT-1	3	Mesoderm	0.228150088
EB	Flox	EB1	eb_CCTCTCCGTTGTAAAG-1	1	Ectoderm	0
EB	Flox	EB1	eb_CCTCTCCTCGTGTCAA-1	1	Ectoderm	0
EB	Flox	EB1	eb_CCTGCATAGACTAGAT-1	4	Endoderm	0.537554496
EB	Flox	EB1	eb_CCTGCATAGGATATAC-1	7	Endoderm	0.182211365
EB	Flox	EB1	eb_CCTGCATAGTATCTGC-1	2	Mesoderm	0.377233745
EB	Flox	EB1	eb_CCTGCATGTACGGTTT-1	2	Mesoderm	0.309279676
EB	Flox	EB1	eb_CCTGCATGTCCAAATC-1	4	Endoderm	0.500030832
EB	Flox	EB1	eb_CCTGTTGAGAGTCGAC-1	2	Mesoderm	0.371208014
EB	Flox	EB1	eb_CCTGTTGCATCTCCCA-1	2	Mesoderm	0.405057289
EB	Flox	EB1	eb_CCTGTTGGTAACCCTA-1	3	Mesoderm	0.186178828
EB	Flox	EB1	eb_CCTGTTGGTGAGTGAC-1	4	Endoderm	0.504528246
EB	Flox	EB1	eb_CCTGTTGTCACGATAC-1	4	Endoderm	0.488687179
EB	Flox	EB1	eb_CCTGTTGTCCAAACCA-1	4	Endoderm	0.433260666
EB	Flox	EB1	eb_CCTGTTGTCCAAGCTA-1	5	Mesoderm	0.375537915
EB	Flox	EB1	eb_CCTTCAGAGTGAGTGC-1	4	Endoderm	0.506173271
EB	Flox	EB1	eb_CCTTCAGCAGCTATAC-1	2	Mesoderm	0.370487308
EB	Flox	EB1	eb_CCTTCAGGTGCGGTAA-1	6	Endoderm	0.288130433
EB	Flox	EB1	eb_CCTTCAGTCTATCGTT-1	4	Endoderm	0.527420969
EB	Flox	EB1	eb_CCTTGTGGTGAAGCGT-1	2	Mesoderm	0.269544505
EB	Flox	EB1	eb_CCTTGTGTCGTAACAC-1	1	Ectoderm	0
EB	Flox	EB1	eb_CCTTGTGTCTTCTCAA-1	2	Mesoderm	0.356532363
EB	Flox	EB1	eb_CCTTTGGAGGGAGGAC-1	5	Mesoderm	0.368602575
EB	Flox	EB1	eb_CCTTTGGAGGGTGAGG-1	2	Mesoderm	0.37390037
EB	Flox	EB1	eb_CCTTTGGCATTGAAAG-1	6	Endoderm	0.313036648
EB	Flox	EB1	eb_CCTTTGGGTCATCCGG-1	1	Ectoderm	0
EB	Flox	EB1	eb_CCTTTGGGTCGAAGCA-1	4	Endoderm	0.479114597
EB	Flox	EB1	eb_CCTTTGGTCGAGCACC-1	5	Mesoderm	0.351136789
EB	Flox	EB1	eb_CGAAGGAAGCGTGCTC-1	4	Endoderm	0.494297638
EB	Flox	EB1	eb_CGAAGGACACCATTCC-1	2	Mesoderm	0.228415721
EB	Flox	EB1	eb_CGAAGGACATACAGGG-1	4	Endoderm	0.46312214
EB	Flox	EB1	eb_CGAAGGACATACGCAT-1	4	Endoderm	0.544689917
EB	Flox	EB1	eb_CGAAGGAGTGTACAGG-1	6	Endoderm	0.317031506
EB	Flox	EB1	eb_CGAAGGATCATCTACT-1	2	Mesoderm	0.137661776
EB	Flox	EB1	eb_CGAAGTTAGACGGATC-1	2	Mesoderm	0.267773814
EB	Flox	EB1	eb_CGAAGTTAGTCACTAC-1	1	Ectoderm	0
EB	Flox	EB1	eb_CGAAGTTCAACGGCCT-1	2	Mesoderm	0.293783587
EB	Flox	EB1	eb_CGAAGTTGTAACCAGG-1	4	Endoderm	0.489784793
EB	Flox	EB1	eb_CGAAGTTGTCATCTAG-1	1	Ectoderm	0
EB	Flox	EB1	eb_CGAAGTTGTCTAGTGT-1	1	Ectoderm	0
EB	Flox	EB1	eb_CGAAGTTTCGATGCAT-1	4	Endoderm	0.477909535
EB	Flox	EB1	eb_CGAATTGAGCGGTATG-1	4	Endoderm	0.484361507
EB	Flox	EB1	eb_CGAATTGCAACTTGCA-1	2	Mesoderm	0.358865029
EB	Flox	EB1	eb_CGAATTGCACGTACTA-1	6	Endoderm	0.29444532
EB	Flox	EB1	eb_CGAATTGCAGTTACCA-1	2	Mesoderm	0.412243125
EB	Flox	EB1	eb_CGAATTGCATATACCG-1	3	Mesoderm	0.154034731
EB	Flox	EB1	eb_CGAATTGTCCGTGACG-1	4	Endoderm	0.523036443
EB	Flox	EB1	eb_CGACAGCGTGGTACAG-1	1	Ectoderm	0
EB	Flox	EB1	eb_CGACAGCTCATTCGTT-1	4	Endoderm	0.496556531
EB	Flox	EB1	eb_CGACAGCTCGATCCAA-1	4	Endoderm	0.487586383
EB	Flox	EB1	eb_CGAGAAGAGTTGAATG-1	2	Mesoderm	0.348331843
EB	Flox	EB1	eb_CGAGAAGCAAGACGGT-1	1	Ectoderm	0
EB	Flox	EB1	eb_CGAGAAGCACTGTCCT-1	1	Ectoderm	0
EB	Flox	EB1	eb_CGAGAAGGTTACCTGA-1	4	Endoderm	0.550250323
EB	Flox	EB1	eb_CGAGAAGTCTACACTT-1	2	Mesoderm	0.210773833
EB	Flox	EB1	eb_CGAGGAAAGCACTCAT-1	4	Endoderm	0.478143576
EB	Flox	EB1	eb_CGAGGAACATGTACGT-1	1	Ectoderm	0
EB	Flox	EB1	eb_CGAGGAAGTATCCCTC-1	4	Endoderm	0.503269442
EB	Flox	EB1	eb_CGAGGAAGTCATAACC-1	1	Ectoderm	0
EB	Flox	EB1	eb_CGAGGCTCATGGAATA-1	2	Mesoderm	0.271547781
EB	Flox	EB1	eb_CGAGTGCAGTACGAGC-1	1	Ectoderm	0
EB	Flox	EB1	eb_CGAGTGCCAGATACCT-1	4	Endoderm	0.416693317
EB	Flox	EB1	eb_CGAGTGCGTTTACGAC-1	4	Endoderm	0.582921531
EB	Flox	EB1	eb_CGAGTTAAGACCCTTA-1	8	Mesoderm	0.138325365
EB	Flox	EB1	eb_CGAGTTACAGTTGAAA-1	4	Endoderm	0.481328725
EB	Flox	EB1	eb_CGAGTTACATCGATCA-1	4	Endoderm	0.525214946
EB	Flox	EB1	eb_CGAGTTAGTTCACGAT-1	4	Endoderm	0.485669466
EB	Flox	EB1	eb_CGAGTTATCATGCCGG-1	1	Ectoderm	0
EB	Flox	EB1	eb_CGAGTTATCCTCATAT-1	1	Ectoderm	0
EB	Flox	EB1	eb_CGATCGGAGAGGGTGG-1	6	Endoderm	0.122578127
EB	Flox	EB1	eb_CGATCGGAGTGGATTA-1	4	Endoderm	0.471859101
EB	Flox	EB1	eb_CGATCGGCAGTGTGGA-1	1	Ectoderm	0
EB	Flox	EB1	eb_CGATGCGTCGCCAACG-1	4	Endoderm	0.471202791
EB	Flox	EB1	eb_CGATGCGTCTAGCAAC-1	2	Mesoderm	0.260376231
EB	Flox	EB1	eb_CGATGGCCAAAGGAGA-1	3	Mesoderm	0.178508524
EB	Flox	EB1	eb_CGATGGCCAAAGGGCT-1	5	Mesoderm	0.34925909
EB	Flox	EB1	eb_CGATGGCCAACAAAGT-1	2	Mesoderm	0.497910525
EB	Flox	EB1	eb_CGATGGCCAGCTCGGT-1	2	Mesoderm	0.28675069
EB	Flox	EB1	eb_CGATGGCGTGGTCAAG-1	2	Mesoderm	0.261561432
EB	Flox	EB1	eb_CGATGGCTCAGGAAGC-1	3	Mesoderm	0.152383373
EB	Flox	EB1	eb_CGATGGCTCATGAGTC-1	4	Endoderm	0.466097603
EB	Flox	EB1	eb_CGATGGCTCTTACACT-1	2	Mesoderm	0.33819239
EB	Flox	EB1	eb_CGCAGGTAGAAGCGAA-1	1	Ectoderm	0
EB	Flox	EB1	eb_CGCAGGTAGACACACG-1	1	Ectoderm	0
EB	Flox	EB1	eb_CGCAGGTCAACGGCCT-1	2	Mesoderm	0.253596695
EB	Flox	EB1	eb_CGCAGGTGTATCTCGA-1	1	Ectoderm	0
EB	Flox	EB1	eb_CGCAGGTTCCGACATA-1	1	Ectoderm	0
EB	Flox	EB1	eb_CGCATAAAGATTAGCA-1	1	Ectoderm	0
EB	Flox	EB1	eb_CGCATAAAGTCACGAG-1	2	Mesoderm	0.399925527
EB	Flox	EB1	eb_CGCATAACACTTGTCC-1	4	Endoderm	0.517752088
EB	Flox	EB1	eb_CGCATAAGTTCCACGG-1	4	Endoderm	0.549007035
EB	Flox	EB1	eb_CGCATAATCAAGCCGC-1	4	Endoderm	0.518811427
EB	Flox	EB1	eb_CGCATAATCCTGCCAT-1	5	Mesoderm	0.361748401
EB	Flox	EB1	eb_CGCATGGAGCACCGAA-1	6	Endoderm	0.304262668
EB	Flox	EB1	eb_CGCATGGCAGGGCTTC-1	4	Endoderm	0.459708019
EB	Flox	EB1	eb_CGCATGGGTAATTAGG-1	6	Endoderm	0.282254957
EB	Flox	EB1	eb_CGCATGGTCTGCGAGC-1	2	Mesoderm	0.209589091
EB	Flox	EB1	eb_CGCCAGACATTGCTTT-1	4	Endoderm	0.464468743
EB	Flox	EB1	eb_CGCCAGATCGAGCACC-1	2	Mesoderm	0.208606493
EB	Flox	EB1	eb_CGCCATTAGCAGGGAG-1	4	Endoderm	0.495710796
EB	Flox	EB1	eb_CGCCATTGTGTGTCGC-1	2	Mesoderm	0.283000394
EB	Flox	EB1	eb_CGCCATTTCGCTAAAC-1	5	Mesoderm	0.352773251
EB	Flox	EB1	eb_CGCGTGAAGATCCCGC-1	8	Mesoderm	0.284236735
EB	Flox	EB1	eb_CGCGTGAAGCTCGTGC-1	4	Endoderm	0.552699409
EB	Flox	EB1	eb_CGGAACCAGCTGACCC-1	1	Ectoderm	0
EB	Flox	EB1	eb_CGGAACCAGTGTACAA-1	1	Ectoderm	0
EB	Flox	EB1	eb_CGGAACCCACCTGCAG-1	1	Ectoderm	0
EB	Flox	EB1	eb_CGGAACCGTATACAGA-1	6	Endoderm	0.31050878
EB	Flox	EB1	eb_CGGAACCGTCGACGCT-1	4	Endoderm	0.515995318
EB	Flox	EB1	eb_CGGAATTAGACCATTC-1	4	Endoderm	0.548915177
EB	Flox	EB1	eb_CGGAATTCATCATCCC-1	1	Ectoderm	0
EB	Flox	EB1	eb_CGGAATTGTTATCCAG-1	4	Endoderm	0.510149615
EB	Flox	EB1	eb_CGGAATTTCATGCGGC-1	3	Mesoderm	0.085254325
EB	Flox	EB1	eb_CGGAATTTCCCATTTA-1	1	Ectoderm	0
EB	Flox	EB1	eb_CGGACACAGCCACTCG-1	2	Mesoderm	0.353338706
EB	Flox	EB1	eb_CGGACACTCATTACTC-1	5	Mesoderm	0.362290969
EB	Flox	EB1	eb_CGGAGAAAGATGTTGA-1	2	Mesoderm	0.280291747
EB	Flox	EB1	eb_CGGAGAAAGCGTTCCG-1	4	Endoderm	0.570510807
EB	Flox	EB1	eb_CGGAGAAAGTCATACC-1	1	Ectoderm	0
EB	Flox	EB1	eb_CGGAGAATCATTTGCT-1	2	Mesoderm	0.35567082
EB	Flox	EB1	eb_CGGCAGTGTGGGAGAG-1	3	Mesoderm	0.323126862
EB	Flox	EB1	eb_CGGCAGTTCGAAGCCC-1	1	Ectoderm	0
EB	Flox	EB1	eb_CGGCAGTTCGTAGCTA-1	5	Mesoderm	0.373100939
EB	Flox	EB1	eb_CGGGACTAGCAGTACG-1	4	Endoderm	0.522435614
EB	Flox	EB1	eb_CGGGACTCAGTTACCA-1	1	Ectoderm	0
EB	Flox	EB1	eb_CGGGACTGTACTGCGC-1	1	Ectoderm	0
EB	Flox	EB1	eb_CGGGACTTCTGCATGA-1	1	Ectoderm	0
EB	Flox	EB1	eb_CGGGCATCAGAAGTGC-1	4	Endoderm	0.511416781
EB	Flox	EB1	eb_CGGGCATGTGGAGAAA-1	4	Endoderm	0.350166368
EB	Flox	EB1	eb_CGGGCATTCCTAACAG-1	1	Ectoderm	0
EB	Flox	EB1	eb_CGGGCATTCTGGACCG-1	7	Endoderm	0.179332336
EB	Flox	EB1	eb_CGGGTCACAACGATCT-1	2	Mesoderm	0.272788309
EB	Flox	EB1	eb_CGGGTCATCTAACGGT-1	1	Ectoderm	0
EB	Flox	EB1	eb_CGGGTGTAGAGGCCAT-1	4	Endoderm	0.528997541
EB	Flox	EB1	eb_CGGGTGTAGTAGGAAG-1	2	Mesoderm	0.343538121
EB	Flox	EB1	eb_CGGGTGTGTATCTTCT-1	4	Endoderm	0.251673853
EB	Flox	EB1	eb_CGGTCAGAGTTTGCTG-1	2	Mesoderm	0.227935401
EB	Flox	EB1	eb_CGGTCAGCAATCAAGA-1	1	Ectoderm	0
EB	Flox	EB1	eb_CGGTCAGGTAGCGAGT-1	1	Ectoderm	0
EB	Flox	EB1	eb_CGTAAGTCAAATGATG-1	5	Mesoderm	0.37510917
EB	Flox	EB1	eb_CGTAAGTGTTCTGACA-1	1	Ectoderm	0
EB	Flox	EB1	eb_CGTAAGTTCTCCAATT-1	4	Endoderm	0.543344796
EB	Flox	EB1	eb_CGTAATGAGCCGGAAT-1	4	Endoderm	0.513425138
EB	Flox	EB1	eb_CGTAATGGTCCATCTC-1	5	Mesoderm	0.295561549
EB	Flox	EB1	eb_CGTAATGGTTGCCGAC-1	4	Endoderm	0.516120568
EB	Flox	EB1	eb_CGTAGTAAGCAACTTC-1	1	Ectoderm	0
EB	Flox	EB1	eb_CGTAGTAAGGAACGCT-1	6	Endoderm	0.318081514
EB	Flox	EB1	eb_CGTAGTAAGGACTATA-1	7	Endoderm	0.131919057
EB	Flox	EB1	eb_CGTAGTAAGTTGGGAC-1	2	Mesoderm	0.221543344
EB	Flox	EB1	eb_CGTAGTACACTGTGAT-1	5	Mesoderm	0.369902934
EB	Flox	EB1	eb_CGTAGTACATACTGAC-1	1	Ectoderm	0
EB	Flox	EB1	eb_CGTAGTAGTCCTGGTG-1	1	Ectoderm	0
EB	Flox	EB1	eb_CGTAGTATCATTTGCT-1	2	Mesoderm	0.366685403
EB	Flox	EB1	eb_CGTCAAAAGGCGACAT-1	3	Mesoderm	0.172717085
EB	Flox	EB1	eb_CGTCAAACACGATTCA-1	1	Ectoderm	0
EB	Flox	EB1	eb_CGTCAAAGTATGAAAC-1	1	Ectoderm	0
EB	Flox	EB1	eb_CGTCAAAGTCGTATGT-1	2	Mesoderm	0.186161795
EB	Flox	EB1	eb_CGTCAAAGTGCGTTTA-1	3	Mesoderm	0.236381835
EB	Flox	EB1	eb_CGTCAAATCGGCCTTT-1	1	Ectoderm	0
EB	Flox	EB1	eb_CGTCCATAGCCTCACG-1	2	Mesoderm	0.399037678
EB	Flox	EB1	eb_CGTCCATCAAAGACGC-1	3	Mesoderm	0.172823765
EB	Flox	EB1	eb_CGTCCATCAAGTCCCG-1	4	Endoderm	0.47497096
EB	Flox	EB1	eb_CGTCCATCATGACTCA-1	1	Ectoderm	0
EB	Flox	EB1	eb_CGTCCATTCAGCCTTC-1	4	Endoderm	0.427824991
EB	Flox	EB1	eb_CGTCCATTCTTCTGGC-1	1	Ectoderm	0
EB	Flox	EB1	eb_CGTGAATAGACAGCGT-1	8	Mesoderm	0.251378342
EB	Flox	EB1	eb_CGTGAATAGTAGAATC-1	1	Ectoderm	0
EB	Flox	EB1	eb_CGTGAATAGTTCATCG-1	2	Mesoderm	0.294281023
EB	Flox	EB1	eb_CGTGAATCACTTGGCG-1	4	Endoderm	0.527055967
EB	Flox	EB1	eb_CGTGAATGTGGTAACG-1	2	Mesoderm	0.388097836
EB	Flox	EB1	eb_CGTGAATTCACGATCA-1	4	Endoderm	0.530398876
EB	Flox	EB1	eb_CGTGATAAGAGGTCGT-1	2	Mesoderm	0.343329049
EB	Flox	EB1	eb_CGTGATACAGAGGCTA-1	1	Ectoderm	0
EB	Flox	EB1	eb_CGTGATAGTCCAATCA-1	4	Endoderm	0.47391882
EB	Flox	EB1	eb_CGTGCTTAGTACCCTA-1	1	Ectoderm	0
EB	Flox	EB1	eb_CGTGCTTGTACAGTTC-1	1	Ectoderm	0
EB	Flox	EB1	eb_CGTGCTTTCCTACGAA-1	4	Endoderm	0.4591963
EB	Flox	EB1	eb_CGTGCTTTCCTTGGAA-1	2	Mesoderm	0.321059684
EB	Flox	EB1	eb_CGTGCTTTCGAACCAT-1	1	Ectoderm	0
EB	Flox	EB1	eb_CGTGTCTAGCCAACCC-1	2	Mesoderm	0.496360432
EB	Flox	EB1	eb_CGTGTCTAGGCATTTC-1	1	Ectoderm	0
EB	Flox	EB1	eb_CGTGTCTCAGACCGCT-1	1	Ectoderm	0
EB	Flox	EB1	eb_CGTGTCTGTAAGCAAT-1	8	Mesoderm	0.22357806
EB	Flox	EB1	eb_CGTGTCTGTTAGGGTG-1	2	Mesoderm	0.138905313
EB	Flox	EB1	eb_CGTGTCTTCCACCTCA-1	1	Ectoderm	0
EB	Flox	EB1	eb_CGTTAGAAGCCTATCA-1	8	Mesoderm	0.132983901
EB	Flox	EB1	eb_CGTTAGAAGGAAAGTG-1	3	Mesoderm	0.243878201
EB	Flox	EB1	eb_CGTTAGACAGGGACTA-1	2	Mesoderm	0.46503042
EB	Flox	EB1	eb_CGTTAGACATCTGCGG-1	1	Ectoderm	0
EB	Flox	EB1	eb_CGTTAGAGTACAGAAT-1	4	Endoderm	0.359398495
EB	Flox	EB1	eb_CGTTAGAGTTCTTCAT-1	4	Endoderm	0.508581056
EB	Flox	EB1	eb_CGTTAGAGTTTGACAC-1	1	Ectoderm	0
EB	Flox	EB1	eb_CGTTAGATCGCGCTGA-1	1	Ectoderm	0
EB	Flox	EB1	eb_CGTTAGATCGTACCTC-1	2	Mesoderm	0.4754962
EB	Flox	EB1	eb_CGTTCTGCAAATACGA-1	2	Mesoderm	0.310147268
EB	Flox	EB1	eb_CGTTGGGAGCCGCACT-1	7	Endoderm	0.274347414
EB	Flox	EB1	eb_CGTTGGGCATCGAAGG-1	1	Ectoderm	0
EB	Flox	EB1	eb_CGTTGGGCATCGCCTT-1	3	Mesoderm	0.070796462
EB	Flox	EB1	eb_CGTTGGGTCGGTCTGG-1	6	Endoderm	0.318087726
EB	Flox	EB1	eb_CTAACCCAGAGCAGTC-1	5	Mesoderm	0.387622706
EB	Flox	EB1	eb_CTAACCCCACACCTAA-1	4	Endoderm	0.507578723
EB	Flox	EB1	eb_CTAACCCGTCCCGCAA-1	1	Ectoderm	0
EB	Flox	EB1	eb_CTAACTTAGAGGTGCT-1	4	Endoderm	0.508650287
EB	Flox	EB1	eb_CTAACTTAGCGTATAA-1	1	Ectoderm	0
EB	Flox	EB1	eb_CTAACTTCAATTGAGA-1	1	Ectoderm	0
EB	Flox	EB1	eb_CTAAGTGCATCGGAAG-1	1	Ectoderm	0
EB	Flox	EB1	eb_CTAAGTGTCGTGGGTC-1	1	Ectoderm	0
EB	Flox	EB1	eb_CTACAGAGTGATACTC-1	3	Mesoderm	0.296207587
EB	Flox	EB1	eb_CTACATTAGACTCTTG-1	4	Endoderm	0.517802271
EB	Flox	EB1	eb_CTACATTAGGAAAGGT-1	4	Endoderm	0.470365804
EB	Flox	EB1	eb_CTACATTTCTCGTCGT-1	4	Endoderm	0.547138327
EB	Flox	EB1	eb_CTACCCAAGAAACTGT-1	2	Mesoderm	0.424702279
EB	Flox	EB1	eb_CTACCCAAGCCTCCAG-1	3	Mesoderm	0.117344082
EB	Flox	EB1	eb_CTACCCATCATAAGGA-1	2	Mesoderm	0.124343941
EB	Flox	EB1	eb_CTACCCATCGCGTGCA-1	4	Endoderm	0.459288908
EB	Flox	EB1	eb_CTACCCATCTTCGGTC-1	4	Endoderm	0.481583789
EB	Flox	EB1	eb_CTACCTGAGTTTGGCT-1	2	Mesoderm	0.32717748
EB	Flox	EB1	eb_CTACCTGGTTGAATCC-1	3	Mesoderm	0.277329541
EB	Flox	EB1	eb_CTACCTGTCCTCTCTT-1	1	Ectoderm	0
EB	Flox	EB1	eb_CTACGGGCATGAATCC-1	3	Mesoderm	0.189754475
EB	Flox	EB1	eb_CTACGGGGTCTACGAT-1	1	Ectoderm	0
EB	Flox	EB1	eb_CTACGGGTCGAGATGG-1	3	Mesoderm	0.084327439
EB	Flox	EB1	eb_CTACTATAGCACTAGG-1	4	Endoderm	0.468945972
EB	Flox	EB1	eb_CTACTATTCTATGCCC-1	1	Ectoderm	0
EB	Flox	EB1	eb_CTAGACAAGCTAGTTC-1	1	Ectoderm	0
EB	Flox	EB1	eb_CTAGACAGTATCGCAT-1	4	Endoderm	0.532149304
EB	Flox	EB1	eb_CTAGACAGTCCAGCCA-1	1	Ectoderm	0
EB	Flox	EB1	eb_CTAGACATCTAGCAAC-1	2	Mesoderm	0.312734433
EB	Flox	EB1	eb_CTAGGTAGTGGTAACG-1	1	Ectoderm	0
EB	Flox	EB1	eb_CTATAGGCACCTCGTT-1	3	Mesoderm	0.108808285
EB	Flox	EB1	eb_CTATAGGCAGCGGTTC-1	1	Ectoderm	0
EB	Flox	EB1	eb_CTATAGGTCATTGTTC-1	1	Ectoderm	0
EB	Flox	EB1	eb_CTATAGGTCGAACGGA-1	1	Ectoderm	0
EB	Flox	EB1	eb_CTATCCGCAAACACGG-1	2	Mesoderm	0.242161036
EB	Flox	EB1	eb_CTATCCGCAGCTGGTC-1	4	Endoderm	0.397861936
EB	Flox	EB1	eb_CTATCCGGTAGCCCTG-1	1	Ectoderm	0
EB	Flox	EB1	eb_CTATCCGGTCGAGATG-1	2	Mesoderm	0.287204625
EB	Flox	EB1	eb_CTATCCGGTGGGACAT-1	3	Mesoderm	0.168748993
EB	Flox	EB1	eb_CTATCCGGTTCCGTTC-1	2	Mesoderm	0.280645406
EB	Flox	EB1	eb_CTATCTAAGCTTTCTT-1	4	Endoderm	0.484504168
EB	Flox	EB1	eb_CTATCTACACTGGATT-1	5	Mesoderm	0.344753911
EB	Flox	EB1	eb_CTATCTACAGTGAGCA-1	1	Ectoderm	0
EB	Flox	EB1	eb_CTATCTAGTAGTTACC-1	4	Endoderm	0.555175506
EB	Flox	EB1	eb_CTATCTAGTTAGAGTA-1	1	Ectoderm	0
EB	Flox	EB1	eb_CTATCTATCCTGGCTT-1	4	Endoderm	0.447929085
EB	Flox	EB1	eb_CTATCTATCGGTTCAA-1	6	Endoderm	0.322409672
EB	Flox	EB1	eb_CTATCTATCTCATTTG-1	4	Endoderm	0.490364144
EB	Flox	EB1	eb_CTATCTATCTGCGAGC-1	4	Endoderm	0.468394108
EB	Flox	EB1	eb_CTATCTATCTGTCGTC-1	2	Mesoderm	0.262133199
EB	Flox	EB1	eb_CTCAACCAGTAGCATA-1	4	Endoderm	0.503630541
EB	Flox	EB1	eb_CTCAAGAAGCCGATTT-1	8	Mesoderm	0.256545218
EB	Flox	EB1	eb_CTCAAGAAGCGGACAT-1	2	Mesoderm	0.143764052
EB	Flox	EB1	eb_CTCAAGAAGTGCCGAA-1	4	Endoderm	0.472678431
EB	Flox	EB1	eb_CTCAAGACAATTTCTC-1	1	Ectoderm	0
EB	Flox	EB1	eb_CTCAATTCAATTGCCA-1	4	Endoderm	0.542695828
EB	Flox	EB1	eb_CTCAATTCAGCACAGA-1	1	Ectoderm	0
EB	Flox	EB1	eb_CTCAATTCATCGAACT-1	4	Endoderm	0.559633873
EB	Flox	EB1	eb_CTCAATTTCGTCAAAC-1	1	Ectoderm	0
EB	Flox	EB1	eb_CTCACTGAGTACCATC-1	5	Mesoderm	0.35666186
EB	Flox	EB1	eb_CTCACTGCACTGATTG-1	1	Ectoderm	0
EB	Flox	EB1	eb_CTCACTGTCGGCTTCT-1	1	Ectoderm	0
EB	Flox	EB1	eb_CTCAGAACAGTAACCT-1	1	Ectoderm	0
EB	Flox	EB1	eb_CTCAGAAGTAGAGATT-1	5	Mesoderm	0.392358679
EB	Flox	EB1	eb_CTCAGAAGTCCAAATC-1	2	Mesoderm	0.260809201
EB	Flox	EB1	eb_CTCAGGGAGGAAGAAC-1	6	Endoderm	0.32441909
EB	Flox	EB1	eb_CTCAGTCCACTTTATC-1	1	Ectoderm	0
EB	Flox	EB1	eb_CTCAGTCTCATGCCAA-1	4	Endoderm	0.50676674
EB	Flox	EB1	eb_CTCAGTCTCGCGATCG-1	1	Ectoderm	0
EB	Flox	EB1	eb_CTCAGTCTCGTAACCA-1	6	Endoderm	0.300533752
EB	Flox	EB1	eb_CTCATCGAGCGACTTT-1	2	Mesoderm	0.237414945
EB	Flox	EB1	eb_CTCATCGTCCCTTGTG-1	2	Mesoderm	0.373797985
EB	Flox	EB1	eb_CTCATCGTCCGCACTT-1	1	Ectoderm	0
EB	Flox	EB1	eb_CTCATGCCAACTGATC-1	4	Endoderm	0.524556105
EB	Flox	EB1	eb_CTCATGCCAGAGGAAA-1	3	Mesoderm	0.232384222
EB	Flox	EB1	eb_CTCATGCCAGCCCACA-1	2	Mesoderm	0.197928966
EB	Flox	EB1	eb_CTCATGCCAGGTCCCA-1	4	Endoderm	0.535773049
EB	Flox	EB1	eb_CTCATGCGTAGCGTTT-1	2	Mesoderm	0.182245218
EB	Flox	EB1	eb_CTCATGCTCAGTGGGA-1	4	Endoderm	0.556750108
EB	Flox	EB1	eb_CTCATTAAGCCGGAAT-1	3	Mesoderm	0.229250055
EB	Flox	EB1	eb_CTCATTACAGGCGTTC-1	2	Mesoderm	0.343793308
EB	Flox	EB1	eb_CTCATTACATCAGTGT-1	2	Mesoderm	0.329937972
EB	Flox	EB1	eb_CTCATTATCACACCCT-1	2	Mesoderm	0.251307285
EB	Flox	EB1	eb_CTCATTATCGCGCTGA-1	1	Ectoderm	0
EB	Flox	EB1	eb_CTCATTATCTCGCTCA-1	1	Ectoderm	0
EB	Flox	EB1	eb_CTCCAACAGTATGAGT-1	7	Endoderm	0.118991824
EB	Flox	EB1	eb_CTCCAACGTCTGTGGC-1	3	Mesoderm	0.253338284
EB	Flox	EB1	eb_CTCCAACTCTCCCTAG-1	2	Mesoderm	0.390171464
EB	Flox	EB1	eb_CTCCACAAGAGGCGGA-1	2	Mesoderm	0.4585494
EB	Flox	EB1	eb_CTCCACATCAAAGAAC-1	1	Ectoderm	0
EB	Flox	EB1	eb_CTCCACATCACTACTT-1	1	Ectoderm	0
EB	Flox	EB1	eb_CTCCATGAGATCGGTG-1	2	Mesoderm	0.275092362
EB	Flox	EB1	eb_CTCCATGCAAGAGGTC-1	1	Ectoderm	0
EB	Flox	EB1	eb_CTCCATGGTAGGTAGC-1	2	Mesoderm	0.302263018
EB	Flox	EB1	eb_CTCCCAAAGACATATG-1	1	Ectoderm	0
EB	Flox	EB1	eb_CTCCCAAAGGTCCCGT-1	4	Endoderm	0.404535467
EB	Flox	EB1	eb_CTCCCAAAGGTGCTTT-1	1	Ectoderm	0
EB	Flox	EB1	eb_CTCCCAACAAGAGTTA-1	4	Endoderm	0.498813663
EB	Flox	EB1	eb_CTCCCAACAATGAGCG-1	2	Mesoderm	0.380616611
EB	Flox	EB1	eb_CTCCCAACATAAGCAA-1	4	Endoderm	0.542811815
EB	Flox	EB1	eb_CTCCCTCCATTGCTGA-1	3	Mesoderm	0.136594324
EB	Flox	EB1	eb_CTCCGATAGCGTTCCG-1	1	Ectoderm	0
EB	Flox	EB1	eb_CTCCGATAGGTAGCCA-1	1	Ectoderm	0
EB	Flox	EB1	eb_CTCCGATCAAGAATGT-1	4	Endoderm	0.555642712
EB	Flox	EB1	eb_CTCCGATGTTCTCCCA-1	1	Ectoderm	0
EB	Flox	EB1	eb_CTCCGATGTTGGAGGT-1	3	Mesoderm	0.24506757
EB	Flox	EB1	eb_CTCCGATTCACGTAGT-1	2	Mesoderm	0.1892537
EB	Flox	EB1	eb_CTCCGATTCACTTATC-1	3	Mesoderm	0.07185638
EB	Flox	EB1	eb_CTCCGATTCATGCGGC-1	5	Mesoderm	0.360704907
EB	Flox	EB1	eb_CTCCGATTCGATACTG-1	3	Mesoderm	0.11288979
EB	Flox	EB1	eb_CTCCTCCAGGATTCAA-1	4	Endoderm	0.527882095
EB	Flox	EB1	eb_CTCCTCCCACACTTAG-1	4	Endoderm	0.497140835
EB	Flox	EB1	eb_CTCCTCCCACGTATAC-1	1	Ectoderm	0
EB	Flox	EB1	eb_CTCCTCCGTGTTAACC-1	2	Mesoderm	0.222821611
EB	Flox	EB1	eb_CTCCTTTAGACGATAT-1	6	Endoderm	0.302690426
EB	Flox	EB1	eb_CTCCTTTCAACCACGC-1	5	Mesoderm	0.385535561
EB	Flox	EB1	eb_CTCCTTTCACAGTGAG-1	1	Ectoderm	0
EB	Flox	EB1	eb_CTCCTTTCATCTCATT-1	4	Endoderm	0.50857162
EB	Flox	EB1	eb_CTCCTTTGTGTATACC-1	5	Mesoderm	0.343212896
EB	Flox	EB1	eb_CTCCTTTGTGTTTGCA-1	4	Endoderm	0.430786074
EB	Flox	EB1	eb_CTCGAGGCACGCGTGT-1	2	Mesoderm	0.414091457
EB	Flox	EB1	eb_CTCGAGGGTATCTCGA-1	2	Mesoderm	0.193747521
EB	Flox	EB1	eb_CTCGAGGGTATGCGGA-1	1	Ectoderm	0
EB	Flox	EB1	eb_CTCGAGGTCATGAGTC-1	1	Ectoderm	0
EB	Flox	EB1	eb_CTCTCAGAGTAAACGT-1	1	Ectoderm	0
EB	Flox	EB1	eb_CTCTCAGAGTGGTGGT-1	1	Ectoderm	0
EB	Flox	EB1	eb_CTCTCAGCAATGCAGG-1	1	Ectoderm	0
EB	Flox	EB1	eb_CTCTCAGGTTGCATAC-1	1	Ectoderm	0
EB	Flox	EB1	eb_CTCTCGACATGTCTAG-1	4	Endoderm	0.507726422
EB	Flox	EB1	eb_CTCTCGATCGGAGTAG-1	1	Ectoderm	0
EB	Flox	EB1	eb_CTCTCGATCTTACACT-1	8	Mesoderm	0.085646481
EB	Flox	EB1	eb_CTCTGGTGTACGTAGG-1	4	Endoderm	0.363716421
EB	Flox	EB1	eb_CTCTGGTTCACGAGGA-1	4	Endoderm	0.547993258
EB	Flox	EB1	eb_CTCTGGTTCACTCCGT-1	1	Ectoderm	0
EB	Flox	EB1	eb_CTCTGGTTCCAACCGG-1	4	Endoderm	0.486248332
EB	Flox	EB1	eb_CTGAATGAGTGGTTAA-1	2	Mesoderm	0.454250651
EB	Flox	EB1	eb_CTGAATGCATACATCG-1	1	Ectoderm	0
EB	Flox	EB1	eb_CTGAGCGAGTATGCAA-1	4	Endoderm	0.322498394
EB	Flox	EB1	eb_CTGAGCGAGTTCCGGC-1	3	Mesoderm	0.189263087
EB	Flox	EB1	eb_CTGAGCGCAGAACTCT-1	1	Ectoderm	0
EB	Flox	EB1	eb_CTGAGCGGTTCGAAGG-1	6	Endoderm	0.287561976
EB	Flox	EB1	eb_CTGAGCGTCCATGCAA-1	6	Endoderm	0.13286823
EB	Flox	EB1	eb_CTGAGGCGTTGCATCA-1	2	Mesoderm	0.225308098
EB	Flox	EB1	eb_CTGAGGCTCGCAGAGA-1	2	Mesoderm	0.205842277
EB	Flox	EB1	eb_CTGATCCAGTAAGACT-1	2	Mesoderm	0.367909777
EB	Flox	EB1	eb_CTGATCCCAAGCACAG-1	1	Ectoderm	0
EB	Flox	EB1	eb_CTGATCCGTCTTTCTA-1	5	Mesoderm	0.396558466
EB	Flox	EB1	eb_CTGATCCTCACGGAGA-1	3	Mesoderm	0.165149486
EB	Flox	EB1	eb_CTGATCCTCGCAGTCG-1	1	Ectoderm	0
EB	Flox	EB1	eb_CTGATCCTCTTCTGGC-1	1	Ectoderm	0
EB	Flox	EB1	eb_CTGCAGGAGCTGACAG-1	2	Mesoderm	0.459666829
EB	Flox	EB1	eb_CTGCAGGAGTAAGACT-1	1	Ectoderm	0
EB	Flox	EB1	eb_CTGCAGGCACGTACAT-1	4	Endoderm	0.455863215
EB	Flox	EB1	eb_CTGCAGGTCTCTCTAA-1	1	Ectoderm	0
EB	Flox	EB1	eb_CTGCATCAGGTCGTAG-1	1	Ectoderm	0
EB	Flox	EB1	eb_CTGCATCAGTAATACG-1	2	Mesoderm	0.341363636
EB	Flox	EB1	eb_CTGCATCCACGACAGA-1	1	Ectoderm	0
EB	Flox	EB1	eb_CTGCATCGTTCTGACA-1	6	Endoderm	0.308285786
EB	Flox	EB1	eb_CTGCATCTCAAGTAAG-1	2	Mesoderm	0.324245101
EB	Flox	EB1	eb_CTGCATCTCAGCAGAG-1	4	Endoderm	0.486120527
EB	Flox	EB1	eb_CTGCCATAGCATCCCG-1	2	Mesoderm	0.337684037
EB	Flox	EB1	eb_CTGCCATCAGTCGCTG-1	4	Endoderm	0.533878665
EB	Flox	EB1	eb_CTGCCATGTGTGTGGA-1	4	Endoderm	0.466111584
EB	Flox	EB1	eb_CTGCCATTCTTTCTAG-1	4	Endoderm	0.499413586
EB	Flox	EB1	eb_CTGCCTAAGGGAGAAT-1	4	Endoderm	0.550615225
EB	Flox	EB1	eb_CTGCCTAAGGTGCTTT-1	4	Endoderm	0.478631744
EB	Flox	EB1	eb_CTGCCTACAGGCACTC-1	2	Mesoderm	0.249848214
EB	Flox	EB1	eb_CTGCCTAGTCTAGGTT-1	1	Ectoderm	0
EB	Flox	EB1	eb_CTGCGAGAGCGACATG-1	1	Ectoderm	0
EB	Flox	EB1	eb_CTGCGAGGTGTTACAC-1	1	Ectoderm	0
EB	Flox	EB1	eb_CTGCTCAAGGACTTCT-1	1	Ectoderm	0
EB	Flox	EB1	eb_CTGCTCACATTGTAGC-1	6	Endoderm	0.306605726
EB	Flox	EB1	eb_CTGCTCAGTAATCAAG-1	2	Mesoderm	0.293451675
EB	Flox	EB1	eb_CTGCTCAGTGGTCCCA-1	1	Ectoderm	0
EB	Flox	EB1	eb_CTGCTCAGTGTGGTCC-1	1	Ectoderm	0
EB	Flox	EB1	eb_CTGCTCATCAGGTGTT-1	4	Endoderm	0.472009641
EB	Flox	EB1	eb_CTGCTCATCTTTCTAG-1	1	Ectoderm	0
EB	Flox	EB1	eb_CTGGACGCAGCTGTTA-1	1	Ectoderm	0
EB	Flox	EB1	eb_CTGGCAGCACCATAAC-1	1	Ectoderm	0
EB	Flox	EB1	eb_CTGGCAGGTGTCCATA-1	4	Endoderm	0.576314593
EB	Flox	EB1	eb_CTGGTCTCAGGCATGA-1	4	Endoderm	0.5524232
EB	Flox	EB1	eb_CTGTACCGTAACAGTA-1	1	Ectoderm	0
EB	Flox	EB1	eb_CTGTACCGTAATTAGG-1	1	Ectoderm	0
EB	Flox	EB1	eb_CTGTACCTCACTGCTC-1	2	Mesoderm	0.427609773
EB	Flox	EB1	eb_CTGTACCTCGCCTATC-1	6	Endoderm	0.302961327
EB	Flox	EB1	eb_CTGTACCTCGTGGGTC-1	1	Ectoderm	0
EB	Flox	EB1	eb_CTGTAGACATCGTGGC-1	5	Mesoderm	0.413313637
EB	Flox	EB1	eb_CTGTAGAGTGACTCTA-1	4	Endoderm	0.468620337
EB	Flox	EB1	eb_CTGTAGAGTGGATTTC-1	3	Mesoderm	0.181606734
EB	Flox	EB1	eb_CTGTAGATCAGTGTTG-1	1	Ectoderm	0
EB	Flox	EB1	eb_CTGTAGATCCTCTGCA-1	1	Ectoderm	0
EB	Flox	EB1	eb_CTGTATTCAACCAGAG-1	1	Ectoderm	0
EB	Flox	EB1	eb_CTGTATTGTGCTGCAC-1	4	Endoderm	0.563254246
EB	Flox	EB1	eb_CTGTATTGTTCTGACA-1	7	Endoderm	0.18806791
EB	Flox	EB1	eb_CTGTCGTTCCAACCAA-1	5	Mesoderm	0.380282555
EB	Flox	EB1	eb_CTGTCGTTCGTTAGAC-1	3	Mesoderm	0.300874506
EB	Flox	EB1	eb_CTGTGAACACGCGTGT-1	2	Mesoderm	0.276979494
EB	Flox	EB1	eb_CTGTGAACAGACGGAT-1	2	Mesoderm	0.293058801
EB	Flox	EB1	eb_CTGTGAAGTCCCGTGA-1	5	Mesoderm	0.416042841
EB	Flox	EB1	eb_CTGTGGGCAGCTATAC-1	5	Mesoderm	0.317063296
EB	Flox	EB1	eb_CTGTGGGCAGCTATTG-1	1	Ectoderm	0
EB	Flox	EB1	eb_CTGTGGGGTCGAACAG-1	1	Ectoderm	0
EB	Flox	EB1	eb_CTTACCGCAGACCGCT-1	1	Ectoderm	0
EB	Flox	EB1	eb_CTTACCGGTGCTCGTG-1	3	Mesoderm	0.129352496
EB	Flox	EB1	eb_CTTACCGTCTACTGAG-1	3	Mesoderm	0.162700624
EB	Flox	EB1	eb_CTTAGGACAACGTTAC-1	1	Ectoderm	0
EB	Flox	EB1	eb_CTTAGGACAGGCATTT-1	6	Endoderm	0.301084259
EB	Flox	EB1	eb_CTTAGGACATAGCTGT-1	4	Endoderm	0.515444408
EB	Flox	EB1	eb_CTTAGGATCTGGAGAG-1	6	Endoderm	0.260121125
EB	Flox	EB1	eb_CTTCAATAGCATCAAA-1	1	Ectoderm	0
EB	Flox	EB1	eb_CTTCAATGTAACCCGC-1	1	Ectoderm	0
EB	Flox	EB1	eb_CTTCAATGTCAAGCCC-1	2	Mesoderm	0.377721452
EB	Flox	EB1	eb_CTTCAATGTTGCCTAA-1	5	Mesoderm	0.315608079
EB	Flox	EB1	eb_CTTCCGAAGCATGCGA-1	2	Mesoderm	0.274987191
EB	Flox	EB1	eb_CTTCCGAGTCACTCTC-1	4	Endoderm	0.504053776
EB	Flox	EB1	eb_CTTCCGATCGAACGCC-1	1	Ectoderm	0
EB	Flox	EB1	eb_CTTCCTTAGCACTTTG-1	1	Ectoderm	0
EB	Flox	EB1	eb_CTTCCTTAGCGGATCA-1	2	Mesoderm	0.220951889
EB	Flox	EB1	eb_CTTCCTTAGGCTCAAG-1	4	Endoderm	0.477587205
EB	Flox	EB1	eb_CTTCCTTAGGGCTTCC-1	1	Ectoderm	0
EB	Flox	EB1	eb_CTTCCTTCACAATGTC-1	1	Ectoderm	0
EB	Flox	EB1	eb_CTTCCTTCATGAGTAA-1	2	Mesoderm	0.254920035
EB	Flox	EB1	eb_CTTCCTTGTGTATCCA-1	2	Mesoderm	0.33086192
EB	Flox	EB1	eb_CTTCCTTTCGTTCGCT-1	4	Endoderm	0.521698355
EB	Flox	EB1	eb_CTTCGGTCAAATTAGG-1	6	Endoderm	0.327853549
EB	Flox	EB1	eb_CTTCGGTCACCTGTCT-1	1	Ectoderm	0
EB	Flox	EB1	eb_CTTCGGTGTCTCGCGA-1	6	Endoderm	0.333395096
EB	Flox	EB1	eb_CTTCGGTGTTGCAACT-1	2	Mesoderm	0.244707451
EB	Flox	EB1	eb_CTTCTAACAACCACAT-1	5	Mesoderm	0.364659504
EB	Flox	EB1	eb_CTTCTAACACATACTG-1	1	Ectoderm	0
EB	Flox	EB1	eb_CTTCTAAGTCATGGCC-1	4	Endoderm	0.508938344
EB	Flox	EB1	eb_CTTCTAAGTTGCGGAA-1	5	Mesoderm	0.406804491
EB	Flox	EB1	eb_CTTCTCTAGCTGTCCG-1	6	Endoderm	0.300066182
EB	Flox	EB1	eb_CTTCTCTGTCCATAGT-1	4	Endoderm	0.446308
EB	Flox	EB1	eb_CTTCTCTGTGTAGCAG-1	2	Mesoderm	0.206896319
EB	Flox	EB1	eb_CTTCTCTTCAATCCAG-1	3	Mesoderm	0.235047956
EB	Flox	EB1	eb_CTTCTCTTCTGCCTCA-1	6	Endoderm	0.298495224
EB	Flox	EB1	eb_CTTGAGACACAGTCCG-1	3	Mesoderm	0.057306876
EB	Flox	EB1	eb_CTTGAGACATGACTAC-1	1	Ectoderm	0
EB	Flox	EB1	eb_CTTGAGAGTCCACATA-1	2	Mesoderm	0.132250066
EB	Flox	EB1	eb_CTTGAGATCCTTTAGT-1	1	Ectoderm	0
EB	Flox	EB1	eb_CTTGAGATCTGCATGA-1	1	Ectoderm	0
EB	Flox	EB1	eb_CTTGAGATCTGGGAGA-1	3	Mesoderm	0.115390401
EB	Flox	EB1	eb_CTTGATTCAGCATCTA-1	2	Mesoderm	0.290425508
EB	Flox	EB1	eb_CTTGATTCAGGTCCGT-1	7	Endoderm	0.057268777
EB	Flox	EB1	eb_CTTGATTGTAACTAAG-1	1	Ectoderm	0
EB	Flox	EB1	eb_CTTGATTTCACCCTTG-1	1	Ectoderm	0
EB	Flox	EB1	eb_CTTTCGGAGACTACGG-1	3	Mesoderm	0.224063447
EB	Flox	EB1	eb_CTTTCGGAGGTAGACC-1	2	Mesoderm	0.185291579
EB	Flox	EB1	eb_CTTTCGGCACGCCAGT-1	2	Mesoderm	0.195719145
EB	Flox	EB1	eb_CTTTCGGGTTATGGTC-1	1	Ectoderm	0
EB	Flox	EB1	eb_CTTTCGGTCACCGACG-1	8	Mesoderm	0.054744507
EB	Flox	EB1	eb_CTTTCGGTCCACTAGA-1	1	Ectoderm	0
EB	Flox	EB1	eb_GAAACCTAGGCATCGA-1	2	Mesoderm	0.199792953
EB	Flox	EB1	eb_GAAACCTAGTCTGCGC-1	4	Endoderm	0.541314588
EB	Flox	EB1	eb_GAAACCTCAACAAGAT-1	3	Mesoderm	0.302722406
EB	Flox	EB1	eb_GAAACCTCAAGGGCAT-1	4	Endoderm	0.416561328
EB	Flox	EB1	eb_GAAACCTGTCCTACAA-1	2	Mesoderm	0.411763137
EB	Flox	EB1	eb_GAAACCTTCACGGAGA-1	1	Ectoderm	0
EB	Flox	EB1	eb_GAAACCTTCAGCGTCG-1	2	Mesoderm	0.225095062
EB	Flox	EB1	eb_GAAACCTTCTAGTCAG-1	1	Ectoderm	0
EB	Flox	EB1	eb_GAAATGAAGAGCTGAC-1	6	Endoderm	0.301876191
EB	Flox	EB1	eb_GAAATGAGTCGCCTAG-1	1	Ectoderm	0
EB	Flox	EB1	eb_GAAATGATCATGCCCT-1	1	Ectoderm	0
EB	Flox	EB1	eb_GAACACTGTAAGCGGT-1	1	Ectoderm	0
EB	Flox	EB1	eb_GAACACTTCACTGTCC-1	3	Mesoderm	0.317580271
EB	Flox	EB1	eb_GAACGTTAGGTAGGCT-1	3	Mesoderm	0.16492705
EB	Flox	EB1	eb_GAACGTTAGGTTAAAC-1	1	Ectoderm	0
EB	Flox	EB1	eb_GAACGTTAGTCTGGAG-1	2	Mesoderm	0.422062142
EB	Flox	EB1	eb_GAACGTTCAAGAGAGA-1	1	Ectoderm	0
EB	Flox	EB1	eb_GAACTGTCAACGGTAG-1	1	Ectoderm	0
EB	Flox	EB1	eb_GAACTGTCAATAGTAG-1	1	Ectoderm	0
EB	Flox	EB1	eb_GAACTGTCAATGCAGG-1	8	Mesoderm	0.248059223
EB	Flox	EB1	eb_GAACTGTCACTGCATA-1	4	Endoderm	0.498772625
EB	Flox	EB1	eb_GAACTGTTCGCGAAGA-1	1	Ectoderm	0
EB	Flox	EB1	eb_GAAGAATAGCATGCGA-1	6	Endoderm	0.30440588
EB	Flox	EB1	eb_GAAGAATAGTAGGATT-1	1	Ectoderm	0
EB	Flox	EB1	eb_GAAGAATCAGAGAGGG-1	2	Mesoderm	0.432237328
EB	Flox	EB1	eb_GAAGAATGTACATACC-1	1	Ectoderm	0
EB	Flox	EB1	eb_GAAGCCCAGCCTTTGA-1	4	Endoderm	0.563477705
EB	Flox	EB1	eb_GAAGCCCAGTAACGAT-1	6	Endoderm	0.318775323
EB	Flox	EB1	eb_GAAGCCCCAATAGTGA-1	4	Endoderm	0.490977965
EB	Flox	EB1	eb_GAAGCCCCACAGTCCG-1	8	Mesoderm	0.145856367
EB	Flox	EB1	eb_GAAGCCCCAGATTTCG-1	5	Mesoderm	0.379785175
EB	Flox	EB1	eb_GAAGCCCCAGTCAGAG-1	1	Ectoderm	0
EB	Flox	EB1	eb_GAAGCCCGTGGAACAC-1	2	Mesoderm	0.312972526
EB	Flox	EB1	eb_GAAGCCCGTGTGAATA-1	4	Endoderm	0.489492581
EB	Flox	EB1	eb_GAAGCCCGTTACCCAA-1	1	Ectoderm	0
EB	Flox	EB1	eb_GAAGCCCGTTTGGAGG-1	4	Endoderm	0.537846541
EB	Flox	EB1	eb_GAAGCCCTCGACGATT-1	1	Ectoderm	0
EB	Flox	EB1	eb_GAAGCCCTCTAGGCCG-1	1	Ectoderm	0
EB	Flox	EB1	eb_GAAGCCCTCTGAGAAA-1	2	Mesoderm	0.25782783
EB	Flox	EB1	eb_GAAGCCCTCTTTCCAA-1	1	Ectoderm	0
EB	Flox	EB1	eb_GAAGCGAAGCCTGAAG-1	4	Endoderm	0.576506418
EB	Flox	EB1	eb_GAAGCGACAACCCTCT-1	3	Mesoderm	0.195217141
EB	Flox	EB1	eb_GAAGCGACAGCAGACA-1	4	Endoderm	0.52407661
EB	Flox	EB1	eb_GAAGCGACATCTCCCA-1	1	Ectoderm	0
EB	Flox	EB1	eb_GAAGCGAGTACTCGTA-1	1	Ectoderm	0
EB	Flox	EB1	eb_GAAGCGAGTCGAACAG-1	1	Ectoderm	0
EB	Flox	EB1	eb_GAAGCGATCGCAACAT-1	5	Mesoderm	0.402189742
EB	Flox	EB1	eb_GAAGCGATCTTAGCCC-1	4	Endoderm	0.547717363
EB	Flox	EB1	eb_GAAGGACCAATTGCCA-1	2	Mesoderm	0.103766166
EB	Flox	EB1	eb_GAAGGACTCCCAGTGG-1	2	Mesoderm	0.260768286
EB	Flox	EB1	eb_GAAGGACTCCTATTTG-1	4	Endoderm	0.491125738
EB	Flox	EB1	eb_GAAGGGTAGTGAGCCA-1	1	Ectoderm	0
EB	Flox	EB1	eb_GAAGGGTCAAGCAATA-1	5	Mesoderm	0.365507438
EB	Flox	EB1	eb_GAAGGGTGTACCAATC-1	1	Ectoderm	0
EB	Flox	EB1	eb_GAAGGGTTCCACTAGA-1	2	Mesoderm	0.268596747
EB	Flox	EB1	eb_GAAGGGTTCGAGGCAA-1	2	Mesoderm	0.362776658
EB	Flox	EB1	eb_GAAGGGTTCTTTCAGT-1	4	Endoderm	0.476021322
EB	Flox	EB1	eb_GAAGTAAAGAGGATCC-1	3	Mesoderm	0.193555789
EB	Flox	EB1	eb_GAAGTAAAGCTGCGAA-1	2	Mesoderm	0.275407726
EB	Flox	EB1	eb_GAAGTAACAACCGACC-1	4	Endoderm	0.481628807
EB	Flox	EB1	eb_GAAGTAACACCTGCAG-1	3	Mesoderm	0.152512486
EB	Flox	EB1	eb_GAAGTAATCAAGCGTT-1	3	Mesoderm	0.132378411
EB	Flox	EB1	eb_GAAGTAATCGTACCTC-1	2	Mesoderm	0.211707319
EB	Flox	EB1	eb_GAAGTAATCTGGAAGG-1	4	Endoderm	0.513684743
EB	Flox	EB1	eb_GAAGTAATCTTACCGC-1	1	Ectoderm	0
EB	Flox	EB1	eb_GAATAGAAGCGATGCA-1	5	Mesoderm	0.406040309
EB	Flox	EB1	eb_GAATAGACATGTTACG-1	1	Ectoderm	0
EB	Flox	EB1	eb_GAATAGATCCTAGCCT-1	4	Endoderm	0.340829052
EB	Flox	EB1	eb_GAATAGATCGATTGGT-1	2	Mesoderm	0.436928224
EB	Flox	EB1	eb_GAATCACAGACGACTG-1	2	Mesoderm	0.403610741
EB	Flox	EB1	eb_GAATCACAGCATTGAA-1	8	Mesoderm	0.221986868
EB	Flox	EB1	eb_GAATCACCAATCAGCT-1	2	Mesoderm	0.28049872
EB	Flox	EB1	eb_GAATCACCAGGTCCGT-1	1	Ectoderm	0
[truncated: 44,200 more rows]
