# Supplementary material for: Gastrulation-stage gene expression in Nipbl+/− mouse embryos foreshadows the development of syndromic birth defects
Source: Sci Adv. 2024 Mar 20;10(12):eadl4239. doi: 10.1126/sciadv.adl4239 (PMC10954218; doi:10.1126/sciadv.adl4239)
Supplement: Supplementary file 2 — Data S1 to S45 [file sciadv.adl4239_data_s1_to_s45.zip › Supplementary Data2/Data_S16.csv]

P_Val	Avg_Log2_FC	Pct_Expr_Cluster	Pct_Expr_Other	Bon_P_Val	Cluster	Germ_Layer	Gene
5.19E-96	1.759547968	0.981	0.713	9.14E-92	1	Ectoderm	Dnmt3b
9.94E-72	0.504710259	1	1	1.75E-67	1	Ectoderm	Gapdh
1.65E-68	1.179329463	0.983	0.506	2.91E-64	1	Ectoderm	Epcam
2.27E-67	1.04073097	0.732	0.177	4.00E-63	1	Ectoderm	Irx3
4.89E-64	0.819509228	1	0.911	8.62E-60	1	Ectoderm	Psip1
6.61E-64	1.029757397	0.888	0.388	1.16E-59	1	Ectoderm	Wfdc2
5.45E-62	1.0568714	0.7	0.148	9.61E-58	1	Ectoderm	Sox2
1.41E-61	1.139217297	0.637	0.103	2.49E-57	1	Ectoderm	Pou3f1
8.61E-61	0.884788929	0.999	0.874	1.52E-56	1	Ectoderm	Fabp5
3.69E-57	0.473964607	1	1	6.51E-53	1	Ectoderm	Mif
2.78E-56	0.896896435	0.66	0.165	4.90E-52	1	Ectoderm	Pcsk1n
3.57E-55	0.91403082	0.624	0.119	6.29E-51	1	Ectoderm	Eras
6.76E-54	0.940236807	0.828	0.384	1.19E-49	1	Ectoderm	Pls3
3.96E-49	0.830271044	0.647	0.121	6.98E-45	1	Ectoderm	Cxcl12
8.09E-49	0.874029109	0.515	0.086	1.43E-44	1	Ectoderm	Otx2
1.27E-47	0.833520762	0.805	0.347	2.24E-43	1	Ectoderm	Crabp2
4.99E-47	0.480000287	1	0.997	8.80E-43	1	Ectoderm	Pkm
3.36E-46	0.725962793	0.676	0.233	5.93E-42	1	Ectoderm	Sfrp1
5.06E-45	0.67653823	0.501	0.094	8.92E-41	1	Ectoderm	Pim2
3.12E-42	0.709410911	0.655	0.245	5.51E-38	1	Ectoderm	Stmn2
4.40E-41	0.653566964	0.566	0.158	7.75E-37	1	Ectoderm	Zic5
8.47E-38	1.10408794	0.366	0.037	1.49E-33	1	Ectoderm	Hesx1
5.92E-37	0.496060229	0.993	0.948	1.04E-32	1	Ectoderm	Gnai2
1.08E-36	0.658314903	0.48	0.084	1.91E-32	1	Ectoderm	Slc7a3
1.53E-36	0.609372957	0.49	0.117	2.70E-32	1	Ectoderm	Zic2
2.93E-35	0.636981429	0.969	0.659	5.17E-31	1	Ectoderm	Ldhb
3.05E-35	0.590417602	0.404	0.065	5.38E-31	1	Ectoderm	Utf1
3.86E-34	0.61502222	0.569	0.215	6.80E-30	1	Ectoderm	Socs2
1.84E-31	0.343961663	1	1	3.23E-27	1	Ectoderm	Ldha
9.35E-30	0.62466046	0.965	0.804	1.65E-25	1	Ectoderm	Fam60a
1.64E-29	0.368035964	1	0.928	2.88E-25	1	Ectoderm	Slc2a1
9.24E-29	0.53991785	0.54	0.212	1.63E-24	1	Ectoderm	Rragd
1.34E-28	0.497437932	0.95	0.716	2.35E-24	1	Ectoderm	Tuba1a
4.94E-28	0.571200371	0.733	0.375	8.71E-24	1	Ectoderm	Igfbp2
5.86E-28	0.402544281	1	0.994	1.03E-23	1	Ectoderm	Dut
4.18E-27	0.44910077	0.449	0.14	7.36E-23	1	Ectoderm	Irx5
5.60E-27	0.600369252	0.664	0.305	9.86E-23	1	Ectoderm	Zic3
2.24E-26	0.559251342	0.676	0.311	3.94E-22	1	Ectoderm	Map1b
2.30E-26	0.4886527	0.931	0.513	4.05E-22	1	Ectoderm	Pou5f1
1.17E-25	0.559716727	0.781	0.477	2.05E-21	1	Ectoderm	Gsta4
2.61E-25	0.451184699	0.991	0.928	4.61E-21	1	Ectoderm	Cbx1
3.32E-25	0.406617439	0.365	0.101	5.85E-21	1	Ectoderm	Pdzd4
3.50E-25	0.586678888	0.655	0.278	6.17E-21	1	Ectoderm	Ptn
4.68E-25	0.439306777	0.999	0.95	8.25E-21	1	Ectoderm	Eif1ax
1.82E-24	0.53489725	0.464	0.145	3.21E-20	1	Ectoderm	Tubb3
6.71E-24	0.363665294	0.996	0.994	1.18E-19	1	Ectoderm	Fkbp4
8.33E-24	0.483790559	0.334	0.077	1.47E-19	1	Ectoderm	Shisa2
8.81E-24	0.488099609	0.483	0.154	1.55E-19	1	Ectoderm	Sox3
1.43E-23	0.558848789	0.256	0.02	2.52E-19	1	Ectoderm	Six3
1.69E-23	0.48273446	0.505	0.191	2.97E-19	1	Ectoderm	Sfrp2
1.85E-23	0.380651798	0.384	0.134	3.25E-19	1	Ectoderm	Tubb4a
3.78E-23	0.506273182	0.939	0.736	6.67E-19	1	Ectoderm	Sms
1.16E-22	0.610410182	0.621	0.264	2.04E-18	1	Ectoderm	Ckb
3.15E-22	0.357205245	0.249	0.033	5.56E-18	1	Ectoderm	Tal2
1.07E-21	0.382429996	0.991	0.857	1.88E-17	1	Ectoderm	Cd24a
1.15E-21	0.54003623	0.663	0.386	2.03E-17	1	Ectoderm	Snrpn
2.04E-21	0.46190448	0.524	0.226	3.60E-17	1	Ectoderm	Kif21a
2.31E-21	0.385885241	0.351	0.095	4.07E-17	1	Ectoderm	Sox9
3.23E-21	0.531172242	0.514	0.184	5.69E-17	1	Ectoderm	Gng3
4.35E-21	0.315441877	1	0.995	7.66E-17	1	Ectoderm	Hnrnpa1
1.13E-20	0.270149324	1	1	1.98E-16	1	Ectoderm	Prdx1
1.43E-20	0.370413154	0.334	0.108	2.52E-16	1	Ectoderm	Nptx2
1.98E-20	0.188990478	1	1	3.50E-16	1	Ectoderm	Rps4x
2.76E-20	0.351570305	0.304	0.076	4.87E-16	1	Ectoderm	Map7d3
3.33E-20	0.452010794	0.959	0.824	5.87E-16	1	Ectoderm	AC160336.1
3.51E-20	0.188176387	1	1	6.19E-16	1	Ectoderm	Ppia
6.40E-20	0.394795993	0.991	0.952	1.13E-15	1	Ectoderm	Nasp
1.14E-19	0.436364782	0.536	0.243	2.02E-15	1	Ectoderm	Aes
1.62E-19	0.461196748	0.906	0.741	2.86E-15	1	Ectoderm	Akr1b3
1.64E-19	0.225929432	1	1	2.88E-15	1	Ectoderm	Eef1a1
2.94E-19	0.203045597	1	1	5.18E-15	1	Ectoderm	Rps10
3.06E-19	0.298430084	1	0.997	5.39E-15	1	Ectoderm	Pgk1
4.49E-19	0.302881665	1	0.996	7.92E-15	1	Ectoderm	Psma7
8.60E-19	0.272155093	1	1	1.52E-14	1	Ectoderm	Sumo2
9.22E-19	0.390902721	0.388	0.119	1.62E-14	1	Ectoderm	Rab25
1.06E-18	0.416294865	0.539	0.251	1.87E-14	1	Ectoderm	Cxadr
1.50E-18	0.292150371	0.306	0.092	2.64E-14	1	Ectoderm	Fabp3
6.67E-18	0.230193524	0.18	0.029	1.18E-13	1	Ectoderm	Bcl11a
9.64E-18	0.465484264	0.835	0.69	1.70E-13	1	Ectoderm	Larp7
1.33E-17	0.370979448	0.412	0.169	2.35E-13	1	Ectoderm	Zfp462
1.42E-17	0.424591636	0.923	0.83	2.50E-13	1	Ectoderm	Ube2k
1.81E-17	0.368032529	0.848	0.714	3.19E-13	1	Ectoderm	Oard1
2.89E-17	0.278097891	0.194	0.013	5.09E-13	1	Ectoderm	Mcf2
4.70E-17	0.377370209	0.461	0.219	8.28E-13	1	Ectoderm	Lpar4
5.11E-17	0.446041388	0.827	0.611	9.01E-13	1	Ectoderm	Slc16a3
9.42E-17	0.320298302	0.317	0.102	1.66E-12	1	Ectoderm	Uchl1
1.21E-16	0.486132682	0.832	0.598	2.13E-12	1	Ectoderm	Rangrf
1.52E-16	0.446619309	0.864	0.638	2.68E-12	1	Ectoderm	Sox11
2.97E-16	0.346556797	0.997	0.962	5.24E-12	1	Ectoderm	Paics
3.48E-16	0.178720756	1	1	6.13E-12	1	Ectoderm	Rps3
3.53E-16	0.296352001	0.999	0.99	6.23E-12	1	Ectoderm	Tpi1
4.21E-16	0.19867099	1	0.997	7.42E-12	1	Ectoderm	Prdx2
4.24E-16	0.305515244	0.371	0.153	7.48E-12	1	Ectoderm	Cpe
1.47E-15	0.268161366	1	0.997	2.58E-11	1	Ectoderm	Aldoa
3.26E-15	0.377930858	0.988	0.92	5.75E-11	1	Ectoderm	Trim28
7.89E-15	0.224552364	1	1	1.39E-10	1	Ectoderm	Hsp90aa1
9.45E-15	0.429551211	0.627	0.35	1.67E-10	1	Ectoderm	Pdgfa
9.59E-15	0.309250688	0.347	0.138	1.69E-10	1	Ectoderm	Fzd7
1.12E-14	0.351305765	0.36	0.124	1.97E-10	1	Ectoderm	Lpl
1.17E-14	0.381909474	0.608	0.344	2.07E-10	1	Ectoderm	Ly6e
1.31E-14	0.324684255	0.999	0.963	2.31E-10	1	Ectoderm	Hnrnpdl
1.37E-14	0.273156764	0.886	0.547	2.41E-10	1	Ectoderm	Ezr
1.93E-14	0.266810749	0.553	0.316	3.41E-10	1	Ectoderm	Ddah1
2.03E-14	0.437659861	0.977	0.841	3.58E-10	1	Ectoderm	Ifitm2
2.11E-14	0.392224368	0.774	0.589	3.72E-10	1	Ectoderm	Hells
2.73E-14	0.276697181	0.924	0.827	4.81E-10	1	Ectoderm	Fam162a
3.96E-14	0.315508386	0.637	0.427	6.98E-10	1	Ectoderm	Nipsnap1
4.33E-14	0.210551772	0.416	0.223	7.63E-10	1	Ectoderm	Cmtm8
5.25E-14	0.27222429	0.257	0.066	9.25E-10	1	Ectoderm	Syt11
5.52E-14	0.413699587	0.686	0.446	9.73E-10	1	Ectoderm	Tgif1
6.64E-14	0.323302118	0.392	0.172	1.17E-09	1	Ectoderm	Tcf7l1
9.06E-14	0.28003856	0.996	0.917	1.60E-09	1	Ectoderm	H2afv
1.10E-13	0.238617376	1	1	1.94E-09	1	Ectoderm	Npm1
1.78E-13	0.280255782	1	1	3.14E-09	1	Ectoderm	Pgam1
2.22E-13	0.16294123	0.409	0.211	3.91E-09	1	Ectoderm	Cthrc1
2.34E-13	0.287794484	1	0.999	4.12E-09	1	Ectoderm	Nap1l1
2.66E-13	0.324348408	0.93	0.852	4.68E-09	1	Ectoderm	Ipo5
3.18E-13	0.269293444	1	1	5.61E-09	1	Ectoderm	Tubb5
3.50E-13	0.256184716	0.252	0.079	6.17E-09	1	Ectoderm	Nrxn2
6.23E-13	0.278496801	0.247	0.058	1.10E-08	1	Ectoderm	2900011O08Rik
7.20E-13	0.232163554	0.172	0.022	1.27E-08	1	Ectoderm	Elavl3
8.30E-13	0.199723946	1	1	1.46E-08	1	Ectoderm	Hsp90ab1
8.75E-13	0.395638344	0.66	0.432	1.54E-08	1	Ectoderm	Msh6
9.84E-13	0.34282474	0.927	0.834	1.74E-08	1	Ectoderm	Mcm7
1.11E-12	0.274756656	0.198	0.026	1.96E-08	1	Ectoderm	Tfap2a
1.85E-12	0.338680679	0.452	0.219	3.26E-08	1	Ectoderm	Ddit4
1.87E-12	0.342889095	0.854	0.705	3.30E-08	1	Ectoderm	Seh1l
2.08E-12	0.209807836	1	1	3.66E-08	1	Ectoderm	Ranbp1
2.28E-12	0.160802174	1	0.997	4.02E-08	1	Ectoderm	Srsf3
2.34E-12	0.235302565	1	1	4.12E-08	1	Ectoderm	Set
2.38E-12	0.134607438	1	1	4.19E-08	1	Ectoderm	Rpl6
2.76E-12	0.299311171	0.477	0.262	4.86E-08	1	Ectoderm	Fxyd6
2.90E-12	0.124741104	1	1	5.10E-08	1	Ectoderm	Rpl18
3.37E-12	0.284542649	0.956	0.898	5.95E-08	1	Ectoderm	Myl12b
3.59E-12	0.163974837	1	1	6.32E-08	1	Ectoderm	Rpl7
3.72E-12	0.333238668	0.685	0.501	6.55E-08	1	Ectoderm	Msh2
3.92E-12	0.331312756	0.863	0.727	6.92E-08	1	Ectoderm	Pfkl
4.09E-12	0.261190061	0.28	0.102	7.21E-08	1	Ectoderm	Sall2
4.44E-12	0.302202046	0.986	0.924	7.82E-08	1	Ectoderm	Hnrnpl
5.12E-12	0.356925278	0.428	0.194	9.02E-08	1	Ectoderm	Ina
5.22E-12	0.323098185	0.991	0.931	9.19E-08	1	Ectoderm	Rrm2
5.36E-12	0.310218127	0.895	0.78	9.45E-08	1	Ectoderm	Polr2h
6.02E-12	0.306625391	0.872	0.745	1.06E-07	1	Ectoderm	Echs1
6.07E-12	0.355243223	0.871	0.735	1.07E-07	1	Ectoderm	Trp53
6.82E-12	0.335717633	0.449	0.235	1.20E-07	1	Ectoderm	Phc1
7.23E-12	0.327871595	0.991	0.895	1.27E-07	1	Ectoderm	Siva1
9.84E-12	0.186094808	0.234	0.097	1.73E-07	1	Ectoderm	Apobec3
1.03E-11	0.411833026	0.697	0.46	1.81E-07	1	Ectoderm	Nmral1
1.46E-11	0.347441915	0.989	0.881	2.57E-07	1	Ectoderm	Anp32a
1.57E-11	0.290654275	0.952	0.89	2.77E-07	1	Ectoderm	Gpi1
1.59E-11	0.307770019	0.898	0.802	2.80E-07	1	Ectoderm	Sssca1
1.71E-11	0.217673761	0.265	0.108	3.01E-07	1	Ectoderm	Ypel1
2.40E-11	0.359781522	0.781	0.59	4.22E-07	1	Ectoderm	Cdca7
2.40E-11	0.1973869	0.127	0.006	4.24E-07	1	Ectoderm	Lhx5
2.57E-11	0.223671188	0.257	0.096	4.54E-07	1	Ectoderm	Pla2g16
2.96E-11	0.166521663	1	1	5.22E-07	1	Ectoderm	Rpl7a
3.30E-11	0.299061202	0.474	0.254	5.82E-07	1	Ectoderm	Pak1
3.30E-11	0.246510051	0.87	0.733	5.82E-07	1	Ectoderm	Sall4
3.32E-11	0.31326791	0.713	0.529	5.84E-07	1	Ectoderm	Casp3
3.99E-11	0.175053371	0.161	0.041	7.04E-07	1	Ectoderm	Coro1a
4.55E-11	0.272654355	0.446	0.237	8.02E-07	1	Ectoderm	Arl4c
5.47E-11	0.164609465	1	1	9.64E-07	1	Ectoderm	Rpl10a
5.59E-11	0.290759171	0.531	0.316	9.85E-07	1	Ectoderm	Fzd2
5.81E-11	0.153745004	0.11	0.008	1.02E-06	1	Ectoderm	Sox1
6.75E-11	0.253953404	0.828	0.705	1.19E-06	1	Ectoderm	Mcm5
7.13E-11	0.187610531	0.997	0.999	1.26E-06	1	Ectoderm	Rtraf
7.46E-11	0.150799611	0.131	0.031	1.31E-06	1	Ectoderm	Camkv
7.55E-11	0.190392978	1	0.999	1.33E-06	1	Ectoderm	Hspa8
7.59E-11	0.128486212	1	1	1.34E-06	1	Ectoderm	Rpl11
8.44E-11	0.177495906	0.999	0.989	1.49E-06	1	Ectoderm	Sumo1
1.12E-10	0.344597941	0.203	0.036	1.97E-06	1	Ectoderm	Dlx5
1.38E-10	0.277722209	0.406	0.194	2.44E-06	1	Ectoderm	Crmp1
1.41E-10	0.17254709	0.13	0.017	2.49E-06	1	Ectoderm	Phox2a
1.43E-10	0.231494739	0.527	0.375	2.52E-06	1	Ectoderm	Jam3
1.59E-10	0.101656599	0.784	0.687	2.80E-06	1	Ectoderm	Ssbp3
1.61E-10	0.210237986	0.2	0.05	2.84E-06	1	Ectoderm	St8sia3
1.88E-10	0.267888465	0.877	0.751	3.32E-06	1	Ectoderm	Cdk2ap1
1.89E-10	0.175016016	0.318	0.19	3.33E-06	1	Ectoderm	Kif5c
1.91E-10	0.298999032	0.849	0.711	3.36E-06	1	Ectoderm	Hnrnph3
1.91E-10	0.168386424	0.237	0.122	3.36E-06	1	Ectoderm	Tcp11l1
2.13E-10	0.207732323	1	1	3.75E-06	1	Ectoderm	Ptma
2.18E-10	0.369623231	0.74	0.55	3.84E-06	1	Ectoderm	Kdm5b
2.81E-10	0.331514289	0.572	0.352	4.95E-06	1	Ectoderm	Cadm1
3.22E-10	0.176779667	0.23	0.107	5.68E-06	1	Ectoderm	Cntfr
3.61E-10	0.132059013	1	1	6.37E-06	1	Ectoderm	Rps3a1
3.95E-10	0.371362051	0.649	0.422	6.96E-06	1	Ectoderm	Fgfr1
4.28E-10	0.292930061	0.753	0.563	7.55E-06	1	Ectoderm	Slc38a1
4.41E-10	0.258324483	0.857	0.741	7.77E-06	1	Ectoderm	Mcm2
5.47E-10	0.103709339	1	1	9.64E-06	1	Ectoderm	Rps11
6.66E-10	0.196542369	1	1	1.17E-05	1	Ectoderm	Serbp1
6.97E-10	0.295104564	0.577	0.399	1.23E-05	1	Ectoderm	Dnph1
7.09E-10	0.143570437	1	1	1.25E-05	1	Ectoderm	Atp5g2
8.88E-10	0.439006275	0.64	0.362	1.57E-05	1	Ectoderm	Tcfl5
9.90E-10	0.245629251	0.927	0.827	1.74E-05	1	Ectoderm	Smarcc1
1.05E-09	0.211192395	0.198	0.048	1.84E-05	1	Ectoderm	Stmn3
1.08E-09	0.279484452	0.541	0.339	1.91E-05	1	Ectoderm	Hdgfl3
1.10E-09	0.148932257	1	0.998	1.94E-05	1	Ectoderm	Cdk4
1.10E-09	0.244695661	0.224	0.062	1.94E-05	1	Ectoderm	Slain1
1.44E-09	0.124529608	0.107	0.019	2.54E-05	1	Ectoderm	Tunar
1.88E-09	0.256266461	0.219	0.046	3.32E-05	1	Ectoderm	Fam57b
2.03E-09	0.248369369	0.472	0.318	3.58E-05	1	Ectoderm	Tnrc6c
2.24E-09	0.118568558	0.113	0.032	3.95E-05	1	Ectoderm	Cbs
2.65E-09	0.216447561	0.929	0.887	4.67E-05	1	Ectoderm	Csnk2b
2.75E-09	0.274787683	0.721	0.452	4.85E-05	1	Ectoderm	Spint2
2.79E-09	0.260028177	0.263	0.093	4.92E-05	1	Ectoderm	Gap43
2.80E-09	0.159332729	0.187	0.076	4.94E-05	1	Ectoderm	Zscan10
2.85E-09	0.24673515	0.954	0.912	5.03E-05	1	Ectoderm	Ola1
3.00E-09	0.33866304	0.677	0.443	5.29E-05	1	Ectoderm	Acer2
3.09E-09	0.179599317	0.239	0.115	5.44E-05	1	Ectoderm	Cnih2
3.23E-09	0.279361507	0.334	0.166	5.70E-05	1	Ectoderm	Eno3
3.60E-09	0.362624043	0.598	0.396	6.34E-05	1	Ectoderm	Iqgap1
3.69E-09	0.150748751	0.11	0.011	6.50E-05	1	Ectoderm	Gm32585
3.77E-09	0.157628691	1	0.999	6.64E-05	1	Ectoderm	Ncl
5.07E-09	0.135759904	0.104	0.009	8.94E-05	1	Ectoderm	Lmx1b
5.10E-09	0.201975399	0.326	0.197	8.99E-05	1	Ectoderm	Mfap2
5.62E-09	0.178411176	0.195	0.069	9.91E-05	1	Ectoderm	Fsd1
5.92E-09	0.202313519	0.193	0.064	0.000104357	1	Ectoderm	1700013H16Rik
6.39E-09	0.229402401	0.265	0.116	0.000112546	1	Ectoderm	Itga6
6.78E-09	0.194805388	0.187	0.051	0.000119576	1	Ectoderm	Mapk12
7.00E-09	0.203381529	0.331	0.159	0.000123452	1	Ectoderm	Qprt
8.66E-09	0.163762098	0.531	0.29	0.000152589	1	Ectoderm	Chchd10
9.50E-09	0.113678073	0.093	0.013	0.000167366	1	Ectoderm	Pcsk2
1.01E-08	0.274747632	0.978	0.928	0.000177164	1	Ectoderm	Dctpp1
1.01E-08	0.167290583	0.146	0.028	0.00017726	1	Ectoderm	Jph4
1.05E-08	0.256279141	0.835	0.724	0.000185338	1	Ectoderm	Nup43
1.13E-08	0.237471256	0.813	0.64	0.000199034	1	Ectoderm	Sox4
1.16E-08	0.158498008	0.167	0.055	0.000203946	1	Ectoderm	Ror1
1.27E-08	0.197232756	1	0.992	0.000223293	1	Ectoderm	Hnrnpu
1.32E-08	0.103717811	0.21	0.132	0.000232998	1	Ectoderm	Apbb1
1.33E-08	0.282452099	0.958	0.901	0.000234605	1	Ectoderm	Khdrbs1
1.45E-08	0.271059559	0.702	0.581	0.000255019	1	Ectoderm	Vbp1
1.58E-08	0.169625212	0.988	0.961	0.000279082	1	Ectoderm	Dek
1.71E-08	0.263547929	0.8	0.7	0.000301904	1	Ectoderm	Gart
1.96E-08	0.258985961	0.677	0.52	0.000344851	1	Ectoderm	Pbx1
2.00E-08	0.161634001	0.136	0.029	0.000353062	1	Ectoderm	Lrrn1
2.08E-08	0.231982553	0.286	0.131	0.000367395	1	Ectoderm	Acrbp
2.11E-08	0.304319568	0.57	0.398	0.00037142	1	Ectoderm	Lsm14b
2.52E-08	0.174375108	0.198	0.076	0.00044327	1	Ectoderm	Rapgef5
2.79E-08	0.12349259	0.185	0.064	0.0004917	1	Ectoderm	Calca
2.80E-08	0.225081723	0.999	0.973	0.000494197	1	Ectoderm	Cbx3
2.90E-08	0.253014462	0.822	0.673	0.000511036	1	Ectoderm	Rbpms2
2.97E-08	0.222036444	0.709	0.593	0.000524122	1	Ectoderm	Tma16
3.14E-08	0.121474123	0.1	0.014	0.000553735	1	Ectoderm	Nfasc
3.22E-08	0.13045351	1	1	0.00056697	1	Ectoderm	Rpl22l1
3.25E-08	0.226460004	0.309	0.146	0.000572088	1	Ectoderm	Kcnk1
3.27E-08	0.073538788	1	1	0.000575833	1	Ectoderm	Rps20
3.58E-08	0.345849114	0.531	0.327	0.000631606	1	Ectoderm	Jarid2
3.65E-08	0.144917626	0.094	0.007	0.000643435	1	Ectoderm	Dlx6
3.85E-08	0.17117764	0.218	0.092	0.000678419	1	Ectoderm	Esrp1
4.13E-08	0.243942176	0.56	0.396	0.000727062	1	Ectoderm	Oxct1
4.74E-08	0.182027932	0.209	0.085	0.000834895	1	Ectoderm	Bicd1
4.94E-08	0.155113625	0.17	0.067	0.00087039	1	Ectoderm	Cbx6
5.00E-08	0.118864638	0.105	0.028	0.000881677	1	Ectoderm	Coch
5.48E-08	0.186713439	0.843	0.742	0.000966663	1	Ectoderm	Dnajc9
5.80E-08	0.201479802	0.636	0.457	0.001022468	1	Ectoderm	Mkrn1
6.57E-08	0.145926973	0.212	0.11	0.001158803	1	Ectoderm	Clip3
7.20E-08	0.172412852	0.155	0.036	0.001269339	1	Ectoderm	Mapk8ip2
7.23E-08	0.083998616	1	1	0.001274613	1	Ectoderm	Rps7
7.43E-08	0.132234989	1	1	0.001308994	1	Ectoderm	Ran
7.80E-08	0.225972989	0.999	0.993	0.001374468	1	Ectoderm	Calm2
8.74E-08	0.148026656	1	0.999	0.001540625	1	Ectoderm	Pabpc1
8.91E-08	0.096396517	0.082	0.015	0.001571123	1	Ectoderm	Gpr85
9.02E-08	0.284041329	0.818	0.674	0.001590187	1	Ectoderm	Ccne1
9.23E-08	0.174200595	0.225	0.113	0.001626948	1	Ectoderm	Bok
1.02E-07	0.112738861	0.177	0.088	0.001791104	1	Ectoderm	Cbx7
1.04E-07	0.195521812	0.977	0.957	0.001836044	1	Ectoderm	Banf1
1.08E-07	0.147938388	1	1	0.001909658	1	Ectoderm	Rpl15
1.11E-07	0.187968074	0.994	0.954	0.001953977	1	Ectoderm	Rbbp4
1.19E-07	0.183447799	0.991	0.968	0.00210292	1	Ectoderm	Hnrnpc
1.19E-07	0.23313006	0.999	0.969	0.002105479	1	Ectoderm	Ddx39b
1.21E-07	0.256232938	0.828	0.719	0.002131508	1	Ectoderm	Dhfr
1.29E-07	0.10908136	1	1	0.002271951	1	Ectoderm	Rplp0
1.31E-07	0.214333622	0.95	0.904	0.002301973	1	Ectoderm	Paip2
1.31E-07	0.138279001	0.155	0.064	0.002315352	1	Ectoderm	Fuom
1.32E-07	0.175148747	0.919	0.863	0.002330609	1	Ectoderm	Tecr
1.33E-07	0.194114149	1	0.99	0.002347545	1	Ectoderm	Tuba1b
1.33E-07	0.141730256	1	1	0.002352506	1	Ectoderm	Rps26
1.49E-07	0.134037819	0.115	0.03	0.002623835	1	Ectoderm	Fzd5
1.56E-07	0.065152303	0.058	0.012	0.00274605	1	Ectoderm	Lag3
1.68E-07	0.134619235	0.229	0.131	0.002966369	1	Ectoderm	Lrp11
1.71E-07	0.13918591	0.241	0.136	0.003012262	1	Ectoderm	Pycard
1.73E-07	0.169001855	0.267	0.142	0.003052974	1	Ectoderm	Prom1
1.78E-07	0.25687903	0.932	0.811	0.003128501	1	Ectoderm	Rcc2
1.84E-07	0.169136713	0.255	0.13	0.00323656	1	Ectoderm	Ddr1
2.10E-07	0.184276582	0.21	0.071	0.003704327	1	Ectoderm	Zcchc18
2.15E-07	0.23820574	0.56	0.421	0.003787354	1	Ectoderm	Pspc1
2.28E-07	0.160952351	0.207	0.1	0.004023978	1	Ectoderm	Capg
2.33E-07	0.207525519	0.239	0.128	0.004101959	1	Ectoderm	Foxb1
2.39E-07	0.158783555	0.158	0.046	0.004215632	1	Ectoderm	9-Mar
2.57E-07	0.226966694	0.78	0.655	0.00453428	1	Ectoderm	Jpt2
2.59E-07	0.119817567	0.231	0.147	0.004566218	1	Ectoderm	Ccdc28b
2.66E-07	0.158370722	0.142	0.031	0.004685439	1	Ectoderm	Nanog
2.83E-07	0.296924434	0.771	0.638	0.004985424	1	Ectoderm	Rif1
2.93E-07	0.158102839	1	1	0.005161419	1	Ectoderm	Rpl3
3.00E-07	0.139825891	1	1	0.005292085	1	Ectoderm	Rpl5
3.01E-07	0.122722566	0.139	0.05	0.005307345	1	Ectoderm	Ndrg2
3.06E-07	0.277274943	0.491	0.327	0.005388853	1	Ectoderm	Prps2
3.07E-07	0.124544887	0.115	0.026	0.005408884	1	Ectoderm	Pcsk2os1
3.16E-07	0.238504641	0.474	0.306	0.005567203	1	Ectoderm	Cdca7l
3.20E-07	0.227518373	0.957	0.925	0.005631396	1	Ectoderm	G3bp2
3.31E-07	0.148001704	0.164	0.058	0.005826481	1	Ectoderm	Apba2
3.32E-07	0.084828325	0.067	0.008	0.005853428	1	Ectoderm	Rtn4rl1
4.57E-07	0.115553324	0.111	0.031	0.008062525	1	Ectoderm	Hist3h2ba
4.58E-07	0.203431852	0.666	0.546	0.008069421	1	Ectoderm	Exosc9
6.14E-07	0.202016673	0.999	0.997	0.010825888	1	Ectoderm	Fkbp3
6.40E-07	0.136545053	0.998	0.9	0.01128539	1	Ectoderm	Bex1
6.89E-07	0.057319716	0.048	0.009	0.012149217	1	Ectoderm	Cacna1b
7.61E-07	0.172190989	0.289	0.171	0.013415212	1	Ectoderm	Fat1
7.73E-07	0.15307924	0.141	0.06	0.013631618	1	Ectoderm	Lmo1
7.97E-07	0.203573206	0.449	0.307	0.014055074	1	Ectoderm	Pfn2
8.36E-07	0.177617735	0.197	0.068	0.014735008	1	Ectoderm	Gm11627
8.40E-07	0.192432769	0.983	0.932	0.01480534	1	Ectoderm	Srsf1
8.45E-07	0.046525792	0.645	0.435	0.014887051	1	Ectoderm	Crip2
9.14E-07	0.183174132	0.832	0.759	0.016101203	1	Ectoderm	U2af2
9.32E-07	0.234119362	0.947	0.901	0.016422766	1	Ectoderm	Hat1
9.37E-07	0.119947474	0.137	0.059	0.016512702	1	Ectoderm	Hs6st1
9.80E-07	0.23542078	0.99	0.931	0.017268289	1	Ectoderm	Apex1
9.81E-07	0.152930653	1	0.996	0.017284966	1	Ectoderm	Ptges3
1.07E-06	0.150828378	0.18	0.071	0.018934037	1	Ectoderm	Enho
1.10E-06	0.136770552	0.177	0.079	0.019432123	1	Ectoderm	2010111I01Rik
1.11E-06	0.115083781	0.115	0.036	0.019477957	1	Ectoderm	Chst1
1.12E-06	0.100840123	0.122	0.045	0.019678289	1	Ectoderm	Cacng4
1.12E-06	0.076885329	0.076	0.022	0.019781483	1	Ectoderm	Pak3
1.15E-06	0.168977294	0.436	0.312	0.020248546	1	Ectoderm	Pbx3
1.22E-06	0.280385882	1	0.992	0.021475616	1	Ectoderm	Prdx6
1.26E-06	0.131952837	0.116	0.027	0.022236728	1	Ectoderm	Pipox
1.27E-06	0.204692536	0.221	0.074	0.022326969	1	Ectoderm	Slc35f2
1.32E-06	0.245859535	0.995	0.913	0.023282624	1	Ectoderm	Pclaf
1.42E-06	0.205269824	0.822	0.743	0.025023305	1	Ectoderm	Nol7
1.45E-06	0.198857555	0.943	0.877	0.025508821	1	Ectoderm	Matr3
1.50E-06	0.145358577	0.117	0.022	0.026354478	1	Ectoderm	Dtx1
1.68E-06	0.073087032	0.06	0.009	0.02961817	1	Ectoderm	Irs4
1.71E-06	0.084552427	1	1	0.030176331	1	Ectoderm	Rps27a
1.73E-06	0.251455248	0.487	0.323	0.030418869	1	Ectoderm	Pgm2
1.75E-06	0.111829977	0.893	0.861	0.030756825	1	Ectoderm	Gmnn
1.79E-06	0.161257645	0.957	0.907	0.031544904	1	Ectoderm	Brix1
1.82E-06	0.114842249	0.139	0.061	0.032159091	1	Ectoderm	Zbtb8a
1.84E-06	0.089714075	1	1	0.032428181	1	Ectoderm	Rpl32
1.91E-06	0.204097613	0.312	0.164	0.033740089	1	Ectoderm	Rgma
2.05E-06	0.279998031	0.608	0.454	0.03620045	1	Ectoderm	Dbn1
2.08E-06	0.147150949	0.237	0.134	0.036645342	1	Ectoderm	Efna5
2.23E-06	0.096365114	0.18	0.112	0.039263411	1	Ectoderm	Speg
2.68E-06	0.208836033	0.865	0.798	0.047239507	1	Ectoderm	Ccdc58
2.70E-06	0.235849535	0.986	0.951	0.047593932	1	Ectoderm	Lyar
2.74E-06	0.154619924	0.998	0.996	0.048208361	1	Ectoderm	Rbm3
2.89E-06	0.265995901	0.872	0.755	0.050927809	1	Ectoderm	Mcm3
3.06E-06	0.095602045	0.983	0.963	0.053996018	1	Ectoderm	Glrx3
3.11E-06	0.149453905	0.906	0.86	0.054766506	1	Ectoderm	Snrnp70
3.17E-06	0.089104634	0.075	0.014	0.05582716	1	Ectoderm	Nrcam
3.21E-06	0.138387207	0.119	0.024	0.056625885	1	Ectoderm	Jakmip2
3.21E-06	0.110131721	0.119	0.039	0.056625885	1	Ectoderm	Urah
3.34E-06	0.274916789	0.537	0.364	0.058835674	1	Ectoderm	Gltp
3.42E-06	0.183463503	0.997	0.982	0.060219854	1	Ectoderm	Ppp1cc
3.46E-06	0.237885264	0.978	0.938	0.06100059	1	Ectoderm	Nudt21
3.76E-06	0.130038889	0.155	0.061	0.066305583	1	Ectoderm	Pacsin3
3.78E-06	0.093887431	0.112	0.047	0.066659549	1	Ectoderm	Ccdc92
3.95E-06	0.111014744	1	1	0.069643858	1	Ectoderm	Rpl9
4.22E-06	0.101348112	1	1	0.074301421	1	Ectoderm	Rps12
4.28E-06	0.095628529	0.108	0.043	0.075514876	1	Ectoderm	Actr3b
4.85E-06	0.167337557	0.977	0.957	0.085522682	1	Ectoderm	Srsf9
5.03E-06	0.227211384	0.693	0.586	0.088675626	1	Ectoderm	Hdac1
5.10E-06	0.119106941	0.13	0.045	0.089921614	1	Ectoderm	Igsf9b
5.16E-06	0.131744023	0.954	0.932	0.09086034	1	Ectoderm	Erh
5.62E-06	0.351203704	0.634	0.459	0.099127594	1	Ectoderm	Pten
5.72E-06	0.163646447	0.756	0.653	0.100754258	1	Ectoderm	Rpa2
6.40E-06	0.065924109	0.064	0.018	0.112851313	1	Ectoderm	Sox21
6.42E-06	0.104151069	1	1	0.113159332	1	Ectoderm	Naca
6.51E-06	0.242580178	0.854	0.757	0.114699398	1	Ectoderm	Mrpl13
6.71E-06	0.165922109	0.983	0.971	0.118188883	1	Ectoderm	Elob
6.76E-06	0.126460607	0.215	0.132	0.11916408	1	Ectoderm	Satb1
6.84E-06	0.131847192	0.251	0.148	0.120563151	1	Ectoderm	Bphl
7.97E-06	0.115940278	0.135	0.052	0.140526104	1	Ectoderm	Zfhx2
8.24E-06	0.139792107	0.911	0.858	0.145142673	1	Ectoderm	Pcnp
8.25E-06	0.089109548	0.066	0.007	0.14542801	1	Ectoderm	Pax2
8.30E-06	0.071309113	0.062	0.014	0.146241274	1	Ectoderm	Lrrk2
8.78E-06	0.21152421	0.333	0.182	0.154673881	1	Ectoderm	Cyp26a1
9.13E-06	0.107117111	0.079	0.007	0.160913961	1	Ectoderm	Sncb
9.19E-06	0.175080832	1	0.975	0.162028778	1	Ectoderm	Sfpq
9.20E-06	0.078669745	0.062	0.007	0.162065778	1	Ectoderm	Rfx4
9.42E-06	0.071485054	0.08	0.032	0.165979896	1	Ectoderm	Zfp467
9.49E-06	0.133394104	0.262	0.166	0.167298778	1	Ectoderm	Map2k6
9.62E-06	0.097980092	0.084	0.016	0.169542266	1	Ectoderm	Adgrv1
9.64E-06	0.207516566	0.913	0.844	0.169940892	1	Ectoderm	Bnip3l
9.67E-06	0.246807695	0.932	0.887	0.170507803	1	Ectoderm	Srpk1
1.03E-05	0.127450674	0.993	0.98	0.181241068	1	Ectoderm	Skp1a
1.07E-05	0.186543441	0.888	0.831	0.189332707	1	Ectoderm	Mrpl34
1.10E-05	0.348501693	0.696	0.496	0.193490396	1	Ectoderm	Sap30
1.12E-05	0.128973011	0.133	0.044	0.197911609	1	Ectoderm	Usp44
1.13E-05	0.138727602	0.996	0.985	0.198423998	1	Ectoderm	Cct4
1.14E-05	0.104719164	0.168	0.091	0.200168082	1	Ectoderm	Fbxl20
1.16E-05	0.2063549	0.871	0.785	0.203825248	1	Ectoderm	Sf3a3
1.16E-05	0.212005445	0.885	0.818	0.20435736	1	Ectoderm	Rnf187
1.17E-05	0.169712398	0.65	0.51	0.205366424	1	Ectoderm	Bnip3
1.17E-05	0.093039958	1	1	0.205953331	1	Ectoderm	Eef1b2
1.21E-05	0.176898495	0.961	0.92	0.212835486	1	Ectoderm	Taldo1
1.22E-05	0.263583184	0.62	0.45	0.214675843	1	Ectoderm	Prps1
1.27E-05	0.197845187	0.955	0.928	0.224280687	1	Ectoderm	Uchl3
1.33E-05	0.103420679	0.11	0.036	0.234750699	1	Ectoderm	Arhgef15
1.43E-05	0.154025844	0.837	0.765	0.252210174	1	Ectoderm	Eif1b
1.54E-05	0.13761455	0.72	0.625	0.270936931	1	Ectoderm	Mta1
1.57E-05	0.105205115	0.112	0.037	0.277515399	1	Ectoderm	Pbx4
1.59E-05	0.206513591	0.293	0.16	0.279535176	1	Ectoderm	Ank2
1.65E-05	0.262667909	0.773	0.635	0.29046089	1	Ectoderm	Nfyb
1.69E-05	0.173871035	0.903	0.86	0.297849703	1	Ectoderm	Sf3b2
1.71E-05	0.114217182	0.172	0.089	0.300821769	1	Ectoderm	Gstt2
1.71E-05	0.058860876	0.08	0.037	0.302252697	1	Ectoderm	Nup210
1.75E-05	0.117041245	0.298	0.215	0.307928851	1	Ectoderm	Tpbg
1.84E-05	0.18850962	0.397	0.279	0.323608863	1	Ectoderm	Rnf145
1.95E-05	0.198391175	0.862	0.762	0.343587612	1	Ectoderm	Dcakd
2.00E-05	0.105365912	0.094	0.025	0.352566669	1	Ectoderm	Prune2
2.06E-05	0.051996112	0.05	0.013	0.362528169	1	Ectoderm	Dlgap3
2.06E-05	0.039366537	0.035	0.007	0.362528169	1	Ectoderm	Fgf9
2.09E-05	0.076599215	0.084	0.031	0.368766838	1	Ectoderm	Fam69b
2.15E-05	0.083302412	0.086	0.03	0.379513441	1	Ectoderm	Sh3gl2
2.20E-05	0.223290477	0.429	0.292	0.388488656	1	Ectoderm	Tmem47
2.25E-05	0.234768799	0.842	0.729	0.395799395	1	Ectoderm	Ythdf2
2.38E-05	0.158874282	0.911	0.858	0.419539468	1	Ectoderm	Gmps
2.41E-05	0.087478897	1	1	0.424429093	1	Ectoderm	Rps8
2.51E-05	0.176617475	1	0.999	0.442410111	1	Ectoderm	Hnrnpab
2.52E-05	0.130333256	0.994	0.986	0.444207472	1	Ectoderm	Eif3k
2.56E-05	0.225106989	0.64	0.497	0.451048091	1	Ectoderm	Nudt19
2.56E-05	0.166163405	0.926	0.869	0.451151993	1	Ectoderm	Luc7l3
2.59E-05	0.058593445	0.051	0.012	0.456663853	1	Ectoderm	Celf5
2.61E-05	0.190628914	0.412	0.281	0.459764431	1	Ectoderm	Armc10
2.66E-05	0.05891791	1	1	0.469605352	1	Ectoderm	Rps16
2.72E-05	0.095941035	0.73	0.686	0.479372619	1	Ectoderm	Cdc123
2.74E-05	0.16132491	0.497	0.393	0.482537407	1	Ectoderm	Nudt14
2.74E-05	0.056020001	0.046	0.007	0.482910277	1	Ectoderm	Phactr3
2.74E-05	0.10956505	1	0.999	0.483504923	1	Ectoderm	Hnrnpa2b1
2.84E-05	0.191457566	0.46	0.328	0.499946049	1	Ectoderm	Pla2g12a
2.87E-05	0.067442927	0.074	0.025	0.505655779	1	Ectoderm	Shisa8
2.89E-05	0.160736402	0.973	0.935	0.50945697	1	Ectoderm	Smarca5
3.07E-05	0.128268611	0.138	0.05	0.54084271	1	Ectoderm	Ociad2
3.12E-05	0.090650902	0.11	0.046	0.549671874	1	Ectoderm	Ttyh1
3.13E-05	0.146282448	0.43	0.334	0.551764161	1	Ectoderm	Bmyc
3.17E-05	0.042702816	0.031	0.001	0.558597293	1	Ectoderm	Htr3a
3.21E-05	0.123823519	1	0.998	0.566091456	1	Ectoderm	Anp32b
3.24E-05	0.107491934	0.195	0.122	0.570182739	1	Ectoderm	Zmat3
3.27E-05	0.09586372	0.115	0.049	0.576750793	1	Ectoderm	Irx2
3.36E-05	0.156609826	0.389	0.281	0.591572484	1	Ectoderm	Tmem237
3.43E-05	0.100802801	0.453	0.356	0.603712316	1	Ectoderm	B9d1
3.43E-05	0.156236911	0.135	0.03	0.604628291	1	Ectoderm	Fam181b
3.50E-05	0.165884485	0.965	0.935	0.616428699	1	Ectoderm	Tra2b
3.52E-05	0.042033828	0.031	0.003	0.620176547	1	Ectoderm	Grp
3.58E-05	0.0875644	0.127	0.071	0.631200283	1	Ectoderm	Prrx1
3.67E-05	0.179941154	0.965	0.927	0.646313085	1	Ectoderm	Snrpc
3.71E-05	0.219474686	0.612	0.504	0.654706097	1	Ectoderm	Pnrc2
3.72E-05	0.152942927	0.435	0.334	0.655252057	1	Ectoderm	Flywch1
3.87E-05	0.18436168	0.958	0.922	0.682823146	1	Ectoderm	Ssrp1
3.94E-05	0.202857924	0.665	0.551	0.695051701	1	Ectoderm	Myef2
4.05E-05	0.124813229	0.399	0.31	0.713663423	1	Ectoderm	Serpine2
4.15E-05	0.128288728	0.124	0.037	0.731110166	1	Ectoderm	Tmem54
4.19E-05	0.138185939	0.882	0.83	0.738371721	1	Ectoderm	Acin1
4.22E-05	0.176449321	0.216	0.091	0.743038348	1	Ectoderm	Fgfr2
4.33E-05	0.13572805	0.216	0.118	0.762872633	1	Ectoderm	Trim2
4.39E-05	0.116098404	0.355	0.278	0.773702515	1	Ectoderm	Alg13
4.41E-05	0.055220908	0.058	0.019	0.777554523	1	Ectoderm	Pcsk9
4.48E-05	0.068760109	0.061	0.012	0.79047214	1	Ectoderm	Lrrc4
4.52E-05	0.106376493	0.306	0.227	0.797117268	1	Ectoderm	Lin28b
4.69E-05	0.250423658	0.652	0.514	0.826019086	1	Ectoderm	Syce2
4.69E-05	0.086326754	1	0.999	0.827435164	1	Ectoderm	Rps17
4.72E-05	0.13996297	0.373	0.291	0.831492038	1	Ectoderm	Eci1
4.72E-05	0.048710889	0.04	0.008	0.832044839	1	Ectoderm	Galnt9
4.73E-05	0.147642006	0.768	0.605	0.832995834	1	Ectoderm	Mycn
5.08E-05	0.126253154	0.345	0.24	0.895438956	1	Ectoderm	Ccng1
5.18E-05	0.190981144	0.142	0.044	0.913486633	1	Ectoderm	Tfap2c
5.32E-05	0.0687478	0.089	0.038	0.937273469	1	Ectoderm	Rims2
5.48E-05	0.046393478	0.034	0.003	0.965338963	1	Ectoderm	Cryba1
5.51E-05	0.182897384	0.535	0.376	0.970915685	1	Ectoderm	Arl6
5.53E-05	0.085566629	0.076	0.021	0.974308749	1	Ectoderm	Fam178b
5.61E-05	0.18287444	0.985	0.942	0.988973866	1	Ectoderm	Fubp1
5.63E-05	0.162455072	0.908	0.844	0.99282619	1	Ectoderm	Tfdp1
5.78E-05	0.145154767	0.164	0.066	1	1	Ectoderm	3-Sep
5.89E-05	0.155751926	0.835	0.772	1	1	Ectoderm	Carnmt1
5.97E-05	0.088489294	1	1	1	1	Ectoderm	Rps15
6.27E-05	0.084496354	0.074	0.016	1	1	Ectoderm	Rundc3a
6.33E-05	0.224786981	0.754	0.649	1	1	Ectoderm	Bptf
6.38E-05	0.085350612	0.598	0.505	1	1	Ectoderm	Chd7
6.42E-05	0.055496082	0.063	0.024	1	1	Ectoderm	Clstn3
6.43E-05	0.161069871	0.965	0.94	1	1	Ectoderm	Sae1
6.70E-05	0.082605798	0.106	0.049	1	1	Ectoderm	Raver2
6.81E-05	0.239309893	0.45	0.294	1	1	Ectoderm	Dhrs4
6.94E-05	0.07892953	0.084	0.028	1	1	Ectoderm	Celsr2
7.14E-05	0.107825239	0.913	0.773	1	1	Ectoderm	Marcks
7.26E-05	0.053501275	0.066	0.028	1	1	Ectoderm	Dbndd1
7.32E-05	0.053821753	0.066	0.027	1	1	Ectoderm	Cdh13
7.35E-05	0.075421865	0.1	0.048	1	1	Ectoderm	Cacng7
7.50E-05	0.066219615	0.791	0.749	1	1	Ectoderm	Mrpl23
7.55E-05	0.155879455	1	0.998	1	1	Ectoderm	Rpl4
7.65E-05	0.065458887	0.09	0.044	1	1	Ectoderm	Reep2
7.81E-05	0.178651825	0.588	0.497	1	1	Ectoderm	Nampt
8.13E-05	0.03601004	0.032	0.007	1	1	Ectoderm	Celf3
8.71E-05	0.177997438	0.985	0.939	1	1	Ectoderm	Nop58
9.19E-05	0.146680804	0.872	0.79	1	1	Ectoderm	Ctcf
9.27E-05	0.096910635	0.128	0.058	1	1	Ectoderm	Igsf9
9.86E-05	0.139174703	0.438	0.352	1	1	Ectoderm	Eef1akmt2
0.000100458	0.232722452	0.394	0.244	1	1	Ectoderm	Tspan5
0.00010051	0.132642133	0.293	0.204	1	1	Ectoderm	Stxbp6
0.000100814	0.150579229	1	1	1	1	Ectoderm	Rpl8
0.000101035	0.097544229	0.13	0.058	1	1	Ectoderm	Npdc1
0.000101067	0.088112434	0.079	0.022	1	1	Ectoderm	Bdnf
0.000101992	0.151626581	1	0.998	1	1	Ectoderm	Hnrnpk
0.000103879	0.194175393	0.971	0.931	1	1	Ectoderm	Sfr1
0.000104157	0.207350934	0.949	0.88	1	1	Ectoderm	Ewsr1
0.000104472	0.102021962	0.136	0.06	1	1	Ectoderm	Nfib
0.000105728	0.238554911	0.722	0.606	1	1	Ectoderm	Rad51
0.000106793	0.163265704	0.632	0.527	1	1	Ectoderm	Sephs1
0.000110984	0.131477371	0.275	0.182	1	1	Ectoderm	Impa2
0.000112648	0.029086907	0.058	0.039	1	1	Ectoderm	Zfp867
0.000114748	0.059705154	0.108	0.064	1	1	Ectoderm	Tmem198b
0.000116048	0.064530207	0.055	0.011	1	1	Ectoderm	Tesc
0.000116349	0.078140558	0.12	0.065	1	1	Ectoderm	Gpc4
0.000119029	0.115091119	0.965	0.942	1	1	Ectoderm	Sf3b5
0.000119699	0.166075703	0.28	0.172	1	1	Ectoderm	Klf9
0.000120212	0.139421164	1	1	1	1	Ectoderm	Rack1
0.000120794	0.080692186	0.11	0.059	1	1	Ectoderm	Timp1
0.000122091	0.141325701	0.239	0.141	1	1	Ectoderm	Elavl2
0.000124053	0.072323509	0.064	0.012	1	1	Ectoderm	Kif1a
0.000124996	0.150267679	0.325	0.211	1	1	Ectoderm	Ggct
0.00012927	0.14906102	0.535	0.438	1	1	Ectoderm	Zfp422
0.000129413	0.14247295	0.966	0.915	1	1	Ectoderm	H2afx
0.000130609	0.126588612	0.715	0.649	1	1	Ectoderm	Pop4
0.000136687	0.15218723	0.809	0.709	1	1	Ectoderm	Brd3
0.000139788	0.040025907	0.032	0.005	1	1	Ectoderm	Ckmt1
0.000139788	0.020100264	0.019	0.005	1	1	Ectoderm	Nr2f1
0.000146493	0.063374407	0.098	0.053	1	1	Ectoderm	B4galnt4
0.000146887	0.055403389	0.068	0.031	1	1	Ectoderm	Plce1
0.000151236	0.104879504	0.177	0.1	1	1	Ectoderm	Ccdc88c
0.000154584	0.099435929	0.336	0.268	1	1	Ectoderm	Pqbp1
0.000156334	0.189147202	0.948	0.91	1	1	Ectoderm	Kpnb1
0.00015746	0.176004511	0.722	0.671	1	1	Ectoderm	Rpa3
0.000157562	0.099792076	0.976	0.967	1	1	Ectoderm	Psmc6
0.000158338	0.046126813	0.151	0.12	1	1	Ectoderm	Tbc1d16
0.000160411	0.091470241	0.079	0.017	1	1	Ectoderm	Fbxo2
0.000161545	0.180960643	0.342	0.19	1	1	Ectoderm	Ap1m2
0.00016372	0.027189315	0.022	0.003	1	1	Ectoderm	Scg5
0.000164314	0.152316338	0.325	0.228	1	1	Ectoderm	Mgme1
0.000164647	0.070194724	1	1	1	1	Ectoderm	Pcbp1
0.000167834	0.059623595	0.087	0.049	1	1	Ectoderm	G0s2
0.000172092	0.0554883	0.063	0.023	1	1	Ectoderm	Bhlhe41
0.000173225	0.298257915	0.868	0.746	1	1	Ectoderm	Mcm4
0.000173711	0.05101451	0.045	0.011	1	1	Ectoderm	Doc2a
0.000174239	0.10081045	0.147	0.074	1	1	Ectoderm	Soga3
0.000174383	0.049396872	0.037	0.004	1	1	Ectoderm	Far2
0.000174383	0.04803822	0.043	0.01	1	1	Ectoderm	Kcnj3
0.000175967	0.154160316	0.363	0.269	1	1	Ectoderm	Myo10
0.000176412	0.134539746	0.221	0.128	1	1	Ectoderm	Hdac6
0.000179799	0.178547226	0.911	0.848	1	1	Ectoderm	Ppm1g
0.000185007	0.14924197	0.73	0.657	1	1	Ectoderm	Thoc3
0.00019453	0.172742768	0.43	0.319	1	1	Ectoderm	Auts2
0.000195009	0.065204362	0.112	0.067	1	1	Ectoderm	Ephb1
0.000195084	0.123369812	0.335	0.245	1	1	Ectoderm	Vangl2
0.00019561	0.053357247	0.045	0.008	1	1	Ectoderm	Ugt8a
0.000200773	0.113232762	0.623	0.553	1	1	Ectoderm	Ilf3
0.000203068	0.127609015	0.432	0.334	1	1	Ectoderm	Msantd3
0.000204249	0.104451427	0.201	0.129	1	1	Ectoderm	Slc44a1
0.000205552	0.132004088	0.262	0.177	1	1	Ectoderm	Sall1
0.000205825	0.148127629	0.647	0.572	1	1	Ectoderm	Rnmt
0.000212108	0.090638937	1	0.997	1	1	Ectoderm	Malat1
0.000214278	0.047365427	0.045	0.012	1	1	Ectoderm	Tmem35a
0.000235359	0.079232851	0.082	0.027	1	1	Ectoderm	Galnt16
0.000238962	0.172159554	0.614	0.493	1	1	Ectoderm	Ctbp2
0.000245422	0.198945356	0.494	0.347	1	1	Ectoderm	Bcat2
0.000261396	0.12590777	0.399	0.24	1	1	Ectoderm	Bst2
0.000262499	0.044702237	0.057	0.026	1	1	Ectoderm	Gstm7
0.00027138	0.212079308	0.613	0.483	1	1	Ectoderm	Car14
0.000276681	0.100699264	0.195	0.126	1	1	Ectoderm	Gstk1
0.000278491	0.0915848	0.078	0.021	1	1	Ectoderm	Foxd4
0.000283255	0.12480471	0.138	0.05	1	1	Ectoderm	Fbxo44
0.000283413	0.051754261	0.037	0.001	1	1	Ectoderm	Otx2os1
0.000283413	0.029295062	0.029	0.008	1	1	Ectoderm	Nrsn1
0.000284103	0.061874356	0.094	0.048	1	1	Ectoderm	Plch1
0.000287817	0.111706583	0.908	0.883	1	1	Ectoderm	Hnrnph1
0.000290833	0.08285661	0.898	0.87	1	1	Ectoderm	Psmd13
0.000294567	0.141184537	0.669	0.606	1	1	Ectoderm	Pigp
0.000295979	0.158656909	0.994	0.98	1	1	Ectoderm	Mrpl42
0.000298196	0.049727926	0.04	0.004	1	1	Ectoderm	Chrna4
0.000299929	0.122140922	0.999	0.993	1	1	Ectoderm	Eif3a
0.000301805	0.059134084	0.08	0.038	1	1	Ectoderm	Gabra4
0.000303479	0.070978016	0.074	0.025	1	1	Ectoderm	Btbd17
0.000304191	0.022803307	0.096	0.081	1	1	Ectoderm	Hlcs
0.00030444	0.184069038	0.681	0.565	1	1	Ectoderm	Taf7
0.000304583	0.10857975	0.966	0.946	1	1	Ectoderm	Nudc
0.000306889	0.166111129	0.215	0.107	1	1	Ectoderm	Zfp219
0.000309833	0.086821949	1	0.995	1	1	Ectoderm	Cct8
0.000311195	0.197158123	0.881	0.805	1	1	Ectoderm	Klhdc2
0.000315644	0.109382339	0.465	0.384	1	1	Ectoderm	Ncapg
0.000324544	0.08235816	0.999	0.998	1	1	Ectoderm	Rpl31
0.000331845	0.119397328	0.382	0.312	1	1	Ectoderm	Trim37
0.000332002	0.070072248	0.06	0.011	1	1	Ectoderm	Caln1
0.000333237	0.063173654	0.056	0.012	1	1	Ectoderm	Mfng
0.000335925	0.052282883	0.054	0.016	1	1	Ectoderm	Nefh
0.000335925	0.044704474	0.055	0.023	1	1	Ectoderm	Plcxd1
0.000342825	0.181222413	0.586	0.473	1	1	Ectoderm	Upf3b
0.000348217	0.088524855	0.414	0.357	1	1	Ectoderm	Cth
0.000348621	0.076366696	0.95	0.931	1	1	Ectoderm	Lsm4
0.000354043	0.125733529	0.34	0.248	1	1	Ectoderm	Sqle
0.000354503	0.091353074	0.185	0.123	1	1	Ectoderm	Traf3ip1
0.000355242	0.118115799	0.8	0.746	1	1	Ectoderm	Snrpb2
0.000363544	0.137950513	0.877	0.839	1	1	Ectoderm	Supt16
0.000367382	0.110712019	0.694	0.625	1	1	Ectoderm	Psmg1
0.000369482	0.137230129	0.689	0.611	1	1	Ectoderm	Ppdpf
0.000375447	0.048560822	0.074	0.039	1	1	Ectoderm	Fam13c
0.000378516	0.086442252	0.142	0.08	1	1	Ectoderm	Gatsl2
0.000386124	0.168330945	0.818	0.758	1	1	Ectoderm	Hpf1
0.000389915	0.100834653	0.839	0.794	1	1	Ectoderm	Tbcb
0.000391564	0.083054349	0.104	0.045	1	1	Ectoderm	Slc25a23
0.00039712	0.117761534	0.989	0.981	1	1	Ectoderm	Mrpl18
0.000399254	0.083400187	0.144	0.082	1	1	Ectoderm	Tmem121
0.000403314	0.151579803	0.435	0.324	1	1	Ectoderm	Psmc3ip
0.000404709	0.154680742	0.961	0.931	1	1	Ectoderm	Impdh2
0.00041083	0.165879812	0.198	0.087	1	1	Ectoderm	Sbk1
0.0004132	0.106116998	0.523	0.451	1	1	Ectoderm	Zfp644
0.000413907	0.095325007	0.176	0.114	1	1	Ectoderm	Tfe3
0.000414779	0.067657739	0.048	0.003	1	1	Ectoderm	Pdzph1
0.000424829	0.17037847	0.614	0.534	1	1	Ectoderm	Pcgf6
0.000430401	0.19158982	0.679	0.57	1	1	Ectoderm	Adsl
0.000435208	0.142789622	0.198	0.097	1	1	Ectoderm	Usp28
0.000435454	0.156999252	0.894	0.868	1	1	Ectoderm	Exosc7
0.000440525	0.126575206	0.567	0.486	1	1	Ectoderm	Gtf3a
0.000445807	0.116353041	0.134	0.051	1	1	Ectoderm	Prelid3a
0.000449887	0.142451063	0.392	0.311	1	1	Ectoderm	Ap3s2
0.000449921	0.113572482	0.663	0.599	1	1	Ectoderm	Zfp326
0.000451706	0.161567434	0.992	0.977	1	1	Ectoderm	Cox7c
0.000462141	0.128458356	1	1	1	1	Ectoderm	Rps18
0.000463624	0.089767299	0.179	0.111	1	1	Ectoderm	Slc1a3
0.000488364	0.226813242	0.916	0.845	1	1	Ectoderm	Ssbp1
0.000489221	0.250685709	0.92	0.828	1	1	Ectoderm	Mcm6
0.000491183	0.023084466	0.017	0.002	1	1	Ectoderm	Gm36356
0.000493313	0.084093648	0.093	0.035	1	1	Ectoderm	Armcx6
0.000494525	0.102527355	0.2	0.128	1	1	Ectoderm	Homez
0.00050705	0.109460739	0.099	0.024	1	1	Ectoderm	A830018L16Rik
0.000522869	0.153188174	0.995	0.985	1	1	Ectoderm	Ddx39
0.000545494	0.060543023	0.053	0.013	1	1	Ectoderm	Rgs16
0.000546665	0.122730709	0.503	0.421	1	1	Ectoderm	Mettl23
0.000547034	0.124366524	0.181	0.095	1	1	Ectoderm	Nav2
0.000549325	0.044047359	0.035	0.006	1	1	Ectoderm	Gpr162
0.00055173	0.128567172	0.259	0.167	1	1	Ectoderm	Psrc1
0.000553566	0.154007572	0.941	0.913	1	1	Ectoderm	Trmt112
0.000555216	0.05266049	0.049	0.012	1	1	Ectoderm	Prrt3
0.00055855	0.049634749	0.056	0.021	1	1	Ectoderm	Rims4
0.000558871	0.073768057	0.082	0.029	1	1	Ectoderm	Atp1b2
0.000566076	0.038056921	0.04	0.012	1	1	Ectoderm	Igsf1
0.000567385	0.084526429	0.087	0.03	1	1	Ectoderm	Grhl2
0.000567957	0.148390933	0.218	0.119	1	1	Ectoderm	Sult4a1
0.000578605	0.046656212	0.058	0.027	1	1	Ectoderm	Thsd7a
0.000587015	0.067178559	0.058	0.009	1	1	Ectoderm	Ccdc177
0.000588842	0.08283182	0.081	0.023	1	1	Ectoderm	Fgf5
0.000602009	0.173655574	0.404	0.298	1	1	Ectoderm	Atf7ip
0.000609011	0.103076092	0.329	0.25	1	1	Ectoderm	Alkbh7
0.000617387	0.180662433	0.859	0.793	1	1	Ectoderm	Ndufa12
0.000636011	0.145376315	0.809	0.737	1	1	Ectoderm	Parp1
0.000642349	0.13453001	0.163	0.068	1	1	Ectoderm	H2-D1
0.000645404	0.146149899	0.439	0.327	1	1	Ectoderm	Phf6
0.000650186	0.191591666	0.746	0.635	1	1	Ectoderm	Ube2d1
0.000654599	0.208888758	0.492	0.372	1	1	Ectoderm	Hirip3
0.000671863	0.148153974	0.978	0.956	1	1	Ectoderm	Hnrnpa0
0.00068869	0.036233149	0.059	0.035	1	1	Ectoderm	Lockd
0.00070233	0.123471504	0.762	0.703	1	1	Ectoderm	Ppil1
0.000716219	0.042706565	0.034	0.003	1	1	Ectoderm	C130021I20Rik
0.000725013	0.090058404	0.172	0.11	1	1	Ectoderm	Pck2
0.000726553	0.122969866	0.237	0.129	1	1	Ectoderm	1700019D03Rik
0.000727563	0.07199189	0.235	0.184	1	1	Ectoderm	Akap8l
0.000728895	0.052849675	0.95	0.793	1	1	Ectoderm	Basp1
0.000734206	0.129553312	0.997	0.993	1	1	Ectoderm	Hnrnpa3
0.000734926	0.106308279	0.997	0.99	1	1	Ectoderm	Pcbp2
0.000736927	0.075387324	0.999	0.997	1	1	Ectoderm	Psmb3
0.000745359	0.054266423	0.053	0.016	1	1	Ectoderm	Cabp7
0.000745359	0.042407001	0.056	0.025	1	1	Ectoderm	Crybg2
0.000752791	0.226338805	0.549	0.4	1	1	Ectoderm	Hmgn5
0.000755425	0.140584705	0.285	0.189	1	1	Ectoderm	Hip1
0.000756837	0.126792429	0.265	0.172	1	1	Ectoderm	Klhl7
0.000763291	0.121686518	0.363	0.269	1	1	Ectoderm	Ndufaf3
0.000802946	0.164087758	0.27	0.155	1	1	Ectoderm	Pir
0.000849736	0.117593499	0.926	0.882	1	1	Ectoderm	Ptov1
0.000852583	0.034307326	0.029	0.004	1	1	Ectoderm	Mir9-3hg
0.000852583	0.029608536	0.026	0.006	1	1	Ectoderm	A730056A06Rik
0.000852583	0.028508934	0.021	0.001	1	1	Ectoderm	Atcay
0.000852583	0.021820526	0.022	0.006	1	1	Ectoderm	Cdh15
0.000857305	0.1113547	0.183	0.103	1	1	Ectoderm	Tmem106c
0.000859083	0.066971493	0.046	0.004	1	1	Ectoderm	Platr10
0.000859083	0.043714366	0.04	0.01	1	1	Ectoderm	Necab3
0.000865204	0.080187012	1	1	1	1	Ectoderm	Rpl29
0.000885908	0.147872516	0.361	0.269	1	1	Ectoderm	1500011B03Rik
0.000887435	0.080229696	0.149	0.097	1	1	Ectoderm	Foxo1
0.000890444	0.182921181	0.838	0.662	1	1	Ectoderm	H2afy2
0.000902139	0.11204259	0.211	0.135	1	1	Ectoderm	Rimklb
0.000906777	0.15112883	0.255	0.14	1	1	Ectoderm	Msi1
0.000916022	0.102585097	0.129	0.056	1	1	Ectoderm	Mapk13
0.000918487	0.091728336	0.106	0.038	1	1	Ectoderm	Slitrk5
0.000922466	0.117679267	0.905	0.878	1	1	Ectoderm	Rad23b
0.000924738	0.062586146	0.049	0.009	1	1	Ectoderm	Nr0b1
0.000925663	0.077818873	0.166	0.105	1	1	Ectoderm	Myo5a
0.000929624	0.023925763	0.027	0.009	1	1	Ectoderm	Ctnna2
0.000942584	0.084369845	0.112	0.052	1	1	Ectoderm	Asphd2
0.000943592	0.070871147	0.087	0.042	1	1	Ectoderm	Deptor
0.000958664	0.18304401	0.783	0.694	1	1	Ectoderm	Fundc2
0.000959906	0.176900034	0.757	0.663	1	1	Ectoderm	Dnajc7
0.000964257	0.141773687	0.937	0.9	1	1	Ectoderm	Lsm6
0.000970934	0.177258261	0.81	0.735	1	1	Ectoderm	Fcf1
0.000990203	0.168853815	0.96	0.921	1	1	Ectoderm	Nsmce4a
0.001003681	0.151863751	0.925	0.901	1	1	Ectoderm	Ndufa7
0.0010091	0.160349194	0.994	0.98	1	1	Ectoderm	Ppa1
0.001073724	0.12614844	0.98	0.952	1	1	Ectoderm	Adh5
0.001077734	0.06885116	1	0.999	1	1	Ectoderm	Ubb
0.001086042	0.063451755	0.076	0.032	1	1	Ectoderm	Tnnt1
0.00112132	0.0962496	0.19	0.12	1	1	Ectoderm	Zfp608
0.001123113	0.037636795	0.078	0.05	1	1	Ectoderm	Lrrc8c
0.00114287	0.129844654	0.377	0.283	1	1	Ectoderm	Rcor2
0.001146893	0.1611846	0.952	0.939	1	1	Ectoderm	Psmd11
0.001151651	0.151643562	0.483	0.376	1	1	Ectoderm	Zfp664
0.001154531	0.08917805	0.829	0.789	1	1	Ectoderm	Wdr43
0.001167551	0.122092997	1	1	1	1	Ectoderm	Rps19
0.001169745	0.109116629	0.575	0.516	1	1	Ectoderm	Ccz1
0.001170155	0.050887105	0.063	0.03	1	1	Ectoderm	Hvcn1
0.001185172	0.076708667	0.08	0.028	1	1	Ectoderm	Skida1
0.001190233	0.070053594	0.133	0.084	1	1	Ectoderm	Tyro3
0.001193688	0.102251906	0.195	0.123	1	1	Ectoderm	Mpst
0.001224519	0.032953529	0.025	0.004	1	1	Ectoderm	Mir124-2hg
0.001268377	0.145450534	0.379	0.282	1	1	Ectoderm	Pold1
0.001271109	0.156579459	0.371	0.272	1	1	Ectoderm	Smim8
0.001287183	0.123661157	0.367	0.276	1	1	Ectoderm	Cecr2
0.001310035	0.154499817	0.919	0.871	1	1	Ectoderm	Polr2d
0.001312064	0.091535396	0.994	0.989	1	1	Ectoderm	Ube2i
0.001317513	0.06650221	0.112	0.066	1	1	Ectoderm	Wdr31
0.001318916	0.096776898	0.998	0.987	1	1	Ectoderm	Pa2g4
0.001323097	0.065166786	0.056	0.012	1	1	Ectoderm	Prmt8
0.001329255	0.097656457	1	1	1	1	Ectoderm	Rpl18a
0.001329994	0.101694184	0.998	0.999	1	1	Ectoderm	Rps27l
0.001373473	0.048311609	0.313	0.291	1	1	Ectoderm	Rars2
0.001401059	0.030455246	0.064	0.043	1	1	Ectoderm	Plxnb1
0.001401384	0.177915289	0.448	0.312	1	1	Ectoderm	Dnmt3a
0.001410863	0.008024767	1	1	1	1	Ectoderm	Chchd2
0.001423615	0.037845018	0.058	0.032	1	1	Ectoderm	Mmp16
0.001432462	0.041611403	0.128	0.099	1	1	Ectoderm	Bahcc1
0.001434241	0.120155806	0.851	0.799	1	1	Ectoderm	Asf1a
0.001434596	0.169746517	0.98	0.957	1	1	Ectoderm	Sf3b6
0.001435713	0.143988088	0.999	0.976	1	1	Ectoderm	Hnrnpd
0.001448087	0.086130058	0.281	0.216	1	1	Ectoderm	Pola2
0.001463799	0.024313887	0.03	0.012	1	1	Ectoderm	Nat14
0.001477822	0.109635701	0.267	0.192	1	1	Ectoderm	Wdyhv1
0.001482875	0.027501348	0.02	0.002	1	1	Ectoderm	Foxi2
0.001482875	0.027153782	0.02	0.001	1	1	Ectoderm	Ttbk1
0.001482875	0.020100264	0.019	0.005	1	1	Ectoderm	Srrm3
0.001482875	0.009216747	0.013	0.007	1	1	Ectoderm	A330009N23Rik
0.001498849	0.101690784	0.536	0.455	1	1	Ectoderm	Paip1
0.00150545	0.12120935	0.598	0.538	1	1	Ectoderm	Eed
0.001522236	0.039922579	0.439	0.295	1	1	Ectoderm	Tpd52
0.001527608	0.037369749	0.035	0.009	1	1	Ectoderm	Map6
0.001528339	0.047025059	0.043	0.015	1	1	Ectoderm	Serinc2
0.001537575	0.04239913	0.05	0.02	1	1	Ectoderm	Cacng8
0.001537994	0.143470538	0.273	0.167	1	1	Ectoderm	Hook1
0.001538245	0.159893222	0.34	0.216	1	1	Ectoderm	Col18a1
0.001550411	0.116522806	0.341	0.28	1	1	Ectoderm	Plekha5
0.001580868	0.025714773	0.136	0.114	1	1	Ectoderm	Ccdc191
0.001585929	0.07581152	0.11	0.054	1	1	Ectoderm	Atp6v0e2
0.001587215	0.024202548	0.04	0.023	1	1	Ectoderm	Pnp2
0.00160498	0.030638447	0.105	0.066	1	1	Ectoderm	Cyb561
0.001616139	0.082713361	0.159	0.101	1	1	Ectoderm	Elovl4
0.001620275	0.141194	0.756	0.672	1	1	Ectoderm	Knop1
0.001650857	0.057815515	0.061	0.021	1	1	Ectoderm	Mapk11
0.001664937	0.079040736	0.985	0.959	1	1	Ectoderm	Elavl1
0.001667546	0.089651327	0.624	0.56	1	1	Ectoderm	Ppp2r1b
0.001673885	0.107187078	1	0.999	1	1	Ectoderm	H3f3a
0.001683181	0.138388834	0.717	0.638	1	1	Ectoderm	Tmem126a
0.001691985	0.109056189	0.547	0.47	1	1	Ectoderm	Slc25a13
0.001696389	0.145349418	0.287	0.181	1	1	Ectoderm	Fblim1
0.001721648	0.165199447	0.875	0.815	1	1	Ectoderm	Gars
0.001739437	0.083294075	0.118	0.062	1	1	Ectoderm	Cables1
0.001743208	0.114830793	0.963	0.927	1	1	Ectoderm	Clns1a
0.001743424	0.132429017	0.24	0.143	1	1	Ectoderm	Wwc1
0.001750798	0.176291586	0.427	0.306	1	1	Ectoderm	Tfap4
0.001757347	0.115531561	0.917	0.866	1	1	Ectoderm	Smc3
0.001759078	0.154523896	0.727	0.646	1	1	Ectoderm	Thyn1
0.00178608	0.094364405	0.939	0.916	1	1	Ectoderm	Uba2
0.001791469	0.164126417	0.846	0.777	1	1	Ectoderm	Snw1
0.001813531	0.099353527	0.995	0.976	1	1	Ectoderm	Magoh
0.001840373	0.140323558	0.435	0.344	1	1	Ectoderm	Fbxo21
0.00186372	0.039493189	0.056	0.034	1	1	Ectoderm	Epha7
0.001872149	0.073144716	0.258	0.212	1	1	Ectoderm	Ivd
0.001890911	0.048691587	0.046	0.012	1	1	Ectoderm	Syngr3
0.001898062	0.184103959	0.532	0.414	1	1	Ectoderm	Snap47
0.001938717	0.097931416	0.721	0.67	1	1	Ectoderm	Chd1
0.001949694	0.040566791	0.088	0.061	1	1	Ectoderm	Pxylp1
0.001967178	0.067883307	0.067	0.021	1	1	Ectoderm	Dtx3l
0.002025501	0.19407855	0.703	0.591	1	1	Ectoderm	Ung
0.002062306	0.126024662	0.415	0.323	1	1	Ectoderm	Rnf114
0.002074145	0.096997295	1	1	1	1	Ectoderm	Rps23
0.002084555	0.10906822	0.14	0.063	1	1	Ectoderm	Phyhipl
0.002113189	0.035768357	0.043	0.018	1	1	Ectoderm	Syt13
0.00212125	0.083004326	0.431	0.359	1	1	Ectoderm	Wipi2
0.002130244	0.014341779	0.017	0.007	1	1	Ectoderm	Chrna7
0.002131576	0.040709331	0.037	0.008	1	1	Ectoderm	Tub
0.002149785	0.094845959	0.244	0.176	1	1	Ectoderm	Ptpn13
0.002197714	0.020106892	0.084	0.067	1	1	Ectoderm	Plpp4
0.002216314	0.118842313	1	1	1	1	Ectoderm	Rpl10
0.00221831	0.110460745	0.962	0.944	1	1	Ectoderm	Esd
0.002218794	0.087764622	0.235	0.172	1	1	Ectoderm	L1td1
0.002262809	0.236967483	0.529	0.387	1	1	Ectoderm	Ptprf
0.0023193	0.078212588	0.091	0.039	1	1	Ectoderm	Lgi2
0.002323598	0.093088227	0.087	0.024	1	1	Ectoderm	Fzd8
0.002332998	0.153219752	1	1	1	1	Ectoderm	Rps9
0.002336419	0.175936998	0.691	0.587	1	1	Ectoderm	Tprgl
0.002347905	0.050242692	0.063	0.027	1	1	Ectoderm	Samd10
0.002401729	0.188706936	0.927	0.873	1	1	Ectoderm	Tkt
0.002418687	0.108465199	0.943	0.873	1	1	Ectoderm	Anp32e
0.002428009	0.053841661	0.061	0.026	1	1	Ectoderm	Fbxo27
0.002432046	0.098965061	0.976	0.963	1	1	Ectoderm	Strap
0.002457898	0.072080507	0.082	0.033	1	1	Ectoderm	Gdap1l1
0.002473471	0.08821216	0.987	0.985	1	1	Ectoderm	Phf5a
0.002479739	0.151946845	0.236	0.134	1	1	Ectoderm	Arhgdig
0.002481465	0.025887322	0.025	0.006	1	1	Ectoderm	Gm45447
0.002481465	0.020931584	0.027	0.011	1	1	Ectoderm	Cd1d1
0.002503663	0.045381952	0.038	0.007	1	1	Ectoderm	Chrdl1
0.002517739	0.047014851	0.048	0.019	1	1	Ectoderm	Nkx6-1
0.002519736	0.042373893	0.035	0.005	1	1	Ectoderm	Zmat4
0.002519736	0.040711647	0.037	0.009	1	1	Ectoderm	Efcab6
0.00255039	0.054860864	0.148	0.11	1	1	Ectoderm	Enkd1
0.002577731	0.143463767	0.862	0.818	1	1	Ectoderm	Sumo3
0.00258176	0.102102745	1	1	1	1	Ectoderm	Hnrnpf
0.00258529	0.044712196	0.041	0.011	1	1	Ectoderm	Mpp3
0.002585296	0.08980977	0.292	0.235	1	1	Ectoderm	Map7d1
0.002585896	0.0268662	0.022	0.004	1	1	Ectoderm	Qrfpr
0.002585896	0.023755955	0.018	0.001	1	1	Ectoderm	C1ql3
0.002585896	0.014320912	0.016	0.006	1	1	Ectoderm	Gm3558
0.002588918	0.109055565	0.151	0.077	1	1	Ectoderm	Mapk8ip1
0.002618494	0.077383932	0.387	0.323	1	1	Ectoderm	Tspo
0.002626123	0.056821228	0.159	0.12	1	1	Ectoderm	B230217C12Rik
0.002649709	0.072788698	0.357	0.307	1	1	Ectoderm	Chek1
0.00269947	0.074494976	0.183	0.125	1	1	Ectoderm	Flywch2
0.002711626	0.136065413	0.966	0.953	1	1	Ectoderm	Dpy30
0.002807257	0.126740417	0.558	0.483	1	1	Ectoderm	Tpgs2
0.002813607	0.038416353	0.044	0.017	1	1	Ectoderm	Mgat5b
0.002825887	0.054379488	0.986	0.981	1	1	Ectoderm	Ndufc2
0.002848097	0.039496267	0.064	0.035	1	1	Ectoderm	A930004D18Rik
0.002930279	0.129087932	0.49	0.398	1	1	Ectoderm	Pinx1
0.002977223	0.125030866	0.307	0.222	1	1	Ectoderm	Aagab
0.002982962	0.085711686	0.257	0.207	1	1	Ectoderm	Clip1
0.002998815	0.060219148	0.117	0.071	1	1	Ectoderm	Zfp2
0.003029761	0.165817539	0.864	0.804	1	1	Ectoderm	Cdca8
0.003048613	0.105118799	1	1	1	1	Ectoderm	Rps6
0.003056751	0.019104642	0.086	0.072	1	1	Ectoderm	Thnsl1
0.003057136	0.10298942	0.178	0.105	1	1	Ectoderm	Tenm3
0.003069842	0.020756709	0.445	0.409	1	1	Ectoderm	Ptms
0.003073789	0.06144108	0.079	0.036	1	1	Ectoderm	Mbp
0.003075186	0.168022775	0.636	0.533	1	1	Ectoderm	Polr3k
0.003091093	0.068462086	0.152	0.095	1	1	Ectoderm	Pcdh1
0.003099905	0.070349993	0.368	0.334	1	1	Ectoderm	Bag4
0.003125023	0.135820577	0.928	0.865	1	1	Ectoderm	Dkc1
0.003149354	0.131412088	0.267	0.187	1	1	Ectoderm	Wdr76
0.003182062	0.115950798	0.813	0.778	1	1	Ectoderm	Sdhb
0.003187866	0.10632306	0.175	0.1	1	1	Ectoderm	Bend3
0.003194359	0.042433606	0.252	0.221	1	1	Ectoderm	Mcm8
0.003198514	0.123182233	0.14	0.057	1	1	Ectoderm	Ldb2
0.003209428	0.141618227	0.998	0.995	1	1	Ectoderm	Pebp1
0.003247847	0.150082066	0.501	0.406	1	1	Ectoderm	Haus1
0.003253151	0.063671994	0.133	0.086	1	1	Ectoderm	Cox6b2
0.003265491	0.158929779	0.702	0.609	1	1	Ectoderm	Zcchc3
0.003304468	0.038473937	0.053	0.027	1	1	Ectoderm	Nap1l2
0.003313529	0.087019256	0.48	0.433	1	1	Ectoderm	Dtl
0.003345801	0.066932625	0.094	0.047	1	1	Ectoderm	Nell2
0.003365851	0.14860329	0.735	0.651	1	1	Ectoderm	Polr1c
0.003380551	0.058213637	0.076	0.036	1	1	Ectoderm	Map1a
0.003396057	0.152004777	0.921	0.856	1	1	Ectoderm	Rbmxl1
0.003397394	0.107036691	0.998	0.994	1	1	Ectoderm	Rpl38
0.003417538	0.046042986	0.193	0.167	1	1	Ectoderm	Mdm1
0.003489139	0.070348887	0.087	0.038	1	1	Ectoderm	Rragb
0.003531848	0.173197018	0.846	0.78	1	1	Ectoderm	Eef1akmt1
0.003546082	0.124116742	0.758	0.683	1	1	Ectoderm	Pum3
0.003613958	0.093759572	0.283	0.191	1	1	Ectoderm	Bcam
0.003615595	0.076901468	0.308	0.25	1	1	Ectoderm	Gkap1
0.003656462	0.073728179	0.084	0.031	1	1	Ectoderm	Ldhc
0.003658535	0.202505882	0.657	0.552	1	1	Ectoderm	Mphosph8
0.003664037	0.086177425	0.502	0.436	1	1	Ectoderm	Rpp25l
0.003678541	0.057393385	0.043	0.003	1	1	Ectoderm	Miat
0.003678541	0.031288977	0.028	0.006	1	1	Ectoderm	Kcnq2
0.003678541	0.02762817	0.028	0.009	1	1	Ectoderm	Gsc
0.003678541	0.015404803	0.019	0.008	1	1	Ectoderm	Rbp7
0.003681774	0.101032739	0.474	0.422	1	1	Ectoderm	Crnkl1
0.003754473	0.032658484	0.03	0.008	1	1	Ectoderm	Acsbg1
0.003782428	0.040759539	0.051	0.024	1	1	Ectoderm	Gm26641
0.003782428	0.027753062	0.035	0.017	1	1	Ectoderm	Gm11110
0.003782428	0.015839657	0.035	0.023	1	1	Ectoderm	Pdp1
0.003910854	0.074674297	1	0.999	1	1	Ectoderm	Ywhae
0.003932176	0.035353318	0.282	0.244	1	1	Ectoderm	Plpp3
0.004072996	0.158018123	0.708	0.619	1	1	Ectoderm	Ormdl2
0.00411163	0.033114034	0.041	0.018	1	1	Ectoderm	Sobp
0.00411163	0.032999867	0.032	0.007	1	1	Ectoderm	Arg2
0.00411163	0.024147802	0.037	0.021	1	1	Ectoderm	Arnt2
0.00411163	0.01533274	0.028	0.017	1	1	Ectoderm	2900026A02Rik
0.004153046	0.157950978	0.698	0.63	1	1	Ectoderm	Rfc1
0.004174456	0.037984333	0.132	0.105	1	1	Ectoderm	Eri2
0.004185093	0.026950041	0.027	0.009	1	1	Ectoderm	Frmd5
0.00420054	0.038713915	0.037	0.01	1	1	Ectoderm	Frrs1l
0.00420054	0.020533765	0.022	0.009	1	1	Ectoderm	Fam163b
0.004291581	0.020729222	0.032	0.017	1	1	Ectoderm	Sema6b
0.004291581	0.011565677	0.024	0.016	1	1	Ectoderm	Cadm3
0.004294804	0.111863921	0.438	0.369	1	1	Ectoderm	Smarcd1
0.004327657	0.079921312	0.194	0.138	1	1	Ectoderm	Zfp934
0.004331237	0.037411614	0.149	0.1	1	1	Ectoderm	Hes3
0.004374343	0.120777648	0.465	0.383	1	1	Ectoderm	Snapc5
0.004380548	0.084529792	0.491	0.433	1	1	Ectoderm	Wdr33
0.004380954	0.080505692	0.169	0.108	1	1	Ectoderm	Rnf165
0.004381808	0.034049433	0.036	0.011	1	1	Ectoderm	Rprm
0.004388137	0.134462655	0.496	0.402	1	1	Ectoderm	Ptbp2
0.00442066	0.124404595	0.669	0.598	1	1	Ectoderm	E2f4
0.004513242	0.059654338	0.107	0.067	1	1	Ectoderm	Trib2
0.004514349	0.080899811	0.132	0.073	1	1	Ectoderm	Cntnap2
0.004514708	0.071532989	0.302	0.257	1	1	Ectoderm	Thoc5
0.004524841	0.028508934	0.021	0.001	1	1	Ectoderm	Cplx3
0.004524841	0.022428485	0.019	0.003	1	1	Ectoderm	Mup6
0.004524841	0.016269795	0.014	0.002	1	1	Ectoderm	Dmrt1
0.004534583	0.112210602	0.297	0.226	1	1	Ectoderm	Tet1
0.004556321	0.053690856	0.043	0.008	1	1	Ectoderm	Spink2
0.004804186	0.107030639	0.337	0.253	1	1	Ectoderm	Zdhhc2
0.004876019	0.074383066	0.154	0.101	1	1	Ectoderm	Me1
0.004880814	0.072842097	0.105	0.052	1	1	Ectoderm	Pias3
0.004937666	0.151531786	0.784	0.731	1	1	Ectoderm	Rfc4
0.004970896	0.056337575	0.22	0.183	1	1	Ectoderm	Coil
0.004977343	0.128353041	0.999	0.987	1	1	Ectoderm	Prmt1
0.005009556	0.030007148	0.143	0.121	1	1	Ectoderm	Narf
0.005080126	0.040527418	0.077	0.048	1	1	Ectoderm	Tmem231
0.00514047	0.017227762	0.085	0.072	1	1	Ectoderm	Zfp975
0.005146348	0.091042353	0.989	0.97	1	1	Ectoderm	Fbl
0.005180206	0.079746544	1	1	1	1	Ectoderm	Rpl23
0.005301276	0.048662932	0.05	0.018	1	1	Ectoderm	Slc45a3
0.005315593	0.052237997	0.059	0.023	1	1	Ectoderm	Ybx2
0.005326925	0.091044839	0.366	0.303	1	1	Ectoderm	Nusap1
0.00534256	0.110149928	1	0.999	1	1	Ectoderm	Slc25a3
0.005386525	0.106140749	0.528	0.447	1	1	Ectoderm	Acly
0.005443692	0.033513197	0.08	0.055	1	1	Ectoderm	H2-T22
0.0054918	0.067936792	0.077	0.032	1	1	Ectoderm	Kctd12b
0.00557316	0.053003431	0.118	0.08	1	1	Ectoderm	Kctd1
0.005583513	0.069372333	0.981	0.953	1	1	Ectoderm	Srsf11
0.005599642	0.106105071	0.154	0.079	1	1	Ectoderm	Pnma2
0.00560097	0.13217345	0.495	0.423	1	1	Ectoderm	Rad23a
0.005611945	0.076726881	0.18	0.122	1	1	Ectoderm	Dtnb
0.005870871	0.124594671	0.89	0.855	1	1	Ectoderm	Bccip
0.005945387	0.070436084	0.141	0.093	1	1	Ectoderm	Krtcap3
0.005963653	0.048420822	0.242	0.204	1	1	Ectoderm	Wdr6
0.006005511	0.037707299	0.035	0.01	1	1	Ectoderm	Gabra3
0.006049262	0.045700878	0.045	0.016	1	1	Ectoderm	Slc27a2
0.006049262	0.039706415	0.036	0.008	1	1	Ectoderm	Gdpd2
0.006049262	0.007978105	0.025	0.019	1	1	Ectoderm	Pde4b
0.006085823	0.131047398	0.793	0.75	1	1	Ectoderm	Luc7l
0.006119835	0.066073666	0.061	0.015	1	1	Ectoderm	Stum
0.006147924	0.066551333	0.237	0.192	1	1	Ectoderm	Btrc
0.00615323	0.137939712	0.808	0.75	1	1	Ectoderm	Ppat
0.006211536	0.101078304	0.302	0.235	1	1	Ectoderm	Zfp553
0.006306846	0.090172367	0.997	0.99	1	1	Ectoderm	Snrpb
0.006346954	0.014028776	0.017	0.007	1	1	Ectoderm	Shank1
0.006360004	0.02177373	0.019	0.004	1	1	Ectoderm	Otop1
0.006360004	0.019097115	0.019	0.006	1	1	Ectoderm	Kcnn2
0.006360004	0.016605344	0.014	0.002	1	1	Ectoderm	Dgki
0.006360004	0.000260134	0.022	0.021	1	1	Ectoderm	Unc13b
0.006386933	0.052362628	0.081	0.047	1	1	Ectoderm	Numbl
0.006390352	0.080619534	0.138	0.084	1	1	Ectoderm	6330403K07Rik
0.006498137	0.036120444	0.046	0.02	1	1	Ectoderm	AC154683.1
0.006636453	0.022823442	0.021	0.006	1	1	Ectoderm	Gm44696
0.006654355	0.097830289	0.407	0.335	1	1	Ectoderm	Aaas
0.00667743	0.016401659	0.031	0.019	1	1	Ectoderm	Slc29a4
0.006686318	0.075805081	0.097	0.045	1	1	Ectoderm	Bbc3
0.006981186	0.103281747	0.772	0.733	1	1	Ectoderm	Tomm7
0.007006644	0.083602158	0.089	0.031	1	1	Ectoderm	Large2
0.007006644	0.035382498	0.074	0.05	1	1	Ectoderm	Notch3
0.007047466	0.031605908	0.025	0.004	1	1	Ectoderm	Myt1l
0.007047466	0.026000904	0.029	0.012	1	1	Ectoderm	Astn1
0.00707641	0.092268953	0.475	0.403	1	1	Ectoderm	Thoc6
0.007098965	0.028951006	0.028	0.007	1	1	Ectoderm	Rorc
0.007098965	0.028606548	0.027	0.007	1	1	Ectoderm	Nova2
0.007098965	0.025258507	0.027	0.009	1	1	Ectoderm	H2-T23
0.007098965	0.019534553	0.024	0.01	1	1	Ectoderm	Rasl10b
0.00720328	0.033098948	0.039	0.017	1	1	Ectoderm	Megf6
0.00720328	0.019408073	0.032	0.018	1	1	Ectoderm	Gm11837
0.007375338	0.14879845	0.403	0.312	1	1	Ectoderm	Ttc5
0.007377416	0.062438219	0.079	0.034	1	1	Ectoderm	Jakmip1
0.007378553	0.1500809	0.664	0.564	1	1	Ectoderm	Pnrc1
0.007387342	0.047879221	0.084	0.05	1	1	Ectoderm	Gli2
0.007395731	0.042674802	0.237	0.206	1	1	Ectoderm	Rpap2
0.007456109	0.073593389	0.309	0.257	1	1	Ectoderm	Copg2
0.007496881	0.115956914	0.304	0.225	1	1	Ectoderm	Ttc32
0.00756896	0.128188252	0.755	0.682	1	1	Ectoderm	Cpsf6
0.007614329	0.053306035	0.049	0.013	1	1	Ectoderm	Tmem163
0.007615881	0.106191881	0.478	0.403	1	1	Ectoderm	Itgb3bp
0.007642029	0.003996412	0.075	0.07	1	1	Ectoderm	Zbtb33
0.007728857	0.028627845	0.048	0.029	1	1	Ectoderm	Igsf21
0.007743551	0.11724918	0.918	0.889	1	1	Ectoderm	Arglu1
0.007754845	0.062607769	0.988	0.972	1	1	Ectoderm	Hnrnpm
0.007824035	0.125571059	0.87	0.808	1	1	Ectoderm	Hnrnpr
0.007905543	0.047832543	0.249	0.215	1	1	Ectoderm	Agap1
0.007950885	0.128600355	0.776	0.72	1	1	Ectoderm	Cenpf
0.007953403	0.017238895	0.012	0	1	1	Ectoderm	Barhl1
0.007953403	0.014300016	0.015	0.005	1	1	Ectoderm	Chst3
0.007953403	0.012918585	0.014	0.005	1	1	Ectoderm	A230050P20Rik
0.007953403	0.011511631	0.012	0.003	1	1	Ectoderm	Cntn2
0.007953403	0.003988782	0.007	0.004	1	1	Ectoderm	Syn1
0.007961659	0.037031199	0.443	0.417	1	1	Ectoderm	Tsr3
0.007998984	0.036206606	0.057	0.032	1	1	Ectoderm	Napepld
0.008058151	0.034337653	0.244	0.226	1	1	Ectoderm	Ccndbp1
0.008156601	0.000568723	0.041	0.043	1	1	Ectoderm	Zfp729a
0.008247179	0.074871883	0.078	0.025	1	1	Ectoderm	Gm14964
0.00838617	0.026187083	0.042	0.023	1	1	Ectoderm	Ttc39c
0.00838617	0.013729217	0.04	0.031	1	1	Ectoderm	Mon1b
0.00841323	0.069582451	0.673	0.619	1	1	Ectoderm	Uhrf1
0.008576819	0.083505969	0.323	0.262	1	1	Ectoderm	L3mbtl2
0.008656512	0.080202725	1	0.999	1	1	Ectoderm	Eef2
0.008680747	0.051301655	0.141	0.103	1	1	Ectoderm	Zfp945
0.008740249	0.111001797	0.57	0.502	1	1	Ectoderm	Aen
0.00881112	0.143318148	0.823	0.761	1	1	Ectoderm	Cops3
0.008898792	0.091267048	0.187	0.126	1	1	Ectoderm	Scrn2
0.008924689	0.029503939	0.169	0.151	1	1	Ectoderm	Ice2
0.008948387	0.033908913	0.403	0.38	1	1	Ectoderm	Tfdp2
0.008953113	0.031842832	0.072	0.048	1	1	Ectoderm	Nuak2
0.009078871	0.136784356	0.42	0.336	1	1	Ectoderm	Dpysl2
0.009128982	0.012569128	0.077	0.068	1	1	Ectoderm	Fpgt
0.009251628	0.064321286	0.066	0.021	1	1	Ectoderm	Syt7
0.009274448	0.052542154	0.099	0.062	1	1	Ectoderm	Msrb2
0.009287529	0.040984515	0.893	0.792	1	1	Ectoderm	Tead2
0.009311478	0.032428276	0.068	0.045	1	1	Ectoderm	Mbnl3
0.00934257	0.022990547	0.045	0.029	1	1	Ectoderm	Grasp
0.009435073	0.136333519	0.48	0.39	1	1	Ectoderm	Dtd1
0.009524464	0.150575019	0.895	0.824	1	1	Ectoderm	Hdac2
0.009540822	0.029790751	0.11	0.086	1	1	Ectoderm	Zfp566
0.009658849	0.03879761	0.053	0.026	1	1	Ectoderm	Maneal
0.009686781	0.017832841	0.096	0.085	1	1	Ectoderm	Fam129b
0.009708242	0.033753025	0.04	0.016	1	1	Ectoderm	C1qtnf6
0.009712682	0.12881864	0.89	0.85	1	1	Ectoderm	Ppih
0.009774922	0.05871165	0.194	0.151	1	1	Ectoderm	Ccnyl1
0.009777599	0.07515296	0.136	0.086	1	1	Ectoderm	Ehbp1
0.009787688	0.044368636	0.078	0.046	1	1	Ectoderm	Ccdc160
0.009787688	0.019158758	0.062	0.048	1	1	Ectoderm	Enox2
0.009847951	0.100291618	0.996	0.996	1	1	Ectoderm	Psma2
0.009865479	0.050874239	0.152	0.115	1	1	Ectoderm	Irf2bpl
0.009879955	0.043720699	0.058	0.029	1	1	Ectoderm	Tmem100
0.01005301	0.192227676	0.513	0.386	1	1	Ectoderm	Ube2t
0.010096697	0.051669482	0.206	0.171	1	1	Ectoderm	Zfp280c
0.010456949	0.056758411	0.568	0.527	1	1	Ectoderm	Bub1
0.010608743	0.064187958	0.161	0.121	1	1	Ectoderm	Ptprg
0.010653274	0.164424392	0.846	0.799	1	1	Ectoderm	Actl6a
0.010691323	0.04307552	0.068	0.038	1	1	Ectoderm	Atxn7l2
0.0107222	0.044379969	0.04	0.01	1	1	Ectoderm	Sp9
0.010786867	0.018257347	0.025	0.013	1	1	Ectoderm	Rims3
0.010799725	0.136652539	0.993	0.975	1	1	Ectoderm	Snrpf
0.010802683	0.065116665	0.62	0.583	1	1	Ectoderm	Emc10
0.010809639	0.062495659	0.19	0.133	1	1	Ectoderm	Rgs10
0.010848088	0.045345915	0.065	0.034	1	1	Ectoderm	Rtkn2
0.010899917	0.134969475	0.86	0.762	1	1	Ectoderm	Tcf3
0.011000166	0.040059257	0.041	0.013	1	1	Ectoderm	Tox2
0.011002302	0.170617872	0.706	0.616	1	1	Ectoderm	Parl
0.011013648	0.033303479	0.029	0.005	1	1	Ectoderm	Adam11
0.011013648	0.031235307	0.024	0.002	1	1	Ectoderm	Sez6
0.011013648	0.025912686	0.025	0.007	1	1	Ectoderm	Slc45a1
0.011013648	0.019748763	0.019	0.005	1	1	Ectoderm	Hrk
0.011013648	0.01215955	0.01	0.002	1	1	Ectoderm	Stmn4
0.011013648	0.0094116	0.019	0.012	1	1	Ectoderm	Plppr2
0.011013648	0.006318886	0.016	0.011	1	1	Ectoderm	Pitpnm1
0.011021756	0.030944326	0.125	0.097	1	1	Ectoderm	Spsb4
0.011064917	0.133898092	0.292	0.203	1	1	Ectoderm	Tex9
0.011094904	0.085607318	0.938	0.913	1	1	Ectoderm	Rpl27
0.011249325	0.100067906	0.41	0.34	1	1	Ectoderm	Ahcy
0.011251589	0.026299511	0.099	0.083	1	1	Ectoderm	Chd9
0.011345793	0.088427052	0.71	0.637	1	1	Ectoderm	Immp1l
0.011389766	0.115844023	0.169	0.087	1	1	Ectoderm	Rab39b
0.011457802	0.088008562	0.183	0.12	1	1	Ectoderm	Hltf
0.011479451	0.131223883	0.655	0.59	1	1	Ectoderm	Ywhag
0.011503319	0.094639288	0.363	0.303	1	1	Ectoderm	Xrcc5
0.01151334	0.13906398	0.476	0.369	1	1	Ectoderm	Suv39h2
0.01157952	0.150206834	0.874	0.83	1	1	Ectoderm	Sf3b4
0.011637808	0.023841216	0.022	0.006	1	1	Ectoderm	Ttc9b
0.011651953	0.065146438	0.205	0.157	1	1	Ectoderm	Zfp105
0.011694516	0.035998831	0.031	0.006	1	1	Ectoderm	4930426D05Rik
0.011694516	0.034000696	0.032	0.007	1	1	Ectoderm	Glod5
0.011694516	0.017130626	0.021	0.009	1	1	Ectoderm	Gm4349
0.011745007	0.037447645	0.048	0.02	1	1	Ectoderm	Parp9
0.011923513	0.099575041	1	1	1	1	Ectoderm	Rpl14
0.011943534	0.038472489	0.265	0.23	1	1	Ectoderm	Cep19
0.011947667	0.034401639	0.039	0.014	1	1	Ectoderm	Plek2
0.011969274	0.072139666	0.205	0.15	1	1	Ectoderm	Rras
0.011974832	0.033015227	0.032	0.009	1	1	Ectoderm	Fbxo32
0.011974832	0.025205925	0.024	0.006	1	1	Ectoderm	Tmem130
0.011974832	0.017205747	0.024	0.012	1	1	Ectoderm	Syt9
0.011974832	0.016266965	0.026	0.013	1	1	Ectoderm	Pmel
0.012234383	0.166163405	0.26	0.145	1	1	Ectoderm	Celf2
0.012238213	0.150290655	0.567	0.493	1	1	Ectoderm	Mthfd1
0.012291703	0.043124034	0.121	0.09	1	1	Ectoderm	Pcgf1
0.012291703	0.04164036	0.143	0.112	1	1	Ectoderm	Gpank1
0.012422862	0.080376132	0.191	0.137	1	1	Ectoderm	Tpm2
0.012481085	0.095692965	0.258	0.194	1	1	Ectoderm	Tle1
0.012521796	0.056816033	0.111	0.071	1	1	Ectoderm	Zfp985
0.012558745	0.09545789	0.517	0.442	1	1	Ectoderm	Mapre2
0.012576602	0.138964293	0.43	0.338	1	1	Ectoderm	Chaf1b
0.012678908	0.059824818	0.121	0.076	1	1	Ectoderm	Ccl27a
0.013064312	0.024423078	0.035	0.017	1	1	Ectoderm	Fam131b
0.013092944	0.082060685	0.413	0.362	1	1	Ectoderm	Faap20
0.013175461	0.035045671	0.95	0.932	1	1	Ectoderm	Top1
0.013179284	0.051736625	0.082	0.046	1	1	Ectoderm	Lck
0.013368468	0.123294599	0.77	0.721	1	1	Ectoderm	Adss
0.013570942	0.126253154	0.348	0.263	1	1	Ectoderm	Mboat2
0.013694247	0.119575668	0.901	0.845	1	1	Ectoderm	Tipin
0.013716276	0.060386096	0.063	0.023	1	1	Ectoderm	Pou2f2
0.013770209	0.084942814	0.246	0.189	1	1	Ectoderm	Vrtn
0.013792378	0.095253131	0.244	0.181	1	1	Ectoderm	Tmem98
0.013805458	0.087988117	0.986	0.977	1	1	Ectoderm	Eif3f
0.013805568	0.04025578	0.092	0.062	1	1	Ectoderm	Hdac8
0.014018602	0.005573212	0.038	0.035	1	1	Ectoderm	Zfp27
0.0140645	0.019026945	0.017	0.003	1	1	Ectoderm	Atp2b2
0.0140645	0.017276677	0.014	0.002	1	1	Ectoderm	Dlg2
0.0140645	0.016111414	0.017	0.006	1	1	Ectoderm	Ermn
0.0140645	0.015263614	0.014	0.003	1	1	Ectoderm	Hcn4
0.0140645	0.012561741	0.012	0.004	1	1	Ectoderm	Frmd3
0.0140645	0.011755746	0.009	0	1	1	Ectoderm	Il1rapl1
0.0140645	0.010530233	0.012	0.005	1	1	Ectoderm	1700016H13Rik
0.0140645	0.00974034	0.009	0.002	1	1	Ectoderm	Adamts8
0.0140645	0.00343398	0.01	0.008	1	1	Ectoderm	Exd1
0.0140645	0.002853642	0.012	0.01	1	1	Ectoderm	Efcab12
0.0140645	0.000310568	0.007	0.007	1	1	Ectoderm	Tmc3
0.014064818	0.010841545	0.011	0.004	1	1	Ectoderm	A730049H05Rik
0.014116266	0.058648909	0.327	0.29	1	1	Ectoderm	Mthfd2l
0.01411713	0.125984066	0.998	0.976	1	1	Ectoderm	Stmn1
0.014152476	0.043390992	0.055	0.025	1	1	Ectoderm	Shd
0.014152476	0.040086629	0.047	0.02	1	1	Ectoderm	Nqo1
0.014232063	0.068079116	0.06	0.013	1	1	Ectoderm	Pianp
0.014232063	0.025265864	0.045	0.027	1	1	Ectoderm	Zfp94
0.014310826	0.1168248	0.71	0.652	1	1	Ectoderm	Cfap20
0.014363416	0.022473947	0.137	0.121	1	1	Ectoderm	Mtcl1
0.014444617	0.032152649	0.094	0.064	1	1	Ectoderm	Dnd1
0.014465613	0.065890093	0.523	0.474	1	1	Ectoderm	Yars2
0.014491157	0.179170828	0.703	0.608	1	1	Ectoderm	Ruvbl2
0.014494957	0.002288251	0.808	0.8	1	1	Ectoderm	Cops4
0.014503045	0.03766233	0.081	0.055	1	1	Ectoderm	Lrfn1
0.014627731	0.006709264	0.592	0.595	1	1	Ectoderm	Atp5k
0.014666253	0.171569814	0.596	0.474	1	1	Ectoderm	Strbp
0.014676843	0.071835992	1	1	1	1	Ectoderm	Hspd1
0.014688934	0.052448713	0.112	0.074	1	1	Ectoderm	Rab11fip4
0.01469788	0.085458279	0.115	0.054	1	1	Ectoderm	Ltbp1
0.014739118	0.057770698	0.867	0.852	1	1	Ectoderm	Pno1
0.014887392	0.056724902	0.094	0.054	1	1	Ectoderm	Ush1c
0.015009352	0.056349532	0.988	0.97	1	1	Ectoderm	Ybx3
0.015032812	0.054661963	0.17	0.128	1	1	Ectoderm	Pde3b
0.015117743	0.08023716	0.993	0.983	1	1	Ectoderm	Psmb5
0.015141661	0.048306869	0.198	0.171	1	1	Ectoderm	Uimc1
0.015185131	0.012316475	0.027	0.017	1	1	Ectoderm	Hist2h2be
0.015232464	0.080228973	0.402	0.355	1	1	Ectoderm	Exosc2
0.015357883	0.047435777	0.122	0.087	1	1	Ectoderm	Zfp788
0.015429732	0.039832268	0.067	0.037	1	1	Ectoderm	Ankrd6
0.015587465	0.048448699	0.096	0.063	1	1	Ectoderm	Ebf1
0.015699906	0.129904934	0.937	0.896	1	1	Ectoderm	Slbp
0.015704219	0.152590704	0.508	0.421	1	1	Ectoderm	Ide
0.015814727	0.055169513	0.279	0.237	1	1	Ectoderm	Alkbh6
0.015875279	0.068137156	0.109	0.063	1	1	Ectoderm	Rab38
0.015965954	0.054571774	0.347	0.311	1	1	Ectoderm	Prpf3
0.01598223	0.076869603	0.301	0.24	1	1	Ectoderm	Slc1a5
0.0160633	0.104686485	0.844	0.83	1	1	Ectoderm	Dnajc8
0.016089638	0.06400826	0.885	0.869	1	1	Ectoderm	Psmd2
0.016156379	0.059461548	0.906	0.884	1	1	Ectoderm	D8Ertd738e
0.016210822	0.118537496	0.146	0.061	1	1	Ectoderm	Map7d2
0.016276378	0.019744615	0.045	0.032	1	1	Ectoderm	Sv2a
0.016301238	0.038937077	0.079	0.052	1	1	Ectoderm	Tagln3
0.016325183	0.017696032	0.087	0.077	1	1	Ectoderm	Zfp367
0.016385081	0.100841781	0.868	0.865	1	1	Ectoderm	Ctnnb1
0.016527519	0.135382265	0.65	0.559	1	1	Ectoderm	Ankrd10
0.016820375	0.033444133	0.04	0.019	1	1	Ectoderm	Dgka
0.016864565	0.126049623	0.861	0.807	1	1	Ectoderm	Tra2a
0.016898177	0.058079762	0.175	0.134	1	1	Ectoderm	Snn
0.016965414	0.040097473	0.05	0.023	1	1	Ectoderm	C430049E01Rik
0.017084129	0.184296796	0.383	0.258	1	1	Ectoderm	Fancl
0.01715063	0.092941971	1	1	1	1	Ectoderm	Rplp1
0.017252309	0.025706381	0.052	0.033	1	1	Ectoderm	Gm5141
0.017314804	0.021047862	0.045	0.031	1	1	Ectoderm	Map3k5
0.017321056	0.019884421	0.024	0.01	1	1	Ectoderm	D430019H16Rik
0.017338324	0.027581818	0.045	0.027	1	1	Ectoderm	Cpt1c
0.017341835	0.035361631	0.771	0.734	1	1	Ectoderm	Ccnb2
0.017414011	0.049457472	0.144	0.111	1	1	Ectoderm	Pole2
0.017427474	0.089428867	0.195	0.136	1	1	Ectoderm	Inppl1
0.017457304	0.089015914	0.218	0.155	1	1	Ectoderm	Ak4
0.017480027	0.094372808	0.469	0.42	1	1	Ectoderm	Polr2b
0.017491952	0.094543128	0.348	0.278	1	1	Ectoderm	Fdx1
0.017502383	0.049423476	0.669	0.646	1	1	Ectoderm	Ddx46
0.01757297	0.095752282	0.998	0.991	1	1	Ectoderm	Selenoh
0.017581768	0.031735045	0.036	0.014	1	1	Ectoderm	Myo5c
0.017650527	0.057370495	0.094	0.053	1	1	Ectoderm	Dpf1
0.017731758	0.054552778	0.934	0.922	1	1	Ectoderm	Pfdn4
0.017827183	0.047351423	0.371	0.347	1	1	Ectoderm	Fibp
0.017862705	0.053939067	1	1	1	1	Ectoderm	Rps25
0.017916369	0.08188244	0.49	0.437	1	1	Ectoderm	Tada2a
0.01791873	0.03303129	0.258	0.226	1	1	Ectoderm	Mterf4
0.01795921	0.027056643	0.035	0.015	1	1	Ectoderm	1700003F12Rik
0.018015198	0.068702504	0.51	0.424	1	1	Ectoderm	Nr6a1
0.018125646	0.020264367	0.07	0.053	1	1	Ectoderm	Zfp13
0.018223941	0.083332866	0.369	0.31	1	1	Ectoderm	1700037H04Rik
0.018235096	0.072616512	0.115	0.067	1	1	Ectoderm	Prr7
0.018262194	0.130048323	0.475	0.387	1	1	Ectoderm	Usf1
0.018485749	0.066133817	0.828	0.787	1	1	Ectoderm	Tomm40
0.018546758	0.095782312	0.639	0.585	1	1	Ectoderm	Ppie
0.018660586	0.124341683	0.35	0.267	1	1	Ectoderm	Ajuba
0.018710618	0.062379182	0.284	0.243	1	1	Ectoderm	Fiz1
0.018746367	0.06437953	0.469	0.422	1	1	Ectoderm	Cdkn2aipnl
0.018807659	0.037649588	0.077	0.052	1	1	Ectoderm	Tceal5
0.018807659	0.031134362	0.066	0.043	1	1	Ectoderm	Lbh
0.018827428	0.116598348	0.611	0.546	1	1	Ectoderm	Plrg1
0.018900917	0.001977388	0.289	0.277	1	1	Ectoderm	Acot13
0.01895097	0.019545134	0.064	0.048	1	1	Ectoderm	Plcg2
0.018988211	0.075999117	0.375	0.319	1	1	Ectoderm	Prpf6
0.019085028	0.029608536	0.027	0.007	1	1	Ectoderm	Efhd1
0.019085028	0.024469073	0.019	0.003	1	1	Ectoderm	Pax6
0.019085028	0.01284197	0.03	0.022	1	1	Ectoderm	Cldn4
0.019111173	0.022077817	0.018	0.003	1	1	Ectoderm	Garem2
0.019111173	0.012830727	0.011	0.002	1	1	Ectoderm	Plk5
0.019111173	0.012694183	0.017	0.008	1	1	Ectoderm	Upk3bl
0.019111173	0.011337902	0.017	0.009	1	1	Ectoderm	Mpped1
0.019111173	0.01078781	0.02	0.012	1	1	Ectoderm	Slc30a2
0.019111173	0.010553814	0.013	0.006	1	1	Ectoderm	Art1
0.019111173	0.008981299	0.016	0.009	1	1	Ectoderm	Ngef
0.019111173	0.008907382	0.014	0.007	1	1	Ectoderm	Arl5c
0.019111173	0.008448566	0.01	0.004	1	1	Ectoderm	Alkal1
0.019111173	0.007598388	0.014	0.009	1	1	Ectoderm	Zfp456
0.019111173	0.007470033	0.011	0.006	1	1	Ectoderm	Gm26664
0.019111173	0.004379646	0.009	0.005	1	1	Ectoderm	Gm12224
0.019121197	0.052584041	0.13	0.095	1	1	Ectoderm	Zfp41
0.019175737	0.014362617	0.017	0.007	1	1	Ectoderm	Sertm1
0.01927313	0.053931948	0.148	0.113	1	1	Ectoderm	Zfp113
0.019343742	0.022279	0.057	0.042	1	1	Ectoderm	Mypop
0.01937602	0.063860264	0.355	0.319	1	1	Ectoderm	Ubxn2b
0.019523438	0.097922327	0.331	0.265	1	1	Ectoderm	Otud5
0.019653912	0.059192621	0.342	0.304	1	1	Ectoderm	Donson
0.019743836	0.056446659	0.14	0.101	1	1	Ectoderm	Dhrs7
0.019857829	0.091353074	0.342	0.293	1	1	Ectoderm	Cenpm
0.019916575	0.004608429	0.224	0.224	1	1	Ectoderm	Noct
0.019920838	0.073646057	1	1	1	1	Ectoderm	Rpl30
0.020069034	0.029005525	0.053	0.033	1	1	Ectoderm	Phactr1
0.020126664	0.090776674	0.875	0.844	1	1	Ectoderm	Tardbp
0.020154601	0.02177373	0.019	0.004	1	1	Ectoderm	Ngb
0.020154601	0.013969236	0.027	0.017	1	1	Ectoderm	Ttll7
0.020154601	0.009526619	0.012	0.006	1	1	Ectoderm	Fez1
0.020195183	0.04105525	0.04	0.013	1	1	Ectoderm	Iglon5
0.020195183	0.022367336	0.032	0.016	1	1	Ectoderm	Slc38a3
0.020195183	0.016516075	0.034	0.023	1	1	Ectoderm	4-Sep
0.020311084	0.024093658	0.053	0.035	1	1	Ectoderm	Vill
0.020343559	0.145457006	0.428	0.314	1	1	Ectoderm	Idi1
0.020473122	0.096996239	0.534	0.471	1	1	Ectoderm	Thop1
0.020489133	0.111826195	0.995	0.989	1	1	Ectoderm	Eif3e
0.020521844	0.066348678	0.198	0.156	1	1	Ectoderm	Chd1l
0.020560674	0.108396085	0.364	0.285	1	1	Ectoderm	Patz1
0.020606735	0.024743521	0.049	0.032	1	1	Ectoderm	Plppr1
0.020780605	0.106358239	0.296	0.217	1	1	Ectoderm	Trove2
0.020783781	0.149628541	0.659	0.553	1	1	Ectoderm	Gja1
0.02084524	0.096245372	1	0.999	1	1	Ectoderm	Eif1
0.021033016	0.063333702	0.641	0.49	1	1	Ectoderm	Bcat1
0.02110133	0.021573498	0.055	0.026	1	1	Ectoderm	Rsph1
0.021110773	0.030527837	0.179	0.162	1	1	Ectoderm	Fntb
0.021121897	0.130164227	0.464	0.374	1	1	Ectoderm	Bcl2l12
0.021141707	0.037399649	0.178	0.156	1	1	Ectoderm	Fads1
0.021158267	0.050611961	0.311	0.276	1	1	Ectoderm	1500009L16Rik
0.021389486	0.119319802	0.435	0.339	1	1	Ectoderm	Snx10
0.021432772	0.073063433	0.613	0.549	1	1	Ectoderm	Rnf10
0.021464735	0.16028449	0.464	0.362	1	1	Ectoderm	Snhg12
0.021477511	0.171069399	0.627	0.527	1	1	Ectoderm	Spop
0.021494562	0.058479036	0.123	0.086	1	1	Ectoderm	Pcbp3
0.02152935	0.11075386	0.921	0.89	1	1	Ectoderm	Rnps1
0.021678825	0.054950637	0.052	0.014	1	1	Ectoderm	Ramp3
0.021678825	0.024704039	0.049	0.032	1	1	Ectoderm	Hist1h3e
0.021678825	0.003135817	0.036	0.033	1	1	Ectoderm	9330020H09Rik
0.021733306	0.006934578	0.986	0.969	1	1	Ectoderm	Nono
0.021762585	0.013812097	0.043	0.033	1	1	Ectoderm	Igdcc4
0.021995244	0.067314931	0.244	0.199	1	1	Ectoderm	Eipr1
0.0220994	0.072547752	0.961	0.957	1	1	Ectoderm	Dnajc2
0.022309766	0.066441591	0.363	0.315	1	1	Ectoderm	Wdr92
0.022512868	0.107520675	0.363	0.299	1	1	Ectoderm	Msi2
0.022620388	0.03605931	0.193	0.163	1	1	Ectoderm	Bcl9
0.02266693	0.055931002	0.182	0.142	1	1	Ectoderm	Lin37
0.022729814	0.092065506	1	1	1	1	Ectoderm	Rpl26
0.022859923	0.117470747	0.185	0.101	1	1	Ectoderm	Peli2
0.022859923	0.09829804	0.191	0.127	1	1	Ectoderm	Acsl4
0.022891629	0.086503487	0.917	0.891	1	1	Ectoderm	Psmc4
0.023003738	0.058371667	0.112	0.069	1	1	Ectoderm	Tox3
0.023030796	0.072103644	0.536	0.489	1	1	Ectoderm	Ndufv3
0.023251733	0.033122668	0.072	0.049	1	1	Ectoderm	Hdx
0.02330138	0.088945614	0.999	0.997	1	1	Ectoderm	Atp5b
0.023495004	0.06253123	0.35	0.307	1	1	Ectoderm	Mtmr14
0.023702504	0.016686609	0.523	0.507	1	1	Ectoderm	Ppa2
0.023709775	0.092964442	0.975	0.955	1	1	Ectoderm	Emg1
0.023773521	0.068419351	0.125	0.078	1	1	Ectoderm	Gpr19
0.023799869	0.036037928	0.036	0.01	1	1	Ectoderm	Tdrd7
0.023799869	0.013498935	0.033	0.022	1	1	Ectoderm	Pcsk1
0.023817459	0.037059762	0.35	0.305	1	1	Ectoderm	Ift74
0.023858031	0.13881081	0.901	0.786	1	1	Ectoderm	Cnn3
0.023883717	0.087299811	0.991	0.979	1	1	Ectoderm	Mdh1
0.023911919	0.07562762	0.981	0.966	1	1	Ectoderm	Morf4l1
0.024047122	0.01403479	0.313	0.294	1	1	Ectoderm	Ppp1r35
0.024288317	0.021843965	0.035	0.022	1	1	Ectoderm	Lemd1
0.024292739	0.0392718	0.081	0.057	1	1	Ectoderm	Ric3
0.024440639	0.07321776	0.162	0.11	1	1	Ectoderm	Cd276
0.024461498	0.092777806	0.182	0.115	1	1	Ectoderm	Ccdc136
0.024481666	0.04253017	0.126	0.1	1	1	Ectoderm	Kdm7a
0.024507305	0.014280216	0.068	0.061	1	1	Ectoderm	Zfp119a
0.024868559	0.053551314	0.097	0.055	1	1	Ectoderm	Creld1
0.024870937	0.088374391	0.352	0.291	1	1	Ectoderm	Wasf1
0.025004852	0.080438649	0.518	0.453	1	1	Ectoderm	Psap
0.025013645	0.046008876	0.056	0.027	1	1	Ectoderm	Gm2694
0.025078452	0.018003394	0.016	0.003	1	1	Ectoderm	Pax7
0.025078452	0.012830727	0.011	0.002	1	1	Ectoderm	Npas1
0.025078452	0.012472823	0.01	0.001	1	1	Ectoderm	Fam229a
0.025078452	0.011892121	0.012	0.005	1	1	Ectoderm	Gm45184
0.025078452	0.009691805	0.007	0	1	1	Ectoderm	Prom2
0.025078452	0.007444253	0.01	0.005	1	1	Ectoderm	Eln
0.025078452	0.00703138	0.008	0.003	1	1	Ectoderm	Prss35
0.025078452	0.005945205	0.006	0.002	1	1	Ectoderm	Slc25a41
0.025078452	0.003960482	0.006	0.004	1	1	Ectoderm	Gm37986
0.025078452	0.003539635	0.004	0.002	1	1	Ectoderm	Gm16279
0.025078837	0.018638195	0.014	0.001	1	1	Ectoderm	Gm30893
0.025078837	0.006958041	0.002	0.005	1	1	Ectoderm	Hba-a2
0.025098012	0.052601185	0.227	0.19	1	1	Ectoderm	Chn1
0.025188328	0.040078457	0.261	0.241	1	1	Ectoderm	Tbce
0.025195773	0.051405616	0.082	0.047	1	1	Ectoderm	Ooep
0.025241453	0.054001497	1	1	1	1	Ectoderm	Rpl39
0.02563724	0.01951001	0.036	0.023	1	1	Ectoderm	Nnt
0.0257152	0.017885066	0.037	0.024	1	1	Ectoderm	Ogdhl
0.025722399	0.087182365	0.102	0.043	1	1	Ectoderm	Gprc5b
0.025787823	0.114716306	0.574	0.503	1	1	Ectoderm	Isy1
0.025795127	0.121666656	0.862	0.829	1	1	Ectoderm	Psmd1
0.025814538	0.015182543	0.03	0.021	1	1	Ectoderm	Insm1
0.025875865	0.030900222	0.286	0.269	1	1	Ectoderm	Tbp
0.025888915	0.011707461	0.039	0.03	1	1	Ectoderm	Platr17
0.026201053	0.023507055	0.084	0.057	1	1	Ectoderm	Myb
0.026340691	0.085038479	0.103	0.042	1	1	Ectoderm	Wipf3
0.026471905	0.177875682	0.588	0.48	1	1	Ectoderm	Trim59
0.026488349	0.093222938	1	0.999	1	1	Ectoderm	Snrpd1
0.026524069	0.09995307	0.663	0.593	1	1	Ectoderm	Ncbp1
0.027320154	0.12520115	0.501	0.408	1	1	Ectoderm	Ift43
0.027457221	0.021751214	0.242	0.223	1	1	Ectoderm	Actr8
0.027515645	0.01571412	0.066	0.052	1	1	Ectoderm	Fbxo16
0.027618906	0.0512339	0.154	0.116	1	1	Ectoderm	H2-Ke6
0.027623761	0.033659776	0.03	0.006	1	1	Ectoderm	Dmbx1
0.027623761	0.032682233	0.032	0.01	1	1	Ectoderm	Slc35f1
0.027623761	0.028206372	0.023	0.003	1	1	Ectoderm	Npy1r
0.027623761	0.027582279	0.025	0.007	1	1	Ectoderm	Carmil2
0.027623761	0.025258507	0.027	0.009	1	1	Ectoderm	Pex5l
0.027623761	0.024231192	0.025	0.008	1	1	Ectoderm	Tmem266
0.027623761	0.013414327	0.03	0.021	1	1	Ectoderm	Zfp874b
0.02771575	0.09133565	0.27	0.215	1	1	Ectoderm	Hbp1
0.027746922	0.126200205	0.532	0.457	1	1	Ectoderm	Sart3
0.027849205	0.130731754	0.722	0.664	1	1	Ectoderm	Nxt1
0.027867382	0.09684896	0.825	0.782	1	1	Ectoderm	Nop56
0.027981941	0.105339198	0.215	0.144	1	1	Ectoderm	Syne2
0.027998662	0.021070974	0.076	0.06	1	1	Ectoderm	Stim1
0.028159915	0.080778561	0.381	0.325	1	1	Ectoderm	Mthfd1l
0.028374715	0.12739238	0.542	0.463	1	1	Ectoderm	Mat2b
0.028413907	0.038819014	0.057	0.031	1	1	Ectoderm	Fut9
0.028489647	0.069060655	0.159	0.109	1	1	Ectoderm	Abhd8
0.028709078	0.053524638	0.185	0.155	1	1	Ectoderm	Pou2f1
0.028809606	0.058793093	0.32	0.281	1	1	Ectoderm	Zbtb12
0.028914297	0.028888423	0.324	0.305	1	1	Ectoderm	Riox1
0.028968582	0.072175781	0.123	0.074	1	1	Ectoderm	Igsf8
0.028996248	0.032708009	0.121	0.096	1	1	Ectoderm	Nsl1
0.029081007	0.019161399	0.048	0.036	1	1	Ectoderm	Nudt17
0.029346334	0.047390802	0.427	0.396	1	1	Ectoderm	Nvl
0.029350617	0.057070621	0.138	0.1	1	1	Ectoderm	Acp6
0.029424642	0.126971127	0.65	0.598	1	1	Ectoderm	Nabp2
0.029730539	0.144172369	0.89	0.841	1	1	Ectoderm	Ezh2
0.029738903	0.083921169	0.738	0.689	1	1	Ectoderm	Rpf2
0.029760504	0.148111943	0.428	0.332	1	1	Ectoderm	Hspbap1
0.029896599	0.038198192	0.167	0.144	1	1	Ectoderm	Dph7
0.029985511	0.081661651	0.313	0.257	1	1	Ectoderm	Cby1
0.02999724	0.055128795	0.503	0.459	1	1	Ectoderm	Nsd2
0.030013993	0.048824965	0.205	0.148	1	1	Ectoderm	Trp53i11
0.030147325	0.0508758	0.314	0.272	1	1	Ectoderm	Asxl1
0.030332425	0.039082006	0.278	0.254	1	1	Ectoderm	Dcaf15
0.030365194	0.029117199	0.658	0.641	1	1	Ectoderm	Cpsf2
0.030481305	0.027242911	0.043	0.026	1	1	Ectoderm	Ankrd45
0.030533236	0.064009091	0.084	0.036	1	1	Ectoderm	Thy1
0.030539066	0.051223339	0.062	0.026	1	1	Ectoderm	Col2a1
0.030748802	0.035081578	0.27	0.246	1	1	Ectoderm	Pex7
0.030750335	0.113960629	0.685	0.629	1	1	Ectoderm	Polr2j
0.030849204	0.030117782	0.316	0.3	1	1	Ectoderm	Mcee
0.031188949	0.014442455	0.043	0.032	1	1	Ectoderm	Lhx2
0.031218145	0.182042935	0.619	0.516	1	1	Ectoderm	Osgep
0.031226766	0.13131841	0.939	0.927	1	1	Ectoderm	Bax
0.031267416	0.106536736	0.829	0.772	1	1	Ectoderm	Atrx
0.031270842	0.036032366	0.034	0.01	1	1	Ectoderm	Fxyd7
0.031270842	0.025192733	0.023	0.005	1	1	Ectoderm	Jph3
0.031270842	0.022897524	0.025	0.009	1	1	Ectoderm	St6gal2
0.031270842	0.020200617	0.023	0.01	1	1	Ectoderm	Stat4
0.031270842	0.002723894	0.017	0.015	1	1	Ectoderm	Gria4
0.031304002	0.042482614	0.282	0.244	1	1	Ectoderm	Phtf1
0.031420851	0.081281739	0.833	0.807	1	1	Ectoderm	Eif3d
0.031648308	0.037108929	0.046	0.02	1	1	Ectoderm	Rhbdl3
0.031648308	0.025920741	0.045	0.026	1	1	Ectoderm	Zfp454
0.031663445	0.029922959	0.024	0.005	1	1	Ectoderm	Olig3
0.031663445	0.007852415	0.021	0.016	1	1	Ectoderm	Gm3468
0.031738615	0.085601742	0.718	0.654	1	1	Ectoderm	Slc38a2
0.031809469	0.003140879	0.019	0.014	1	1	Ectoderm	Stox1
0.031898865	0.088639698	0.644	0.607	1	1	Ectoderm	Pcna
0.032000768	0.066857242	0.561	0.513	1	1	Ectoderm	Utp4
0.032111861	0.003357611	0.558	0.544	1	1	Ectoderm	Trmt6
0.032123418	0.094284186	0.466	0.4	1	1	Ectoderm	Ccdc43
0.032137041	0.096661986	0.514	0.468	1	1	Ectoderm	Apoo
0.032166338	0.169938105	0.658	0.565	1	1	Ectoderm	Ctnnbip1
0.032332776	0.038114404	0.049	0.022	1	1	Ectoderm	Lrrc3b
0.032355394	0.053883955	0.242	0.202	1	1	Ectoderm	Cdyl
0.032397279	0.165912545	0.415	0.306	1	1	Ectoderm	Aif1l
0.032415377	0.087543341	0.999	0.993	1	1	Ectoderm	Ube2s
0.032491296	0.00976031	0.13	0.124	1	1	Ectoderm	Zbtb45
0.032597248	0.034262358	0.541	0.48	1	1	Ectoderm	Lrrc42
0.032705727	0.061431049	0.264	0.227	1	1	Ectoderm	Zfp930
0.032709193	0.145489469	0.672	0.574	1	1	Ectoderm	Fam92a
0.032935152	0.045854871	0.509	0.476	1	1	Ectoderm	Prpf31
0.033090883	0.06534462	0.433	0.386	1	1	Ectoderm	Phf23
0.033114398	0.013566753	0.012	0.003	1	1	Ectoderm	Ephx4
0.033247465	0.017295529	0.014	0.002	1	1	Ectoderm	Col9a2
0.033247465	0.013253356	0.014	0.004	1	1	Ectoderm	Fam155a
0.033247465	0.008573618	0.014	0.008	1	1	Ectoderm	1700012C14Rik
0.033247465	0.006345297	0.017	0.012	1	1	Ectoderm	Helz2
0.033247465	0.000254514	0.014	0.014	1	1	Ectoderm	Gm13610
0.033330141	0.032357666	0.061	0.039	1	1	Ectoderm	Zfp493
0.033460354	0.108611194	0.273	0.216	1	1	Ectoderm	5430416N02Rik
0.033497536	0.099073903	0.862	0.841	1	1	Ectoderm	Mlf2
0.033602293	0.054687465	0.076	0.038	1	1	Ectoderm	Grik5
0.033698916	0.11437048	0.854	0.826	1	1	Ectoderm	Psmd14
0.033713483	0.013716283	0.017	0.008	1	1	Ectoderm	Mei4
0.033828918	0.033652533	0.03	0.007	1	1	Ectoderm	Cxcl14
0.033828918	0.017705285	0.017	0.005	1	1	Ectoderm	Tspoap1
0.033828918	0.011959877	0.015	0.007	1	1	Ectoderm	Add2
0.033828918	0.011534546	0.012	0.004	1	1	Ectoderm	Rin1
0.033828918	0.011406569	0.019	0.011	1	1	Ectoderm	Vsnl1
0.033828918	0.010385192	0.018	0.011	1	1	Ectoderm	A730063M14Rik
0.033828918	0.001129973	0.011	0.01	1	1	Ectoderm	Prcd
0.034051438	0.019446175	0.061	0.047	1	1	Ectoderm	Prepl
0.034278072	0.041398754	0.268	0.237	1	1	Ectoderm	Rnf44
0.035008141	0.060806781	0.994	0.985	1	1	Ectoderm	Cct3
0.035116347	0.076861217	0.79	0.755	1	1	Ectoderm	Chd4
0.035281509	0.014819161	0.174	0.163	1	1	Ectoderm	Vipas39
0.035283747	0.087216771	0.96	0.945	1	1	Ectoderm	Snrpa1
0.035615743	0.057067312	0.96	0.946	1	1	Ectoderm	Snrpd2
0.035617984	0.135064742	0.689	0.623	1	1	Ectoderm	Ubtf
0.035930604	0.022947239	0.044	0.026	1	1	Ectoderm	Klc3
0.035960834	0.086094232	1	0.992	1	1	Ectoderm	U2af1
0.036266428	0.139253007	0.607	0.54	1	1	Ectoderm	Mrpl45
0.036365829	0.008153032	0.488	0.486	1	1	Ectoderm	Mllt10
0.036371328	0.109208007	0.249	0.161	1	1	Ectoderm	Grb7
0.036738801	0.044047359	0.067	0.037	1	1	Ectoderm	Gria3
0.036809771	0.119542515	0.781	0.712	1	1	Ectoderm	Prpf38a
0.036940543	0.08904812	0.524	0.474	1	1	Ectoderm	Polr2a
0.036984376	0.032396152	0.093	0.069	1	1	Ectoderm	Camk2n2
0.036989381	0.027306686	0.03	0.01	1	1	Ectoderm	Wscd1
0.036989381	0.026431005	0.037	0.018	1	1	Ectoderm	Ppm1n
0.036989381	0.024258834	0.027	0.01	1	1	Ectoderm	Vsig10
0.036989381	0.016844669	0.035	0.023	1	1	Ectoderm	Gnat2
0.037011336	0.126062934	0.671	0.619	1	1	Ectoderm	Mrpl24
0.037015525	0.114087127	0.903	0.852	1	1	Ectoderm	Wdr77
0.037102393	0.053808019	0.334	0.284	1	1	Ectoderm	Bpgm
0.037149197	0.130410687	0.875	0.823	1	1	Ectoderm	Gar1
0.03716197	0.062314317	0.317	0.275	1	1	Ectoderm	Igf1r
0.03722752	0.015959442	0.084	0.072	1	1	Ectoderm	Tmx4
0.037502227	0.028461358	1	1	1	1	Ectoderm	Rpsa
0.037509523	0.02873391	0.274	0.262	1	1	Ectoderm	Oxa1l
0.037679828	0.050987957	0.097	0.056	1	1	Ectoderm	Rspo1
0.037692695	0.009274109	0.053	0.046	1	1	Ectoderm	Rpusd2
0.037830138	0.108083191	0.999	0.995	1	1	Ectoderm	Cct2
0.038157586	0.050139424	0.08	0.045	1	1	Ectoderm	Fam241b
0.03830716	0.043383746	0.042	0.014	1	1	Ectoderm	Map2
0.03830716	0.03085088	0.045	0.024	1	1	Ectoderm	Ppp1r3g
0.038594968	0.060061768	0.105	0.061	1	1	Ectoderm	Susd4
0.038644917	0.067899092	0.147	0.098	1	1	Ectoderm	Gulp1
0.038718715	0.00242827	0.033	0.032	1	1	Ectoderm	Cdk5r1
0.038779686	0.136948598	0.998	0.985	1	1	Ectoderm	Eif3m
0.039067853	0.06432839	0.127	0.082	1	1	Ectoderm	6720489N17Rik
0.039069182	0.019215506	0.037	0.023	1	1	Ectoderm	Ldoc1
0.039109956	0.052416223	0.114	0.078	1	1	Ectoderm	Tedc1
0.039382724	0.013106328	0.031	0.021	1	1	Ectoderm	Slc5a5
0.039386813	0.064318271	0.098	0.054	1	1	Ectoderm	Scn8a
0.039465943	0.030905168	0.208	0.19	1	1	Ectoderm	Map1s
0.039569671	0.002839416	0.603	0.606	1	1	Ectoderm	Hnrnph2
0.039604173	0.072349371	0.283	0.23	1	1	Ectoderm	Rad54l
0.039954149	0.120952058	0.797	0.741	1	1	Ectoderm	Nsun2
0.040333667	0.018187811	0.048	0.036	1	1	Ectoderm	Tmem38a
0.040355615	0.085736608	0.84	0.802	1	1	Ectoderm	Ccar1
0.040402965	0.074644785	0.082	0.032	1	1	Ectoderm	Col9a3
0.040525488	0.037900206	0.53	0.482	1	1	Ectoderm	Bnip2
0.04057424	0.033733391	0.209	0.19	1	1	Ectoderm	Mettl3
0.040616084	0.01750949	0.141	0.128	1	1	Ectoderm	Kank1
0.040761312	0.056561356	0.273	0.214	1	1	Ectoderm	Tctex1d2
0.040991353	0.042966486	0.243	0.218	1	1	Ectoderm	Zmym2
0.041004583	0.076202597	0.221	0.165	1	1	Ectoderm	Ctnnal1
0.041059101	0.093008478	0.648	0.599	1	1	Ectoderm	Gsr
0.04113537	0.02639178	0.091	0.071	1	1	Ectoderm	Ago1
0.041182482	0.05381183	0.254	0.212	1	1	Ectoderm	Znrf2
0.041246196	0.006453768	0.045	0.042	1	1	Ectoderm	Rbm4
0.042050007	0.032405953	0.343	0.297	1	1	Ectoderm	Acot1
0.042127415	0.101413579	0.247	0.174	1	1	Ectoderm	3110009E18Rik
0.04219104	0.037294119	0.159	0.14	1	1	Ectoderm	Ipo8
0.04221665	0.064246974	0.282	0.236	1	1	Ectoderm	Amt
0.04224227	0.022805304	1	1	1	1	Ectoderm	Eif5a
0.04238481	0.054545606	0.246	0.21	1	1	Ectoderm	Tle4
0.042473748	0.130703079	0.751	0.663	1	1	Ectoderm	Qk
0.042705987	0.090169039	0.278	0.213	1	1	Ectoderm	Smim14
0.042742653	0.059875731	0.118	0.071	1	1	Ectoderm	Gdpd1
0.042769373	0.089638902	0.533	0.464	1	1	Ectoderm	Sh3bgrl
0.042830612	0.028375565	0.136	0.115	1	1	Ectoderm	Adgrl1
0.043031792	0.03981309	1	1	1	1	Ectoderm	Btf3
0.043033937	0.089309634	0.781	0.715	1	1	Ectoderm	Cdc20
0.043095868	0.102139774	0.294	0.222	1	1	Ectoderm	Aktip
0.04310726	0.036216146	0.246	0.22	1	1	Ectoderm	Cenpc1
0.043169399	0.025524853	0.093	0.076	1	1	Ectoderm	Zfp976
0.043311397	0.098576032	0.382	0.325	1	1	Ectoderm	Haus2
0.043470367	0.030639316	0.029	0.008	1	1	Ectoderm	Adam22
0.0437092	0.023288799	0.028	0.011	1	1	Ectoderm	Stc1
0.0437092	0.0226836	0.03	0.015	1	1	Ectoderm	5330434G04Rik
0.0437092	0.016911229	0.025	0.013	1	1	Ectoderm	Ankrd29
0.0437092	0.014880694	0.024	0.013	1	1	Ectoderm	Gm10093
0.0437092	0.009128204	0.02	0.014	1	1	Ectoderm	Ptprm
0.043710154	0.11804349	0.95	0.912	1	1	Ectoderm	Lsm7
0.043847187	0.035443086	0.157	0.125	1	1	Ectoderm	E130308A19Rik
0.044042492	0.055842966	0.328	0.286	1	1	Ectoderm	Acyp1
0.044069838	0.054552831	0.149	0.11	1	1	Ectoderm	Swsap1
0.044242186	0.062730842	0.179	0.136	1	1	Ectoderm	Senp8
0.044413411	0.036093128	0.042	0.017	1	1	Ectoderm	Plcd1
0.044413411	0.027513887	0.041	0.022	1	1	Ectoderm	Cldn3
0.044440936	0.005867964	0.022	0.015	1	1	Ectoderm	Fam81a
0.044578681	0.089332062	0.265	0.199	1	1	Ectoderm	Ucp2
0.04476012	0.060848779	0.169	0.127	1	1	Ectoderm	Bcl2l11
0.045247163	0.068062676	0.655	0.617	1	1	Ectoderm	Brd2
0.045251995	0.013859386	0.012	0.002	1	1	Ectoderm	Siglecf
0.045251995	0.01381674	0.01	0	1	1	Ectoderm	Hrh3
0.045251995	0.012830727	0.01	0.002	1	1	Ectoderm	Rax
0.045251995	0.012808684	0.01	0.001	1	1	Ectoderm	Galr2
0.045251995	0.012517344	0.012	0.003	1	1	Ectoderm	Oas3
0.045251995	0.012472823	0.01	0.001	1	1	Ectoderm	Fam19a1
0.045251995	0.011442694	0.009	0.001	1	1	Ectoderm	Ppp1r1b
0.045251995	0.011130156	0.009	0.002	1	1	Ectoderm	Gm10837
0.045251995	0.010771204	0.009	0.002	1	1	Ectoderm	Tstd1
0.045251995	0.010076045	0.009	0.002	1	1	Ectoderm	Caskin1
0.045251995	0.007624906	0.006	0	1	1	Ectoderm	Foxi3
0.045251995	0.007624906	0.006	0	1	1	Ectoderm	F630040K05Rik
0.045251995	0.007624906	0.006	0	1	1	Ectoderm	Cd14
0.045251995	0.007418437	0.009	0.004	1	1	Ectoderm	Lrrc38
0.045251995	0.007392585	0.009	0.003	1	1	Ectoderm	Hist1h1t
0.045251995	0.006254248	0.005	0.001	1	1	Ectoderm	Lingo3
0.045251995	0.005999041	0.007	0.003	1	1	Ectoderm	Nav3
0.045251995	0.005355971	0.008	0.004	1	1	Ectoderm	Gfra1
0.045251995	0.005246428	0.005	0.001	1	1	Ectoderm	Clcnkb
0.045251995	0.004518995	0.004	0	1	1	Ectoderm	AA467197
0.045251995	0.00351094	0.004	0.001	1	1	Ectoderm	Gm14168
0.045251995	0.00351094	0.004	0.001	1	1	Ectoderm	Vax2os
0.045251995	0.003319318	0.007	0.005	1	1	Ectoderm	Slc8a2
0.045251995	0.003232897	0.005	0.003	1	1	Ectoderm	Pick1.1
0.045251995	0.002839294	0.004	0.002	1	1	Ectoderm	Resp18
0.045251995	0.002532987	0.004	0.003	1	1	Ectoderm	Dclk3
0.045251995	0.002474149	0.003	0.001	1	1	Ectoderm	Sned1
0.045251995	0.00237451	0.009	0.007	1	1	Ectoderm	Afap1l2
0.045251995	0.000978637	0.007	0.007	1	1	Ectoderm	Chrna1os
0.045251995	0.000948242	0.006	0.006	1	1	Ectoderm	Lrriq3
0.045251995	0.00079562	0.003	0.002	1	1	Ectoderm	Lgals12
0.045251995	0.000490993	0.004	0.003	1	1	Ectoderm	Zfp970
0.045252422	0.00356829	0.004	0.003	1	1	Ectoderm	Gm3252
0.045392102	0.141049766	0.474	0.365	1	1	Ectoderm	Ift27
0.045680865	0.122277023	0.291	0.213	1	1	Ectoderm	Slc24a5
0.045915274	0.037745995	0.091	0.067	1	1	Ectoderm	Sema4d
0.046251766	0.040110945	0.053	0.027	1	1	Ectoderm	2810408A11Rik
0.046393207	0.133219125	0.751	0.69	1	1	Ectoderm	Ccnb1
0.046440655	0.040951689	1	1	1	1	Ectoderm	Rpl37
0.046649245	0.047335929	0.054	0.021	1	1	Ectoderm	Pgbd5
0.046649245	0.035791099	0.047	0.021	1	1	Ectoderm	Crym
0.046649245	0.029856261	0.044	0.024	1	1	Ectoderm	Tmcc3
0.046649245	0.019043353	0.03	0.017	1	1	Ectoderm	Noxred1
0.046649245	0.006040367	0.035	0.031	1	1	Ectoderm	Zfp951
0.046655946	0.017830903	0.035	0.023	1	1	Ectoderm	Pik3r3
0.046702365	0.046027723	0.049	0.018	1	1	Ectoderm	Kcnc3
0.04683595	0.084933269	0.361	0.314	1	1	Ectoderm	Rad1
0.046989047	0.033106497	0.041	0.018	1	1	Ectoderm	Prkcb
0.046989047	0.030657982	0.031	0.009	1	1	Ectoderm	Lrp8os2
0.047087434	0.032900346	0.206	0.189	1	1	Ectoderm	Gmfg
0.047280381	0.041774631	0.063	0.035	1	1	Ectoderm	Spon1
0.047310407	0.091381687	0.466	0.401	1	1	Ectoderm	Ppp2r2d
0.047558287	0.039690641	0.107	0.078	1	1	Ectoderm	Ift80
0.047739785	0.059807186	0.847	0.822	1	1	Ectoderm	Exosc8
0.047841114	0.047372309	0.042	0.01	1	1	Ectoderm	Ly6h
0.047841114	0.035768357	0.04	0.017	1	1	Ectoderm	Rbmxl2
0.048510224	0.091565797	0.953	0.937	1	1	Ectoderm	G3bp1
0.048541728	0.028346775	0.174	0.152	1	1	Ectoderm	Wrap53
0.048565507	0.008503242	0.153	0.148	1	1	Ectoderm	Cdk5
0.048591259	0.001359508	0.647	0.645	1	1	Ectoderm	Golga7
0.048906411	0.124086857	0.399	0.323	1	1	Ectoderm	Ints13
0.049066878	0.105310655	0.778	0.731	1	1	Ectoderm	Pfdn6
0.049101268	0.031143024	0.068	0.045	1	1	Ectoderm	Mapk1ip1
0.049122134	0.080355833	0.807	0.777	1	1	Ectoderm	Nudt5
0.049240564	0.057076739	1	1	1	1	Ectoderm	Rps2
0.049547471	0.000240072	0.275	0.279	1	1	Ectoderm	Nol10
0.049751778	0.034272363	0.155	0.129	1	1	Ectoderm	Ptpn14
0.049861709	0.114322627	0.709	0.643	1	1	Ectoderm	Ddx18
0.049884445	0.102962148	0.639	0.58	1	1	Ectoderm	Kpna3
0.050068373	0.070118139	0.849	0.824	1	1	Ectoderm	Gtf2a2
0.050131497	0.074855364	0.24	0.188	1	1	Ectoderm	Chek2
0.050175528	0.02128102	0.339	0.322	1	1	Ectoderm	Scnm1
0.050195236	0.058131132	0.169	0.13	1	1	Ectoderm	Sh3kbp1
0.050264656	0.063132107	0.144	0.096	1	1	Ectoderm	Rab6b
0.0503078	0.065961099	0.505	0.463	1	1	Ectoderm	Sf3a2
0.05034147	0.032601468	0.632	0.606	1	1	Ectoderm	Lsm14a
0.050391383	0.040306171	0.325	0.241	1	1	Ectoderm	Ifitm3
0.050600839	0.072760854	0.451	0.393	1	1	Ectoderm	Rbm15b
0.050662927	0.028436141	0.037	0.018	1	1	Ectoderm	Zswim5
0.050662927	0.025232253	0.025	0.007	1	1	Ectoderm	Rab33a
0.050662927	0.018798289	0.021	0.008	1	1	Ectoderm	Vsx1
0.050662927	0.015504806	0.022	0.011	1	1	Ectoderm	Jsrp1
0.050662927	0.003547997	0.013	0.01	1	1	Ectoderm	H2-Q2
0.050721274	0.031985439	0.058	0.035	1	1	Ectoderm	Pgbd1
0.050953799	0.037244274	0.152	0.128	1	1	Ectoderm	Ptprs
0.051098498	0.005397223	0.087	0.082	1	1	Ectoderm	Zfp90
0.051112067	0.045212546	0.779	0.747	1	1	Ectoderm	Idh3a
0.051130157	0.077291354	0.138	0.086	1	1	Ectoderm	Tmem131l
0.05132299	0.013218102	0.141	0.138	1	1	Ectoderm	Msra
0.051566429	0.129230161	0.545	0.476	1	1	Ectoderm	Mbtd1
0.051646897	0.050284986	0.057	0.021	1	1	Ectoderm	Cend1
0.051692646	0.041801919	0.076	0.048	1	1	Ectoderm	Rtn2
0.051718914	0.007691944	0.701	0.696	1	1	Ectoderm	Dnttip2
0.05174773	0.024853794	0.126	0.105	1	1	Ectoderm	Ttll1
0.052171798	0.060603601	0.446	0.397	1	1	Ectoderm	Mgea5
0.052216196	0.055941038	0.159	0.116	1	1	Ectoderm	Mtmr7
0.052263637	0.025618522	0.046	0.028	1	1	Ectoderm	Bicral
0.052263637	0.024080076	0.051	0.034	1	1	Ectoderm	Zfp473
0.052316301	0.057065096	0.211	0.161	1	1	Ectoderm	Ank3
0.05233281	0.10649178	0.867	0.814	1	1	Ectoderm	Glo1
0.052621158	0.003762831	0.074	0.072	1	1	Ectoderm	Phldb1
0.053376919	0.022909784	0.056	0.041	1	1	Ectoderm	Ophn1
0.053770201	0.096825782	0.175	0.103	1	1	Ectoderm	Sp8
0.0537789	0.096875048	0.435	0.393	1	1	Ectoderm	Orc3
0.054442395	0.011945698	0.035	0.027	1	1	Ectoderm	5430403G16Rik
0.054601571	0.066877051	0.229	0.178	1	1	Ectoderm	Dyrk3
0.054602977	0.127211339	0.901	0.835	1	1	Ectoderm	Rrs1
0.054761216	0.062830635	0.981	0.977	1	1	Ectoderm	Acp1
0.054845852	0.04679666	0.399	0.369	1	1	Ectoderm	Glmn
0.054927379	0.034910926	0.187	0.167	1	1	Ectoderm	Zfp1
0.055044668	0.007827171	0.099	0.094	1	1	Ectoderm	Zfp334
0.055322649	0.051366662	0.087	0.051	1	1	Ectoderm	Tdrkh
0.055574657	0.102884526	0.771	0.724	1	1	Ectoderm	Psmc1
0.055862219	0.104530545	0.412	0.334	1	1	Ectoderm	Samhd1
0.055951728	0.0371018	1	1	1	1	Ectoderm	Rpl34
0.056268852	0.056273799	1	1	1	1	Ectoderm	Rpl19
0.056516478	0.06577213	0.058	0.014	1	1	Ectoderm	Vat1l
0.056583181	0.032945769	0.027	0.003	1	1	Ectoderm	Mal2
0.056583181	0.02788254	0.024	0.004	1	1	Ectoderm	Aoah
0.056583181	0.017870737	0.023	0.011	1	1	Ectoderm	Rmst
0.056583181	0.017333152	0.016	0.004	1	1	Ectoderm	Aqp5
0.056583181	0.015797883	0.021	0.009	1	1	Ectoderm	Gm4675
0.056583181	0.014133682	0.021	0.011	1	1	Ectoderm	Macrod1
0.056583181	0.013880664	0.012	0.003	1	1	Ectoderm	Cyp1a1
0.056583181	0.009005869	0.017	0.01	1	1	Ectoderm	Pde8b
0.056583181	0.00551913	0.012	0.008	1	1	Ectoderm	Asic2
0.056583181	0.001160112	0.012	0.01	1	1	Ectoderm	Hist1h2ab
0.05675746	0.058024185	0.397	0.369	1	1	Ectoderm	Zfp322a
0.056943076	0.00568092	0.017	0.013	1	1	Ectoderm	Agmat
0.056943076	0.003696619	0.025	0.022	1	1	Ectoderm	Rbm12b1
0.056943076	0.002149449	0.019	0.018	1	1	Ectoderm	Neurl1a
0.056943076	0.000386131	0.032	0.032	1	1	Ectoderm	Gm21988
0.0569536	0.016693709	0.029	0.018	1	1	Ectoderm	Adgrb2
0.05726897	0.007954357	0.077	0.072	1	1	Ectoderm	Myrf
0.057344868	0.003329531	0.016	0.013	1	1	Ectoderm	Snph
0.05737017	0.006477439	0.109	0.097	1	1	Ectoderm	Grrp1
0.057393208	0.02566883	0.031	0.013	1	1	Ectoderm	Adgrb1
0.057393208	0.022412353	0.034	0.017	1	1	Ectoderm	Bvht
0.057393208	0.001216539	0.029	0.028	1	1	Ectoderm	Crtc1
0.057608859	0.078329364	0.864	0.826	1	1	Ectoderm	Nolc1
0.05776034	0.059301699	0.387	0.345	1	1	Ectoderm	Rpap3
0.058026795	0.020671021	0.015	0.001	1	1	Ectoderm	Dlx6os1
0.058026795	0.017668234	0.016	0.003	1	1	Ectoderm	Foxr2
0.058026795	0.015010158	0.017	0.006	1	1	Ectoderm	Acss1
0.058026795	0.013253356	0.014	0.004	1	1	Ectoderm	Csdc2
0.058026795	0.011557428	0.013	0.005	1	1	Ectoderm	Adamts7
0.058026795	0.010530233	0.012	0.005	1	1	Ectoderm	Ifitm7
0.058026795	0.009716089	0.008	0.001	1	1	Ectoderm	Pld4
0.058026795	0.008037561	0.008	0.002	1	1	Ectoderm	Nectin4
0.058026795	0.007495776	0.011	0.006	1	1	Ectoderm	Ccdc162
0.058026795	0.006879858	0.013	0.007	1	1	Ectoderm	Chac1
0.058026795	0.006292437	0.014	0.01	1	1	Ectoderm	Tle6
0.058026795	0.006186273	0.012	0.008	1	1	Ectoderm	Fam46b
0.058026795	0.00279571	0.011	0.009	1	1	Ectoderm	Myo1d
0.058026795	0.002679356	0.008	0.006	1	1	Ectoderm	Slc25a35
0.058026795	0.001736554	0.009	0.008	1	1	Ectoderm	Aifm2
0.058026795	0.001222171	0.005	0.004	1	1	Ectoderm	Dnmt3bos
0.058026795	0.000766643	0.01	0.01	1	1	Ectoderm	Ltbp4
0.058026795	0.000675149	0.008	0.007	1	1	Ectoderm	Gm26733
0.058092434	0.12464017	0.752	0.689	1	1	Ectoderm	Smchd1
0.058149664	0.084992411	0.95	0.915	1	1	Ectoderm	Snrnp40
0.058305513	0.006320805	0.455	0.453	1	1	Ectoderm	Znhit6
0.058732824	0.025834556	0.453	0.427	1	1	Ectoderm	1110038F14Rik
0.058823267	0.001248169	0.021	0.018	1	1	Ectoderm	Ppp1r16b
0.059198989	0.03379119	0.198	0.172	1	1	Ectoderm	Gpbp1l1
0.059386347	0.029933096	0.544	0.524	1	1	Ectoderm	Gtf2i
0.060143269	0.01950744	0.102	0.088	1	1	Ectoderm	Polg2
0.060347375	0.039635151	0.554	0.518	1	1	Ectoderm	Rtf1
0.061101396	0.044047359	0.089	0.059	1	1	Ectoderm	Sox13
0.061478611	0.093642015	0.52	0.453	1	1	Ectoderm	Nelfcd
0.061585141	0.016278094	0.745	0.646	1	1	Ectoderm	Phgdh
0.061669232	0.013739495	0.094	0.084	1	1	Ectoderm	Sh3rf1
0.061868478	0.113347084	0.677	0.599	1	1	Ectoderm	Rcbtb2
0.0621305	0.085853524	0.356	0.313	1	1	Ectoderm	Creb1
0.062322446	0.052368161	0.078	0.045	1	1	Ectoderm	Gdf11
0.062387434	0.015585299	0.188	0.176	1	1	Ectoderm	Top3b
0.062402783	0.053631589	0.242	0.199	1	1	Ectoderm	Mif4gd
0.062690312	0.004039387	0.209	0.209	1	1	Ectoderm	Gskip
0.063021291	0.148911353	0.73	0.645	1	1	Ectoderm	Lig1
0.063424887	0.09757551	0.579	0.533	1	1	Ectoderm	1810022K09Rik
0.063559417	0.07053172	0.443	0.401	1	1	Ectoderm	Mrpl44
0.063758576	0.117067066	0.417	0.343	1	1	Ectoderm	Znhit1
0.064038762	0.000208414	0.924	0.909	1	1	Ectoderm	Taf10
0.064092449	0.062537465	0.074	0.03	1	1	Ectoderm	Nlgn2
0.064132083	0.129279082	0.968	0.915	1	1	Ectoderm	Lmnb1
0.064254184	0.096411829	0.513	0.456	1	1	Ectoderm	Parp2
0.064457307	0.071026707	0.456	0.4	1	1	Ectoderm	Pphln1
0.064485104	0.10122381	0.453	0.392	1	1	Ectoderm	Nif3l1
0.064544275	0.102971501	0.342	0.275	1	1	Ectoderm	4833420G17Rik
0.064580194	0.064735876	0.133	0.09	1	1	Ectoderm	Akr1b8
0.064808669	0.037108929	0.046	0.02	1	1	Ectoderm	Gls2
0.065248002	0.090278917	0.516	0.444	1	1	Ectoderm	Mrps31
0.065412432	0.066255308	0.267	0.226	1	1	Ectoderm	Zfp992
0.065438454	0.036838784	0.051	0.028	1	1	Ectoderm	Ar
0.065740497	0.092423064	0.983	0.971	1	1	Ectoderm	Psma1
0.066119915	0.077399308	0.193	0.143	1	1	Ectoderm	Fbrsl1
0.066153033	0.052231992	0.474	0.442	1	1	Ectoderm	Pithd1
0.06628455	0.124602725	0.663	0.591	1	1	Ectoderm	Hax1
0.06632914	0.063439612	0.444	0.389	1	1	Ectoderm	Mbd2
0.06643741	0.111696742	0.556	0.495	1	1	Ectoderm	Khsrp
0.066822754	0.100081394	0.745	0.702	1	1	Ectoderm	Tdg
0.066976768	0.063245181	0.089	0.043	1	1	Ectoderm	Gabrb3
0.067121128	0.141349991	0.944	0.906	1	1	Ectoderm	Fus
0.067218732	0.058308052	0.269	0.232	1	1	Ectoderm	Rnf168
0.067283757	0.000312456	0.141	0.141	1	1	Ectoderm	Bcdin3d
0.067333003	0.052121906	0.216	0.185	1	1	Ectoderm	Clk2
0.067864305	0.089513682	0.348	0.285	1	1	Ectoderm	Msh3
0.06802239	0.012690441	0.028	0.019	1	1	Ectoderm	Madd
0.068037717	0.10707473	0.64	0.579	1	1	Ectoderm	Phip
0.068171846	0.043048609	0.039	0.01	1	1	Ectoderm	Olig1
0.068171846	0.017593582	0.025	0.013	1	1	Ectoderm	Vstm2l
0.068223014	0.050218226	0.933	0.918	1	1	Ectoderm	Mtch2
0.068531154	0.022534267	0.024	0.008	1	1	Ectoderm	Rbfox1
0.068531154	0.018536033	0.023	0.011	1	1	Ectoderm	Pabpc1l
0.068531154	0.014383426	0.018	0.007	1	1	Ectoderm	Cpsf4l
0.068531154	0.0124714	0.021	0.012	1	1	Ectoderm	Camk1g
0.068531154	0.007931689	0.014	0.008	1	1	Ectoderm	Dnaic1
0.068531154	0.006879858	0.013	0.008	1	1	Ectoderm	Adamts4
0.068531154	0.005261101	0.023	0.019	1	1	Ectoderm	Megf9
0.068589893	0.044649737	0.143	0.11	1	1	Ectoderm	Tmem250-ps
0.06880715	0.027064856	0.074	0.052	1	1	Ectoderm	Them6
0.068965452	0.061206376	0.146	0.102	1	1	Ectoderm	Wdr86
0.068994824	0.01696959	0.199	0.181	1	1	Ectoderm	Fyn
0.069173101	0.068593351	0.627	0.584	1	1	Ectoderm	Gsk3b
0.069430633	0.069887364	0.195	0.15	1	1	Ectoderm	Poc1a
0.069483529	0.056184339	0.085	0.045	1	1	Ectoderm	Cpne5
0.06954446	0.097562869	0.313	0.248	1	1	Ectoderm	Dbr1
0.06955546	0.004496879	0.247	0.234	1	1	Ectoderm	Aar2
0.069659725	0.066782245	1	1	1	1	Ectoderm	Ybx1
0.069712361	0.022650399	0.085	0.072	1	1	Ectoderm	Setbp1
0.070143856	0.020518824	0.123	0.104	1	1	Ectoderm	Dnaaf2
0.070324157	0.045284586	0.602	0.585	1	1	Ectoderm	Glod4
0.070454067	0.094698736	0.621	0.541	1	1	Ectoderm	Nup93
0.070571003	0.10639439	0.445	0.361	1	1	Ectoderm	Jund
0.070579735	0.02871358	0.035	0.014	1	1	Ectoderm	Arhgef19
0.070579735	0.024327602	0.029	0.013	1	1	Ectoderm	Trim54
0.070579735	0.010711887	0.028	0.02	1	1	Ectoderm	Tcte2
0.070579735	0.008480907	0.03	0.024	1	1	Ectoderm	Zkscan14
0.070579735	0.00443691	0.027	0.024	1	1	Ectoderm	Itih5
0.070579735	0.000407374	0.017	0.017	1	1	Ectoderm	Zfp287
0.070958185	0.02901915	0.096	0.076	1	1	Ectoderm	Zfp991
0.071060453	0.108309815	0.827	0.772	1	1	Ectoderm	Ddx1
0.071234454	0.017703646	0.03	0.017	1	1	Ectoderm	Cerk
0.071560041	0.052814244	1	1	1	1	Ectoderm	Rps24
0.071911485	0.007920624	0.043	0.036	1	1	Ectoderm	Acsf3
0.072185834	0.126034678	0.472	0.404	1	1	Ectoderm	Kif22
0.072346071	0.001932996	0.29	0.297	1	1	Ectoderm	Atg4b
0.072350222	0.116003634	0.805	0.762	1	1	Ectoderm	Hikeshi
0.07261239	0.00801905	0.475	0.479	1	1	Ectoderm	Nfu1
0.072782068	0.121513072	0.486	0.393	1	1	Ectoderm	Cuedc2
0.073064546	0.004645515	0.102	0.102	1	1	Ectoderm	Stau2
0.073193112	0.011574967	0.296	0.297	1	1	Ectoderm	Zfp445
0.073240881	0.047000677	0.057	0.024	1	1	Ectoderm	Glt1d1
0.07386256	0.037566057	0.513	0.467	1	1	Ectoderm	Ppif
0.073939575	0.047596426	0.161	0.126	1	1	Ectoderm	Gcfc2
0.074147673	0.020975002	0.714	0.675	1	1	Ectoderm	Ifrd1
0.074154699	0.121713853	0.826	0.749	1	1	Ectoderm	Spc24
0.074542271	0.099271093	0.534	0.461	1	1	Ectoderm	Brcc3
0.074825926	0.025680152	0.151	0.133	1	1	Ectoderm	Ankra2
0.074890588	0.047418472	0.999	0.995	1	1	Ectoderm	Ppp1r14b
0.074946168	0.110235717	0.995	0.97	1	1	Ectoderm	Nedd4
0.075893751	0.029453736	1	1	1	1	Ectoderm	H2afz
0.076123929	0.015720309	0.143	0.129	1	1	Ectoderm	Abtb1
0.076125306	0.054002587	0.774	0.749	1	1	Ectoderm	Mapk1
0.076285221	0.067580462	0.77	0.756	1	1	Ectoderm	Bub3
0.076322513	0.03891482	0.133	0.108	1	1	Ectoderm	Klhl23
0.076502764	0.069327401	0.32	0.271	1	1	Ectoderm	D5Ertd579e
0.076739347	0.110523053	0.612	0.525	1	1	Ectoderm	Acvr2b
0.076836649	0.059966914	0.663	0.623	1	1	Ectoderm	Rfc2
0.077096513	0.032711529	0.174	0.153	1	1	Ectoderm	Gpatch11
0.077156784	0.076846065	0.557	0.512	1	1	Ectoderm	Atf1
0.077391506	0.113880307	0.402	0.326	1	1	Ectoderm	Nup133
0.077729954	0.079571184	0.357	0.293	1	1	Ectoderm	Hmgn3
0.07806087	0.010872868	0.032	0.025	1	1	Ectoderm	Prkd2
0.078453115	0.001326484	0.053	0.053	1	1	Ectoderm	A030001D20Rik
0.078505042	0.06399277	0.58	0.535	1	1	Ectoderm	Uri1
0.078663493	0.045353853	0.664	0.634	1	1	Ectoderm	Bud23
0.07873939	0.032454064	0.043	0.019	1	1	Ectoderm	Steap3
0.07879152	0.016851267	0.14	0.13	1	1	Ectoderm	Cep76
0.079626799	0.02026352	0.083	0.064	1	1	Ectoderm	Eml2
0.079953861	0.043249739	0.526	0.497	1	1	Ectoderm	Hbs1l
0.080184681	0.056960896	0.442	0.4	1	1	Ectoderm	Arxes1
0.080208243	0.009787958	0.213	0.206	1	1	Ectoderm	Wdcp
0.080233414	0.098751908	0.898	0.88	1	1	Ectoderm	Rps27
0.080270634	0.027391272	0.051	0.034	1	1	Ectoderm	Mafb
0.080295914	0.041877193	0.11	0.083	1	1	Ectoderm	Plcb3
0.080459455	0.031438852	0.066	0.044	1	1	Ectoderm	Rad51c
0.080762781	0.078592412	0.311	0.267	1	1	Ectoderm	Zfand1
0.08080861	0.005845855	0.231	0.236	1	1	Ectoderm	Rbm15
0.08099831	0.01924781	0.424	0.386	1	1	Ectoderm	Peli1
0.081087182	0.037388243	0.037	0.012	1	1	Ectoderm	Kcnj12
0.081087182	0.02349244	0.02	0.005	1	1	Ectoderm	Mip
0.081169573	0.020705994	0.045	0.03	1	1	Ectoderm	Dleu7
0.081433867	0.033688647	0.034	0.01	1	1	Ectoderm	Cdh10
0.081433867	0.010314351	0.015	0.009	1	1	Ectoderm	Sncaip
0.081433867	0.006905955	0.014	0.008	1	1	Ectoderm	1110035H17Rik
0.081433867	0.006493557	0.012	0.007	1	1	Ectoderm	Gm973
0.081433867	0.006371671	0.017	0.013	1	1	Ectoderm	BC025920
0.081683379	0.132162536	0.439	0.344	1	1	Ectoderm	Xrcc6
0.082465081	0.13968076	0.664	0.574	1	1	Ectoderm	Zfp36l2
0.082748441	0.071097755	0.163	0.114	1	1	Ectoderm	Galt
0.083081871	0.074113416	0.495	0.433	1	1	Ectoderm	Dpf2
0.083145964	0.011778556	0.009	0.001	1	1	Ectoderm	Crhr2
0.083145964	0.010724145	0.008	0	1	1	Ectoderm	Pnmal1
0.083145964	0.010435577	0.009	0.002	1	1	Ectoderm	Gm3248
0.083145964	0.010388048	0.008	0.001	1	1	Ectoderm	Tmprss12
0.083145964	0.009691805	0.007	0	1	1	Ectoderm	Alox12
0.083145964	0.009355708	0.007	0.001	1	1	Ectoderm	Wbscr25
0.083145964	0.009355708	0.007	0.001	1	1	Ectoderm	Trpv6
0.083145964	0.009118496	0.01	0.004	1	1	Ectoderm	Olfr986
0.083145964	0.009069163	0.009	0.002	1	1	Ectoderm	Cd79a
0.083145964	0.008708738	0.008	0.002	1	1	Ectoderm	Tmem25
0.083145964	0.008683749	0.007	0.001	1	1	Ectoderm	Mpp4
0.083145964	0.008398298	0.009	0.003	1	1	Ectoderm	Dcx
0.083145964	0.007961081	0.006	0	1	1	Ectoderm	Cdh9
0.083145964	0.00765067	0.006	0.001	1	1	Ectoderm	Fezf2
0.083145964	0.007005221	0.007	0.002	1	1	Ectoderm	Brsk2
0.083145964	0.006979024	0.006	0.002	1	1	Ectoderm	4930566F21Rik
0.083145964	0.006590345	0.005	0	1	1	Ectoderm	Gm35167
0.083145964	0.00591823	0.005	0.001	1	1	Ectoderm	Padi1
0.083145964	0.005891217	0.004	0	1	1	Ectoderm	Sox5os2
0.083145964	0.005609499	0.006	0.002	1	1	Ectoderm	Arf4os
0.083145964	0.00558229	0.005	0.001	1	1	Ectoderm	Chrm2
0.083145964	0.00558229	0.005	0.001	1	1	Ectoderm	Lhfpl5
0.083145964	0.00558229	0.005	0.001	1	1	Ectoderm	Dlk2
0.083145964	0.005301277	0.006	0.003	1	1	Ectoderm	Gm43403
0.083145964	0.005246428	0.005	0.001	1	1	Ectoderm	Astn2
0.083145964	0.005218945	0.004	0	1	1	Ectoderm	Npffr2
0.083145964	0.004993561	0.007	0.004	1	1	Ectoderm	1810041L15Rik
0.083145964	0.004546987	0.004	0.001	1	1	Ectoderm	Sypl2
0.083145964	0.004182898	0.004	0.001	1	1	Ectoderm	6330409D20Rik
0.083145964	0.003875341	0.004	0.001	1	1	Ectoderm	5430427N15Rik
0.083145964	0.003596904	0.006	0.003	1	1	Ectoderm	Tbc1d2
0.083145964	0.00356829	0.005	0.003	1	1	Ectoderm	Gm33051
0.083145964	0.00356829	0.004	0.003	1	1	Ectoderm	C1ql4
0.083145964	0.003146107	0.003	0.001	1	1	Ectoderm	Kcnh1
0.083145964	0.002897581	0.005	0.003	1	1	Ectoderm	Gm3488
0.083145964	0.002810089	0.003	0.001	1	1	Ectoderm	Gm2990
0.083145964	0.002780842	0.002	0	1	1	Ectoderm	Xkr7
0.083145964	0.002780842	0.002	0	1	1	Ectoderm	Il12rb2
0.083145964	0.002780842	0.002	0	1	1	Ectoderm	Gm2956
0.083145964	0.002650165	0.007	0.005	1	1	Ectoderm	Gm17102
0.083145964	0.002620932	0.006	0.005	1	1	Ectoderm	Gm28050
0.083145964	0.002474149	0.003	0.001	1	1	Ectoderm	Lpo
0.083145964	0.002444667	0.002	0	1	1	Ectoderm	Arx
0.083145964	0.002167961	0.004	0.002	1	1	Ectoderm	Gm20512
0.083145964	0.00210857	0.002	0.001	1	1	Ectoderm	Lrrtm1
0.083145964	0.002040592	0.008	0.007	1	1	Ectoderm	Cyp46a1
0.083145964	0.00149694	0.004	0.003	1	1	Ectoderm	Arhgap36
0.083145964	0.001436612	0.002	0.001	1	1	Ectoderm	Gm33023
0.083145964	0.00113117	0.003	0.002	1	1	Ectoderm	Gm49169
0.083145964	0.00110075	0.002	0.001	1	1	Ectoderm	D830039M14Rik
0.083145964	0.00110075	0.002	0.001	1	1	Ectoderm	1700063D05Rik
0.083145964	0.00094848	0.014	0.014	1	1	Ectoderm	Cyb561d1
0.083145964	0.000856798	0.004	0.004	1	1	Ectoderm	Pirb
0.083145964	0.000856798	0.004	0.004	1	1	Ectoderm	Gm1976
0.083145964	0.000675149	0.008	0.007	1	1	Ectoderm	Lsamp
0.083145964	0.000521794	0.004	0.004	1	1	Ectoderm	AI504432
0.083145964	0.000460149	0.003	0.003	1	1	Ectoderm	Gm12500
0.083145964	0.000279709	0.006	0.006	1	1	Ectoderm	Calr3
0.083145964	9.36E-05	0.002	0.002	1	1	Ectoderm	Kctd7
0.083145964	6.25E-05	0.001	0.001	1	1	Ectoderm	Gm47204
0.083371362	0.022736853	0.41	0.4	1	1	Ectoderm	Smim15
0.083721094	0.04138556	0.04	0.012	1	1	Ectoderm	Fgd2
0.084027126	0.024466594	0.071	0.054	1	1	Ectoderm	Gm45871
0.084027126	0.004183566	0.084	0.081	1	1	Ectoderm	Eid2b
0.08433816	0.018159797	0.035	0.022	1	1	Ectoderm	E430024I08Rik
0.08433816	0.010428997	0.029	0.022	1	1	Ectoderm	Tspyl3
0.08441377	0.101762857	0.762	0.692	1	1	Ectoderm	Utp18
0.085197731	0.014300016	0.083	0.071	1	1	Ectoderm	Nceh1
0.085397101	0.027613764	0.604	0.59	1	1	Ectoderm	Ndufb7
0.085533461	0.096937052	0.46	0.417	1	1	Ectoderm	Ints11
0.085960946	0.016805329	0.585	0.578	1	1	Ectoderm	Rpl9-ps6
0.086066694	0.004631497	0.229	0.22	1	1	Ectoderm	Pde6d
0.086124887	0.056253169	0.402	0.358	1	1	Ectoderm	Ttc9c
0.086200754	0.003745995	0.017	0.015	1	1	Ectoderm	Lurap1
0.08623926	0.058675571	0.138	0.091	1	1	Ectoderm	Atxn7l1
0.086530265	0.011961439	0.076	0.067	1	1	Ectoderm	Lrrc49
0.086701209	0.019968006	0.095	0.081	1	1	Ectoderm	Tchp
0.086712601	0.026749448	0.035	0.017	1	1	Ectoderm	C1ql1
0.086712601	0.021184317	0.023	0.008	1	1	Ectoderm	Tvp23a
0.086712601	0.015042461	0.03	0.019	1	1	Ectoderm	Gtf2ird2
0.086712601	0.007087617	0.019	0.014	1	1	Ectoderm	Eaf2
0.086712601	0.007061774	0.018	0.013	1	1	Ectoderm	Bbs1
0.086712601	0.002508807	0.02	0.018	1	1	Ectoderm	A530017D24Rik
0.08702235	0.014097098	0.971	0.963	1	1	Ectoderm	Hspa9
0.08708407	0.010080373	0.211	0.201	1	1	Ectoderm	Twf2
0.087444449	0.019738247	0.03	0.018	1	1	Ectoderm	Dlx3
0.087690788	0.017801782	0.284	0.269	1	1	Ectoderm	Zranb1
0.087831472	0.021233556	0.038	0.024	1	1	Ectoderm	Dnah7a
0.087962679	0.001128795	0.017	0.018	1	1	Ectoderm	A830010M20Rik
0.088038142	0.001822293	0.05	0.047	1	1	Ectoderm	Lingo1
0.088144079	0.051661979	0.761	0.731	1	1	Ectoderm	Sarnp
0.088255216	0.087948253	0.398	0.35	1	1	Ectoderm	Riox2
0.088312344	0.03108076	0.624	0.616	1	1	Ectoderm	Iscu
0.088633518	0.017483754	0.033	0.022	1	1	Ectoderm	Hist1h2bh
0.088901508	0.084107729	0.348	0.3	1	1	Ectoderm	Taf6
0.08895794	0.066239394	0.366	0.321	1	1	Ectoderm	Cd2bp2
0.08920185	0.021016391	0.141	0.128	1	1	Ectoderm	Pnkp
0.089267719	0.091884412	0.807	0.772	1	1	Ectoderm	Yeats4
0.089413471	0.071084601	0.323	0.245	1	1	Ectoderm	Itm2a
0.089441048	0.011223512	0.034	0.026	1	1	Ectoderm	Zfp182
0.089441048	0.000265667	0.03	0.029	1	1	Ectoderm	Zfp114
0.089694711	0.00355747	0.131	0.128	1	1	Ectoderm	3110040N11Rik
0.090055725	0.028210811	0.088	0.066	1	1	Ectoderm	Bbs2
0.090118627	0.047447168	0.276	0.241	1	1	Ectoderm	Brca2
0.09056946	0.094200284	0.601	0.534	1	1	Ectoderm	Arl3
0.090695765	0.059849215	0.887	0.839	1	1	Ectoderm	Rtn4
0.091009615	0.009982144	0.025	0.019	1	1	Ectoderm	Car12
0.091258504	0.028394095	0.177	0.155	1	1	Ectoderm	Cenpj
0.091331003	0.001059412	0.128	0.126	1	1	Ectoderm	Mvd
0.091446305	0.059553525	0.304	0.272	1	1	Ectoderm	Dcaf17
0.091486229	0.075847976	0.985	0.979	1	1	Ectoderm	Srrm2
0.091636893	0.055131605	0.177	0.139	1	1	Ectoderm	Ethe1
0.092099864	0.104777707	0.58	0.515	1	1	Ectoderm	Npepps
0.092639804	0.017917628	0.1	0.086	1	1	Ectoderm	Serp2
0.092745767	0.102095158	0.61	0.549	1	1	Ectoderm	Ddx6
0.0928103	0.023524123	0.07	0.055	1	1	Ectoderm	Lmln
0.0928103	0.010419597	0.058	0.051	1	1	Ectoderm	Rnf122
0.093077633	0.005639298	0.102	0.095	1	1	Ectoderm	Arrdc4
0.093550334	0.005144667	0.192	0.186	1	1	Ectoderm	Phf21a
0.094208103	0.026184069	0.022	0.004	1	1	Ectoderm	Kcnb1
0.094208103	0.025527271	0.023	0.005	1	1	Ectoderm	Trp73
0.094208103	0.016892312	0.025	0.012	1	1	Ectoderm	Dtna
0.094208103	0.016328373	0.016	0.004	1	1	Ectoderm	Ncan
0.094208103	0.014948865	0.014	0.004	1	1	Ectoderm	Ccdc85a
0.094208103	0.014928377	0.013	0.003	1	1	Ectoderm	Msx3
0.094208103	0.011429394	0.019	0.011	1	1	Ectoderm	Hist1h3a
0.094208103	0.009788738	0.01	0.003	1	1	Ectoderm	Nkx3-1
0.094208103	0.009599352	0.014	0.007	1	1	Ectoderm	Robo3
0.094208103	0.007778947	0.01	0.005	1	1	Ectoderm	Tmem151a
0.094208103	0.006186273	0.012	0.008	1	1	Ectoderm	Fitm1
0.094208103	0.004686351	0.008	0.005	1	1	Ectoderm	Col7a1
0.094208103	0.003519553	0.012	0.01	1	1	Ectoderm	Sytl1
0.094208103	0.003272463	0.014	0.012	1	1	Ectoderm	2810405F17Rik
0.094208103	0.000372157	0.009	0.008	1	1	Ectoderm	Anks6
0.094219767	0.088383624	0.69	0.649	1	1	Ectoderm	Dbf4
0.094403497	0.000717985	0.054	0.055	1	1	Ectoderm	Zfp579
0.094485787	0.034964535	0.773	0.741	1	1	Ectoderm	Ndufs6
0.095035282	0.017916782	0.05	0.033	1	1	Ectoderm	Wnt4
0.095444722	0.107370707	0.522	0.449	1	1	Ectoderm	Gtf2h3
0.095698778	0.078086371	0.498	0.446	1	1	Ectoderm	Zmynd19
0.096501082	0.021264884	0.039	0.027	1	1	Ectoderm	Faxc
0.09692435	0.021920004	0.895	0.879	1	1	Ectoderm	1110004F10Rik
0.097036715	0.016825891	0.082	0.06	1	1	Ectoderm	Rab15
0.097040625	0.025785153	0.126	0.106	1	1	Ectoderm	Psen2
0.097268474	0.000278606	0.084	0.083	1	1	Ectoderm	Hist1h2ac
0.097433003	0.014340404	0.05	0.04	1	1	Ectoderm	Zbtb34
0.098022702	0.031072498	0.037	0.015	1	1	Ectoderm	Casz1
0.098022702	0.028798143	0.039	0.019	1	1	Ectoderm	Dmc1
0.098022702	0.025732462	0.034	0.016	1	1	Ectoderm	Klk13
0.098175439	0.013583078	0.035	0.026	1	1	Ectoderm	Tmem45a
0.098480532	0.044975436	0.113	0.083	1	1	Ectoderm	Wasf3
0.098533125	0.129717464	0.134	0.063	1	1	Ectoderm	Gjb3
0.09926736	0.084777612	0.289	0.235	1	1	Ectoderm	Mpi
0.099578858	0.024646113	0.029	0.012	1	1	Ectoderm	Clgn
0.099578858	0.009003089	0.036	0.029	1	1	Ectoderm	Zrsr1
0.099623127	0.024603096	0.906	0.907	1	1	Ectoderm	Ndufb8
0.099693149	0.124639705	0.57	0.485	1	1	Ectoderm	Mis18a
0.100050947	0.013832746	0.043	0.034	1	1	Ectoderm	Pomgnt2
0.100297233	0.022650399	0.091	0.073	1	1	Ectoderm	Arrb1
0.100625431	0.081678771	0.179	0.131	1	1	Ectoderm	Hist1h1e
0.100845415	0.033851592	0.044	0.023	1	1	Ectoderm	Ovol2
0.101145466	0.040458006	0.411	0.382	1	1	Ectoderm	Prkra
0.101186741	0.089112531	0.172	0.121	1	1	Ectoderm	Gm42047
0.101485305	0.021391188	0.016	0.002	1	1	Ectoderm	Syt1
0.101485305	0.009909138	0.013	0.006	1	1	Ectoderm	4930589L23Rik
0.101680311	0.017668234	0.016	0.003	1	1	Ectoderm	Elfn1
0.101680311	0.013188209	0.011	0.002	1	1	Ectoderm	Slitrk2
0.101680311	0.011869472	0.012	0.004	1	1	Ectoderm	Fam84a
0.101680311	0.010771204	0.009	0.002	1	1	Ectoderm	Ackr4
0.101680311	0.010482972	0.011	0.003	1	1	Ectoderm	Acan
0.101680311	0.010195618	0.012	0.005	1	1	Ectoderm	Arfgef3
0.101680311	0.009764556	0.009	0.003	1	1	Ectoderm	Tnfsf11
0.101680311	0.009044444	0.007	0.002	1	1	Ectoderm	Atp4a
0.101680311	0.008498693	0.012	0.005	1	1	Ectoderm	Kcnip2
0.101680311	0.008037561	0.008	0.002	1	1	Ectoderm	Pi16
0.101680311	0.007778947	0.01	0.005	1	1	Ectoderm	Pla2g10
[truncated: 57,660 more rows]
