# Supplementary material for: Gastrulation-stage gene expression in Nipbl+/− mouse embryos foreshadows the development of syndromic birth defects
Source: Sci Adv. 2024 Mar 20;10(12):eadl4239. doi: 10.1126/sciadv.adl4239 (PMC10954218; doi:10.1126/sciadv.adl4239)
Supplement: Supplementary file 2 — Data S1 to S45 [file sciadv.adl4239_data_s1_to_s45.zip › Supplementary Data2/Data_S28.csv]

Gene	Avg_FC	P_Val	Bon_P_Val	Transcription_Factor
Rpl35	1.394759892	0	0	N
Rps2	0.886064096	7.82E-279	1.28E-274	N
Eno1	1.332122326	8.02E-247	1.31E-242	N
Rpl12	0.848461736	8.52E-243	1.39E-238	N
Rps12	0.838972379	1.58E-193	2.59E-189	N
Nipbl	0.501304562	5.13E-192	8.39E-188	N
Gm42418	0.586189799	8.66E-191	1.42E-186	N
AY036118	0.462774067	1.85E-183	3.03E-179	N
Rpsa	0.898749236	1.21E-174	1.98E-170	N
Rpl8	0.914687578	1.44E-171	2.37E-167	N
Cited2	0.657651493	2.95E-168	4.83E-164	N
Gm10076	1.4433864	2.11E-158	3.46E-154	N
Erh	1.341596055	4.64E-152	7.60E-148	N
Tpt1	0.900872768	2.50E-138	4.08E-134	N
Ybx1	0.869541346	7.09E-132	1.16E-127	Y
Xist	1.46414394	2.27E-130	3.72E-126	N
Taf10	0.773147907	9.41E-130	1.54E-125	N
Rpl29	0.890239636	1.56E-125	2.55E-121	N
Actb	1.746444973	1.05E-123	1.71E-119	N
Rplp1	0.890613489	2.05E-118	3.35E-114	N
Emb	1.30357572	1.81E-108	2.97E-104	N
Supt16	1.836323257	6.90E-100	1.13E-95	N
Srsf2	0.807369496	2.59E-94	4.24E-90	N
Ptov1	0.782785577	2.38E-93	3.89E-89	N
Ubb	1.103131622	2.27E-91	3.72E-87	N
Tmsb4x	0.766844884	1.77E-90	2.89E-86	N
Rps20	0.912216203	9.74E-89	1.59E-84	N
Rps3	0.933877431	1.17E-87	1.92E-83	N
Mif	1.083290259	9.53E-84	1.56E-79	N
Tmsb10	1.148089556	2.57E-83	4.20E-79	N
Hmgn2	1.166857616	2.77E-83	4.54E-79	N
Rpl7a	0.905108096	1.44E-82	2.35E-78	N
Gm26917	0.705152543	2.11E-79	3.45E-75	N
Fst	0.67644695	2.58E-79	4.22E-75	N
Tdgf1	5.734623421	1.19E-77	1.94E-73	N
Srrm2	1.210135999	8.92E-74	1.46E-69	N
Ctbp1	0.783484755	2.30E-73	3.76E-69	N
Grsf1	0.668405991	6.07E-73	9.94E-69	N
Tubb5	1.150165675	7.79E-71	1.28E-66	N
Prdx1	1.116617034	5.53E-70	9.04E-66	N
Ranbp1	1.091532884	1.04E-69	1.70E-65	N
Rac1	0.823971598	5.24E-68	8.58E-64	N
Sh3gl3	0.538437134	7.13E-68	1.17E-63	N
Hras	0.76114978	3.30E-67	5.41E-63	N
Cox5a	1.128010065	1.25E-65	2.04E-61	N
Ndufa4	1.125096651	3.05E-64	4.99E-60	N
Mtch1	0.738706511	3.23E-64	5.29E-60	N
Eef1a1	0.895716031	4.15E-64	6.79E-60	N
Rnf187	0.847363679	7.87E-64	1.29E-59	N
Pbdc1	1.218527257	1.33E-62	2.18E-58	N
Cited1	0.611766232	6.98E-62	1.14E-57	N
Uqcrb	1.129090588	1.75E-61	2.86E-57	N
Peg3	0.810448564	6.90E-61	1.13E-56	Y
Ldha	1.100573301	1.16E-60	1.89E-56	N
Psma7	1.120398819	4.42E-60	7.23E-56	N
Ube2m	0.807733163	9.73E-60	1.59E-55	N
Trim28	0.826030095	9.96E-60	1.63E-55	N
Rps10	0.922471787	3.67E-58	6.01E-54	N
Pabpc1	0.908249597	2.66E-56	4.35E-52	N
Srsf9	0.83395717	4.97E-56	8.13E-52	N
Nudt4	0.737905729	1.05E-55	1.72E-51	N
Hist1h2ap	1.628946625	2.50E-55	4.09E-51	N
Bod1	0.747705932	1.01E-54	1.65E-50	N
Psma4	1.134130588	2.37E-54	3.88E-50	N
Eif4a1	1.11435442	3.70E-54	6.06E-50	N
Car4	1.409588916	6.43E-54	1.05E-49	N
Snhg9	0.62046477	9.66E-54	1.58E-49	N
AC160336.1	0.75813672	1.15E-53	1.89E-49	N
Oaf	0.597836101	1.41E-53	2.32E-49	N
Cbx3	1.469597494	1.85E-53	3.03E-49	N
Rpl10a	0.938321072	2.23E-53	3.64E-49	N
Adrm1	1.232014099	5.83E-53	9.55E-49	N
Mrpl42	1.128445165	3.25E-52	5.32E-48	N
Cdx2	0.701682882	5.33E-52	8.72E-48	Y
Hmgb1	1.093169614	6.20E-52	1.01E-47	Y
Suds3	0.778246929	7.84E-52	1.28E-47	N
Sfpq	0.873859999	7.64E-51	1.25E-46	N
Gnas	0.851846225	5.60E-50	9.17E-46	N
Nudc	1.130066688	7.59E-50	1.24E-45	N
Rpgrip1	1.659561043	7.88E-50	1.29E-45	N
Hoxb2	0.727813161	1.92E-49	3.15E-45	Y
Cdx1	0.668457898	5.67E-48	9.28E-44	Y
Rpl36al	0.845514577	6.41E-48	1.05E-43	N
Hoxb3os	0.653451143	2.32E-46	3.80E-42	N
Hoxaas3	0.225612647	2.50E-46	4.09E-42	N
Zfp503	0.557861657	7.57E-46	1.24E-41	Y
Gm21887	0.204854432	8.97E-46	1.47E-41	N
Slc39a1	1.841465981	9.75E-46	1.60E-41	N
Rtn4	0.833809891	2.75E-45	4.51E-41	N
Eef1b2	0.921396964	6.40E-45	1.05E-40	N
Akirin2	0.791976764	1.15E-44	1.89E-40	N
Hoxb4	0.51136947	1.17E-44	1.92E-40	Y
Vim	0.702388146	1.31E-44	2.14E-40	N
Ccdc85c	2.32587472	1.01E-43	1.65E-39	N
Scd2	0.756600974	3.04E-43	4.98E-39	N
Aldoa	1.109742054	4.09E-42	6.70E-38	N
Hoxa5	0.467580684	5.27E-42	8.63E-38	Y
Hmga1	1.279857756	1.71E-41	2.80E-37	Y
Atp5l	1.123529064	3.76E-41	6.16E-37	N
Igfbp3	0.556956813	6.91E-41	1.13E-36	N
Hbb-bh1	0.049076024	8.07E-41	1.32E-36	N
Kdelr2	1.31287461	4.44E-40	7.27E-36	N
Ppp2ca	0.877402329	1.11E-39	1.81E-35	N
Lamp1	0.853542686	3.52E-39	5.76E-35	N
Hnrnpd	0.866075365	4.12E-39	6.75E-35	N
Marcks	0.840708957	4.75E-39	7.77E-35	N
Sap18	1.205724361	5.23E-39	8.56E-35	N
Sub1	1.076704195	8.28E-39	1.36E-34	Y
Wdr89	0.827145818	9.96E-39	1.63E-34	N
Psmb3	1.106915878	2.73E-38	4.47E-34	N
Hnrnpa1	1.072765762	1.73E-37	2.83E-33	N
Rps27rt	0.799974314	1.88E-37	3.07E-33	N
Wnt3a	0.646464447	2.53E-37	4.14E-33	N
Hoxa1	0.737175457	2.68E-37	4.39E-33	Y
Set	1.099937719	3.00E-37	4.91E-33	N
Nsd2	0.738222392	3.18E-37	5.21E-33	Y
Slc16a3	1.243960247	3.56E-37	5.83E-33	N
D17Wsu92e	0.661344	5.58E-37	9.14E-33	N
Ppp1r14b	0.917490565	1.23E-36	2.01E-32	N
Igdcc3	0.660594123	9.95E-36	1.63E-31	N
Notch2	1.830441937	1.18E-35	1.92E-31	N
Zfand5	0.796961607	1.88E-35	3.08E-31	N
Rnf220	0.78894353	2.73E-35	4.47E-31	N
Pfdn2	1.123180642	4.20E-35	6.88E-31	N
Pfkl	1.191513637	4.71E-35	7.71E-31	N
Anp32b	1.092913991	6.92E-35	1.13E-30	N
Ptms	0.797247691	8.20E-35	1.34E-30	N
Ywhaq	1.095608061	8.76E-35	1.43E-30	N
Tead2	0.894153605	1.11E-34	1.81E-30	Y
Aldh1a2	0.776303672	1.92E-34	3.14E-30	N
Hmga1b	0.691690753	2.23E-34	3.65E-30	Y
Rspo3	0.769914513	2.80E-34	4.58E-30	N
Nxn	0.730920242	3.04E-34	4.98E-30	N
Hdgf	0.885699299	3.93E-34	6.43E-30	N
Gal	0.705406324	4.14E-34	6.77E-30	N
Gbx2	0.752710166	4.54E-34	7.44E-30	Y
Mcl1	0.773208941	5.92E-34	9.69E-30	N
Gm11361	0.780565689	7.52E-34	1.23E-29	N
Arid3b	0.761931576	7.72E-34	1.26E-29	Y
Acvr2b	0.819283976	1.22E-33	1.99E-29	N
Rsl1d1	1.138456306	1.35E-33	2.21E-29	N
Cacybp	1.103507392	3.12E-33	5.10E-29	N
Amt	1.651102336	5.30E-33	8.68E-29	N
Lefty2	2.371628582	6.40E-33	1.05E-28	N
Gabarapl1	0.703812091	1.72E-32	2.81E-28	N
Wtap	1.29380352	1.91E-32	3.13E-28	N
Rpl13a	0.934806721	2.27E-32	3.71E-28	N
Vps36	1.21449326	2.30E-32	3.77E-28	N
Myef2	1.356283104	2.76E-32	4.52E-28	Y
Eif4h	0.899969554	3.31E-32	5.41E-28	N
Ywhae	1.081829582	3.53E-32	5.78E-28	N
Nanog	1.991882271	4.90E-32	8.02E-28	Y
Ckap4	0.783034304	5.60E-32	9.16E-28	N
Dll3	0.779972147	5.61E-32	9.18E-28	N
Phlda1	0.741671749	5.68E-32	9.30E-28	N
Gm10036	0.791815729	6.48E-32	1.06E-27	N
Yrdc	0.823455344	9.60E-32	1.57E-27	N
Greb1l	0.657576737	1.03E-31	1.69E-27	N
Rps3a1	0.9567215	1.43E-31	2.35E-27	N
Sgk1	0.690930072	1.46E-31	2.39E-27	N
Pkm	1.069182263	2.15E-31	3.52E-27	N
Chchd2	0.942726386	2.17E-31	3.55E-27	N
U2af1	1.087339077	2.91E-31	4.77E-27	N
Rbm15	1.602757572	4.04E-31	6.62E-27	N
Tmem267	0.518363536	4.21E-31	6.89E-27	N
Prmt1	1.094791218	4.32E-31	7.07E-27	N
mt-Nd2	0.897609758	4.52E-31	7.40E-27	N
Mrfap1	0.924556301	6.27E-31	1.03E-26	N
Csnk1g2	0.774810607	6.44E-31	1.05E-26	N
Fxr2	0.738376601	7.61E-31	1.25E-26	N
Rpl10	1.050714055	8.08E-31	1.32E-26	N
Hoxa3	0.545628003	1.07E-30	1.75E-26	Y
Tubb2b	0.690086329	1.93E-30	3.15E-26	N
Eomes	3.207358166	1.94E-30	3.17E-26	Y
Rpl4	0.958552563	2.02E-30	3.31E-26	N
Nop10	1.088645617	2.49E-30	4.08E-26	N
Btbd2	0.799519662	5.45E-30	8.92E-26	N
Rbx1	1.084991973	8.38E-30	1.37E-25	N
Ahsa1	1.163708744	1.13E-29	1.85E-25	N
St13	1.138833097	2.15E-29	3.51E-25	N
Tuba1b	0.883674169	2.18E-29	3.57E-25	N
Nr6a1	0.725392589	2.23E-29	3.66E-25	Y
Anp32a	1.112368726	2.55E-29	4.18E-25	N
P4hb	0.876372261	3.69E-29	6.03E-25	N
Hmgn1	0.920612609	4.14E-29	6.77E-25	N
Zfp992	1.385767503	5.53E-29	9.05E-25	Y
Rpl7	0.961364503	7.09E-29	1.16E-24	N
Qk	0.77939288	7.66E-29	1.25E-24	N
Gstp1	1.635428103	8.74E-29	1.43E-24	N
Prrx2	0.674373852	1.02E-28	1.67E-24	Y
Mdk	0.891004489	1.43E-28	2.35E-24	N
Hoxb1	0.831959633	1.45E-28	2.38E-24	Y
Ccnd2	0.843958986	1.82E-28	2.99E-24	N
Zfp91	0.787922511	2.54E-28	4.16E-24	Y
Odc1	0.904993728	3.27E-28	5.35E-24	N
Dapk3	0.756694217	7.44E-28	1.22E-23	N
Arpc2	1.134450416	1.59E-27	2.61E-23	N
Gm26825	0.596746796	1.67E-27	2.74E-23	N
Krtcap2	1.114379498	1.71E-27	2.80E-23	N
Ppp4r2	0.811145224	1.91E-27	3.13E-23	N
9-Sep	0.782026163	2.07E-27	3.38E-23	N
Hnrnph1	0.892958692	2.43E-27	3.97E-23	N
Pdxp	0.754961179	3.41E-27	5.58E-23	N
Lamb1	0.699895097	4.59E-27	7.52E-23	N
Phc2	0.790994896	4.64E-27	7.60E-23	N
Ddit4	0.742674288	6.50E-27	1.06E-22	N
Lhx1	2.850593521	1.08E-26	1.77E-22	Y
Phb	1.168775956	1.59E-26	2.61E-22	Y
Ets2	0.639232252	2.49E-26	4.07E-22	Y
Lyar	1.091836396	2.51E-26	4.12E-22	Y
Ddx24	1.154356627	2.62E-26	4.29E-22	N
Smc3	1.156228076	3.67E-26	6.01E-22	N
Topbp1	0.798774844	4.52E-26	7.40E-22	N
Atp2a2	0.806236433	4.66E-26	7.63E-22	N
Sox4	0.897692892	4.80E-26	7.85E-22	Y
Ptbp1	0.898177579	5.08E-26	8.32E-22	N
Srm	1.117419954	6.48E-26	1.06E-21	N
Ube2r2	0.86703971	8.12E-26	1.33E-21	N
Rpl18	0.968563099	1.09E-25	1.79E-21	N
Prkaca	0.787048867	1.21E-25	1.98E-21	N
Grb10	0.820113562	1.33E-25	2.17E-21	N
Wdr61	1.138576061	1.99E-25	3.25E-21	N
Rplp0	0.967260086	2.08E-25	3.40E-21	N
Alyref	0.862457975	2.42E-25	3.96E-21	N
Rpl22l1	1.057485386	3.27E-25	5.35E-21	N
Yaf2	0.815441676	3.79E-25	6.21E-21	N
Mprip	0.76946567	3.95E-25	6.47E-21	N
Ctdsp2	0.754536306	4.70E-25	7.69E-21	N
Tlnrd1	0.743915388	4.81E-25	7.87E-21	N
Prtg	0.848033173	5.09E-25	8.33E-21	N
Siva1	0.909063061	8.89E-25	1.46E-20	N
Srsf1	0.908579675	8.97E-25	1.47E-20	N
Prdx6	1.08172089	1.12E-24	1.84E-20	N
Ythdf1	0.829391862	1.28E-24	2.09E-20	N
Klf5	0.765190863	1.46E-24	2.38E-20	Y
Gsk3a	0.725695335	1.53E-24	2.50E-20	N
Btbd1	0.834739642	1.96E-24	3.20E-20	N
Clptm1l	0.755543016	2.43E-24	3.98E-20	N
Pgk1	1.07405745	2.93E-24	4.79E-20	N
Lmo4	0.817216416	3.04E-24	4.97E-20	N
Ptges3	1.102291297	3.34E-24	5.47E-20	N
Jund	0.68834195	3.95E-24	6.47E-20	Y
Chd7	0.840142565	4.10E-24	6.71E-20	N
Rpf2	1.174876916	4.30E-24	7.03E-20	N
Pid1	0.756955604	4.33E-24	7.09E-20	N
Nsmce4a	0.891114973	4.46E-24	7.30E-20	N
Pcbp1	0.910883692	4.91E-24	8.04E-20	N
Spry2	1.480402848	5.05E-24	8.26E-20	N
Arf6	0.822173262	6.07E-24	9.94E-20	N
Ppid	1.12321851	6.62E-24	1.08E-19	N
Grk6	0.776337495	6.59E-24	1.08E-19	N
B230312C02Rik	0.709826349	6.98E-24	1.14E-19	N
Eif3j1	1.162550442	7.59E-24	1.24E-19	N
Tspan13	0.77056466	7.72E-24	1.26E-19	N
Hnrnpa3	1.098390365	8.02E-24	1.31E-19	N
Fzd10	0.703223074	8.43E-24	1.38E-19	N
Foxb1	0.727096734	8.61E-24	1.41E-19	Y
Lrrc8a	1.480579955	1.00E-23	1.64E-19	N
Smc2	1.150781281	1.17E-23	1.92E-19	N
Aven	0.714545506	1.17E-23	1.92E-19	N
Yap1	0.80718897	1.21E-23	1.98E-19	N
Msi1	0.76997849	1.48E-23	2.42E-19	N
E2f1	0.711937316	1.74E-23	2.84E-19	Y
Rab11a	1.166310743	1.95E-23	3.19E-19	N
Ctnnb1	0.889339796	1.97E-23	3.23E-19	N
Stk39	0.734843804	2.18E-23	3.56E-19	N
Kdm6b	1.577646248	2.30E-23	3.77E-19	N
Gja1	0.861433578	2.36E-23	3.86E-19	N
S100a10	1.244394637	2.55E-23	4.17E-19	N
Cd63	1.180054724	2.65E-23	4.34E-19	N
Pfas	1.398288356	2.68E-23	4.39E-19	N
Kmt2d	1.680382985	2.96E-23	4.85E-19	N
Rpl27	0.901193663	3.48E-23	5.70E-19	N
Atf4	0.865409679	3.64E-23	5.96E-19	Y
Atp5o.1	1.081656639	4.08E-23	6.68E-19	N
Lin28a	0.837541273	4.26E-23	6.97E-19	Y
Htra1	0.716211024	4.45E-23	7.28E-19	N
Fhl3	3.378212363	4.96E-23	8.13E-19	N
Ror2	0.721074835	5.44E-23	8.90E-19	N
Vegfb	0.772451323	6.88E-23	1.13E-18	N
Ywhaz	0.879940153	1.16E-22	1.90E-18	N
Ndufc2	1.090615936	1.25E-22	2.05E-18	N
Ube2v2	1.130261241	1.38E-22	2.26E-18	N
Wnt8a	0.675732404	1.47E-22	2.41E-18	N
Ice1	0.733260412	1.79E-22	2.93E-18	N
Ssr1	1.211091238	2.13E-22	3.49E-18	N
Rpl7a-ps5	0.785046364	2.76E-22	4.52E-18	N
Rps24	0.963068355	3.38E-22	5.52E-18	N
Metap2	1.105495482	3.42E-22	5.60E-18	N
Fjx1	0.73280625	3.63E-22	5.94E-18	N
Nkx1-2	0.7128433	4.15E-22	6.80E-18	Y
Prrc2a	0.793942324	4.96E-22	8.12E-18	N
Arih1	0.784826361	5.02E-22	8.22E-18	N
Tpi1	1.091308072	6.68E-22	1.09E-17	N
Pbx2	0.791487024	7.62E-22	1.25E-17	Y
Nr2f6	0.745044087	8.55E-22	1.40E-17	Y
Rab35	0.789751471	9.52E-22	1.56E-17	N
Ncor1	0.830443997	1.01E-21	1.65E-17	Y
Ahcyl1	0.783697279	1.16E-21	1.89E-17	N
Mum1l1	0.719927294	1.29E-21	2.11E-17	N
Snhg12	0.80888344	1.32E-21	2.16E-17	N
Ndufa5	1.143415288	1.79E-21	2.93E-17	N
Carm1	0.827402394	2.52E-21	4.13E-17	N
Prdx2	1.060872283	2.94E-21	4.82E-17	N
Rnf11	0.799580634	2.98E-21	4.88E-17	N
Uqcr10	1.095822011	3.13E-21	5.13E-17	N
Ndufab1	1.087327238	3.34E-21	5.46E-17	N
Mark3	0.783336545	3.36E-21	5.50E-17	N
Msl1	0.795316789	3.41E-21	5.57E-17	N
Hnrnpab	0.938272864	3.50E-21	5.73E-17	N
Uchl3	1.11510042	4.33E-21	7.09E-17	N
Atp5j2	1.082232072	4.47E-21	7.31E-17	N
Xaf1	0.662939883	4.87E-21	7.97E-17	N
Ephb4	0.719312322	5.28E-21	8.64E-17	N
Tmem14c	0.904283793	5.72E-21	9.36E-17	N
Zfp691	1.942872026	6.37E-21	1.04E-16	Y
Dhx36	0.81062038	8.96E-21	1.47E-16	N
Kcnmb4	0.61348623	1.01E-20	1.65E-16	N
Ndufs3	1.123308739	1.10E-20	1.80E-16	N
Eif6	1.098448002	1.22E-20	2.00E-16	N
Atxn2l	0.776201889	1.26E-20	2.06E-16	N
Galnt1	0.811302254	1.46E-20	2.39E-16	N
Smo	0.831508261	1.62E-20	2.65E-16	N
Noa1	0.786101037	1.69E-20	2.76E-16	N
Tmem245	0.725903608	2.03E-20	3.32E-16	N
Maz	0.841472846	2.03E-20	3.32E-16	Y
Rpl38	1.06779809	2.10E-20	3.43E-16	N
Rbm26	0.769450021	2.25E-20	3.68E-16	N
Ttr	0.877934945	2.38E-20	3.89E-16	N
Fgfr1	0.836121476	2.73E-20	4.47E-16	N
Ganab	0.834554866	3.07E-20	5.02E-16	N
1110065P20Rik	0.836149835	3.45E-20	5.65E-16	N
Rpl9	0.967444568	3.57E-20	5.85E-16	N
Dkc1	1.134374465	3.60E-20	5.89E-16	N
Rhobtb3	0.786132842	4.65E-20	7.62E-16	N
Por	0.829080796	4.68E-20	7.67E-16	N
Hoxb8	0.414940495	4.80E-20	7.86E-16	Y
Notum	0.639619178	4.88E-20	8.00E-16	N
Btg1	0.791154786	4.98E-20	8.15E-16	N
Tbx6	0.809669162	6.38E-20	1.04E-15	Y
Uba52	1.213436186	6.88E-20	1.13E-15	N
Map7d1	0.793448933	6.90E-20	1.13E-15	N
Nacc1	0.817976168	9.67E-20	1.58E-15	N
Mrpl21	1.115789512	1.05E-19	1.72E-15	N
Mapkapk2	0.70969278	1.06E-19	1.74E-15	N
Ppp2r2d	0.83653298	1.13E-19	1.85E-15	N
Dgkk	0.638847155	1.14E-19	1.87E-15	N
Lrrc47	0.806419097	1.18E-19	1.93E-15	N
Mesp2	1.947675325	1.29E-19	2.12E-15	Y
Nedd4	0.90181388	1.35E-19	2.20E-15	N
Cdc34	0.905286159	1.43E-19	2.35E-15	N
Hoxb5	0.381035596	1.61E-19	2.63E-15	Y
Rpl9-ps6	0.865542085	1.67E-19	2.73E-15	N
Pa2g4	1.090049113	1.75E-19	2.87E-15	N
Smim10l2a	0.731012433	2.55E-19	4.17E-15	N
Bex4	0.815332875	2.60E-19	4.25E-15	N
Banp	0.794532722	2.72E-19	4.45E-15	N
Mrps33	1.108382951	2.86E-19	4.68E-15	N
Sav1	0.754961179	4.13E-19	6.77E-15	N
Fabp7	0.817989319	4.34E-19	7.11E-15	N
Clpp	1.134743336	4.67E-19	7.65E-15	N
Senp3	0.803846959	4.81E-19	7.88E-15	N
Polr2c	1.105369743	5.84E-19	9.55E-15	N
Pnrc1	0.846174464	5.92E-19	9.70E-15	N
Wdr12	1.170286424	6.22E-19	1.02E-14	N
Prom1	0.764019772	6.33E-19	1.04E-14	N
Mta1	0.811176819	7.67E-19	1.26E-14	Y
Brd2	0.859602561	8.43E-19	1.38E-14	N
Ppm1a	0.869270054	9.26E-19	1.52E-14	N
Lpar1	0.754340046	9.32E-19	1.53E-14	N
Arl4c	0.802468902	1.34E-18	2.20E-14	N
Prps1	1.13916412	1.36E-18	2.23E-14	N
Pom121	0.785004584	1.43E-18	2.34E-14	N
Ogdhl	2.150005404	1.54E-18	2.51E-14	N
1190002N15Rik	0.732395059	1.55E-18	2.53E-14	N
Fkbp3	1.061812377	1.58E-18	2.58E-14	N
Metrn	0.767804887	1.59E-18	2.60E-14	N
2700038G22Rik	0.801223184	1.95E-18	3.19E-14	N
Snrnp40	1.112328231	2.03E-18	3.33E-14	N
Pwwp2a	0.806640345	2.09E-18	3.43E-14	N
Hsph1	0.863914494	2.18E-18	3.56E-14	N
Naa60	0.803790134	2.18E-18	3.57E-14	N
Rps12-ps3	0.852820399	2.49E-18	4.08E-14	N
Skp1a	1.092518279	2.56E-18	4.19E-14	N
Ddx18	1.122657981	2.59E-18	4.24E-14	N
Lsm5	1.088279778	2.67E-18	4.37E-14	N
Acly	0.833303449	2.82E-18	4.62E-14	N
Ubxn4	1.130373123	3.04E-18	4.97E-14	N
Eef1d	1.072504934	3.10E-18	5.08E-14	N
Trmt6	1.172431388	3.14E-18	5.14E-14	N
5730596B20Rik	0.501906568	3.31E-18	5.42E-14	N
Smap1	0.868150439	3.32E-18	5.44E-14	N
Rdh10	0.649068074	3.38E-18	5.53E-14	N
Otub1	1.288593343	3.57E-18	5.84E-14	N
Dlg1	0.679970992	3.71E-18	6.07E-14	N
Rpl36a-ps1	0.821952585	4.25E-18	6.95E-14	N
Chtf8	0.851946881	4.37E-18	7.15E-14	N
Sdc1	0.830371416	4.52E-18	7.40E-14	N
Rpl14	0.975240798	5.77E-18	9.44E-14	N
Alpl	0.747104217	5.80E-18	9.50E-14	N
Coq2	0.845430969	6.11E-18	1.00E-13	N
Fzd2	0.794917341	6.11E-18	1.00E-13	N
Wdr26	0.828576502	6.60E-18	1.08E-13	N
Ube2z	0.841042041	6.89E-18	1.13E-13	N
Rrn3	1.330031355	7.11E-18	1.16E-13	N
Igfbp4	0.848062943	7.61E-18	1.25E-13	N
Dexi	0.736616111	9.20E-18	1.51E-13	N
Snrpe	1.056548178	1.12E-17	1.83E-13	N
Asb4	1.550176988	1.17E-17	1.92E-13	N
Polr2k	1.110133168	1.18E-17	1.93E-13	N
Stk11	0.84465848	1.22E-17	1.99E-13	N
Spc24	1.102330268	1.23E-17	2.01E-13	N
H2afv	0.917668474	1.25E-17	2.04E-13	N
Gas1	0.975165511	1.43E-17	2.35E-13	N
Ube2q1	0.811662904	1.53E-17	2.51E-13	N
Cnih4	1.139391518	1.64E-17	2.68E-13	N
Psmd14	1.111126349	1.71E-17	2.80E-13	N
Tardbp	0.910383053	1.91E-17	3.13E-13	N
Agfg1	0.76712829	2.21E-17	3.62E-13	N
Gm13075	0.61876407	2.29E-17	3.75E-13	N
Fem1b	0.825411678	2.45E-17	4.01E-13	N
Pola2	0.820156076	2.66E-17	4.35E-13	N
Mdh2	1.08727257	2.82E-17	4.62E-13	N
Mknk2	0.76565041	2.84E-17	4.65E-13	N
Rbm15b	0.788488375	3.10E-17	5.07E-13	N
Dpysl2	1.313957465	3.20E-17	5.25E-13	N
Tcf7	0.811629992	3.26E-17	5.34E-13	Y
Tle3	0.814548584	3.33E-17	5.45E-13	N
Cdk18	0.672750005	3.35E-17	5.48E-13	N
Nid2	0.737751167	3.58E-17	5.87E-13	N
Lsm7	1.081860124	3.62E-17	5.93E-13	N
Anapc16	0.828547591	3.67E-17	6.01E-13	N
Rps9	1.030925343	3.97E-17	6.49E-13	N
Mtch2	1.084182608	3.97E-17	6.50E-13	N
Zdhhc2	0.729912898	4.07E-17	6.66E-13	N
Ebf1	0.59961026	4.10E-17	6.71E-13	Y
Cdh1	0.747528368	4.14E-17	6.77E-13	N
Fbxw8	0.778136821	4.44E-17	7.26E-13	N
Bid	0.80026146	5.16E-17	8.45E-13	N
Grb2	0.840865186	5.38E-17	8.81E-13	N
Pdcd7	0.8133129	5.50E-17	9.00E-13	N
Eif4e	1.096906071	5.63E-17	9.22E-13	N
Abhd17b	0.819791912	5.75E-17	9.41E-13	N
Aard	0.724739447	5.82E-17	9.53E-13	N
Hes7	0.821983987	6.38E-17	1.04E-12	Y
Cox6a1	1.077540335	6.89E-17	1.13E-12	N
Tmed7	0.857127012	7.16E-17	1.17E-12	N
Mob1b	0.74167053	7.18E-17	1.17E-12	N
Ctnnbip1	0.871047493	7.38E-17	1.21E-12	N
Fn1	0.840227184	7.70E-17	1.26E-12	N
Chic2	0.878955418	7.81E-17	1.28E-12	N
Psma3	1.066018007	8.22E-17	1.34E-12	N
Agpat5	0.823037022	8.52E-17	1.39E-12	N
Atp5k	1.103306343	8.63E-17	1.41E-12	N
Rps8	0.976704811	9.23E-17	1.51E-12	N
Wdr82	0.817026283	1.03E-16	1.69E-12	N
Zmynd19	0.809025482	1.09E-16	1.79E-12	N
Zfp36l2	0.863176832	1.10E-16	1.80E-12	Y
Siah2	0.646025706	1.15E-16	1.88E-12	N
Pdcd4	1.419182277	1.17E-16	1.91E-12	N
Cmas	0.839570042	1.19E-16	1.94E-12	N
Otulin	0.810954902	1.26E-16	2.07E-12	N
Epn1	0.86481252	1.27E-16	2.08E-12	N
Cox6b1	1.06579712	1.40E-16	2.30E-12	N
Ncapd2	0.848544665	1.43E-16	2.34E-12	N
Sbk1	0.673112931	1.44E-16	2.35E-12	N
Atox1	1.094434162	1.67E-16	2.74E-12	N
Cdk8	0.829356642	1.67E-16	2.74E-12	N
Rarg	0.765080312	1.68E-16	2.75E-12	Y
Gm6133	0.823097918	1.86E-16	3.04E-12	N
Rab8b	0.748368747	1.87E-16	3.06E-12	N
Kpnb1	0.905161316	1.87E-16	3.06E-12	N
Lmo2	0.740885887	1.87E-16	3.07E-12	N
Frat2	0.738524049	2.07E-16	3.39E-12	N
Hsf2	1.518467666	2.13E-16	3.48E-12	Y
Hotairm1	0.776059536	2.18E-16	3.57E-12	N
Tmem132a	0.825034679	2.20E-16	3.61E-12	N
Ndufa10	1.113141869	2.35E-16	3.85E-12	N
Necab2	0.640520263	2.57E-16	4.20E-12	N
Smoc1	0.574649586	2.62E-16	4.29E-12	N
2510039O18Rik	0.750970162	2.83E-16	4.63E-12	N
Calu	0.862103883	2.92E-16	4.77E-12	N
Arl5a	0.84829346	3.02E-16	4.94E-12	N
Dbi	1.088697933	3.03E-16	4.95E-12	N
Rpl19	0.968491201	3.03E-16	4.95E-12	N
Sap30l	0.793745919	3.11E-16	5.09E-12	N
Cdx4	0.666428592	3.15E-16	5.16E-12	Y
Arf5	1.096252927	3.34E-16	5.47E-12	N
Tomm40	1.089466779	3.36E-16	5.50E-12	N
Rnf213	0.68401314	3.47E-16	5.68E-12	N
Ptpra	0.776710707	3.67E-16	6.01E-12	N
Ccny	0.811736178	3.95E-16	6.46E-12	N
Yy1	0.862581066	4.22E-16	6.91E-12	Y
Msx1	0.771913621	4.24E-16	6.95E-12	Y
Ppp6r3	0.802430205	4.36E-16	7.14E-12	N
Gm2000	1.172590161	4.41E-16	7.22E-12	N
Camk2n1	0.612171792	5.54E-16	9.06E-12	N
Eif4g2	0.949787686	5.66E-16	9.27E-12	N
Rps27a	0.964724681	5.68E-16	9.29E-12	N
Dgcr2	0.819805894	5.73E-16	9.38E-12	N
Ipo5	0.904576715	5.74E-16	9.40E-12	N
Mbd3	0.919539426	6.39E-16	1.05E-11	Y
Nisch	0.864380147	6.80E-16	1.11E-11	N
H1fx	0.939661043	6.87E-16	1.12E-11	N
Skap2	0.767699906	7.03E-16	1.15E-11	N
Apoe	1.085341645	7.38E-16	1.21E-11	N
Alx3	0.697310731	7.50E-16	1.23E-11	Y
6-Mar	0.752927887	7.84E-16	1.28E-11	N
Fam168b	0.823524972	7.87E-16	1.29E-11	N
Smc6	0.831100126	8.34E-16	1.36E-11	N
Hnrnpk	1.053346159	8.57E-16	1.40E-11	N
Rae1	1.12077303	9.17E-16	1.50E-11	N
Etv4	0.742383563	9.69E-16	1.59E-11	Y
Slit3	0.667517422	1.01E-15	1.66E-11	N
Mbtps1	0.826718155	1.02E-15	1.67E-11	N
Trim33	0.774718758	1.03E-15	1.69E-11	N
Canx	0.917661952	1.04E-15	1.70E-11	N
Rps19	1.034172597	1.06E-15	1.73E-11	N
Map4k4	0.838033319	1.08E-15	1.77E-11	N
Sec61a1	0.869311945	1.14E-15	1.87E-11	N
Mafg	0.829156065	1.14E-15	1.87E-11	Y
Ppp3cb	0.828550434	1.17E-15	1.92E-11	N
Ythdf2	1.149622612	1.38E-15	2.26E-11	N
Rcor2	0.855235533	1.41E-15	2.31E-11	Y
Snrpf	1.066613882	1.56E-15	2.55E-11	N
Fbxl14	0.713843787	1.59E-15	2.60E-11	N
Mtg2	0.814613419	1.61E-15	2.63E-11	N
Arid1a	0.878812204	1.62E-15	2.65E-11	Y
Psmb2	1.063372164	1.71E-15	2.80E-11	N
Calr	0.923089437	1.77E-15	2.89E-11	N
Morf4l1	1.068538047	1.90E-15	3.12E-11	N
Celf4	0.814389271	1.96E-15	3.22E-11	N
Lsm14b	0.765172202	2.10E-15	3.44E-11	N
Timp2	0.761764317	2.25E-15	3.68E-11	N
Gnb1	1.130775771	2.33E-15	3.82E-11	N
Tpm3	1.093871379	2.65E-15	4.33E-11	N
Wnk1	0.865388573	2.65E-15	4.34E-11	N
Ivns1abp	0.888549958	3.01E-15	4.93E-11	N
Myl12a	1.067075509	3.03E-15	4.96E-11	N
Sumo2	1.036979275	3.09E-15	5.05E-11	N
Psmd11	1.099917767	3.22E-15	5.28E-11	N
Adgra3	0.846854244	3.24E-15	5.31E-11	N
Tcf4	0.825203714	3.50E-15	5.73E-11	Y
Larp4b	0.846483389	3.78E-15	6.19E-11	N
Cnot1	0.848769594	3.82E-15	6.26E-11	N
Sema6a	0.767038682	3.83E-15	6.27E-11	N
Zfp703	0.809114512	3.91E-15	6.40E-11	N
Tmem243	0.799353249	3.95E-15	6.47E-11	N
Cdkn1a	0.791967338	4.22E-15	6.90E-11	N
Inppl1	0.758115677	4.30E-15	7.04E-11	N
Ptk7	0.832329032	4.35E-15	7.12E-11	N
Ncor2	0.76130867	4.52E-15	7.41E-11	Y
Pitrm1	0.847585432	4.95E-15	8.11E-11	N
Pxdn	0.793492055	5.07E-15	8.30E-11	N
Txndc9	1.111335532	5.22E-15	8.55E-11	N
Ccni	0.867888523	5.32E-15	8.72E-11	N
Ndufv2	1.084084441	5.50E-15	9.01E-11	N
Limch1	0.712685047	5.58E-15	9.13E-11	N
Kdm1a	0.860603618	5.61E-15	9.19E-11	N
H19	0.779045345	5.75E-15	9.41E-11	N
Tecr	1.084800783	5.84E-15	9.55E-11	N
Gnpat	0.842033933	6.11E-15	9.99E-11	N
Snrpa1	1.081558917	6.25E-15	1.02E-10	N
Eif2s1	1.083562151	6.30E-15	1.03E-10	N
Suz12	0.798105311	6.47E-15	1.06E-10	N
Paip1	1.361280418	6.77E-15	1.11E-10	N
Usp34	0.852397771	6.77E-15	1.11E-10	N
Fgf5	2.125516293	6.88E-15	1.13E-10	N
Fryl	0.744600893	7.15E-15	1.17E-10	N
Dnajb6	1.092873141	7.52E-15	1.23E-10	N
Snai1	0.825830451	7.65E-15	1.25E-10	Y
Mepce	0.757431876	7.93E-15	1.30E-10	N
Ddx17	0.849321474	8.47E-15	1.39E-10	N
Npm3	1.072433688	9.05E-15	1.48E-10	N
Meis2	0.865934858	9.51E-15	1.56E-10	Y
Lrp8	0.67820575	9.97E-15	1.63E-10	N
Eif3e	1.078530484	1.01E-14	1.65E-10	N
Bex1	0.849234626	1.14E-14	1.87E-10	N
Mrps18c	1.109630548	1.15E-14	1.89E-10	N
Ndufc1	1.097584229	1.23E-14	2.01E-10	N
Hmgxb3	0.716899122	1.24E-14	2.03E-10	Y
Prpf8	0.840876558	1.25E-14	2.05E-10	N
Sparc	1.157981772	1.50E-14	2.45E-10	N
Etfa	1.171139409	1.65E-14	2.70E-10	N
Zfp36l1	0.846007183	1.72E-14	2.82E-10	Y
Znrf1	0.828059243	1.84E-14	3.00E-10	N
Helz	0.835673831	1.86E-14	3.04E-10	N
Ssb	1.075037305	1.86E-14	3.05E-10	N
Csnk1g3	0.840508682	1.89E-14	3.10E-10	N
Wnt5b	0.788852462	1.92E-14	3.15E-10	N
Ptprf	0.840354748	1.94E-14	3.18E-10	N
H3f3a	0.958267704	1.95E-14	3.20E-10	N
Nme2	0.780618785	2.06E-14	3.37E-10	Y
10-Sep	1.588161664	2.10E-14	3.43E-10	N
Axin2	0.805887752	2.14E-14	3.50E-10	N
Ago2	0.84871802	2.23E-14	3.65E-10	N
Atg4d	0.803788771	2.24E-14	3.67E-10	N
Adk	1.140876341	2.26E-14	3.70E-10	N
Adipor2	0.812959553	2.31E-14	3.79E-10	N
Cyp26a1	1.476990347	2.33E-14	3.81E-10	N
Nfe2l1	0.783630591	2.47E-14	4.04E-10	Y
Rnf114	0.869313241	2.65E-14	4.35E-10	N
Impad1	0.834219354	2.70E-14	4.41E-10	N
Cnot6	0.828777006	2.72E-14	4.45E-10	N
Sipa1l1	0.771996137	2.85E-14	4.67E-10	N
Bag6	0.868296037	2.91E-14	4.76E-10	N
Phc1	0.829668627	2.97E-14	4.87E-10	N
Ubn1	0.808898192	3.02E-14	4.94E-10	N
Sema5b	0.562421144	3.09E-14	5.07E-10	N
Llgl1	0.798364931	3.10E-14	5.07E-10	N
Mtmr4	0.762806043	3.13E-14	5.13E-10	N
Plk4	0.833094066	3.20E-14	5.24E-10	N
Sox2	0.642194825	3.23E-14	5.29E-10	Y
Fgf4	0.748362522	3.31E-14	5.42E-10	N
Myh10	0.849680809	3.78E-14	6.19E-10	N
Chst7	0.806761479	3.83E-14	6.27E-10	N
Ndufa11	1.085269365	3.85E-14	6.30E-10	N
Hnrnpa0	0.861880585	3.86E-14	6.31E-10	N
Sod2	1.141516032	3.91E-14	6.39E-10	N
Zc3h7b	0.783031439	4.15E-14	6.79E-10	N
Polr2a	0.871318253	4.34E-14	7.10E-10	N
Eif4ebp2	0.877130177	4.79E-14	7.84E-10	N
Tmem185a	0.871604194	4.92E-14	8.05E-10	N
Cdk16	0.858452322	5.20E-14	8.51E-10	N
Rnf149	0.863203568	6.00E-14	9.82E-10	N
Ccnb2	1.112503241	6.16E-14	1.01E-09	N
Gjc1	0.840989878	6.30E-14	1.03E-09	N
Pfn1	1.036818468	6.90E-14	1.13E-09	N
Fndc3c1	0.765899948	7.09E-14	1.16E-09	N
Hoxa2	0.759848839	7.11E-14	1.16E-09	Y
Rnf5	0.863133175	7.14E-14	1.17E-09	N
C1qbp	1.075745604	7.52E-14	1.23E-09	N
Axin1	0.768216928	7.62E-14	1.25E-09	N
Tns3	0.708258653	8.14E-14	1.33E-09	N
Rexo2	1.113122115	8.16E-14	1.34E-09	N
Lfng	1.458130297	8.28E-14	1.36E-09	N
Spred2	0.784256967	8.54E-14	1.40E-09	N
Drg1	1.121607879	8.60E-14	1.41E-09	N
6030458C11Rik	0.818300577	8.87E-14	1.45E-09	N
Ttll4	0.763264342	8.87E-14	1.45E-09	N
Bap1	0.819776204	8.89E-14	1.46E-09	N
Ube2q2	0.762818081	8.92E-14	1.46E-09	N
Caprin1	0.922263124	9.19E-14	1.50E-09	N
Hmgn3	0.844528164	9.23E-14	1.51E-09	N
Car14	1.118632619	9.54E-14	1.56E-09	N
Rbm38	0.794049559	9.58E-14	1.57E-09	N
Cd164	0.871740085	9.64E-14	1.58E-09	N
Ireb2	0.814652832	1.10E-13	1.80E-09	N
Btf3	1.030292304	1.12E-13	1.84E-09	N
Tmeff1	0.872039125	1.12E-13	1.84E-09	N
Gtf2i	0.856785941	1.15E-13	1.88E-09	Y
Gm8186	1.205511981	1.32E-13	2.17E-09	N
Coa5	0.823326699	1.45E-13	2.37E-09	N
Gcn1l1	0.838240719	1.55E-13	2.53E-09	N
Robo2	0.615754312	1.57E-13	2.57E-09	N
Cdpf1	0.855353002	1.69E-13	2.77E-09	N
Cggbp1	0.855119608	1.73E-13	2.84E-09	N
Gsta4	1.188157693	1.81E-13	2.96E-09	N
Ndrg3	0.812683567	2.01E-13	3.28E-09	N
Cdk4	0.957775259	2.02E-13	3.30E-09	N
H3f3b	1.039068955	2.07E-13	3.38E-09	N
Clcn5	0.753576672	2.15E-13	3.52E-09	N
Mtcl1	0.77179877	2.15E-13	3.52E-09	N
Psma6	1.076869028	2.20E-13	3.59E-09	N
Ap1s2	0.792989661	2.28E-13	3.73E-09	N
Irak1	0.827524202	2.28E-13	3.73E-09	N
Rps5	0.981297179	2.38E-13	3.89E-09	N
Ndc1	0.848099361	2.42E-13	3.97E-09	N
Sall1	0.771919589	2.57E-13	4.21E-09	Y
Agrn	0.738614056	2.57E-13	4.21E-09	N
Traf4	0.867685294	2.78E-13	4.54E-09	N
Tnrc6a	0.847762798	2.86E-13	4.68E-09	N
Ppig	1.085613742	2.88E-13	4.71E-09	N
Agap3	0.767429141	2.94E-13	4.81E-09	N
Cdc73	0.811011826	2.95E-13	4.84E-09	N
Cttn	0.877584765	3.03E-13	4.96E-09	N
Ankrd17	0.850593342	3.13E-13	5.12E-09	N
Rai1	0.787840616	3.32E-13	5.43E-09	N
Zmiz2	0.741108275	3.36E-13	5.51E-09	Y
Amot	0.83932156	3.43E-13	5.62E-09	N
Tmem258	1.088567682	3.58E-13	5.86E-09	N
Gfod2	0.741051667	3.84E-13	6.28E-09	N
Rfwd3	0.831541506	4.18E-13	6.84E-09	N
Zfp219	0.785631758	4.18E-13	6.85E-09	Y
Fat1	0.783921282	4.42E-13	7.23E-09	N
Ephb2	0.702523409	4.53E-13	7.41E-09	N
Zfp598	0.7874381	4.55E-13	7.44E-09	N
Rlim	0.802310786	4.62E-13	7.56E-09	N
Rftn1	0.765147564	4.66E-13	7.63E-09	N
Cox7a2l	0.930072374	4.69E-13	7.68E-09	N
Trpc4ap	0.845983836	4.76E-13	7.79E-09	N
Cycs	1.063368794	5.07E-13	8.30E-09	N
Cacfd1	0.817398686	5.16E-13	8.45E-09	N
Prickle1	0.782237311	5.24E-13	8.57E-09	N
Btbd7	0.786487856	5.31E-13	8.69E-09	N
Tnfrsf19	0.822205796	5.46E-13	8.93E-09	N
Ythdc1	0.880896143	5.52E-13	9.03E-09	N
Socs2	1.668406669	5.58E-13	9.14E-09	N
Usf2	0.865360709	5.67E-13	9.28E-09	Y
Fbxw11	0.786161436	6.10E-13	9.98E-09	N
Clstn1	0.753307713	6.26E-13	1.02E-08	N
Strn3	0.83072961	6.68E-13	1.09E-08	N
Stmn1	1.057728978	6.72E-13	1.10E-08	N
Polr2m	0.924911256	6.78E-13	1.11E-08	N
Itsn1	0.816048673	6.83E-13	1.12E-08	N
Cab39	0.846482763	6.97E-13	1.14E-08	N
Cdc42ep4	0.84867516	7.19E-13	1.18E-08	N
Hoxb6	0.585068368	7.25E-13	1.19E-08	Y
Ints3	0.789338188	7.28E-13	1.19E-08	N
2510009E07Rik	0.65255963	7.31E-13	1.20E-08	N
Plekha3	0.757084023	7.39E-13	1.21E-08	N
Dicer1	0.859701326	7.78E-13	1.27E-08	N
Hcfc1	0.861317591	7.78E-13	1.27E-08	N
Numa1	0.803398031	7.81E-13	1.28E-08	N
Mex3b	0.798238798	7.94E-13	1.30E-08	N
Trim24	0.796343526	8.00E-13	1.31E-08	N
Tcf7l2	1.4404501	8.09E-13	1.32E-08	Y
Tshz1	0.699163721	8.18E-13	1.34E-08	Y
Hprt	1.098381163	8.34E-13	1.37E-08	N
Nes	0.779354955	8.65E-13	1.42E-08	N
Pds5b	0.814724779	8.82E-13	1.44E-08	N
Tpr	1.106259332	8.94E-13	1.46E-08	N
Rps15	0.969618529	9.29E-13	1.52E-08	N
Casc3	0.848487524	9.74E-13	1.59E-08	N
Nadk2	0.847920905	9.86E-13	1.61E-08	N
Hic2	0.798459948	9.97E-13	1.63E-08	Y
Spag9	0.748619589	1.01E-12	1.66E-08	N
Ttc19	0.744706022	1.03E-12	1.68E-08	N
Hdac2	1.105316094	1.09E-12	1.78E-08	N
Cdc25a	0.871828127	1.15E-12	1.88E-08	N
Ubqln4	0.860036027	1.16E-12	1.89E-08	N
Fgf8	0.811835006	1.19E-12	1.94E-08	N
Sord	0.815137434	1.19E-12	1.94E-08	N
Polr2l	1.235355071	1.19E-12	1.95E-08	N
Glul	1.122793966	1.21E-12	1.98E-08	N
Lmnb2	0.820496203	1.22E-12	2.00E-08	N
Psmc5	1.078589629	1.23E-12	2.02E-08	N
Ly6e	0.855464856	1.26E-12	2.06E-08	N
Fkbp1a	1.058731269	1.28E-12	2.10E-08	N
Zcchc11	0.834791045	1.30E-12	2.13E-08	N
Ccnd3	0.880522477	1.33E-12	2.18E-08	N
Rbbp7	1.078707067	1.35E-12	2.21E-08	N
Dag1	0.807883832	1.35E-12	2.21E-08	N
Cox20	1.208292524	1.36E-12	2.22E-08	N
Gm15050	0.688065884	1.38E-12	2.26E-08	N
Farp1	0.695711061	1.38E-12	2.26E-08	N
Galnt10	0.771892996	1.40E-12	2.28E-08	N
Mrto4	1.091502463	1.42E-12	2.33E-08	N
Nutf2	0.824021071	1.52E-12	2.49E-08	N
Cpsf7	0.803574529	1.53E-12	2.50E-08	N
Stk24	0.856571815	1.56E-12	2.55E-08	N
Map3k7	0.77706011	1.57E-12	2.57E-08	N
Eif4a3	1.088959886	1.61E-12	2.64E-08	N
Ap1g1	0.823010819	1.67E-12	2.73E-08	N
Zc3hav1	2.867772183	1.68E-12	2.75E-08	N
Ppdpf	0.908777024	1.82E-12	2.97E-08	N
Cdc6	0.821532305	1.84E-12	3.00E-08	N
Pfdn4	1.087541984	1.87E-12	3.06E-08	N
Cbl	0.81244979	1.89E-12	3.09E-08	N
Slamf1	0.671158283	1.92E-12	3.14E-08	N
Myl7	1.501695752	1.97E-12	3.22E-08	N
Evx1	0.825646343	2.01E-12	3.28E-08	Y
Gm47283	1.195460033	2.01E-12	3.29E-08	N
Ttyh3	0.790051935	2.01E-12	3.29E-08	N
Sec62	1.11887028	2.02E-12	3.30E-08	N
Hp1bp3	0.823716111	2.23E-12	3.65E-08	N
Sufu	0.763109179	2.30E-12	3.76E-08	N
Fasn	0.852577098	2.32E-12	3.80E-08	N
Rcc2	0.923455288	2.32E-12	3.80E-08	N
Npm1	1.045372703	2.33E-12	3.82E-08	N
Nectin3	0.796640803	2.38E-12	3.89E-08	N
Lpar2	0.707109826	2.38E-12	3.89E-08	N
2410015M20Rik	1.095245174	2.58E-12	4.23E-08	N
Cd2bp2	0.883017885	2.59E-12	4.24E-08	N
Apoa1	1.000818995	2.60E-12	4.25E-08	N
Ivd	0.826149266	2.70E-12	4.42E-08	N
Nasp	1.056598566	2.89E-12	4.73E-08	N
Mcm10	0.853081464	3.07E-12	5.03E-08	N
Ccdc71l	0.749452865	3.09E-12	5.05E-08	N
Slc20a1	0.806946378	3.12E-12	5.11E-08	N
Wipi2	0.870525784	3.23E-12	5.29E-08	N
Tmem176a	0.779940717	3.24E-12	5.31E-08	N
Aimp2	1.106343955	3.29E-12	5.39E-08	N
Otud4	0.829265216	3.31E-12	5.41E-08	N
Sesn3	0.792451948	3.37E-12	5.52E-08	N
Rnf146	0.86397563	3.50E-12	5.73E-08	N
Col23a1	0.651295302	3.65E-12	5.97E-08	N
Mcmbp	1.216837716	3.70E-12	6.06E-08	N
Ubl3	0.77825666	3.75E-12	6.14E-08	N
Ywhag	0.900281281	3.97E-12	6.50E-08	N
Zmym2	0.801772275	4.10E-12	6.71E-08	N
Sec24c	0.806788712	4.12E-12	6.75E-08	N
Gsto1	1.138392941	4.43E-12	7.24E-08	N
Cd276	0.77820552	4.44E-12	7.27E-08	N
Fam8a1	0.714193472	4.46E-12	7.30E-08	N
Rpl10-ps3	0.911134821	4.50E-12	7.37E-08	N
Mllt3	0.733804368	4.57E-12	7.47E-08	N
Vps29	1.102651257	4.59E-12	7.51E-08	N
Trim8	0.801222224	4.64E-12	7.60E-08	N
Apc	0.798192832	4.85E-12	7.94E-08	N
Calm2	1.063968347	4.85E-12	7.95E-08	N
Etv5	0.790263906	4.85E-12	7.95E-08	Y
Cenpw	0.898183442	5.27E-12	8.63E-08	N
Dner	0.353656241	5.48E-12	8.97E-08	N
Lrp1	0.785315547	5.51E-12	9.03E-08	N
Clns1a	1.065795035	5.60E-12	9.17E-08	N
Gpx4	0.940394796	5.85E-12	9.58E-08	N
Ccnb1	1.103294007	5.96E-12	9.75E-08	N
Epha4	0.817357848	6.04E-12	9.89E-08	N
Midn	0.874227724	6.18E-12	1.01E-07	N
Rbp1	0.917102787	6.21E-12	1.02E-07	N
Lrp10	0.765080312	6.26E-12	1.02E-07	N
Agps	0.808639388	6.38E-12	1.04E-07	N
Gpd2	0.829391985	6.54E-12	1.07E-07	N
Kdm2b	0.867673985	6.55E-12	1.07E-07	N
Peli2	0.727728	6.58E-12	1.08E-07	N
Scap	0.758181054	6.58E-12	1.08E-07	N
Galk1	1.106292744	6.71E-12	1.10E-07	N
Smco4	0.858710387	6.96E-12	1.14E-07	N
Celf1	0.882788661	6.96E-12	1.14E-07	N
Chst1	0.67785113	7.62E-12	1.25E-07	N
Senp2	0.844603403	7.87E-12	1.29E-07	N
Mycbp2	0.813898707	8.01E-12	1.31E-07	N
Arhgef25	0.796342919	8.24E-12	1.35E-07	N
Dnmt3a	0.846309015	8.30E-12	1.36E-07	N
Nop16	1.120518087	8.68E-12	1.42E-07	N
Atpif1	1.05831868	8.74E-12	1.43E-07	N
Uhmk1	0.725503604	8.71E-12	1.43E-07	N
Zdhhc8	0.657055051	8.90E-12	1.46E-07	N
Samd4b	0.845321483	8.93E-12	1.46E-07	N
Rhou	0.682041153	9.06E-12	1.48E-07	N
Hira	0.818426953	9.08E-12	1.49E-07	N
Zfp275	0.676053561	9.30E-12	1.52E-07	Y
Shf	0.750431308	9.37E-12	1.53E-07	N
Scn2b	0.635175065	9.44E-12	1.54E-07	N
Rprd1a	0.863691319	9.53E-12	1.56E-07	N
Tln2	0.835482151	9.90E-12	1.62E-07	N
Klhl24	0.813344694	1.01E-11	1.65E-07	N
1810022K09Rik	1.140450742	1.02E-11	1.68E-07	N
Tfrc	0.803643973	1.08E-11	1.77E-07	N
Pex6	0.79006283	1.10E-11	1.79E-07	N
Rhob	0.821129478	1.11E-11	1.82E-07	N
Cfl1	1.035727826	1.15E-11	1.88E-07	N
Tmem158	0.687727103	1.27E-11	2.08E-07	N
Cxadr	0.816384925	1.27E-11	2.09E-07	N
Epcam	1.105649196	1.36E-11	2.22E-07	N
Ppm1m	0.840421194	1.38E-11	2.26E-07	N
Hist3h2a	0.781026021	1.41E-11	2.31E-07	N
Peg10	0.762567725	1.42E-11	2.32E-07	N
Enho	0.684656064	1.44E-11	2.36E-07	N
App	0.768379511	1.46E-11	2.39E-07	N
Nrarp	0.748448379	1.46E-11	2.39E-07	N
Ankrd40	0.803231522	1.51E-11	2.47E-07	N
Dgkz	0.786091484	1.60E-11	2.62E-07	N
Nploc4	0.801643129	1.63E-11	2.67E-07	N
Cmtm4	0.776597836	1.65E-11	2.70E-07	N
Fut10	0.798272807	1.65E-11	2.70E-07	N
Mycl	0.77319469	1.70E-11	2.79E-07	Y
Ddx5	1.067200427	1.71E-11	2.80E-07	N
Prex1	0.753836888	1.76E-11	2.88E-07	N
Slc25a10	0.811210174	1.77E-11	2.90E-07	N
Dll1	0.81919457	1.83E-11	3.00E-07	N
Ccnk	0.851339531	1.90E-11	3.11E-07	N
Eloc	1.05877671	1.91E-11	3.13E-07	N
Sympk	0.85088264	1.92E-11	3.15E-07	N
Naa30	0.801740729	2.03E-11	3.32E-07	N
Rbm39	1.058106688	2.05E-11	3.36E-07	N
Spr	1.116496255	2.12E-11	3.47E-07	N
Dck	0.846544858	2.18E-11	3.56E-07	N
Aif1l	0.865755598	2.32E-11	3.81E-07	N
Ndufv3	1.087740334	2.43E-11	3.98E-07	N
Slc2a3	1.125469987	2.56E-11	4.19E-07	N
Arfgef1	0.785012249	2.57E-11	4.21E-07	N
Trim44	0.859917019	2.57E-11	4.21E-07	N
Snx18	0.818979867	2.60E-11	4.25E-07	N
Spred1	0.866406631	2.60E-11	4.26E-07	N
Ppfia1	0.798368908	2.61E-11	4.28E-07	N
0610010K14Rik	1.170355056	2.62E-11	4.29E-07	N
Klhdc10	0.781648709	2.64E-11	4.33E-07	N
Dpysl5	0.80917835	2.66E-11	4.35E-07	N
Kmt2a	0.80149055	2.67E-11	4.38E-07	N
Atxn1l	0.758105337	2.68E-11	4.39E-07	N
Limd2	0.930519142	2.74E-11	4.48E-07	N
Magohb	1.157901142	2.78E-11	4.55E-07	N
Ctdnep1	0.861413183	2.88E-11	4.71E-07	N
Yeats2	0.796201518	2.89E-11	4.73E-07	N
Rmnd5a	0.806313264	2.91E-11	4.77E-07	N
Ndn	0.863575508	2.93E-11	4.80E-07	N
Wac	0.884561929	3.02E-11	4.94E-07	N
Man1a2	0.863714243	3.06E-11	5.02E-07	N
Cachd1	0.848754986	3.10E-11	5.08E-07	N
Armcx2	0.874920034	3.25E-11	5.32E-07	N
Cltc	0.868208125	3.27E-11	5.36E-07	N
Dars	1.117548325	3.28E-11	5.38E-07	N
Slirp	1.088486636	3.33E-11	5.45E-07	N
Ankrd54	0.832091862	3.41E-11	5.59E-07	N
Slc38a4	0.845186674	3.44E-11	5.63E-07	N
Dvl2	0.837813149	3.52E-11	5.76E-07	N
Tsg101	1.104496564	3.64E-11	5.95E-07	N
Dctpp1	1.053263588	3.66E-11	5.98E-07	N
9930021J03Rik	0.735368947	3.67E-11	6.01E-07	N
Cd44	0.642194825	3.76E-11	6.15E-07	N
Tceal5	0.742615855	3.81E-11	6.23E-07	N
Mrpl35	1.092283493	3.85E-11	6.31E-07	N
Lasp1	0.796756632	3.89E-11	6.36E-07	N
Nav1	0.699306315	4.08E-11	6.69E-07	N
Cnksr3	0.757069114	4.16E-11	6.81E-07	N
Rfc4	1.119621422	4.27E-11	6.99E-07	N
Sall2	0.725673225	4.38E-11	7.17E-07	Y
Rnf44	0.854569781	4.43E-11	7.26E-07	N
Morc2a	0.80620177	4.44E-11	7.27E-07	N
Psmd12	1.082752002	4.48E-11	7.34E-07	N
Bpgm	0.871638165	4.54E-11	7.43E-07	N
Arl4d	0.757652474	4.60E-11	7.53E-07	N
Ugcg	0.750333004	4.65E-11	7.61E-07	N
Aco1	0.848730524	4.79E-11	7.84E-07	N
Ppic	1.182284905	5.02E-11	8.21E-07	N
Thap12	0.825284947	5.01E-11	8.21E-07	Y
N4bp1	0.812410288	5.09E-11	8.34E-07	N
Uhrf2	0.878168432	5.09E-11	8.34E-07	N
Pde7a	0.825312014	5.10E-11	8.35E-07	N
Fam109a	0.795030549	5.17E-11	8.46E-07	N
Shb	0.723332344	5.30E-11	8.67E-07	N
Enah	0.879343459	5.44E-11	8.90E-07	N
Pdrg1	0.870135362	5.54E-11	9.07E-07	N
Eif5	1.05053985	5.60E-11	9.17E-07	N
Sgpl1	0.836435322	5.64E-11	9.23E-07	N
Igf2bp1	0.932491345	5.75E-11	9.41E-07	N
Prr12	0.800344418	5.91E-11	9.68E-07	N
Mesp1	1.19697456	5.95E-11	9.73E-07	Y
Ptch1	0.786260092	5.97E-11	9.77E-07	N
Magt1	0.869940889	6.02E-11	9.86E-07	N
Dynlt1f	1.174309467	6.12E-11	1.00E-06	N
Nfkbib	1.183285841	6.18E-11	1.01E-06	N
Tmed2	1.076407085	6.38E-11	1.04E-06	N
Cant1	0.79359372	6.42E-11	1.05E-06	N
Itgb5	0.843782866	6.63E-11	1.09E-06	N
Bmi1	0.737616664	6.65E-11	1.09E-06	N
Flrt3	0.749140136	6.81E-11	1.11E-06	N
Nup43	1.107856986	6.94E-11	1.14E-06	N
Plcg1	0.794879005	7.31E-11	1.20E-06	N
Syngr2	0.898348012	7.38E-11	1.21E-06	N
Mrps10	1.130134034	7.76E-11	1.27E-06	N
H2afy	0.91749619	7.77E-11	1.27E-06	N
Dnajc8	1.067098005	8.08E-11	1.32E-06	N
Polr1d	0.941447344	8.05E-11	1.32E-06	N
Rgs10	0.814695048	8.17E-11	1.34E-06	N
Amotl1	0.818882324	8.21E-11	1.34E-06	N
Sec31a	0.877583106	8.43E-11	1.38E-06	N
Ccdc117	0.832995544	8.48E-11	1.39E-06	N
Mpp6	0.901096007	8.61E-11	1.41E-06	N
Thap4	0.86172891	8.64E-11	1.42E-06	Y
Psme4	0.856145386	8.79E-11	1.44E-06	N
Mob1a	0.798734825	8.85E-11	1.45E-06	N
Lztfl1	0.836422918	8.97E-11	1.47E-06	N
Cox5b	1.058396214	9.09E-11	1.49E-06	N
Mmp2	0.805889783	9.20E-11	1.51E-06	N
Pla2g12a	0.837757155	9.21E-11	1.51E-06	N
Mrpl33	1.095576662	9.35E-11	1.53E-06	N
Prrc2b	0.845350271	9.67E-11	1.58E-06	N
Hoxb9	0.504798533	9.83E-11	1.61E-06	Y
Rpl30	0.941263503	1.03E-10	1.69E-06	N
Pcgf2	0.799079709	1.07E-10	1.75E-06	N
Fbxl19	0.842433227	1.07E-10	1.76E-06	N
Lin28b	0.833161725	1.09E-10	1.78E-06	Y
Arglu1	1.139541463	1.17E-10	1.91E-06	N
S1pr3	0.53868316	1.18E-10	1.92E-06	N
Tmem189	0.831285524	1.21E-10	1.99E-06	N
Amph	0.744428451	1.22E-10	1.99E-06	N
Klhl6	1.463122712	1.24E-10	2.02E-06	N
Bcas2	1.060891949	1.24E-10	2.02E-06	N
Tnks2	0.897307104	1.25E-10	2.05E-06	N
Spata13	0.823843123	1.27E-10	2.07E-06	N
Rcbtb1	0.848784326	1.31E-10	2.14E-06	N
Glod4	1.108358823	1.31E-10	2.15E-06	N
Klk8	0.866571045	1.33E-10	2.18E-06	N
Mrpl23	1.076522926	1.44E-10	2.36E-06	N
Bod1l	0.868567615	1.45E-10	2.38E-06	N
Gabpb2	0.797672505	1.45E-10	2.38E-06	Y
Cand2	0.802743532	1.47E-10	2.41E-06	N
Cenpv	0.629816921	1.49E-10	2.44E-06	N
Unc119b	0.848023183	1.52E-10	2.49E-06	N
Zdhhc21	0.745904393	1.53E-10	2.51E-06	N
Ric1	1.420832873	1.57E-10	2.56E-06	N
Cyr61	0.834172316	1.61E-10	2.63E-06	N
Cdip1	0.87341658	1.64E-10	2.68E-06	Y
Bend3	0.7564168	1.66E-10	2.72E-06	N
Tmbim6	1.076303038	1.68E-10	2.75E-06	N
Poldip3	0.859888905	1.68E-10	2.75E-06	N
Bahcc1	0.740734796	1.68E-10	2.75E-06	N
Extl3	0.775578868	1.70E-10	2.78E-06	N
Ssrp1	0.940038184	1.73E-10	2.83E-06	Y
Dpy19l1	0.787441969	1.74E-10	2.84E-06	N
Frat1	1.530144241	1.75E-10	2.87E-06	N
Zeb2	0.857590726	1.77E-10	2.89E-06	Y
Tax1bp1	1.123415882	1.78E-10	2.91E-06	Y
Espl1	0.788169394	1.80E-10	2.94E-06	N
Fam222a	0.628080654	1.81E-10	2.96E-06	N
Fzd3	0.790769159	1.82E-10	2.97E-06	N
Usmg5	1.074130756	1.82E-10	2.98E-06	N
Abhd2	1.5522025	1.83E-10	2.99E-06	N
Aff4	0.839370613	1.84E-10	3.01E-06	Y
Pdxdc1	0.83402954	1.88E-10	3.08E-06	N
Pin4	1.091096713	1.90E-10	3.11E-06	N
Hdgfl3	0.851468818	1.90E-10	3.11E-06	N
Ncoa3	1.402319492	1.92E-10	3.15E-06	N
Otud5	0.870558801	1.94E-10	3.17E-06	N
Prkd1	0.800729961	1.98E-10	3.23E-06	N
T	0.851157013	1.99E-10	3.26E-06	Y
Map3k10	0.736007134	2.07E-10	3.39E-06	N
Dnajb1	0.887064235	2.08E-10	3.40E-06	N
Ddah2	0.882536377	2.10E-10	3.44E-06	N
Rspo1	0.701171901	2.17E-10	3.55E-06	N
Gpi1	1.097125537	2.18E-10	3.56E-06	N
Ube3b	0.784822391	2.20E-10	3.60E-06	N
Ybx3	0.88482434	2.24E-10	3.67E-06	Y
Efnb2	0.687477794	2.26E-10	3.70E-06	N
Snrpb	0.966281969	2.27E-10	3.71E-06	N
Mib1	0.812206128	2.31E-10	3.79E-06	N
Sbf1	0.720283491	2.35E-10	3.84E-06	N
Mmd	0.840383128	2.39E-10	3.91E-06	N
Bub3	1.06955485	2.45E-10	4.02E-06	N
Nckap1	0.85353136	2.50E-10	4.09E-06	N
Pi4k2a	0.771608454	2.52E-10	4.13E-06	N
Prpf40a	1.081386068	2.55E-10	4.17E-06	N
Ftl1-ps1	0.873211277	2.58E-10	4.23E-06	N
Ephb1	0.592440115	2.61E-10	4.27E-06	N
Tnpo1	0.889198031	2.64E-10	4.31E-06	N
Cdc42	1.060633927	2.83E-10	4.64E-06	N
Cdc42se2	0.875656481	2.85E-10	4.66E-06	N
Setd1a	0.789137709	2.97E-10	4.86E-06	N
Glud1	0.884173668	2.99E-10	4.90E-06	N
Atp13a3	0.798252659	3.00E-10	4.92E-06	N
Exoc1	0.805641523	3.01E-10	4.93E-06	N
Pum2	0.880178032	3.03E-10	4.96E-06	N
Pno1	1.101029404	3.12E-10	5.10E-06	N
Ldb1	0.849185566	3.12E-10	5.10E-06	N
Rasa1	0.850947494	3.16E-10	5.17E-06	N
Atp5j	1.048331592	3.17E-10	5.18E-06	N
Prcd	1.856344417	3.18E-10	5.21E-06	N
Jpt2	0.928420803	3.19E-10	5.22E-06	N
Zkscan3	0.85337862	3.31E-10	5.43E-06	Y
Dmxl1	0.720076176	3.31E-10	5.43E-06	N
Raly	0.951211615	3.32E-10	5.43E-06	N
Foxo1	0.754151308	3.32E-10	5.44E-06	Y
Tor3a	0.810052927	3.36E-10	5.49E-06	N
Rnf10	0.91687426	3.50E-10	5.73E-06	N
Cks1brt	0.695075045	3.53E-10	5.78E-06	N
Pcgf3	0.810215879	3.78E-10	6.19E-06	N
Arhgdia	0.944113009	3.87E-10	6.33E-06	N
Zfp746	0.760493872	3.89E-10	6.37E-06	Y
Csnk1e	0.87924876	4.06E-10	6.64E-06	N
Psmd7	1.060698876	4.10E-10	6.71E-06	N
Cops3	1.094344423	4.16E-10	6.80E-06	N
Lrig1	0.7305149	4.26E-10	6.97E-06	N
Acot2	1.677160593	4.37E-10	7.15E-06	N
Foxo4	0.771036421	4.46E-10	7.30E-06	Y
Uhrf1	0.902558044	4.55E-10	7.45E-06	N
Syt17	0.506995915	4.63E-10	7.58E-06	N
Eif3k	1.050488193	4.68E-10	7.66E-06	N
Pabpn1	0.834022756	4.71E-10	7.71E-06	N
Ndufb6	1.078541068	4.87E-10	7.98E-06	N
Atf5	0.786910326	5.02E-10	8.21E-06	Y
Foxm1	0.794873497	5.03E-10	8.23E-06	Y
Gm49359	0.783310262	5.10E-10	8.34E-06	N
Cic	0.755936329	5.11E-10	8.36E-06	Y
Phpt1	0.886293543	5.18E-10	8.48E-06	N
Tsc22d3	0.88954896	5.32E-10	8.72E-06	Y
Ap2b1	0.854304024	5.41E-10	8.86E-06	N
Apela	0.811544166	5.50E-10	9.00E-06	N
Brwd1	0.852517867	5.59E-10	9.15E-06	N
Slc24a5	1.244038891	5.78E-10	9.46E-06	N
Rc3h2	0.804511689	5.94E-10	9.72E-06	N
Ciapin1	1.084315299	5.95E-10	9.74E-06	N
Ifnar1	0.777317266	5.95E-10	9.75E-06	N
B4galt5	0.784241636	6.00E-10	9.82E-06	N
Actr5	0.773145974	6.21E-10	1.02E-05	N
Ensa	0.813970714	6.39E-10	1.05E-05	N
Paip2b	0.822149698	6.40E-10	1.05E-05	N
Dmtf1	0.828638485	6.63E-10	1.09E-05	Y
Clic4	0.889651773	6.71E-10	1.10E-05	N
Ppp1r11	0.909573502	6.73E-10	1.10E-05	N
Camk2n2	0.693149114	6.86E-10	1.12E-05	N
Kbtbd2	0.784877406	6.90E-10	1.13E-05	N
2810001G20Rik	0.843057524	6.91E-10	1.13E-05	N
Limk2	0.780801875	6.99E-10	1.14E-05	N
Abcc1	0.745092745	7.00E-10	1.15E-05	N
Birc6	1.252730836	7.23E-10	1.18E-05	N
Ipo9	0.854552647	7.20E-10	1.18E-05	N
D17H6S53E	1.546268279	7.24E-10	1.19E-05	N
Pcnp	1.105098972	7.31E-10	1.20E-05	N
2310011J03Rik	0.890127366	7.53E-10	1.23E-05	N
Sfr1	1.064320222	7.57E-10	1.24E-05	N
Kras	0.891535865	7.87E-10	1.29E-05	N
Pbld1	0.727947219	7.90E-10	1.29E-05	N
Gli3	0.794044324	7.92E-10	1.30E-05	Y
Ormdl3	0.842624052	7.92E-10	1.30E-05	N
Slc38a10	0.835357706	8.11E-10	1.33E-05	N
Npepps	0.879758626	8.13E-10	1.33E-05	N
F11r	0.838191268	8.43E-10	1.38E-05	N
Sh3glb1	0.894717738	8.48E-10	1.39E-05	N
Stk40	0.831159232	8.49E-10	1.39E-05	N
Xndc1	0.782347144	8.64E-10	1.41E-05	N
Ndufs5	1.068277163	8.66E-10	1.42E-05	N
Atp11b	0.740777364	9.02E-10	1.48E-05	N
Dennd2a	0.795440331	9.07E-10	1.48E-05	N
Dst	0.822360168	9.11E-10	1.49E-05	N
Rbm10	0.885791279	9.13E-10	1.49E-05	N
Pold1	0.858172614	9.15E-10	1.50E-05	N
Specc1l	0.774223181	9.16E-10	1.50E-05	N
Anapc13	1.088793897	9.20E-10	1.51E-05	N
Kmt2b	0.794756034	9.38E-10	1.54E-05	N
Bcl2l13	0.855844453	9.54E-10	1.56E-05	N
Snrpd3	1.048651028	9.62E-10	1.57E-05	N
Aurka	1.108815901	9.69E-10	1.59E-05	N
Pfn2	0.834591953	9.70E-10	1.59E-05	N
Hipk2	0.802235145	9.74E-10	1.59E-05	N
Clmp	0.701288141	9.82E-10	1.61E-05	N
Abl2	0.769227763	9.97E-10	1.63E-05	N
Sfxn5	1.620261485	1.00E-09	1.64E-05	N
Pacsin2	0.857930034	1.00E-09	1.64E-05	N
Tmem65	0.810879446	1.00E-09	1.64E-05	N
Gclc	0.830909972	1.00E-09	1.64E-05	N
Chkb	0.765386419	1.01E-09	1.65E-05	N
Setd2	0.84462289	1.04E-09	1.70E-05	N
9530068E07Rik	0.858288148	1.05E-09	1.72E-05	N
Utp18	1.159425766	1.07E-09	1.75E-05	N
Sar1b	1.115889587	1.09E-09	1.78E-05	N
Satb1	0.760493872	1.10E-09	1.80E-05	Y
8-Sep	0.827605405	1.11E-09	1.82E-05	N
Kat7	0.871212004	1.12E-09	1.83E-05	N
Usp38	0.786988016	1.12E-09	1.83E-05	N
Zswim8	0.760759038	1.15E-09	1.87E-05	N
Pou5f1	0.918773857	1.16E-09	1.90E-05	Y
Pea15a	0.872411688	1.16E-09	1.90E-05	N
Optc	2.41969836	1.19E-09	1.94E-05	N
Gfm1	0.853421785	1.19E-09	1.94E-05	N
2610037D02Rik	0.750026046	1.22E-09	2.00E-05	N
Tlk2	0.856735165	1.24E-09	2.03E-05	N
Cbx2	0.874894249	1.25E-09	2.04E-05	N
Fras1	0.619259296	1.26E-09	2.06E-05	N
Spats2	0.864083669	1.29E-09	2.11E-05	N
Polr1a	0.864014886	1.29E-09	2.12E-05	N
Cnot9	0.896557737	1.29E-09	2.12E-05	N
Ogdh	0.873133356	1.30E-09	2.13E-05	N
Sptan1	0.843506042	1.30E-09	2.13E-05	N
Cdca7	0.916517731	1.31E-09	2.14E-05	N
Gclm	0.836683056	1.33E-09	2.17E-05	N
Clasp1	0.839604204	1.35E-09	2.21E-05	N
Neurl4	0.738670502	1.35E-09	2.21E-05	N
Epc2	0.82096404	1.36E-09	2.23E-05	N
Pten	0.87943243	1.37E-09	2.23E-05	N
Dlg5	0.758490856	1.37E-09	2.25E-05	N
Rpl27a	0.974903281	1.40E-09	2.30E-05	N
Uggt1	0.808049173	1.42E-09	2.32E-05	N
Rap2a	0.720756007	1.45E-09	2.38E-05	N
Ube2g2	0.884003584	1.48E-09	2.43E-05	N
2610528A11Rik	0.318329332	1.51E-09	2.48E-05	N
Slc12a7	0.753079984	1.53E-09	2.51E-05	N
AI837181	0.822667511	1.54E-09	2.51E-05	N
Nmt1	0.887752748	1.54E-09	2.52E-05	N
Tbrg1	1.109077845	1.55E-09	2.53E-05	N
Atg12	0.869206127	1.55E-09	2.54E-05	N
Cables2	0.750695323	1.60E-09	2.63E-05	N
Nomo1	0.831075657	1.62E-09	2.66E-05	N
Kbtbd8	0.777286549	1.63E-09	2.66E-05	N
Rnpepl1	0.789751941	1.63E-09	2.66E-05	N
Fut8	0.823029469	1.63E-09	2.67E-05	N
Eid1	0.904491244	1.66E-09	2.72E-05	N
Dusp4	0.769032517	1.67E-09	2.74E-05	N
Dot1l	0.82069105	1.69E-09	2.77E-05	N
Nars	1.097270697	1.70E-09	2.79E-05	N
Mogs	0.856208111	1.72E-09	2.81E-05	N
Donson	0.858453412	1.78E-09	2.91E-05	N
Phf14	0.891454869	1.78E-09	2.91E-05	N
Skil	1.41048097	1.78E-09	2.92E-05	N
Rnaset2b	0.78620024	1.83E-09	2.99E-05	N
Phlda2	1.105844852	1.85E-09	3.02E-05	N
Plekho1	0.785114654	1.85E-09	3.03E-05	N
Efna1	0.806374592	1.90E-09	3.11E-05	N
Sik3	0.763177859	1.91E-09	3.12E-05	N
Trmt112	1.069153243	1.91E-09	3.13E-05	N
Rcl1	1.107521749	1.93E-09	3.16E-05	N
Ncoa5	0.853336612	1.95E-09	3.19E-05	N
Scaf1	0.860134577	1.96E-09	3.21E-05	N
Cnbp	1.042283673	1.97E-09	3.22E-05	Y
Ckap2	0.862661611	1.97E-09	3.22E-05	N
Fbrsl1	0.825178763	2.00E-09	3.27E-05	N
Lrp6	0.833150484	2.01E-09	3.28E-05	N
Mgst1	0.867647718	2.05E-09	3.35E-05	N
Rell1	0.811263933	2.05E-09	3.36E-05	N
Snhg6	0.898562074	2.05E-09	3.36E-05	N
G3bp1	1.051188136	2.08E-09	3.41E-05	N
Vcan	0.719143142	2.08E-09	3.41E-05	N
Gm20721	0.539898305	2.08E-09	3.41E-05	N
Stk38	0.873799778	2.10E-09	3.44E-05	N
Eif4g3	0.866130332	2.12E-09	3.48E-05	N
Rab6b	0.70657459	2.13E-09	3.49E-05	N
Reps1	0.795732671	2.15E-09	3.51E-05	N
Med14	0.746693983	2.19E-09	3.58E-05	N
Gna11	0.891341223	2.20E-09	3.60E-05	N
Hif1a	0.88126665	2.25E-09	3.68E-05	Y
Fhl1	0.895827269	2.28E-09	3.73E-05	N
Loxl2	0.696312367	2.29E-09	3.75E-05	N
Ube4b	0.878927004	2.32E-09	3.79E-05	N
Spint1	0.79093848	2.35E-09	3.85E-05	N
Gtf2ird1	0.847460992	2.36E-09	3.86E-05	Y
Lama5	0.6849857	2.37E-09	3.87E-05	N
Foxp1	0.871835526	2.37E-09	3.87E-05	Y
Pdlim4	0.919377784	2.37E-09	3.88E-05	N
Fkbp5	0.818873677	2.37E-09	3.88E-05	N
Hnrnpf	1.051046028	2.41E-09	3.95E-05	N
Gak	0.807998809	2.52E-09	4.13E-05	N
Fam171a2	0.696430089	2.52E-09	4.13E-05	N
Ubr2	0.83302695	2.55E-09	4.18E-05	N
Mocs3	0.751775689	2.56E-09	4.19E-05	N
Nufip2	0.811357815	2.57E-09	4.20E-05	N
Bcl7c	0.908886779	2.58E-09	4.23E-05	N
Celsr1	0.677532236	2.61E-09	4.27E-05	N
Ep400	0.868688994	2.64E-09	4.32E-05	N
Upf1	0.861973503	2.64E-09	4.33E-05	N
Smpd4	0.864441726	2.67E-09	4.37E-05	N
Rpl37a	1.043244181	2.69E-09	4.40E-05	N
Ccnt1	0.874685502	2.71E-09	4.44E-05	N
Zfp251	0.789475044	2.72E-09	4.46E-05	Y
Scd1	0.751668613	2.74E-09	4.48E-05	N
Brip1os	0.781578919	2.76E-09	4.52E-05	N
Supt5	0.904554122	2.81E-09	4.61E-05	N
Gm7324	0.738305616	2.84E-09	4.64E-05	N
Ylpm1	0.875102144	2.86E-09	4.68E-05	N
Cox7b	1.04890805	2.88E-09	4.72E-05	N
Snx10	0.841044625	2.90E-09	4.75E-05	N
Mylip	0.656351425	2.92E-09	4.79E-05	N
Atp2b1	0.888382786	3.02E-09	4.94E-05	N
Gpx7	0.877137917	3.02E-09	4.94E-05	N
Rnf216	0.840056987	3.05E-09	5.00E-05	N
Zic3	0.871721962	3.22E-09	5.27E-05	Y
Gpnmb	0.4755105	3.27E-09	5.36E-05	N
Srebf2	0.848513996	3.27E-09	5.36E-05	Y
Ski	0.808238354	3.28E-09	5.36E-05	N
Mxd4	0.798647902	3.29E-09	5.39E-05	Y
Csnk2a2	0.869389002	3.32E-09	5.43E-05	N
Urm1	0.894329626	3.38E-09	5.54E-05	N
1500009L16Rik	0.884151413	3.40E-09	5.56E-05	N
Clasp2	1.487285391	3.44E-09	5.62E-05	N
Rcan1	0.865675112	3.48E-09	5.69E-05	N
Zc3h4	0.78464454	3.58E-09	5.85E-05	N
Rab11fip4	0.746803216	3.65E-09	5.98E-05	N
Spcs2	1.067681194	3.66E-09	5.99E-05	N
Ipo7	0.888029897	3.66E-09	5.99E-05	N
Larp1	0.885081601	3.72E-09	6.09E-05	N
Sp1	0.789492335	3.74E-09	6.11E-05	Y
Eif3g	1.059656876	3.75E-09	6.14E-05	N
Ppp2r5b	0.732503473	3.75E-09	6.14E-05	N
Col26a1	0.705918926	3.78E-09	6.19E-05	N
Tatdn2	0.789069544	3.81E-09	6.23E-05	N
Smarcc1	1.099959037	3.83E-09	6.26E-05	Y
Tmem176b	0.835953117	3.90E-09	6.38E-05	N
Nop58	1.076549846	3.98E-09	6.51E-05	N
Rap1a	1.102759743	3.98E-09	6.52E-05	N
Chmp3	0.901518169	4.09E-09	6.70E-05	N
Pcdh1	0.630437471	4.12E-09	6.74E-05	N
Purb	0.877636674	4.12E-09	6.75E-05	Y
Plekha5	0.847637311	4.17E-09	6.82E-05	N
Lpgat1	0.830116137	4.19E-09	6.85E-05	N
Mapk8ip1	0.777955727	4.21E-09	6.89E-05	N
Ing1	0.897674763	4.25E-09	6.95E-05	N
Map2k3	0.865983346	4.26E-09	6.97E-05	N
Tmem259	0.759234397	4.27E-09	6.99E-05	N
Usp19	0.879110066	4.30E-09	7.04E-05	N
Mrps21	1.072720275	4.32E-09	7.07E-05	N
Tspan31	1.094486666	4.36E-09	7.14E-05	N
Ndufa6	1.073934167	4.37E-09	7.15E-05	N
Fth1	0.933785427	4.37E-09	7.16E-05	N
Nsmce2	1.109889378	4.40E-09	7.20E-05	N
Ammecr1l	0.850737841	4.40E-09	7.21E-05	N
Drosha	0.866681255	4.60E-09	7.53E-05	N
Cdc123	1.092230659	4.72E-09	7.73E-05	N
Ccdc50	0.876505153	4.79E-09	7.85E-05	N
Ppib	0.941771174	4.89E-09	8.01E-05	N
N4bp2	0.835789578	5.00E-09	8.18E-05	N
Gtf3c2	0.884305709	5.02E-09	8.22E-05	N
Cdkn1b	1.515261344	5.12E-09	8.39E-05	N
Bnip3	1.196772372	5.16E-09	8.44E-05	N
Mex3a	0.871450923	5.18E-09	8.48E-05	N
Meg3	0.892191474	5.18E-09	8.48E-05	N
Lsm4	0.945685723	5.19E-09	8.50E-05	N
Smg5	0.84054262	5.49E-09	8.99E-05	N
Sh3bgrl	0.900479658	5.62E-09	9.21E-05	N
Asap2	0.823892044	5.63E-09	9.22E-05	N
Ccne1	1.084513876	5.88E-09	9.63E-05	N
Mirg	0.720350501	5.94E-09	9.73E-05	N
Cs	0.898415779	5.95E-09	9.74E-05	N
C2cd3	0.774103345	6.03E-09	9.87E-05	N
Hoxb3	0.592457641	6.05E-09	9.91E-05	Y
Dnal4	0.863222188	6.13E-09	0.000100268	N
Ube2s	0.954780634	6.13E-09	0.000100393	N
Larp4	0.887966304	6.13E-09	0.000100423	N
Cnn2	1.15405794	6.26E-09	0.00010252	N
Ubqln1	0.892090222	6.37E-09	0.000104308	N
Atat1	0.864781461	6.38E-09	0.00010452	N
Romo1	1.076719811	6.43E-09	0.000105186	N
Trmt1	0.900494589	6.47E-09	0.000105837	N
9-Mar	0.567879704	6.50E-09	0.000106354	N
Rps29	1.042016311	6.56E-09	0.000107376	N
Mis12	0.86044922	6.66E-09	0.000109086	N
Eif5b	1.067968471	6.87E-09	0.000112526	N
Srf	0.842857654	6.93E-09	0.000113459	Y
Nup188	0.819980356	6.95E-09	0.000113726	N
Macrod2	0.844664583	7.01E-09	0.000114768	N
Tmpo	0.939047749	7.03E-09	0.000115048	N
Glg1	0.866611034	7.07E-09	0.000115689	N
Cnot3	0.891580483	7.16E-09	0.000117134	N
Sh2b1	0.835134938	7.26E-09	0.000118918	N
Enkd1	0.882928293	7.34E-09	0.000120196	N
Cacng7	0.704420918	7.44E-09	0.000121852	N
4930503L19Rik	0.870319117	7.45E-09	0.000122003	N
Bnip3l	1.060006371	7.54E-09	0.000123429	N
Zfp979	1.342546022	7.63E-09	0.000124856	Y
Hipk1	0.794263847	7.64E-09	0.000125109	N
Xpo6	0.869425919	7.67E-09	0.000125545	N
Sft2d3	0.774166901	7.71E-09	0.000126284	N
Eml1	0.738044799	7.75E-09	0.000126929	N
Retreg2	0.830493937	7.79E-09	0.000127603	N
Fam160a2	0.802057426	7.86E-09	0.000128729	N
Apln	0.771396388	7.89E-09	0.00012916	N
Fam19a5	0.808067549	7.91E-09	0.000129458	N
Cdh2	0.897036491	8.08E-09	0.000132233	N
Tnrc6b	0.828138636	8.15E-09	0.000133431	N
Dhx30	0.885550199	8.20E-09	0.000134255	N
Rab5b	0.81829594	8.26E-09	0.000135135	N
Gldc	0.833708507	8.30E-09	0.00013581	N
Dap	0.87281118	8.41E-09	0.000137741	N
Adrb1	0.565963066	8.48E-09	0.000138744	N
Atp13a1	0.841949565	8.49E-09	0.000138948	N
Aldh3a2	0.741929628	8.54E-09	0.00013978	N
Smad5	0.822115212	8.66E-09	0.000141822	Y
Tm9sf4	0.850224102	8.68E-09	0.000142154	N
Med9	0.90971137	8.77E-09	0.000143611	N
Psmb5	1.049941939	8.81E-09	0.000144243	N
Mmgt1	0.760682277	8.88E-09	0.000145447	N
Casp2	0.766969092	9.02E-09	0.000147585	N
Rybp	0.805396353	9.04E-09	0.000148018	N
Kitl	0.750773084	9.05E-09	0.000148173	N
Rgma	0.845227611	9.24E-09	0.000151287	N
Anapc2	0.862941772	9.25E-09	0.000151404	N
Tgfb2	0.610399116	9.43E-09	0.000154307	N
Susd4	0.683436695	9.74E-09	0.0001594	N
Pknox2	0.805932638	9.90E-09	0.000161986	Y
Fyn	0.76838812	9.94E-09	0.000162745	N
Ubp1	0.869138231	1.01E-08	0.000165751	Y
Zkscan17	0.837917768	1.03E-08	0.000167797	Y
5430416N02Rik	0.835182229	1.03E-08	0.000168009	N
Lingo1	0.679348834	1.05E-08	0.000171393	N
Rpl28	0.972845568	1.05E-08	0.000171779	N
Raph1	0.876020285	1.05E-08	0.000172499	N
Phlda3	0.841660564	1.07E-08	0.000175235	N
Rfx7	0.823961423	1.07E-08	0.000175654	Y
Antxr1	0.712569655	1.08E-08	0.000177223	N
Rpl36a	1.036533741	1.09E-08	0.000178005	N
Hdac1	1.084392949	1.12E-08	0.000182661	N
Naaa	0.717588332	1.12E-08	0.0001827	N
Lrig3	0.787074911	1.13E-08	0.000184181	N
Ttc26	0.654479555	1.14E-08	0.000186815	N
Lig3	0.850036949	1.14E-08	0.000187071	N
Abi2	0.89369053	1.15E-08	0.000187799	N
Ppp1ca	1.037023713	1.15E-08	0.000188783	N
Evx1os	0.826048084	1.16E-08	0.000190356	N
Gm12184	0.609155863	1.16E-08	0.000190597	N
Ythdf3	0.859621185	1.19E-08	0.000193994	N
Ubfd1	0.906950414	1.20E-08	0.000196773	N
Crkl	0.830758059	1.22E-08	0.000200096	N
Lcmt1	0.903816535	1.22E-08	0.000200112	N
Ncbp3	0.872671132	1.23E-08	0.000200956	N
H2afx	0.932000591	1.24E-08	0.000203017	N
Aldh4a1	0.733370634	1.24E-08	0.000203112	N
Dnajc25	0.824210284	1.25E-08	0.000205097	N
Orai1	0.838894228	1.26E-08	0.000206128	N
Arl5b	0.803240895	1.26E-08	0.000206534	N
Hist1h4i	0.878364299	1.30E-08	0.000212213	N
Dync1h1	0.851763224	1.31E-08	0.000213694	N
Tjp2	0.838550055	1.37E-08	0.000224638	N
Snhg20	0.790137995	1.37E-08	0.000224813	N
Bbx	0.876262599	1.38E-08	0.000225276	Y
Llgl2	0.681942321	1.39E-08	0.000227106	N
Cdh24	0.694624938	1.41E-08	0.000231545	N
Hs2st1	0.850535136	1.47E-08	0.000240737	N
Rab1b	0.898364453	1.50E-08	0.000245388	N
Rps6ka6	0.898074525	1.51E-08	0.000247497	N
Tspan5	0.850213462	1.52E-08	0.00024814	N
Glo1	1.075453532	1.53E-08	0.000249941	N
Nkd1	0.879430204	1.53E-08	0.000250571	N
Tanc2	0.661877479	1.55E-08	0.000253537	N
Ghitm	1.078182952	1.56E-08	0.000254865	N
Ikbkap	0.889904352	1.58E-08	0.000259121	N
Slc25a5	1.04088826	1.58E-08	0.000259233	N
Ndufs7	1.077310683	1.60E-08	0.000261364	N
Hmgb2	1.026627861	1.69E-08	0.00027682	Y
Rims4	0.564090049	1.70E-08	0.000277739	N
Higd1a	1.060512106	1.70E-08	0.0002786	N
Capn10	0.847552256	1.70E-08	0.000278675	N
Timm10b	0.904506089	1.72E-08	0.000281025	N
Lpcat1	0.876578766	1.72E-08	0.000281133	N
Med13	0.804008691	1.74E-08	0.000285207	N
Krt18	1.170868569	1.75E-08	0.000286521	N
Usp7	0.872738316	1.75E-08	0.000286699	N
Smad4	0.867729027	1.75E-08	0.000287158	Y
Marf1	1.293728266	1.76E-08	0.000288079	N
Rbm14	0.900968957	1.76E-08	0.000288591	N
Taok1	0.858641936	1.77E-08	0.000289509	N
Kctd2	0.779976646	1.77E-08	0.00028988	N
Yme1l1	1.207045019	1.77E-08	0.000290221	N
Cct7	1.051322064	1.78E-08	0.000292004	N
Gpc3	1.08899741	1.78E-08	0.000292181	N
Zfp644	0.898732151	1.80E-08	0.000294403	Y
Tug1	0.868427832	1.81E-08	0.000296646	N
Nrp2	0.826868056	1.83E-08	0.000299132	N
Ei24	0.901606004	1.86E-08	0.000303975	N
Zmynd11	0.880404068	1.86E-08	0.000304886	N
Mthfsd	0.857978179	1.87E-08	0.000306092	N
Setd1b	0.826901083	1.89E-08	0.00030913	N
Crebbp	0.89183139	1.89E-08	0.000309551	N
Gm49207	0.737791254	1.90E-08	0.000310264	N
Fam43a	0.678607934	1.91E-08	0.000312075	N
Itga6	0.70523891	1.94E-08	0.000318227	N
P4ha2	0.780769372	1.95E-08	0.000319728	N
Socs5	0.61248289	1.97E-08	0.000322683	N
Taf7	1.116322521	1.98E-08	0.000323928	N
Qars	0.911908686	1.98E-08	0.000323999	N
Sulf2	0.798741249	1.99E-08	0.000325037	N
Eef1akmt1	1.089242602	1.99E-08	0.000325183	N
Tvp23b	0.861415817	2.00E-08	0.000327785	N
2810403A07Rik	0.851848631	2.02E-08	0.000330219	N
Mapk6	0.858235893	2.04E-08	0.000333855	N
Nectin1	0.801449828	2.06E-08	0.000337669	N
Polg	0.878782387	2.07E-08	0.000339003	N
Elmo2	0.772753113	2.10E-08	0.000343243	N
Stoml2	1.063515144	2.13E-08	0.000348024	N
Ankle2	0.843470173	2.14E-08	0.000349543	N
Litaf	0.894563062	2.16E-08	0.000353559	Y
Frem2	0.652450139	2.16E-08	0.000353972	N
Haus8	0.893577766	2.18E-08	0.000357459	N
Prex2	0.655341494	2.23E-08	0.000364669	N
Trabd	0.885127103	2.25E-08	0.000369126	N
Rasl11b	0.756757219	2.26E-08	0.000370725	N
Ccdc97	0.799592429	2.27E-08	0.000371952	N
Gabrb3	0.696372923	2.28E-08	0.000372792	N
Myl6	1.044618008	2.29E-08	0.000374667	N
Mfsd1	0.878873365	2.30E-08	0.000377214	N
Sec61g	1.039380383	2.32E-08	0.000379638	N
Xpc	0.774888078	2.32E-08	0.000380024	N
Fndc4	0.85386067	2.32E-08	0.000380107	N
Nelfe	0.901446628	2.34E-08	0.000383872	N
Gng12	0.853418197	2.39E-08	0.000391582	N
Zfp768	0.817008764	2.40E-08	0.000392499	Y
Emsy	0.860171529	2.41E-08	0.000394408	N
Notch1	0.806445435	2.43E-08	0.000397122	N
Mut	0.819866041	2.46E-08	0.000402699	N
Socs7	0.772671974	2.47E-08	0.000404707	N
Sp5	0.882345804	2.47E-08	0.000405042	Y
Uqcr11	1.063068854	2.48E-08	0.000405789	N
Crip2	1.187742216	2.48E-08	0.000406402	N
Fxyd6	0.882984028	2.50E-08	0.000408764	N
Dennd5b	0.862146013	2.53E-08	0.000413821	N
Eno1b	1.285019254	2.53E-08	0.000414543	N
Cand1	0.903332138	2.56E-08	0.000419204	N
Col4a1	0.848402225	2.56E-08	0.000419829	N
Acer2	1.111491044	2.63E-08	0.00043045	N
Borcs8	0.881508023	2.63E-08	0.000430574	N
Man1b1	0.827161586	2.64E-08	0.000431837	N
Tulp3	0.856054331	2.64E-08	0.000432152	Y
Zmiz1	0.834458973	2.69E-08	0.000440966	Y
A930024E05Rik	0.791350883	2.70E-08	0.000442747	N
Epb41	0.834675051	2.71E-08	0.00044369	N
Otud7b	0.840179939	2.75E-08	0.000449846	N
Prkar2b	0.829420809	2.75E-08	0.000450736	N
Ube2e2	0.840884937	2.75E-08	0.00045075	N
9430015G10Rik	0.786703937	2.79E-08	0.000456835	N
Emc4	1.111954021	2.84E-08	0.000464211	N
Ssbp2	0.841445685	2.91E-08	0.000475986	N
Gm45716	0.875146861	2.94E-08	0.000480631	N
Hjurp	0.884652662	2.98E-08	0.000487268	N
Timmdc1	1.400880142	3.00E-08	0.000490521	N
C1galt1	0.680507585	3.01E-08	0.000491995	N
Ttll12	0.903777992	3.01E-08	0.000492961	N
Ptbp3	0.859837666	3.18E-08	0.000520786	N
Gnai1	0.792823697	3.18E-08	0.000520929	N
Elob	1.043976171	3.24E-08	0.000530843	N
mt-Atp8	0.846482763	3.27E-08	0.000535551	N
Rabggtb	0.90277126	3.30E-08	0.000540412	N
Epb41l2	0.881935594	3.31E-08	0.000541366	N
Slc25a1	0.871351388	3.33E-08	0.000545655	N
Ncam1	0.855738505	3.38E-08	0.000552824	N
Rufy3	0.760443274	3.40E-08	0.000556652	N
Eif4b	0.938464281	3.41E-08	0.000558248	N
Tmem80	0.832787734	3.42E-08	0.000559719	N
Ckap2l	0.880614461	3.43E-08	0.000561901	N
Hdac6	0.77593577	3.44E-08	0.000562731	N
Ldlrad3	0.822152706	3.50E-08	0.000573356	N
Arhgap35	0.876611012	3.52E-08	0.000576679	N
Igf2bp3	0.914748041	3.52E-08	0.000576955	N
B3galnt2	0.829062992	3.54E-08	0.000578966	N
Dock11	0.875606012	3.54E-08	0.000579583	N
Snx1	0.893159089	3.56E-08	0.000583214	N
Ywhah	1.056508263	3.61E-08	0.000591408	N
Atf6b	0.865948704	3.64E-08	0.000595706	Y
Cdv3	0.973588876	3.67E-08	0.000600739	N
Arid3a	0.881053987	3.72E-08	0.000609563	Y
Fbxo38	0.815093432	3.74E-08	0.000612473	N
Tex30	1.151086888	3.77E-08	0.000617714	N
Ncl	1.090203227	3.81E-08	0.000624376	N
Trip12	0.894662548	3.88E-08	0.000634982	N
Ephb3	0.71136292	3.90E-08	0.000638654	N
Rbm25	1.066376638	3.95E-08	0.000647024	N
Cox7c	1.040733132	4.00E-08	0.00065471	N
Pygo2	0.842688204	4.07E-08	0.000666088	N
Cks2	1.056750167	4.08E-08	0.000667952	N
Ipo11	0.868318726	4.11E-08	0.000672781	N
B4galt6	0.814796738	4.16E-08	0.000680598	N
Zmat3	0.791736993	4.16E-08	0.000681062	Y
Mosmo	0.803945244	4.28E-08	0.000700736	N
Vti1b	0.910738167	4.31E-08	0.000704951	N
Zfp148	0.834176261	4.31E-08	0.000705182	Y
Zfp568	0.831804602	4.32E-08	0.000706424	Y
Ercc8	0.849408571	4.37E-08	0.000715253	N
Patz1	0.875044923	4.43E-08	0.000725253	Y
Cacul1	0.871149457	4.47E-08	0.000731415	N
Zfp449	0.738139172	4.50E-08	0.000736007	Y
Prr13	0.873924306	4.50E-08	0.000737112	N
Mpdz	0.832806857	4.51E-08	0.000738474	N
Pum3	1.109761604	4.57E-08	0.000747862	N
Tcf12	0.889949654	4.58E-08	0.000749804	Y
Hoxb7	0.571277605	4.66E-08	0.000762528	Y
Timm8a1	1.062098232	4.72E-08	0.000773296	N
Trp53	1.067632838	4.73E-08	0.000774906	Y
Hnrnpul2	0.899668638	4.76E-08	0.000779076	N
Rpl21	0.978683006	4.78E-08	0.000782405	N
Fignl2	0.840588958	4.88E-08	0.000798577	N
Sall3	0.903860326	4.89E-08	0.000800263	Y
Brd3	0.930867405	4.94E-08	0.000809085	N
Dqx1	0.65089511	4.95E-08	0.000810911	N
Rrs1	1.071468594	4.96E-08	0.000812318	N
Ralgps2	0.891977156	4.97E-08	0.000813693	N
Bmt2	0.777944819	5.04E-08	0.000825313	N
Vezf1	0.884465817	5.08E-08	0.000830926	Y
Khdrbs3	0.800113311	5.12E-08	0.000838786	N
Synj2bp	0.890488765	5.13E-08	0.000840333	N
Pdcd10	1.127700154	5.15E-08	0.000843067	N
Tpm1	1.06557568	5.20E-08	0.000850563	N
Emilin1	0.682770926	5.30E-08	0.000868096	N
Pdgfra	0.838879897	5.34E-08	0.000873642	N
Wdr86	0.84411299	5.35E-08	0.000875314	N
Efemp2	0.879347288	5.40E-08	0.000883707	N
Wdr74	0.877410144	5.40E-08	0.000884776	N
Sphk2	0.848303313	5.46E-08	0.000893277	N
Abl1	0.82300984	5.49E-08	0.000898793	N
Crtc2	0.719471381	5.80E-08	0.000948692	N
Psmc4	1.06024273	5.89E-08	0.000963583	N
Lhpp	0.891680109	5.89E-08	0.00096465	N
Hba-a2	1.662613364	5.91E-08	0.000967255	N
Calm1	1.042173019	5.98E-08	0.000979322	N
Gapvd1	0.88832651	6.10E-08	0.000998708	N
Tmem63b	0.823326699	6.25E-08	0.001023298	N
Rock2	0.868851823	6.30E-08	0.001031277	N
Ccnd1	1.075742899	6.48E-08	0.001060339	N
Mcc	0.770374841	6.52E-08	0.001066807	N
Zfp358	0.859543794	6.53E-08	0.001068543	Y
Zfp961	0.8100412	6.63E-08	0.001086133	Y
Fgf17	0.816331173	6.68E-08	0.001093136	N
Rap2c	0.857174086	6.78E-08	0.001109966	N
Ube2e3	0.942628352	6.81E-08	0.001115044	N
Mphosph6	1.118785303	6.84E-08	0.001119939	N
Ap3d1	0.875678776	6.87E-08	0.001124284	N
Brd8	0.907747881	6.97E-08	0.001140321	N
Sike1	0.885414134	6.99E-08	0.001144991	N
Atp5f1	1.047501896	7.01E-08	0.001147286	N
Nkx6-1	0.535162355	7.07E-08	0.001157103	Y
Efcab14	0.864619118	7.10E-08	0.001161818	N
Fam174b	0.618171114	7.26E-08	0.001189217	N
Rps13	1.022960254	7.28E-08	0.001191767	N
Spast	0.849878862	7.30E-08	0.001194492	N
Samm50	1.081664424	7.38E-08	0.001208544	N
Ndst2	0.732214947	7.47E-08	0.001223308	N
Tomm22	0.952455673	7.73E-08	0.001264813	N
Ppp1r12c	0.782285262	7.73E-08	0.001266155	N
Mga	0.892190649	7.97E-08	0.001304228	Y
Msi2	0.84705964	7.98E-08	0.001305617	N
Brd1	0.816212383	7.98E-08	0.001306887	N
Peak1	0.782975758	8.05E-08	0.00131795	N
Ctdsp1	0.882672676	8.07E-08	0.001321343	N
Gm7932	0.750204762	8.09E-08	0.001323565	N
Dcaf7	0.853812703	8.09E-08	0.001325008	N
Tmem201	0.826997389	8.29E-08	0.001356288	N
Prelid1	0.949701121	8.31E-08	0.001360238	N
Aig1	0.849475609	8.43E-08	0.00138043	N
Ddb1	0.931774859	8.44E-08	0.001381766	N
Icmt	0.785663882	8.47E-08	0.001386953	N
Atf2	0.876708111	8.62E-08	0.001410719	Y
Usp9x	0.875504522	8.79E-08	0.00143865	N
Kdm5a	0.859566598	8.85E-08	0.001449148	N
Zfp934	0.82328907	8.91E-08	0.001458133	Y
Olfm1	0.814784685	8.92E-08	0.001460866	N
Trim35	0.91039282	8.99E-08	0.001471328	N
Zfp740	0.82572958	9.15E-08	0.001498209	Y
Hmga2	0.936704078	9.20E-08	0.001505246	Y
Atn1	0.790678248	9.45E-08	0.001546621	N
Foxc1	0.838871397	9.47E-08	0.001550094	Y
Cst3	1.078290566	9.59E-08	0.00156991	N
Serinc5	0.62638321	9.59E-08	0.00156998	N
Pimreg	0.893738387	9.64E-08	0.001578156	N
Ankrd13c	0.852289423	9.77E-08	0.001599059	N
Cope	1.081756592	9.85E-08	0.001612004	N
Dhx15	0.914539831	9.85E-08	0.001612323	N
Rab2a	1.081725175	9.90E-08	0.001620268	N
Ttc13	0.843388774	9.99E-08	0.001635515	N
Aebp2	0.821346437	1.00E-07	0.001639436	Y
Tbca	1.039709401	1.00E-07	0.001643829	N
Palld	0.826118439	1.02E-07	0.001662995	N
G0s2	0.74478371	1.03E-07	0.001685317	N
Emc8	1.077203096	1.04E-07	0.001702647	N
Sdhaf1	0.886406088	1.05E-07	0.00171707	N
Ints2	0.839368975	1.05E-07	0.001717634	N
Ppp4r1	0.857910048	1.05E-07	0.00172017	N
Ankrd13a	0.847547822	1.05E-07	0.001722427	N
Wwp1	0.819926002	1.05E-07	0.001724065	N
Prpf3	0.881849651	1.06E-07	0.001738427	N
Ppp1r15b	0.853346276	1.06E-07	0.001740356	N
Rps27	1.043808744	1.07E-07	0.001757404	N
Plagl2	0.796255524	1.08E-07	0.001774766	Y
Wnt5a	0.822773601	1.09E-07	0.001778377	N
Mmp15	0.744858624	1.09E-07	0.001785107	N
Sqstm1	0.869692471	1.11E-07	0.001809999	N
Snrpd1	1.03545657	1.11E-07	0.001813236	N
Agl	0.687657416	1.11E-07	0.001822535	N
Nrip1	0.853726089	1.12E-07	0.001828228	N
BC037039	0.392831941	1.12E-07	0.001833593	N
Tmed10	1.063743554	1.13E-07	0.001848345	N
Ppp1r1a	0.750855845	1.13E-07	0.001848712	N
Aggf1	0.89774749	1.14E-07	0.001861111	N
Comt	0.865141215	1.15E-07	0.001878072	N
Grik5	0.648988646	1.17E-07	0.001916964	N
Phf6	0.878458412	1.19E-07	0.001944291	N
Wdr43	1.087253038	1.19E-07	0.001947864	N
Pds5a	0.890116978	1.24E-07	0.00203387	N
Gm9493	0.917015357	1.25E-07	0.002052656	N
1700008J07Rik	0.801326509	1.26E-07	0.002059045	N
Lrrc14	0.852663966	1.26E-07	0.002060164	N
Ino80d	0.778212908	1.27E-07	0.002080972	N
Nucks1	1.04999737	1.28E-07	0.00208735	N
Anapc1	0.870794004	1.28E-07	0.002102982	N
Bcl2l11	0.804983746	1.29E-07	0.00211011	N
Nrxn2	0.759768373	1.30E-07	0.002134931	N
Chtop	0.942792278	1.31E-07	0.002140135	N
Eef2	0.957078644	1.31E-07	0.002141427	N
Xpo4	0.887696853	1.32E-07	0.002162442	N
Fgfr1op	0.894596255	1.33E-07	0.002174766	N
Ndufs8	1.079887521	1.33E-07	0.002182999	N
Apex1	1.05064699	1.34E-07	0.002189281	N
Cldn6	1.537836219	1.34E-07	0.002190661	N
Map3k11	0.838632613	1.35E-07	0.002210016	N
Map4	0.838111404	1.36E-07	0.002228431	N
Gnai2	0.94360092	1.36E-07	0.002231485	N
Iars	0.903114988	1.37E-07	0.002235321	N
Rnf7	0.95079107	1.37E-07	0.0022404	N
Man2a2	0.651779823	1.37E-07	0.002248241	N
Ctnnd1	0.849244954	1.38E-07	0.002253866	N
Uqcrc2	1.072053313	1.38E-07	0.00226693	N
Mia3	0.865315549	1.44E-07	0.002357158	N
Cherp	0.898955038	1.45E-07	0.002367183	N
Mfge8	0.871160821	1.46E-07	0.002387203	N
Kpna2	1.25004341	1.46E-07	0.002391319	N
Mllt1	0.754818545	1.47E-07	0.002407238	N
Anapc15	0.914262266	1.47E-07	0.002409384	N
Tab2	0.856480226	1.47E-07	0.002412861	N
Ripply2	1.116772763	1.47E-07	0.002413311	N
Otx2	1.294677025	1.47E-07	0.002414266	Y
Col1a2	0.725617193	1.52E-07	0.002491099	N
Fbln1	0.907159148	1.52E-07	0.002496065	N
Ube2k	1.052482764	1.54E-07	0.002517845	N
Gxylt1	0.840053326	1.55E-07	0.002529653	N
Dpy30	1.040791182	1.55E-07	0.002545509	N
Dok4	0.78256101	1.56E-07	0.002556518	N
1700025G04Rik	0.865342798	1.61E-07	0.002634837	N
Thra	0.770412089	1.63E-07	0.002670193	Y
Tead1	0.856829089	1.63E-07	0.002670701	Y
Ahctf1	0.884945377	1.65E-07	0.002697181	Y
Tnrc6c	0.897062676	1.67E-07	0.002735164	N
Epop	0.898730501	1.67E-07	0.002736569	N
Gatad2a	0.911108222	1.69E-07	0.002761172	Y
Puf60	1.073654952	1.69E-07	0.002762717	N
Abr	0.793029364	1.70E-07	0.002775456	N
Limd1	0.868455569	1.71E-07	0.002796549	N
Mon2	0.808024739	1.71E-07	0.002798894	N
Psrc1	0.887710067	1.72E-07	0.002821066	N
Ap1ar	0.913603304	1.73E-07	0.002831911	N
Faf1	0.920247741	1.73E-07	0.002838913	N
Cpsf1	0.842098089	1.74E-07	0.002849947	N
Lad1	0.826156885	1.75E-07	0.002858402	N
Cct4	1.050493103	1.75E-07	0.002860443	N
Apba3	0.833873025	1.77E-07	0.002894544	N
BC005537	0.889391139	1.77E-07	0.002900451	N
Kansl3	0.848770134	1.78E-07	0.002907501	N
Dennd2c	0.620525675	1.79E-07	0.002923544	N
Mzt2	0.900874917	1.79E-07	0.00292897	N
Fam91a1	0.814408233	1.81E-07	0.002963533	N
Rac3	0.838421022	1.82E-07	0.002986967	N
Erf	0.885681335	1.83E-07	0.002988624	Y
Mdm1	0.808836462	1.83E-07	0.002990175	N
Mrpl4	1.080690121	1.83E-07	0.003000841	N
Rims2	0.675994553	1.85E-07	0.003025707	N
Gart	1.083679976	1.86E-07	0.003052915	N
Pak1	0.878991697	1.87E-07	0.003066541	N
Kmt5c	0.886577136	1.88E-07	0.003081187	N
Trim59	0.908746337	1.93E-07	0.003156154	N
Zscan26	1.296739551	1.93E-07	0.003165277	Y
Sec16a	0.774656569	1.93E-07	0.003165672	N
Etnk1	0.802115898	1.95E-07	0.003189078	N
Mrpl3	0.921332119	1.96E-07	0.003209198	N
Psme2	1.117008602	1.97E-07	0.003225264	N
Dirc2	0.792953977	1.99E-07	0.00326219	N
Xxylt1	0.842942553	2.00E-07	0.003267236	N
Sp6	0.727237952	2.00E-07	0.003277239	Y
Arl6ip1	1.059705983	2.00E-07	0.003280459	N
Zik1	0.781174488	2.02E-07	0.003312829	Y
Cdc42se1	0.909572519	2.03E-07	0.003321214	N
Fgd1	0.820582277	2.04E-07	0.003333003	N
Uqcrc1	1.064929265	2.05E-07	0.003360636	N
Bag1	0.942075438	2.06E-07	0.003369538	N
Wdr83	0.894355368	2.07E-07	0.003388752	N
D230025D16Rik	0.821007469	2.10E-07	0.003444011	N
R3hdm4	0.905306918	2.14E-07	0.003495393	N
Lrp5	0.722978318	2.17E-07	0.003551915	N
Zfp704	0.821536859	2.17E-07	0.003560399	N
Exosc7	1.074978295	2.21E-07	0.003617264	N
Sfswap	0.871632131	2.22E-07	0.003640702	N
Xpo7	0.884424475	2.23E-07	0.003642692	N
Hip1	0.864831759	2.26E-07	0.003699286	N
Tmem2	0.816997856	2.28E-07	0.003729217	N
Sh3d19	0.759611044	2.31E-07	0.003787786	N
Arhgap19	0.828760878	2.32E-07	0.003797805	N
Tti1	0.850908144	2.39E-07	0.003917588	N
Vdac3	1.054020739	2.39E-07	0.003917589	N
Prep	0.887878423	2.44E-07	0.003987038	N
Raf1	0.905386469	2.46E-07	0.004034681	N
Zfp629	0.753984295	2.49E-07	0.004084261	Y
Exosc4	1.079784457	2.52E-07	0.004130729	N
Rnf4	0.910572702	2.53E-07	0.00413689	N
Akt2	0.854835042	2.53E-07	0.004142908	N
Gnaq	0.817971729	2.54E-07	0.004161165	N
Zdhhc7	0.854480734	2.54E-07	0.004165033	N
Cdc37l1	0.90076832	2.55E-07	0.004166856	N
Speg	0.861110342	2.58E-07	0.004225126	N
Nfya	0.812585598	2.58E-07	0.004226112	Y
Cntfr	0.830446559	2.58E-07	0.004226798	N
Sdk2	0.617713994	2.58E-07	0.004228038	N
Rab22a	0.861686239	2.60E-07	0.004256859	N
Prr7	0.741447403	2.61E-07	0.004272737	N
Rragc	0.832298849	2.69E-07	0.004409494	N
Lamc1	0.794203707	2.70E-07	0.004419732	N
Dhcr24	0.895514111	2.71E-07	0.004435017	N
Dnajc10	0.907648966	2.71E-07	0.004439019	N
Taz	0.864153412	2.73E-07	0.004467906	N
Ipmk	0.842564668	2.79E-07	0.004575383	N
Slitrk2	3.029709459	2.80E-07	0.004578291	N
Hoxd1	0.812493453	2.82E-07	0.004609013	Y
Gga3	0.833513088	2.86E-07	0.00468506	N
Hba-a1	1.593291286	2.86E-07	0.004688079	N
Aldh2	0.8926132	2.87E-07	0.004692617	N
Dnajb2	0.764698815	2.88E-07	0.004708667	N
Arhgef7	0.795544038	2.89E-07	0.004737177	N
Stk16	0.922274309	2.91E-07	0.004765855	N
Mpped2	0.837254001	2.93E-07	0.004800189	N
Gli1	0.676743281	2.95E-07	0.004833895	Y
Pard6g	0.859088924	2.96E-07	0.004841769	N
Capza2	1.078742194	2.98E-07	0.004872513	N
Zfp579	0.749868209	2.98E-07	0.004878795	Y
Nudt9	0.904382894	2.98E-07	0.004885573	N
Fam89a	0.767983325	2.99E-07	0.004892212	N
Add3	0.855087685	3.00E-07	0.004910104	N
Rasl11a	1.166313638	3.01E-07	0.004921646	N
Zfyve9	0.829377769	3.01E-07	0.004926058	N
Zyg11b	0.834853273	3.01E-07	0.004927957	N
Tfip11	0.847175831	3.03E-07	0.004956247	N
Prkra	0.916974702	3.06E-07	0.005002478	N
Egln3	0.886281466	3.09E-07	0.005062939	N
Ptpn14	0.813178452	3.10E-07	0.005079097	N
Twist1	0.773809479	3.12E-07	0.005100656	Y
Rnf217	0.709721749	3.13E-07	0.005120056	N
Plcb3	0.757580103	3.13E-07	0.005122642	N
Washc4	0.831721217	3.15E-07	0.005155316	N
Lzic	0.882091488	3.16E-07	0.005168694	N
Zfp41	0.822351627	3.17E-07	0.005193239	Y
3110045C21Rik	0.884649342	3.19E-07	0.005214934	N
Pip5k1a	0.896817473	3.21E-07	0.005255314	N
Dact2	0.644342634	3.22E-07	0.005276397	N
Rnd2	0.785100817	3.24E-07	0.005303855	N
Cd83	0.567044367	3.24E-07	0.005306335	N
Tgfbr1	0.828081204	3.28E-07	0.005376761	N
Urb1	0.773815837	3.31E-07	0.005414908	N
Gm10269	1.400900159	3.37E-07	0.005518907	N
Rnaseh2c	0.932453413	3.38E-07	0.00553616	N
Ip6k1	0.865578817	3.45E-07	0.005654385	N
Gm26641	0.648369776	3.50E-07	0.005737566	N
Rab12	0.769754072	3.52E-07	0.005765757	N
Ier2	0.899640084	3.57E-07	0.005839713	N
Rheb	1.068668885	3.57E-07	0.005850168	N
Msl2	0.846036393	3.57E-07	0.005850954	N
Fto	0.879605112	3.58E-07	0.005868567	N
Add1	0.860681716	3.62E-07	0.005930592	N
Cpxm2	0.536803957	3.64E-07	0.005952085	N
Cbll1	0.886515584	3.66E-07	0.00599363	N
Men1	0.884930602	3.68E-07	0.006025996	N
Sptbn1	0.887882997	3.74E-07	0.006122202	N
Tnks	0.787952613	3.76E-07	0.00614984	N
Hmgcs1	0.890866933	3.76E-07	0.006162618	N
Bbc3	0.791038887	3.78E-07	0.006192189	N
Msh6	0.912552789	3.80E-07	0.006226073	N
C030006K11Rik	0.781150747	3.84E-07	0.006291323	N
Bri3	0.935589081	3.90E-07	0.006390336	N
Cdk5rap1	0.738067513	3.96E-07	0.006487758	N
Ubr4	0.866410933	3.97E-07	0.006492535	N
Timm29	0.858071086	4.07E-07	0.006654695	N
Arid2	0.88660421	4.07E-07	0.006661032	Y
Plod3	0.774915089	4.09E-07	0.006701126	N
Ddx56	1.098925243	4.10E-07	0.006715312	N
Igfbp5	0.407245499	4.11E-07	0.006735873	N
Ykt6	0.907411128	4.13E-07	0.006758709	N
Snrnp200	0.902310808	4.17E-07	0.006821931	N
Dhx38	0.866013958	4.21E-07	0.006884624	N
Pcmtd1	0.848501354	4.21E-07	0.006897436	N
Zfp282	0.796816101	4.22E-07	0.006912579	Y
Atxn7l3	0.820500635	4.23E-07	0.006921759	N
Retreg3	0.838263157	4.24E-07	0.006932985	N
Ank2	0.789696374	4.24E-07	0.006935147	N
D10Wsu102e	0.906986729	4.25E-07	0.006962626	N
Mthfd2l	0.873201891	4.27E-07	0.006988365	N
4930579G24Rik	0.886856028	4.32E-07	0.007069558	N
Rbm12	0.883828737	4.32E-07	0.007073858	N
Bzw1	1.07125113	4.35E-07	0.007116496	N
Rps7	0.981030671	4.37E-07	0.007150964	N
St3gal2	0.810094663	4.40E-07	0.007208854	N
Cox18	0.900299169	4.43E-07	0.007253966	N
Phf3	0.899053917	4.52E-07	0.007395931	N
Sae1	1.053378156	4.55E-07	0.007445995	N
Esrp1	0.768216928	4.57E-07	0.007475808	N
Ccdc85b	1.418604972	4.63E-07	0.007578441	N
Sft2d1	0.858210245	4.74E-07	0.00775962	N
Pias4	0.892664466	4.78E-07	0.007827011	Y
Rpl41	0.976222196	4.80E-07	0.007858331	N
Zfp512	0.909874378	4.92E-07	0.008046801	Y
Hook1	0.78159087	4.94E-07	0.00808246	N
6330418K02Rik	0.780356262	4.95E-07	0.008096816	N
Rpp30	1.079360002	4.95E-07	0.008100871	N
Rassf3	0.794786823	4.96E-07	0.008126392	N
Tma7	1.018107388	4.97E-07	0.008143844	N
Gm46430	0.834591953	4.99E-07	0.008165184	N
Zfp507	0.795462411	5.01E-07	0.00820538	Y
Lrpprc	0.872547317	5.02E-07	0.008223401	N
Lars2	0.785403456	5.03E-07	0.00824077	N
Rspry1	0.884202746	5.04E-07	0.008250185	N
Mdh1	1.058702812	5.04E-07	0.008254637	N
Adal	0.838013459	5.05E-07	0.008268278	N
Fkbp11	1.101112228	5.07E-07	0.008297863	N
Lpp	0.862311073	5.09E-07	0.008335351	N
Atp6v0e	1.064428686	5.18E-07	0.008477286	N
Med13l	0.7966965	5.18E-07	0.008484171	N
Dyrk1b	0.694485498	5.20E-07	0.008505776	N
Ppia	1.025216352	5.21E-07	0.00852722	N
Fkbp10	0.853514381	5.22E-07	0.008546067	N
Wdr48	0.858560086	5.44E-07	0.008898167	N
Grk2	0.829716653	5.49E-07	0.008987826	N
Tmem132c	0.818625149	5.52E-07	0.009035764	N
Prkd3	0.858627434	5.53E-07	0.009054245	N
Hoxc4	0.590124975	5.55E-07	0.009089645	Y
Ptprk	0.883354936	5.65E-07	0.009244811	N
Atp1a1	0.904588168	5.72E-07	0.009356971	N
Kifc1	0.842653374	5.75E-07	0.009411677	N
2900097C17Rik	0.903275443	5.78E-07	0.009468919	N
Sssca1	1.060392657	5.80E-07	0.009490448	N
Commd7	0.919678004	5.80E-07	0.009494912	N
Prkci	0.834631444	5.85E-07	0.00958184	N
Uspl1	0.873388562	5.90E-07	0.009661775	N
Taldo1	1.061477143	5.94E-07	0.009720766	N
Ptgfrn	0.791482601	5.96E-07	0.009755816	N
Srgap2	0.805575079	5.97E-07	0.009768194	N
Nol6	0.859174521	6.01E-07	0.00983394	N
Nf1	0.818136505	6.01E-07	0.009842433	N
B3gat3	0.865058933	6.04E-07	0.009893473	N
Ruvbl2	1.058061074	6.05E-07	0.009905252	N
Cfl2	0.917303922	6.05E-07	0.009906689	N
Wbp1	0.905212812	6.17E-07	0.010097538	N
Pycrl	1.103000361	6.20E-07	0.010143126	N
Panx1	0.868801139	6.22E-07	0.010175768	N
Mrpl28	1.049123307	6.24E-07	0.010213602	N
Col18a1	0.820386247	6.28E-07	0.010280404	N
Spink1	0.983868654	6.28E-07	0.010282235	N
Washc5	0.857271629	6.42E-07	0.010517212	N
Spsb4	0.823423108	6.43E-07	0.010532704	N
Chd6	0.89307039	6.44E-07	0.010539657	N
Tars2	0.886557436	6.45E-07	0.010559668	N
Slc15a4	0.840739138	6.49E-07	0.010630827	N
Tasp1	0.872547317	6.50E-07	0.010641531	N
Zmym4	0.870062833	6.53E-07	0.010696287	N
Polr2f	0.954055914	6.65E-07	0.010880303	N
R3hdm2	0.833070774	6.67E-07	0.010920039	N
Unc5b	0.780341387	6.69E-07	0.010951063	N
Tjap1	0.89704067	6.74E-07	0.011031233	N
Ppa1	1.049439567	6.81E-07	0.011145493	N
Rrp1b	1.090558207	6.86E-07	0.011235147	N
Gtse1	0.839784728	6.90E-07	0.011292932	N
Trio	0.835445613	6.93E-07	0.01133662	N
Mak16	1.082532705	6.94E-07	0.011361128	N
D5Ertd579e	0.886431022	6.95E-07	0.011384984	N
Marcksl1	0.958560306	6.96E-07	0.011385876	N
B3gnt5	0.857463971	7.03E-07	0.011509918	N
Eny2	1.049708591	7.03E-07	0.011511849	N
Kif1c	0.748044617	7.05E-07	0.011534197	N
Phf10	0.891021276	7.07E-07	0.01156675	N
Mettl1	1.111003521	7.08E-07	0.01159641	N
Sox12	0.791535943	7.14E-07	0.01169471	Y
Csnk1g1	0.823344307	7.14E-07	0.011695043	N
Zfp592	0.799900284	7.14E-07	0.011695748	Y
Tgif2	0.915623382	7.16E-07	0.011719081	Y
Cramp1l	0.836557497	7.16E-07	0.011719906	N
Mtmr2	1.238814104	7.23E-07	0.011832388	N
Tbcd	0.814321564	7.28E-07	0.011910467	N
5730559C18Rik	0.850390245	7.28E-07	0.011920028	N
Dido1	0.869794036	7.32E-07	0.011979589	N
Slc4a7	0.867156253	7.32E-07	0.011988939	N
Il17rd	0.821856473	7.38E-07	0.012084195	N
Scaf8	0.842330884	7.39E-07	0.012092103	N
Chka	0.89679159	7.40E-07	0.01212194	N
Arhgap5	0.902862549	7.54E-07	0.012336444	N
Wasf1	0.889086952	7.59E-07	0.012424735	N
E2f3	0.878809955	7.73E-07	0.012654263	Y
Synrg	0.754498512	7.74E-07	0.012670763	N
Ptgfr	0.521981016	7.81E-07	0.01277851	N
Sirt6	1.352420903	7.86E-07	0.01286126	N
Plekhg3	0.753570881	7.90E-07	0.01293776	N
Phf5a	0.96464726	7.93E-07	0.012984178	N
Atp11a	0.679244527	8.01E-07	0.013112249	N
Pgs1	0.888190695	8.01E-07	0.013115841	N
Lin7a	0.602803693	8.02E-07	0.013127355	N
Aars2	0.842519112	8.04E-07	0.013163423	N
Lbr	0.90845189	8.12E-07	0.013290592	N
Dnajc21	0.902338153	8.17E-07	0.013370943	N
Pip5k1c	0.787580598	8.17E-07	0.013381052	N
Trrap	0.851930078	8.33E-07	0.013642607	N
Rhot2	0.833417942	8.36E-07	0.013690413	N
Nefm	0.910069242	8.45E-07	0.013836353	N
Zfp428	0.917049859	8.46E-07	0.013841808	N
Vapa	1.063282358	8.53E-07	0.013960703	N
Paxip1	0.882724377	8.54E-07	0.013978032	N
Mfap2	0.885429561	8.65E-07	0.014155332	N
Zfp942	0.813168773	8.67E-07	0.014200187	Y
Dnaaf5	0.813305947	8.72E-07	0.014269399	N
Tmub2	0.809336908	8.81E-07	0.014422023	N
Zfp687	0.822779804	8.89E-07	0.014551451	Y
1700037H04Rik	0.923380551	8.91E-07	0.014590394	N
Fam120a	0.839282978	8.98E-07	0.014702402	N
Ttc28	0.700576173	9.02E-07	0.014767432	N
Bfar	0.892176704	9.26E-07	0.015160646	N
Sec24b	0.823868362	9.52E-07	0.015580967	N
Nnat	0.893919745	9.57E-07	0.015673981	N
Trp53i11	0.866632958	9.60E-07	0.015714321	N
Vhl	0.813252762	9.62E-07	0.015750231	N
Rnf130	0.835314698	9.65E-07	0.015799561	N
Mtpn	0.910290062	9.66E-07	0.015808749	N
Zbtb39	0.759930543	9.70E-07	0.015876814	Y
Dnajc5	0.91120278	9.72E-07	0.015913645	N
Aplp2	0.928521116	9.73E-07	0.015922354	N
Rsbn1l	0.895519878	9.73E-07	0.015925291	N
Shisa4	0.859684169	9.76E-07	0.015970368	N
Elavl2	0.804317539	9.81E-07	0.016052317	N
Rexo4	0.91779903	9.83E-07	0.016093996	N
Rps14	1.020647997	9.90E-07	0.016214478	N
Ogfr	0.92076278	1.01E-06	0.016482235	N
Casp8ap2	0.882897172	1.01E-06	0.016515639	N
Aes	0.830976907	1.01E-06	0.016605009	N
Aph1a	0.892327012	1.02E-06	0.016732692	N
Ddt	0.948328542	1.03E-06	0.016837915	N
Rnf111	0.858617762	1.03E-06	0.016850869	N
Dip2b	0.792491379	1.03E-06	0.016852116	N
Hypk	0.915530057	1.03E-06	0.016872594	N
Krcc1	0.894824061	1.04E-06	0.016967072	N
Cop1	0.914754257	1.04E-06	0.016982043	N
Ppp1r10	0.895592458	1.04E-06	0.016999613	N
Nbr1	0.876693239	1.04E-06	0.017054137	N
Xiap	0.853265852	1.04E-06	0.017055903	N
Bcl9	0.867998342	1.04E-06	0.017087019	N
Sfxn1	1.059748565	1.05E-06	0.017202161	N
Cchcr1	0.714994239	1.06E-06	0.017279211	N
D930016D06Rik	0.817153923	1.06E-06	0.017297393	N
Homer3	0.812165404	1.06E-06	0.017364862	N
Triobp	0.901162824	1.07E-06	0.017564968	N
Rere	0.885777237	1.08E-06	0.017656385	Y
2900011O08Rik	0.799824464	1.08E-06	0.017725006	N
Adgrl2	0.875374103	1.08E-06	0.017757658	N
Prdm4	0.843926628	1.10E-06	0.018045886	Y
[truncated: 14,393 more rows]
