# Supplementary material for: Gastrulation-stage gene expression in Nipbl+/− mouse embryos foreshadows the development of syndromic birth defects
Source: Sci Adv. 2024 Mar 20;10(12):eadl4239. doi: 10.1126/sciadv.adl4239 (PMC10954218; doi:10.1126/sciadv.adl4239)
Supplement: Supplementary file 2 — Data S1 to S45 [file sciadv.adl4239_data_s1_to_s45.zip › Supplementary Data2/Data_S29.csv]

Gene	Avg_Expr_Wildtype	Avg_Expr_Nipbl+/-	SE_Wildtype	SE_Nipbl+/-	Avg_FC	P_Val	Bon_P_Val	STRING_Interactor	Nanog_Target
Rpl35	15.05941443	20.85737492	0.059632292	0.072675992	1.385005706	0	0	NA	Y
Eno1	13.91044959	18.72492961	0.071602229	0.078818742	1.346105278	0	0	NA	N
AY036118	1.035281147	0.469244098	0.012150174	0.007811043	0.453252819	0	0	NA	N
Nipbl	1.204091633	0.612735543	0.012839755	0.009052811	0.508877834	0	0	NA	N
Gm42418	2.491608477	1.413905133	0.020420197	0.013773461	0.567466818	0	0	NA	N
Rpl12	42.31863286	36.01548625	0.119846433	0.097576809	0.851055051	0	0	NA	N
Rps2	118.2532157	105.1510721	0.217166861	0.185827925	0.889202644	0	0	NA	N
Rps12	45.74323166	38.41217241	0.149490512	0.109564265	0.839734558	6.89E-301	1.13E-296	NA	N
Rpsa	52.49626363	47.11999134	0.107634734	0.09593325	0.897587525	3.48E-288	5.70E-284	NA	N
Gm10076	2.607742252	3.791856184	0.023332566	0.025954818	1.454076292	5.23E-282	8.57E-278	NA	N
Rpl8	80.79321328	73.90567468	0.146015135	0.132844632	0.914751025	7.53E-274	1.23E-269	NA	N
Erh	3.787823104	5.141650422	0.026055088	0.02775784	1.357415666	6.14E-264	1.01E-259	NA	N
Rpl29	42.27318388	37.42224388	0.120438374	0.099260524	0.88524782	5.44E-226	8.92E-222	NA	N
Tpt1	42.42643636	38.26001733	0.096732774	0.087201489	0.90179663	3.61E-219	5.91E-215	NA	N
Taf10	5.244762955	4.066168508	0.029298684	0.026669525	0.775281656	1.24E-211	2.04E-207	NA	N
Rplp1	80.91142962	71.46404592	0.264779519	0.191523194	0.883237958	1.91E-199	3.14E-195	NA	N
Xist	3.240720323	4.640675763	0.047922194	0.044310686	1.431988972	1.37E-197	2.25E-193	NA	N
Cited2	5.301482298	3.71160927	0.049831169	0.040911667	0.70010783	3.00E-191	4.92E-187	NA	Y
Actb	50.97280412	88.86939571	0.489544675	0.869968291	1.743466879	3.36E-185	5.50E-181	NA	N
Tmsb10	23.64412593	27.72709552	0.129142749	0.123502433	1.17268431	1.13E-175	1.85E-171	NA	Y
Supt16	2.487198334	4.63861815	0.032414282	0.05284538	1.864997289	2.91E-173	4.76E-169	NA	N
Ubb	43.92171996	48.9502924	0.155096008	0.142602259	1.114489425	4.41E-170	7.22E-166	NA	N
Gm26917	4.034913635	2.767706303	0.031842866	0.019016896	0.685939416	2.33E-169	3.82E-165	NA	N
Emb	8.296582139	10.90253411	0.102130131	0.100475721	1.314099461	4.75E-158	7.78E-154	NA	N
Hmgn2	10.09812569	11.91033138	0.051879586	0.049083044	1.17945961	1.79E-152	2.94E-148	NA	N
Rpl7a	41.79456082	37.59605805	0.12930961	0.108449852	0.899544278	5.87E-149	9.62E-145	NA	N
Rps3	80.31851035	74.85596708	0.161253314	0.146927718	0.931988987	3.04E-141	4.98E-137	NA	N
Ybx1	46.34399118	41.46350444	0.136090469	0.118550111	0.894689978	2.38E-133	3.89E-129	NA	N
Prdx1	38.90028176	43.97552523	0.14136301	0.145795686	1.130468039	1.20E-131	1.97E-127	NA	N
Tubb5	42.85373025	49.71399177	0.18668328	0.194057475	1.160085516	1.42E-130	2.34E-126	NA	N
Rps20	53.21634203	48.70727745	0.146490541	0.118605186	0.915269175	3.45E-129	5.65E-125	NA	N
Srsf2	14.67009678	12.16255144	0.07409895	0.079815997	0.829070975	4.91E-127	8.05E-123	NA	N
Mif	47.46955776	51.41433831	0.122477005	0.115890216	1.08310127	7.08E-125	1.16E-120	NA	N
Tdgf1	0.18645106	1.132445311	0.007460358	0.034916549	6.073686644	1.39E-120	2.28E-116	Y	Y
Ptov1	5.922699988	4.805068226	0.03537215	0.034122148	0.811296915	3.73E-117	6.11E-113	NA	N
Hras	2.451182163	1.874377301	0.020916588	0.019128681	0.764682988	1.22E-116	2.00E-112	NA	N
Ranbp1	29.19404631	32.08219623	0.084632352	0.089722156	1.098929415	1.97E-116	3.23E-112	NA	N
Rac1	5.212789416	4.290448343	0.03059536	0.029334464	0.823061897	2.10E-115	3.45E-111	NA	N
Tmsb4x	9.310425089	7.087719298	0.080480385	0.058954409	0.761266992	2.72E-114	4.46E-110	NA	N
Uqcrb	11.81587652	13.4313407	0.050250959	0.05129904	1.136719792	2.07E-108	3.40E-104	NA	N
Cbx3	7.51537425	11.32921811	0.08901105	0.111602746	1.507472247	3.18E-102	5.22E-98	NA	N
Rpl36al	6.502633836	5.336149015	0.03791185	0.026261801	0.820613485	9.70E-102	1.59E-97	NA	N
Hist1h2ap	0.782922945	1.317630496	0.01229355	0.016864216	1.682963189	1.02E-101	1.67E-97	NA	N
Hbb-bh1	1.103638368	0.025666017	0.103089198	0.0064971	0.023255822	1.11E-101	1.83E-97	Y	Y
Ndufa4	14.73073625	16.48191466	0.055837579	0.060010204	1.118879219	7.09E-98	1.16E-93	NA	N
Pbdc1	3.224549798	3.921918995	0.022013715	0.0232368	1.216268701	1.28E-97	2.09E-93	NA	N
Ube2m	2.509984074	2.028481698	0.021755341	0.022415885	0.808165167	1.34E-97	2.20E-93	NA	N
Nudt4	1.868553228	1.388455707	0.01911256	0.016258044	0.743064573	7.85E-97	1.29E-92	NA	Y
Rps10	38.35722161	35.32207061	0.106483298	0.094498832	0.920871459	8.96E-97	1.47E-92	NA	N
Ctbp1	2.931520274	2.367987871	0.020473982	0.017695112	0.807767864	1.44E-95	2.35E-91	NA	N
Snhg9	0.63016048	0.378384232	0.009816568	0.006842658	0.600456938	4.67E-93	7.66E-89	NA	N
Hmga1	1.453387235	1.929174789	0.01507589	0.01665788	1.327364616	6.75E-92	1.11E-87	NA	N
Rpgrip1	1.645595982	2.842105263	0.031721181	0.043152567	1.727097838	2.15E-91	3.52E-87	NA	N
Mtch1	2.224182286	1.687026207	0.02081677	0.017677182	0.758492781	5.54E-91	9.07E-87	NA	N
AC160336.1	11.34105108	8.438271605	0.107863311	0.070755094	0.744046697	1.88E-89	3.08E-85	NA	N
Gnas	9.574053657	8.098007364	0.053786028	0.048463384	0.845828492	1.73E-88	2.83E-84	NA	N
Eif4a1	29.57454367	32.9715183	0.12125205	0.127369483	1.114861439	2.63E-88	4.31E-84	NA	N
Hmgb1	28.55273796	31.52035954	0.087012488	0.099462618	1.103934746	3.36E-87	5.50E-83	NA	N
Ldha	54.14810731	59.31340697	0.200436801	0.180880573	1.095392063	3.20E-86	5.24E-82	NA	N
Bod1	1.529707215	1.156270305	0.015195151	0.013195659	0.755876872	1.59E-84	2.61E-80	NA	N
Mrpl42	8.31324268	9.437946719	0.043861514	0.04259408	1.135290654	2.30E-83	3.77E-79	NA	N
Nanog	0.082690187	0.207602339	0.003527787	0.005424832	2.510604288	8.01E-83	1.31E-78	Y	Y
Eef1a1	80.23765772	72.8460039	0.294285924	0.266113867	0.907877996	5.27E-80	8.64E-76	NA	N
Eef1b2	21.30246233	19.52739874	0.06866528	0.060700877	0.916673314	3.10E-79	5.07E-75	NA	N
Psma7	14.55163543	16.10851202	0.056007045	0.051762272	1.106989802	4.88E-79	8.00E-75	NA	N
Hnrnpa1	35.0276859	38.31189084	0.106621581	0.120446317	1.09376026	6.72E-79	1.10E-74	NA	N
Slc39a1	0.537914982	0.993718865	0.012090224	0.016718309	1.847353017	7.48E-79	1.23E-74	NA	N
Ywhaq	14.04740904	15.68832575	0.056688628	0.058751331	1.116812766	8.62E-79	1.41E-74	NA	N
Wdr89	4.107926008	3.305284817	0.029785139	0.022344319	0.804611575	1.70E-77	2.78E-73	NA	N
Pkm	45.93090775	49.96285467	0.171485407	0.159500647	1.08778287	5.23E-77	8.58E-73	NA	N
Vim	4.314712728	3.12843838	0.048826092	0.037194151	0.725062959	9.92E-77	1.63E-72	NA	Y
Hdgf	12.1907387	10.37405241	0.070050223	0.065037071	0.850978162	1.16E-75	1.89E-71	NA	N
Srsf9	3.586549063	3.043209877	0.023054827	0.020872039	0.848506412	3.64E-75	5.96E-71	NA	N
Srrm2	7.352688962	8.519276587	0.037708392	0.042180131	1.158661359	5.60E-74	9.18E-70	NA	N
Cox5a	13.22271224	14.606671	0.051288159	0.050046382	1.104665271	7.52E-74	1.23E-69	NA	N
Sub1	21.92392503	23.79326402	0.067526588	0.070281144	1.085264796	9.98E-74	1.64E-69	NA	N
Ywhae	17.38576504	19.07883907	0.067273	0.067844914	1.097382774	5.41E-72	8.87E-68	NA	N
Set	33.61349994	37.56335283	0.119403995	0.143227118	1.117507933	5.90E-72	9.67E-68	NA	N
Rnf187	5.032341051	4.390946502	0.02698855	0.025623428	0.872545493	1.95E-71	3.20E-67	NA	N
Tmem158	0.376332231	0.169590643	0.010322934	0.005341374	0.450640762	3.00E-70	4.92E-66	NA	N
Ppp1r14b	4.599044469	4.076239983	0.036859606	0.043706829	0.886323237	9.91E-70	1.62E-65	NA	N
Rps27rt	2.691902487	2.117175655	0.023227523	0.018034431	0.786497901	2.08E-68	3.41E-64	NA	N
Trim28	6.997304912	5.996101365	0.044164658	0.041477821	0.856915833	7.57E-68	1.24E-63	NA	N
Rpl10a	51.17787578	48.22547109	0.127007352	0.119836279	0.942310918	7.59E-68	1.24E-63	NA	N
Adrm1	2.407570746	2.878709118	0.019520125	0.019121898	1.195690354	1.81E-67	2.97E-63	NA	N
Akirin2	1.894034056	1.515053065	0.018830673	0.017536922	0.799908037	8.89E-67	1.46E-62	NA	N
Ccdc85c	0.201029033	0.452999783	0.006141616	0.010205696	2.253404773	1.42E-66	2.33E-62	NA	N
Hnrnpd	4.530809751	3.914879792	0.027994612	0.0267925	0.864057422	2.33E-66	3.83E-62	NA	N
Pabpc1	22.04054882	20.33939788	0.073023585	0.068522318	0.922817215	4.75E-66	7.79E-62	NA	N
Suds3	1.513169178	1.214749838	0.014785535	0.013762002	0.802785211	1.44E-64	2.35E-60	NA	N
H19	4.881293642	3.020034655	0.075830154	0.045446467	0.61869555	4.91E-63	8.05E-59	NA	Y
Mcl1	1.160235208	0.886398094	0.012897156	0.011007286	0.763981379	6.88E-63	1.13E-58	NA	N
Gm21887	0.069214749	0.016785792	0.003045325	0.001454621	0.242517552	2.32E-62	3.80E-58	NA	N
Myef2	1.515496754	2.104721681	0.019352468	0.023136395	1.388799861	6.12E-62	1.00E-57	NA	N
Csnk1g2	0.968516477	0.733268356	0.011834197	0.010368705	0.757104679	7.67E-62	1.26E-57	NA	N
Hmga1b	0.542692638	0.369287416	0.008414918	0.006660952	0.680472501	1.30E-61	2.13E-57	NA	N
P4hb	4.467965209	3.796512887	0.03171424	0.026331394	0.849718543	2.84E-61	4.65E-57	NA	N
Notch2	0.450937155	0.832575265	0.011141879	0.015965228	1.846322165	4.27E-61	7.00E-57	NA	N
Psma4	8.687982359	9.649555989	0.040529327	0.038294879	1.110678589	8.61E-61	1.41E-56	NA	N
Pfkl	2.578586304	3.075806801	0.021015037	0.021324889	1.192826781	8.78E-61	1.44E-56	NA	N
Gm10036	1.369227	1.0592376	0.014340203	0.012124231	0.773602624	2.65E-60	4.34E-56	NA	N
Atp5l	8.180203357	9.129196448	0.041350834	0.040055797	1.116010941	5.45E-60	8.93E-56	NA	Y
Spry2	0.548205317	0.917370587	0.014010184	0.017525396	1.67340695	6.58E-60	1.08E-55	Y	Y
Tuba1b	32.11662379	28.19688109	0.171620313	0.126713351	0.877952841	1.15E-59	1.89E-55	NA	N
Oaf	0.509739067	0.338098332	0.008810591	0.006801853	0.663277262	6.17E-59	1.01E-54	NA	N
Yrdc	1.539507534	1.245938921	0.015660404	0.014543244	0.809310051	9.27E-58	1.52E-53	NA	N
Nudc	9.037976234	9.998700455	0.042952504	0.041028039	1.1062986	9.87E-58	1.62E-53	NA	N
Chchd2	30.37645473	28.49848386	0.092169532	0.085463274	0.938176759	1.91E-57	3.13E-53	NA	N
Rbm15	0.614602475	0.998700455	0.011439936	0.015311514	1.624953521	1.09E-56	1.78E-52	NA	N
Hnrnpa3	8.620237658	9.642733377	0.036822546	0.041850061	1.118615723	7.68E-56	1.26E-51	NA	Y
Wtap	2.301604802	2.993935456	0.021757243	0.027027121	1.300803445	6.30E-55	1.03E-50	NA	N
Amt	0.354649026	0.613601906	0.00903292	0.01159043	1.730166618	7.90E-55	1.29E-50	NA	N
Marcks	3.692760015	3.097682478	0.027741059	0.02242697	0.838852908	2.17E-54	3.56E-50	NA	N
Anp32a	7.833149577	8.806259476	0.043102241	0.042840849	1.12422971	2.35E-54	3.85E-50	NA	N
Rpl13a	16.2646086	15.17955382	0.05483295	0.051514351	0.933287372	8.04E-54	1.32E-49	NA	N
Rpl4	60.84209237	58.14847303	0.139110023	0.122330588	0.955727701	9.11E-54	1.49E-49	NA	N
Zfp91	1.027563396	0.796512887	0.012574477	0.010991727	0.775147198	1.24E-53	2.04E-49	NA	N
Fth1	29.40561068	24.98906216	0.19544042	0.136463064	0.849805924	3.52E-53	5.78E-49	NA	N
Cited4	0.403038099	0.06042885	0.02322942	0.006924748	0.149933344	3.73E-53	6.11E-49	NA	Y
Lamp1	3.403773123	2.94715183	0.023134621	0.021477053	0.865848493	7.74E-53	1.27E-48	NA	N
Gm26825	0.282616685	0.163309508	0.006255292	0.004422791	0.577848078	8.17E-53	1.34E-48	NA	N
Lefty2	0.446282004	1.186051549	0.019560905	0.039988024	2.657627997	1.01E-52	1.66E-48	Y	Y
Ckap4	1.256890849	0.983105913	0.014282076	0.012276497	0.782172862	1.61E-52	2.64E-48	NA	N
Ptms	1.62893544	1.319579814	0.016717789	0.01497534	0.810087239	4.86E-52	7.97E-48	NA	N
Rnf220	1.307730001	1.037361923	0.014011899	0.012226113	0.7932539	8.58E-52	1.41E-47	NA	N
Peg3	5.661766507	4.771604938	0.042162313	0.033235851	0.842776708	1.12E-51	1.84E-47	NA	Y
Rtn4	3.123239005	2.673056097	0.024636089	0.022755634	0.855860244	2.03E-51	3.33E-47	NA	N
Odc1	9.160480216	8.129413039	0.05433875	0.046812519	0.887443982	2.68E-51	4.40E-47	NA	N
Kdelr2	2.595001838	3.29098982	0.026617175	0.030466582	1.268203272	2.92E-51	4.78E-47	NA	N
Gm11361	1.838417249	1.455707169	0.017764534	0.014251555	0.791826323	3.22E-51	5.27E-47	NA	N
Hoxb4	0.296704643	0.16872428	0.00733984	0.005081083	0.568660733	7.43E-51	1.22E-46	NA	Y
Atp2a2	1.403405611	1.115118042	0.015066714	0.012829306	0.794580008	9.51E-51	1.56E-46	NA	N
Psmb3	9.910082078	10.86235651	0.044987245	0.04214633	1.096091478	1.48E-50	2.42E-46	NA	N
Fxr2	0.638000735	0.471410006	0.009119737	0.00766338	0.738886306	1.53E-50	2.51E-46	NA	N
Pfdn2	5.757442117	6.39170457	0.028827902	0.029015896	1.11016393	1.84E-50	3.02E-46	NA	N
Ccnd2	6.54061007	5.476824778	0.050901611	0.040297039	0.83735687	2.87E-50	4.70E-46	NA	Y
Arid3b	1.118338846	0.858241282	0.01343705	0.011058107	0.767425083	7.67E-50	1.26E-45	NA	Y
Zfp992	0.536689942	0.75806801	0.008742001	0.010067666	1.412487825	9.53E-50	1.56E-45	NA	N
Grsf1	3.953080975	2.910114793	0.056227971	0.041954333	0.736163719	2.65E-49	4.34E-45	NA	Y
Ppp2ca	5.346808771	4.785683344	0.029598933	0.031427697	0.895054143	3.58E-49	5.86E-45	NA	N
Rpl27	14.55739312	12.92874161	0.069160079	0.049757475	0.888122036	4.94E-49	8.10E-45	NA	N
Rpl18	57.8522602	55.80669266	0.112528639	0.103753089	0.964641528	2.27E-48	3.73E-44	NA	N
Prrc2a	1.021315693	0.788607321	0.012141804	0.010116385	0.772148442	5.71E-48	9.35E-44	NA	N
Sfpq	6.326105598	5.70662768	0.033358217	0.031532281	0.902075944	8.46E-48	1.39E-43	NA	N
Ccnd3	3.163420311	2.546458739	0.03073012	0.023749506	0.804970092	1.73E-47	2.84E-43	NA	N
Sumo2	32.73036874	34.66731644	0.093728856	0.088376643	1.059178915	3.06E-47	5.01E-43	NA	N
Sap18	1.987137082	2.329218107	0.016343992	0.016532602	1.172147673	4.11E-47	6.73E-43	NA	N
Zfp503	0.293764547	0.171539961	0.007147317	0.004993947	0.583936906	7.32E-47	1.20E-42	NA	Y
Vegfb	0.639348279	0.477474551	0.009497794	0.008047752	0.746814477	7.51E-47	1.23E-42	NA	N
Pfas	1.100943281	1.591617934	0.015451425	0.020012893	1.445685679	7.56E-47	1.24E-42	NA	N
Prmt1	13.21830209	14.42960797	0.059122802	0.054926029	1.091638538	1.04E-46	1.70E-42	NA	N
Phlda1	1.767977459	1.339289582	0.031207153	0.025228857	0.75752639	2.38E-46	3.90E-42	NA	Y
Hnrnpk	16.98125689	18.28654971	0.066384738	0.06858284	1.076866679	4.47E-46	7.33E-42	NA	N
Calr	9.410265834	8.438596491	0.049348718	0.042131526	0.896743688	7.16E-46	1.17E-41	NA	N
Clptm1l	0.595001838	0.438704787	0.008938366	0.007478129	0.737316692	8.22E-46	1.35E-41	NA	N
Vps36	1.623545265	1.943686376	0.014869965	0.015534618	1.19718644	9.06E-46	1.48E-41	NA	N
Hoxaas3	0.443709421	0.110677929	0.021010232	0.006146408	0.249437862	1.07E-45	1.76E-41	NA	N
Rbx1	11.01188289	11.89679446	0.040810826	0.042152256	1.080359697	3.36E-45	5.51E-41	NA	N
Eif4h	6.39752542	5.809833225	0.031154319	0.028338968	0.908137576	5.26E-45	8.62E-41	NA	N
Rps3a1	73.13622443	70.04310158	0.161745439	0.151725933	0.957707376	5.77E-45	9.46E-41	NA	N
Sh3gl3	0.343868676	0.206519385	0.008170479	0.005672308	0.600576323	9.05E-45	1.48E-40	NA	N
Zfand5	1.427293887	1.168940871	0.014693004	0.013133716	0.818991016	1.18E-44	1.94E-40	NA	N
E2f1	0.441381845	0.308208794	0.007904318	0.006350962	0.698281538	1.77E-44	2.89E-40	NA	N
Krtcap2	5.006125199	5.57797271	0.030077429	0.029512522	1.114229566	2.39E-44	3.92E-40	NA	N
Aven	0.401445547	0.28460039	0.007017955	0.00584834	0.708938963	3.93E-44	6.45E-40	NA	N
Zmynd19	0.912042141	0.710526316	0.012321298	0.010673716	0.779049875	4.63E-44	7.59E-40	NA	N
Nsd2	0.81661154	0.634719515	0.0107087	0.009258911	0.777260036	6.01E-44	9.84E-40	NA	N
Rpl7a-ps5	0.749111846	0.571366688	0.010389798	0.008737887	0.762725475	7.64E-44	1.25E-39	NA	N
Atf4	2.522724489	2.151938488	0.019526861	0.016805147	0.853021603	9.39E-44	1.54E-39	NA	N
Pbx2	0.84490996	0.657786441	0.010850158	0.009275173	0.77852845	1.12E-43	1.83E-39	NA	N
Arf6	0.911919637	0.741823695	0.011264177	0.010497132	0.813474855	1.24E-43	2.04E-39	NA	N
Pdxp	0.623177753	0.47227637	0.009562879	0.008336669	0.757851781	2.16E-43	3.54E-39	NA	N
9-Sep	1.038833762	0.826619017	0.012864692	0.011275521	0.795718282	2.65E-43	4.35E-39	NA	N
Cdx2	3.845032464	2.778102664	0.052139392	0.039921087	0.722517349	2.98E-43	4.88E-39	NA	Y
Ppp4r2	1.378537302	1.132770197	0.014309383	0.012846024	0.82171893	3.61E-43	5.92E-39	NA	N
Hoxb8	0.212421904	0.09194282	0.007541834	0.003968826	0.432831165	3.90E-43	6.39E-39	Y	Y
Dapk3	0.666666667	0.516027724	0.009927211	0.008783848	0.774041585	4.99E-43	8.18E-39	NA	N
Ctdsp2	0.771775083	0.596382933	0.010632287	0.009074536	0.772741886	6.29E-43	1.03E-38	NA	Y
Kmt2d	0.33909102	0.588369071	0.007259667	0.010755355	1.7351361	6.99E-43	1.15E-38	NA	N
Grb10	1.868675732	1.520684427	0.018347796	0.015213364	0.813776516	7.11E-43	1.17E-38	NA	Y
Ptges3	8.79970599	9.754927442	0.039100461	0.043732594	1.108551519	1.36E-42	2.24E-38	NA	N
Prkaca	0.728041161	0.576998051	0.009947036	0.009063566	0.79253493	2.18E-42	3.57E-38	NA	Y
Ube2r2	2.689819919	2.328460039	0.020066702	0.017948234	0.865656478	2.25E-42	3.69E-38	NA	N
Arih1	0.674751929	0.517977041	0.00932655	0.008032946	0.767655517	2.47E-42	4.05E-38	NA	N
Rplp0	146.8924415	141.9507256	0.311172314	0.297947797	0.96635827	2.88E-42	4.71E-38	NA	N
Tmem267	0.185103516	0.100173273	0.007358147	0.004745945	0.541174338	3.78E-42	6.19E-38	NA	N
Mapkapk2	0.485115766	0.345570717	0.008320813	0.006707938	0.71234691	6.29E-42	1.03E-37	NA	Y
Rpl10	45.30981257	47.49101148	0.117222654	0.107461506	1.048139659	1.40E-41	2.30E-37	NA	N
Aldoa	18.88374372	20.44097899	0.091545897	0.085102102	1.08246433	1.52E-41	2.50E-37	NA	N
Eomes	0.084282739	0.252220056	0.003646674	0.009138203	2.992546976	1.69E-41	2.77E-37	Y	Y
Prrx2	0.912777165	0.63341997	0.018013729	0.012324538	0.693948089	2.29E-41	3.75E-37	NA	N
Siah2	0.31875536	0.207060862	0.007025581	0.005466909	0.649591782	3.20E-41	5.24E-37	NA	N
Hoxb6	0.452652211	0.268139485	0.013518769	0.009798776	0.592374185	3.61E-41	5.91E-37	NA	Y
U2af1	10.54183511	11.38369071	0.041023326	0.041197446	1.079858544	5.51E-41	9.03E-37	NA	N
Gstp1	0.220507166	0.346653671	0.005358512	0.006592482	1.572074399	7.16E-41	1.17E-36	NA	Y
Uchl3	3.734411368	4.204353476	0.023257896	0.023681456	1.125841013	9.52E-41	1.56E-36	NA	N
Phc2	0.683939728	0.541585445	0.009761455	0.008923219	0.791861363	1.36E-40	2.23E-36	NA	N
Alyref	3.355629058	2.912605588	0.027100972	0.02637097	0.86797603	1.94E-40	3.19E-36	NA	N
B230312C02Rik	0.834374617	0.594108729	0.013806384	0.010402969	0.712040751	2.06E-40	3.38E-36	NA	N
D17Wsu92e	0.488178366	0.346112194	0.008462706	0.006623069	0.708987162	2.81E-40	4.61E-36	NA	N
Cited1	2.50214382	1.689192116	0.046699333	0.031168575	0.675097931	4.00E-40	6.56E-36	NA	Y
Lrrc8a	0.635550655	0.938488196	0.011156461	0.013944843	1.476653651	4.56E-40	7.47E-36	NA	N
Mdk	15.90199681	14.46079705	0.072437095	0.057289676	0.909369887	5.38E-40	8.82E-36	NA	N
Ttr	0.608967291	0.515377951	0.015756817	0.01734658	0.846314668	9.58E-40	1.57E-35	NA	Y
Ddah2	1.789293152	1.403183886	0.020583966	0.015523753	0.784211287	1.23E-39	2.02E-35	NA	N
Ahsa1	2.498713708	2.842863331	0.019825196	0.018852824	1.137730714	1.26E-39	2.07E-35	NA	N
Topbp1	1.107435992	0.895819796	0.012786337	0.011173303	0.808913385	1.34E-39	2.20E-35	NA	N
Fn1	3.999754992	3.272471302	0.041527599	0.033688573	0.81816794	1.70E-39	2.78E-35	NA	Y
Rab35	0.700232758	0.55046567	0.009739062	0.008613176	0.786118136	1.87E-39	3.06E-35	NA	N
Rpl7	60.95136592	58.69287416	0.147302916	0.129843857	0.962946003	1.92E-39	3.15E-35	NA	N
Cdc34	3.23876026	2.872103097	0.024097625	0.023108043	0.886790891	3.22E-39	5.27E-35	NA	N
Rpl19	64.65674384	62.26597358	0.133585852	0.116590997	0.963023652	3.63E-39	5.95E-35	NA	N
Rpl22l1	28.95920617	30.64533247	0.094760509	0.091197887	1.058224189	8.93E-39	1.46E-34	NA	N
Wdr26	0.959573686	0.773554256	0.011485188	0.010071148	0.806143673	9.28E-39	1.52E-34	NA	N
Cmas	1.090652946	0.849144466	0.014039686	0.011060982	0.778565234	1.13E-38	1.84E-34	NA	N
Prkar2b	0.478623055	0.311241066	0.010066106	0.00700157	0.650284315	1.39E-38	2.27E-34	NA	Y
Rps24	59.97611172	57.61988304	0.127079927	0.112559062	0.960713881	1.47E-38	2.40E-34	NA	N
St13	5.670096778	6.374918778	0.030891016	0.033886717	1.124305109	1.49E-38	2.44E-34	NA	N
Lrrc47	0.758299645	0.597465887	0.010117495	0.008760216	0.787902106	1.59E-38	2.60E-34	NA	N
Btbd2	1.14614725	0.952891488	0.013219123	0.012233017	0.83138662	1.62E-38	2.65E-34	NA	N
Rpl36a-ps1	1.260443464	1.011262725	0.014044699	0.011706979	0.802307087	1.64E-38	2.68E-34	NA	N
Hsph1	2.244027931	1.902858999	0.018745417	0.015977236	0.847965827	1.66E-38	2.72E-34	NA	N
Yap1	1.006247703	0.814381633	0.011798487	0.010334605	0.80932521	2.68E-38	4.40E-34	NA	N
Hoxa5	0.179590837	0.089235434	0.006109283	0.003854172	0.496881889	5.33E-38	8.73E-34	NA	N
Mknk2	0.509249051	0.375785142	0.008325421	0.006863283	0.737920162	7.96E-38	1.30E-33	NA	N
Nop10	11.41724856	12.34080572	0.052191741	0.050252557	1.080891395	7.99E-38	1.31E-33	NA	N
Tmed7	1.101923313	0.904916613	0.013033057	0.011711831	0.821215598	9.34E-38	1.53E-33	NA	N
Cacybp	9.017273061	9.774095733	0.042012431	0.039585384	1.083930326	1.09E-37	1.78E-33	NA	N
Rsl1d1	5.676711993	6.315464587	0.032631744	0.033989711	1.112521579	1.54E-37	2.53E-33	NA	N
Tlnrd1	0.51537425	0.390838207	0.008449581	0.007197324	0.758358042	1.96E-37	3.21E-33	NA	N
Hoxb5	0.155457552	0.075048733	0.005376181	0.003261634	0.482760289	2.14E-37	3.50E-33	Y	Y
Foxo4	0.568540978	0.398635478	0.010743637	0.008223501	0.701155226	2.18E-37	3.58E-33	NA	Y
Pdcd4	0.431581526	0.660818713	0.009590809	0.011851786	1.531156162	2.33E-37	3.82E-33	NA	N
Igfbp3	0.387480093	0.229802902	0.01320251	0.008909951	0.593070215	2.81E-37	4.60E-33	NA	N
Ahcyl1	0.635673159	0.495126706	0.009081144	0.007862316	0.778901387	2.84E-37	4.65E-33	NA	N
Carm1	1.042263874	0.860840373	0.012051307	0.010962627	0.825933235	2.87E-37	4.71E-33	NA	N
Tmem14c	4.755727061	4.254061079	0.029015552	0.024777095	0.894513294	3.03E-37	4.96E-33	NA	N
Ice1	0.474212912	0.348061512	0.0080777	0.006627942	0.733977298	4.06E-37	6.66E-33	NA	N
Prdx6	12.36028421	13.36235651	0.054423982	0.053387766	1.081071946	4.43E-37	7.25E-33	NA	N
Traf4	1.320102903	1.063244531	0.015368513	0.012832248	0.805425493	5.49E-37	8.99E-33	NA	N
Wdr61	2.700722773	3.056746805	0.01960638	0.019166044	1.131825464	6.22E-37	1.02E-32	NA	N
Lsm5	5.871493324	6.465128872	0.031403161	0.031726785	1.101104696	6.57E-37	1.08E-32	NA	N
Grk6	0.629425456	0.494260342	0.009194087	0.008110455	0.785256359	7.45E-37	1.22E-32	NA	N
Pom121	0.819796643	0.633636561	0.011201544	0.009183025	0.772919194	9.79E-37	1.60E-32	NA	Y
Car14	1.732818817	2.055338965	0.018766376	0.01881662	1.186124565	1.04E-36	1.70E-32	NA	Y
Btbd1	1.184123484	1.001516136	0.012695325	0.012037521	0.845786904	1.26E-36	2.06E-32	NA	N
Sap30l	0.537792478	0.405674681	0.009331074	0.007943989	0.754333125	1.31E-36	2.15E-32	NA	N
Rbm26	0.638735759	0.487221139	0.009731478	0.008095109	0.762789827	3.14E-36	5.14E-32	NA	N
Smap1	1.598676957	1.37015378	0.016058478	0.015347793	0.857054812	5.99E-36	9.82E-32	NA	N
Amot	1.636898199	1.262399827	0.025292545	0.019460271	0.771214622	6.82E-36	1.12E-31	NA	N
Greb1l	0.615582506	0.446610353	0.010402443	0.008097417	0.72550852	7.88E-36	1.29E-31	NA	Y
Morf4l1	8.97353914	9.735325969	0.038240128	0.039850923	1.084892573	9.63E-36	1.58E-31	NA	N
Sec61a1	1.720323411	1.448776262	0.016641957	0.014605132	0.84215343	1.57E-35	2.57E-31	NA	N
Otulin	0.608232268	0.476933073	0.009058502	0.007968493	0.784129845	1.57E-35	2.57E-31	NA	N
Gm6133	0.649638613	0.512020793	0.009148226	0.007971127	0.788162499	1.79E-35	2.93E-31	NA	N
Psmd11	3.7600147	4.2203812	0.025326081	0.025101269	1.12243742	1.80E-35	2.96E-31	NA	N
H3f3b	41.27404141	43.52642408	0.154751743	0.142915122	1.054571411	1.84E-35	3.02E-31	NA	N
Zfp691	0.095185594	0.193199047	0.003852866	0.005657986	2.029708907	2.04E-35	3.35E-31	NA	N
Ube2v2	3.374984687	3.796079705	0.021924139	0.022546191	1.12476946	3.00E-35	4.92E-31	NA	N
Ythdf1	1.15937768	0.971626597	0.012937381	0.011923262	0.83805874	3.81E-35	6.24E-31	NA	N
Lyar	8.418351096	9.10331384	0.039584735	0.037907223	1.081365428	4.06E-35	6.65E-31	NA	N
Epcam	1.18277594	1.429066493	0.021196009	0.02028794	1.208230946	4.33E-35	7.10E-31	NA	Y
Kdm6b	0.574421169	0.881091618	0.010794603	0.014500018	1.533877346	6.60E-35	1.08E-30	NA	N
Ogdhl	0.052676712	0.121940654	0.002802674	0.004376089	2.314887348	6.72E-35	1.10E-30	NA	Y
Gsk3a	0.459757442	0.346112194	0.007499795	0.006368471	0.752814772	6.83E-35	1.12E-30	NA	N
Ets2	0.314222712	0.198505523	0.007190724	0.004935901	0.631735121	7.57E-35	1.24E-30	NA	N
Igdcc3	0.472375352	0.337881741	0.008600726	0.006735443	0.715282328	9.69E-35	1.59E-30	NA	Y
Map7d1	0.68430724	0.53411306	0.009902581	0.008401385	0.780516454	9.73E-35	1.59E-30	NA	N
Asb4	0.598676957	0.879250596	0.012092862	0.015194778	1.468656151	1.31E-34	2.15E-30	NA	N
Phb	2.212544408	2.538661468	0.017946254	0.018110845	1.147394583	1.37E-34	2.24E-30	NA	N
Gnb1	5.625627833	6.483863981	0.040555543	0.044193046	1.152558287	1.61E-34	2.63E-30	NA	N
Mark3	0.6338356	0.496317955	0.00915853	0.007871332	0.783038939	1.87E-34	3.07E-30	NA	N
Ppm1a	1.208501776	1.030864198	0.013007657	0.012418435	0.853010081	2.91E-34	4.76E-30	NA	N
Ssr1	2.155580056	2.581654754	0.019358526	0.021801923	1.197661273	2.94E-34	4.82E-30	NA	N
Kpnb1	3.63444812	3.230236084	0.024175211	0.020717706	0.888783105	3.53E-34	5.79E-30	NA	N
Sav1	0.421781208	0.319146632	0.007333116	0.006333982	0.756663943	5.14E-34	8.42E-30	NA	N
Hnrnph1	4.309445057	3.901992636	0.025282626	0.022657579	0.905451302	5.85E-34	9.59E-30	NA	N
Fst	2.969741517	2.187026207	0.050586345	0.04146766	0.736436554	7.57E-34	1.24E-29	NA	N
Ptbp1	4.095185594	3.70901018	0.023723944	0.021418237	0.905700144	1.11E-33	1.82E-29	NA	N
Mesp1	2.565110866	3.37535196	0.052746586	0.059760045	1.315869815	1.36E-33	2.22E-29	NA	Y
Ptprf	0.890236433	0.715832792	0.011792742	0.010225354	0.804092897	1.61E-33	2.64E-29	NA	N
Ncor1	1.539262526	1.301061295	0.015119211	0.013490816	0.845249769	1.66E-33	2.72E-29	NA	N
Skp1a	5.081465148	5.586311458	0.027380379	0.02773945	1.099350541	1.69E-33	2.76E-29	NA	N
Tmem245	1.582628935	1.163092917	0.035134324	0.024077592	0.73491195	1.94E-33	3.18E-29	NA	N
Pcbp1	9.370207032	8.618042019	0.047154866	0.045491679	0.919728026	1.96E-33	3.21E-29	NA	N
Snrnp40	3.293274531	3.682152913	0.022071083	0.021613129	1.118082589	2.08E-33	3.41E-29	NA	N
Rbm38	0.636653191	0.419536496	0.013549744	0.008522641	0.658971794	2.50E-33	4.09E-29	NA	N
Ywhaz	2.794315815	2.468269439	0.020127581	0.017552564	0.883317993	2.98E-33	4.88E-29	NA	N
Polr2k	3.244395443	3.635585878	0.023092499	0.022471604	1.120574216	4.54E-33	7.44E-29	NA	N
Smc3	2.8430724	3.22677063	0.021557836	0.021701143	1.134959008	4.61E-33	7.56E-29	NA	N
Mprip	0.809751317	0.644574399	0.010841778	0.009129159	0.796015252	4.90E-33	8.03E-29	NA	N
Prps1	1.695945118	1.981589777	0.016844031	0.016994979	1.168428008	5.40E-33	8.86E-29	NA	Y
Hsf2	0.39323778	0.633311674	0.008510543	0.011659575	1.610505669	8.38E-33	1.37E-28	NA	N
Nr2f6	0.515864266	0.39668616	0.00833501	0.007129762	0.768973907	8.81E-33	1.44E-28	NA	N
Dpysl2	0.839029768	1.133636561	0.012165388	0.014754871	1.351127937	1.27E-32	2.08E-28	NA	N
Atxn2l	0.63199804	0.493285683	0.009220584	0.007814285	0.780517742	1.47E-32	2.40E-28	NA	N
Rps12-ps3	1.367879456	1.154862465	0.014191388	0.012769704	0.844272103	2.77E-32	4.55E-28	NA	N
Nxn	0.671811834	0.524258176	0.009967786	0.008346276	0.780364605	3.37E-32	5.53E-28	NA	N
mt-Nd2	13.87749602	12.68507689	0.069275614	0.056571459	0.91407534	4.47E-32	7.33E-28	NA	N
Prdx2	14.40548818	15.23131904	0.057180959	0.051456668	1.057327516	4.63E-32	7.59E-28	NA	N
Rnf11	0.570623545	0.462638077	0.008512596	0.007809425	0.810758828	4.73E-32	7.75E-28	NA	N
Ubn1	0.43599167	0.329001516	0.007537499	0.006385639	0.754605051	5.32E-32	8.72E-28	NA	N
Ago2	1.015435502	0.828243448	0.012426346	0.010682699	0.815653428	5.60E-32	9.17E-28	NA	N
Grb2	1.015803014	0.843946285	0.01175278	0.010479026	0.830816875	5.95E-32	9.76E-28	NA	N
Mta1	1.019233125	0.826510721	0.012613318	0.01066208	0.810914305	6.74E-32	1.10E-27	NA	N
Pwwp2a	0.59230675	0.475416937	0.008627451	0.007737989	0.802653249	6.98E-32	1.14E-27	NA	N
Msl1	0.864633101	0.697747455	0.011219952	0.009567004	0.806986749	7.82E-32	1.28E-27	NA	N
Stk39	0.483400711	0.370045484	0.008220604	0.007050867	0.765504634	8.16E-32	1.34E-27	NA	N
Senp3	0.659316428	0.532380334	0.009133113	0.008096431	0.807473181	1.64E-31	2.69E-27	NA	N
Sdc1	1.137449467	0.934048083	0.013627872	0.011591191	0.821177652	2.09E-31	3.43E-27	NA	N
Fbxw8	0.484870758	0.37015378	0.007866422	0.006616858	0.7634071	2.37E-31	3.89E-27	NA	N
Smtnl2	0.829474458	0.620641109	0.01463519	0.011763588	0.748234142	2.57E-31	4.21E-27	NA	Y
Yaf2	1.308587529	1.101581113	0.01424386	0.012682223	0.841809271	2.74E-31	4.50E-27	NA	N
Scd2	1.625137817	1.31611436	0.018525957	0.014790271	0.809847846	2.75E-31	4.50E-27	NA	N
Igfbp4	3.578341296	2.877409573	0.045317767	0.033254887	0.804118259	3.17E-31	5.20E-27	NA	N
Impad1	0.864878109	0.708576998	0.010895921	0.009609432	0.819279608	3.35E-31	5.49E-27	NA	N
Pgk1	16.51365919	17.58349578	0.074243499	0.06839843	1.06478495	4.88E-31	8.00E-27	NA	N
Fkbp3	13.51108661	14.42852502	0.053354525	0.052127397	1.067902637	5.26E-31	8.62E-27	NA	N
Nacc1	1.077422516	0.882499459	0.012986835	0.011028407	0.81908392	5.44E-31	8.92E-27	NA	N
Slc16a3	2.47262036	2.825536062	0.025446031	0.024499069	1.142729433	5.95E-31	9.75E-27	NA	N
Fem1b	0.829106946	0.679445527	0.010798124	0.00955458	0.819490816	6.39E-31	1.05E-26	NA	N
Cdx1	2.834864633	2.050357375	0.064051531	0.046465368	0.723264649	7.25E-31	1.19E-26	NA	Y
Xaf1	0.338968516	0.222330518	0.008253924	0.005965972	0.65590315	7.86E-31	1.29E-26	NA	N
Rpl9-ps6	2.105965944	1.827810266	0.017726248	0.015662261	0.867920145	8.09E-31	1.33E-26	NA	N
Peg10	0.879946098	0.651721897	0.01727036	0.013186072	0.740638431	1.07E-30	1.75E-26	NA	N
Banp	0.639103271	0.50758068	0.009372568	0.008071149	0.794207608	1.14E-30	1.87E-26	NA	N
Atp5j2	7.78708808	8.388455707	0.036160186	0.035853717	1.077226252	1.16E-30	1.90E-26	NA	N
Lamb1	0.496753644	0.371886506	0.008775333	0.00710422	0.748633675	1.30E-30	2.13E-26	NA	Y
Yy1	1.36677692	1.161685077	0.01389297	0.012490668	0.849944903	1.37E-30	2.24E-26	NA	N
Acvr2b	1.662991547	1.444444444	0.016980061	0.01612053	0.868581952	1.47E-30	2.41E-26	NA	N
Mtch2	4.577116256	4.991444661	0.025119995	0.024791849	1.090521713	2.25E-30	3.69E-26	NA	N
Timp2	0.478500551	0.358349578	0.009289067	0.0077276	0.748901076	2.85E-30	4.67E-26	NA	N
Npm3	8.955041039	9.724604722	0.0460859	0.045925709	1.085936366	2.96E-30	4.85E-26	NA	Y
Hoxb3os	0.735023888	0.548949534	0.012888684	0.009971	0.746845841	3.49E-30	5.72E-26	NA	Y
Paip1	0.682714688	0.955815465	0.010927744	0.013602907	1.400021826	3.57E-30	5.85E-26	NA	N
Ube2q1	0.715790763	0.586311458	0.009707545	0.008707121	0.81911012	4.88E-30	7.99E-26	NA	N
Hic2	0.548327821	0.419969677	0.009241041	0.007623794	0.765909847	5.78E-30	9.47E-26	NA	N
Qk	0.970721548	0.796079705	0.012006127	0.010285213	0.820090691	6.05E-30	9.91E-26	NA	N
Galnt1	0.969986525	0.793047433	0.012458669	0.01079624	0.817586032	7.93E-30	1.30E-25	NA	N
Rbm15b	0.59291927	0.465345462	0.008888857	0.007535631	0.784837812	9.17E-30	1.50E-25	NA	N
Stmn1	15.33468088	16.36614685	0.060932643	0.059745129	1.067263609	9.39E-30	1.54E-25	NA	N
Dhx36	0.762832292	0.625406108	0.010068956	0.008915821	0.819847448	9.61E-30	1.57E-25	NA	N
Rpf2	1.93262281	2.221897336	0.017501117	0.017542246	1.149679764	1.16E-29	1.90E-25	NA	N
Ddx5	8.299889746	8.997617501	0.040129173	0.042121818	1.084064702	1.39E-29	2.28E-25	NA	N
Nisch	1.911307117	1.628005198	0.017178621	0.014413107	0.851775826	1.45E-29	2.37E-25	NA	Y
Cnot6	0.693495039	0.565518735	0.009581874	0.008515858	0.815461833	1.45E-29	2.38E-25	NA	N
Spc24	3.567438442	3.959172623	0.02259652	0.022977647	1.109808252	1.48E-29	2.43E-25	NA	N
Ndufs3	2.895871616	3.230452675	0.020286471	0.019686303	1.115537256	2.02E-29	3.31E-25	NA	N
Cltc	1.209481808	1.004006931	0.013753946	0.011822639	0.830113297	2.41E-29	3.95E-25	NA	Y
Ganab	1.222589734	1.032380334	0.013196344	0.011723243	0.844420908	2.44E-29	4.00E-25	NA	N
Calm2	16.44248438	17.68291098	0.077810105	0.077188937	1.075440339	2.46E-29	4.04E-25	NA	N
Hmgb2	25.7046429	26.95700671	0.081570471	0.07852986	1.048721308	2.48E-29	4.06E-25	NA	N
Psmb2	9.314835232	9.947043535	0.038242991	0.037864757	1.06787112	3.58E-29	5.86E-25	NA	N
Ndufc2	6.489403406	7.021117609	0.030669456	0.0310949	1.08193576	4.01E-29	6.57E-25	NA	N
Ctdnep1	0.953815999	0.787416071	0.011894085	0.010337923	0.825542947	4.87E-29	7.98E-25	NA	N
Trim33	0.387602597	0.294238683	0.006977376	0.005982658	0.759124643	7.01E-29	1.15E-24	NA	N
Rnd2	0.483155703	0.286549708	0.014817527	0.00907135	0.593079428	7.47E-29	1.22E-24	NA	Y
Mafg	0.735758912	0.602014295	0.010412058	0.009226865	0.818222226	1.01E-28	1.66E-24	NA	N
Rrn3	0.808526277	1.079272255	0.011929453	0.014262081	1.334863548	1.19E-28	1.95E-24	NA	N
Atox1	3.787210584	4.158977691	0.026723624	0.025168955	1.098163833	1.20E-28	1.97E-24	NA	N
Agrn	0.315937768	0.224063245	0.006558882	0.0051978	0.709200568	1.35E-28	2.21E-24	NA	Y
Dlk1	1.630527992	1.132012129	0.036786034	0.027628524	0.694261083	1.77E-28	2.89E-24	NA	Y
Rps15	42.15202744	40.59768248	0.11083697	0.087973881	0.963125262	2.08E-28	3.41E-24	NA	N
Rps9	73.0061252	75.37264457	0.136010798	0.139270442	1.032415354	2.61E-28	4.29E-24	NA	N
Ube2z	1.076809996	0.910439679	0.012021642	0.010793751	0.845497054	2.77E-28	4.53E-24	NA	N
Ddx17	1.494058557	1.254169374	0.015924826	0.013556478	0.839437898	3.03E-28	4.97E-24	NA	N
Noa1	0.8676957	0.695040069	0.012848594	0.010443768	0.801018225	3.22E-28	5.27E-24	NA	N
Suz12	0.538282494	0.424084904	0.008440665	0.007217518	0.787848218	3.55E-28	5.82E-24	NA	N
Ppid	4.642410878	5.092700888	0.032077708	0.030165876	1.096994864	3.61E-28	5.92E-24	NA	N
Aard	0.323900527	0.234243015	0.007138969	0.005948031	0.723194301	3.79E-28	6.21E-24	NA	N
Mesp2	0.100085753	0.21280052	0.006221883	0.008403543	2.126181938	4.64E-28	7.61E-24	NA	Y
Lmo2	1.404753154	0.922135586	0.040755411	0.030166337	0.656439591	6.05E-28	9.92E-24	NA	Y
Tpm3	4.954796031	5.443144899	0.028767074	0.029273952	1.098560842	7.18E-28	1.18E-23	NA	N
Strn3	0.685654784	0.555555556	0.009638307	0.008409928	0.810255494	7.75E-28	1.27E-23	NA	N
Kit	0.070929805	0.033463288	0.003170969	0.002118557	0.471780343	7.95E-28	1.30E-23	Y	Y
Gabarapl1	0.789783168	0.603097249	0.014133636	0.011350653	0.763623832	8.05E-28	1.32E-23	NA	N
Calu	1.363836825	1.166991553	0.014041016	0.012643219	0.855668018	8.26E-28	1.35E-23	NA	N
Cdk8	0.705377925	0.586203162	0.00970739	0.008834281	0.831048352	8.32E-28	1.36E-23	NA	N
Wdr74	0.64461595	0.522850336	0.009181033	0.00805348	0.811103628	8.63E-28	1.41E-23	NA	N
Hnrnpab	14.35513904	13.51981806	0.05156314	0.045707108	0.941810318	1.10E-27	1.80E-23	NA	N
Stk11	1.282004165	1.087177821	0.013578798	0.012017453	0.848029867	1.14E-27	1.87E-23	NA	N
Nsmce4a	3.531789783	3.212259043	0.023374505	0.022662669	0.909527248	1.22E-27	2.00E-23	NA	N
Klf1	0.079260076	0.013861815	0.005849482	0.001469971	0.174890257	1.42E-27	2.32E-23	Y	Y
Anp32b	19.95614357	21.32369504	0.076674017	0.076184667	1.068527843	1.67E-27	2.73E-23	NA	N
Fhl3	0.023153252	0.063677713	0.001803143	0.003045092	2.750270739	1.92E-27	3.15E-23	NA	N
Pola2	0.659561436	0.5402859	0.009335762	0.00830715	0.819159324	1.99E-27	3.26E-23	NA	N
Ythdf2	1.983461963	2.298895387	0.017938948	0.018945314	1.159031749	2.27E-27	3.73E-23	NA	N
Phlda2	39.98003185	46.19644791	0.415770226	0.419401648	1.155488022	2.73E-27	4.48E-23	NA	N
Sox4	2.849320103	2.550682261	0.026547044	0.025544596	0.895189789	2.86E-27	4.68E-23	NA	N
Otub1	0.88337621	1.113493611	0.011331467	0.01281212	1.260497621	3.11E-27	5.09E-23	NA	N
Cdc6	0.693740047	0.552414988	0.01095389	0.009270446	0.796285281	3.46E-27	5.68E-23	NA	N
Eif4e	5.094573074	5.591184752	0.028159789	0.029307003	1.097478566	3.81E-27	6.25E-23	NA	N
Nadk2	0.703540365	0.581438163	0.01013857	0.009164912	0.826446061	4.04E-27	6.62E-23	NA	N
Dexi	0.317897832	0.23554256	0.006417609	0.005398464	0.740937926	4.15E-27	6.80E-23	NA	N
Brd2	1.834864633	1.593675547	0.016386065	0.014606416	0.868552109	4.80E-27	7.86E-23	NA	N
Ldb1	0.691412471	0.558912714	0.009685126	0.008357079	0.808363658	4.96E-27	8.12E-23	NA	N
Lhx1	0.215116991	0.482997618	0.006482993	0.015992633	2.245278788	5.01E-27	8.21E-23	NA	Y
Agfg1	0.475560456	0.376976392	0.007790685	0.006827918	0.792699197	6.15E-27	1.01E-22	NA	N
Smo	1.150189881	0.96989387	0.012930545	0.011400804	0.843246742	7.43E-27	1.22E-22	NA	N
Dkc1	2.871615828	3.23413472	0.02207637	0.022388736	1.126242128	7.55E-27	1.24E-22	NA	N
Fndc3c1	0.359916697	0.265973576	0.006956845	0.005700774	0.738986487	7.86E-27	1.29E-22	NA	Y
Tubb2b	0.591326718	0.44834308	0.011538648	0.009500845	0.758198583	7.96E-27	1.31E-22	NA	N
Dok4	0.844664952	0.610136452	0.016904381	0.012807282	0.722341386	1.18E-26	1.94E-22	NA	Y
Nasp	8.830822002	9.489928525	0.05157768	0.047080998	1.074637052	1.32E-26	2.16E-22	NA	N
Polg	1.531789783	1.210959498	0.024576458	0.019782426	0.790552014	1.35E-26	2.22E-22	NA	Y
Mcmbp	1.31324268	1.630279402	0.015501474	0.017614124	1.241415183	1.58E-26	2.59E-22	NA	N
Lmo4	1.139899547	0.953757851	0.01349865	0.011690148	0.836703422	1.63E-26	2.67E-22	NA	N
Klhdc10	0.362489281	0.270738575	0.006852319	0.00564327	0.746887119	1.96E-26	3.22E-22	NA	N
Glul	1.744579199	2.004873294	0.016666267	0.016941722	1.14920165	2.07E-26	3.39E-22	NA	N
Abhd17b	0.655763812	0.552306693	0.00939967	0.008820564	0.842234174	2.07E-26	3.40E-22	NA	N
Ppp2r2d	0.89415656	0.771063461	0.01091697	0.01042848	0.862336078	2.10E-26	3.45E-22	NA	N
Prrc2b	0.707582996	0.574615551	0.010040712	0.008689173	0.812082193	2.21E-26	3.62E-22	NA	N
Larp4b	0.981624403	0.830950834	0.011694069	0.010537618	0.846505885	2.46E-26	4.03E-22	NA	N
Psmd14	3.157050104	3.499458523	0.023087699	0.022290211	1.108458342	2.56E-26	4.19E-22	NA	N
Myh10	1.110866103	0.925925926	0.013167942	0.011355293	0.83351713	2.56E-26	4.20E-22	NA	Y
Snrpf	10.54869533	11.25860949	0.046944348	0.046196366	1.067298764	2.72E-26	4.45E-22	NA	Y
Prtg	4.8676957	4.205436431	0.039861087	0.030703233	0.863948096	2.91E-26	4.76E-22	NA	Y
Ppp3cb	0.726938626	0.602555772	0.009718139	0.008693417	0.828894973	3.10E-26	5.08E-22	NA	N
Polr1d	9.121156438	8.484188867	0.043852811	0.038573843	0.93016592	3.37E-26	5.53E-22	NA	N
Rpl9	53.53178978	51.91726229	0.11324797	0.104609901	0.969839837	3.73E-26	6.11E-22	NA	N
Rps27a	93.09408306	89.71550791	0.208517491	0.218741367	0.96370795	4.25E-26	6.97E-22	NA	N
Srsf1	5.945975744	5.497834091	0.030371281	0.026648822	0.9246311	4.64E-26	7.60E-22	NA	N
Dgcr2	0.674996937	0.553064761	0.009493468	0.008326178	0.819358919	5.55E-26	9.10E-22	NA	N
Rpl14	89.85495529	87.77073857	0.155830385	0.141399343	0.976804655	7.48E-26	1.23E-21	NA	N
Ccny	0.620482666	0.504873294	0.009047832	0.007939512	0.813678322	7.56E-26	1.24E-21	NA	N
Rdh10	0.243047899	0.162443145	0.006110601	0.004620717	0.668358564	7.72E-26	1.27E-21	NA	N
10-Sep	0.254685777	0.391921161	0.006102878	0.007884927	1.538841961	1.00E-25	1.64E-21	NA	N
Smad6	0.334558373	0.231319038	0.00793901	0.006010383	0.691416078	1.14E-25	1.87E-21	NA	Y
Frat2	0.34215362	0.258176305	0.006818251	0.00579033	0.754562541	1.53E-25	2.50E-21	NA	N
Prpf8	0.855445302	0.717240632	0.010856913	0.009665376	0.838441255	1.72E-25	2.82E-21	NA	N
2510039O18Rik	0.382824942	0.298462205	0.006878856	0.00597666	0.779631033	1.97E-25	3.23E-21	NA	N
Ipo5	2.802891094	2.524907949	0.020097804	0.01777091	0.900822709	2.08E-25	3.41E-21	NA	N
Ptpra	0.56768345	0.448126489	0.009195183	0.007753686	0.789395022	2.19E-25	3.59E-21	NA	N
Hoxb2	2.085875291	1.692440979	0.024629624	0.019252221	0.811381671	2.28E-25	3.73E-21	NA	Y
Car4	4.614479971	4.937296946	0.071939989	0.063591094	1.06995739	3.16E-25	5.18E-21	NA	N
Atp5k	3.940340561	4.336907083	0.025378498	0.025288499	1.100642702	3.84E-25	6.30E-21	NA	N
Pdcd7	0.671444322	0.552414988	0.009651863	0.008543545	0.822726427	3.95E-25	6.48E-21	NA	N
App	0.374862183	0.2796188	0.007519173	0.006105374	0.74592427	5.16E-25	8.46E-21	NA	N
Snhg6	1.399852995	1.199263591	0.014665029	0.012937973	0.856706808	5.64E-25	9.24E-21	NA	N
Hcfc1	0.930295235	0.781026641	0.011730011	0.010382946	0.839547072	5.84E-25	9.57E-21	NA	N
Lrp1	0.430356487	0.327268789	0.008014122	0.006579688	0.760459757	5.95E-25	9.76E-21	NA	Y
Mob1a	0.401200539	0.307450726	0.007257261	0.006113171	0.766326801	6.94E-25	1.14E-20	NA	N
Ccnb2	2.363959329	2.645440762	0.020287279	0.019595405	1.119072029	8.01E-25	1.31E-20	NA	N
Siva1	8.104863408	7.519493177	0.041308765	0.03646088	0.927775435	8.03E-25	1.32E-20	NA	N
Epn1	1.504471395	1.310807884	0.014140706	0.012839063	0.871274713	8.16E-25	1.34E-20	NA	N
Nme2	0.374127159	0.290556639	0.006835895	0.005903599	0.776625357	8.87E-25	1.45E-20	NA	N
Mgat4b	0.312385153	0.224496426	0.00665342	0.005311865	0.718652677	1.02E-24	1.67E-20	NA	N
Fam168b	0.732328801	0.613601906	0.009817856	0.008843205	0.837877611	1.03E-24	1.68E-20	NA	N
Cdc25a	1.094205562	0.939246264	0.012876275	0.011745033	0.858381914	1.05E-24	1.72E-20	NA	N
Metrn	0.592551758	0.466753303	0.009322816	0.007708659	0.787700478	1.10E-24	1.80E-20	NA	Y
Rhobtb3	0.537057454	0.43318172	0.0085824	0.007507454	0.806583572	1.17E-24	1.91E-20	NA	N
Stk24	0.636898199	0.536062378	0.009014187	0.008366926	0.841676706	1.29E-24	2.11E-20	NA	N
Zfp36l2	0.865368124	0.73673381	0.012085272	0.01123988	0.85135307	1.30E-24	2.12E-20	NA	N
Ndufab1	7.278941566	7.790231752	0.032792334	0.033217382	1.070242381	1.43E-24	2.34E-20	NA	N
Cdc73	0.50091878	0.4004765	0.008051105	0.006979376	0.7994839	1.45E-24	2.38E-20	NA	N
Lamc1	0.24770305	0.175222006	0.005869239	0.004889765	0.707387355	1.79E-24	2.93E-20	NA	N
Slc38a4	1.230552493	1.001516136	0.017128885	0.014048301	0.813875184	1.89E-24	3.09E-20	NA	N
Cab39	0.765159868	0.634286333	0.010203678	0.008955662	0.828959228	1.97E-24	3.22E-20	NA	N
Ddx24	2.367266936	2.62984622	0.018475664	0.017889989	1.11092086	2.04E-24	3.34E-20	NA	N
Rai1	0.445301972	0.344920944	0.007888757	0.006614742	0.774577625	2.32E-24	3.80E-20	NA	N
Maz	1.631875536	1.400693091	0.016033934	0.013799572	0.858333286	2.55E-24	4.18E-20	NA	N
Podxl	0.884356242	0.664825644	0.018015785	0.01373747	0.751762257	2.72E-24	4.47E-20	NA	Y
2700038G22Rik	0.662501531	0.540177605	0.010492586	0.008951476	0.815360537	2.88E-24	4.71E-20	NA	N
Tgfb1	0.485360774	0.347411739	0.010463801	0.007881108	0.715780421	3.03E-24	4.97E-20	NA	N
Mrpl21	3.472742864	3.823045267	0.021715549	0.022083071	1.100871967	3.07E-24	5.03E-20	NA	N
Jund	0.444444444	0.329326402	0.009557117	0.007597719	0.740984405	3.67E-24	6.01E-20	NA	N
Ndufa11	4.002205072	4.363331167	0.023593549	0.023633522	1.090231782	4.12E-24	6.74E-20	NA	N
Rps5	94.48193066	92.48364739	0.188502547	0.198482622	0.978850101	4.80E-24	7.87E-20	NA	N
Hoxa3	0.126424109	0.07439896	0.004372013	0.00313866	0.588487125	4.96E-24	8.13E-20	NA	Y
Mrps33	4.595124342	5.016460905	0.026875816	0.027672517	1.091692092	5.03E-24	8.24E-20	NA	N
Rcor2	1.061496999	0.911522634	0.012974151	0.011874047	0.858714283	5.07E-24	8.30E-20	NA	N
Bod1l	0.831434522	0.702512454	0.01089874	0.009802196	0.844940204	5.33E-24	8.73E-20	NA	N
Wnk1	1.515129242	1.305717999	0.015534766	0.013696564	0.861786548	5.49E-24	8.99E-20	NA	N
Uba52	1.257380865	1.478340914	0.012943524	0.013887997	1.175730405	5.62E-24	9.21E-20	NA	N
Lsm14b	0.391032709	0.304093567	0.007134991	0.006084283	0.777667854	5.91E-24	9.69E-20	NA	N
Arpc2	4.311037609	4.687242798	0.027691194	0.026687152	1.087265578	6.79E-24	1.11E-19	NA	N
Ppp6r3	0.552247948	0.446393762	0.008565705	0.007459408	0.808321269	7.06E-24	1.16E-19	NA	N
Arl5a	0.851402671	0.72796188	0.010768998	0.0099299	0.855014795	7.78E-24	1.27E-19	NA	N
Ankrd17	0.892809016	0.756335283	0.010947625	0.009787798	0.847141179	8.46E-24	1.39E-19	NA	N
Rps8	91.96459635	89.82521118	0.167451859	0.142779717	0.976736861	9.71E-24	1.59E-19	NA	N
Uqcr10	6.239617788	6.736517219	0.034512881	0.033749705	1.079636197	1.14E-23	1.87E-19	NA	Y
Polr2a	1.251623178	1.088477366	0.013290755	0.012235034	0.869652612	1.16E-23	1.91E-19	NA	Y
Ssbp3	1.675119441	1.464154213	0.016146631	0.014573119	0.87405959	1.62E-23	2.65E-19	NA	N
Galnt10	0.293519539	0.221897336	0.006045079	0.005178492	0.755988294	1.63E-23	2.67E-19	NA	N
Dlg1	0.327943158	0.235109378	0.007741617	0.005880848	0.716921127	1.77E-23	2.90E-19	NA	N
Tnrc6a	0.955408551	0.805176522	0.011729007	0.010213973	0.842756244	1.81E-23	2.97E-19	NA	N
Rlim	0.436481686	0.348602989	0.007407454	0.006502451	0.798665787	1.82E-23	2.98E-19	NA	N
Dgkz	0.39630038	0.307883907	0.007394427	0.006284916	0.776895312	2.27E-23	3.72E-19	NA	Y
Unc5b	0.345828739	0.250054148	0.007692634	0.006079963	0.723057743	2.28E-23	3.74E-19	NA	N
Tomm22	7.98860713	7.465237167	0.036535123	0.031655737	0.934485455	2.37E-23	3.89E-19	NA	N
Rasl11a	0.836947201	1.059129305	0.012877103	0.014152172	1.265467288	2.47E-23	4.04E-19	NA	N
Pxdn	0.483645718	0.38412389	0.008097413	0.006897791	0.794225763	2.73E-23	4.48E-19	NA	Y
Cfl1	27.20433664	28.31578947	0.082084448	0.080334682	1.040855723	2.82E-23	4.63E-19	NA	N
Ephb4	0.324880559	0.241607104	0.006593368	0.005384627	0.743679786	3.57E-23	5.85E-19	NA	Y
Purb	0.748989342	0.620965995	0.010601795	0.009255409	0.829071871	3.58E-23	5.87E-19	NA	N
Rybp	0.402670587	0.310482998	0.007465587	0.006244812	0.77105954	3.63E-23	5.95E-19	NA	N
Bnip3l	4.588264119	4.956898419	0.027481147	0.026070001	1.080342868	3.85E-23	6.31E-19	NA	N
Snhg12	0.879946098	0.745397444	0.01235384	0.011172594	0.847094436	3.88E-23	6.36E-19	NA	N
Eif4b	2.734043856	2.49003682	0.019765629	0.018173842	0.910752333	3.91E-23	6.41E-19	NA	N
Pi4k2a	0.283106701	0.208793589	0.005942426	0.004878905	0.737508467	4.20E-23	6.88E-19	NA	N
Rab11a	2.017885581	2.243556422	0.018433557	0.017393485	1.111835301	4.74E-23	7.77E-19	NA	N
Gtf2i	1.630405488	1.400151614	0.015808223	0.01340595	0.858775086	5.74E-23	9.41E-19	NA	N
Usp34	0.952835967	0.815139701	0.011911268	0.010718788	0.855487964	6.11E-23	1.00E-18	NA	N
Plekha3	0.304054882	0.230777561	0.006222011	0.005293721	0.758999691	6.30E-23	1.03E-18	NA	N
Prr12	0.386255053	0.299111977	0.00713427	0.006012285	0.77438981	7.44E-23	1.22E-18	NA	N
Zfp598	0.340438564	0.265215508	0.006446621	0.005601897	0.779040731	7.67E-23	1.26E-18	NA	N
Map3k7	0.343868676	0.264998917	0.006578947	0.005590432	0.770639886	8.22E-23	1.35E-18	NA	N
Txndc9	2.386500061	2.645765649	0.019153209	0.018515499	1.108638416	8.35E-23	1.37E-18	NA	N
Fjx1	0.409775818	0.318063678	0.007966356	0.006755472	0.776189477	1.03E-22	1.69E-18	NA	N
Hnrnpa0	1.758299645	1.512020793	0.018814241	0.016045839	0.859933514	1.07E-22	1.76E-18	NA	N
Nfe2l1	0.433909102	0.342755036	0.007626371	0.006543209	0.78992359	1.23E-22	2.01E-18	NA	N
Apela	0.912654661	0.714424951	0.020841621	0.018100882	0.782798775	1.38E-22	2.27E-18	NA	N
Lsm7	5.396177876	5.79098982	0.030217592	0.02876671	1.073165109	1.45E-22	2.38E-18	NA	Y
Ep400	0.674874433	0.56421919	0.009457313	0.008453343	0.836035805	1.46E-22	2.40E-18	NA	N
Fasn	0.830331986	0.699913364	0.01101242	0.009801991	0.842931954	1.52E-22	2.49E-18	NA	N
Mmp2	0.438441749	0.340805718	0.008027837	0.006748209	0.777311281	1.65E-22	2.71E-18	NA	Y
Eef1akmt1	2.082567683	2.337123673	0.017674102	0.017659931	1.122231797	1.80E-22	2.95E-18	NA	N
Znrf1	0.588019111	0.487870912	0.008757222	0.007806068	0.829685469	1.98E-22	3.24E-18	NA	N
Eif4g2	9.925395075	9.43318172	0.041352584	0.039713846	0.950408689	2.09E-22	3.42E-18	NA	N
Gpc3	2.657968884	2.983863981	0.024742179	0.02440521	1.122610576	2.21E-22	3.62E-18	NA	N
Eif3e	8.106333456	8.739008014	0.046910815	0.045051908	1.078046945	2.35E-22	3.84E-18	NA	N
Cd44	0.171505574	0.110786225	0.004982306	0.003665748	0.645962824	2.37E-22	3.89E-18	NA	Y
Mum1l1	0.728776185	0.590426684	0.011861181	0.009828003	0.81016188	2.46E-22	4.03E-18	NA	Y
Canx	4.057699375	3.743556422	0.025397971	0.023541708	0.922581018	3.03E-22	4.96E-18	NA	N
Slc24a5	1.028788436	1.317955382	0.017296363	0.019296629	1.28107523	3.05E-22	5.00E-18	NA	N
Smc2	2.653681245	2.937296946	0.020565864	0.020120939	1.106876326	3.10E-22	5.08E-18	NA	N
Gfi1b	0.069827269	0.026099199	0.004613657	0.00268078	0.373767997	3.15E-22	5.17E-18	Y	Y
Lin28a	2.815876516	2.448234784	0.02454155	0.019197686	0.869439683	3.34E-22	5.47E-18	NA	Y
Cd63	1.977459267	2.226554039	0.018215053	0.018642315	1.125967081	3.50E-22	5.74E-18	NA	Y
Atp5o.1	9.141737106	9.711392679	0.038777355	0.037778662	1.062313712	3.61E-22	5.91E-18	NA	N
Dag1	0.492466005	0.393762183	0.008273188	0.007077206	0.799572314	3.63E-22	5.95E-18	NA	Y
Pitrm1	0.724978562	0.61706736	0.009664888	0.008842288	0.851152561	4.15E-22	6.81E-18	NA	N
C1qtnf12	0.469190249	0.379358891	0.008259311	0.0072409	0.808539589	4.97E-22	8.14E-18	NA	N
Slc32a1	0.056106823	0.014944769	0.004165937	0.001766134	0.266362777	5.04E-22	8.26E-18	NA	Y
Fndc4	0.52737964	0.424842972	0.008595585	0.00735998	0.805573328	5.37E-22	8.81E-18	NA	N
Mbd3	5.619257626	5.204570067	0.03183523	0.028579759	0.92620243	5.75E-22	9.43E-18	NA	N
Farp1	0.245865491	0.175438596	0.005727393	0.004496512	0.713555188	7.47E-22	1.22E-17	NA	Y
Loxl2	1.082077668	0.769222439	0.023555683	0.015973326	0.710875441	8.92E-22	1.46E-17	NA	Y
Sfr1	5.066519662	5.453541261	0.02711821	0.026940819	1.076388058	1.00E-21	1.64E-17	NA	N
Ddah1	0.466617665	0.302685727	0.012410391	0.008303958	0.648680385	1.04E-21	1.71E-17	NA	Y
Rmnd5a	0.391277717	0.310158111	0.007067818	0.006122336	0.792680233	1.07E-21	1.76E-17	NA	N
Arglu1	3.148842337	3.615009747	0.026312363	0.028664134	1.148044062	1.10E-21	1.80E-17	NA	N
Ap1g1	0.460124954	0.374918778	0.007660418	0.006792858	0.814819486	1.17E-21	1.91E-17	NA	N
Gm2000	1.467720201	1.692982456	0.014176566	0.014980307	1.153477655	1.20E-21	1.97E-17	NA	N
Ttll4	0.334435869	0.25806801	0.006500028	0.005490378	0.771651708	1.27E-21	2.07E-17	NA	N
Anapc16	1.094328066	0.933398311	0.012607002	0.011013789	0.852941947	1.38E-21	2.26E-17	NA	N
Tardbp	3.483155703	3.213666883	0.021760342	0.019959619	0.922630843	1.44E-21	2.35E-17	NA	N
Nploc4	0.34399118	0.268464371	0.006581584	0.005635287	0.780439693	1.59E-21	2.60E-17	NA	N
Chtf8	1.434276614	1.250812216	0.0143341	0.012811232	0.872085763	1.59E-21	2.61E-17	NA	N
Fzd10	0.317040304	0.234243015	0.007259774	0.006004945	0.738843018	1.62E-21	2.65E-17	NA	Y
Larp1	0.970844052	0.837123673	0.01249801	0.011509036	0.862263791	1.68E-21	2.76E-17	NA	N
Mob1b	0.338110989	0.263157895	0.006668513	0.005729258	0.778318078	1.69E-21	2.77E-17	NA	N
Csnk1g3	0.563640818	0.479423868	0.008362868	0.007826663	0.850584012	1.79E-21	2.94E-17	NA	N
Cnot1	1.006125199	0.860407191	0.011985915	0.010595313	0.85516911	1.82E-21	2.99E-17	NA	N
Srsf6	7.590836702	8.104613385	0.037065626	0.036238873	1.067683801	2.01E-21	3.30E-17	NA	N
Ldhb	4.191596227	4.81611436	0.042982216	0.046000108	1.148992913	2.14E-21	3.51E-17	NA	N
Cox6a1	5.67168933	6.053281352	0.02874458	0.027530646	1.067280135	2.36E-21	3.87E-17	NA	N
Tanc2	0.139777043	0.087719298	0.004450245	0.003239906	0.627565847	2.86E-21	4.69E-17	NA	Y
Otud4	0.608844787	0.504006931	0.009223448	0.00813944	0.827808567	2.90E-21	4.76E-17	NA	N
Vat1	0.440156805	0.306692658	0.010949208	0.007938896	0.696780452	3.41E-21	5.59E-17	NA	N
Sec24c	0.426436359	0.340805718	0.007412274	0.006383794	0.799194793	3.43E-21	5.62E-17	NA	N
Rpl10-ps3	2.937645473	2.66493394	0.021267395	0.01872808	0.907166628	3.49E-21	5.72E-17	NA	N
Tmem259	0.280534117	0.210093134	0.005956096	0.004932668	0.748904041	3.72E-21	6.09E-17	NA	N
Tgfb2	0.14675977	0.091184752	0.004909917	0.003551263	0.621319809	3.76E-21	6.16E-17	NA	Y
Pnrc1	1.127281637	0.975633528	0.013850168	0.012450183	0.865474515	3.79E-21	6.22E-17	NA	N
Ric1	0.201396545	0.305176522	0.005583224	0.006960002	1.51530167	4.05E-21	6.64E-17	NA	N
Btf3	32.99203724	34.0141867	0.08411058	0.075061403	1.030981702	4.29E-21	7.03E-17	NA	N
Ccnb1	3.949773368	4.386506389	0.034240461	0.033646958	1.110571666	4.32E-21	7.07E-17	NA	N
Mpp6	1.892073992	1.675655187	0.018168051	0.016644463	0.885618213	4.54E-21	7.43E-17	NA	N
Ubp1	0.590346686	0.490361707	0.008890417	0.007939041	0.830633453	4.70E-21	7.71E-17	NA	N
Fbxw11	0.419943648	0.334416288	0.007324541	0.006344018	0.796336102	4.72E-21	7.74E-17	NA	N
Zfp36l1	1.062844542	0.896144683	0.013163436	0.011216063	0.843156875	4.83E-21	7.92E-17	NA	Y
Slc20a1	0.400343011	0.31871345	0.00729502	0.00627683	0.796100947	4.96E-21	8.13E-17	NA	N
Metap2	5.231165013	5.622590427	0.028318124	0.028222355	1.074825667	5.04E-21	8.26E-17	NA	N
Tmbim6	3.492466005	3.792614252	0.023839201	0.022306348	1.085941637	5.22E-21	8.56E-17	NA	N
Ppfia1	0.368736984	0.290448343	0.006962816	0.005952649	0.787684327	5.47E-21	8.97E-17	NA	N
Ybx3	1.644860958	1.415312974	0.017960139	0.015431424	0.860445357	5.70E-21	9.34E-17	NA	N
Tecr	4.497488668	4.853692874	0.027188359	0.025913976	1.07920069	6.26E-21	1.03E-16	NA	N
Nectin3	0.399730491	0.319038337	0.007127473	0.006181825	0.798133601	6.28E-21	1.03E-16	NA	N
Setd2	0.549797868	0.450508989	0.008555221	0.007440451	0.819408394	6.55E-21	1.07E-16	NA	N
Gm13075	0.759647189	0.487221139	0.023428357	0.014384513	0.641378191	7.44E-21	1.22E-16	NA	N
Parm1	0.072032341	0.036387264	0.003411994	0.002307031	0.505151768	7.70E-21	1.26E-16	NA	N
Nfe2	0.02829842	0.005523067	0.002351656	0.000815634	0.195172274	7.71E-21	1.26E-16	NA	N
Twist2	0.153007473	0.096816114	0.005009347	0.003678175	0.632754157	8.00E-21	1.31E-16	NA	N
Pfdn4	3.589611662	3.91184752	0.022416991	0.022446405	1.089769002	8.06E-21	1.32E-16	NA	N
Mycbp2	0.469312753	0.381416504	0.007929307	0.006997513	0.812712849	8.32E-21	1.36E-16	NA	N
Gnpat	0.995834865	0.851743556	0.011684191	0.010284653	0.855306022	8.59E-21	1.41E-16	NA	N
Wnt3a	0.377802279	0.269330734	0.009692244	0.007615957	0.712888062	8.79E-21	1.44E-16	NA	Y
Bex4	6.522234473	5.564977258	0.064482337	0.05132379	0.853231708	9.81E-21	1.61E-16	NA	N
Csnk2a2	0.784883009	0.661685077	0.010626948	0.009351053	0.843036567	1.05E-20	1.72E-16	NA	N
Arhgdia	6.141002083	5.740199264	0.031403283	0.028407109	0.93473332	1.07E-20	1.75E-16	NA	N
Tnks	0.315202744	0.237491878	0.006494245	0.005321309	0.75345752	1.08E-20	1.78E-16	NA	N
Tmem132a	0.631630528	0.531080788	0.009071901	0.008115793	0.840809247	1.08E-20	1.78E-16	NA	N
Rpl27a	58.38895014	56.63439463	0.140692058	0.118976142	0.969950556	1.10E-20	1.80E-16	NA	N
Uggt1	0.367879456	0.286333117	0.006947879	0.005835154	0.778334077	1.14E-20	1.86E-16	NA	N
Tmem65	0.360651721	0.284058913	0.006805997	0.005858203	0.787626666	1.15E-20	1.88E-16	NA	N
Vcan	0.319000368	0.227312107	0.007555417	0.005757181	0.712576318	1.20E-20	1.97E-16	NA	Y
Tnks2	1.030380987	0.899935023	0.012166609	0.011257887	0.87340026	1.31E-20	2.14E-16	NA	N
Polr2f	6.378904814	5.932207061	0.033332367	0.028707313	0.929972657	1.38E-20	2.27E-16	NA	N
Acly	0.872228347	0.749079489	0.011111281	0.010067721	0.858811217	1.40E-20	2.30E-16	NA	N
Map4k4	0.851157663	0.722005631	0.011437716	0.010089699	0.848263093	1.44E-20	2.37E-16	NA	N
Mtg2	0.502878844	0.416504224	0.008028646	0.007187262	0.828239702	1.46E-20	2.40E-16	NA	N
1110065P20Rik	1.02646086	0.887805935	0.012047486	0.010900173	0.864919423	1.55E-20	2.54E-16	NA	N
Map3k10	0.188656131	0.135585878	0.004828677	0.004014819	0.718693198	1.57E-20	2.57E-16	NA	N
Gata1	0.197108906	0.064327485	0.010673171	0.004645342	0.326355042	1.60E-20	2.62E-16	Y	Y
Mcm10	0.638735759	0.537361923	0.009320243	0.008377516	0.84128987	1.65E-20	2.70E-16	NA	N
Gcn1l1	0.691534975	0.584145549	0.009633552	0.008624156	0.844708612	1.82E-20	2.98E-16	NA	N
Wdr82	0.637388215	0.533788174	0.009225586	0.008130505	0.837461631	1.85E-20	3.03E-16	NA	N
Chic2	2.075829964	1.858674464	0.017640829	0.016165059	0.89538859	1.86E-20	3.04E-16	NA	N
Mtmr4	0.355016538	0.277994369	0.006666654	0.005674604	0.78304625	1.89E-20	3.09E-16	NA	N
Ssb	6.805341174	7.274204029	0.037825644	0.035580184	1.068896304	1.97E-20	3.23E-16	NA	N
Fzd2	0.72522357	0.588260775	0.011628061	0.00967499	0.811144039	2.11E-20	3.47E-16	NA	N
Trmt6	1.447752052	1.647173489	0.01424428	0.014480208	1.137745574	2.22E-20	3.65E-16	NA	N
Magt1	0.708195516	0.600498159	0.009929419	0.00898133	0.847927084	2.43E-20	3.99E-16	NA	N
Myl7	2.406223202	3.351202079	0.050774613	0.060613522	1.392722868	2.47E-20	4.05E-16	NA	N
Mbtps1	0.838907264	0.708576998	0.011021379	0.009535916	0.844642821	2.52E-20	4.14E-16	NA	N
Ccni	1.495283597	1.318063678	0.01441298	0.013079303	0.881480731	2.60E-20	4.26E-16	NA	N
Arl4c	0.912532157	0.727203812	0.016808445	0.013499845	0.796907601	2.86E-20	4.69E-16	NA	N
Dicer1	1.001102536	0.86398094	0.012158294	0.010961011	0.863029419	2.95E-20	4.83E-16	NA	N
Adipor2	0.439299277	0.360732077	0.007448731	0.006680883	0.821153359	3.46E-20	5.67E-16	NA	N
Rpl30	23.88876638	22.38434048	0.09745471	0.076605156	0.937023709	3.54E-20	5.81E-16	NA	N
Rnf149	0.933112826	0.80853368	0.011327828	0.010310538	0.866490801	3.66E-20	5.99E-16	NA	N
Usf2	1.21046184	1.056855101	0.013083187	0.011881176	0.873100717	3.73E-20	6.11E-16	NA	N
Chd7	1.642900894	1.437405241	0.016703872	0.014829101	0.874919021	3.89E-20	6.37E-16	NA	Y
Nkx1-2	1.196128874	0.920402859	0.026678546	0.02096812	0.769484693	4.16E-20	6.81E-16	NA	Y
Dbi	4.665931643	5.030431016	0.028361342	0.027532491	1.078119313	4.17E-20	6.83E-16	NA	N
Rpl38	20.87333088	21.97660819	0.083177362	0.077007547	1.052855834	4.38E-20	7.18E-16	NA	Y
Ireb2	0.613744947	0.509746589	0.0090303	0.007927198	0.830551178	4.59E-20	7.52E-16	NA	N
Pcnp	2.988729634	3.338639809	0.021346888	0.022791202	1.117076557	4.63E-20	7.59E-16	NA	N
6-Mar	0.365184368	0.289365389	0.006839154	0.005900995	0.79238164	4.86E-20	7.96E-16	NA	N
Plekho1	0.307852505	0.232401993	0.006308291	0.005186338	0.754913436	5.02E-20	8.22E-16	NA	N
Cenpv	0.098248193	0.058262941	0.003661444	0.002676279	0.593017942	5.51E-20	9.03E-16	NA	N
Irak1	0.456817347	0.375568551	0.008430649	0.007132714	0.822141615	5.96E-20	9.77E-16	NA	N
Pitx1	0.269386255	0.151072125	0.011110528	0.00739806	0.560801162	5.99E-20	9.82E-16	NA	Y
Gfod2	0.699252726	0.527073857	0.013823002	0.009994122	0.753767326	6.16E-20	1.01E-15	NA	N
Cggbp1	0.862550533	0.746047217	0.010897176	0.009913847	0.864931605	6.17E-20	1.01E-15	NA	N
Apoa1	0.576136224	0.561511804	0.012084273	0.01695445	0.974616385	6.32E-20	1.04E-15	NA	Y
Gm8186	0.984687002	1.17630496	0.011597306	0.012572738	1.194597834	6.62E-20	1.09E-15	NA	N
Lasp1	0.388460125	0.307559021	0.007261525	0.006191702	0.791738975	7.17E-20	1.18E-15	NA	N
Fgf5	0.100330761	0.177604505	0.00546081	0.007082547	1.770189957	7.24E-20	1.19E-15	Y	Y
Ncor2	0.380129854	0.300303227	0.007043566	0.005975503	0.79000169	7.40E-20	1.21E-15	NA	N
Mmp15	0.212054392	0.151613602	0.005423723	0.004307262	0.714975062	7.54E-20	1.24E-15	NA	Y
Agpat5	0.827146882	0.705328135	0.010790129	0.009564419	0.852724166	7.69E-20	1.26E-15	NA	N
Pds5b	0.458532402	0.372211393	0.007612207	0.006596349	0.811745017	7.86E-20	1.29E-15	NA	N
Arfgef1	0.354036506	0.278644141	0.006817667	0.005812106	0.787049178	7.88E-20	1.29E-15	NA	N
Agap3	0.344236188	0.267164826	0.006654862	0.005593953	0.776109065	8.12E-20	1.33E-15	NA	N
G3bp1	9.822369227	10.43892138	0.043047132	0.044586217	1.062770207	8.15E-20	1.34E-15	NA	N
Kdm1a	1.000980032	0.87535196	0.011928362	0.011007126	0.874494927	8.22E-20	1.35E-15	NA	N
Celf1	1.939973049	1.718756768	0.017016571	0.014858453	0.885969405	9.07E-20	1.49E-15	NA	N
Ncoa5	0.471885336	0.385531731	0.007711704	0.006710755	0.81700299	9.23E-20	1.51E-15	NA	N
Rpl28	34.08465025	32.84676197	0.092016036	0.077656799	0.963681943	9.25E-20	1.52E-15	NA	N
Acer2	1.040426314	1.211067793	0.014243328	0.014024758	1.164011114	9.39E-20	1.54E-15	NA	N
Itga2b	0.039323778	0.014294997	0.002570923	0.001429056	0.363520431	9.43E-20	1.54E-15	Y	Y
Zc3h7b	0.416146025	0.334091401	0.00740293	0.00632458	0.802822523	9.87E-20	1.62E-15	NA	N
Trim8	0.390052677	0.311457656	0.00720225	0.006219784	0.798501523	1.02E-19	1.67E-15	NA	N
Col1a1	0.137449467	0.082087936	0.005849563	0.008484753	0.597222657	1.06E-19	1.73E-15	NA	N
Btbd7	0.368859488	0.293913797	0.006830347	0.005874602	0.796817776	1.11E-19	1.82E-15	NA	N
mt-Atp8	0.352076442	0.281351527	0.006681238	0.005849321	0.799120569	1.25E-19	2.05E-15	NA	N
Smad7	0.418841112	0.323261858	0.008378373	0.006924564	0.771800687	1.36E-19	2.22E-15	NA	N
Zcchc11	0.615582506	0.520034655	0.009231302	0.008346084	0.844784654	1.46E-19	2.39E-15	NA	Y
Tcf7l2	0.326595614	0.468594325	0.0069317	0.009011418	1.4347845	1.47E-19	2.42E-15	NA	N
Ddb1	2.919514884	2.657244964	0.021387334	0.018836388	0.91016661	1.90E-19	3.11E-15	NA	N
Amotl1	0.549307853	0.440978991	0.009116125	0.007528563	0.802790254	1.90E-19	3.11E-15	NA	N
Dynlt1f	0.915839765	1.06800953	0.011867299	0.011852581	1.166153263	1.99E-19	3.26E-15	NA	N
Tspan31	1.675854465	1.868096166	0.015921927	0.015552964	1.114712647	2.08E-19	3.40E-15	NA	N
Abhd2	0.144799706	0.233701538	0.004923143	0.006399564	1.613964173	2.17E-19	3.55E-15	NA	N
Ptch1	1.131814284	0.863331167	0.02050235	0.014748682	0.762785185	2.23E-19	3.65E-15	NA	Y
Sh3glb1	1.668749234	1.475200347	0.016724634	0.015131524	0.884015595	2.25E-19	3.69E-15	NA	N
Bmp4	1.485483278	1.20023825	0.026950029	0.022698039	0.807978297	2.28E-19	3.74E-15	NA	N
Cox7a2l	5.845032464	5.44336149	0.032376188	0.028720245	0.931279941	2.29E-19	3.75E-15	NA	N
Acot2	0.084405243	0.144032922	0.003357004	0.004492136	1.706445197	2.41E-19	3.96E-15	NA	N
Ccne1	2.080485116	2.306367771	0.020744679	0.019700802	1.108572108	2.43E-19	3.98E-15	NA	N
Dnajb6	3.593041774	3.907515703	0.023382717	0.023226277	1.087523037	2.45E-19	4.02E-15	NA	N
Ythdc1	1.623055249	1.4407624	0.015738383	0.014349859	0.88768537	2.50E-19	4.09E-15	NA	N
Msi1	0.542815141	0.443902967	0.008834247	0.007594571	0.817779265	2.71E-19	4.44E-15	NA	N
Mrpl23	4.089305402	4.426792289	0.02460435	0.024910478	1.082529147	2.79E-19	4.58E-15	NA	N
Sgk1	0.497733676	0.381633095	0.010400286	0.008227424	0.766741559	3.00E-19	4.92E-15	NA	N
Dnajc25	0.383314958	0.306367771	0.007062877	0.006119057	0.799258586	3.27E-19	5.36E-15	NA	N
Tsc22d4	0.642410878	0.542451809	0.009392083	0.008390282	0.844400098	3.35E-19	5.49E-15	NA	N
Zswim8	0.246845522	0.185401776	0.005578789	0.004651401	0.751084217	3.38E-19	5.53E-15	NA	N
Tspan32	0.056229327	0.019709768	0.003632607	0.001839251	0.350524702	3.43E-19	5.62E-15	NA	N
Snca	0.09077545	0.03010613	0.005810888	0.002396447	0.331654973	3.57E-19	5.86E-15	NA	N
Hdac2	2.441381845	2.69525666	0.020118274	0.019694301	1.103988164	3.71E-19	6.08E-15	NA	N
Kbtbd2	0.309567561	0.238358241	0.006233322	0.005205647	0.769971636	3.81E-19	6.25E-15	NA	N
Slamf1	0.225284822	0.153996101	0.006204334	0.00462412	0.683561814	4.04E-19	6.62E-15	NA	N
Hdac1	2.759034669	3.039744423	0.022314929	0.021760318	1.101742018	4.11E-19	6.74E-15	NA	N
Nutf2	0.439911797	0.363439463	0.007368306	0.006628798	0.826164393	4.12E-19	6.75E-15	NA	N
Mogs	0.527869656	0.43816331	0.008507635	0.007502702	0.830059665	4.17E-19	6.84E-15	NA	N
Tmeff1	1.241577851	1.122373836	0.014478975	0.014218322	0.903989899	4.31E-19	7.06E-15	NA	N
Zdhhc8	0.147862306	0.099415205	0.004346189	0.003353385	0.672349889	4.34E-19	7.12E-15	NA	N
Tfrc	0.406590714	0.325536062	0.00742133	0.006336726	0.80064805	4.77E-19	7.81E-15	NA	N
Dnajb1	1.444076933	1.268572666	0.014371606	0.01288282	0.878466124	4.77E-19	7.82E-15	NA	N
Coq2	1.061742007	0.928416721	0.01207772	0.011002944	0.874427794	4.99E-19	8.17E-15	NA	N
Ppp1r12c	0.215361999	0.159627464	0.005153343	0.00430858	0.741205339	5.46E-19	8.95E-15	NA	N
Dusp4	0.347543795	0.262724713	0.007404619	0.005922635	0.755947068	5.60E-19	9.18E-15	NA	Y
Nmt1	1.324390543	1.160060645	0.013727309	0.012286079	0.875920363	5.71E-19	9.35E-15	NA	N
Notum	0.181795908	0.121940654	0.005633151	0.004256523	0.670755768	5.89E-19	9.66E-15	NA	N
Bmi1	0.239495284	0.176521551	0.005583066	0.004528328	0.73705648	5.95E-19	9.75E-15	NA	N
Hipk1	0.275633958	0.209984839	0.006031527	0.005058771	0.761824995	6.38E-19	1.05E-14	NA	N
Psme4	0.820409163	0.699155296	0.010781512	0.009493678	0.852203177	7.21E-19	1.18E-14	NA	N
Etfa	1.183265956	1.373077756	0.013330597	0.01389795	1.160413472	7.64E-19	1.25E-14	NA	N
Btg1	0.779860345	0.650638943	0.013417893	0.011235684	0.834301868	7.87E-19	1.29E-14	NA	N
Tab2	0.486218302	0.399068659	0.008081301	0.007044108	0.820760258	8.75E-19	1.43E-14	NA	N
Naa60	0.566090898	0.474442279	0.008978591	0.007939651	0.838102644	9.00E-19	1.47E-14	NA	N
Vangl1	0.325493079	0.252978124	0.006819132	0.005725691	0.777215065	9.30E-19	1.52E-14	NA	N
Cnih4	2.250643146	2.506497726	0.017943305	0.018271847	1.113680652	9.35E-19	1.53E-14	NA	N
Fat1	0.347543795	0.274095733	0.006747056	0.005744323	0.788665305	9.97E-19	1.63E-14	NA	N
Rrm2	6.096410633	6.643058263	0.043779497	0.043130509	1.089667128	1.00E-18	1.64E-14	NA	N
Ftl1-ps1	0.943403161	0.817630496	0.01137963	0.010248582	0.866681955	1.16E-18	1.89E-14	NA	N
Rab12	0.200661521	0.145549058	0.005073982	0.004141561	0.725346129	1.16E-18	1.91E-14	NA	N
Bub3	4.551145412	4.89787741	0.029581234	0.028212996	1.076185656	1.22E-18	2.01E-14	NA	N
Sptbn1	0.823594267	0.694498592	0.011586229	0.009951457	0.843253311	1.27E-18	2.09E-14	NA	N
Gclm	0.566825922	0.466969894	0.009336867	0.007957327	0.82383299	1.29E-18	2.12E-14	NA	N
Arf5	3.635183143	3.926467403	0.023968324	0.022850052	1.080129184	1.49E-18	2.43E-14	NA	N
Cd164	1.381477398	1.215507906	0.014050994	0.012601701	0.87986087	1.54E-18	2.53E-14	NA	N
Midn	0.937155458	0.815464587	0.011426297	0.010331031	0.870148683	1.57E-18	2.57E-14	NA	N
F10	0.065049614	0.024907949	0.003867287	0.001851512	0.382906943	1.62E-18	2.65E-14	NA	N
Ccdc71l	0.218792111	0.165150531	0.005251211	0.004493062	0.754828545	1.64E-18	2.69E-14	NA	N
Piezo1	0.232880069	0.171215075	0.00561992	0.004592676	0.735207078	1.69E-18	2.77E-14	NA	N
Msx1	2.064559598	1.670240416	0.035055624	0.028432521	0.809005668	1.72E-18	2.82E-14	NA	Y
Numa1	0.559843195	0.459172623	0.008864548	0.007543174	0.82018077	1.77E-18	2.89E-14	NA	N
Ndufa5	2.429498959	2.648148148	0.019563583	0.018380562	1.089997647	1.77E-18	2.91E-14	NA	N
Rfwd3	0.725591082	0.616417587	0.009947845	0.00877264	0.849538539	1.78E-18	2.91E-14	NA	N
Timm10b	1.641920862	1.461121941	0.015538366	0.014075228	0.889885727	1.94E-18	3.18E-14	NA	N
Tsg101	2.149087345	2.370911848	0.017380041	0.017103592	1.103218002	1.96E-18	3.21E-14	NA	N
Brip1os	0.243537915	0.185834958	0.00551689	0.004684713	0.763063763	2.01E-18	3.29E-14	NA	N
Usp7	0.630895504	0.53270522	0.009337343	0.00827398	0.844363633	2.13E-18	3.48E-14	NA	N
Mllt3	0.248070562	0.184318822	0.005850686	0.004723587	0.74300965	2.15E-18	3.53E-14	NA	Y
Polr1a	0.614969987	0.519276587	0.009094653	0.008112532	0.844393382	2.20E-18	3.60E-14	NA	N
Hoxb9	0.098370697	0.05284817	0.004424019	0.002869903	0.537234882	2.21E-18	3.63E-14	NA	Y
Nomo1	0.416881049	0.337881741	0.007266856	0.006260723	0.810499164	2.32E-18	3.81E-14	NA	N
Cdc42ep5	0.61999265	0.505956249	0.010874726	0.009116739	0.81606814	2.37E-18	3.88E-14	NA	N
Foxm1	0.336028421	0.264565735	0.006534899	0.005565323	0.787331425	2.39E-18	3.91E-14	NA	Y
Cdk16	1.033688595	0.89668616	0.011968398	0.010637502	0.867462565	2.55E-18	4.18E-14	NA	N
Actr5	0.249785618	0.188000866	0.005706573	0.004742596	0.752648883	2.61E-18	4.28E-14	NA	N
D17H6S53E	0.131446772	0.209335066	0.004327895	0.005632037	1.592546267	2.63E-18	4.31E-14	NA	N
Ccnt1	0.841602352	0.727853585	0.010718314	0.00964374	0.864842622	2.70E-18	4.42E-14	NA	N
Skil	0.25260321	0.363439463	0.006219352	0.007672057	1.438776108	2.87E-18	4.71E-14	NA	Y
Ubxn4	2.28861938	2.504115226	0.018778263	0.018062742	1.094159758	3.07E-18	5.02E-14	NA	N
Xbp1	0.823104251	0.701646091	0.011439295	0.010096466	0.85243891	3.15E-18	5.16E-14	NA	N
Senp2	0.52860468	0.451050466	0.008159735	0.007508315	0.853285041	3.20E-18	5.24E-14	NA	N
Lmnb2	0.548450325	0.4620966	0.008366367	0.007504298	0.842549596	3.21E-18	5.25E-14	NA	N
Col18a1	0.416146025	0.33008447	0.008235973	0.006932892	0.793193857	3.62E-18	5.93E-14	NA	Y
Arhgef25	0.352566458	0.281351527	0.006684811	0.005752266	0.798009908	3.63E-18	5.95E-14	NA	N
Lifr	0.264118584	0.19785575	0.006843734	0.005726177	0.749117111	3.95E-18	6.47E-14	NA	N
Ebf1	0.124464045	0.079922027	0.004358284	0.003218239	0.642129438	4.11E-18	6.73E-14	NA	N
Nrip3	0.091510474	0.043859649	0.005391399	0.003655448	0.479285563	4.17E-18	6.83E-14	NA	Y
Psmc5	4.910327086	5.269980507	0.03097006	0.028553763	1.07324429	4.22E-18	6.91E-14	NA	N
Cpa2	0.305034914	0.447043535	0.008372531	0.01055624	1.465548745	4.25E-18	6.96E-14	NA	N
Slit3	0.19723141	0.139917695	0.005275763	0.004165345	0.709408788	4.28E-18	7.02E-14	NA	N
Ror2	0.319490383	0.248646307	0.006654944	0.00559731	0.778259128	4.50E-18	7.38E-14	NA	Y
Espl1	0.3169178	0.248321421	0.00641887	0.005412464	0.783551511	4.60E-18	7.55E-14	NA	N
Arid1a	2.107558496	1.871020143	0.018750888	0.016155194	0.887766649	4.66E-18	7.64E-14	NA	N
Sipa1l1	0.336885949	0.266731644	0.006594673	0.005662863	0.791756512	4.71E-18	7.72E-14	NA	N
Zfp704	0.29939973	0.23294347	0.006278361	0.00532545	0.778035002	4.88E-18	8.00E-14	NA	Y
Rspo3	3.208379272	2.712150747	0.041525891	0.035292083	0.845333583	5.03E-18	8.24E-14	NA	Y
Ints3	0.439666789	0.358349578	0.007529261	0.006515402	0.815048092	5.06E-18	8.29E-14	NA	N
Aqp8	0.043121401	0.019168291	0.003002959	0.002104524	0.444519205	5.12E-18	8.40E-14	NA	N
Ammecr1l	0.469067745	0.391921161	0.007735647	0.006919967	0.835532107	5.17E-18	8.47E-14	NA	N
Eif3j1	2.494548573	2.722005631	0.019944368	0.019088511	1.091181651	5.77E-18	9.45E-14	NA	N
Bex1	8.694842582	7.621832359	0.082647673	0.070174679	0.876592335	5.85E-18	9.58E-14	NA	N
Scube2	0.037976234	0.012778861	0.002826347	0.001471033	0.336496259	5.97E-18	9.78E-14	NA	Y
Rab1b	0.907509494	0.794346979	0.010935253	0.009996899	0.875304318	6.05E-18	9.91E-14	NA	N
Supt5	1.098370697	0.9810483	0.012034849	0.011391568	0.893185063	6.09E-18	9.98E-14	NA	N
Unc5c	0.337498469	0.24052415	0.008669098	0.006595536	0.712667381	6.10E-18	1.00E-13	NA	Y
Zscan26	0.324390543	0.447909898	0.007167722	0.008448504	1.380773602	6.16E-18	1.01E-13	NA	N
Zmiz1	0.461717506	0.373727529	0.007981872	0.006819772	0.809428978	6.36E-18	1.04E-13	NA	Y
Tspan6	2.890971457	3.13222872	0.023123524	0.021451189	1.08345197	7.13E-18	1.17E-13	NA	N
B4galt6	0.39323778	0.313298679	0.007928024	0.006850112	0.796715612	7.32E-18	1.20E-13	NA	N
Coa5	0.589489158	0.49241932	0.008889792	0.007729685	0.835332275	7.33E-18	1.20E-13	NA	N
F2r	0.774347666	0.619124973	0.014103381	0.011365684	0.799543926	7.99E-18	1.31E-13	NA	Y
Ski	0.382334926	0.300086636	0.007153803	0.005947171	0.784878953	8.36E-18	1.37E-13	NA	N
Fbxl14	0.308342521	0.234026424	0.006568834	0.005329116	0.758982002	8.52E-18	1.40E-13	NA	N
Fam120a	0.375964719	0.300736409	0.007115338	0.006085969	0.799905932	8.96E-18	1.47E-13	NA	N
Cttn	1.359549185	1.207927225	0.013698145	0.012535275	0.888476297	9.20E-18	1.51E-13	NA	N
Ankrd40	0.382947446	0.313623565	0.006985203	0.006206095	0.81897286	1.01E-17	1.65E-13	NA	N
Ptbp3	0.514394218	0.426359108	0.008342536	0.007236297	0.828856727	1.05E-17	1.72E-13	NA	N
Ptpre	0.073869901	0.035196015	0.003610363	0.002104396	0.476459483	1.06E-17	1.74E-13	NA	N
Cmtm4	0.275878966	0.220706086	0.005889122	0.005270392	0.80001056	1.08E-17	1.77E-13	NA	N
AU020206	0.22246723	0.168074507	0.005354186	0.004542395	0.755502314	1.14E-17	1.87E-13	NA	N
Llgl1	0.433909102	0.353151397	0.007525331	0.006497512	0.813883358	1.24E-17	2.03E-13	NA	N
Pdpn	0.40463065	0.562811349	0.00850066	0.010438621	1.390926141	1.25E-17	2.06E-13	NA	N
Tatdn2	0.247335538	0.192874161	0.005508427	0.004816049	0.779807714	1.44E-17	2.35E-13	NA	N
Kcnmb4	0.148842337	0.101906	0.004468155	0.003484385	0.684657345	1.52E-17	2.49E-13	NA	N
Eif6	5.462575034	5.839072991	0.030103273	0.029269587	1.068923164	1.54E-17	2.52E-13	NA	N
Ubash3b	0.119931398	0.068551007	0.004759988	0.003186354	0.57158516	1.59E-17	2.61E-13	NA	N
Adgra3	0.797623423	0.691358025	0.011027173	0.009974526	0.866772471	1.66E-17	2.71E-13	NA	N
Taldo1	3.474212912	3.761425168	0.024641967	0.02338792	1.082669734	1.68E-17	2.76E-13	NA	N
Fam8a1	0.243660419	0.184210526	0.005577112	0.004640123	0.756013337	1.81E-17	2.96E-13	NA	N
Axin1	0.308097513	0.247021876	0.006164817	0.005427552	0.801765237	1.81E-17	2.96E-13	NA	N
Pabpn1	0.648291069	0.541802036	0.0095851	0.008324675	0.835738855	1.81E-17	2.96E-13	NA	N
Cbl	0.476908	0.392787524	0.008032118	0.006983846	0.823612782	1.89E-17	3.09E-13	NA	N
Amph	0.257625873	0.194931774	0.006451614	0.005446514	0.756646729	1.95E-17	3.20E-13	NA	Y
Cox20	0.701825309	0.845679012	0.009956079	0.010545395	1.204970811	1.97E-17	3.23E-13	NA	N
Psma3	10.47029278	10.99978341	0.04589679	0.041511478	1.050570756	2.01E-17	3.29E-13	NA	N
Ywhag	1.983829474	1.79218107	0.016549422	0.015037975	0.903394719	2.13E-17	3.49E-13	NA	N
Hey2	0.052554208	0.026099199	0.002617432	0.00170797	0.496614821	2.43E-17	3.98E-13	NA	Y
Ephb2	0.188166115	0.137751787	0.004886622	0.004021435	0.732075414	2.49E-17	4.08E-13	NA	Y
Gm49207	0.113193679	0.078297596	0.003694507	0.003083052	0.691713501	2.52E-17	4.14E-13	NA	N
Igf2bp1	4.270856303	3.977691141	0.025819463	0.02318594	0.931356819	2.53E-17	4.15E-13	NA	N
Kmt2b	0.281636653	0.221464154	0.005938355	0.005093738	0.78634706	2.56E-17	4.19E-13	NA	N
Ddit4	1.006492711	0.782326186	0.020396104	0.015653369	0.777279534	2.57E-17	4.21E-13	NA	Y
Dgkk	0.2338601	0.159519168	0.007510824	0.005501054	0.682113657	2.67E-17	4.38E-13	NA	N
Polr2l	0.67230185	0.814056747	0.009567204	0.01025021	1.210850077	2.85E-17	4.68E-13	NA	Y
Kmt2a	0.423251256	0.343079922	0.007542835	0.00644836	0.810582172	2.86E-17	4.70E-13	NA	N
Eif2s1	6.03907877	6.450400693	0.032021356	0.031662117	1.068110044	2.91E-17	4.78E-13	NA	N
C2cd3	0.220874678	0.166991553	0.005321517	0.004520848	0.756046615	2.94E-17	4.81E-13	NA	Y
Plk4	1.177140757	1.000541477	0.016220564	0.013473394	0.849976072	3.02E-17	4.95E-13	NA	N
Bap1	0.562660786	0.477474551	0.008474306	0.007599491	0.848601079	3.08E-17	5.04E-13	NA	N
Ssrp1	5.778512802	5.427550357	0.030538934	0.027755158	0.939264227	3.10E-17	5.08E-13	NA	N
Rpl21	58.65331373	57.15031406	0.129427391	0.108391654	0.974374855	3.29E-17	5.39E-13	NA	N
Nr6a1	1.165380375	0.930041152	0.016826825	0.011974424	0.798058018	3.41E-17	5.58E-13	NA	Y
Tns3	0.235575156	0.175222006	0.005691168	0.004631056	0.743805113	3.50E-17	5.73E-13	NA	N
Pip5k1c	0.228959941	0.170457007	0.00541145	0.004428054	0.744483973	3.53E-17	5.78E-13	NA	N
Pbld1	0.157907632	0.108945203	0.004667442	0.003660521	0.689929936	3.56E-17	5.83E-13	NA	N
Dars	1.99877496	2.219081655	0.017343918	0.017417258	1.11022086	3.67E-17	6.01E-13	NA	N
Snrpe	13.76834497	14.35217674	0.057364025	0.051648105	1.042403918	4.33E-17	7.10E-13	NA	N
Bag6	0.965576381	0.856075374	0.011376646	0.010603424	0.886595188	4.34E-17	7.12E-13	NA	N
Tead2	6.478623055	6.064435781	0.035033363	0.029892072	0.936068626	4.48E-17	7.34E-13	NA	N
Srebf2	0.392870268	0.323045267	0.007215776	0.00641392	0.822269572	4.75E-17	7.79E-13	NA	N
S100a10	4.671934338	5.332683561	0.053014139	0.056116167	1.141429475	4.85E-17	7.95E-13	NA	Y
Gpx4	10.45277472	9.855750487	0.047243159	0.041817745	0.942883661	5.07E-17	8.31E-13	NA	N
Suv39h1	0.613377435	0.510288066	0.010471557	0.009023209	0.831931592	5.29E-17	8.67E-13	NA	N
Tle3	0.688349871	0.590859866	0.010093015	0.009075538	0.858371433	5.36E-17	8.79E-13	NA	N
Thap12	0.556780595	0.463612736	0.008746009	0.007573563	0.832666834	5.44E-17	8.91E-13	NA	N
Rarg	0.465515129	0.373077756	0.008777367	0.007377017	0.801429927	5.64E-17	9.25E-13	NA	N
Ankrd54	0.56707093	0.475741824	0.008747379	0.007655811	0.838945886	5.84E-17	9.56E-13	NA	N
Smco4	1.044346441	0.908598657	0.012711679	0.01131158	0.870016521	5.87E-17	9.62E-13	NA	N
Sec14l1	0.352076442	0.279835391	0.007059184	0.005946624	0.794814299	5.98E-17	9.79E-13	NA	N
Clint1	0.844542448	0.733593242	0.010926022	0.00984806	0.86862803	6.13E-17	1.00E-12	NA	N
Uspl1	0.42031116	0.347953216	0.007296289	0.006430057	0.827846723	6.14E-17	1.01E-12	NA	N
Cic	0.229572461	0.174572233	0.005442849	0.004554568	0.760423233	6.22E-17	1.02E-12	NA	N
Cdc42se1	0.789905672	0.696664501	0.010732655	0.010053579	0.881959107	6.25E-17	1.02E-12	NA	N
Emilin1	0.254563273	0.175222006	0.007331284	0.005321651	0.688323981	6.27E-17	1.03E-12	NA	N
Sla2	0.049001593	0.020359541	0.003051494	0.001678399	0.415487329	6.39E-17	1.05E-12	NA	Y
Atp11b	0.19784393	0.144466104	0.005097835	0.004145666	0.730202355	6.41E-17	1.05E-12	NA	N
Gbx2	0.669729266	0.549815898	0.013233277	0.011441859	0.820952474	6.50E-17	1.07E-12	NA	Y
Hmgn1	43.91093961	41.41802036	0.165801102	0.125895512	0.943227832	6.51E-17	1.07E-12	NA	N
Igf1r	0.521254441	0.426683994	0.008590722	0.007281895	0.818571432	6.63E-17	1.09E-12	NA	N
Ivd	0.447139532	0.373727529	0.00754808	0.006816331	0.83581858	6.65E-17	1.09E-12	NA	N
Eif4ebp2	1.657478868	1.477366255	0.015947359	0.014341549	0.891333388	6.82E-17	1.12E-12	NA	N
Ncapd2	0.931275266	0.821745722	0.011048095	0.010204829	0.882387573	6.88E-17	1.13E-12	NA	N
Rnf4	1.317162808	1.171215075	0.013514003	0.012366428	0.889195373	6.98E-17	1.14E-12	NA	N
Zfp275	0.169300502	0.119883041	0.004658702	0.003717574	0.708108005	7.30E-17	1.20E-12	NA	N
Reln	0.10216832	0.057938055	0.004374178	0.002981736	0.567084344	7.59E-17	1.24E-12	NA	Y
Sae1	5.147127282	5.490794888	0.028088093	0.027221292	1.066768818	7.94E-17	1.30E-12	NA	N
Wac	1.100820777	0.980506823	0.012165103	0.011319683	0.89070523	8.00E-17	1.31E-12	NA	N
Cox5b	8.168565478	8.620316223	0.035662429	0.035288748	1.055303559	8.27E-17	1.36E-12	NA	N
Ppp1r15b	0.343623668	0.279077323	0.006559956	0.00577137	0.812159782	8.47E-17	1.39E-12	NA	N
Kat7	0.650373637	0.557396578	0.009412013	0.008484962	0.857040547	8.61E-17	1.41E-12	NA	N
Larp4	0.617175058	0.540069309	0.009058125	0.008506772	0.875066647	8.66E-17	1.42E-12	NA	N
Ankrd13a	0.413695945	0.341888672	0.007216695	0.006432456	0.826425002	8.71E-17	1.43E-12	NA	N
Map3k11	0.269876271	0.21659086	0.005702331	0.005076106	0.802556146	9.01E-17	1.48E-12	NA	N
Col1a2	0.135244395	0.09454191	0.004535722	0.006744715	0.69904494	9.10E-17	1.49E-12	NA	N
Baz1b	0.957491118	0.836798787	0.012141778	0.010957745	0.873949399	9.42E-17	1.54E-12	NA	N
Bbx	1.052186696	0.914988088	0.013375521	0.01189258	0.869606212	9.47E-17	1.55E-12	NA	Y
Tal1	0.505206419	0.280268573	0.018186469	0.011240748	0.554760514	9.58E-17	1.57E-12	NA	Y
Npm1	93.60480216	97.76348278	0.329992211	0.292482668	1.044428069	9.82E-17	1.61E-12	NA	N
Ubqln4	0.8430724	0.739766082	0.010548784	0.009688977	0.877464476	1.04E-16	1.71E-12	NA	N
Helz	0.636653191	0.545592376	0.009349732	0.00842338	0.856969514	1.07E-16	1.76E-12	NA	Y
Med13l	0.284821757	0.21918995	0.006223764	0.005155824	0.769568844	1.08E-16	1.77E-12	NA	N
Gclc	0.390175181	0.318280269	0.007150193	0.006256755	0.815736839	1.09E-16	1.79E-12	NA	N
Pxn	0.204704153	0.153887806	0.005149768	0.004286222	0.751757127	1.09E-16	1.79E-12	NA	N
Eloc	6.082200172	6.424951267	0.028255793	0.028432852	1.056353143	1.12E-16	1.84E-12	NA	N
6030458C11Rik	0.442606885	0.37275287	0.007601501	0.006894791	0.842175941	1.12E-16	1.84E-12	NA	N
Rps19	80.87002328	83.04006931	0.220761043	0.196302398	1.026833751	1.13E-16	1.85E-12	NA	Y
Twist1	0.465025113	0.35401776	0.010154986	0.008099978	0.761287402	1.16E-16	1.89E-12	NA	Y
Gm9493	1.889378905	1.710093134	0.015804983	0.01436245	0.90510862	1.16E-16	1.90E-12	NA	N
Mrps18c	2.481318143	2.710851202	0.018166392	0.018028823	1.092504486	1.17E-16	1.91E-12	NA	N
Josd2	0.676099473	0.551981806	0.01167632	0.009459824	0.816420998	1.19E-16	1.94E-12	NA	N
1190002N15Rik	0.317897832	0.252003465	0.006779276	0.005782303	0.792718416	1.22E-16	2.00E-12	NA	Y
Nedd4	4.984687002	4.594000433	0.030328234	0.025188587	0.921622648	1.27E-16	2.08E-12	NA	N
Itsn1	0.454979787	0.379034005	0.007645154	0.006771543	0.833078778	1.38E-16	2.26E-12	NA	N
Gpd2	0.511331618	0.430041152	0.008411198	0.007436843	0.841022023	1.44E-16	2.36E-12	NA	N
Ctnnbip1	1.663481563	1.489278752	0.016105757	0.0146056	0.895278184	1.47E-16	2.41E-12	NA	N
Eif4a3	3.560455715	3.855533896	0.025988875	0.024948651	1.082876521	1.48E-16	2.42E-12	NA	N
Arid3a	0.831434522	0.712150747	0.011560342	0.010111477	0.85653257	1.56E-16	2.55E-12	NA	N
Pex6	0.334435869	0.272363006	0.006456007	0.005708215	0.814395319	1.57E-16	2.57E-12	NA	N
Psip1	5.565723386	5.992852502	0.033405333	0.033567379	1.076742785	1.75E-16	2.87E-12	NA	N
Timmdc1	0.248560578	0.35022742	0.005952433	0.007201315	1.409022392	1.75E-16	2.87E-12	NA	N
Pacsin2	0.537914982	0.456681828	0.008508169	0.007594363	0.848985143	1.77E-16	2.90E-12	NA	N
Cacfd1	0.536689942	0.454515919	0.008565087	0.00769122	0.846887343	1.87E-16	3.06E-12	NA	N
Cdc42ep4	0.679407081	0.591617934	0.009776392	0.009046232	0.870785646	2.06E-16	3.38E-12	NA	Y
Paip2	6.799950998	7.219298246	0.035881504	0.034357452	1.061669157	2.09E-16	3.42E-12	NA	N
Nfya	0.29106946	0.226445744	0.006203993	0.005195643	0.77797837	2.09E-16	3.42E-12	NA	N
Rabggtb	1.136959451	1.008988521	0.013093767	0.012013271	0.887444596	2.14E-16	3.51E-12	NA	N
Rnf217	0.130711748	0.089235434	0.00408816	0.003202625	0.682688707	2.16E-16	3.54E-12	NA	N
Zfp462	0.214749479	0.163959281	0.005493304	0.004715481	0.763490936	2.19E-16	3.59E-12	NA	Y
Bend3	0.217322063	0.16612519	0.005172351	0.004379397	0.764419347	2.19E-16	3.59E-12	NA	N
Psmc4	5.22614235	5.58815248	0.030919662	0.029281182	1.069269091	2.27E-16	3.72E-12	NA	N
Csnk1e	1.116133774	0.979098982	0.012752913	0.011344769	0.877223685	2.27E-16	3.72E-12	NA	N
Amfr	0.525419576	0.443578081	0.008364472	0.007457159	0.844235923	2.29E-16	3.75E-12	NA	N
Ube3b	0.285679285	0.225579381	0.005976496	0.005115581	0.789624564	2.31E-16	3.79E-12	NA	N
Ap2b1	0.63444812	0.544401126	0.009232517	0.008239654	0.85807036	2.35E-16	3.85E-12	NA	N
Oard1	2.329413206	2.53530431	0.020009996	0.018853445	1.088387541	2.56E-16	4.20E-12	NA	N
Mex3a	0.944995712	0.820229586	0.012312437	0.010865584	0.867971754	2.57E-16	4.21E-12	NA	N
Cox6b1	8.946220752	9.391487979	0.038216003	0.037367834	1.049771545	2.65E-16	4.35E-12	NA	N
Smarcc1	2.513169178	2.78839073	0.019896459	0.020728459	1.109511749	2.71E-16	4.44E-12	NA	N
Samd4b	0.656988852	0.563352827	0.009470359	0.008449888	0.857476995	2.79E-16	4.58E-12	NA	N
Arhgap29	0.324635551	0.2393329	0.008455703	0.00648821	0.737235647	2.81E-16	4.61E-12	NA	Y
Snx18	0.373024623	0.311457656	0.006760525	0.006145798	0.834952003	2.83E-16	4.64E-12	NA	N
Tmem189	0.545265221	0.469244098	0.008523159	0.007885766	0.860579549	2.85E-16	4.67E-12	NA	N
Adgra2	0.212054392	0.143058263	0.006457104	0.004730697	0.674630041	2.88E-16	4.71E-12	NA	N
Mex3b	0.378292294	0.301169591	0.007443854	0.006194462	0.796129329	2.92E-16	4.79E-12	NA	Y
Ccnk	0.655151292	0.560970327	0.009399315	0.008347054	0.856245471	2.97E-16	4.86E-12	NA	N
Limch1	0.279431582	0.210309725	0.006964448	0.005656168	0.752634057	2.97E-16	4.87E-12	NA	Y
Phc1	0.504716403	0.43079922	0.008468875	0.007728404	0.853547096	3.15E-16	5.17E-12	NA	N
Lrp10	0.271591327	0.214858133	0.005825266	0.005047028	0.791108227	3.26E-16	5.35E-12	NA	N
Cdx4	0.458409898	0.315897769	0.014916562	0.01082554	0.689116379	3.55E-16	5.82E-12	NA	Y
Smad5	0.351218915	0.283084254	0.006734851	0.005787808	0.80600515	3.58E-16	5.87E-12	NA	N
Bcl2l13	0.580546368	0.495993069	0.00860881	0.007710224	0.85435565	3.64E-16	5.97E-12	NA	N
Fbxl19	0.442484381	0.370478666	0.007613225	0.006818332	0.837269476	3.67E-16	6.02E-12	NA	N
Cdc42se2	0.736738944	0.642841672	0.009826347	0.008971435	0.872550145	3.73E-16	6.11E-12	NA	N
Il6st	0.227489893	0.166991553	0.005720842	0.004523442	0.734061415	3.73E-16	6.12E-12	NA	N
Serpinh1	7.333945853	6.712908815	0.056650623	0.050645873	0.915320204	3.86E-16	6.33E-12	NA	Y
Gpsm3	0.374739679	0.305176522	0.007442682	0.006575247	0.814369384	4.00E-16	6.55E-12	NA	N
Trpc4ap	0.717015803	0.628546675	0.009676319	0.008954307	0.876614815	4.07E-16	6.67E-12	NA	N
Clasp2	0.169913022	0.257743123	0.00468329	0.006170866	1.516912123	4.38E-16	7.17E-12	NA	N
Gabpb2	0.345706235	0.279293914	0.006761943	0.005832908	0.80789377	4.54E-16	7.44E-12	NA	N
Nup188	0.376332231	0.30853368	0.006799009	0.005967379	0.81984389	4.65E-16	7.62E-12	NA	N
Dot1l	0.435501654	0.35640026	0.007776142	0.006648047	0.818367179	4.69E-16	7.68E-12	NA	N
Nup43	1.802646086	1.999025341	0.017136315	0.016781806	1.10893944	4.87E-16	7.98E-12	NA	N
Spast	0.384785006	0.319796405	0.007001818	0.006223925	0.831104123	4.89E-16	8.02E-12	NA	N
Ppig	3.782800441	4.053714533	0.023193176	0.022407472	1.071617337	5.16E-16	8.45E-12	NA	N
Clcn5	0.337375965	0.267164826	0.006806686	0.005689586	0.791890513	5.20E-16	8.52E-12	NA	Y
Inppl1	0.317775328	0.253519601	0.006424195	0.005498369	0.797795107	5.52E-16	9.05E-12	NA	N
Yeats2	0.435501654	0.353367988	0.007787715	0.0065752	0.811404468	5.53E-16	9.06E-12	NA	N
Lpgat1	0.375842215	0.30972493	0.00704725	0.006255454	0.824082334	5.66E-16	9.27E-12	NA	N
Cant1	0.311405121	0.251570284	0.006220892	0.005454561	0.807855321	5.68E-16	9.31E-12	NA	N
Zfp593	1.014210462	0.902425818	0.012330738	0.011522304	0.88978161	6.03E-16	9.89E-12	NA	N
Nckap1	0.743721671	0.642949968	0.010045842	0.009012988	0.864503473	6.18E-16	1.01E-11	NA	N
Nup153	0.66090898	0.566601689	0.009481309	0.008487353	0.85730669	6.29E-16	1.03E-11	NA	N
Hsp90aa1	56.78194291	54.71637427	0.26114098	0.190702195	0.96362279	6.50E-16	1.07E-11	NA	N
Ctnnb1	3.442239373	3.187892571	0.022477274	0.019655717	0.926110077	6.72E-16	1.10E-11	NA	N
Ifnar1	0.24954061	0.19525666	0.005561382	0.004812957	0.782464466	6.85E-16	1.12E-11	NA	N
Sec16a	0.224182286	0.169807234	0.005353831	0.004433403	0.757451613	7.05E-16	1.16E-11	NA	N
Rhou	0.239127772	0.175438596	0.005917727	0.004668011	0.733660483	7.05E-16	1.16E-11	NA	N
Tmem258	3.347176283	3.595083387	0.022763446	0.021615	1.07406455	7.37E-16	1.21E-11	NA	N
Gsto1	1.447752052	1.633853151	0.014498066	0.015870134	1.12854487	7.51E-16	1.23E-11	NA	N
Ccdc117	0.411490873	0.349469352	0.007211341	0.006611936	0.849276071	7.57E-16	1.24E-11	NA	N
Sik3	0.215974519	0.165800303	0.005134148	0.004376712	0.767684558	7.72E-16	1.26E-11	NA	N
Dido1	0.396422884	0.33008447	0.00715951	0.006388769	0.832657457	7.84E-16	1.28E-11	NA	N
Apex1	7.122503981	7.584903617	0.03808068	0.037807846	1.064920937	7.84E-16	1.29E-11	NA	N
Uhmk1	0.200661521	0.152263374	0.00499047	0.004213905	0.758807037	7.93E-16	1.30E-11	NA	N
Alpl	0.437461718	0.354992419	0.009033363	0.007817474	0.811482251	8.28E-16	1.36E-11	NA	N
Rps7	48.48756585	47.34513754	0.101580677	0.096948053	0.976438737	8.45E-16	1.39E-11	NA	N
Nav1	0.214749479	0.154645874	0.00556119	0.004341742	0.72012223	8.47E-16	1.39E-11	NA	N
Lfng	0.171260566	0.25449426	0.005904212	0.006922765	1.486006185	8.78E-16	1.44E-11	NA	N
Pten	0.705010413	0.616959064	0.009872377	0.009054781	0.875106315	8.80E-16	1.44E-11	NA	N
Rnf130	0.283351709	0.227636994	0.005981281	0.005276293	0.803372581	8.82E-16	1.45E-11	NA	N
Vps29	2.496998652	2.718215291	0.018890094	0.018346379	1.088593015	9.06E-16	1.48E-11	NA	N
Zmiz2	0.223324758	0.171106779	0.005348407	0.004519748	0.766179177	9.28E-16	1.52E-11	NA	N
Ylpm1	0.69998775	0.606995885	0.009705717	0.008770926	0.867152154	9.41E-16	1.54E-11	NA	N
Ndn	0.910694598	0.80593459	0.012524903	0.011624233	0.884966916	9.42E-16	1.54E-11	NA	Y
Pa2g4	8.281636653	8.74691358	0.048830859	0.043818219	1.056181761	9.89E-16	1.62E-11	NA	N
Scn1b	0.067622198	0.035520901	0.00318217	0.002003864	0.525284629	9.90E-16	1.62E-11	NA	N
Hprt	2.911184613	3.157461555	0.021537857	0.021079297	1.084596813	1.01E-15	1.65E-11	NA	N
2410015M20Rik	2.782677937	3.018518519	0.019462935	0.018995637	1.0847531	1.06E-15	1.74E-11	NA	N
Rap2c	0.504838907	0.429607971	0.00847241	0.007705959	0.850980311	1.26E-15	2.06E-11	NA	N
Trim24	0.366409408	0.301386182	0.006842099	0.006049616	0.822539418	1.27E-15	2.08E-11	NA	N
Spag9	0.285311773	0.223630063	0.006153088	0.005186268	0.783809447	1.30E-15	2.14E-11	NA	Y
Ugcg	0.256400833	0.198180637	0.005738919	0.004781633	0.77293289	1.31E-15	2.14E-11	NA	N
Caprin1	3.100330761	2.896902751	0.020742041	0.019332874	0.934385062	1.34E-15	2.19E-11	NA	N
Sympk	0.563640818	0.486463071	0.008471639	0.007740935	0.863072821	1.35E-15	2.21E-11	NA	N
Zdhhc2	0.296704643	0.238033355	0.006217239	0.005400753	0.802256927	1.40E-15	2.30E-11	NA	N
Fut8	0.307852505	0.249187784	0.00630353	0.005507011	0.809438871	1.45E-15	2.38E-11	NA	N
Cdv3	7.842214872	7.552090102	0.047318747	0.05014285	0.963004741	1.46E-15	2.39E-11	NA	N
Sft2d3	0.215239495	0.16612519	0.005213327	0.004437927	0.77181555	1.58E-15	2.58E-11	NA	N
Eny2	5.082690187	5.399718432	0.026316079	0.025827449	1.062374104	1.59E-15	2.60E-11	NA	N
Rc3h2	0.303319858	0.244097899	0.006223993	0.005438627	0.804754099	1.60E-15	2.62E-11	NA	N
N4bp1	0.43537915	0.361056963	0.007520911	0.00656116	0.829293189	1.62E-15	2.66E-11	NA	N
Ifitm2	7.413940953	7.844487763	0.041232768	0.040133	1.058072598	1.64E-15	2.68E-11	NA	N
Atp2b1	1.533994855	1.365063894	0.015447778	0.013794868	0.889875145	1.69E-15	2.77E-11	NA	N
Marf1	0.358324146	0.475308642	0.00738217	0.00850208	1.326476733	1.82E-15	2.98E-11	NA	N
Vegfa	0.06370207	0.034979424	0.002988062	0.002025268	0.549109687	1.83E-15	2.99E-11	NA	Y
Chmp3	0.793825799	0.704678363	0.010095131	0.009458652	0.887698993	1.94E-15	3.18E-11	NA	N
Aph1a	0.702927845	0.608620316	0.009741474	0.008737944	0.865836117	1.97E-15	3.23E-11	NA	N
Etl4	0.185471028	0.138943037	0.005193673	0.004338459	0.749136069	1.97E-15	3.24E-11	NA	N
Cs	1.368369472	1.225471085	0.013693536	0.012526752	0.895570319	2.02E-15	3.31E-11	NA	N
Upf1	0.657601372	0.567576348	0.009470697	0.008503088	0.863100919	2.07E-15	3.39E-11	NA	N
Arl6ip1	7.485360774	7.989495343	0.049978831	0.048090407	1.067349402	2.10E-15	3.43E-11	NA	N
Alx3	0.223324758	0.166991553	0.00574614	0.004706435	0.747752083	2.15E-15	3.53E-11	NA	N
Ipo11	0.516354282	0.441087286	0.008280695	0.007478635	0.854233812	2.22E-15	3.64E-11	NA	N
Mrfap1	18.58385398	17.73445961	0.071024691	0.06039804	0.95429396	2.25E-15	3.69E-11	NA	N
Atp13a3	0.316795296	0.256660169	0.006338436	0.005526248	0.810176705	2.36E-15	3.86E-11	NA	N
Drg1	2.458287394	2.695906433	0.019213827	0.019170891	1.096660398	2.41E-15	3.95E-11	NA	N
Ppib	7.732328801	7.263915963	0.040505591	0.032301002	0.939421505	2.44E-15	4.00E-11	NA	N
Clmp	0.214504471	0.153996101	0.005661307	0.004309	0.717915577	2.47E-15	4.04E-11	NA	N
Trmt1	1.050104128	0.934264674	0.011818713	0.010836138	0.88968765	2.52E-15	4.13E-11	NA	N
Rock2	0.517089305	0.439029673	0.008399291	0.007511281	0.849040327	2.53E-15	4.14E-11	NA	N
Dpy19l1	0.307607497	0.244747672	0.006333497	0.005335276	0.795649241	2.58E-15	4.23E-11	NA	N
Gjc1	0.763934828	0.659410873	0.010417153	0.009197227	0.863176869	2.67E-15	4.38E-11	NA	N
Aff4	0.513659194	0.43079922	0.008499531	0.0074313	0.838686867	2.69E-15	4.41E-11	NA	N
Socs2	0.507411491	0.787849253	0.010098322	0.016011531	1.552683112	2.73E-15	4.47E-11	NA	Y
Abl1	0.365796888	0.292939138	0.006988237	0.005858889	0.800824576	2.80E-15	4.58E-11	NA	Y
Hif1a	0.930785251	0.823478449	0.011233638	0.010299601	0.884713685	2.80E-15	4.58E-11	NA	N
Polr2c	4.25321573	4.554797488	0.025117425	0.024232102	1.070906763	2.82E-15	4.62E-11	NA	N
Ikzf1	0.039813794	0.015594542	0.002894126	0.001553489	0.39168691	2.86E-15	4.68E-11	Y	Y
Ttc19	0.290089428	0.231860515	0.006082628	0.005279715	0.799272546	2.89E-15	4.73E-11	NA	N
Pcgf3	0.342643636	0.279293914	0.006614061	0.005774299	0.815114844	2.89E-15	4.74E-11	NA	N
Tma7	14.27024378	14.6351527	0.070122587	0.059734406	1.025571316	2.91E-15	4.77E-11	NA	N
Cdkn1b	0.144554698	0.216807451	0.004670606	0.005836175	1.499829848	2.98E-15	4.88E-11	NA	N
Ndufc1	4.188778635	4.518626814	0.02695478	0.027058271	1.07874567	2.99E-15	4.89E-11	NA	N
Cyp26a1	0.365061865	0.540069309	0.012992062	0.0153045	1.479391198	3.01E-15	4.93E-11	NA	Y
Dnajc8	5.052064192	5.381633095	0.026873579	0.026960525	1.065234504	3.04E-15	4.99E-11	NA	N
Slbp	4.580423864	4.948776262	0.031999182	0.03168711	1.080418845	3.14E-15	5.15E-11	NA	N
Llgl2	0.154232513	0.114901451	0.004555749	0.003888438	0.744988519	3.19E-15	5.22E-11	NA	Y
Hoxa1	1.098738209	0.89430366	0.018524132	0.014730903	0.813936981	3.19E-15	5.23E-11	NA	Y
Rassf3	0.216954551	0.165475417	0.005313064	0.004419374	0.762719271	3.27E-15	5.35E-11	NA	N
Taf7	1.271223815	1.45213342	0.01413695	0.014657668	1.142311372	3.31E-15	5.42E-11	NA	N
Naa30	0.340193556	0.283084254	0.006462156	0.00584026	0.832127031	3.40E-15	5.57E-11	NA	N
Clstn1	0.281391645	0.222763699	0.005957439	0.005106007	0.791650012	3.54E-15	5.81E-11	NA	N
Rnf114	1.059414431	0.945202512	0.012215682	0.011264518	0.892193352	3.66E-15	6.00E-11	NA	N
Rgs10	0.364816857	0.281676413	0.00763078	0.006036143	0.772103614	3.73E-15	6.12E-11	NA	N
Mrpl28	4.384417494	4.648148148	0.024954389	0.023788801	1.060151811	3.77E-15	6.18E-11	NA	N
Tcf4	0.87908857	0.759042668	0.011566577	0.010124213	0.863442768	3.80E-15	6.23E-11	NA	N
B3galnt2	0.319490383	0.261966645	0.006271785	0.005570207	0.819951581	3.85E-15	6.31E-11	NA	N
Cluh	0.25260321	0.196989387	0.005721604	0.004851458	0.779837229	3.93E-15	6.43E-11	NA	N
Gm7324	0.155335048	0.113926792	0.004343607	0.003611729	0.733426187	3.94E-15	6.46E-11	NA	N
Kdm2b	0.885458777	0.778752437	0.011253668	0.0101266	0.879490335	4.02E-15	6.58E-11	NA	N
Mepce	0.292784515	0.236842105	0.006071733	0.005333249	0.808929751	4.16E-15	6.81E-11	NA	N
Efna1	0.608109764	0.494476933	0.012560471	0.010730149	0.813137632	4.19E-15	6.87E-11	NA	N
Tax1bp1	1.404263139	1.583604072	0.01438659	0.014855826	1.127711772	4.43E-15	7.26E-11	NA	N
Sel1l	0.38306995	0.314056747	0.007053875	0.006112297	0.819841773	4.62E-15	7.56E-11	NA	N
Ubr4	0.422638736	0.357483214	0.007268449	0.006592114	0.84583637	4.77E-15	7.81E-11	NA	N
Mtpn	1.997427416	1.792614252	0.017788628	0.015593076	0.897461523	4.81E-15	7.88E-11	NA	N
Gli3	0.397157908	0.317955382	0.007554514	0.006257606	0.800576738	4.87E-15	7.98E-11	NA	Y
Mgat1	0.346686267	0.28719948	0.006627948	0.005924335	0.8284132	4.96E-15	8.14E-11	NA	N
Ogdh	0.704887909	0.613493611	0.009831556	0.008905474	0.870342083	5.06E-15	8.29E-11	NA	N
Atp5j	10.92551758	11.44173706	0.04431881	0.044238813	1.047248972	5.35E-15	8.76E-11	NA	N
Pcgf2	0.458409898	0.365713667	0.010469271	0.008006964	0.797787457	5.68E-15	9.31E-11	NA	N
Cdc42	6.793090775	7.195364956	0.034122809	0.032921378	1.059218137	5.77E-15	9.46E-11	NA	N
Ap3d1	0.412103393	0.349469352	0.007276485	0.006597729	0.84801377	5.77E-15	9.46E-11	NA	N
Col26a1	0.13046674	0.087286117	0.004275726	0.003208438	0.669029642	6.08E-15	9.96E-11	NA	N
Ubfd1	1.682592184	1.524583063	0.015031813	0.013829918	0.906091849	6.26E-15	1.03E-10	NA	N
Rpl32	92.16391033	89.89711934	0.211072418	0.201270788	0.975404787	6.44E-15	1.06E-10	NA	N
Eef2	18.02572584	17.14554906	0.079891448	0.072740295	0.951171077	6.51E-15	1.07E-10	NA	N
Pik3ca	0.309935073	0.248971193	0.006339735	0.005445967	0.803301127	6.56E-15	1.08E-10	NA	N
Zmynd11	0.703295357	0.614468269	0.00959929	0.008733885	0.873698743	6.88E-15	1.13E-10	NA	N
Tcf7	0.651108661	0.559887373	0.009842452	0.00882465	0.859898518	7.08E-15	1.16E-10	NA	N
Casc3	0.558618155	0.489495343	0.008351206	0.007792789	0.876261072	7.19E-15	1.18E-10	NA	N
Hoxc8	0.068112214	0.03530431	0.004176419	0.002907019	0.51832569	7.24E-15	1.19E-10	NA	N
Ddx18	2.889991425	3.099740091	0.022596383	0.020809394	1.072577609	7.64E-15	1.25E-10	NA	N
Rasa1	0.549430356	0.472384665	0.008354892	0.007532554	0.859771689	7.63E-15	1.25E-10	NA	N
1700025G04Rik	0.391645228	0.328460039	0.007213534	0.006435303	0.838667281	7.66E-15	1.25E-10	NA	N
Clpp	2.356976602	2.558912714	0.017979482	0.017412764	1.085675909	7.94E-15	1.30E-10	NA	N
Smim1	0.260565968	0.163201213	0.008823189	0.005422701	0.626333569	8.16E-15	1.34E-10	NA	N
Gatad2a	1.112336151	0.996642842	0.012591885	0.011626585	0.895990696	8.24E-15	1.35E-10	NA	N
Agps	0.401935563	0.334416288	0.007210766	0.006332915	0.832014677	8.29E-15	1.36E-10	NA	N
Phpt1	0.818694108	0.727420403	0.010289264	0.009576503	0.888513055	8.42E-15	1.38E-10	NA	N
Ndufv2	4.342643636	4.620965995	0.025183375	0.0240442	1.064090536	8.57E-15	1.40E-10	NA	N
Dennd2a	0.285066765	0.227528698	0.006018856	0.005154234	0.798159331	8.71E-15	1.43E-10	NA	N
Speg	0.488545878	0.416071042	0.008225329	0.007391081	0.851651934	8.83E-15	1.45E-10	NA	N
Wipi2	0.90922455	0.812432315	0.010904028	0.010198241	0.893544192	9.05E-15	1.48E-10	NA	N
Atp6v1f	4.438074237	4.744206194	0.02567703	0.025308651	1.068978557	9.13E-15	1.50E-10	NA	N
Hnrnpc	12.44713953	12.98797921	0.048592438	0.047345341	1.043450921	9.17E-15	1.50E-10	NA	N
Fgfr1	1.822124219	1.595408274	0.019607091	0.016548652	0.875576021	9.44E-15	1.55E-10	NA	Y
Clns1a	5.379639838	5.699913364	0.028086542	0.026866463	1.059534381	9.85E-15	1.61E-10	NA	N
Zfand6	2.406713218	2.61706736	0.021489406	0.020808495	1.087403077	9.86E-15	1.62E-10	NA	N
Spns2	0.036138675	0.014619883	0.002382964	0.001339728	0.404549509	1.01E-14	1.65E-10	Y	Y
Anapc2	0.635060639	0.54786658	0.009406972	0.008451209	0.862699632	1.04E-14	1.70E-10	NA	N
Hdlbp	1.812446405	1.628221789	0.017029473	0.015226517	0.898355827	1.07E-14	1.75E-10	NA	N
Zfpm1	0.244150435	0.182477799	0.006543086	0.005202437	0.747399035	1.07E-14	1.76E-10	NA	Y
Apc	0.363959329	0.299328568	0.006932112	0.006063573	0.822423125	1.09E-14	1.79E-10	NA	N
Brd1	0.267916207	0.215074724	0.005810025	0.005059956	0.802768619	1.11E-14	1.81E-10	NA	N
N4bp2	0.406100698	0.339722764	0.007302318	0.006520862	0.836548091	1.14E-14	1.87E-10	NA	N
Frs2	0.201764057	0.150530648	0.005184269	0.004198352	0.746072663	1.16E-14	1.91E-10	NA	N
Rps21	16.14026706	15.27344596	0.073092286	0.060373921	0.946294501	1.18E-14	1.94E-10	NA	N
Foxp1	0.61999265	0.534762833	0.01019073	0.00918031	0.862530924	1.19E-14	1.95E-10	NA	Y
Serinc3	0.36861448	0.307017544	0.007069496	0.006293233	0.832896049	1.22E-14	2.00E-10	NA	N
Ssx2ip	0.243660419	0.191141434	0.00572059	0.004862276	0.784458283	1.22E-14	2.00E-10	NA	N
Cul3	0.690187431	0.599631796	0.009709747	0.008715959	0.868795589	1.25E-14	2.05E-10	NA	N
Setd1a	0.30491241	0.246047217	0.006172042	0.005352956	0.806943926	1.27E-14	2.08E-10	NA	N
Utp18	1.294377067	1.478340914	0.013948895	0.01463237	1.142125391	1.28E-14	2.09E-10	NA	N
9930021J03Rik	0.229327453	0.177171323	0.005402602	0.004535934	0.772569184	1.29E-14	2.12E-10	NA	N
P4ha2	0.292784515	0.229369721	0.006876207	0.005941977	0.783407962	1.31E-14	2.15E-10	NA	N
Lig3	0.43599167	0.368096166	0.007475516	0.00666017	0.844273393	1.43E-14	2.35E-10	NA	N
Anapc13	2.162930295	2.353151397	0.01888319	0.018022121	1.087946016	1.44E-14	2.36E-10	NA	N
Tnpo1	1.011882886	0.904808317	0.011699589	0.010810252	0.894182844	1.51E-14	2.48E-10	NA	N
Selenoi	0.305769938	0.251353693	0.006345573	0.005591545	0.822035335	1.55E-14	2.55E-10	NA	N
Rae1	2.295602107	2.479640459	0.018377422	0.017413512	1.08016997	1.58E-14	2.59E-10	NA	N
Hmgxb3	0.235942668	0.181178254	0.0055029	0.004563957	0.767891012	1.66E-14	2.71E-10	NA	N
Trrap	0.375229695	0.309616634	0.007016039	0.006095551	0.825138944	1.69E-14	2.77E-10	NA	N
Extl3	0.298787211	0.23435131	0.006410826	0.00529555	0.78434184	1.74E-14	2.85E-10	NA	N
Gna11	1.059169423	0.948559671	0.012117136	0.011196786	0.895569349	1.76E-14	2.88E-10	NA	N
Zfp148	0.3169178	0.261100282	0.00631277	0.005614445	0.82387383	1.76E-14	2.89E-10	NA	N
Rbm39	8.045693985	8.45094217	0.037334047	0.036316684	1.050368332	1.83E-14	2.99E-10	NA	N
Smim10l2a	0.358324146	0.283300845	0.007877881	0.006611601	0.79062728	1.82E-14	2.99E-10	NA	N
Aurka	1.922822492	2.125622699	0.020514503	0.019847901	1.105470062	1.88E-14	3.09E-10	NA	N
Bahcc1	0.227367389	0.169374052	0.005525263	0.004416647	0.744935555	1.88E-14	3.09E-10	NA	Y
Npl	0.166482911	0.109594975	0.006160695	0.004336233	0.658295645	1.91E-14	3.13E-10	NA	Y
Cand2	0.358936665	0.296946069	0.006692666	0.005878051	0.827293775	1.99E-14	3.25E-10	NA	Y
Plekha5	0.461962514	0.393978774	0.007874105	0.007104024	0.852837108	1.99E-14	3.26E-10	NA	N
Sod2	1.633100576	1.791098116	0.015755061	0.015240893	1.096746975	2.02E-14	3.30E-10	NA	N
Slc25a1	0.551880436	0.47725796	0.008488533	0.007752228	0.864785067	2.02E-14	3.31E-10	NA	N
Gal	1.946833272	1.431557288	0.047833939	0.035740288	0.735326085	2.10E-14	3.44E-10	NA	Y
Adam10	0.254930785	0.203703704	0.005665397	0.004960428	0.799054942	2.11E-14	3.45E-10	NA	N
Plcg1	0.310792601	0.252436647	0.006371209	0.005520785	0.812235061	2.11E-14	3.46E-10	NA	N
2900097C17Rik	1.178243293	1.048408057	0.013401242	0.012085843	0.88980609	2.14E-14	3.51E-10	NA	N
Fam171a2	0.126179101	0.088910548	0.00404851	0.003238199	0.704637673	2.18E-14	3.57E-10	NA	N
Cpsf7	0.413083425	0.349469352	0.007207469	0.006463022	0.846001875	2.28E-14	3.74E-10	NA	N
Meg3	7.809506309	6.680203595	0.084498542	0.064805511	0.855393841	2.29E-14	3.75E-10	NA	N
Sbk1	0.168197966	0.12226554	0.004773335	0.003833563	0.726914498	2.31E-14	3.79E-10	NA	N
2810403A07Rik	0.42031116	0.354559238	0.007382181	0.006556633	0.843563701	2.32E-14	3.80E-10	NA	N
Ndufaf4	2.438564253	2.663309508	0.020022268	0.019783368	1.092162942	2.34E-14	3.84E-10	NA	N
Poldip3	0.65784638	0.574507256	0.009342547	0.008520249	0.87331522	2.36E-14	3.87E-10	NA	N
Hira	0.412470905	0.347520035	0.007243952	0.006483448	0.842532237	2.54E-14	4.17E-10	NA	N
Rgs3	0.277471518	0.215291315	0.006863407	0.00572872	0.775904195	2.57E-14	4.21E-10	NA	N
Sfxn5	0.068724734	0.110136452	0.003031869	0.003793625	1.602573725	2.60E-14	4.27E-10	NA	N
Rnf216	0.346196251	0.289040502	0.006603868	0.005895761	0.834903617	2.62E-14	4.30E-10	NA	N
Slc38a10	0.430969006	0.362248213	0.00752808	0.006652627	0.840543537	2.63E-14	4.31E-10	NA	N
Sall1	0.347421291	0.280051982	0.007072546	0.00601222	0.806087563	2.65E-14	4.34E-10	NA	N
5730596B20Rik	0.067622198	0.036928742	0.003210345	0.002117857	0.546103836	2.70E-14	4.43E-10	NA	N
Thap4	0.535954919	0.46848603	0.008172717	0.007599116	0.87411462	2.71E-14	4.44E-10	NA	N
Cad	0.688472375	0.598440546	0.009675139	0.008678318	0.869229569	2.78E-14	4.55E-10	NA	N
Etnk1	0.299889746	0.2393329	0.006205748	0.0052513	0.798069634	2.79E-14	4.57E-10	NA	N
Trim44	0.7353914	0.645224172	0.010200467	0.009343932	0.877388791	2.82E-14	4.61E-10	NA	N
Wiz	0.300134754	0.242906649	0.006177629	0.005338892	0.809325297	2.82E-14	4.62E-10	NA	N
Myo1c	0.274286414	0.196989387	0.008322555	0.005846942	0.718188641	2.83E-14	4.63E-10	NA	N
Colec12	0.417003553	0.334199697	0.008045302	0.006636192	0.801431294	2.87E-14	4.71E-10	NA	Y
Usp12	0.219037119	0.171106779	0.005289832	0.004535292	0.781177091	3.01E-14	4.94E-10	NA	N
Ndrg3	0.466985177	0.392679229	0.007890208	0.00693648	0.84088157	3.03E-14	4.96E-10	NA	N
1500009L16Rik	0.863040549	0.763915963	0.01152447	0.010500947	0.885144926	3.09E-14	5.06E-10	NA	N
Ube3a	2.203969129	2.005847953	0.019016289	0.01699595	0.9101071	3.09E-14	5.06E-10	NA	N
Socs7	0.217322063	0.166016894	0.005261538	0.004340837	0.76392103	3.15E-14	5.16E-10	NA	N
Peli2	0.192943771	0.14598224	0.004996176	0.004159695	0.756605093	3.24E-14	5.32E-10	NA	N
Gm20721	0.049369104	0.026857267	0.002477957	0.001716975	0.544009597	3.34E-14	5.47E-10	NA	N
Lpar2	0.165502879	0.123131904	0.004543517	0.003781249	0.743986477	3.51E-14	5.75E-10	NA	N
Clic4	1.510964106	1.341672081	0.016241793	0.014103733	0.887957613	3.58E-14	5.86E-10	NA	N
Kitl	0.255910817	0.195906433	0.006283301	0.005165194	0.76552619	3.76E-14	6.16E-10	NA	N
Ube2h	0.387970109	0.315789474	0.00736731	0.006301198	0.813953102	3.89E-14	6.38E-10	NA	N
Atxn1l	0.238882764	0.188109162	0.005454415	0.004671107	0.787453891	3.89E-14	6.38E-10	NA	N
Mosmo	0.303442362	0.24052415	0.006315432	0.005297689	0.792651851	3.92E-14	6.42E-10	NA	N
Zfp592	0.209971824	0.160818713	0.005166018	0.004294231	0.76590616	3.93E-14	6.44E-10	NA	N
Rnf44	0.589611662	0.515811133	0.008646568	0.007968938	0.874831971	3.93E-14	6.44E-10	NA	N
Aldh1a2	1.299644738	1.117608837	0.028876108	0.02664394	0.859934106	4.01E-14	6.58E-10	NA	Y
Sbf1	0.178610805	0.134178038	0.004699694	0.00389998	0.751231359	4.02E-14	6.59E-10	NA	N
Lzic	0.491485973	0.426142517	0.007835142	0.007184001	0.867049194	4.03E-14	6.60E-10	NA	N
Zfp568	0.377189759	0.312432315	0.00713479	0.006264303	0.828316009	4.05E-14	6.64E-10	NA	N
Usp36	0.432684062	0.36138185	0.00764668	0.006648913	0.835209524	4.22E-14	6.91E-10	NA	N
Snrpd3	7.86585814	8.236950401	0.035147799	0.033992385	1.047177594	4.46E-14	7.31E-10	NA	N
Ppm1m	0.529339704	0.463287849	0.008142843	0.007578038	0.875218402	4.48E-14	7.35E-10	NA	N
Crb2	0.276491486	0.20901018	0.006835393	0.005520828	0.755937128	4.54E-14	7.44E-10	NA	Y
Gtf3c2	0.810241333	0.718756768	0.010304857	0.009490192	0.887089734	4.54E-14	7.45E-10	NA	N
Lpcat1	0.640450815	0.55663851	0.009329974	0.008448111	0.869135454	4.55E-14	7.46E-10	NA	N
Fam91a1	0.366409408	0.301277886	0.006857437	0.005939657	0.82224386	4.79E-14	7.85E-10	NA	N
Yme1l1	0.864265589	1.050682261	0.011327912	0.012968274	1.215693735	4.81E-14	7.88E-10	NA	N
Hus1	0.208256768	0.161035304	0.005083804	0.004301539	0.773253641	4.82E-14	7.90E-10	NA	N
Nid2	0.404018131	0.335282651	0.007535749	0.006607235	0.829870309	4.83E-14	7.92E-10	NA	Y
B3gat3	0.464045081	0.395819796	0.007839009	0.007048974	0.852977032	4.93E-14	8.08E-10	NA	N
Prep	0.593776798	0.522417154	0.008731008	0.008115995	0.879820761	4.96E-14	8.13E-10	NA	N
Ndufa10	2.845889991	3.063136236	0.020660584	0.019788692	1.076336838	5.09E-14	8.34E-10	NA	N
Zfp746	0.227857405	0.178037687	0.005286744	0.004477582	0.781355719	5.16E-14	8.45E-10	NA	N
Stk16	1.660418964	1.508988521	0.015045828	0.013881908	0.908799859	5.23E-14	8.56E-10	NA	N
Sfxn1	3.326228102	3.577322937	0.022687544	0.022147361	1.075489361	5.23E-14	8.58E-10	NA	N
Cbfa2t3	0.137449467	0.08696123	0.005579025	0.003921599	0.632677827	5.25E-14	8.61E-10	NA	Y
Rab8b	0.358569153	0.283517436	0.007439452	0.006110872	0.790691092	5.26E-14	8.63E-10	NA	N
Spr	1.681979664	1.862248213	0.014987726	0.015333253	1.107176414	5.33E-14	8.74E-10	NA	N
Celsr1	0.112213647	0.075048733	0.003907353	0.002979745	0.668802191	5.63E-14	9.23E-10	NA	Y
Ube2g2	0.793580791	0.707169157	0.010214243	0.009507216	0.891111737	5.89E-14	9.66E-10	NA	N
Rfc4	1.669484258	1.844054581	0.016220756	0.016101397	1.10456542	5.91E-14	9.69E-10	NA	N
Psmg3	1.182408428	1.057396578	0.012837072	0.011671232	0.894273546	5.95E-14	9.74E-10	NA	N
Atg12	0.494058557	0.430690925	0.007762301	0.007180745	0.871740645	5.96E-14	9.77E-10	NA	N
Epc2	0.349381355	0.290015161	0.006626461	0.005843594	0.830081964	6.06E-14	9.94E-10	NA	N
Rnf5	1.234840132	1.097249296	0.013538939	0.012066081	0.888575992	6.15E-14	1.01E-09	NA	N
Rnpepl1	0.287884356	0.232293697	0.00603109	0.005226287	0.806899341	6.29E-14	1.03E-09	NA	N
AI837181	0.267426191	0.218540178	0.005637138	0.005027544	0.817198108	6.50E-14	1.07E-09	NA	N
Ube2q2	0.276368982	0.225579381	0.005904128	0.005244644	0.816225392	6.51E-14	1.07E-09	NA	N
Enah	1.161092736	1.031838856	0.01347357	0.012101011	0.888679108	6.74E-14	1.11E-09	NA	N
Man1a2	0.788068112	0.699263591	0.010475526	0.009624723	0.887313647	6.94E-14	1.14E-09	NA	N
Optc	0.012250398	0.031405675	0.001323889	0.002108102	2.563645224	7.03E-14	1.15E-09	NA	N
Ephb3	0.133774348	0.094866797	0.004282505	0.003429744	0.709155367	7.15E-14	1.17E-09	NA	N
Snai1	1.101923313	0.928091835	0.01621656	0.013411117	0.842247209	7.29E-14	1.19E-09	NA	N
Trip12	0.812691412	0.718540178	0.010746573	0.00980081	0.88414885	7.48E-14	1.23E-09	NA	N
Zdhhc21	0.210951856	0.16374269	0.005195904	0.004399781	0.776208815	8.21E-14	1.35E-09	NA	N
Sdhaf1	0.668381722	0.585986571	0.009583585	0.008757167	0.87672441	8.30E-14	1.36E-09	NA	N
Man1b1	0.369104496	0.307775612	0.006775769	0.00598829	0.833844115	8.31E-14	1.36E-09	NA	N
Peak1	0.199926498	0.153346329	0.005053833	0.004231881	0.767013531	8.58E-14	1.41E-09	NA	N
Lars2	0.183755972	0.141542127	0.00473593	0.004031958	0.770272255	8.58E-14	1.41E-09	NA	N
Col4a1	0.388215117	0.326727312	0.007495006	0.006805996	0.841614089	8.64E-14	1.42E-09	NA	Y
Igfbp2	2.123851525	2.284167208	0.026872717	0.024307874	1.07548347	8.78E-14	1.44E-09	NA	Y
Bcas2	5.831434522	6.11706736	0.030845671	0.028445217	1.048981573	8.81E-14	1.44E-09	NA	N
Glud1	1.683939728	1.511046134	0.017043001	0.015248335	0.89732792	8.80E-14	1.44E-09	NA	N
Creg1	0.336395933	0.252544943	0.007860099	0.005960572	0.750737206	8.95E-14	1.47E-09	NA	N
Snrpa1	5.743476663	6.079272255	0.031259602	0.029516816	1.058465562	9.09E-14	1.49E-09	NA	N
Tpr	3.429498959	3.725146199	0.024315421	0.024509715	1.086207123	9.16E-14	1.50E-09	NA	N
Fbxo38	0.30368737	0.248862898	0.006157539	0.00544758	0.819470688	9.28E-14	1.52E-09	NA	N
Tmem243	0.427538895	0.367987871	0.007453985	0.006874853	0.860712032	9.52E-14	1.56E-09	NA	N
Otud5	0.633468088	0.558696123	0.008973777	0.008307978	0.881964118	9.53E-14	1.56E-09	NA	N
Ubl3	0.336395933	0.276153346	0.006699325	0.00587609	0.820917613	9.55E-14	1.57E-09	NA	N
Cdk18	0.186206052	0.137102014	0.00512351	0.004090333	0.736291936	9.84E-14	1.61E-09	NA	N
Tbca	8.044223937	8.403941954	0.035887927	0.034652572	1.044717554	9.87E-14	1.62E-09	NA	N
Wnt8a	0.25076565	0.184210526	0.007463838	0.005881925	0.734592343	9.99E-14	1.64E-09	NA	Y
Gm49359	0.234595124	0.184427117	0.005611174	0.004756536	0.786150683	1.01E-13	1.65E-09	NA	N
Med9	1.586426559	1.441520468	0.014654226	0.013476842	0.908658809	1.02E-13	1.67E-09	NA	N
Nudt9	1.146392258	1.015377951	0.013758461	0.012082181	0.885715988	1.02E-13	1.67E-09	NA	N
Tanc1	0.211931888	0.160168941	0.005353286	0.004359191	0.755756685	1.06E-13	1.74E-09	NA	N
Hipk2	0.320715423	0.258826078	0.006533857	0.005542874	0.807027223	1.07E-13	1.75E-09	NA	Y
Fkbp5	0.305157418	0.250162443	0.006202098	0.005447593	0.819781623	1.11E-13	1.81E-09	NA	N
Hoxa7	0.065907142	0.0379034	0.00397085	0.002895382	0.575103082	1.11E-13	1.82E-09	NA	N
Ube3c	0.387112581	0.3199047	0.007112764	0.00616557	0.82638673	1.13E-13	1.86E-09	NA	N
Dhx38	0.414308465	0.348711284	0.00734743	0.00649731	0.841670673	1.15E-13	1.89E-09	NA	N
Dctpp1	9.750581894	10.22807018	0.045155444	0.044272277	1.048970234	1.18E-13	1.93E-09	NA	N
Unc119b	0.51169913	0.441845354	0.008416488	0.007617571	0.863486623	1.17E-13	1.93E-09	NA	N
Gypc	0.119196374	0.071258393	0.005141137	0.003668061	0.597823496	1.18E-13	1.93E-09	NA	Y
Ikbkap	0.720813426	0.642733377	0.00961909	0.009025064	0.891677864	1.19E-13	1.95E-09	NA	N
Glod4	1.565478378	1.716374269	0.015277016	0.014850388	1.096389636	1.20E-13	1.97E-09	NA	N
Rab5b	0.291191964	0.239224605	0.006106969	0.005356868	0.821535738	1.21E-13	1.99E-09	NA	N
Lrp6	0.374127159	0.314056747	0.006927497	0.006150556	0.839438515	1.24E-13	2.03E-09	NA	N
Ptgfrn	0.247948058	0.189517002	0.005762148	0.004613108	0.764341547	1.28E-13	2.09E-09	NA	N
Map4k5	0.317652824	0.257959714	0.006435441	0.005562028	0.812080658	1.31E-13	2.15E-09	NA	N
Rap1gds1	0.330393238	0.270197098	0.006542537	0.00566992	0.817804564	1.39E-13	2.28E-09	NA	N
Ctnnd1	0.564865858	0.4786658	0.008899094	0.007708662	0.847397295	1.42E-13	2.32E-09	NA	N
Kras	0.981869411	0.889322071	0.011477775	0.01090938	0.905743738	1.44E-13	2.36E-09	NA	N
Tln2	1.004165135	0.859432532	0.01452051	0.012190293	0.855867727	1.46E-13	2.39E-09	NA	Y
Col23a1	0.205561681	0.139917695	0.006141563	0.004366069	0.680660398	1.47E-13	2.41E-09	NA	N
Ptpn12	0.285311773	0.233051765	0.005994943	0.005281809	0.816831928	1.48E-13	2.43E-09	NA	N
4930503L19Rik	0.409163298	0.354342647	0.007062651	0.006586456	0.866017672	1.50E-13	2.45E-09	NA	Y
Sgpl1	0.456939851	0.388672298	0.00781544	0.006946543	0.850598383	1.50E-13	2.46E-09	NA	N
Sp1	0.258728409	0.20521984	0.005766591	0.004925159	0.793186341	1.51E-13	2.47E-09	NA	N
Snai2	0.156560088	0.097032705	0.005974136	0.004062466	0.619779321	1.51E-13	2.47E-09	NA	Y
Mocs3	0.169790518	0.130604288	0.004555501	0.003908598	0.769208374	1.55E-13	2.55E-09	NA	N
Spred1	0.598799461	0.528481698	0.008983583	0.008385493	0.882568761	1.58E-13	2.59E-09	NA	N
Npepps	0.794438319	0.709118475	0.010319415	0.009639845	0.892603564	1.59E-13	2.61E-09	NA	N
Eif5	9.512434154	9.925167858	0.043046967	0.039900656	1.043388863	1.61E-13	2.64E-09	NA	N
Men1	0.610192331	0.533571583	0.008908558	0.008094457	0.874431808	1.61E-13	2.64E-09	NA	N
Myb	0.058556903	0.028698289	0.003328188	0.001977485	0.490092328	1.63E-13	2.66E-09	NA	N
Pdxdc1	0.455469803	0.390080139	0.007590339	0.006829795	0.856434688	1.65E-13	2.70E-09	NA	N
Ing1	1.147862306	1.037361923	0.012777972	0.011911227	0.903733765	1.66E-13	2.72E-09	NA	N
Spred2	0.376944751	0.306692658	0.007300637	0.006179295	0.813627613	1.67E-13	2.74E-09	NA	N
0610010K14Rik	0.894034056	1.028589994	0.01187372	0.012031904	1.150504264	1.70E-13	2.78E-09	NA	N
Rap2a	0.150312385	0.112518952	0.004283641	0.003592099	0.748567402	1.71E-13	2.81E-09	NA	N
Gsk3b	1.173465638	1.35260992	0.013658999	0.014471056	1.152662572	1.73E-13	2.84E-09	NA	N
Fam53c	0.244027931	0.19265757	0.005576489	0.004750789	0.789489831	1.74E-13	2.86E-09	NA	N
Tle1	0.22185471	0.171648256	0.005615814	0.004692006	0.773696696	1.75E-13	2.87E-09	NA	N
Ino80d	0.214014455	0.165800303	0.005253896	0.004384744	0.774715441	1.75E-13	2.88E-09	NA	N
Zkscan17	0.358201642	0.299220273	0.006704209	0.005963709	0.835340317	1.77E-13	2.90E-09	NA	N
Uhrf1	2.128751684	1.931232402	0.018457274	0.016242787	0.907213564	1.77E-13	2.91E-09	NA	N
Abl2	0.218914615	0.173056097	0.005252014	0.004545374	0.790518702	1.79E-13	2.93E-09	NA	N
Tmem185a	0.984809506	0.88293264	0.016173426	0.015149973	0.896551703	1.81E-13	2.97E-09	NA	N
Pcgf5	0.535954919	0.449859216	0.010499025	0.009047719	0.839360178	1.87E-13	3.06E-09	NA	N
Ndufb6	3.345093716	3.588585662	0.021921297	0.02144476	1.07279077	1.90E-13	3.12E-09	NA	N
Por	0.969741517	0.854884124	0.013141049	0.011759319	0.881558755	1.91E-13	3.13E-09	NA	Y
D10Wsu102e	0.830944506	0.735434265	0.010890922	0.009906263	0.885058219	1.94E-13	3.18E-09	NA	N
Psmb5	8.146392258	8.539419536	0.03621454	0.034154965	1.048245563	1.97E-13	3.22E-09	NA	N
Fryl	0.313487688	0.249837557	0.006607431	0.005527213	0.796961304	2.12E-13	3.47E-09	NA	N
Sec31a	0.621830209	0.550682261	0.008911892	0.008275509	0.885582998	2.13E-13	3.49E-09	NA	N
Adgrl2	0.550655396	0.466211826	0.009139886	0.007912637	0.846648973	2.15E-13	3.52E-09	NA	N
Fkbp1a	11.53068725	12.09627464	0.054349423	0.052884023	1.049050623	2.16E-13	3.54E-09	NA	N
Dync1h1	0.530809751	0.458847737	0.008476344	0.007660249	0.864429742	2.25E-13	3.69E-09	NA	N
Tmem131	0.306259953	0.248213125	0.006276069	0.005388025	0.810465497	2.26E-13	3.70E-09	NA	N
Ncoa3	0.330393238	0.44195365	0.007224989	0.008509331	1.337659489	2.32E-13	3.80E-09	NA	N
Ubr2	0.367634448	0.309508339	0.006781129	0.006089408	0.841891559	2.34E-13	3.83E-09	NA	N
Map4	0.406345706	0.338423219	0.007531369	0.006551492	0.832845563	2.35E-13	3.85E-09	NA	N
Hnrnpf	11.61215239	12.18507689	0.048270781	0.049899368	1.049338355	2.37E-13	3.89E-09	NA	N
Htra1	0.303564866	0.242581763	0.007611273	0.006507652	0.799110142	2.43E-13	3.99E-09	NA	N
Zc3h4	0.324758055	0.261641759	0.006654152	0.005604394	0.80565133	2.45E-13	4.01E-09	NA	N
Hspg2	0.31263016	0.246372103	0.006801504	0.005592484	0.788062491	2.45E-13	4.02E-09	NA	Y
Trabd	0.801911062	0.707060862	0.010559247	0.009521033	0.881719801	2.49E-13	4.08E-09	NA	N
Ensa	0.370207032	0.30972493	0.006842279	0.006020409	0.836626274	2.52E-13	4.13E-09	NA	N
Atxn7l3	0.299889746	0.241173922	0.006268315	0.005307764	0.804208631	2.56E-13	4.19E-09	NA	N
Qars	1.453142227	1.317522201	0.015351049	0.01422958	0.906671196	2.57E-13	4.21E-09	NA	N
Rreb1	0.158642656	0.116200996	0.004566833	0.003701808	0.732470064	2.68E-13	4.39E-09	NA	Y
Limd1	0.56400833	0.487329435	0.008696854	0.007807477	0.864046519	2.76E-13	4.52E-09	NA	N
Sirt6	0.274531422	0.37654321	0.006038928	0.007370664	1.371585106	2.76E-13	4.53E-09	NA	N
Smim3	0.222589734	0.169590643	0.005598861	0.004600474	0.761897865	2.81E-13	4.60E-09	NA	N
Slc35e1	0.219894647	0.172622915	0.005286891	0.00447697	0.785025547	2.86E-13	4.69E-09	NA	N
Pura	0.30184981	0.250812216	0.006179538	0.005563693	0.830917255	3.26E-13	5.35E-09	NA	N
Rps6ka2	0.16893299	0.126380767	0.004709991	0.003876995	0.748111819	3.27E-13	5.36E-09	NA	N
Ahctf1	0.666666667	0.582412822	0.009685383	0.008721976	0.873619233	3.43E-13	5.63E-09	NA	N
Pank3	0.14430969	0.107320771	0.004229758	0.00352045	0.743683747	3.50E-13	5.73E-09	NA	N
Fermt3	0.042508882	0.017652155	0.002925561	0.001577347	0.415258046	3.74E-13	6.13E-09	Y	Y
Rcbtb1	0.444076933	0.381091618	0.007521468	0.00678241	0.858165759	3.78E-13	6.20E-09	NA	N
Rictor	0.237412716	0.187784276	0.005563012	0.004718734	0.790961321	3.80E-13	6.23E-09	NA	N
Pds5a	0.828126914	0.728395062	0.010893098	0.009716271	0.879569362	3.83E-13	6.27E-09	NA	N
Morc2a	0.36738944	0.304201863	0.007021949	0.006125007	0.828009271	3.85E-13	6.31E-09	NA	N
Mrpl33	2.251133162	2.436213992	0.018150389	0.017390008	1.08221674	3.86E-13	6.33E-09	NA	N
Itgb5	0.530564743	0.455273987	0.008758607	0.007812742	0.858093179	3.90E-13	6.38E-09	NA	N
Phf10	0.5538405	0.482022959	0.00847642	0.007709589	0.870328116	3.90E-13	6.38E-09	NA	N
Eif4g3	0.758054637	0.666666667	0.010212755	0.009130769	0.879444085	3.92E-13	6.42E-09	NA	N
Slc12a7	0.182408428	0.139917695	0.00478798	0.004027915	0.767057185	4.09E-13	6.71E-09	NA	N
Paxip1	0.490015926	0.424301494	0.007884579	0.007186823	0.865893275	4.17E-13	6.84E-09	NA	N
Arhgap19	0.328555678	0.269872211	0.006623345	0.005722039	0.821389583	4.25E-13	6.97E-09	NA	N
Mdn1	0.65600882	0.575806801	0.009527639	0.008654239	0.877742468	4.26E-13	6.98E-09	NA	N
St3gal2	0.277716526	0.222871995	0.005965966	0.005060498	0.802516142	4.26E-13	6.98E-09	NA	Y
Ciapin1	2.677447017	2.881308209	0.019272002	0.018639755	1.07614014	4.28E-13	7.01E-09	NA	N
Dynll2	2.230674997	2.012778861	0.02025728	0.017416145	0.902318295	4.42E-13	7.24E-09	NA	N
Fam126a	0.116991302	0.082521118	0.003922804	0.003129737	0.705361134	4.49E-13	7.35E-09	NA	Y
Urm1	1.062967046	0.958631146	0.011938199	0.011068052	0.901844652	4.51E-13	7.39E-09	NA	N
Ankrd13c	0.356731594	0.300628113	0.006700379	0.006039151	0.842729152	4.54E-13	7.44E-09	NA	N
Fyn	0.213156928	0.166450076	0.005236713	0.004435287	0.780880442	4.71E-13	7.71E-09	NA	N
Klhdc3	0.914492221	0.823153563	0.011100863	0.010346152	0.900120902	4.74E-13	7.78E-09	NA	N
Wnt5a	0.419208624	0.333766515	0.008791399	0.007180083	0.796182368	4.75E-13	7.79E-09	NA	Y
Hp1bp3	0.47139532	0.40307559	0.007898021	0.007068477	0.855069138	4.87E-13	7.99E-09	NA	N
Tesk1	0.163910327	0.127030539	0.004452223	0.003877721	0.775000219	4.88E-13	8.00E-09	NA	N
Hnrnpdl	6.69815019	7.047216807	0.03434918	0.03317582	1.052113883	5.03E-13	8.25E-09	NA	N
Skap2	0.368124464	0.303335499	0.007165389	0.006152579	0.824002556	5.11E-13	8.37E-09	NA	N
Mis12	0.561435747	0.488520684	0.008697401	0.007879456	0.870127503	5.20E-13	8.53E-09	NA	N
Drosha	0.635550655	0.557396578	0.009106126	0.008259406	0.877029349	5.23E-13	8.57E-09	NA	N
Adk	1.915717261	2.106129521	0.016873712	0.017036036	1.099394762	5.31E-13	8.71E-09	NA	N
Sptan1	0.445179468	0.385640026	0.007572179	0.006990038	0.866257439	5.41E-13	8.87E-09	NA	N
Cherp	0.802278574	0.71420836	0.010202256	0.009375913	0.890224896	5.49E-13	9.00E-09	NA	N
Fam216a	0.813916452	0.720597791	0.011559229	0.010601996	0.885346142	5.52E-13	9.05E-09	NA	N
Mib1	0.347053779	0.287849253	0.006707766	0.005887146	0.829408207	5.56E-13	9.12E-09	NA	N
Fndc3b	0.163420311	0.118150314	0.004851203	0.00377364	0.722984268	5.58E-13	9.15E-09	NA	Y
Mdm1	0.247580546	0.197422569	0.005710454	0.004839867	0.797407436	5.64E-13	9.25E-09	NA	N
Abr	0.23569766	0.185510071	0.005757411	0.004885842	0.787067938	5.84E-13	9.57E-09	NA	N
Capza2	2.951243415	3.194173706	0.020192701	0.020398872	1.082314556	5.97E-13	9.78E-09	NA	N
Reps1	0.3138552	0.25806801	0.006263564	0.005436708	0.82225182	6.24E-13	1.02E-08	NA	N
Ormdl3	0.430601495	0.367987871	0.007366431	0.006601563	0.854590324	6.32E-13	1.04E-08	NA	N
Mtcl1	0.298787211	0.24193199	0.006654368	0.005724135	0.809713341	6.33E-13	1.04E-08	NA	N
Cd276	0.269018743	0.216915746	0.005927879	0.005094212	0.806322056	6.42E-13	1.05E-08	NA	N
Rragc	0.403650619	0.340155945	0.007279875	0.006442398	0.842698932	6.46E-13	1.06E-08	NA	N
Zfand3	0.656253828	0.581004982	0.009205047	0.008472393	0.88533576	6.53E-13	1.07E-08	NA	N
Tjp1	0.543060149	0.465237167	0.008759027	0.00778214	0.856695465	6.65E-13	1.09E-08	NA	N
Nup62cl	0.267916207	0.214533247	0.006520866	0.005573056	0.80074755	6.97E-13	1.14E-08	NA	N
Aco1	0.499938748	0.436755469	0.008006245	0.007360956	0.87361796	7.11E-13	1.16E-08	NA	N
1700017B05Rik	0.361754257	0.291856184	0.007739333	0.006464097	0.806780233	7.20E-13	1.18E-08	NA	N
Sall2	0.175180693	0.132986788	0.004800655	0.003994971	0.759140664	7.21E-13	1.18E-08	NA	N
Iars	0.782065417	0.697530864	0.010315216	0.009518324	0.891908591	7.24E-13	1.19E-08	NA	N
Mlx	0.468332721	0.404808317	0.007793275	0.007092558	0.864360526	7.34E-13	1.20E-08	NA	N
Mia3	0.464045081	0.397769114	0.007842838	0.006991932	0.85717774	7.42E-13	1.22E-08	NA	N
Usp19	0.58924415	0.51137102	0.010265948	0.00863108	0.867842336	7.43E-13	1.22E-08	NA	N
Raph1	0.575401201	0.502490795	0.009039605	0.008229789	0.873287707	7.54E-13	1.24E-08	NA	N
Kpna2	0.506921475	0.634502924	0.00901468	0.010082756	1.251678919	7.67E-13	1.26E-08	NA	N
Pin4	1.806566213	1.951483647	0.016579189	0.015539732	1.080217062	7.71E-13	1.26E-08	NA	Y
Ece1	0.335293397	0.261425168	0.007720462	0.006159783	0.779690773	7.80E-13	1.28E-08	NA	Y
Csrp2	4.862795541	3.960255577	0.063807944	0.046988837	0.814398949	7.95E-13	1.30E-08	NA	Y
Sesn3	0.326350606	0.271496643	0.006926616	0.006094157	0.831917078	8.02E-13	1.31E-08	NA	N
Hes1	1.040671322	0.943794672	0.015554857	0.014857355	0.906909465	8.03E-13	1.32E-08	NA	N
Bcl2l11	0.2399853	0.190383366	0.005580487	0.004757012	0.793312616	8.05E-13	1.32E-08	NA	N
Ints2	0.39323778	0.332791856	0.007166353	0.006333849	0.84628658	8.12E-13	1.33E-08	NA	N
Nr2f2	0.043366409	0.021009313	0.002560016	0.00155413	0.484460524	8.19E-13	1.34E-08	NA	N
Mapk14	0.771040059	0.686593026	0.010383218	0.009637598	0.890476465	8.22E-13	1.35E-08	NA	Y
Rps6ka6	1.308342521	1.172731211	0.015268737	0.013807244	0.896348771	8.22E-13	1.35E-08	NA	N
Tomm40	4.792723264	5.074074074	0.028578883	0.026985356	1.058703746	8.31E-13	1.36E-08	NA	N
Anapc1	0.568050962	0.492960797	0.008748167	0.007820255	0.867810866	8.30E-13	1.36E-08	NA	N
D630045J12Rik	0.09016293	0.060862032	0.003327354	0.002603279	0.675022777	8.53E-13	1.40E-08	NA	N
Taok1	0.528359672	0.454191033	0.008427673	0.007486998	0.859624717	8.59E-13	1.41E-08	NA	N
Sox13	0.130589244	0.092159411	0.004255915	0.003353097	0.705719766	8.86E-13	1.45E-08	NA	N
Pcnx3	0.260565968	0.206952567	0.005807065	0.004902968	0.794242502	8.91E-13	1.46E-08	NA	N
Pfn1	28.63016048	29.29965345	0.141136871	0.115149686	1.023384185	9.03E-13	1.48E-08	NA	N
Psmd12	3.35844665	3.587719298	0.024605353	0.022909614	1.068267468	9.11E-13	1.49E-08	NA	N
Wbp1l	0.443831925	0.373077756	0.00778984	0.006796066	0.840583418	9.07E-13	1.49E-08	NA	N
Pum2	0.978684307	0.877626164	0.011607141	0.010645371	0.896740816	9.43E-13	1.55E-08	NA	N
Ndc1	0.615092491	0.547108512	0.008897591	0.008324424	0.889473568	9.68E-13	1.59E-08	NA	N
Pclaf	11.55714811	12.05338965	0.056800966	0.051004354	1.042938062	1.01E-12	1.66E-08	NA	N
Ttyh3	0.352076442	0.292614252	0.006696945	0.005873642	0.831109999	1.01E-12	1.66E-08	NA	N
Nup155	0.443219405	0.376868096	0.007544591	0.006688865	0.850296923	1.03E-12	1.68E-08	NA	N
Klk8	0.664094083	0.59075157	0.009661292	0.008910012	0.889560057	1.03E-12	1.69E-08	NA	N
Arcn1	0.787578096	0.698072341	0.010403859	0.009439143	0.886353169	1.09E-12	1.78E-08	NA	N
Zfp979	0.241577851	0.315247997	0.005790024	0.006475759	1.304954055	1.10E-12	1.81E-08	NA	N
Hoxa10	0.099473233	0.05403942	0.005419978	0.003562494	0.543255889	1.12E-12	1.83E-08	NA	N
Sqstm1	0.626362857	0.544509422	0.009524751	0.008494721	0.869319462	1.16E-12	1.90E-08	NA	N
Add1	0.497488668	0.421702404	0.008358389	0.007213135	0.847662331	1.17E-12	1.91E-08	NA	N
Crebbp	0.730858753	0.650855534	0.009925469	0.00913742	0.890535321	1.18E-12	1.93E-08	NA	N
Lypd6	0.129731716	0.09075157	0.004358404	0.003393738	0.699532642	1.19E-12	1.95E-08	NA	N
Hdgfl3	0.64645351	0.56042885	0.009889086	0.008780277	0.866928312	1.20E-12	1.96E-08	NA	N
Cdip1	0.74739679	0.671431666	0.009839993	0.009231136	0.898360381	1.21E-12	1.98E-08	NA	N
Dnajc5	1.054024256	0.940329218	0.012321498	0.011080721	0.892132428	1.23E-12	2.01E-08	NA	N
Rfx7	0.337743477	0.283734026	0.006606359	0.005878892	0.840087362	1.24E-12	2.02E-08	NA	N
Psma6	6.758422149	7.133528265	0.037138081	0.034522872	1.055502025	1.24E-12	2.03E-08	NA	N
Pip4k2a	0.217689575	0.167641326	0.005317853	0.004362393	0.770093495	1.25E-12	2.06E-08	NA	N
Ssr3	2.411123362	2.224713017	0.019298678	0.017419589	0.922687347	1.26E-12	2.07E-08	NA	N
Fam43a	0.110131079	0.074074074	0.004261555	0.003159974	0.672599184	1.27E-12	2.08E-08	NA	N
Zeb1	0.152394953	0.11208577	0.00462052	0.003731276	0.73549529	1.32E-12	2.16E-08	NA	Y
Kcmf1	0.9446282	0.860948668	0.011363211	0.010870914	0.911415378	1.33E-12	2.19E-08	NA	N
Sufu	0.273918902	0.222655404	0.005849224	0.005068478	0.812851548	1.38E-12	2.26E-08	NA	Y
Scaf8	0.325003063	0.269114143	0.00636443	0.005554338	0.828035715	1.43E-12	2.34E-08	NA	N
Xpo7	0.691657479	0.606237817	0.009689181	0.008638534	0.876500053	1.43E-12	2.35E-08	NA	N
Kifc1	0.348523827	0.292830843	0.006881885	0.006168598	0.840203222	1.44E-12	2.36E-08	NA	N
Prkci	0.291314468	0.242906649	0.006038281	0.005400055	0.83382968	1.48E-12	2.43E-08	NA	N
Epor	0.099963249	0.055338965	0.004465254	0.002676427	0.553593099	1.49E-12	2.44E-08	NA	N
Xpo4	0.686389808	0.606454408	0.009798742	0.008904353	0.883542268	1.49E-12	2.45E-08	NA	N
Dvl3	0.227857405	0.182369504	0.005371238	0.004626494	0.800366807	1.54E-12	2.53E-08	NA	N
Homer3	0.314222712	0.251028807	0.006664241	0.005537274	0.798888167	1.56E-12	2.56E-08	NA	N
Bmt2	0.185961044	0.146090535	0.004769634	0.00411819	0.785597521	1.60E-12	2.62E-08	NA	N
Slc39a8	0.415778513	0.320987654	0.009653445	0.007633968	0.772015976	1.60E-12	2.62E-08	NA	Y
Zfp9	0.041038834	0.021659086	0.002392119	0.00162693	0.527770504	1.68E-12	2.76E-08	NA	Y
Dcakd	4.929927723	5.190491661	0.027568601	0.026236628	1.052853501	1.70E-12	2.79E-08	NA	N
Lhfp	0.56278329	0.740415854	0.010675084	0.012895031	1.315632264	1.74E-12	2.85E-08	NA	Y
Ube4b	0.717138307	0.629521334	0.009892279	0.008884398	0.877824163	1.75E-12	2.86E-08	NA	N
Prelid1	8.222712238	7.78600823	0.040854065	0.035988498	0.946890516	1.75E-12	2.86E-08	NA	N
Eef1d	14.04544898	14.72525449	0.061862858	0.05530984	1.048400412	1.77E-12	2.90E-08	NA	N
Dnaaf5	0.220384663	0.174572233	0.005309891	0.004533919	0.792125146	1.78E-12	2.92E-08	NA	N
Grk2	0.32769815	0.271280052	0.006540791	0.00571585	0.827835164	1.80E-12	2.95E-08	NA	N
Mirg	0.186328556	0.140134286	0.005191357	0.004248209	0.752081643	1.82E-12	2.99E-08	NA	N
Hjurp	0.983461963	0.874810483	0.012247943	0.011004862	0.889521422	1.84E-12	3.02E-08	NA	N
Eno1b	0.274531422	0.351960147	0.005887917	0.0065807	1.282039573	1.86E-12	3.04E-08	NA	N
1810032O08Rik	0.343011148	0.285575049	0.006682851	0.005856225	0.832553258	1.87E-12	3.06E-08	NA	N
Creb3l2	0.135489403	0.09313407	0.004528202	0.003351929	0.687390064	1.88E-12	3.09E-08	NA	Y
Stk38	0.435624158	0.38293264	0.00732504	0.006881991	0.879043628	1.94E-12	3.18E-08	NA	N
Zfp219	0.291926988	0.241282218	0.006141893	0.005409022	0.826515629	1.94E-12	3.18E-08	NA	N
Gapvd1	0.753154478	0.674680528	0.010003726	0.009261338	0.895806304	1.96E-12	3.21E-08	NA	N
Epb41	0.463432562	0.387156162	0.008122645	0.006964133	0.835409926	1.96E-12	3.21E-08	NA	N
Cops3	2.177018253	2.358674464	0.018676155	0.017964985	1.083442668	1.97E-12	3.22E-08	NA	N
Prickle1	0.288129364	0.236408924	0.006579585	0.005841165	0.820495767	1.98E-12	3.25E-08	NA	N
Atn1	0.225284822	0.178362573	0.005253302	0.00448011	0.791720329	2.01E-12	3.30E-08	NA	N
Tipin	3.834987137	4.071908165	0.025836487	0.024233429	1.061778833	2.04E-12	3.34E-08	NA	Y
Golph3	0.849075095	0.768356075	0.010607019	0.00999282	0.904933003	2.10E-12	3.45E-08	NA	N
Donson	0.515619258	0.452350011	0.008235432	0.007586917	0.87729464	2.12E-12	3.47E-08	NA	N
Trp53	3.707582996	3.960580464	0.025125012	0.024494212	1.068237843	2.12E-12	3.48E-08	NA	N
Mfsd2b	0.011882886	0.002490795	0.001318621	0.000562153	0.209611945	2.13E-12	3.49E-08	Y	Y
Icmt	0.232390053	0.18388564	0.005401848	0.004563794	0.791280168	2.14E-12	3.51E-08	NA	N
Mmgt1	0.204214137	0.158869396	0.005102386	0.004263742	0.777954935	2.14E-12	3.51E-08	NA	N
Fbrsl1	0.294009555	0.244422785	0.006081776	0.005412181	0.831342999	2.15E-12	3.53E-08	NA	N
Csrp1	1.404998162	1.215074724	0.022695092	0.019174793	0.864822999	2.19E-12	3.59E-08	NA	N
Cope	2.533504839	2.727420403	0.019303078	0.018599756	1.076540436	2.23E-12	3.66E-08	NA	N
Tceal5	0.182898444	0.14100065	0.004982367	0.004169835	0.770923178	2.25E-12	3.69E-08	NA	N
Vti1b	1.106700968	1.004331817	0.012318384	0.011494144	0.907500623	2.26E-12	3.70E-08	NA	N
Igf2r	0.412225897	0.337990037	0.008209056	0.006875327	0.819914612	2.27E-12	3.73E-08	NA	Y
Gfm1	0.530319735	0.462638077	0.008421491	0.007674589	0.87237575	2.30E-12	3.78E-08	NA	N
Dck	0.545142717	0.47346762	0.008484409	0.007584184	0.86852049	2.33E-12	3.82E-08	NA	N
Bcl7c	1.809383805	1.648364739	0.016211099	0.014582213	0.911008894	2.34E-12	3.83E-08	NA	N
Apba3	0.283841725	0.233160061	0.005988467	0.005224352	0.821443925	2.35E-12	3.84E-08	NA	N
Thra	0.209971824	0.162876327	0.005275266	0.004392594	0.775705633	2.35E-12	3.86E-08	NA	N
Map2k4	0.478255543	0.415312974	0.007913986	0.007221573	0.868391344	2.36E-12	3.87E-08	NA	N
Tmed10	4.235575156	4.495559887	0.024764293	0.024338729	1.061381211	2.37E-12	3.88E-08	NA	N
Socs5	0.074482421	0.047216807	0.003129958	0.002321323	0.633932236	2.41E-12	3.94E-08	NA	N
Hoxb3	0.093470538	0.058479532	0.003658321	0.002540863	0.625646686	2.41E-12	3.95E-08	NA	Y
Plagl2	0.276491486	0.218431882	0.006148757	0.005080269	0.79001305	2.45E-12	4.02E-08	NA	Y
Clta	6.895259096	6.536062378	0.036651916	0.031995013	0.947906712	2.48E-12	4.06E-08	NA	N
Ryk	0.804361142	0.711825861	0.011063109	0.00992844	0.884958042	2.51E-12	4.12E-08	NA	N
Dmxl1	0.171138062	0.130171107	0.004722528	0.003913162	0.760620433	2.55E-12	4.18E-08	NA	N
Aggf1	0.885826289	0.798462205	0.011092257	0.010317617	0.901375602	2.56E-12	4.20E-08	NA	N
Pdrg1	0.785373025	0.701537795	0.010200119	0.009318594	0.893254254	2.56E-12	4.20E-08	NA	N
1700037H04Rik	0.983584466	0.889863548	0.011801742	0.010981234	0.904714926	2.58E-12	4.23E-08	NA	N
Rnf10	2.34215362	2.173380983	0.018198365	0.016660603	0.927941261	2.62E-12	4.29E-08	NA	N
P4ha1	0.566703418	0.486138185	0.009540515	0.0083376	0.85783528	2.62E-12	4.30E-08	NA	Y
Camk2n2	0.108906039	0.077756119	0.003679798	0.002989922	0.71397435	2.64E-12	4.33E-08	NA	N
Atf6b	0.440891829	0.383474117	0.007556318	0.006913592	0.869769164	2.66E-12	4.35E-08	NA	N
Cop1	0.754379517	0.682369504	0.009975874	0.009475831	0.90454405	2.68E-12	4.39E-08	NA	N
Ppp1r13b	0.085752787	0.054689192	0.003554888	0.002620314	0.637754107	2.76E-12	4.53E-08	NA	N
Lbr	1.778635306	1.616309292	0.018169322	0.016551182	0.908735639	2.80E-12	4.59E-08	NA	N
Heatr5a	0.222712238	0.177712801	0.005324825	0.004611872	0.79794807	2.80E-12	4.60E-08	NA	Y
Cmtm7	1.703172853	1.528806584	0.021093258	0.018769848	0.897622682	2.84E-12	4.65E-08	NA	N
Gna13	0.423863776	0.373294347	0.007234852	0.006822341	0.880694149	2.85E-12	4.67E-08	NA	N
Rnaset2b	0.21046184	0.168291098	0.005084487	0.004402518	0.79962761	2.95E-12	4.84E-08	NA	N
Xpo6	0.669116746	0.590534979	0.009476471	0.008595339	0.88255896	2.98E-12	4.89E-08	NA	N
Tead1	0.558495651	0.482131254	0.009300242	0.008281723	0.863267696	3.04E-12	4.98E-08	NA	Y
Tgif2	0.906651966	0.819796405	0.010981615	0.010276726	0.904201871	3.05E-12	4.99E-08	NA	N
Cd2bp2	0.809996325	0.737383582	0.010331942	0.009883438	0.910354232	3.06E-12	5.01E-08	NA	N
Gm47283	0.724243538	0.818930041	0.012086037	0.011529511	1.130738485	3.17E-12	5.20E-08	NA	N
9430015G10Rik	0.223937278	0.178795755	0.00525893	0.00450956	0.798418899	3.18E-12	5.21E-08	NA	N
Rnf103	0.131201764	0.094217024	0.004115516	0.003263503	0.718107906	3.20E-12	5.25E-08	NA	N
Hk2	0.832292049	0.737708469	0.011243997	0.010142652	0.886357702	3.21E-12	5.26E-08	NA	N
Zfp687	0.272448855	0.223738358	0.005865312	0.005164231	0.821212328	3.22E-12	5.28E-08	NA	N
Enkd1	0.405733186	0.353259692	0.007200311	0.006656493	0.870669948	3.22E-12	5.28E-08	NA	N
Sec62	2.052799216	2.233160061	0.01752824	0.017431128	1.087860928	3.23E-12	5.29E-08	NA	N
Tshz1	0.194903834	0.143816331	0.005358261	0.004195906	0.737883538	3.28E-12	5.37E-08	NA	Y
Bzw1	4.517824329	4.847520035	0.027282446	0.02848948	1.072976655	3.30E-12	5.41E-08	NA	N
Dhx33	0.272693863	0.222222222	0.005904728	0.005107414	0.814914645	3.31E-12	5.42E-08	NA	N
2-Mar	0.391522724	0.334199697	0.007324807	0.00653108	0.853589526	3.34E-12	5.47E-08	NA	N
Slc30a5	0.386867573	0.331708902	0.00695653	0.00630475	0.857422345	3.34E-12	5.47E-08	NA	N
Ap2a2	0.613867451	0.549815898	0.008991801	0.00846663	0.895658985	3.34E-12	5.48E-08	NA	N
Ipo7	1.102413328	0.985813299	0.012728455	0.011394378	0.894232021	3.37E-12	5.52E-08	NA	N
Riok3	0.503491363	0.448992853	0.007889065	0.007508393	0.891758797	3.38E-12	5.53E-08	NA	N
Dcaf7	0.432194046	0.367013212	0.007439201	0.006590552	0.849186182	3.38E-12	5.54E-08	NA	N
Mcur1	0.165380375	0.127572016	0.004515901	0.00383778	0.77138546	3.41E-12	5.59E-08	NA	N
Dcp1a	0.170525542	0.130279402	0.004633831	0.003878145	0.763987615	3.42E-12	5.60E-08	NA	N
Fxyd6	1.02829842	0.89430366	0.014003048	0.011952872	0.86969273	3.43E-12	5.63E-08	NA	N
Wdr12	1.596104373	1.73792506	0.016169361	0.015469951	1.088854268	3.45E-12	5.66E-08	NA	N
Nufip2	0.336273429	0.281459822	0.006642709	0.005835707	0.836996914	3.48E-12	5.70E-08	NA	N
Mdh1	4.804973662	5.108078839	0.033108832	0.030374244	1.063081548	3.52E-12	5.76E-08	NA	N
Trmt61a	0.683939728	0.608078839	0.009628315	0.008891686	0.889082494	3.54E-12	5.80E-08	NA	N
Rhob	0.542325126	0.470002166	0.009153278	0.008166658	0.866642801	3.59E-12	5.88E-08	NA	N
Ipo9	0.5784638	0.506822612	0.008611167	0.007793232	0.876152686	3.64E-12	5.96E-08	NA	Y
Gab1	0.148842337	0.110353043	0.004633067	0.003786753	0.741408964	3.65E-12	5.98E-08	NA	N
Psenen	2.419453632	2.608403725	0.018721339	0.01825511	1.078096183	3.67E-12	6.01E-08	NA	N
Hnrnpul2	0.954673527	0.862897986	0.011519487	0.010702902	0.903867093	3.68E-12	6.03E-08	NA	N
Tsr1	0.913879701	0.820337882	0.011254037	0.010335224	0.897643181	3.71E-12	6.07E-08	NA	N
Cdr2	0.280411613	0.235650856	0.005912544	0.005422882	0.840374807	3.71E-12	6.08E-08	NA	N
Rpl41	93.4983462	90.63341997	0.418259213	0.316274422	0.969358536	3.84E-12	6.29E-08	NA	N
Scap	0.269753767	0.219948018	0.005839574	0.005070867	0.815365882	3.87E-12	6.34E-08	NA	N
Hoxb7	0.086977827	0.054905783	0.003756622	0.002738037	0.63126184	3.94E-12	6.47E-08	NA	Y
Fkbp11	1.279676589	1.412280702	0.014295835	0.01393575	1.103623145	4.00E-12	6.56E-08	NA	N
Il11ra1	0.284699253	0.23175222	0.006311849	0.005518108	0.814024687	4.09E-12	6.70E-08	NA	N
Agpat3	0.183633468	0.149014512	0.004825978	0.004387146	0.811477957	4.23E-12	6.93E-08	NA	N
Cyb5r1	0.439666789	0.381633095	0.007521283	0.006888103	0.868005281	4.27E-12	7.00E-08	NA	N
Tceal8	11.14443219	11.90729911	0.093047027	0.091871334	1.06845274	4.34E-12	7.11E-08	NA	N
Klf5	0.529584712	0.451916829	0.012164845	0.011135117	0.85334191	4.43E-12	7.26E-08	NA	N
Ei24	1.016170526	0.927117176	0.011958442	0.011302811	0.912363774	4.48E-12	7.34E-08	NA	N
Gja6	0.013352934	0.003140567	0.001467811	0.000639885	0.23519681	4.54E-12	7.44E-08	NA	N
Lin28b	0.450569644	0.385640026	0.007839591	0.00696819	0.855894381	4.63E-12	7.59E-08	NA	N
Snrpd1	12.79652089	13.25503574	0.045248887	0.0432943	1.035831212	4.66E-12	7.64E-08	NA	N
Scaf1	0.471272816	0.411306043	0.007736689	0.007078515	0.872755713	4.71E-12	7.72E-08	NA	N
BC005537	0.740659071	0.662009963	0.010030972	0.009206332	0.893811996	4.76E-12	7.80E-08	NA	N
Fstl1	0.84184736	0.748971193	0.011187402	0.010090121	0.889675764	4.82E-12	7.90E-08	NA	Y
Tbx20	0.309322553	0.235867446	0.007920688	0.006396455	0.762529095	4.85E-12	7.96E-08	NA	Y
Rps17	51.48670832	49.61999134	0.164545163	0.13419503	0.963743711	4.86E-12	7.97E-08	NA	N
Acvr1b	0.143942178	0.106887589	0.00433467	0.003584596	0.742573099	4.91E-12	8.05E-08	NA	N
Camk2n1	0.120543918	0.084037254	0.004302552	0.003286346	0.69715051	4.96E-12	8.14E-08	NA	N
Hoxc9	0.050594144	0.026315789	0.003350873	0.002304058	0.520135083	4.97E-12	8.15E-08	NA	N
Flna	1.156437584	1.03389647	0.013980933	0.012451536	0.894035687	5.33E-12	8.74E-08	NA	Y
Arl5b	0.359181673	0.298245614	0.0068769	0.005890865	0.830347526	5.41E-12	8.86E-08	NA	N
Bpgm	0.682959696	0.608728612	0.009901096	0.009042566	0.891309714	5.46E-12	8.95E-08	NA	N
Specc1l	0.244027931	0.19644791	0.005640715	0.004847791	0.805022233	5.47E-12	8.96E-08	NA	N
Gfra3	0.222834742	0.294888456	0.006424164	0.007234347	1.323350447	5.66E-12	9.27E-08	NA	N
2810001G20Rik	0.457307362	0.392570934	0.007907328	0.007058661	0.858440003	5.74E-12	9.41E-08	NA	N
Eif5a2	0.135121891	0.099956682	0.004114563	0.003398556	0.739751944	5.80E-12	9.50E-08	NA	N
Daam2	0.103515864	0.069525666	0.003814672	0.002888549	0.671642617	5.94E-12	9.73E-08	NA	N
Mdm4	0.464045081	0.393978774	0.007852401	0.006810684	0.849009697	5.99E-12	9.82E-08	NA	N
Chic1	0.148474825	0.11208577	0.004345357	0.003648631	0.754914307	6.04E-12	9.89E-08	NA	N
Tnrc6b	0.379149822	0.317630496	0.007113616	0.006192514	0.837744019	6.14E-12	1.01E-07	NA	N
Msl2	0.338723509	0.283300845	0.006524734	0.005727577	0.836377864	6.32E-12	1.04E-07	NA	N
Ksr1	0.065172118	0.040177605	0.002948759	0.002160859	0.616484559	6.36E-12	1.04E-07	NA	N
Mxd4	0.313487688	0.252869829	0.006782297	0.005739508	0.806634003	6.47E-12	1.06E-07	NA	N
Tcf12	0.743844175	0.662876327	0.010125838	0.009277025	0.891149449	6.70E-12	1.10E-07	NA	N
Retreg2	0.336885949	0.285899935	0.006512224	0.005887472	0.848654971	6.71E-12	1.10E-07	NA	N
Zfp251	0.23508514	0.189083821	0.005486917	0.00472057	0.804320598	6.77E-12	1.11E-07	NA	N
Mmd	0.466372657	0.400368204	0.008195935	0.007246351	0.858472722	6.85E-12	1.12E-07	NA	Y
Flnc	0.256155825	0.19763916	0.006313061	0.005084753	0.771558326	6.91E-12	1.13E-07	NA	Y
Sema5b	0.073502389	0.046133853	0.00316141	0.002308487	0.627651072	6.93E-12	1.14E-07	NA	N
Mrpl9	1.044958961	0.936322287	0.012868081	0.011617331	0.896037378	6.94E-12	1.14E-07	NA	N
Bmpr1a	0.528359672	0.459605805	0.008366902	0.007541871	0.869872985	6.97E-12	1.14E-07	NA	N
Timm29	0.378414798	0.324777994	0.006930379	0.006269317	0.858259232	7.13E-12	1.17E-07	NA	N
Rack1	36.37412716	35.81026641	0.108855948	0.086221679	0.984498302	7.14E-12	1.17E-07	NA	N
Ndufv3	2.374617175	2.540719082	0.018959784	0.017727433	1.06994892	7.22E-12	1.18E-07	NA	N
Gga3	0.261423496	0.216157678	0.005603641	0.004970722	0.8268487	7.31E-12	1.20E-07	NA	N
2610037D02Rik	0.208134264	0.164067576	0.0052026	0.004436968	0.78827759	7.41E-12	1.21E-07	NA	N
Ndufa6	2.91816734	3.115009747	0.021222206	0.020202143	1.067454119	7.48E-12	1.23E-07	NA	N
Glo1	3.043733921	3.266948235	0.020401524	0.020248859	1.073335685	7.57E-12	1.24E-07	NA	N
1810058I24Rik	3.702192821	3.419969677	0.025946137	0.021871327	0.923768653	7.55E-12	1.24E-07	NA	N
Hnrnph2	1.343623668	1.519709768	0.013927102	0.014849886	1.13105314	7.65E-12	1.25E-07	NA	N
Capn10	0.380129854	0.328026857	0.007193268	0.00660674	0.862933689	7.64E-12	1.25E-07	NA	N
Pomgnt1	0.332475805	0.287416071	0.006363125	0.005901375	0.86447214	7.69E-12	1.26E-07	NA	N
Xiap	0.386010045	0.328460039	0.007146403	0.006385903	0.850910599	7.79E-12	1.28E-07	NA	N
Fignl2	0.381722406	0.319796405	0.00761402	0.006657351	0.83777216	7.81E-12	1.28E-07	NA	N
Krcc1	1.011515374	0.900151614	0.012661381	0.011369026	0.889904036	7.83E-12	1.28E-07	NA	N
Nbr1	0.361631753	0.310374702	0.006735306	0.006123063	0.858261753	8.10E-12	1.33E-07	NA	N
Rere	0.672546858	0.58555339	0.00986177	0.008690403	0.870650696	8.30E-12	1.36E-07	NA	N
Tyro3	0.222099718	0.17251462	0.005399315	0.004431342	0.776743984	8.35E-12	1.37E-07	NA	N
Lin7c	0.761362244	0.688434048	0.009976327	0.009382059	0.904213537	8.37E-12	1.37E-07	NA	N
Dnajb2	0.151904937	0.115334633	0.004385908	0.003672945	0.759255329	8.56E-12	1.40E-07	NA	N
Med13	0.27477643	0.223521767	0.00595244	0.005101268	0.813467761	8.79E-12	1.44E-07	NA	N
Dirc2	0.227979909	0.182477799	0.00530452	0.004555772	0.800411755	8.79E-12	1.44E-07	NA	N
Ptpn7	0.023275756	0.008338748	0.001966214	0.001040808	0.358258951	8.94E-12	1.47E-07	NA	N
Cpsf1	0.393727796	0.333549924	0.007027675	0.006189934	0.84715869	9.04E-12	1.48E-07	NA	N
Lztfl1	0.5538405	0.4810483	0.009109688	0.008087999	0.868568297	9.15E-12	1.50E-07	NA	N
Gxylt1	0.324880559	0.272254711	0.006457665	0.005715961	0.838014783	9.17E-12	1.50E-07	NA	N
Gnaq	0.340806076	0.281784709	0.006770217	0.005794672	0.826818324	9.41E-12	1.54E-07	NA	N
R3hdm2	0.279554086	0.230236084	0.005996881	0.005219311	0.823583328	9.73E-12	1.60E-07	NA	N
Acaca	0.251255666	0.202620749	0.005732797	0.004896245	0.806432558	9.81E-12	1.61E-07	NA	N
Fgfrl1	0.100698273	0.070392029	0.003603642	0.00285358	0.699039095	9.84E-12	1.61E-07	NA	N
Tspan33	0.16060272	0.099848386	0.006485534	0.004415108	0.621710433	9.95E-12	1.63E-07	NA	N
Gnai2	5.828126914	5.520467836	0.033280277	0.03022414	0.947211328	9.95E-12	1.63E-07	NA	N
Skiv2l	0.238637756	0.196123024	0.005400428	0.00479693	0.821844067	1.00E-11	1.64E-07	NA	N
Eif4enif1	0.529707215	0.466861598	0.008270701	0.007586009	0.881357823	1.01E-11	1.66E-07	NA	N
Nek9	0.270733799	0.221030972	0.005915768	0.005150721	0.816414402	1.02E-11	1.67E-07	NA	N
Higd1a	4.920494916	5.211717566	0.029986398	0.029060104	1.059185642	1.03E-11	1.68E-07	NA	N
Gramd1a	0.242067867	0.194931774	0.005594999	0.004808288	0.805277363	1.03E-11	1.69E-07	NA	N
Asf1a	2.458287394	2.639376218	0.019127706	0.018187887	1.073664627	1.04E-11	1.70E-07	NA	N
Efnb2	0.179835845	0.137318605	0.0051484	0.004263661	0.763577503	1.05E-11	1.72E-07	NA	N
Gse1	0.214259463	0.156270305	0.00591143	0.004456834	0.729350774	1.06E-11	1.74E-07	NA	N
Zbtb39	0.126914125	0.092809183	0.003997174	0.003240838	0.731275448	1.11E-11	1.82E-07	NA	N
Sox12	0.269263751	0.214316656	0.006083973	0.005046035	0.795935788	1.12E-11	1.84E-07	NA	N
Zfp771	1.123851525	1.017218973	0.012703316	0.011678607	0.905118648	1.13E-11	1.85E-07	NA	N
Med14	0.18277594	0.141433831	0.00472154	0.003945628	0.773809897	1.13E-11	1.85E-07	NA	N
Rnf41	0.46000245	0.404700022	0.007597382	0.007059248	0.87977797	1.15E-11	1.88E-07	NA	N
Smarca4	2.483523215	2.299870045	0.018734459	0.01645348	0.926051358	1.16E-11	1.91E-07	NA	N
Mpdz	0.32708563	0.273770847	0.006455648	0.005679272	0.837000533	1.17E-11	1.92E-07	NA	N
Dnajc21	0.708563028	0.640134286	0.009952632	0.009429782	0.903426034	1.17E-11	1.92E-07	NA	N
Mphosph6	1.356119074	1.513103747	0.013946824	0.014443883	1.115760243	1.18E-11	1.94E-07	NA	N
Sac3d1	1.671811834	1.533246697	0.015479065	0.014330309	0.917116787	1.18E-11	1.94E-07	NA	N
Ptdss2	1.02401078	0.933290015	0.011795059	0.011106511	0.911406435	1.23E-11	2.01E-07	NA	N
Actn4	1.531299767	1.396469569	0.015086708	0.013820843	0.911950487	1.24E-11	2.03E-07	NA	N
Kctd2	0.201396545	0.159627464	0.005001867	0.00428401	0.79260279	1.24E-11	2.03E-07	NA	N
Ttll12	0.619135122	0.560862032	0.008772106	0.008387791	0.90587985	1.24E-11	2.04E-07	NA	N
Rasa3	0.062722038	0.038553173	0.002898857	0.002106384	0.614667093	1.24E-11	2.04E-07	NA	N
Foxb1	0.518436849	0.418128655	0.013111577	0.011064028	0.806518008	1.25E-11	2.05E-07	NA	Y
2310022A10Rik	0.334803381	0.282975958	0.006445527	0.00575485	0.84520042	1.27E-11	2.08E-07	NA	N
Paip2b	0.425823839	0.361598441	0.008133726	0.007005029	0.849173783	1.28E-11	2.10E-07	NA	N
Igf2	0.038588754	0.021550791	0.002194442	0.001586943	0.558473344	1.29E-11	2.11E-07	NA	Y
Slc38a5	0.056964351	0.02772363	0.003351784	0.001815146	0.486683854	1.30E-11	2.13E-07	NA	N
Tvp23b	0.452897219	0.396144683	0.007772134	0.007153547	0.874690031	1.30E-11	2.14E-07	NA	N
Triobp	0.575156193	0.509096816	0.008974869	0.008307306	0.885145327	1.30E-11	2.14E-07	NA	N
Eid1	1.364326841	1.251678579	0.013755422	0.012945108	0.917433083	1.31E-11	2.14E-07	NA	N
Zmym2	0.345093716	0.292505956	0.006593885	0.005915017	0.847613106	1.31E-11	2.15E-07	NA	N
Birc6	0.791130712	0.961663418	0.011258318	0.012725485	1.215555664	1.32E-11	2.17E-07	NA	N
Limk2	0.33909102	0.279835391	0.007272061	0.006259876	0.825251552	1.35E-11	2.21E-07	NA	N
Smad2	0.442239373	0.39051332	0.007376693	0.006929429	0.883036076	1.35E-11	2.21E-07	NA	N
Prpf40a	3.443341909	3.675005415	0.022932418	0.022361973	1.067278682	1.36E-11	2.22E-07	NA	N
Fto	0.582261423	0.511912497	0.008738351	0.007891286	0.879179827	1.37E-11	2.24E-07	NA	N
Dhx30	0.709665564	0.633744856	0.009626244	0.008809979	0.893019033	1.40E-11	2.30E-07	NA	N
Itgb1	1.071174813	0.967944553	0.012964035	0.011900588	0.903628932	1.40E-11	2.30E-07	NA	N
Tra2b	6.277594022	6.597465887	0.031397132	0.030966365	1.050954532	1.43E-11	2.35E-07	NA	N
Lrrc14	0.30307485	0.257851419	0.00612826	0.005574157	0.850784612	1.44E-11	2.37E-07	NA	N
Slc1a6	0.047286537	0.026424085	0.002632565	0.001823687	0.558807785	1.44E-11	2.37E-07	NA	N
Rbbp6	1.229449957	1.109811566	0.01355358	0.01225799	0.902689499	1.47E-11	2.40E-07	NA	N
Dmtf1	0.415043489	0.352934806	0.00737905	0.006529396	0.850356205	1.50E-11	2.46E-07	NA	N
Rbm12	0.4461595	0.392246047	0.007543253	0.007001396	0.879161033	1.50E-11	2.46E-07	NA	N
Myo9b	0.218914615	0.174139051	0.005320159	0.00450198	0.795465627	1.61E-11	2.64E-07	NA	N
Ran	54.79835845	56.47325103	0.138429636	0.132792752	1.030564649	1.62E-11	2.65E-07	NA	N
Srgap2	0.25260321	0.201970977	0.005789406	0.004894361	0.799558237	1.65E-11	2.71E-07	NA	N
Ube2o	0.341296092	0.286766298	0.006691358	0.005896847	0.840227313	1.68E-11	2.75E-07	NA	N
Cables2	0.225652334	0.178579164	0.005438114	0.004554482	0.791390725	1.69E-11	2.76E-07	NA	N
Champ1	0.403038099	0.346761967	0.007185489	0.006465205	0.860370193	1.70E-11	2.78E-07	NA	N
Rbbp7	7.576503736	7.937080355	0.058605194	0.053221072	1.047591426	1.71E-11	2.80E-07	NA	N
Ramp2	0.528114664	0.403508772	0.015479314	0.011003394	0.764055232	1.71E-11	2.81E-07	NA	Y
Coro1c	1.436849198	1.317522201	0.014568154	0.013631784	0.916952317	1.71E-11	2.81E-07	NA	N
Rpl34	34.65380375	33.53389647	0.116455119	0.094878479	0.967682991	1.73E-11	2.84E-07	NA	N
Dact2	0.072277349	0.047758285	0.002994288	0.002327693	0.660764199	1.78E-11	2.91E-07	NA	N
Plxnb2	0.388215117	0.325752653	0.007324862	0.006381636	0.839103474	1.81E-11	2.97E-07	NA	N
Ctdsp1	0.72461105	0.642733377	0.010034675	0.009044538	0.887004658	1.81E-11	2.97E-07	NA	N
Trio	0.292662012	0.238358241	0.006183894	0.005259445	0.814448859	1.87E-11	3.06E-07	NA	N
Wnt5b	0.488790886	0.405349794	0.01024838	0.008711206	0.82929082	1.87E-11	3.06E-07	NA	N
Rnf146	0.709420556	0.637968378	0.009589406	0.008918089	0.89928093	1.91E-11	3.13E-07	NA	N
Tet3	0.299277227	0.246155512	0.006514877	0.005645696	0.822499978	1.91E-11	3.14E-07	NA	Y
Atf5	0.310425089	0.256118692	0.006409801	0.005493854	0.825057964	1.93E-11	3.16E-07	NA	N
Orai1	0.325615583	0.275720165	0.006686158	0.005979189	0.846765878	1.95E-11	3.19E-07	NA	N
Cdc123	2.101065785	2.266948235	0.017957702	0.017260037	1.078951574	1.96E-11	3.21E-07	NA	N
Bahd1	0.090407938	0.061511804	0.003411189	0.002637445	0.680380566	1.98E-11	3.24E-07	NA	N
Rrp1b	1.667034179	1.823478449	0.016241437	0.016012583	1.093845869	2.00E-11	3.27E-07	NA	N
Mad2l1	1.705255421	1.864847303	0.015789656	0.015812482	1.093588257	2.02E-11	3.32E-07	NA	N
Slc12a2	0.172730614	0.134936106	0.0048084	0.004109559	0.781193923	2.03E-11	3.32E-07	NA	N
Chkb	0.204091633	0.162659736	0.005042331	0.004320781	0.796993651	2.04E-11	3.34E-07	NA	N
Mga	0.697415166	0.619883041	0.009903457	0.009048046	0.88882931	2.05E-11	3.36E-07	NA	N
Emsy	0.531544775	0.465020576	0.008370886	0.007551017	0.874847422	2.06E-11	3.38E-07	NA	N
Tmem2	0.261668504	0.21539961	0.005897215	0.005171963	0.823177443	2.06E-11	3.38E-07	NA	N
Smg1	0.341663604	0.285575049	0.006752706	0.005912039	0.835836903	2.10E-11	3.43E-07	NA	N
Ppp1ca	11.62538282	12.0214425	0.0436379	0.040066174	1.034068527	2.10E-11	3.45E-07	NA	N
Hmgcs1	0.538404998	0.472492961	0.008809513	0.007986083	0.877579076	2.12E-11	3.47E-07	NA	N
Usmg5	5.185716036	5.473034438	0.032744837	0.030563958	1.055405734	2.15E-11	3.52E-07	NA	N
Hist1h4i	0.943893177	0.838098332	0.012141811	0.010790504	0.887916507	2.16E-11	3.55E-07	NA	N
Hs2st1	0.444689452	0.382174572	0.00751204	0.006644711	0.859419017	2.19E-11	3.58E-07	NA	N
Cdc42ep1	0.129364204	0.090643275	0.004618848	0.003554414	0.700682815	2.31E-11	3.79E-07	NA	Y
Exoc1	0.339826044	0.283842322	0.006881747	0.005980202	0.835257705	2.38E-11	3.90E-07	NA	N
Lamtor3	1.230184981	1.126380767	0.013160997	0.012354664	0.91561902	2.41E-11	3.94E-07	NA	N
Lrfn4	0.272081343	0.226445744	0.00586868	0.005213672	0.832272223	2.41E-11	3.95E-07	NA	N
Vegfc	0.080240108	0.052956465	0.003360575	0.002556242	0.659975001	2.46E-11	4.04E-07	NA	N
Tug1	0.585936543	0.515811133	0.008805896	0.008004185	0.880319104	2.55E-11	4.18E-07	NA	N
Copa	0.715300747	0.641867013	0.009690309	0.008974417	0.897338659	2.58E-11	4.22E-07	NA	N
Ptk7	0.978071787	0.856075374	0.013083558	0.011233995	0.875268446	2.59E-11	4.24E-07	NA	Y
Man2a1	0.276981502	0.228828243	0.005995238	0.005256224	0.826149912	2.65E-11	4.34E-07	NA	N
Mapk6	0.504226387	0.436538878	0.008149182	0.007240257	0.865759685	2.69E-11	4.42E-07	NA	N
Faf1	0.904201887	0.824453108	0.011448819	0.010844437	0.911802022	2.73E-11	4.47E-07	NA	N
Zkscan3	0.508881539	0.449426034	0.008091423	0.007441238	0.883164352	2.80E-11	4.59E-07	NA	N
Snhg20	0.310302585	0.253844488	0.006664223	0.005609744	0.818054699	2.83E-11	4.64E-07	NA	N
Synj2bp	0.706112949	0.637860082	0.00961849	0.009033266	0.903340016	2.88E-11	4.72E-07	NA	N
Apom	0.230307485	0.215183019	0.006383568	0.007981615	0.934329248	2.96E-11	4.85E-07	NA	Y
Smoc1	0.197476418	0.136235651	0.007013895	0.005266401	0.689883138	2.96E-11	4.86E-07	NA	N
Zdhhc7	0.337008453	0.286224821	0.0064872	0.005814587	0.849310511	3.00E-11	4.91E-07	NA	N
Mdh2	6.717750827	7.044834308	0.036330739	0.03271693	1.048689433	3.05E-11	5.00E-07	NA	N
Armcx2	0.877986035	0.788499025	0.011041319	0.010067908	0.898076956	3.06E-11	5.01E-07	NA	N
Foxo1	0.163297807	0.127355426	0.004692884	0.004008948	0.779896729	3.08E-11	5.05E-07	NA	N
Trmt112	3.731593777	3.954299329	0.022553736	0.021862572	1.059681081	3.11E-11	5.10E-07	NA	N
Rnf128	0.200784025	0.151721897	0.005948958	0.004696379	0.755647253	3.16E-11	5.18E-07	NA	N
Apoe	7.332230798	7.556746805	0.081041046	0.071079383	1.030620423	3.17E-11	5.20E-07	NA	N
Jcad	0.169177998	0.127355426	0.005118232	0.004149834	0.752789529	3.19E-11	5.23E-07	NA	N
Ankrd50	0.18583854	0.140892354	0.004990118	0.003993512	0.758143895	3.25E-11	5.32E-07	NA	N
Ppp2r5a	0.465515129	0.405674681	0.007782173	0.007068966	0.871453268	3.26E-11	5.34E-07	NA	N
Mrpl4	1.790395688	1.933939788	0.015351802	0.014938397	1.080174512	3.26E-11	5.35E-07	NA	N
Efemp2	0.595736861	0.52653238	0.00887336	0.008065356	0.883833811	3.26E-11	5.35E-07	NA	N
Ppp3ca	0.703417861	0.614251679	0.010695031	0.009395388	0.873238672	3.35E-11	5.49E-07	NA	N
Snx6	2.3969129	2.583062595	0.018540972	0.018448384	1.077662269	3.39E-11	5.55E-07	NA	N
Rabl6	1.301604802	1.189950184	0.01334276	0.012433832	0.914217727	3.42E-11	5.60E-07	NA	N
Rpl17	57.67597697	56.57017544	0.116999813	0.109146699	0.980827346	3.42E-11	5.61E-07	NA	N
Vldlr	0.09445057	0.062919645	0.003780385	0.002820919	0.6661648	3.43E-11	5.62E-07	NA	N
Lcmt1	1.032096043	0.939354559	0.011673738	0.010883088	0.910142584	3.50E-11	5.73E-07	NA	N
Myl12a	8.47568296	8.806800953	0.04174064	0.038636907	1.039066822	3.59E-11	5.88E-07	NA	N
Rfc5	1.702805341	1.837665151	0.015721143	0.014985417	1.079198606	3.60E-11	5.89E-07	NA	N
Mlec	1.686879824	1.542126922	0.015949878	0.014451676	0.914188966	3.64E-11	5.96E-07	NA	N
Bri3	3.654538773	3.391812865	0.027656082	0.02406737	0.928109695	3.65E-11	5.98E-07	NA	N
Mex3c	0.256768345	0.209443361	0.005709369	0.004923764	0.815689962	3.66E-11	5.99E-07	NA	N
Nol4l	0.359426681	0.277128005	0.008827156	0.006542895	0.771027916	3.66E-11	6.00E-07	NA	N
Ivns1abp	2.241455347	2.058587828	0.018418774	0.016259377	0.91841572	3.67E-11	6.02E-07	NA	N
Tbc1d14	0.269018743	0.224604722	0.005797311	0.00514422	0.834903617	3.68E-11	6.04E-07	NA	N
Tspan4	1.013720446	0.862573099	0.016848988	0.014032691	0.850898394	3.72E-11	6.10E-07	NA	N
Tmem214	0.602107068	0.537578514	0.008898454	0.008241907	0.892828771	3.73E-11	6.12E-07	NA	N
Arid2	0.626117849	0.548191466	0.009334147	0.008313883	0.875540391	3.77E-11	6.17E-07	NA	N
Nop16	1.814038956	1.964587394	0.016498486	0.016097019	1.082990742	3.78E-11	6.20E-07	NA	N
Urb1	0.178978317	0.138076673	0.004775611	0.003962928	0.771471515	3.85E-11	6.31E-07	NA	N
Tlk2	0.522356977	0.457981373	0.008343985	0.007539355	0.876759369	3.87E-11	6.34E-07	NA	N
Sema6a	0.462697538	0.377409573	0.010672847	0.008621849	0.815672319	3.89E-11	6.37E-07	NA	N
Fam168a	0.194536322	0.15356292	0.004917392	0.004183638	0.789379164	3.91E-11	6.41E-07	NA	N
Smg5	0.441259341	0.380116959	0.007556669	0.006716243	0.861436629	3.92E-11	6.43E-07	NA	N
Rpl36a	26.27048879	27.13255361	0.092071336	0.08458475	1.032814951	4.09E-11	6.71E-07	NA	N
Gm39459	0.171873086	0.125622699	0.005464976	0.004164009	0.730903842	4.22E-11	6.91E-07	NA	N
Ube2l6	0.04152885	0.022092268	0.002669856	0.001855379	0.531973986	4.30E-11	7.05E-07	NA	N
Sar1b	1.459757442	1.598548841	0.014258532	0.014231969	1.095078398	4.39E-11	7.20E-07	NA	N
Pold1	0.783657969	0.699047	0.010601272	0.00966291	0.892030743	4.40E-11	7.21E-07	NA	N
Dhcr24	0.649026093	0.580463504	0.009561752	0.008822878	0.894360813	4.45E-11	7.29E-07	NA	N
Rprd1a	0.727428641	0.650205761	0.009929122	0.009052177	0.893841298	4.46E-11	7.31E-07	NA	N
Snrnp200	0.641798358	0.579272255	0.009058081	0.008538973	0.902576716	4.46E-11	7.31E-07	NA	N
Tmem163	0.016048022	0.005414771	0.001484856	0.000793851	0.337410532	4.52E-11	7.41E-07	NA	N
Ssbp4	0.368859488	0.307992203	0.007397872	0.006398096	0.834985171	4.63E-11	7.59E-07	NA	N
Agl	0.254563273	0.17630496	0.011605025	0.007373223	0.692578146	4.64E-11	7.61E-07	NA	N
Necab2	0.130221732	0.095299978	0.004811715	0.003917059	0.731828526	4.66E-11	7.64E-07	NA	N
Prdm6	0.520396913	0.448234784	0.010866537	0.009883201	0.86133252	4.76E-11	7.79E-07	NA	N
Rspry1	0.47323288	0.415204678	0.007851162	0.007169272	0.877379184	4.76E-11	7.81E-07	NA	N
Nrp2	0.352198946	0.296296296	0.00775453	0.006821549	0.841275362	4.77E-11	7.81E-07	NA	Y
Zfp740	0.290946956	0.242906649	0.006001814	0.005288121	0.834882938	4.78E-11	7.83E-07	NA	N
Bcr	0.127526645	0.094758501	0.004041477	0.003324138	0.743048651	4.79E-11	7.86E-07	NA	N
Xxylt1	0.30307485	0.257851419	0.006177049	0.005586768	0.850784612	4.80E-11	7.87E-07	NA	N
Plec	0.105353424	0.073532597	0.003782801	0.002952221	0.69796115	4.82E-11	7.89E-07	NA	N
Crkl	0.339826044	0.289148798	0.006530359	0.005836197	0.850872977	4.83E-11	7.91E-07	NA	N
Tmem176a	0.390665197	0.318605155	0.008545269	0.007050958	0.815545274	4.94E-11	8.10E-07	NA	N
Gas1	0.770060027	0.781459822	0.013110104	0.016857119	1.014803775	4.98E-11	8.16E-07	NA	Y
Ppp1r16a	0.411980889	0.35520901	0.007376685	0.006641717	0.862197785	5.14E-11	8.43E-07	NA	N
Rrp12	0.39630038	0.341455491	0.007136195	0.006414867	0.86160778	5.24E-11	8.58E-07	NA	N
Pim2	0.390052677	0.532813515	0.010604197	0.012427099	1.366003997	5.29E-11	8.66E-07	NA	Y
Slirp	3.427783903	3.647931557	0.024249903	0.023068538	1.064224485	5.34E-11	8.74E-07	NA	N
Evx1	0.438564253	0.374918778	0.010012974	0.009224086	0.85487765	5.37E-11	8.80E-07	NA	N
Dyrk2	0.285556781	0.237491878	0.006048355	0.0053455	0.831680051	5.38E-11	8.81E-07	NA	N
1810022K09Rik	1.838662257	2.027398744	0.017031528	0.017626869	1.102648807	5.42E-11	8.88E-07	NA	N
Vdac3	5.480950631	5.78081005	0.029110799	0.029008651	1.054709381	5.42E-11	8.88E-07	NA	N
Aup1	0.715668259	0.631362357	0.009902283	0.008787205	0.882199746	5.48E-11	8.99E-07	NA	N
Gpi1	2.94524072	3.165583712	0.023832979	0.023011877	1.074813237	5.54E-11	9.08E-07	NA	N
Slc25a33	0.372044591	0.321420836	0.007197068	0.006521521	0.863930947	5.55E-11	9.10E-07	NA	N
Aig1	0.415411001	0.356508555	0.00739379	0.006593382	0.858206823	5.56E-11	9.11E-07	NA	N
Ints6	0.483523215	0.429716266	0.007930699	0.007389043	0.888718996	5.60E-11	9.18E-07	NA	N
Romo1	2.712973172	2.893004115	0.020540502	0.019459391	1.066359279	5.64E-11	9.24E-07	NA	N
Sfswap	0.561925763	0.493502274	0.008641574	0.007764614	0.878233936	5.64E-11	9.25E-07	NA	N
Ppp2r5d	0.819306627	0.735759151	0.010339329	0.009448475	0.898026607	5.73E-11	9.40E-07	NA	N
Kbtbd8	0.194658826	0.158219623	0.004918324	0.004358829	0.812804773	5.82E-11	9.54E-07	NA	N
Cyr61	0.68736984	0.608187135	0.012539437	0.011749778	0.884803347	5.94E-11	9.73E-07	NA	N
Dlg5	0.230062477	0.188109162	0.005568471	0.004906245	0.817643817	5.98E-11	9.79E-07	NA	N
Med22	0.547715301	0.483322504	0.008470289	0.007688577	0.882433818	6.02E-11	9.86E-07	NA	N
Ykt6	0.823961779	0.746263808	0.010327386	0.009609258	0.905701972	6.08E-11	9.97E-07	NA	N
Brwd1	0.637510719	0.560970327	0.009328905	0.008324541	0.879938659	6.26E-11	1.03E-06	NA	N
Dnmt3a	0.619747642	0.550898852	0.009389286	0.008576052	0.888908347	6.27E-11	1.03E-06	NA	N
Dner	0.022663237	0.00996318	0.001718689	0.001078038	0.439618566	6.52E-11	1.07E-06	NA	N
Cand1	1.028053412	0.940654104	0.011714158	0.011001769	0.914985636	6.71E-11	1.10E-06	NA	N
Surf6	0.489158398	0.43199047	0.007935672	0.007293905	0.883130029	6.88E-11	1.13E-06	NA	N
Smad4	0.524072032	0.460797054	0.008431087	0.007618369	0.879262823	6.93E-11	1.14E-06	NA	N
Nup88	0.59108171	0.522850336	0.008862443	0.008057848	0.884565242	7.03E-11	1.15E-06	NA	N
Vkorc1l1	0.493323533	0.4407624	0.007960783	0.00750341	0.893455046	7.07E-11	1.16E-06	NA	N
Chst1	0.125566581	0.08934373	0.004571327	0.003594055	0.711524747	7.08E-11	1.16E-06	NA	N
Gls	0.295724611	0.247563353	0.006174531	0.005430282	0.837141528	7.15E-11	1.17E-06	NA	N
Slc25a10	0.309200049	0.264674031	0.006198136	0.005624516	0.855996083	7.40E-11	1.21E-06	NA	N
Lpar1	0.403160603	0.333441629	0.008366914	0.006988861	0.827068981	7.43E-11	1.22E-06	NA	Y
Tk1	1.085875291	1.221030972	0.013083402	0.013242851	1.124467038	7.55E-11	1.24E-06	NA	N
Cnot9	1.031483523	0.942711718	0.011757854	0.011003483	0.913937738	7.63E-11	1.25E-06	NA	N
Ncoa4	0.683449712	0.609161793	0.009949889	0.009021221	0.891304485	7.69E-11	1.26E-06	NA	N
Abi1	0.353178978	0.305826294	0.006570986	0.005989313	0.865924398	7.70E-11	1.26E-06	NA	N
Tor3a	0.362121769	0.306584362	0.007861351	0.006938944	0.846633338	7.76E-11	1.27E-06	NA	N
Peli1	0.859365429	0.771821529	0.01098823	0.010003797	0.8981296	7.82E-11	1.28E-06	NA	N
Tfip11	0.305892442	0.260883691	0.006139264	0.005567288	0.85286086	7.87E-11	1.29E-06	NA	N
Cacul1	0.521499449	0.461555122	0.008193607	0.007524292	0.885053903	7.88E-11	1.29E-06	NA	N
Ndel1	0.336395933	0.284816981	0.006654366	0.005853213	0.846671891	7.94E-11	1.30E-06	NA	N
Glg1	0.633345584	0.565735326	0.009232851	0.008493611	0.893249026	8.00E-11	1.31E-06	NA	N
Gtf2ird1	0.391767732	0.338098332	0.007021871	0.006356148	0.863007094	8.11E-11	1.33E-06	NA	N
Dmwd	0.307975009	0.260017327	0.006232152	0.005577988	0.844280606	8.16E-11	1.34E-06	NA	N
Tgfbr1	0.296092123	0.246805285	0.006176019	0.005361221	0.833542218	8.24E-11	1.35E-06	NA	N
Nf1	0.231287517	0.186159844	0.005455998	0.004661979	0.804884961	8.25E-11	1.35E-06	NA	Y
Sgms1	0.211441872	0.170240416	0.005436324	0.004686309	0.805140507	8.40E-11	1.38E-06	NA	N
Ptpn9	0.308220017	0.259909032	0.00625231	0.005522536	0.843258119	8.41E-11	1.38E-06	NA	N
Desi2	0.811833885	0.728070175	0.010816437	0.009868016	0.896821615	8.44E-11	1.38E-06	NA	N
Crebzf	0.154722528	0.120207927	0.004389239	0.003724319	0.776925819	8.68E-11	1.42E-06	NA	N
Uqcc2	3.687124832	3.899501841	0.024323673	0.023033508	1.057599625	8.89E-11	1.46E-06	NA	N
Fam60a	3.046919025	3.284925276	0.022194209	0.022367131	1.078113744	9.03E-11	1.48E-06	NA	N
Xndc1	0.217322063	0.176738142	0.005244394	0.004553246	0.813254482	9.40E-11	1.54E-06	NA	N
5430416N02Rik	0.364204337	0.31232402	0.006900149	0.006181014	0.857551623	9.43E-11	1.55E-06	NA	N
Etv5	0.391767732	0.32488629	0.008079376	0.006893393	0.829282922	9.92E-11	1.63E-06	NA	N
Ptpa	1.133284332	1.037037037	0.012283563	0.011489809	0.915072244	9.93E-11	1.63E-06	NA	N
Ssbp2	0.404263139	0.344596058	0.007850235	0.006878194	0.85240534	1.00E-10	1.64E-06	NA	N
Ttc13	0.352811466	0.302469136	0.006653967	0.005971521	0.857310957	1.01E-10	1.65E-06	NA	N
Cdh1	0.462085018	0.372103097	0.011057987	0.00908018	0.805269773	1.01E-10	1.65E-06	NA	N
Abcb10	0.191106211	0.145007581	0.005565683	0.004500482	0.758780052	1.02E-10	1.67E-06	NA	Y
Hoxd9	0.287026828	0.205869612	0.009485345	0.007317868	0.717248675	1.02E-10	1.68E-06	NA	Y
Rexo2	2.292907019	2.468919212	0.018704041	0.01809234	1.076763772	1.04E-10	1.70E-06	NA	N
Slc4a7	0.41786108	0.359757418	0.007399203	0.006542049	0.860949811	1.04E-10	1.70E-06	NA	N
Sh3bgrl3	4.332230798	3.973900801	0.03602275	0.02997789	0.917287418	1.04E-10	1.71E-06	NA	N
Bag1	4.448854588	4.195581546	0.0271178	0.0238437	0.943070056	1.04E-10	1.71E-06	NA	N
Ap1b1	0.295357099	0.250054148	0.006032859	0.005382068	0.846616345	1.05E-10	1.72E-06	NA	Y
Supt6	0.59414431	0.529781243	0.00903301	0.008283676	0.891670987	1.07E-10	1.75E-06	NA	N
Smpd4	0.491240965	0.436322287	0.007837024	0.007262696	0.888204197	1.09E-10	1.78E-06	NA	N
Eloa	0.255910817	0.218756768	0.005587924	0.00518277	0.85481642	1.09E-10	1.79E-06	NA	N
Rilpl2	0.370697048	0.31611436	0.007154367	0.006264893	0.852756616	1.11E-10	1.82E-06	NA	N
Adra2a	0.066397158	0.038336582	0.003310107	0.002194081	0.577382879	1.13E-10	1.85E-06	NA	N
Usp38	0.220752174	0.182910981	0.005229683	0.004688412	0.828580654	1.14E-10	1.87E-06	NA	N
Klf16	0.219037119	0.183127572	0.005255674	0.004769355	0.836057254	1.15E-10	1.88E-06	NA	N
Cacng7	0.098248193	0.069850552	0.003586899	0.002857074	0.710960173	1.15E-10	1.89E-06	NA	N
Wdr48	0.355751562	0.304526749	0.006702282	0.005988651	0.856009591	1.16E-10	1.90E-06	NA	N
Gm15050	0.106333456	0.079055664	0.003755537	0.003172857	0.743469336	1.17E-10	1.92E-06	NA	N
Erf	0.48401323	0.42820013	0.008262638	0.007600326	0.884686829	1.19E-10	1.95E-06	NA	Y
Robo2	0.134999387	0.095516569	0.004743633	0.003617578	0.707533352	1.19E-10	1.95E-06	NA	N
Kansl1	0.44493446	0.380008664	0.007656721	0.006640512	0.854077842	1.23E-10	2.02E-06	NA	N
Magohb	1.223324758	1.360515486	0.013024232	0.013312183	1.112145796	1.25E-10	2.04E-06	NA	N
Fam207a	0.839152272	0.76586528	0.010491596	0.009860653	0.912665443	1.25E-10	2.05E-06	NA	N
Washc5	0.322062967	0.276153346	0.006252044	0.005646029	0.857451413	1.26E-10	2.06E-06	NA	N
Laptm4b	3.276246478	3.538553173	0.032203529	0.031106948	1.080063175	1.27E-10	2.07E-06	NA	N
Clic6	0.093103026	0.06302794	0.004263755	0.003269404	0.676969837	1.28E-10	2.10E-06	NA	Y
Nrarp	0.198333946	0.154862465	0.005764419	0.004797817	0.780816739	1.30E-10	2.13E-06	NA	N
Nfatc1	0.073502389	0.049274421	0.00323648	0.002508713	0.670378493	1.34E-10	2.20E-06	NA	N
Fam222a	0.080240108	0.054797488	0.003320135	0.002608853	0.682918917	1.36E-10	2.22E-06	NA	N
Prag1	0.151047409	0.112410656	0.004549052	0.003607129	0.744207775	1.40E-10	2.29E-06	NA	N
Rab22a	0.398260443	0.344271172	0.007217014	0.006485938	0.864437273	1.49E-10	2.44E-06	NA	N
Phf3	0.779860345	0.701970977	0.010559757	0.009697547	0.900123953	1.50E-10	2.46E-06	NA	N
Tmem176b	0.505206419	0.414338315	0.01170772	0.009178649	0.820136679	1.52E-10	2.48E-06	NA	N
2310011J03Rik	0.998897464	0.912064111	0.011706734	0.010912448	0.913070804	1.52E-10	2.49E-06	NA	N
Rbm10	1.084650251	0.990145116	0.012290599	0.011387665	0.912870407	1.53E-10	2.51E-06	NA	N
Mllt1	0.14369717	0.109919861	0.004180574	0.003468063	0.76494103	1.55E-10	2.54E-06	NA	N
Rcan1	0.457919882	0.405133203	0.007888727	0.007269427	0.884725077	1.55E-10	2.54E-06	NA	N
Pprc1	0.556658091	0.494043751	0.008560516	0.007856266	0.887517417	1.58E-10	2.58E-06	NA	N
Abi2	0.569153497	0.517760451	0.008559786	0.008222049	0.90970266	1.58E-10	2.58E-06	NA	N
Arhgef12	0.232635061	0.185510071	0.005532348	0.004621841	0.797429549	1.60E-10	2.62E-06	NA	N
Ankrd27	0.354526522	0.307234135	0.006699038	0.006116269	0.866604092	1.64E-10	2.69E-06	NA	N
Lbhd1	0.312017641	0.273770847	0.006206257	0.005872195	0.877421053	1.65E-10	2.70E-06	NA	N
Togaram1	0.264853608	0.223738358	0.005711436	0.005159686	0.844762358	1.65E-10	2.70E-06	NA	N
Polr2m	6.266691167	5.921269222	0.033788395	0.028919845	0.944879692	1.67E-10	2.74E-06	NA	N
Tsc2	0.216587039	0.177821096	0.005132448	0.004515031	0.821014483	1.67E-10	2.74E-06	NA	N
B930036N10Rik	0.535832415	0.290231752	0.023064156	0.011926023	0.541646501	1.67E-10	2.74E-06	NA	N
Ascl2	0.074482421	0.042776695	0.004090333	0.002417093	0.574319342	1.70E-10	2.79E-06	NA	N
Pip5k1a	0.573931153	0.516460905	0.008570668	0.008021609	0.899865607	1.72E-10	2.81E-06	NA	N
Pofut2	0.712360652	0.644682694	0.009827394	0.009125118	0.904994812	1.72E-10	2.82E-06	NA	N
Xpot	0.518559353	0.456465237	0.008199981	0.007435023	0.880256492	1.74E-10	2.85E-06	NA	N
Fkbp10	0.361141737	0.312215724	0.006910076	0.006248602	0.86452407	1.76E-10	2.88E-06	NA	N
Aebp2	0.326350606	0.274962097	0.006460204	0.005721416	0.842535884	1.77E-10	2.90E-06	NA	N
2510009E07Rik	0.120543918	0.085445094	0.004189436	0.003215625	0.708829577	1.77E-10	2.90E-06	NA	Y
Cdk4	18.45130467	17.87491878	0.05806287	0.051907911	0.968761781	1.77E-10	2.90E-06	NA	N
Mthfsd	0.469925273	0.411522634	0.007747693	0.007007198	0.875719306	1.78E-10	2.91E-06	NA	N
B830012L14Rik	0.091265466	0.063786008	0.003514622	0.002785323	0.698906289	1.81E-10	2.97E-06	NA	N
D230025D16Rik	0.206051697	0.169265757	0.005002642	0.0044528	0.82147228	1.84E-10	3.02E-06	NA	N
Tusc2	1.087957859	0.991336366	0.012497881	0.011523434	0.911190041	1.85E-10	3.03E-06	NA	N
Tmem64	0.189146147	0.150638943	0.004927884	0.004232712	0.796415604	1.85E-10	3.03E-06	NA	N
Mcc	0.188656131	0.147931557	0.005325333	0.004501903	0.784133313	1.85E-10	3.03E-06	NA	Y
Serinc5	0.067622198	0.045375785	0.002977489	0.002342884	0.671019084	1.86E-10	3.05E-06	NA	Y
Prpf38a	1.967046429	2.132986788	0.016116727	0.016184683	1.084360164	1.87E-10	3.06E-06	NA	N
Dgkd	0.216097023	0.177387914	0.005198884	0.004591564	0.820871624	1.88E-10	3.09E-06	NA	N
Mcrip2	0.335415901	0.272363006	0.007505897	0.006191204	0.812015785	1.90E-10	3.12E-06	NA	N
Fzd3	0.317897832	0.264674031	0.006522002	0.005609899	0.832575766	1.91E-10	3.12E-06	NA	Y
Tcof1	1.296949651	1.198613818	0.013575132	0.012914557	0.924179144	1.91E-10	3.13E-06	NA	N
Hist3h2a	0.366531912	0.300194932	0.007571305	0.006236368	0.819014448	1.93E-10	3.17E-06	NA	N
Scrib	0.286169301	0.237816764	0.005981156	0.005218453	0.831035208	1.97E-10	3.22E-06	NA	N
Tmem59	2.230184981	2.393220706	0.018688718	0.017981021	1.073104127	1.97E-10	3.23E-06	NA	N
Pgs1	0.478255543	0.430041152	0.007586706	0.007199639	0.899186969	1.99E-10	3.25E-06	NA	N
Zyg11b	0.249050594	0.209768248	0.005553272	0.005029518	0.842271622	1.99E-10	3.26E-06	NA	N
Rasl11b	0.214136959	0.171539961	0.00563245	0.004812138	0.801075916	2.01E-10	3.29E-06	NA	Y
Macf1	0.47568296	0.411414338	0.008209113	0.007200234	0.864891899	2.02E-10	3.30E-06	NA	N
Mvb12b	0.17138307	0.139159627	0.005436578	0.005077679	0.811980014	2.03E-10	3.32E-06	NA	N
Ndufa7	7.080852628	7.403941954	0.034992128	0.033770437	1.045628591	2.04E-10	3.34E-06	NA	Y
Erbb2	0.162317775	0.12583929	0.004785683	0.004022886	0.775264997	2.08E-10	3.41E-06	NA	Y
Nop58	4.205561681	4.453108079	0.033285509	0.030811327	1.058861673	2.10E-10	3.44E-06	NA	N
Gak	0.284699253	0.241498809	0.005929301	0.005346902	0.84825937	2.10E-10	3.44E-06	NA	N
Fmr1	0.644738454	0.585445094	0.009170982	0.008685118	0.908035019	2.13E-10	3.48E-06	NA	N
Cdc42ep3	0.063579566	0.039311241	0.003250602	0.002364666	0.618299925	2.13E-10	3.49E-06	NA	N
Bcl9l	0.185716036	0.14479099	0.004965048	0.004131683	0.779636445	2.15E-10	3.53E-06	NA	Y
Hsf1	0.622810241	0.565843621	0.008915295	0.008467241	0.908532943	2.18E-10	3.58E-06	NA	N
Naaa	0.152394953	0.113493611	0.004681832	0.003740801	0.744733395	2.19E-10	3.58E-06	NA	Y
Gapdh	44.32096043	43.23846654	0.171117151	0.146903386	0.975576028	2.19E-10	3.60E-06	NA	N
Mki67	0.930540243	0.830734243	0.01253791	0.011041654	0.892744027	2.23E-10	3.65E-06	NA	N
Jup	0.114173711	0.084145549	0.003915752	0.0031974	0.736995834	2.23E-10	3.66E-06	NA	N
Rnf213	0.219037119	0.163526099	0.006283253	0.004773957	0.74656798	2.24E-10	3.67E-06	NA	Y
Brap	0.295847115	0.252869829	0.006032405	0.005488802	0.854731434	2.26E-10	3.71E-06	NA	N
Cnpy3	0.729388705	0.657244964	0.009875079	0.009088395	0.901090132	2.30E-10	3.78E-06	NA	N
Kif1c	0.135611907	0.103530431	0.004141681	0.003474134	0.763431715	2.33E-10	3.82E-06	NA	N
Zfp768	0.255788313	0.215941087	0.005664635	0.00510674	0.844217958	2.34E-10	3.83E-06	NA	N
Sap130	0.18338846	0.147606671	0.004732921	0.004123723	0.804885274	2.35E-10	3.85E-06	NA	N
Ankrd46	0.4215362	0.373402642	0.007217262	0.006711629	0.885813941	2.37E-10	3.88E-06	NA	N
Josd1	0.299644738	0.253411306	0.006214447	0.005489303	0.845705843	2.38E-10	3.89E-06	NA	N
Neurl4	0.194658826	0.15356292	0.004985009	0.004189242	0.788882387	2.43E-10	3.99E-06	NA	N
Tulp3	0.551757932	0.469568984	0.010799707	0.008511096	0.851041656	2.45E-10	4.01E-06	NA	N
Spink1	1.021438197	1.004440113	0.034839227	0.035705085	0.983358676	2.52E-10	4.14E-06	NA	N
Tmem108	0.532402303	0.400259909	0.014230425	0.010538467	0.751799732	2.55E-10	4.19E-06	NA	Y
Mark2	0.652578709	0.580896686	0.009383703	0.008519444	0.890155744	2.56E-10	4.20E-06	NA	N
Huwe1	1.149454857	1.050032489	0.012748063	0.011782905	0.913504764	2.59E-10	4.24E-06	NA	N
Cox18	0.653926253	0.598440546	0.009106602	0.008749657	0.915149902	2.59E-10	4.24E-06	NA	N
Pid1	0.74923435	0.617283951	0.013279749	0.010551171	0.823886345	2.59E-10	4.25E-06	NA	N
Pan3	0.310425089	0.426467403	0.006567099	0.008456224	1.373817447	2.60E-10	4.26E-06	NA	N
Gosr2	0.622687737	0.568442712	0.00890371	0.008496818	0.912885669	2.62E-10	4.30E-06	NA	N
Cnot3	0.811466373	0.736950401	0.010357002	0.009663761	0.908171214	2.62E-10	4.30E-06	NA	N
Ppia	109.5907142	112.4865714	0.298016021	0.273626748	1.026424293	2.64E-10	4.32E-06	NA	N
Rc3h1	0.260198456	0.221355859	0.005642633	0.005134382	0.850719339	2.64E-10	4.32E-06	NA	N
Cks1brt	0.126424109	0.095516569	0.003946183	0.003277352	0.755524956	2.64E-10	4.33E-06	NA	N
Rapgef1	0.315325248	0.261533463	0.006429639	0.005540748	0.829408571	2.66E-10	4.36E-06	NA	N
3110062M04Rik	0.293029523	0.247130171	0.006163525	0.005451815	0.843362703	2.67E-10	4.37E-06	NA	N
Kif1b	0.467475193	0.405566385	0.008137672	0.007218226	0.867567715	2.68E-10	4.38E-06	NA	N
Aak1	0.173955654	0.137426901	0.004711491	0.004003642	0.790011119	2.68E-10	4.39E-06	NA	N
Asap2	0.333700845	0.28221789	0.00666647	0.005862833	0.845721233	2.70E-10	4.42E-06	NA	N
Patz1	0.650373637	0.577214642	0.009360845	0.008410937	0.88751236	2.71E-10	4.44E-06	NA	N
Mphosph9	0.223324758	0.182910981	0.005306146	0.004645688	0.819035842	2.75E-10	4.50E-06	NA	N
Elob	10.8955041	11.30636777	0.047195372	0.04571396	1.037709468	2.83E-10	4.64E-06	NA	N
Ahsa2	1.011515374	0.928633312	0.011905014	0.01121636	0.91806149	2.84E-10	4.65E-06	NA	N
Tpi1	10.54747029	10.99545159	0.055812602	0.052453371	1.042472867	2.84E-10	4.66E-06	NA	N
Lonp1	0.895871616	0.811565952	0.011148876	0.010271009	0.905895373	2.85E-10	4.68E-06	NA	N
Arhgap23	0.072277349	0.046891921	0.003145842	0.002344656	0.648777547	2.86E-10	4.69E-06	NA	N
Tmem165	2.022050717	1.863872645	0.017912684	0.016197431	0.92177344	2.94E-10	4.81E-06	NA	N
Noct	0.272816367	0.232293697	0.005861938	0.005317505	0.851465402	2.99E-10	4.89E-06	NA	N
Sumo1	12.28727184	12.68821746	0.04883114	0.046087944	1.032630972	3.00E-10	4.92E-06	NA	N
Fam103a1	1.857772878	2.007364089	0.016074643	0.0157769	1.080521798	3.03E-10	4.96E-06	NA	N
Axin2	0.560700723	0.479640459	0.009657972	0.008340376	0.855430428	3.08E-10	5.04E-06	NA	Y
Crtc2	0.105108416	0.077756119	0.003550333	0.002938482	0.739770626	3.09E-10	5.06E-06	NA	N
Thap1	0.413083425	0.358241282	0.00719079	0.006450011	0.867237125	3.10E-10	5.09E-06	NA	N
Myl1	0.066887174	0.099090318	0.003202872	0.003745929	1.481454705	3.12E-10	5.11E-06	NA	N
Cdpf1	0.658948916	0.602014295	0.009223833	0.00880004	0.913597823	3.14E-10	5.14E-06	NA	N
Nf2	0.328433174	0.277344596	0.006522481	0.00572536	0.844447571	3.18E-10	5.21E-06	NA	N
Gpat4	0.790640696	0.711717566	0.010429466	0.009476575	0.90017826	3.21E-10	5.27E-06	NA	N
Apopt1	0.500428764	0.447368421	0.008028708	0.007461732	0.893970238	3.28E-10	5.38E-06	NA	N
Satb1	0.216709543	0.17132337	0.005453675	0.004516263	0.790566801	3.32E-10	5.44E-06	NA	N
Hectd1	0.762709788	0.691791206	0.010293421	0.009545786	0.907017606	3.32E-10	5.44E-06	NA	N
Ndufs8	2.191718731	2.348386398	0.0171634	0.016640465	1.071481648	3.40E-10	5.58E-06	NA	N
Mtmr2	0.524194536	0.648689625	0.008693976	0.009935632	1.237497876	3.44E-10	5.64E-06	NA	N
Pimreg	1.212054392	1.094866797	0.014804099	0.013334215	0.903314904	3.44E-10	5.64E-06	NA	N
Kalrn	0.217567071	0.17251462	0.00593846	0.005005564	0.79292615	3.48E-10	5.71E-06	NA	Y
Rab11fip4	0.164277839	0.129304743	0.004659792	0.003943134	0.787110082	3.58E-10	5.87E-06	NA	N
Foxf1	1.28800686	1.053606238	0.021922333	0.017731824	0.818012908	3.60E-10	5.91E-06	NA	N
Anln	0.334803381	0.286441412	0.006640509	0.005988349	0.855551133	3.64E-10	5.96E-06	NA	N
Csnk1g1	0.246110499	0.204245181	0.005550411	0.0048516	0.829892191	3.66E-10	5.99E-06	NA	N
Setd1b	0.376454735	0.318496859	0.007210667	0.006240543	0.84604291	3.68E-10	6.03E-06	NA	N
Sphk2	0.352443954	0.305176522	0.006666492	0.006045514	0.865886669	3.71E-10	6.08E-06	NA	N
Fam109a	0.26338356	0.222547109	0.005651121	0.005090928	0.84495444	3.72E-10	6.10E-06	NA	N
Slc11a2	0.252480706	0.212475634	0.005574794	0.00499963	0.841551963	3.75E-10	6.14E-06	NA	N
Ccdc50	0.681612152	0.610244748	0.009619695	0.008797286	0.895296167	3.76E-10	6.17E-06	NA	N
Lzts2	0.804851158	0.716482564	0.010656477	0.009503247	0.890205049	3.85E-10	6.32E-06	NA	N
Nsmce2	1.682714688	1.82488629	0.015572087	0.015377198	1.084489428	3.88E-10	6.36E-06	NA	N
Ltbp1	0.09261301	0.065951917	0.003417136	0.002741617	0.712123673	4.00E-10	6.56E-06	NA	N
Bnip3	0.821021683	0.946177171	0.011763344	0.01210373	1.152438712	4.15E-10	6.80E-06	NA	N
Rab2a	3.206541713	3.422352177	0.021895572	0.021536122	1.067303183	4.15E-10	6.81E-06	NA	N
Foxk2	0.27355139	0.227745289	0.005880755	0.00513724	0.832550289	4.17E-10	6.84E-06	NA	N
Dvl2	0.468700233	0.417045701	0.00765354	0.007104232	0.889791964	4.19E-10	6.87E-06	NA	N
Tspan14	0.339948548	0.291314707	0.006734392	0.006018633	0.856937639	4.22E-10	6.92E-06	NA	N
Otud7b	0.310425089	0.26586528	0.006416822	0.005790121	0.856455519	4.23E-10	6.94E-06	NA	N
Lpp	0.467597697	0.398310591	0.008381236	0.007210796	0.851823253	4.27E-10	7.00E-06	NA	Y
Btaf1	0.342276124	0.291206411	0.006765564	0.005994793	0.85079382	4.28E-10	7.02E-06	NA	N
Atpif1	9.158887664	9.518518519	0.043738989	0.040963572	1.039265779	4.32E-10	7.08E-06	NA	N
Cpxm2	0.034913635	0.020034655	0.002262484	0.001777242	0.573834684	4.39E-10	7.20E-06	NA	N
Tbc1d2b	0.060516967	0.039852718	0.0027452	0.002131457	0.658537933	4.40E-10	7.21E-06	NA	N
Lyl1	0.06798971	0.041802036	0.004017304	0.003020547	0.614828864	4.41E-10	7.22E-06	NA	N
Ino80c	0.583241455	0.525882608	0.008697614	0.008119213	0.901655057	4.41E-10	7.23E-06	NA	N
Irs2	0.133774348	0.101581113	0.004286009	0.003583311	0.759346729	4.50E-10	7.37E-06	NA	N
Syt17	0.031973539	0.017652155	0.002022942	0.001453509	0.552086367	4.51E-10	7.39E-06	NA	N
Gtse1	0.312997672	0.264349144	0.006372118	0.005576963	0.844572237	4.56E-10	7.47E-06	NA	N
Trappc8	0.161092736	0.127030539	0.004473201	0.003816746	0.788555355	4.56E-10	7.48E-06	NA	N
Sod1	1.505206419	1.367121507	0.014770907	0.013092125	0.90826181	4.58E-10	7.50E-06	NA	N
Frmd6	0.389440157	0.324128222	0.008430152	0.007153531	0.832292757	4.67E-10	7.66E-06	NA	Y
Atp1a1	1.778267794	1.624756335	0.017313029	0.015527845	0.913673599	4.73E-10	7.75E-06	NA	N
Alkbh5	0.813426436	1.02014295	0.011773123	0.014174754	1.254130557	4.79E-10	7.86E-06	NA	N
Clasp1	0.420066152	0.363114577	0.007486838	0.006649273	0.864422365	4.81E-10	7.88E-06	NA	N
Ppip5k2	0.383192454	0.334416288	0.007047738	0.006423027	0.872711047	4.88E-10	8.00E-06	NA	N
Stat5b	0.066887174	0.043643058	0.002984556	0.002259872	0.652487701	4.91E-10	8.05E-06	NA	Y
Arfgap1	0.388582629	0.337665151	0.007000774	0.006314216	0.868966149	4.92E-10	8.06E-06	NA	N
Drap1	1.777900282	1.632012129	0.016678819	0.014995556	0.917943569	4.93E-10	8.08E-06	NA	N
Eaf1	0.306872473	0.263482781	0.006165	0.005554016	0.858606763	5.16E-10	8.46E-06	NA	N
Klhl21	0.190248683	0.152804852	0.004933341	0.004229845	0.803184806	5.21E-10	8.54E-06	NA	N
Lgals1	2.035403651	1.838423219	0.03007071	0.027260735	0.903222915	5.24E-10	8.59E-06	NA	N
Esyt2	0.199436482	0.158652805	0.005056204	0.004250841	0.795505434	5.26E-10	8.62E-06	NA	N
Hk1	0.06308955	0.039636127	0.002997175	0.002148336	0.628251859	5.35E-10	8.77E-06	NA	N
Asb6	0.360161705	0.311349361	0.00673827	0.006084057	0.864471032	5.37E-10	8.80E-06	NA	N
Mt1	0.322920495	0.268139485	0.012251627	0.010136496	0.830357592	5.55E-10	9.09E-06	NA	N
Shc2	0.115031239	0.085228503	0.003821466	0.003127499	0.740916159	5.62E-10	9.21E-06	NA	Y
Ripply2	0.101188289	0.123673381	0.011740934	0.008522675	1.222210422	5.63E-10	9.23E-06	NA	N
Adgrl1	0.405610682	0.345245831	0.007835012	0.006862711	0.85117539	5.89E-10	9.66E-06	NA	N
Zc3hav1	0.14430969	0.246372103	0.005186163	0.008075896	1.707245736	5.94E-10	9.73E-06	NA	N
9530068E07Rik	0.513659194	0.456790123	0.008066455	0.007416274	0.889286377	5.94E-10	9.73E-06	NA	N
Arhgef7	0.198578954	0.159302577	0.005014154	0.00423715	0.802212794	5.97E-10	9.79E-06	NA	N
Ppp2r5b	0.161582751	0.128654971	0.004531058	0.003918589	0.79621723	5.97E-10	9.79E-06	NA	N
Fbrs	0.126301605	0.096491228	0.003937145	0.003315199	0.76397468	6.01E-10	9.86E-06	NA	N
Efcab14	0.424108784	0.375785142	0.00737081	0.006873529	0.88605838	6.02E-10	9.87E-06	NA	N
Bag3	0.372289599	0.319688109	0.007003128	0.006238644	0.858708139	6.03E-10	9.88E-06	NA	N
Git1	0.254930785	0.21041802	0.005822182	0.005045211	0.825392744	6.08E-10	9.97E-06	NA	N
Recql4	0.113928703	0.08696123	0.003748223	0.00318923	0.763295185	6.16E-10	1.01E-05	NA	N
Akt2	0.429253951	0.374377301	0.007352623	0.00661328	0.872158079	6.23E-10	1.02E-05	NA	N
Prcd	0.033443587	0.05425601	0.002056843	0.002497555	1.622314333	6.29E-10	1.03E-05	NA	N
Araf	0.543305157	0.483972276	0.008382366	0.007700921	0.890792715	6.35E-10	1.04E-05	NA	N
Fbxo5	1.726693618	1.86658003	0.017710116	0.01692747	1.081014032	6.38E-10	1.05E-05	NA	N
BC017643	0.279676589	0.233701538	0.006027389	0.005274253	0.835613514	6.41E-10	1.05E-05	NA	N
Flrt3	0.261178488	0.209443361	0.00760871	0.006330705	0.801916585	6.47E-10	1.06E-05	NA	Y
Fam160b1	0.151904937	0.117392246	0.004355	0.003599689	0.772800729	6.57E-10	1.08E-05	NA	N
Dsp	0.360529217	0.301711068	0.007633127	0.006486726	0.836856081	6.62E-10	1.09E-05	NA	N
Lemd2	0.180570869	0.143058263	0.004754075	0.004014488	0.792255496	6.66E-10	1.09E-05	NA	N
Gm20628	0.024255788	0.012237384	0.001711645	0.001184487	0.50451395	6.87E-10	1.13E-05	NA	N
Tspan12	0.567193434	0.497725796	0.010197118	0.009168235	0.877523903	6.94E-10	1.14E-05	NA	Y
Fam136a	3.824574299	4.060103964	0.026605814	0.025596626	1.061583237	7.03E-10	1.15E-05	NA	N
Psrc1	0.593654294	0.53411306	0.009667663	0.009066154	0.899703861	7.17E-10	1.18E-05	NA	N
Map1s	0.411123362	0.367338098	0.007082679	0.006683154	0.893498479	7.21E-10	1.18E-05	NA	N
Edem1	0.413940953	0.368745939	0.007210812	0.006728135	0.890817727	7.50E-10	1.23E-05	NA	N
Sh2b1	0.366286904	0.318063678	0.006744591	0.006104243	0.868345753	7.51E-10	1.23E-05	NA	N
H1fx	1.944873208	1.939896036	0.021665904	0.023692413	0.997440876	7.71E-10	1.26E-05	NA	N
Hnrnpu	9.506553963	9.937513537	0.040857241	0.04278339	1.045332891	7.84E-10	1.28E-05	NA	N
Gemin5	0.503736371	0.444119558	0.00809006	0.007346681	0.881650767	7.81E-10	1.28E-05	NA	N
Nsmaf	0.384172486	0.329976175	0.007039066	0.006239849	0.858927142	7.92E-10	1.30E-05	NA	Y
Fbxl12	0.296092123	0.255252328	0.006129671	0.005591295	0.862070648	7.99E-10	1.31E-05	NA	N
Spata13	0.349871371	0.304093567	0.00675567	0.0061342	0.86915819	8.01E-10	1.31E-05	NA	N
Tek	0.060149455	0.036712151	0.003398378	0.002503973	0.610348852	8.07E-10	1.32E-05	NA	Y
Edc4	0.342031116	0.295213342	0.006481598	0.005851526	0.863118378	8.21E-10	1.35E-05	NA	N
Cdt1	1.036138675	0.953974442	0.012744928	0.011977672	0.92070151	8.24E-10	1.35E-05	NA	N
Rcbtb2	1.272816367	1.171215075	0.013851622	0.012954713	0.920176001	8.29E-10	1.36E-05	NA	Y
Ythdf3	0.579443832	0.514403292	0.008813363	0.007994209	0.887753504	8.34E-10	1.37E-05	NA	N
Senp1	0.415656009	0.3601906	0.007388041	0.006573457	0.866559348	8.35E-10	1.37E-05	NA	N
Rhot2	0.298664707	0.250054148	0.006154731	0.005336106	0.837240364	8.70E-10	1.43E-05	NA	N
Csk	0.856425334	0.772146415	0.010910905	0.009914506	0.901592217	8.79E-10	1.44E-05	NA	N
Cnn3	4.638735759	4.865930258	0.026931812	0.025629684	1.048977676	9.05E-10	1.48E-05	NA	N
Arhgap35	0.430233983	0.378925709	0.007481248	0.006862525	0.880743327	9.07E-10	1.49E-05	NA	N
Tbc1d10b	0.355261546	0.305393112	0.006725581	0.006017101	0.859628957	9.12E-10	1.49E-05	NA	N
Slc16a10	0.058679407	0.038011696	0.002779938	0.002099084	0.647785958	9.16E-10	1.50E-05	NA	Y
Kdm5a	0.561680755	0.493935456	0.008818865	0.007784265	0.87938825	9.33E-10	1.53E-05	NA	N
Sox2	0.174690677	0.126272471	0.006411567	0.004841887	0.722834631	9.35E-10	1.53E-05	NA	N
Hba-a1	0.432684062	0.622915313	0.081782979	0.0639263	1.439653935	9.48E-10	1.55E-05	NA	N
Slc7a6	0.43415411	0.383365822	0.007396851	0.006767648	0.883017834	9.56E-10	1.57E-05	NA	N
Mrps21	3.258850913	3.448776262	0.023796275	0.022338509	1.058279852	9.63E-10	1.58E-05	NA	N
Bid	0.605414676	0.520792723	0.010806069	0.00932933	0.860224807	9.68E-10	1.59E-05	NA	N
Exosc10	0.546122749	0.492635911	0.00832482	0.007790168	0.902060776	9.82E-10	1.61E-05	NA	N
Ssh1	0.241700355	0.200454841	0.00553899	0.00484333	0.829352694	9.83E-10	1.61E-05	NA	N
Cramp1l	0.259340929	0.216915746	0.00576452	0.005068822	0.836411543	9.91E-10	1.62E-05	NA	N
Otx2	0.242925395	0.320771063	0.00767755	0.008427954	1.320450928	9.97E-10	1.63E-05	NA	Y
Egfl7	1.621340194	1.400801386	0.029483952	0.022934735	0.863977462	9.94E-10	1.63E-05	NA	N
Zfp985	0.062109519	0.092267706	0.002770793	0.003326433	1.485564668	1.01E-09	1.65E-05	NA	N
Senp5	0.200171506	0.163309508	0.005016871	0.004347901	0.815847929	1.04E-09	1.71E-05	NA	N
[truncated: 14,393 more rows]
