# Supplementary material for: Gastrulation-stage gene expression in Nipbl+/− mouse embryos foreshadows the development of syndromic birth defects
Source: Sci Adv. 2024 Mar 20;10(12):eadl4239. doi: 10.1126/sciadv.adl4239 (PMC10954218; doi:10.1126/sciadv.adl4239)
Supplement: Supplementary file 2 — Data S1 to S45 [file sciadv.adl4239_data_s1_to_s45.zip › Supplementary Data2/Data_S15.csv]

P_Val	Avg_Log2_FC	Pct_Expr_Cluster	Pct_Expr_Other	Bon_P_Val	Cluster	Germ_Layer	Gene
2.52E-152	1.515200803	0.991	0.462	3.95E-148	1	Ectoderm	Pou5f1
4.14E-148	1.665997346	0.948	0.477	6.48E-144	1	Ectoderm	Dnmt3b
1.94E-129	1.3407772	0.866	0.211	3.03E-125	1	Ectoderm	Wfdc2
2.32E-113	1.079606955	0.983	0.708	3.64E-109	1	Ectoderm	Psip1
3.58E-113	1.152428824	0.988	0.66	5.60E-109	1	Ectoderm	Fabp5
8.14E-97	1.048926665	0.938	0.503	1.27E-92	1	Ectoderm	Epcam
6.36E-95	1.257583249	0.667	0.097	9.96E-91	1	Ectoderm	Utf1
2.88E-90	0.736400342	1	0.992	4.50E-86	1	Ectoderm	Pkm
2.27E-89	0.850082904	0.508	0.022	3.55E-85	1	Ectoderm	Slc7a3
1.39E-87	0.521892823	1	1	2.18E-83	1	Ectoderm	Eef1a1
3.20E-87	0.872125288	0.579	0.054	5.01E-83	1	Ectoderm	Pim2
6.50E-82	0.836588426	0.791	0.294	1.02E-77	1	Ectoderm	Igfbp2
3.32E-80	0.567841823	1	1	5.19E-76	1	Ectoderm	Gapdh
3.88E-77	0.907393396	0.856	0.388	6.07E-73	1	Ectoderm	Tuba1a
6.45E-77	0.485985799	1	1	1.01E-72	1	Ectoderm	Ptma
2.73E-69	0.802110887	0.8	0.368	4.28E-65	1	Ectoderm	Ldhb
1.18E-68	0.415257203	1	1	1.85E-64	1	Ectoderm	Mif
1.22E-67	0.49915007	1	1	1.91E-63	1	Ectoderm	Hspa8
2.82E-66	0.754267099	0.703	0.256	4.41E-62	1	Ectoderm	Snrpn
1.72E-65	0.834170998	0.548	0.094	2.70E-61	1	Ectoderm	Pou3f1
4.71E-65	0.587372962	1	0.994	7.37E-61	1	Ectoderm	Tubb5
2.56E-55	0.673544686	0.505	0.114	4.01E-51	1	Ectoderm	Stmn2
5.94E-55	0.513764027	0.996	0.973	9.30E-51	1	Ectoderm	Dut
6.41E-54	0.760468525	0.83	0.432	1.00E-49	1	Ectoderm	Slc16a3
1.06E-50	0.366489754	1	1	1.66E-46	1	Ectoderm	Ybx1
1.09E-49	0.302864807	1	1	1.71E-45	1	Ectoderm	Ppia
2.45E-47	0.641210569	0.863	0.573	3.84E-43	1	Ectoderm	Fam60a
1.87E-46	0.316342566	1	1	2.92E-42	1	Ectoderm	Rack1
5.50E-46	0.433563684	1	1	8.61E-42	1	Ectoderm	Ldha
6.15E-46	0.594057644	0.904	0.685	9.62E-42	1	Ectoderm	Gnai2
7.74E-46	0.540518262	0.693	0.38	1.21E-41	1	Ectoderm	Rangrf
8.82E-44	0.53275286	0.415	0.07	1.38E-39	1	Ectoderm	Eras
1.23E-42	0.541292812	0.956	0.801	1.93E-38	1	Ectoderm	Eif1ax
2.09E-41	0.578512059	0.75	0.401	3.27E-37	1	Ectoderm	Sms
3.20E-41	0.568804414	0.946	0.69	5.00E-37	1	Ectoderm	Anp32a
3.85E-41	0.452642816	0.332	0.048	6.03E-37	1	Ectoderm	Sox2
9.83E-41	0.641826837	0.894	0.688	1.54E-36	1	Ectoderm	G3bp2
2.11E-40	0.556833361	0.64	0.298	3.31E-36	1	Ectoderm	Casp3
2.21E-40	0.6253053	0.606	0.235	3.46E-36	1	Ectoderm	Gsta4
4.19E-40	0.366813857	1	1	6.55E-36	1	Ectoderm	Prdx1
5.23E-40	0.511429183	0.443	0.114	8.18E-36	1	Ectoderm	Pcsk1n
6.84E-40	0.499426538	0.459	0.114	1.07E-35	1	Ectoderm	Arl4c
8.28E-40	0.444617308	0.996	0.977	1.30E-35	1	Ectoderm	Psma7
8.40E-40	0.639198018	0.974	0.842	1.31E-35	1	Ectoderm	AC160336.1
1.01E-39	0.28426552	1	1	1.58E-35	1	Ectoderm	Npm1
1.07E-39	0.39562304	0.297	0.034	1.67E-35	1	Ectoderm	Uchl1
1.64E-39	0.605445212	0.402	0.085	2.56E-35	1	Ectoderm	Trh
1.21E-38	0.487510288	0.393	0.064	1.89E-34	1	Ectoderm	Gng3
3.27E-38	0.383106935	0.373	0.103	5.12E-34	1	Ectoderm	Ina
5.68E-38	0.494566324	0.997	0.947	8.89E-34	1	Ectoderm	Eno1
2.55E-37	0.467589361	0.998	0.931	4.00E-33	1	Ectoderm	Stmn1
3.25E-37	0.411471833	1	0.978	5.09E-33	1	Ectoderm	Hnrnpa1
6.18E-37	0.53100313	0.92	0.739	9.68E-33	1	Ectoderm	Apex1
6.61E-37	0.232523556	1	1	1.03E-32	1	Ectoderm	Rpl15
7.20E-37	0.251164404	1	1	1.13E-32	1	Ectoderm	Rps9
1.73E-36	0.544063906	0.65	0.351	2.72E-32	1	Ectoderm	Mkrn1
5.08E-36	0.277455527	1	1	7.95E-32	1	Ectoderm	Rpl3
5.33E-36	0.269056632	1	1	8.34E-32	1	Ectoderm	Rps3
6.48E-36	0.449828488	0.99	0.902	1.01E-31	1	Ectoderm	Nasp
6.96E-36	0.346629776	1	1	1.09E-31	1	Ectoderm	Sumo2
8.08E-36	0.31036079	1	1	1.26E-31	1	Ectoderm	Rpl4
1.71E-35	0.23876477	1	1	2.68E-31	1	Ectoderm	Hsp90ab1
1.94E-34	0.248980666	1	1	3.03E-30	1	Ectoderm	Rplp0
5.10E-34	0.235992782	1	1	7.98E-30	1	Ectoderm	H2afz
6.74E-34	0.426309196	0.37	0.09	1.06E-29	1	Ectoderm	Rab25
7.44E-34	0.36172106	0.997	0.985	1.16E-29	1	Ectoderm	Atp5b
8.34E-34	0.354829374	0.241	0.013	1.31E-29	1	Ectoderm	Cxcl12
6.15E-33	0.349972348	0.271	0.035	9.63E-29	1	Ectoderm	Pdzd4
1.91E-32	0.384626331	0.996	0.973	2.99E-28	1	Ectoderm	Calm2
3.42E-32	0.266811985	1	1	5.36E-28	1	Ectoderm	Rps4x
3.92E-32	0.425623238	0.992	0.958	6.14E-28	1	Ectoderm	Fkbp4
4.86E-32	0.379534424	0.989	0.929	7.61E-28	1	Ectoderm	Hnrnpa0
1.45E-31	0.385910747	0.433	0.168	2.27E-27	1	Ectoderm	Bcat1
3.11E-31	0.420441676	0.979	0.91	4.87E-27	1	Ectoderm	Dctpp1
4.89E-31	0.415970423	0.528	0.239	7.65E-27	1	Ectoderm	Sox11
1.81E-30	0.434154919	0.944	0.783	2.84E-26	1	Ectoderm	H2afv
1.93E-30	0.307667537	0.25	0.036	3.02E-26	1	Ectoderm	Tubb3
2.45E-30	0.50708549	0.911	0.703	3.84E-26	1	Ectoderm	Tkt
2.90E-30	0.480027744	0.947	0.694	4.54E-26	1	Ectoderm	Pclaf
3.66E-30	0.466934946	0.838	0.582	5.73E-26	1	Ectoderm	Rcc2
3.83E-30	0.453219518	0.428	0.142	6.00E-26	1	Ectoderm	Pls3
1.04E-29	0.249203959	1	1	1.63E-25	1	Ectoderm	Rpl14
1.21E-29	0.433974515	0.938	0.843	1.90E-25	1	Ectoderm	Sssca1
3.54E-29	0.343794996	0.999	0.982	5.54E-25	1	Ectoderm	Prdx2
4.74E-29	0.25949533	1	1	7.42E-25	1	Ectoderm	Rpl7
5.13E-29	0.447488877	0.949	0.82	8.03E-25	1	Ectoderm	Ddx39b
6.48E-29	0.351824961	0.994	0.966	1.01E-24	1	Ectoderm	Srsf7
8.70E-29	0.673550848	0.467	0.194	1.36E-24	1	Ectoderm	Fst
1.01E-28	0.451782457	0.93	0.727	1.57E-24	1	Ectoderm	Siva1
2.01E-28	0.385981704	0.991	0.952	3.14E-24	1	Ectoderm	Prmt1
2.16E-28	0.32343173	1	0.981	3.39E-24	1	Ectoderm	H3f3a
2.30E-28	0.476063594	0.479	0.219	3.60E-24	1	Ectoderm	L1td1
3.60E-28	0.184887456	1	1	5.63E-24	1	Ectoderm	Rpl6
6.83E-28	0.379087133	0.999	0.969	1.07E-23	1	Ectoderm	Pgk1
7.61E-28	0.35552962	0.999	0.989	1.19E-23	1	Ectoderm	Pgam1
9.84E-28	0.425279062	0.432	0.143	1.54E-23	1	Ectoderm	Fzd2
2.22E-27	0.284419642	0.233	0.034	3.47E-23	1	Ectoderm	Crmp1
2.81E-27	0.338426594	0.996	0.958	4.39E-23	1	Ectoderm	Hnrnpk
5.40E-27	0.338957298	1	0.993	8.45E-23	1	Ectoderm	Set
6.13E-27	0.417671352	0.484	0.196	9.60E-23	1	Ectoderm	Tcfl5
1.21E-26	0.37428143	0.455	0.198	1.89E-22	1	Ectoderm	Slc38a1
2.94E-26	0.264094742	1	1	4.60E-22	1	Ectoderm	Rpl10a
3.28E-26	0.234220228	0.186	0.022	5.13E-22	1	Ectoderm	Gm11627
3.96E-26	0.216242398	1	1	6.20E-22	1	Ectoderm	Ubb
6.08E-26	0.195921616	1	1	9.52E-22	1	Ectoderm	Rpl8
1.33E-25	0.448711946	0.918	0.754	2.08E-21	1	Ectoderm	Cbx1
1.54E-25	0.353338216	0.343	0.094	2.41E-21	1	Ectoderm	Map1b
2.57E-25	0.33767494	0.304	0.071	4.02E-21	1	Ectoderm	Phc1
3.27E-25	0.251751573	1	1	5.12E-21	1	Ectoderm	Rpl5
4.86E-25	0.295445307	0.999	0.993	7.61E-21	1	Ectoderm	Hnrnpa2b1
5.00E-25	0.427302532	0.846	0.539	7.83E-21	1	Ectoderm	Ifitm2
7.03E-25	0.441028884	0.811	0.587	1.10E-20	1	Ectoderm	Trim28
7.57E-25	0.195721132	1	1	1.19E-20	1	Ectoderm	Rps18
2.96E-24	0.394835925	0.959	0.883	4.64E-20	1	Ectoderm	Tuba1b
7.23E-24	0.321362727	0.272	0.053	1.13E-19	1	Ectoderm	2010111I01Rik
2.94E-23	0.385514784	0.386	0.138	4.61E-19	1	Ectoderm	Dnmt3a
3.20E-23	0.264495733	0.208	0.024	5.01E-19	1	Ectoderm	Ptn
3.44E-23	0.234598098	1	1	5.39E-19	1	Ectoderm	Ran
7.59E-23	0.170879469	1	1	1.19E-18	1	Ectoderm	Rps2
1.20E-22	0.417763011	0.675	0.428	1.88E-18	1	Ectoderm	Akr1b3
1.62E-22	0.352954032	0.513	0.286	2.54E-18	1	Ectoderm	Cdca7
2.07E-22	0.233944523	0.192	0.026	3.24E-18	1	Ectoderm	Sfrp2
2.66E-22	0.26726743	1	0.997	4.16E-18	1	Ectoderm	Ranbp1
3.30E-22	0.390690863	0.462	0.194	5.16E-18	1	Ectoderm	Tgif1
1.58E-21	0.352154099	0.333	0.142	2.47E-17	1	Ectoderm	Nefl
1.85E-21	0.26006362	1	0.996	2.90E-17	1	Ectoderm	Serbp1
2.76E-21	0.2842584	0.975	0.931	4.33E-17	1	Ectoderm	Cct7
3.44E-21	0.280447176	0.35	0.149	5.38E-17	1	Ectoderm	Zic2
4.39E-21	0.220189816	0.142	0.012	6.88E-17	1	Ectoderm	Foxb1
4.96E-21	0.304877367	0.392	0.193	7.77E-17	1	Ectoderm	Chaf1b
9.38E-21	0.408815617	0.911	0.754	1.47E-16	1	Ectoderm	Paics
1.04E-20	0.276005917	0.234	0.063	1.63E-16	1	Ectoderm	Ddit4
1.39E-20	0.355866744	0.719	0.534	2.18E-16	1	Ectoderm	Rbmxl1
7.43E-20	0.205948654	0.157	0.012	1.16E-15	1	Ectoderm	Fam57b
8.09E-20	0.294579858	0.303	0.093	1.27E-15	1	Ectoderm	Fxyd6
8.25E-20	0.292137371	0.599	0.342	1.29E-15	1	Ectoderm	Sox4
1.60E-19	0.213030451	1	1	2.51E-15	1	Ectoderm	Rps6
1.61E-19	0.420869451	0.639	0.391	2.52E-15	1	Ectoderm	Isyna1
2.35E-19	0.372947671	0.852	0.703	3.68E-15	1	Ectoderm	Fus
3.43E-19	0.418450156	0.742	0.513	5.37E-15	1	Ectoderm	Mcm7
3.54E-19	0.37910374	0.638	0.43	5.53E-15	1	Ectoderm	Hnrnpl
4.20E-19	0.239661855	1	0.997	6.58E-15	1	Ectoderm	Hmgb1
4.55E-19	0.37137136	0.467	0.23	7.12E-15	1	Ectoderm	Zfp36l2
4.73E-19	0.356994119	0.382	0.142	7.41E-15	1	Ectoderm	Bcat2
5.77E-19	0.160300383	1	1	9.04E-15	1	Ectoderm	Rpl17
7.64E-19	0.141542698	1	1	1.20E-14	1	Ectoderm	Rps3a1
1.03E-18	0.198575063	0.203	0.064	1.61E-14	1	Ectoderm	Lpar4
1.10E-18	0.278183073	0.478	0.22	1.72E-14	1	Ectoderm	Crip2
1.17E-18	0.350154555	0.962	0.891	1.83E-14	1	Ectoderm	Cct4
1.24E-18	0.290515702	0.947	0.878	1.95E-14	1	Ectoderm	Dek
1.37E-18	0.231803886	1	0.996	2.14E-14	1	Ectoderm	Hmgb2
1.68E-18	0.240316073	0.798	0.69	2.63E-14	1	Ectoderm	Rnf187
2.22E-18	0.362980959	0.561	0.309	3.48E-14	1	Ectoderm	Car14
2.23E-18	0.295139547	0.996	0.972	3.49E-14	1	Ectoderm	Prdx6
2.40E-18	0.217769441	0.167	0.017	3.76E-14	1	Ectoderm	Sox3
2.48E-18	0.331573293	0.31	0.093	3.88E-14	1	Ectoderm	Otx2
2.51E-18	0.189918189	1	1	3.92E-14	1	Ectoderm	Rpl10
4.25E-18	0.326533994	0.319	0.131	6.66E-14	1	Ectoderm	Nefm
4.76E-18	0.351655052	0.722	0.54	7.45E-14	1	Ectoderm	Ewsr1
5.78E-18	0.151004859	0.111	0.003	9.04E-14	1	Ectoderm	Dtx1
6.30E-18	0.232099533	0.177	0.023	9.86E-14	1	Ectoderm	Map7d3
7.01E-18	0.234509996	0.257	0.083	1.10E-13	1	Ectoderm	Zic5
8.18E-18	0.331489187	0.643	0.465	1.28E-13	1	Ectoderm	Rbpms2
1.02E-17	0.167181808	1	1	1.60E-13	1	Ectoderm	Rpl7a
1.21E-17	0.151530132	0.119	0.015	1.90E-13	1	Ectoderm	Mgst1
1.30E-17	0.342657458	0.694	0.491	2.03E-13	1	Ectoderm	Klhdc2
1.62E-17	0.137543221	0.133	0.036	2.53E-13	1	Ectoderm	Tmem59l
2.29E-17	0.155298693	1	1	3.59E-13	1	Ectoderm	Rps10
2.43E-17	0.332576782	0.937	0.848	3.80E-13	1	Ectoderm	Hnrnpdl
5.01E-17	0.121496792	1	1	7.84E-13	1	Ectoderm	Rpl13
5.10E-17	0.372228265	0.515	0.287	7.99E-13	1	Ectoderm	Pten
8.16E-17	0.261282924	0.997	0.983	1.28E-12	1	Ectoderm	Hnrnpf
9.21E-17	0.198488934	0.163	0.026	1.44E-12	1	Ectoderm	Nanog
1.59E-16	0.361491403	0.981	0.921	2.48E-12	1	Ectoderm	Srsf2
1.88E-16	0.303928964	0.906	0.726	2.94E-12	1	Ectoderm	Marcksl1
2.58E-16	0.264852029	0.293	0.112	4.03E-12	1	Ectoderm	Rragd
2.81E-16	0.180794393	1	1	4.40E-12	1	Ectoderm	Eif1
4.87E-16	0.206556548	0.209	0.065	7.62E-12	1	Ectoderm	Celf4
4.89E-16	0.337783793	0.639	0.444	7.65E-12	1	Ectoderm	Gart
4.97E-16	0.344362558	0.569	0.336	7.78E-12	1	Ectoderm	Kdm5b
5.18E-16	0.310111572	0.46	0.254	8.11E-12	1	Ectoderm	Dhrs4
8.34E-16	0.302099623	0.602	0.399	1.30E-11	1	Ectoderm	Mcm5
1.11E-15	0.309194075	0.493	0.279	1.73E-11	1	Ectoderm	Nudt19
1.33E-15	0.331318054	0.982	0.946	2.08E-11	1	Ectoderm	Rbm3
1.43E-15	0.350712292	0.457	0.225	2.23E-11	1	Ectoderm	Nmral1
1.44E-15	0.376574123	0.826	0.654	2.25E-11	1	Ectoderm	Ssrp1
1.46E-15	0.145900455	0.132	0.028	2.28E-11	1	Ectoderm	Cpe
1.52E-15	0.312848493	0.675	0.497	2.38E-11	1	Ectoderm	Pfkl
1.90E-15	0.289278709	0.99	0.951	2.98E-11	1	Ectoderm	Srsf3
2.13E-15	0.148641619	0.123	0.02	3.33E-11	1	Ectoderm	Coro1a
2.38E-15	0.150792662	0.115	0.013	3.72E-11	1	Ectoderm	Syt11
2.59E-15	0.286680511	0.498	0.335	4.05E-11	1	Ectoderm	Syce2
3.27E-15	0.26524968	0.45	0.272	5.12E-11	1	Ectoderm	Pphln1
3.49E-15	0.181124885	0.245	0.079	5.47E-11	1	Ectoderm	Ppp1r1a
3.60E-15	0.167291822	0.162	0.045	5.63E-11	1	Ectoderm	Tmem121
3.88E-15	0.212302859	0.24	0.085	6.07E-11	1	Ectoderm	Bok
4.15E-15	0.350971476	0.8	0.641	6.50E-11	1	Ectoderm	Brix1
4.37E-15	0.26687806	0.991	0.967	6.84E-11	1	Ectoderm	Eif4a1
5.11E-15	0.16387981	0.146	0.033	8.00E-11	1	Ectoderm	Apobec3
5.48E-15	0.30376352	0.571	0.391	8.57E-11	1	Ectoderm	Hdac1
5.94E-15	0.278622999	0.569	0.389	9.30E-11	1	Ectoderm	Nfyb
6.04E-15	0.175922117	1	1	9.46E-11	1	Ectoderm	Naca
6.66E-15	0.281148633	0.85	0.557	1.04E-10	1	Ectoderm	Basp1
8.70E-15	0.154904859	0.119	0.013	1.36E-10	1	Ectoderm	Tubb4a
9.94E-15	0.186667641	0.113	0.004	1.56E-10	1	Ectoderm	Foxd3
1.15E-14	0.295006926	0.76	0.59	1.80E-10	1	Ectoderm	Dkc1
1.19E-14	0.194161177	0.131	0.019	1.86E-10	1	Ectoderm	Nkx1-2
1.23E-14	0.258387705	1	0.986	1.92E-10	1	Ectoderm	Aldoa
1.35E-14	0.18687806	0.152	0.025	2.12E-10	1	Ectoderm	Sp8
1.92E-14	0.204167933	0.243	0.097	3.00E-10	1	Ectoderm	Stxbp6
2.41E-14	0.252666258	0.882	0.769	3.77E-10	1	Ectoderm	Fubp1
2.86E-14	0.167172733	0.165	0.052	4.47E-10	1	Ectoderm	Tor3a
3.17E-14	0.288239675	0.975	0.902	4.95E-10	1	Ectoderm	Mdk
3.55E-14	0.297154128	0.462	0.255	5.55E-10	1	Ectoderm	Sap30
4.54E-14	0.313755344	0.725	0.55	7.10E-10	1	Ectoderm	Mphosph8
6.06E-14	0.197692461	0.187	0.048	9.49E-10	1	Ectoderm	Zfp462
6.50E-14	0.181070267	0.157	0.027	1.02E-09	1	Ectoderm	Fsd1
6.84E-14	0.154081452	0.129	0.021	1.07E-09	1	Ectoderm	Zcchc18
7.07E-14	0.199476558	0.27	0.123	1.11E-09	1	Ectoderm	Ly6e
7.94E-14	0.170972226	0.127	0.007	1.24E-09	1	Ectoderm	2900011O08Rik
9.08E-14	0.30278833	0.687	0.517	1.42E-09	1	Ectoderm	Eif1b
9.59E-14	0.235045533	0.964	0.917	1.50E-09	1	Ectoderm	Ppa1
1.02E-13	0.248196076	0.697	0.541	1.59E-09	1	Ectoderm	Matr3
1.11E-13	0.158559563	0.131	0.023	1.74E-09	1	Ectoderm	Sall2
1.29E-13	0.136935906	1	1	2.02E-09	1	Ectoderm	Rps5
1.40E-13	0.305630519	0.446	0.253	2.19E-09	1	Ectoderm	Ctbp2
1.54E-13	0.176905837	0.199	0.074	2.42E-09	1	Ectoderm	Cxadr
1.57E-13	0.230426351	0.629	0.455	2.45E-09	1	Ectoderm	Larp7
1.69E-13	0.25835007	0.364	0.177	2.64E-09	1	Ectoderm	Prps1
1.78E-13	0.149011414	0.126	0.021	2.79E-09	1	Ectoderm	Hist3h2ba
1.86E-13	0.150742464	0.134	0.03	2.91E-09	1	Ectoderm	Lpl
1.89E-13	0.133470277	0.124	0.03	2.95E-09	1	Ectoderm	Ypel1
1.94E-13	0.221987312	0.271	0.112	3.03E-09	1	Ectoderm	Tspan5
2.27E-13	0.252910004	0.99	0.976	3.55E-09	1	Ectoderm	Fkbp3
2.40E-13	0.274033392	0.586	0.392	3.75E-09	1	Ectoderm	Cdk2ap1
2.45E-13	0.256648647	0.991	0.962	3.84E-09	1	Ectoderm	Pebp1
2.58E-13	0.281664214	0.528	0.343	4.04E-09	1	Ectoderm	Adsl
2.67E-13	0.339005401	0.616	0.398	4.18E-09	1	Ectoderm	Trp53
3.39E-13	0.103861491	1	1	5.30E-09	1	Ectoderm	Rpl11
3.44E-13	0.269582645	0.686	0.498	5.38E-09	1	Ectoderm	Mcm3
3.81E-13	0.117194271	0.092	0.009	5.96E-09	1	Ectoderm	Pcsk2os1
3.86E-13	0.13836372	0.162	0.064	6.04E-09	1	Ectoderm	Klhl7
4.30E-13	0.206906066	0.178	0.045	6.74E-09	1	Ectoderm	Apela
4.86E-13	0.162316532	0.171	0.058	7.61E-09	1	Ectoderm	Pir
5.03E-13	0.13816392	0.113	0.015	7.87E-09	1	Ectoderm	Mapk12
6.67E-13	0.24451032	0.296	0.124	1.04E-08	1	Ectoderm	Sema6a
7.32E-13	0.271215297	0.546	0.317	1.15E-08	1	Ectoderm	Ccnd1
9.54E-13	0.28456166	0.709	0.547	1.49E-08	1	Ectoderm	Dnajc9
1.03E-12	0.137184291	1	1	1.62E-08	1	Ectoderm	Actg1
1.04E-12	0.277685505	0.946	0.865	1.63E-08	1	Ectoderm	G3bp1
1.12E-12	0.171649597	0.175	0.056	1.75E-08	1	Ectoderm	Nes
1.27E-12	0.172956105	0.22	0.098	1.98E-08	1	Ectoderm	Pak1
1.32E-12	0.279165093	0.925	0.843	2.07E-08	1	Ectoderm	Glrx3
1.33E-12	0.231627818	0.789	0.637	2.08E-08	1	Ectoderm	Rrm2
1.38E-12	0.285465559	0.674	0.507	2.17E-08	1	Ectoderm	Hells
1.57E-12	0.310199734	0.644	0.485	2.46E-08	1	Ectoderm	Echs1
1.62E-12	0.264783615	0.739	0.526	2.54E-08	1	Ectoderm	Tead2
1.75E-12	0.23748781	0.468	0.319	2.75E-08	1	Ectoderm	Vbp1
1.80E-12	0.238292925	0.26	0.098	2.81E-08	1	Ectoderm	Hdgfl3
2.10E-12	0.18069308	0.226	0.098	3.29E-08	1	Ectoderm	Lsm14b
2.17E-12	0.274791974	0.339	0.143	3.39E-08	1	Ectoderm	Dbn1
2.46E-12	0.258474874	0.402	0.223	3.85E-08	1	Ectoderm	Jund
3.25E-12	0.29990842	0.812	0.666	5.08E-08	1	Ectoderm	Polr2h
3.97E-12	0.277927799	0.897	0.795	6.21E-08	1	Ectoderm	Nudt21
4.35E-12	0.208962489	0.99	0.978	6.81E-08	1	Ectoderm	Hnrnpab
4.49E-12	0.252683225	0.488	0.313	7.02E-08	1	Ectoderm	Nipsnap1
4.49E-12	0.161234049	0.166	0.055	7.03E-08	1	Ectoderm	Speg
4.72E-12	0.257316512	0.647	0.5	7.38E-08	1	Ectoderm	Hnrnph3
4.90E-12	0.133341426	0.213	0.117	7.66E-08	1	Ectoderm	Lin28b
5.25E-12	0.326926975	0.699	0.505	8.21E-08	1	Ectoderm	Nup43
5.83E-12	0.247883357	0.974	0.913	9.12E-08	1	Ectoderm	Lyar
5.87E-12	0.11856017	0.102	0.02	9.19E-08	1	Ectoderm	Ndrg2
6.64E-12	0.127649873	0.104	0.016	1.04E-07	1	Ectoderm	Bicd1
7.93E-12	0.196939336	0.609	0.416	1.24E-07	1	Ectoderm	H1fx
9.22E-12	0.126365373	0.127	0.038	1.44E-07	1	Ectoderm	Slc1a3
9.72E-12	0.264212181	0.905	0.809	1.52E-07	1	Ectoderm	Nop58
1.01E-11	0.270185067	0.635	0.466	1.57E-07	1	Ectoderm	Acer2
1.11E-11	0.112242933	0.083	0.005	1.74E-07	1	Ectoderm	Jph4
1.18E-11	0.242283236	0.406	0.238	1.85E-07	1	Ectoderm	Mycn
1.30E-11	0.141950785	0.115	0.018	2.04E-07	1	Ectoderm	Rapgef5
1.35E-11	0.233632046	0.389	0.23	2.11E-07	1	Ectoderm	Snap47
1.57E-11	0.086014868	0.072	0.01	2.45E-07	1	Ectoderm	Zfp467
1.64E-11	0.284197744	0.526	0.329	2.56E-07	1	Ectoderm	Tcf3
1.88E-11	0.229145054	0.624	0.48	2.94E-07	1	Ectoderm	Oard1
1.96E-11	0.151124095	1	1	3.07E-07	1	Ectoderm	Rps23
2.22E-11	0.219989928	0.284	0.128	3.47E-07	1	Ectoderm	Cdca7l
2.32E-11	0.243832898	0.394	0.221	3.64E-07	1	Ectoderm	Msh6
2.42E-11	0.191713503	0.811	0.717	3.79E-07	1	Ectoderm	Hat1
2.50E-11	0.235108406	0.843	0.747	3.92E-07	1	Ectoderm	Taldo1
2.61E-11	0.181879192	0.262	0.124	4.08E-07	1	Ectoderm	Cdh1
2.71E-11	0.236392257	0.989	0.961	4.25E-07	1	Ectoderm	U2af1
2.79E-11	0.170640593	0.161	0.042	4.37E-07	1	Ectoderm	Kif5c
2.95E-11	0.192853867	0.246	0.102	4.61E-07	1	Ectoderm	Akap12
3.24E-11	0.181240941	0.3	0.168	5.07E-07	1	Ectoderm	Zfp422
3.30E-11	0.098802814	0.091	0.022	5.16E-07	1	Ectoderm	Rragb
3.32E-11	0.181716273	0.204	0.091	5.19E-07	1	Ectoderm	Rtl8b
3.52E-11	0.224630926	0.837	0.743	5.51E-07	1	Ectoderm	Ssbp1
3.59E-11	0.14170106	0.144	0.042	5.62E-07	1	Ectoderm	Cnih2
3.92E-11	0.220800262	0.222	0.076	6.14E-07	1	Ectoderm	Crabp2
3.99E-11	0.259886286	0.25	0.1	6.25E-07	1	Ectoderm	Irx3
4.05E-11	0.258445111	0.849	0.75	6.33E-07	1	Ectoderm	Nt5dc2
4.47E-11	0.176237629	0.354	0.223	7.00E-07	1	Ectoderm	Prkra
4.69E-11	0.139498787	0.138	0.04	7.33E-07	1	Ectoderm	Itga6
4.85E-11	0.204094774	0.634	0.499	7.59E-07	1	Ectoderm	Hsd17b10
5.08E-11	0.313512934	0.747	0.582	7.95E-07	1	Ectoderm	Khdrbs1
5.10E-11	0.136655919	0.136	0.041	7.98E-07	1	Ectoderm	Rgs10
5.92E-11	0.155245317	1	1	9.27E-07	1	Ectoderm	Hsp90aa1
6.84E-11	0.129362211	1	1	1.07E-06	1	Ectoderm	Rpl21
6.86E-11	0.178397079	0.233	0.11	1.07E-06	1	Ectoderm	Jmjd1c
6.97E-11	0.191853882	0.996	0.984	1.09E-06	1	Ectoderm	Ywhae
7.57E-11	0.118736328	0.126	0.042	1.18E-06	1	Ectoderm	Dab1
7.74E-11	0.274759559	0.851	0.738	1.21E-06	1	Ectoderm	Snrnp70
7.88E-11	0.087211915	0.062	0.002	1.23E-06	1	Ectoderm	Mcf2
8.49E-11	0.256938937	0.668	0.514	1.33E-06	1	Ectoderm	Mrpl13
8.72E-11	0.184430285	0.793	0.694	1.36E-06	1	Ectoderm	Gar1
9.51E-11	0.158715479	0.125	0.016	1.49E-06	1	Ectoderm	1700013H16Rik
9.65E-11	0.160578722	0.208	0.1	1.51E-06	1	Ectoderm	Epha1
1.07E-10	0.218619739	0.317	0.161	1.68E-06	1	Ectoderm	Ptgis
1.08E-10	0.141130606	0.122	0.055	1.70E-06	1	Ectoderm	Xist
1.19E-10	0.168122759	0.234	0.09	1.86E-06	1	Ectoderm	Fgf5
1.20E-10	0.204794711	0.263	0.129	1.87E-06	1	Ectoderm	Ajuba
1.26E-10	0.095100617	0.115	0.046	1.97E-06	1	Ectoderm	Ssbp2
1.37E-10	0.143491732	0.155	0.055	2.14E-06	1	Ectoderm	Pck2
1.38E-10	0.244782269	0.913	0.835	2.16E-06	1	Ectoderm	Fbl
1.40E-10	0.186802995	1	1	2.19E-06	1	Ectoderm	Rps19
1.41E-10	0.11521059	1	1	2.21E-06	1	Ectoderm	Rpl26
1.58E-10	0.309235276	0.85	0.703	2.48E-06	1	Ectoderm	Rbbp4
1.69E-10	0.22072277	0.452	0.304	2.64E-06	1	Ectoderm	Rif1
1.98E-10	0.239661517	0.333	0.159	3.10E-06	1	Ectoderm	Ptbp2
2.08E-10	0.174980318	0.263	0.136	3.26E-06	1	Ectoderm	Ccdc28b
2.12E-10	0.240760365	0.402	0.243	3.32E-06	1	Ectoderm	Zfp266
2.21E-10	0.112722164	0.117	0.037	3.46E-06	1	Ectoderm	Rab39b
2.22E-10	0.243798387	0.991	0.975	3.48E-06	1	Ectoderm	Eef2
2.49E-10	0.201961183	0.319	0.174	3.90E-06	1	Ectoderm	Idi1
2.52E-10	0.250374034	0.62	0.454	3.95E-06	1	Ectoderm	Mcm6
2.83E-10	0.28472566	0.811	0.661	4.43E-06	1	Ectoderm	Gpi1
2.87E-10	0.262648105	0.984	0.954	4.50E-06	1	Ectoderm	Tpi1
2.93E-10	0.220538165	0.707	0.495	4.59E-06	1	Ectoderm	Slc2a1
2.97E-10	0.10417858	0.098	0.024	4.65E-06	1	Ectoderm	Cbs
3.23E-10	0.132383443	0.141	0.044	5.05E-06	1	Ectoderm	Rarg
3.24E-10	0.198928008	0.477	0.3	5.08E-06	1	Ectoderm	Rasgrp2
3.39E-10	0.222435525	0.396	0.238	5.30E-06	1	Ectoderm	Khdrbs3
3.51E-10	0.270613191	0.61	0.464	5.49E-06	1	Ectoderm	Ccne1
4.12E-10	0.248907289	0.456	0.278	6.45E-06	1	Ectoderm	Hirip3
4.19E-10	0.166958783	0.261	0.142	6.55E-06	1	Ectoderm	Atf7ip
4.29E-10	0.201546858	0.4	0.253	6.72E-06	1	Ectoderm	Pmm1
4.53E-10	0.11126555	0.088	0.011	7.09E-06	1	Ectoderm	Stmn3
4.56E-10	0.22237447	0.449	0.309	7.14E-06	1	Ectoderm	Mars
4.71E-10	0.24011294	0.236	0.071	7.37E-06	1	Ectoderm	Kcnk1
5.19E-10	0.292288961	0.459	0.25	8.13E-06	1	Ectoderm	Dnph1
5.22E-10	0.218359414	0.321	0.187	8.18E-06	1	Ectoderm	Tnrc6c
5.25E-10	0.253525785	0.825	0.727	8.21E-06	1	Ectoderm	Paip2
5.71E-10	0.185248085	0.251	0.117	8.94E-06	1	Ectoderm	Col18a1
5.77E-10	0.233097027	0.966	0.908	9.03E-06	1	Ectoderm	Sumo1
5.79E-10	0.178208193	0.268	0.146	9.07E-06	1	Ectoderm	R3hcc1
6.89E-10	0.236645555	0.918	0.854	1.08E-05	1	Ectoderm	Sfr1
6.92E-10	0.230667368	0.337	0.182	1.08E-05	1	Ectoderm	Bmyc
7.69E-10	0.133622656	0.17	0.071	1.20E-05	1	Ectoderm	Pla2g16
8.26E-10	0.132663522	0.141	0.05	1.29E-05	1	Ectoderm	Capg
9.98E-10	0.133746309	0.194	0.095	1.56E-05	1	Ectoderm	Hmgn3
1.02E-09	0.240446064	0.34	0.162	1.60E-05	1	Ectoderm	Msantd3
1.02E-09	0.149517064	0.999	0.998	1.60E-05	1	Ectoderm	Anp32b
1.16E-09	0.195086719	0.356	0.22	1.82E-05	1	Ectoderm	Slc24a5
1.17E-09	0.213996656	0.928	0.85	1.83E-05	1	Ectoderm	Magoh
1.18E-09	0.218404405	0.452	0.316	1.85E-05	1	Ectoderm	Aen
1.21E-09	0.228522567	0.647	0.425	1.90E-05	1	Ectoderm	Marcks
1.35E-09	0.148885471	0.19	0.084	2.12E-05	1	Ectoderm	Scrn2
1.37E-09	0.162839951	0.947	0.917	2.15E-05	1	Ectoderm	Phf5a
1.45E-09	0.176723126	0.205	0.082	2.27E-05	1	Ectoderm	Fam19a5
1.49E-09	0.07415678	0.055	0.003	2.33E-05	1	Ectoderm	Pcsk2
1.49E-09	0.07924415	0.062	0.007	2.34E-05	1	Ectoderm	Jakmip2
1.66E-09	0.165131634	0.485	0.373	2.60E-05	1	Ectoderm	Ptrh2
1.72E-09	0.206921616	0.346	0.212	2.69E-05	1	Ectoderm	Iqgap1
1.98E-09	0.153476964	0.222	0.106	3.10E-05	1	Ectoderm	Prps2
2.22E-09	0.199232784	0.978	0.942	3.47E-05	1	Ectoderm	Pa2g4
2.27E-09	0.246949701	0.624	0.454	3.56E-05	1	Ectoderm	Ruvbl2
2.28E-09	0.236751941	0.234	0.067	3.57E-05	1	Ectoderm	Cthrc1
2.33E-09	0.219700683	0.345	0.192	3.65E-05	1	Ectoderm	Zmynd8
2.33E-09	0.251439966	0.921	0.848	3.65E-05	1	Ectoderm	Eif3e
2.45E-09	0.112125403	0.096	0.016	3.84E-05	1	Ectoderm	Sbk1
2.59E-09	0.431166976	0.826	0.724	4.06E-05	1	Ectoderm	Tceal8
2.79E-09	0.263042474	0.782	0.644	4.37E-05	1	Ectoderm	Eif3d
2.84E-09	0.251787436	0.868	0.781	4.45E-05	1	Ectoderm	Psmc4
2.99E-09	0.160938652	0.549	0.438	4.67E-05	1	Ectoderm	Umps
3.16E-09	0.196116752	0.696	0.596	4.95E-05	1	Ectoderm	Yeats4
3.31E-09	0.112950998	0.081	0.004	5.17E-05	1	Ectoderm	Elavl3
3.39E-09	0.093728991	0.088	0.023	5.31E-05	1	Ectoderm	Bcl11a
3.54E-09	0.147218085	0.749	0.681	5.54E-05	1	Ectoderm	Cdc37
3.58E-09	0.238042802	0.858	0.734	5.60E-05	1	Ectoderm	H2afx
3.68E-09	0.188969202	0.683	0.57	5.75E-05	1	Ectoderm	Ctnnb1
3.75E-09	0.250062133	0.846	0.751	5.87E-05	1	Ectoderm	Dpy30
3.85E-09	0.122163249	0.161	0.074	6.02E-05	1	Ectoderm	Mboat2
3.88E-09	0.200260385	0.284	0.142	6.07E-05	1	Ectoderm	Jam3
4.09E-09	0.231493392	0.53	0.394	6.40E-05	1	Ectoderm	Tma16
4.25E-09	0.117902391	0.249	0.146	6.65E-05	1	Ectoderm	Fgf8
4.31E-09	0.244016776	0.524	0.359	6.75E-05	1	Ectoderm	Nme4
4.72E-09	0.212203655	0.419	0.266	7.39E-05	1	Ectoderm	Upf3b
4.93E-09	0.091677378	0.148	0.08	7.71E-05	1	Ectoderm	Krtcap3
4.99E-09	0.116778871	0.144	0.06	7.81E-05	1	Ectoderm	Itm2a
5.02E-09	0.195067856	0.425	0.271	7.86E-05	1	Ectoderm	Smco4
5.36E-09	0.080844913	0.052	0.003	8.39E-05	1	Ectoderm	Platr10
5.44E-09	0.205158076	0.251	0.107	8.51E-05	1	Ectoderm	Arhgdig
5.69E-09	0.096530258	0.072	0.005	8.91E-05	1	Ectoderm	Kif1a
5.85E-09	0.24382756	0.69	0.546	9.16E-05	1	Ectoderm	Myl12b
6.04E-09	0.107696686	0.108	0.042	9.46E-05	1	Ectoderm	Psors1c2
6.08E-09	0.229075869	0.499	0.34	9.51E-05	1	Ectoderm	Fundc2
6.92E-09	0.241885796	0.457	0.286	0.000108294	1	Ectoderm	Exosc9
7.87E-09	0.194030424	0.361	0.234	0.000123186	1	Ectoderm	Eci1
8.07E-09	0.174512212	0.328	0.204	0.000126334	1	Ectoderm	Utp4
8.14E-09	0.177947125	0.269	0.133	0.000127422	1	Ectoderm	Arl6
8.17E-09	0.198128182	0.484	0.345	0.000127913	1	Ectoderm	Arl3
8.34E-09	0.188307328	0.21	0.079	0.000130577	1	Ectoderm	Eno3
8.50E-09	0.118708364	0.1	0.018	0.000133095	1	Ectoderm	Map7d2
8.78E-09	0.213233795	0.467	0.332	0.000137474	1	Ectoderm	Msh2
9.23E-09	0.152792115	0.3	0.167	0.000144508	1	Ectoderm	Mid1ip1
1.03E-08	0.176208642	0.39	0.277	0.000161602	1	Ectoderm	Kif22
1.04E-08	0.070294322	0.064	0.015	0.000162026	1	Ectoderm	Actr3b
1.10E-08	0.141420022	0.18	0.075	0.000171951	1	Ectoderm	Abhd8
1.13E-08	0.174504045	0.983	0.967	0.000177154	1	Ectoderm	Nudc
1.21E-08	0.159128951	0.284	0.17	0.000189743	1	Ectoderm	Auts2
1.34E-08	0.111074783	0.157	0.077	0.000209131	1	Ectoderm	Vangl2
1.35E-08	0.232027713	0.454	0.295	0.0002113	1	Ectoderm	Fdps
1.37E-08	0.066785486	0.061	0.015	0.000214199	1	Ectoderm	Cacng7
1.49E-08	0.236559244	0.955	0.881	0.000232755	1	Ectoderm	Eif3m
1.52E-08	0.156760204	0.308	0.198	0.000237961	1	Ectoderm	Polr1e
1.54E-08	0.121181931	0.212	0.12	0.000240754	1	Ectoderm	Pmaip1
1.54E-08	0.191695901	0.444	0.307	0.000241493	1	Ectoderm	Rfc3
1.64E-08	0.159593849	0.97	0.949	0.000257042	1	Ectoderm	Psmb6
1.71E-08	0.070394676	0.077	0.027	0.000266978	1	Ectoderm	Mapk8ip1
1.71E-08	0.095595166	0.096	0.03	0.000267411	1	Ectoderm	H2-K1
1.76E-08	0.130828386	0.154	0.058	0.000274704	1	Ectoderm	Msi1
1.92E-08	0.114233859	0.106	0.029	0.000300369	1	Ectoderm	Nav2
1.93E-08	0.169448645	0.562	0.453	0.000301332	1	Ectoderm	Tfdp1
1.94E-08	0.140287323	0.144	0.045	0.000303324	1	Ectoderm	Mtcl1
2.19E-08	0.1949702	0.245	0.116	0.000342877	1	Ectoderm	Pycard
2.31E-08	0.077723257	0.064	0.009	0.000361921	1	Ectoderm	Tmem100
2.41E-08	0.11784328	0.148	0.063	0.000377418	1	Ectoderm	Pick1
2.47E-08	0.217511101	0.401	0.254	0.000386593	1	Ectoderm	Ankrd10
2.59E-08	0.165220443	0.253	0.139	0.000405704	1	Ectoderm	Mgme1
2.76E-08	0.13839683	0.161	0.059	0.000432771	1	Ectoderm	Sesn3
2.80E-08	0.215926949	0.517	0.386	0.000437795	1	Ectoderm	Prpf38a
2.97E-08	0.226197856	0.383	0.226	0.000465125	1	Ectoderm	Lrrc42
3.05E-08	0.116637738	1	1	0.00047762	1	Ectoderm	Rpl18
3.06E-08	0.229557576	0.511	0.365	0.000478824	1	Ectoderm	Mcm2
3.06E-08	0.111601954	0.103	0.029	0.000479567	1	Ectoderm	Rgs17
3.12E-08	0.163436575	0.515	0.402	0.000487878	1	Ectoderm	Polr3k
3.19E-08	0.106196181	1	1	0.00050007	1	Ectoderm	Rps8
3.21E-08	0.149128164	0.159	0.055	0.000502456	1	Ectoderm	Armcx1
3.37E-08	0.098093554	0.123	0.053	0.000526902	1	Ectoderm	Bcam
3.38E-08	0.092833617	1	1	0.000528739	1	Ectoderm	Rps20
3.41E-08	0.21163603	0.871	0.776	0.000533846	1	Ectoderm	Ppp1cc
3.46E-08	0.065709475	1	1	0.000541415	1	Ectoderm	Rpl19
3.50E-08	0.172513062	0.538	0.363	0.00054783	1	Ectoderm	Cd24a
3.77E-08	0.11733617	0.138	0.049	0.000589369	1	Ectoderm	Enho
3.90E-08	0.048509399	0.048	0.014	0.000610712	1	Ectoderm	Slc16a2
4.12E-08	0.168015002	0.402	0.267	0.000644957	1	Ectoderm	Acvr2b
4.19E-08	0.188397907	0.471	0.337	0.00065652	1	Ectoderm	Rcbtb2
4.38E-08	0.153263287	0.285	0.176	0.000685822	1	Ectoderm	Nr6a1
4.67E-08	0.065506758	0.052	0.006	0.00073138	1	Ectoderm	Camkv
4.75E-08	0.176738254	0.302	0.182	0.000743692	1	Ectoderm	Trim24
4.76E-08	0.094047453	0.089	0.024	0.000744797	1	Ectoderm	Prom1
4.91E-08	0.088054394	0.103	0.043	0.000767812	1	Ectoderm	Lrp11
5.12E-08	0.196865872	0.843	0.754	0.000801608	1	Ectoderm	Rbm8a
5.13E-08	0.249806186	0.404	0.238	0.000803078	1	Ectoderm	Zcchc3
5.21E-08	0.098369322	0.099	0.029	0.000815547	1	Ectoderm	Pacsin3
5.38E-08	0.147906891	0.267	0.16	0.000841926	1	Ectoderm	Hspb11
5.65E-08	0.121347193	0.355	0.257	0.000884043	1	Ectoderm	Psmc3ip
5.82E-08	0.145087392	0.302	0.211	0.000910938	1	Ectoderm	Faap20
5.86E-08	0.179166664	0.274	0.147	0.000916679	1	Ectoderm	Flywch1
5.89E-08	0.089447105	1	1	0.000922011	1	Ectoderm	Rps27a
6.43E-08	0.063614724	0.05	0.007	0.001007059	1	Ectoderm	Cend1
6.64E-08	0.18579744	0.217	0.085	0.001039621	1	Ectoderm	Psrc1
6.76E-08	0.152354876	0.228	0.128	0.001058429	1	Ectoderm	Chd6
7.26E-08	0.107407348	0.14	0.062	0.00113567	1	Ectoderm	Shb
7.35E-08	0.091796733	0.08	0.018	0.001150963	1	Ectoderm	Chst1
7.41E-08	0.074269344	0.073	0.02	0.001160086	1	Ectoderm	Pbx4
7.44E-08	0.117452663	0.1	0.017	0.00116506	1	Ectoderm	H2-D1
7.59E-08	0.28238581	0.487	0.332	0.001188198	1	Ectoderm	Zfp428
7.64E-08	0.103214365	0.085	0.013	0.001195047	1	Ectoderm	Slain1
7.64E-08	0.144882553	0.374	0.271	0.001195936	1	Ectoderm	Hmgn5
7.89E-08	0.176490798	0.646	0.544	0.00123464	1	Ectoderm	Hpf1
7.90E-08	0.210861171	0.976	0.949	0.001236368	1	Ectoderm	Snrpb
7.98E-08	0.158242127	0.991	0.977	0.001248666	1	Ectoderm	Cct2
8.00E-08	0.077751586	0.055	0.002	0.001251762	1	Ectoderm	Grp
8.02E-08	0.083320394	1	1	0.001255379	1	Ectoderm	Rps12
8.15E-08	0.077613823	0.059	0.006	0.001275738	1	Ectoderm	Mapk8ip2
8.15E-08	0.067113763	0.056	0.009	0.001275738	1	Ectoderm	Ldb2
8.28E-08	0.202092167	0.82	0.718	0.001296055	1	Ectoderm	Sf3b1
8.78E-08	0.208082132	0.819	0.737	0.001374898	1	Ectoderm	Sf3b2
9.03E-08	0.131478716	0.49	0.407	0.001413328	1	Ectoderm	Nup37
9.17E-08	0.202927588	0.385	0.239	0.001435	1	Ectoderm	Zfp664
9.18E-08	0.180987498	0.491	0.341	0.001436798	1	Ectoderm	Cnn3
9.62E-08	0.173677223	0.668	0.561	0.001506211	1	Ectoderm	Gars
1.04E-07	0.11405716	1	1	0.001625849	1	Ectoderm	Rpl32
1.05E-07	0.14973251	0.248	0.135	0.001640827	1	Ectoderm	Tpm2
1.07E-07	0.045340286	0.054	0.023	0.001680492	1	Ectoderm	Fam49a
1.08E-07	0.139596117	0.335	0.227	0.00168818	1	Ectoderm	Myh10
1.09E-07	0.1861036	0.991	0.966	0.001699043	1	Ectoderm	Cct5
1.10E-07	0.077224626	1	1	0.001719672	1	Ectoderm	Tpt1
1.11E-07	0.091823114	0.07	0.007	0.001731828	1	Ectoderm	Nmnat2
1.16E-07	0.092060425	0.099	0.034	0.001810179	1	Ectoderm	Tox3
1.19E-07	0.179171078	0.403	0.284	0.001862861	1	Ectoderm	Zfp644
1.22E-07	0.061505872	0.059	0.019	0.001914333	1	Ectoderm	Gbx2
1.24E-07	0.088453726	0.077	0.016	0.001934616	1	Ectoderm	Fbxo44
1.33E-07	0.262862985	0.895	0.801	0.002081961	1	Ectoderm	Impdh2
1.33E-07	0.118431255	1	1	0.002088425	1	Ectoderm	Rpl9
1.35E-07	0.171404995	0.69	0.59	0.002110793	1	Ectoderm	Tipin
1.36E-07	0.223804511	0.705	0.585	0.002121263	1	Ectoderm	Tra2b
1.56E-07	0.189440557	0.946	0.904	0.002435552	1	Ectoderm	Eif3f
1.58E-07	0.138871803	0.177	0.08	0.002467507	1	Ectoderm	Cacna1a
1.58E-07	0.19930004	0.546	0.427	0.002471199	1	Ectoderm	Pop4
1.63E-07	0.069674045	0.057	0.011	0.002557111	1	Ectoderm	Cacng8
1.71E-07	0.121023696	0.193	0.102	0.002673763	1	Ectoderm	Stk39
1.81E-07	0.168659894	0.983	0.954	0.00282747	1	Ectoderm	Cct3
1.88E-07	0.161040789	0.173	0.059	0.002940363	1	Ectoderm	Tcp11l1
1.90E-07	0.17559435	0.186	0.062	0.002968265	1	Ectoderm	Zfp219
1.93E-07	0.144904003	0.187	0.087	0.003026264	1	Ectoderm	Aif1l
1.95E-07	0.215834669	0.865	0.789	0.003046029	1	Ectoderm	Ola1
1.97E-07	0.101073193	0.185	0.115	0.003078337	1	Ectoderm	Ppp2r3c
1.97E-07	0.23019313	0.483	0.335	0.003085084	1	Ectoderm	Ung
2.02E-07	0.243093702	0.6	0.491	0.003154734	1	Ectoderm	Fbxo5
2.08E-07	0.130929833	0.211	0.115	0.00326202	1	Ectoderm	Fancl
2.13E-07	0.186100056	0.891	0.831	0.003332832	1	Ectoderm	Sf3b6
2.13E-07	0.148109338	0.375	0.265	0.003333134	1	Ectoderm	Trim59
2.35E-07	0.151214456	0.403	0.297	0.003679238	1	Ectoderm	Rnaseh2a
2.40E-07	0.14691782	0.125	0.022	0.003761237	1	Ectoderm	Gap43
2.47E-07	0.204753705	0.307	0.162	0.003860946	1	Ectoderm	Cdca5
2.52E-07	0.123097305	0.652	0.462	0.003947169	1	Ectoderm	Meg3
2.63E-07	0.055994501	0.039	0.002	0.004119087	1	Ectoderm	Plpp4
2.64E-07	0.173201955	0.853	0.76	0.004130121	1	Ectoderm	Srsf11
2.65E-07	0.243058675	0.635	0.516	0.004147413	1	Ectoderm	Rbpms
2.77E-07	0.134144092	0.236	0.135	0.004334664	1	Ectoderm	Ttc5
2.79E-07	0.170288362	0.98	0.956	0.004360548	1	Ectoderm	Cct8
2.81E-07	0.170862855	0.985	0.97	0.004395162	1	Ectoderm	Park7
3.12E-07	0.054314409	0.049	0.011	0.004883029	1	Ectoderm	Grik5
3.15E-07	0.098516109	0.09	0.021	0.004926826	1	Ectoderm	Col9a3
3.48E-07	0.17910863	0.45	0.331	0.00544151	1	Ectoderm	Nde1
3.48E-07	0.081392603	0.066	0.01	0.00544316	1	Ectoderm	Cntfr
3.67E-07	0.102863114	0.294	0.223	0.005746639	1	Ectoderm	Tdp2
3.71E-07	0.190816859	0.66	0.541	0.005802284	1	Ectoderm	Eef1akmt1
3.90E-07	0.106107968	0.095	0.02	0.006101788	1	Ectoderm	Clip3
3.98E-07	0.139732681	0.321	0.222	0.006226067	1	Ectoderm	Tspo
4.02E-07	0.054399661	0.041	0.003	0.006292816	1	Ectoderm	Fam178b
4.05E-07	0.154013101	0.388	0.28	0.00633155	1	Ectoderm	Ints11
4.29E-07	0.164251284	0.26	0.141	0.006718401	1	Ectoderm	Gid4
4.41E-07	0.158993654	0.992	0.966	0.006907133	1	Ectoderm	Ptges3
4.45E-07	0.143011814	0.915	0.854	0.006966663	1	Ectoderm	Nedd4
4.51E-07	0.048021531	0.039	0.005	0.007055266	1	Ectoderm	Tfap2a
4.69E-07	0.154037692	0.747	0.652	0.007333111	1	Ectoderm	Supt4a
4.71E-07	0.174586562	0.628	0.512	0.007375457	1	Ectoderm	Cops3
4.98E-07	0.15034447	1	0.999	0.007788138	1	Ectoderm	Rpl29
4.99E-07	0.112347538	0.131	0.054	0.007802529	1	Ectoderm	Acrbp
4.99E-07	0.253047501	0.798	0.693	0.007802659	1	Ectoderm	Eif3l
5.00E-07	0.10471832	1	1	0.007821363	1	Ectoderm	Eif5a
5.20E-07	0.066429285	0.051	0.007	0.008132608	1	Ectoderm	Tunar
5.23E-07	0.190780874	0.961	0.917	0.00819116	1	Ectoderm	Ddx39
5.41E-07	0.167508791	0.418	0.305	0.008468594	1	Ectoderm	Eif2b2
5.45E-07	0.057135186	0.043	0.004	0.008535044	1	Ectoderm	Gabra4
5.86E-07	0.180847459	0.555	0.452	0.009168132	1	Ectoderm	Dhfr
5.93E-07	0.148995071	0.306	0.199	0.009280737	1	Ectoderm	Cth
6.29E-07	0.174828266	0.963	0.948	0.009844824	1	Ectoderm	Hnrnpa3
6.43E-07	0.149609872	1	0.997	0.010068759	1	Ectoderm	Atp5g2
6.86E-07	0.055656257	0.042	0.004	0.01074064	1	Ectoderm	Gpr85
7.02E-07	0.206285428	0.985	0.961	0.010986235	1	Ectoderm	Eif3k
7.03E-07	0.076293167	0.067	0.018	0.011000812	1	Ectoderm	Nodal
7.04E-07	0.120450543	0.951	0.878	0.01102632	1	Ectoderm	Hdgf
7.37E-07	0.243154045	0.846	0.777	0.011532973	1	Ectoderm	Hist1h1b
7.46E-07	0.134682605	0.293	0.189	0.011672467	1	Ectoderm	Pbx3
7.54E-07	0.089443064	0.082	0.021	0.011800723	1	Ectoderm	Zbtb8a
7.71E-07	0.129490161	1	1	0.012072337	1	Ectoderm	Rplp1
7.72E-07	0.047828525	0.034	0	0.012085579	1	Ectoderm	Ntrk2
8.16E-07	0.099729885	0.086	0.018	0.012772935	1	Ectoderm	Thbs3
8.23E-07	0.20822489	0.782	0.66	0.012881235	1	Ectoderm	Anp32e
8.74E-07	0.063801605	0.058	0.013	0.013684545	1	Ectoderm	Zfhx2
9.01E-07	0.09025494	0.416	0.323	0.014097235	1	Ectoderm	Psme2
9.15E-07	0.078201242	0.063	0.01	0.014315174	1	Ectoderm	Nrxn2
9.20E-07	0.055272704	0.048	0.009	0.014395659	1	Ectoderm	A830018L16Rik
9.22E-07	0.040691765	0.034	0.008	0.01442564	1	Ectoderm	Wnt3a
9.23E-07	0.087748637	0.071	0.011	0.014439736	1	Ectoderm	Pipox
9.31E-07	0.063498466	0.051	0.007	0.01457796	1	Ectoderm	Armcx6
9.81E-07	0.238778832	0.717	0.592	0.015348215	1	Ectoderm	Luc7l3
1.02E-06	0.093587807	0.166	0.105	0.016007226	1	Ectoderm	Wdr76
1.04E-06	0.090273282	0.33	0.254	0.016279458	1	Ectoderm	Pla2g12a
1.05E-06	0.119750553	0.235	0.151	0.016384874	1	Ectoderm	Pola1
1.06E-06	0.084068964	0.094	0.036	0.016653504	1	Ectoderm	Nectin1
1.12E-06	0.191651548	0.668	0.563	0.017594166	1	Ectoderm	Actl6a
1.15E-06	0.138795645	0.562	0.477	0.018041012	1	Ectoderm	Chchd7
1.15E-06	0.067801789	0.049	0.002	0.018060895	1	Ectoderm	Pla2g10
1.18E-06	0.057987843	0.043	0.003	0.018399206	1	Ectoderm	Apba2
1.18E-06	0.055994501	0.041	0.002	0.018423308	1	Ectoderm	Gm32585
1.20E-06	0.188739274	0.36	0.228	0.018833226	1	Ectoderm	Tmem238
1.22E-06	0.047062438	0.039	0.006	0.019133244	1	Ectoderm	Phox2a
1.27E-06	0.128792889	0.165	0.074	0.019897057	1	Ectoderm	Zic3
1.31E-06	0.15307416	0.289	0.186	0.020483261	1	Ectoderm	Ccdc43
1.32E-06	0.045902516	0.034	0.002	0.020704685	1	Ectoderm	Fam131b
1.34E-06	0.141552259	0.24	0.138	0.020990384	1	Ectoderm	5430416N02Rik
1.35E-06	0.219315408	0.274	0.117	0.021121228	1	Ectoderm	Tmem237
1.36E-06	0.154789831	0.315	0.201	0.021351242	1	Ectoderm	Snhg12
1.37E-06	0.093083797	0.089	0.024	0.021468799	1	Ectoderm	Jakmip1
1.46E-06	0.091211376	1	1	0.022912714	1	Ectoderm	Rps7
1.50E-06	0.183554866	0.411	0.275	0.023506064	1	Ectoderm	Pinx1
1.55E-06	0.065564682	0.06	0.013	0.024229474	1	Ectoderm	Atp6v0e2
1.55E-06	0.05660513	0.052	0.012	0.024263124	1	Ectoderm	Tagln3
1.59E-06	0.097782512	0.127	0.06	0.024834306	1	Ectoderm	Sox12
1.77E-06	0.071225456	0.096	0.048	0.027628025	1	Ectoderm	Rgma
1.78E-06	0.151271956	0.241	0.134	0.027873372	1	Ectoderm	Pold1
1.79E-06	0.171735351	0.158	0.085	0.028054364	1	Ectoderm	Dqx1
1.86E-06	0.147438831	0.76	0.687	0.029058762	1	Ectoderm	Mlf2
1.91E-06	0.218368019	0.859	0.773	0.029854387	1	Ectoderm	Cbx3
1.94E-06	0.071825212	0.078	0.027	0.030287634	1	Ectoderm	Wdr86
1.94E-06	0.106573645	0.153	0.076	0.030441876	1	Ectoderm	Sall3
1.94E-06	0.156050404	0.609	0.497	0.030442939	1	Ectoderm	Rad23b
2.03E-06	0.121205993	0.422	0.327	0.031736361	1	Ectoderm	Pnisr
2.05E-06	0.170690195	0.997	0.987	0.032022349	1	Ectoderm	Slc25a3
2.07E-06	0.159022936	0.233	0.12	0.032417954	1	Ectoderm	Ttc32
2.08E-06	0.200201937	0.796	0.678	0.032575133	1	Ectoderm	Eif4h
2.20E-06	0.173933307	0.261	0.142	0.034377363	1	Ectoderm	Impa2
2.37E-06	0.071721146	0.081	0.034	0.03714593	1	Ectoderm	B230217C12Rik
2.38E-06	0.053720763	0.055	0.017	0.037296776	1	Ectoderm	Glt1d1
2.39E-06	0.142269091	0.212	0.107	0.037338104	1	Ectoderm	Cadm1
2.41E-06	0.055871866	0.05	0.012	0.037657573	1	Ectoderm	Ebf1
2.44E-06	0.117941509	0.407	0.327	0.038207172	1	Ectoderm	Lsg1
2.45E-06	0.035324526	0.041	0.016	0.038323268	1	Ectoderm	Gpt2
2.53E-06	0.123056879	0.323	0.211	0.039627541	1	Ectoderm	Ift27
2.59E-06	0.086459962	0.103	0.041	0.040583682	1	Ectoderm	Sult4a1
2.61E-06	0.143104092	0.388	0.287	0.040869755	1	Ectoderm	Fam98b
2.69E-06	0.186657551	0.396	0.26	0.042130831	1	Ectoderm	Spop
2.70E-06	0.047176969	0.037	0.004	0.042230447	1	Ectoderm	Gm14964
2.70E-06	0.044621265	0.037	0.005	0.042230447	1	Ectoderm	Skida1
2.72E-06	0.066191446	0.078	0.032	0.042584614	1	Ectoderm	Peli2
2.80E-06	0.131445886	0.158	0.068	0.043870556	1	Ectoderm	Flywch2
2.88E-06	0.132271668	0.422	0.316	0.045102187	1	Ectoderm	Brd3
3.03E-06	0.121173607	0.322	0.232	0.047478428	1	Ectoderm	Zmynd19
3.05E-06	0.150440257	0.352	0.246	0.047688421	1	Ectoderm	Fam53a
3.10E-06	0.157694148	0.395	0.283	0.048598274	1	Ectoderm	Strbp
3.29E-06	0.101816789	1	1	0.051422643	1	Ectoderm	Rps17
3.30E-06	0.042070079	0.037	0.007	0.051620198	1	Ectoderm	Gm26641
3.44E-06	0.054399661	0.041	0.003	0.053890069	1	Ectoderm	Gm16233
3.54E-06	0.077749458	0.073	0.017	0.055388618	1	Ectoderm	Ccdc92
3.61E-06	0.10998571	0.177	0.102	0.056466581	1	Ectoderm	Fam169a
3.72E-06	0.226444745	0.604	0.476	0.058170081	1	Ectoderm	Psmc1
3.72E-06	0.082512919	0.291	0.234	0.058218814	1	Ectoderm	Arid4b
3.81E-06	0.129611796	0.184	0.09	0.059617061	1	Ectoderm	Armcx2
3.88E-06	0.033367455	0.025	0.001	0.060745674	1	Ectoderm	Doc2a
3.90E-06	0.060837151	0.052	0.009	0.06105223	1	Ectoderm	Rspo1
3.91E-06	0.191206587	0.709	0.601	0.061214939	1	Ectoderm	Rnps1
3.98E-06	0.102056457	0.995	0.875	0.062228083	1	Ectoderm	Bex1
3.98E-06	0.095639012	1	1	0.062349254	1	Ectoderm	Rpl12
4.00E-06	0.186974316	0.794	0.73	0.062682922	1	Ectoderm	Snrpc
4.04E-06	0.192713177	0.796	0.708	0.06315812	1	Ectoderm	Mrpl34
4.15E-06	0.068386168	0.055	0.008	0.064925019	1	Ectoderm	Enpp3
4.17E-06	0.090958193	0.103	0.042	0.065287677	1	Ectoderm	Sdc2
4.18E-06	0.110050767	0.259	0.172	0.065479182	1	Ectoderm	Lrwd1
4.22E-06	0.056777255	0.054	0.015	0.066071097	1	Ectoderm	Rhd
4.23E-06	0.0723457	0.067	0.015	0.06624813	1	Ectoderm	Prelid3a
4.35E-06	0.054141481	0.086	0.047	0.068017875	1	Ectoderm	Rilpl1
4.36E-06	0.080697947	0.089	0.032	0.068307269	1	Ectoderm	Ooep
4.38E-06	0.072658417	0.074	0.026	0.068577328	1	Ectoderm	Creld1
4.40E-06	0.067677283	0.055	0.012	0.068891836	1	Ectoderm	Wnt8a
4.43E-06	0.112301023	0.11	0.032	0.069358964	1	Ectoderm	Pnma2
4.54E-06	0.105358061	0.118	0.046	0.071083601	1	Ectoderm	Fuom
4.58E-06	0.051320691	0.037	0.003	0.071624308	1	Ectoderm	Gm12688
4.58E-06	0.041640489	0.034	0.005	0.071624308	1	Ectoderm	Rundc3a
4.59E-06	0.055994501	0.041	0.002	0.071811733	1	Ectoderm	Ugt8a
4.59E-06	0.040179248	0.042	0.014	0.071811733	1	Ectoderm	Raver2
4.60E-06	0.078922843	0.077	0.022	0.072049153	1	Ectoderm	Npdc1
4.71E-06	0.150564021	0.353	0.238	0.073703443	1	Ectoderm	Phip
4.85E-06	0.084411885	0.567	0.473	0.07585071	1	Ectoderm	Eid1
4.90E-06	0.067303132	0.143	0.097	0.076720053	1	Ectoderm	Wdr74
5.11E-06	0.092820653	0.098	0.039	0.079932331	1	Ectoderm	Usp28
5.15E-06	0.198566275	0.668	0.53	0.080575791	1	Ectoderm	Asf1a
5.19E-06	0.177185445	0.8	0.702	0.081261741	1	Ectoderm	Clns1a
5.30E-06	0.18843847	0.956	0.919	0.08291033	1	Ectoderm	Ube2i
5.53E-06	0.115111053	0.372	0.298	0.086566045	1	Ectoderm	Meaf6
5.55E-06	0.140175763	0.296	0.197	0.086800292	1	Ectoderm	G2e3
5.76E-06	0.10607305	0.997	0.989	0.090103269	1	Ectoderm	Snrpd1
5.78E-06	0.092965084	0.829	0.782	0.090486848	1	Ectoderm	Lsm12
5.85E-06	0.120711114	0.203	0.112	0.091520666	1	Ectoderm	Tom1l1
6.13E-06	0.129527564	0.169	0.073	0.095877962	1	Ectoderm	Hip1
6.23E-06	0.172239727	0.443	0.335	0.097579707	1	Ectoderm	Rad51
6.34E-06	0.08029246	0.105	0.049	0.099275684	1	Ectoderm	Msrb2
6.36E-06	0.084937096	0.097	0.034	0.099606281	1	Ectoderm	Tmem54
6.39E-06	0.167758238	0.311	0.184	0.100024476	1	Ectoderm	Aes
6.43E-06	0.089222081	0.074	0.012	0.100587533	1	Ectoderm	Usp44
6.50E-06	0.057623956	0.078	0.037	0.101745087	1	Ectoderm	Gpr19
6.77E-06	0.059350741	0.045	0.004	0.105939234	1	Ectoderm	Adgrv1
6.90E-06	0.135130933	0.45	0.35	0.108068827	1	Ectoderm	Ctbp1
6.91E-06	0.068100175	0.059	0.011	0.108113477	1	Ectoderm	Ttyh1
7.05E-06	0.228011336	0.56	0.424	0.110307035	1	Ectoderm	Thop1
7.30E-06	0.114984073	0.234	0.148	0.11425619	1	Ectoderm	Cby1
7.32E-06	0.099097109	0.136	0.069	0.114602605	1	Ectoderm	Gstt2
7.33E-06	0.198729303	0.448	0.309	0.114747396	1	Ectoderm	Ing1
7.35E-06	0.065080371	0.088	0.041	0.11510919	1	Ectoderm	Zfp566
7.79E-06	0.126270348	0.995	0.991	0.121987728	1	Ectoderm	Selenoh
8.16E-06	0.07039954	0.096	0.044	0.127709812	1	Ectoderm	Ahi1
8.20E-06	0.111669486	0.275	0.194	0.128388662	1	Ectoderm	Tmed4
8.59E-06	0.067043284	0.064	0.017	0.13447299	1	Ectoderm	Fam69b
8.63E-06	0.171592191	0.789	0.662	0.135068751	1	Ectoderm	Ptov1
8.74E-06	0.211629741	0.625	0.484	0.136726709	1	Ectoderm	Thyn1
8.74E-06	0.185473832	0.771	0.66	0.136806256	1	Ectoderm	Spc24
8.94E-06	0.097546721	0.266	0.182	0.139862088	1	Ectoderm	Adgrl2
9.11E-06	0.173752227	0.604	0.504	0.142562506	1	Ectoderm	Ppan
9.23E-06	0.044081992	0.11	0.076	0.14443986	1	Ectoderm	Trmt5
9.41E-06	0.143155274	0.608	0.517	0.147230691	1	Ectoderm	Taf7
9.53E-06	0.075712484	0.07	0.016	0.14923193	1	Ectoderm	Myb
9.60E-06	0.061691475	0.059	0.015	0.150248329	1	Ectoderm	Elovl4
9.71E-06	0.159578005	0.579	0.48	0.151964179	1	Ectoderm	Rfc1
9.75E-06	0.128447558	0.197	0.1	0.152534783	1	Ectoderm	Sapcd2
9.83E-06	0.161664179	0.689	0.556	0.153788639	1	Ectoderm	Smarce1
1.01E-05	0.042491887	0.035	0.005	0.157554539	1	Ectoderm	Celsr2
1.01E-05	0.036717198	0.029	0.004	0.157554539	1	Ectoderm	Rgl3
1.03E-05	0.147247281	0.999	0.998	0.161817457	1	Ectoderm	Eef1g
1.05E-05	0.039731067	0.035	0.007	0.164915774	1	Ectoderm	Cpt1c
1.06E-05	0.053520347	0.049	0.017	0.165905895	1	Ectoderm	Cdx1
1.07E-05	0.165753612	0.423	0.331	0.167276239	1	Ectoderm	Dcps
1.08E-05	0.059804219	0.253	0.206	0.169261377	1	Ectoderm	Chek1
1.09E-05	0.131574919	0.24	0.149	0.171221894	1	Ectoderm	Jarid2
1.13E-05	0.143999318	0.356	0.257	0.176557329	1	Ectoderm	Mnd1
1.14E-05	0.027327907	0.02	0.001	0.178374773	1	Ectoderm	Miat
1.15E-05	0.080065894	0.123	0.067	0.179481378	1	Ectoderm	Abtb1
1.17E-05	0.1382575	0.339	0.238	0.182583289	1	Ectoderm	Sephs1
1.20E-05	0.096909371	0.312	0.237	0.188199636	1	Ectoderm	Ptms
1.21E-05	0.049519654	0.075	0.041	0.189741711	1	Ectoderm	Tedc1
1.22E-05	0.121691998	0.435	0.342	0.190537351	1	Ectoderm	Ier2
1.25E-05	0.163429821	0.674	0.554	0.195650377	1	Ectoderm	Ube2e3
1.25E-05	0.123257265	0.772	0.692	0.195655261	1	Ectoderm	Srsf6
1.26E-05	0.134570434	0.959	0.932	0.19684713	1	Ectoderm	Pdap1
1.26E-05	0.127872631	0.965	0.94	0.197535953	1	Ectoderm	Psmb3
1.28E-05	0.128617791	0.566	0.477	0.20073877	1	Ectoderm	Hdac2
1.30E-05	0.172457603	0.348	0.241	0.203649883	1	Ectoderm	Nampt
1.31E-05	0.106011103	0.197	0.115	0.20474478	1	Ectoderm	Sdc1
1.32E-05	0.056082523	0.043	0.004	0.206736279	1	Ectoderm	Nfasc
1.32E-05	0.052361273	0.042	0.006	0.207277214	1	Ectoderm	Pianp
1.33E-05	0.115800206	0.172	0.093	0.207664276	1	Ectoderm	1500011B03Rik
1.33E-05	0.115720832	0.385	0.263	0.208391797	1	Ectoderm	Oxct1
1.35E-05	0.142226689	0.476	0.376	0.211243939	1	Ectoderm	Cuedc2
1.36E-05	0.151330398	0.897	0.828	0.212758564	1	Ectoderm	Ppid
1.36E-05	0.14184902	0.83	0.756	0.213614303	1	Ectoderm	Nono
1.40E-05	0.120162132	0.229	0.144	0.218808207	1	Ectoderm	Aaas
1.41E-05	0.180836888	0.952	0.869	0.22119016	1	Ectoderm	Gnas
1.44E-05	0.174529421	0.72	0.646	0.225642237	1	Ectoderm	Ube2k
1.45E-05	0.175522428	0.841	0.778	0.226544496	1	Ectoderm	Hnrnpc
1.45E-05	0.161826153	0.529	0.428	0.227427671	1	Ectoderm	Bola1
1.48E-05	0.070411016	0.185	0.128	0.231370773	1	Ectoderm	Tmem138
1.49E-05	0.040029028	0.057	0.029	0.233032693	1	Ectoderm	Sgsm1
1.49E-05	0.123132629	0.586	0.498	0.233724001	1	Ectoderm	5-Mar
1.51E-05	0.031579412	0.087	0.063	0.237093319	1	Ectoderm	Kmt5c
1.52E-05	0.076441225	0.088	0.036	0.238113083	1	Ectoderm	B3gnt7
1.58E-05	0.125768081	0.979	0.97	0.247782177	1	Ectoderm	Cdk4
1.60E-05	0.153297284	0.812	0.733	0.250356832	1	Ectoderm	Psmd8
1.62E-05	0.177095859	0.886	0.837	0.253096583	1	Ectoderm	Bax
1.63E-05	0.065705984	0.078	0.031	0.255622759	1	Ectoderm	Soga3
1.72E-05	0.049895525	0.064	0.028	0.268707612	1	Ectoderm	Klhl23
1.72E-05	0.208953165	0.66	0.533	0.268731308	1	Ectoderm	Knop1
1.72E-05	0.036000279	0.033	0.007	0.269383379	1	Ectoderm	Fam131c
1.75E-05	0.058749756	0.049	0.009	0.273962738	1	Ectoderm	Rnf165
1.75E-05	0.163144774	0.92	0.876	0.274523923	1	Ectoderm	Adh5
1.78E-05	0.12389055	0.62	0.478	0.278077288	1	Ectoderm	Fscn1
1.78E-05	0.156398638	0.972	0.944	0.279179381	1	Ectoderm	Eif3i
1.80E-05	0.057005713	1	1	0.281522199	1	Ectoderm	Rpl27a
1.80E-05	0.093254703	0.184	0.114	0.281926824	1	Ectoderm	Mthfd2l
1.81E-05	0.070721366	0.991	0.988	0.283045329	1	Ectoderm	Snrpe
1.83E-05	0.164693906	0.914	0.862	0.286763578	1	Ectoderm	Ybx3
1.86E-05	0.046948504	0.042	0.009	0.290582743	1	Ectoderm	Steap3
1.87E-05	0.107545728	0.187	0.115	0.292597731	1	Ectoderm	Slc29a1
1.87E-05	0.055314817	0.054	0.014	0.292697523	1	Ectoderm	Nfib
1.89E-05	0.090042255	0.269	0.21	0.295354939	1	Ectoderm	Isg20l2
1.89E-05	0.16011581	0.444	0.333	0.295596683	1	Ectoderm	Wdr46
1.90E-05	0.170063961	0.255	0.141	0.298035829	1	Ectoderm	Armc10
1.90E-05	0.032999077	0.039	0.016	0.298159871	1	Ectoderm	C330021F23Rik
1.94E-05	0.082180368	0.074	0.015	0.304225397	1	Ectoderm	Susd4
2.01E-05	0.123838574	0.196	0.104	0.314088653	1	Ectoderm	3110009E18Rik
2.03E-05	0.071378423	0.086	0.038	0.317992226	1	Ectoderm	Prr7
2.10E-05	0.072694342	0.165	0.11	0.329097945	1	Ectoderm	Asap2
2.18E-05	0.074675488	0.086	0.033	0.341660262	1	Ectoderm	Syne2
2.24E-05	0.090246844	0.652	0.599	0.351014257	1	Ectoderm	Pbdc1
2.24E-05	0.159875845	0.286	0.167	0.351374645	1	Ectoderm	Usf1
2.25E-05	0.056508914	0.043	0.003	0.351834493	1	Ectoderm	Rims4
2.28E-05	0.170447328	0.735	0.649	0.35609768	1	Ectoderm	Eif4a3
2.30E-05	0.135918715	0.283	0.179	0.359910712	1	Ectoderm	Samhd1
2.30E-05	0.100205441	0.23	0.15	0.360525609	1	Ectoderm	Hook1
2.37E-05	0.129733168	0.201	0.108	0.37072645	1	Ectoderm	Bid
2.38E-05	0.05762637	0.093	0.052	0.373192726	1	Ectoderm	Gpc1
2.39E-05	0.135327188	0.932	0.888	0.373796511	1	Ectoderm	Ppp1ca
2.40E-05	0.197660038	0.703	0.577	0.376338737	1	Ectoderm	Naa10
2.42E-05	0.137610388	0.729	0.641	0.378360524	1	Ectoderm	Ilf2
2.42E-05	0.122713801	0.233	0.147	0.378652332	1	Ectoderm	Kat8
2.47E-05	0.153892833	0.472	0.37	0.385851763	1	Ectoderm	Prpf31
2.55E-05	0.180485424	0.685	0.586	0.399565288	1	Ectoderm	Nop56
2.56E-05	0.049485653	0.129	0.054	0.400037795	1	Ectoderm	Calca
2.57E-05	0.173665584	0.681	0.578	0.402000878	1	Ectoderm	Exosc3
2.60E-05	0.175429835	0.348	0.229	0.407619448	1	Ectoderm	Rpa1
2.61E-05	0.141831988	0.753	0.661	0.408039992	1	Ectoderm	Tbcb
2.65E-05	0.143897718	0.589	0.474	0.414651652	1	Ectoderm	Rsrp1
2.66E-05	0.043239196	0.037	0.007	0.416171296	1	Ectoderm	Igsf9b
2.70E-05	0.075243793	0.141	0.085	0.422224599	1	Ectoderm	Traf3ip1
2.71E-05	0.226479797	0.45	0.296	0.423641251	1	Ectoderm	Fam92a
2.84E-05	0.185776008	0.537	0.411	0.443887647	1	Ectoderm	Seh1l
2.93E-05	0.130737328	0.425	0.331	0.458971186	1	Ectoderm	Pnp
2.94E-05	0.037686552	0.03	0.004	0.460611573	1	Ectoderm	Spock2
2.94E-05	0.035300802	0.025	0.001	0.460611573	1	Ectoderm	C1ql3
2.99E-05	0.126529987	0.314	0.219	0.467502378	1	Ectoderm	2810474O19Rik
3.01E-05	0.100221059	0.147	0.079	0.470948757	1	Ectoderm	Foxp1
3.03E-05	0.044514601	0.037	0.006	0.474081302	1	Ectoderm	3-Sep
3.05E-05	0.047904999	0.041	0.007	0.477032186	1	Ectoderm	Ramp3
3.06E-05	0.057001194	0.054	0.014	0.479728664	1	Ectoderm	Gdap1l1
3.07E-05	0.043509767	0.151	0.093	0.479758087	1	Ectoderm	Ifitm3
3.08E-05	0.06486533	0.081	0.037	0.481677052	1	Ectoderm	Tsacc
3.22E-05	0.105148485	0.096	0.023	0.503405853	1	Ectoderm	Slc35f2
3.24E-05	0.182715972	0.689	0.602	0.507640963	1	Ectoderm	Slbp
3.25E-05	0.043093682	0.112	0.079	0.508886448	1	Ectoderm	Fkbp5
3.27E-05	0.165083935	0.666	0.575	0.512115464	1	Ectoderm	Lsm7
3.31E-05	0.079754176	0.323	0.231	0.518566507	1	Ectoderm	Socs2
3.32E-05	0.076448609	0.132	0.075	0.519809905	1	Ectoderm	Pea15a
3.36E-05	0.096911797	0.165	0.09	0.526205153	1	Ectoderm	Sqle
3.37E-05	0.199481492	0.453	0.315	0.527874307	1	Ectoderm	Ythdf2
3.38E-05	0.079289914	0.171	0.112	0.528896237	1	Ectoderm	Tdp1
3.39E-05	0.104050932	0.22	0.139	0.530089304	1	Ectoderm	Elp2
3.58E-05	0.111777856	0.414	0.316	0.560928036	1	Ectoderm	Ckb
3.60E-05	0.125350596	0.281	0.193	0.563483349	1	Ectoderm	Xrcc6
3.64E-05	0.14364994	0.428	0.332	0.569880223	1	Ectoderm	Nelfe
3.70E-05	0.137128287	0.625	0.563	0.579370934	1	Ectoderm	Dazap1
3.76E-05	0.196758804	0.835	0.773	0.589263735	1	Ectoderm	Emg1
3.77E-05	0.140666326	0.186	0.087	0.589709874	1	Ectoderm	Pfn2
3.80E-05	0.133697789	0.444	0.345	0.594344627	1	Ectoderm	Prmt5
3.81E-05	0.157773007	0.689	0.574	0.596350558	1	Ectoderm	Srsf1
3.81E-05	0.050454681	0.041	0.006	0.596847061	1	Ectoderm	Lgi2
3.82E-05	0.090323768	1	1	0.597435073	1	Ectoderm	Rpsa
3.84E-05	0.115498452	0.21	0.129	0.601577596	1	Ectoderm	Plekha5
3.87E-05	0.070821309	0.078	0.03	0.606124567	1	Ectoderm	Chd9
3.89E-05	0.141365978	0.262	0.169	0.608634111	1	Ectoderm	Haus8
3.91E-05	0.141686613	0.351	0.252	0.611358124	1	Ectoderm	Pnrc2
3.93E-05	0.099921294	0.996	0.99	0.615232749	1	Ectoderm	Ppp1r14b
3.99E-05	0.052061954	0.081	0.042	0.625017572	1	Ectoderm	Armcx4
4.01E-05	0.164334986	0.726	0.634	0.628314345	1	Ectoderm	Ndufs2
4.13E-05	0.162409464	0.88	0.828	0.645816295	1	Ectoderm	Erh
4.17E-05	0.091190744	0.245	0.179	0.652222975	1	Ectoderm	Suv39h2
4.17E-05	0.056775618	0.324	0.279	0.652882234	1	Ectoderm	Ccz1
4.22E-05	0.120836404	0.35	0.269	0.66121439	1	Ectoderm	Hist1h3e
4.25E-05	0.06417938	0.089	0.039	0.664720891	1	Ectoderm	Nptx2
4.29E-05	0.114372373	0.238	0.152	0.672094946	1	Ectoderm	Pimreg
4.31E-05	0.154392305	0.306	0.168	0.674715922	1	Ectoderm	Rasl11a
4.42E-05	0.051517242	0.097	0.06	0.691104823	1	Ectoderm	Tfb1m
4.60E-05	0.140699077	0.373	0.281	0.720067485	1	Ectoderm	Isy1
4.64E-05	0.132808212	0.903	0.858	0.726352094	1	Ectoderm	Tomm40
4.78E-05	0.09200456	0.296	0.225	0.747749852	1	Ectoderm	Ube2d1
4.81E-05	0.064257398	0.061	0.016	0.752442964	1	Ectoderm	Rims2
4.85E-05	0.051290527	0.04	0.007	0.759289662	1	Ectoderm	Olig1
4.87E-05	0.047379621	0.039	0.007	0.762852031	1	Ectoderm	Slitrk5
4.89E-05	0.082418753	1	1	0.765105206	1	Ectoderm	Rps11
4.89E-05	0.115728811	0.226	0.146	0.765582774	1	Ectoderm	Hes6
5.03E-05	0.038204124	0.027	0.001	0.786610676	1	Ectoderm	Stum
5.03E-05	0.117363656	0.257	0.169	0.786971334	1	Ectoderm	Ptprf
5.03E-05	0.020273999	0.024	0.009	0.787691789	1	Ectoderm	Angptl6
5.05E-05	0.181901639	0.477	0.355	0.789885161	1	Ectoderm	Pold3
5.10E-05	0.185374496	0.707	0.595	0.798770473	1	Ectoderm	Smarcc1
5.17E-05	0.127607116	0.27	0.179	0.80940829	1	Ectoderm	Mbtd1
5.20E-05	0.105809601	0.189	0.112	0.814408297	1	Ectoderm	Tcf7l1
5.26E-05	0.106499529	0.158	0.084	0.823717404	1	Ectoderm	Slc1a5
5.39E-05	0.043031643	0.042	0.012	0.843060892	1	Ectoderm	Kcnc3
5.42E-05	0.070735234	0.089	0.041	0.848857004	1	Ectoderm	Tmem131l
5.49E-05	0.163615892	0.262	0.155	0.858586001	1	Ectoderm	Pdgfa
5.53E-05	0.053099797	0.052	0.017	0.865892919	1	Ectoderm	Rab38
5.75E-05	0.035523351	0.025	0.002	0.90040696	1	Ectoderm	Ttbk1
5.87E-05	0.085891349	0.414	0.339	0.918301468	1	Ectoderm	Rcn2
5.99E-05	0.1386019	0.365	0.266	0.936816052	1	Ectoderm	Mfsd10
6.07E-05	0.04792915	0.115	0.081	0.95067002	1	Ectoderm	Wrap73
6.09E-05	0.066350858	0.077	0.028	0.953500254	1	Ectoderm	Bbc3
6.13E-05	0.129900038	0.381	0.263	0.959262621	1	Ectoderm	Pbx1
6.14E-05	0.125108061	0.213	0.129	0.961169596	1	Ectoderm	Acly
6.18E-05	0.044167568	0.179	0.145	0.967313428	1	Ectoderm	Kdm2b
6.23E-05	0.088709104	0.182	0.124	0.975606524	1	Ectoderm	Tle4
6.25E-05	0.10283224	0.472	0.403	0.978043195	1	Ectoderm	Mplkip
6.29E-05	0.180082804	0.46	0.344	0.984778901	1	Ectoderm	Osgep
6.31E-05	0.129937882	0.854	0.802	0.988122502	1	Ectoderm	Psma6
6.69E-05	0.109024808	0.191	0.112	1	1	Ectoderm	Tex9
6.74E-05	0.130996385	0.339	0.248	1	1	Ectoderm	Cnot11
6.74E-05	0.073844188	0.124	0.071	1	1	Ectoderm	Tfe3
6.90E-05	0.09504662	0.333	0.273	1	1	Ectoderm	Ntan1
7.02E-05	0.094310789	0.151	0.085	1	1	Ectoderm	Enkd1
7.03E-05	0.145589663	0.292	0.188	1	1	Ectoderm	Xrcc1
7.13E-05	0.06896272	0.074	0.026	1	1	Ectoderm	Mapk13
7.32E-05	0.061853326	0.064	0.023	1	1	Ectoderm	Ociad2
7.32E-05	0.07184482	0.089	0.037	1	1	Ectoderm	Etv1
7.37E-05	0.106562357	0.136	0.06	1	1	Ectoderm	Chn1
7.40E-05	0.129607953	0.557	0.452	1	1	Ectoderm	Sall4
7.47E-05	0.163900822	0.864	0.801	1	1	Ectoderm	Pcbp2
7.51E-05	0.097085314	0.193	0.13	1	1	Ectoderm	Zfp1
7.53E-05	0.070275237	0.118	0.067	1	1	Ectoderm	Irx5
7.54E-05	0.105349861	0.251	0.166	1	1	Ectoderm	Irak1bp1
7.58E-05	0.150520399	0.956	0.914	1	1	Ectoderm	Ssb
7.60E-05	0.118588969	0.225	0.14	1	1	Ectoderm	Gins1
7.62E-05	0.116452781	0.996	0.99	1	1	Ectoderm	Nap1l1
7.64E-05	0.171875244	0.518	0.409	1	1	Ectoderm	Rraga
7.76E-05	0.116472768	0.326	0.245	1	1	Ectoderm	Fam192a
8.20E-05	0.16443937	0.871	0.798	1	1	Ectoderm	Sae1
8.21E-05	0.082007087	0.095	0.037	1	1	Ectoderm	9130008F23Rik
8.29E-05	0.100328994	0.208	0.133	1	1	Ectoderm	Arxes1
8.33E-05	0.110240663	0.244	0.16	1	1	Ectoderm	Bcl2l12
8.54E-05	0.123354938	0.334	0.244	1	1	Ectoderm	Cenpk
8.58E-05	0.056461984	0.114	0.072	1	1	Ectoderm	Ammecr1
8.70E-05	0.069747953	0.095	0.043	1	1	Ectoderm	Ggh
8.79E-05	0.186150737	0.493	0.363	1	1	Ectoderm	Cpsf6
8.91E-05	0.126269513	0.283	0.192	1	1	Ectoderm	Ahcy
9.09E-05	0.074436035	0.093	0.038	1	1	Ectoderm	Phf21a
9.13E-05	0.192347413	0.568	0.459	1	1	Ectoderm	Tra2a
9.14E-05	0.12648321	0.419	0.315	1	1	Ectoderm	Slc38a2
9.17E-05	0.13934292	0.393	0.298	1	1	Ectoderm	Hax1
9.45E-05	0.14519863	0.146	0.042	1	1	Ectoderm	Mfap2
9.47E-05	0.053725253	0.099	0.059	1	1	Ectoderm	Zdhhc2
9.65E-05	0.121985557	0.981	0.971	1	1	Ectoderm	Rtraf
9.66E-05	0.184163817	0.672	0.579	1	1	Ectoderm	Ppil1
9.81E-05	0.113661861	0.266	0.184	1	1	Ectoderm	Hspbap1
9.88E-05	0.029267568	0.02	0.001	1	1	Ectoderm	Myt1l
0.00010008	0.124347457	0.532	0.442	1	1	Ectoderm	Mcm4
0.000105802	0.133995945	0.195	0.097	1	1	Ectoderm	Tfap4
0.000107354	0.202844972	0.604	0.474	1	1	Ectoderm	Carnmt1
0.000109485	0.122786365	0.423	0.309	1	1	Ectoderm	Tspan6
0.000109532	0.033959105	0.03	0.007	1	1	Ectoderm	Mapk4
0.000110238	0.090911233	0.138	0.074	1	1	Ectoderm	Fat1
0.000110968	0.143283196	0.292	0.184	1	1	Ectoderm	Btbd2
0.000111205	0.177722037	0.468	0.345	1	1	Ectoderm	Rnmt
0.000112051	0.090535531	0.244	0.184	1	1	Ectoderm	Gkap1
0.000112341	0.074955986	0.147	0.093	1	1	Ectoderm	Wiz
0.000114581	0.072049905	0.066	0.019	1	1	Ectoderm	Nsg1
0.000116095	0.048626691	0.046	0.012	1	1	Ectoderm	Gnb5
0.000118658	0.055158282	0.059	0.018	1	1	Ectoderm	Sh3gl3
0.000123382	0.128023474	0.262	0.166	1	1	Ectoderm	Unc119
0.000123482	0.073358224	0.188	0.133	1	1	Ectoderm	Cachd1
0.000125648	0.080469517	0.255	0.2	1	1	Ectoderm	Siah1b
0.000127323	0.189915532	0.769	0.684	1	1	Ectoderm	Pfdn6
0.000128609	0.033577163	0.034	0.01	1	1	Ectoderm	Cacng4
0.000133888	0.209046786	0.586	0.479	1	1	Ectoderm	Hist1h1a
0.000135956	0.029125086	0.032	0.013	1	1	Ectoderm	Mbp
0.000136741	0.132533998	0.321	0.221	1	1	Ectoderm	Pold2
0.000139635	0.146457208	0.463	0.361	1	1	Ectoderm	Ddx56
0.000139715	0.085711742	1	1	1	1	Ectoderm	Eef1b2
0.000140507	0.054148025	0.064	0.027	1	1	Ectoderm	Syt14
0.000145299	0.06808007	0.19	0.14	1	1	Ectoderm	Nubpl
0.000146885	0.057625172	0.085	0.044	1	1	Ectoderm	Btbd6
0.000147081	0.032738288	0.025	0.003	1	1	Ectoderm	Srgap3
0.000147285	0.036923057	0.028	0.002	1	1	Ectoderm	Cabp7
0.000147285	0.034688743	0.028	0.004	1	1	Ectoderm	Thy1
0.000147923	0.054807819	0.098	0.061	1	1	Ectoderm	2810429I04Rik
0.000148795	0.060722643	0.051	0.01	1	1	Ectoderm	Arhgef15
0.000149376	0.120993641	0.828	0.718	1	1	Ectoderm	Lmnb1
0.000149426	0.054591145	0.08	0.044	1	1	Ectoderm	Swsap1
0.000151782	0.069809535	0.079	0.03	1	1	Ectoderm	Blnk
0.000155066	0.196511806	0.467	0.334	1	1	Ectoderm	Bptf
0.000155068	0.118420326	0.796	0.726	1	1	Ectoderm	Gmps
0.000156154	0.064936852	0.186	0.139	1	1	Ectoderm	Smim8
0.000157039	0.061511596	0.316	0.272	1	1	Ectoderm	Haus4
0.000157413	0.121778129	0.315	0.22	1	1	Ectoderm	Plrg1
0.000157436	0.05268274	0.052	0.023	1	1	Ectoderm	Igfbp3
0.000159077	0.091793839	0.322	0.268	1	1	Ectoderm	Suclg2
0.00015925	0.124419673	0.404	0.329	1	1	Ectoderm	Leo1
0.00015975	0.042335192	0.07	0.037	1	1	Ectoderm	Gli3
0.000161227	0.152744336	0.799	0.737	1	1	Ectoderm	Lsm6
0.000166109	0.08801097	0.777	0.741	1	1	Ectoderm	Srpk1
0.000169376	0.144364372	0.72	0.648	1	1	Ectoderm	Ndufa12
0.000169936	0.022685885	0.018	0.002	1	1	Ectoderm	Mal2
0.000169936	0.018607817	0.017	0.003	1	1	Ectoderm	Otx2os1
0.00017016	0.100350044	0.366	0.29	1	1	Ectoderm	Hnrnpll
0.000172331	0.055062933	0.095	0.055	1	1	Ectoderm	Esrp1
0.000173011	0.141454475	0.593	0.496	1	1	Ectoderm	Adss
0.000173691	0.159699933	0.558	0.459	1	1	Ectoderm	Polr1c
0.000182187	0.160917092	0.735	0.632	1	1	Ectoderm	Elavl1
0.000184984	0.02723648	0.027	0.008	1	1	Ectoderm	Map2
0.000185026	0.048110931	0.068	0.034	1	1	Ectoderm	Hopx
0.000185462	0.026315204	0.023	0.005	1	1	Ectoderm	Gatm
0.000186752	0.075534594	0.103	0.049	1	1	Ectoderm	Dph7
0.000187883	0.043880051	0.068	0.037	1	1	Ectoderm	Xaf1
0.000188221	0.167132085	0.3	0.185	1	1	Ectoderm	Tbl3
0.000192714	0.114758688	0.182	0.097	1	1	Ectoderm	Wasf1
0.000195667	0.150387289	0.848	0.776	1	1	Ectoderm	Mdh1
0.000199361	0.166670255	0.964	0.926	1	1	Ectoderm	Ywhaq
0.000199547	0.167212075	0.538	0.433	1	1	Ectoderm	Dcakd
0.000199608	0.082953799	0.092	0.036	1	1	Ectoderm	Zmat3
0.000202466	0.074249437	0.11	0.057	1	1	Ectoderm	4632415L05Rik
0.000203482	0.034202024	0.042	0.02	1	1	Ectoderm	Plek2
0.000203877	0.075423042	0.097	0.045	1	1	Ectoderm	Fblim1
0.000204381	0.186785562	0.974	0.942	1	1	Ectoderm	Tubb4b
0.000205775	0.21307155	0.649	0.535	1	1	Ectoderm	Uqcrc1
0.000207498	0.095555755	0.165	0.1	1	1	Ectoderm	Snhg11
0.00021087	0.03504992	0.032	0.008	1	1	Ectoderm	Fgd2
0.000211772	0.126949204	0.775	0.653	1	1	Ectoderm	Phgdh
0.000213519	0.061957184	0.054	0.011	1	1	Ectoderm	Ldhc
0.000213519	0.037329559	0.04	0.014	1	1	Ectoderm	Alcam
0.000214331	0.190080286	0.756	0.646	1	1	Ectoderm	Uba2
0.000216968	0.136988434	0.984	0.972	1	1	Ectoderm	Cfl1
0.000219747	0.03773829	0.039	0.012	1	1	Ectoderm	Plvap
0.000219926	0.061853326	0.066	0.023	1	1	Ectoderm	Rtn2
0.000221004	0.027111709	0.032	0.014	1	1	Ectoderm	Faxc
0.00022152	0.040476069	0.035	0.007	1	1	Ectoderm	St8sia3
0.000224591	0.116006301	0.208	0.125	1	1	Ectoderm	Brca2
0.000226618	0.087419859	0.169	0.106	1	1	Ectoderm	Tnrc6b
0.000227307	0.106062185	0.911	0.883	1	1	Ectoderm	Snrpd2
0.000228266	0.062690747	0.07	0.027	1	1	Ectoderm	Tmem106c
0.000230124	0.05132502	0.053	0.017	1	1	Ectoderm	Mcc
0.000232205	0.05177743	0.048	0.013	1	1	Ectoderm	Plcg2
0.000233024	0.110771686	0.218	0.141	1	1	Ectoderm	Pola2
0.000233543	0.131048526	0.32	0.234	1	1	Ectoderm	Vps72
0.000235351	0.05102752	0.051	0.014	1	1	Ectoderm	Ush1c
0.000235474	0.112480314	0.202	0.125	1	1	Ectoderm	Serpine2
0.00023606	0.088916792	0.115	0.054	1	1	Ectoderm	Tubb2b
0.000239035	0.138827661	0.527	0.444	1	1	Ectoderm	Nxt1
0.000245925	0.115753603	0.49	0.408	1	1	Ectoderm	Ormdl2
0.000248783	0.139427884	0.451	0.351	1	1	Ectoderm	Gclm
0.000251016	0.135311711	0.789	0.71	1	1	Ectoderm	1810022K09Rik
0.000251766	0.027656959	0.02	0.001	1	1	Ectoderm	Dlx6
0.000252115	0.032186618	0.024	0.001	1	1	Ectoderm	Caln1
0.000252115	0.02982414	0.023	0.002	1	1	Ectoderm	Arhgef19
0.000252135	0.028153224	0.073	0.052	1	1	Ectoderm	Zfp263
0.00025386	0.111784579	0.174	0.096	1	1	Ectoderm	Zfp992
0.000262884	0.033926491	0.059	0.033	1	1	Ectoderm	Tenm3
0.000264365	0.052183185	0.05	0.014	1	1	Ectoderm	Spon1
0.000271456	0.137343982	0.43	0.35	1	1	Ectoderm	Eftud2
0.000273816	0.150248825	0.976	0.952	1	1	Ectoderm	Psmb5
0.000276017	0.038994715	0.079	0.051	1	1	Ectoderm	Dpysl5
0.000282217	0.188038494	0.502	0.38	1	1	Ectoderm	Rpa2
0.000285492	0.091557956	0.184	0.12	1	1	Ectoderm	Rnf113a2
0.000286304	0.098443964	0.258	0.181	1	1	Ectoderm	Psap
0.000289975	0.055449346	0.051	0.013	1	1	Ectoderm	Fam171b
0.000292598	0.025814061	0.019	0.001	1	1	Ectoderm	Spp1
0.000292598	0.021736869	0.018	0.002	1	1	Ectoderm	Hes5
0.000292598	0.016119665	0.011	0	1	1	Ectoderm	Htr3a
0.000292598	0.014714958	0.014	0.004	1	1	Ectoderm	Dusp26
0.000294589	0.093815405	0.157	0.09	1	1	Ectoderm	Zdbf2
0.000301431	0.099778934	0.274	0.199	1	1	Ectoderm	Exo1
0.000302089	0.106453775	0.281	0.198	1	1	Ectoderm	Tbcc
0.00030317	0.026725342	0.035	0.016	1	1	Ectoderm	Cnp
0.000312956	0.155825614	0.384	0.275	1	1	Ectoderm	Arid1a
0.000313821	0.028642499	0.022	0.002	1	1	Ectoderm	Irs4
0.000313821	0.028019007	0.024	0.004	1	1	Ectoderm	Lrrk2
0.000316567	0.151487208	0.394	0.294	1	1	Ectoderm	Dtd1
0.000316748	0.095593008	0.213	0.142	1	1	Ectoderm	Rad1
0.000321165	0.166319712	0.778	0.692	1	1	Ectoderm	Psmd4
0.000322751	0.104815453	0.53	0.456	1	1	Ectoderm	Twistnb
0.000327746	0.107401737	0.97	0.964	1	1	Ectoderm	Psma2
0.000334022	0.091779671	0.7	0.641	1	1	Ectoderm	Csnk1a1
0.000334386	0.084471653	0.856	0.807	1	1	Ectoderm	Srsf9
0.000336255	0.167234689	0.793	0.727	1	1	Ectoderm	Mrpl28
0.000336851	0.126017468	0.523	0.433	1	1	Ectoderm	Drap1
0.000339076	0.093079135	0.096	0.03	1	1	Ectoderm	9-Mar
0.000344266	0.034847327	0.034	0.01	1	1	Ectoderm	Gca
0.000344784	0.074493735	0.091	0.039	1	1	Ectoderm	Zscan10
0.00035366	0.103990086	0.455	0.37	1	1	Ectoderm	Psmg2
0.000355128	0.163281974	0.734	0.648	1	1	Ectoderm	Bccip
0.00036209	0.043983045	0.044	0.012	1	1	Ectoderm	Plxnb1
0.000364007	0.049859611	0.052	0.017	1	1	Ectoderm	2810408A11Rik
0.000365262	0.034847327	0.034	0.01	1	1	Ectoderm	Atp1b2
0.000365262	0.024597704	0.028	0.011	1	1	Ectoderm	Ankrd6
0.000366448	0.105200085	0.547	0.49	1	1	Ectoderm	Polr2d
0.000372025	0.086368556	0.117	0.057	1	1	Ectoderm	Ank2
0.00037466	0.105920708	0.3	0.219	1	1	Ectoderm	Ift74
0.000374832	0.083972776	0.106	0.049	1	1	Ectoderm	Zfp608
0.000379495	0.068512679	0.262	0.199	1	1	Ectoderm	Chd7
0.000382556	0.139955391	0.997	0.999	1	1	Ectoderm	Rpl22l1
0.000384133	0.0736804	0.255	0.197	1	1	Ectoderm	Itm2c
0.000389477	0.077060807	0.215	0.156	1	1	Ectoderm	Nme7
0.000389835	0.076781035	0.514	0.458	1	1	Ectoderm	Gps1
0.000395644	0.067086041	0.253	0.2	1	1	Ectoderm	Rpp40
0.000398205	0.073787368	0.121	0.069	1	1	Ectoderm	Supt3
0.00039825	0.136185329	0.305	0.216	1	1	Ectoderm	Eif2s3y
0.000399563	0.150935881	0.439	0.341	1	1	Ectoderm	Gtf3a
0.000399853	0.106585027	0.223	0.148	1	1	Ectoderm	Pex7
0.000410203	0.045882856	0.045	0.013	1	1	Ectoderm	Marveld3
0.000410947	0.062545061	0.09	0.045	1	1	Ectoderm	Gstk1
0.000411664	0.029018606	0.124	0.1	1	1	Ectoderm	Vcpkmt
0.000413575	0.038148823	0.037	0.01	1	1	Ectoderm	Phyhipl
0.000415953	0.081683365	1	1	1	1	Ectoderm	Rps15a
0.000417324	0.047989535	0.073	0.038	1	1	Ectoderm	Lockd
0.000418771	0.038583454	0.037	0.012	1	1	Ectoderm	Cntnap2
0.00042479	0.108514644	0.394	0.322	1	1	Ectoderm	Ahsa2
0.000425153	0.091806556	0.217	0.146	1	1	Ectoderm	Ints13
0.000431801	0.039609137	0.032	0.004	1	1	Ectoderm	Bdnf
0.000431801	0.023967711	0.018	0.001	1	1	Ectoderm	Kcnj3
0.000431922	0.067132299	0.128	0.083	1	1	Ectoderm	Proser1
0.000433106	0.180087328	0.495	0.391	1	1	Ectoderm	Dmac1
0.000438291	0.064405763	0.062	0.019	1	1	Ectoderm	Igsf9
0.000459768	0.068852804	0.158	0.109	1	1	Ectoderm	Irak1
0.000477187	0.152882479	0.568	0.477	1	1	Ectoderm	Puf60
0.000479709	0.103317185	0.826	0.753	1	1	Ectoderm	1110004F10Rik
0.000480489	0.107684994	0.38	0.302	1	1	Ectoderm	Noc4l
0.000486538	0.049124938	0.112	0.077	1	1	Ectoderm	Orc5
0.00048824	0.173888226	0.567	0.465	1	1	Ectoderm	Parl
0.000496484	0.112518009	0.153	0.074	1	1	Ectoderm	Igsf8
0.000500987	0.041701776	0.062	0.031	1	1	Ectoderm	5730559C18Rik
0.000504593	0.029267568	0.021	0.001	1	1	Ectoderm	Ccdc177
0.000504593	0.017032119	0.013	0.001	1	1	Ectoderm	Grm6
0.000504593	0.009290327	0.011	0.005	1	1	Ectoderm	Gprin1
0.000504614	0.016328077	0.014	0.004	1	1	Ectoderm	Syt3
0.000508736	0.068850088	0.125	0.073	1	1	Ectoderm	Phtf1
0.000527937	0.035523351	0.026	0.002	1	1	Ectoderm	4930426D05Rik
0.000529291	0.022723353	0.024	0.009	1	1	Ectoderm	Tchh
0.000530645	0.020175302	0.02	0.006	1	1	Ectoderm	Vsig10
0.000533875	0.069965402	0.088	0.038	1	1	Ectoderm	Ccdc88c
0.000536654	0.078563052	0.282	0.22	1	1	Ectoderm	Ctu2
0.000536716	0.158800673	0.666	0.568	1	1	Ectoderm	Pcnp
0.000540966	0.054871361	0.073	0.037	1	1	Ectoderm	Zfp799
0.000543341	0.085588736	0.971	0.957	1	1	Ectoderm	Pcbp1
0.000553062	0.030689163	0.031	0.01	1	1	Ectoderm	Xkr5
0.000561609	0.064080218	0.11	0.063	1	1	Ectoderm	Ttyh3
0.000562917	0.034967166	0.036	0.012	1	1	Ectoderm	Ror1
0.000584774	0.037583382	0.032	0.005	1	1	Ectoderm	Dennd1c
0.000584774	0.036511796	0.03	0.005	1	1	Ectoderm	Plce1
0.00058947	0.07270124	0.118	0.065	1	1	Ectoderm	Crip1
0.000597189	0.072504672	0.189	0.134	1	1	Ectoderm	5730480H06Rik
0.000600705	0.035983754	0.031	0.006	1	1	Ectoderm	Nell2
0.000603762	0.086399407	0.2	0.136	1	1	Ectoderm	Rcor2
0.000607224	0.03551541	0.064	0.037	1	1	Ectoderm	Sort1
0.000610305	0.070288808	0.782	0.719	1	1	Ectoderm	Ebna1bp2
0.000612647	0.133061281	0.448	0.336	1	1	Ectoderm	Pafah1b3
0.0006127	0.077185413	0.145	0.085	1	1	Ectoderm	Prodh
0.000613243	0.088749665	0.998	0.997	1	1	Ectoderm	Sub1
0.000614396	0.046693737	0.168	0.125	1	1	Ectoderm	Fstl1
0.000615253	0.025213241	0.027	0.009	1	1	Ectoderm	Dnah7a
0.00061594	0.092417219	0.377	0.316	1	1	Ectoderm	Maea
0.000621666	0.088227608	0.1	0.038	1	1	Ectoderm	Chd3os
0.000631437	0.124829357	0.402	0.307	1	1	Ectoderm	Haus1
0.000638182	0.150339665	0.717	0.615	1	1	Ectoderm	Bnip3l
0.000638909	0.039447757	0.043	0.015	1	1	Ectoderm	Rtn1
0.000639652	0.102824319	0.669	0.596	1	1	Ectoderm	Cops4
0.000646689	0.0373696	0.076	0.052	1	1	Ectoderm	Ppp1r9a
0.000651419	0.125523971	0.462	0.374	1	1	Ectoderm	Pigx
0.000652607	0.132546302	0.686	0.598	1	1	Ectoderm	Raly
0.000654156	0.071291041	0.075	0.028	1	1	Ectoderm	Ankrd9
0.000654156	0.056327915	0.075	0.035	1	1	Ectoderm	Pfkm
0.000656515	0.11636448	0.276	0.196	1	1	Ectoderm	Gtf2h3
0.000658396	0.058415198	0.086	0.047	1	1	Ectoderm	Gcfc2
0.000661883	0.059940312	0.087	0.045	1	1	Ectoderm	Mutyh
0.000665558	0.063161147	0.139	0.093	1	1	Ectoderm	Mrgbp
0.000679426	0.015221272	0.043	0.032	1	1	Ectoderm	Ermard
0.000686841	0.047651227	0.052	0.019	1	1	Ectoderm	Trib1
0.000686841	0.025803975	0.043	0.024	1	1	Ectoderm	Xndc1
0.000688854	0.119888137	0.356	0.27	1	1	Ectoderm	Thoc6
0.00069097	0.209627604	0.771	0.66	1	1	Ectoderm	Fam162a
0.000695414	0.156105386	0.269	0.154	1	1	Ectoderm	Gltp
0.000710671	0.104464387	0.34	0.265	1	1	Ectoderm	Wdr4
0.00072026	0.107342171	0.413	0.33	1	1	Ectoderm	Psme1
0.000728685	0.030672592	0.039	0.016	1	1	Ectoderm	Aff1
0.000737509	0.108121857	0.167	0.09	1	1	Ectoderm	Acot7
0.000739052	0.036377775	0.026	0.001	1	1	Ectoderm	Sp9
0.000740079	0.026900632	0.02	0.001	1	1	Ectoderm	Iglon5
0.000740079	0.024339634	0.02	0.003	1	1	Ectoderm	Syngr3
0.000740079	0.024105718	0.019	0.002	1	1	Ectoderm	H2-Q4
0.000740079	0.023540309	0.018	0.001	1	1	Ectoderm	Prune2
0.000740079	0.01988737	0.017	0.003	1	1	Ectoderm	Celf5
0.000747426	0.076281738	0.328	0.271	1	1	Ectoderm	Parp2
0.000747564	0.056044662	0.147	0.107	1	1	Ectoderm	Wdr82
0.00074998	0.138307189	0.559	0.469	1	1	Ectoderm	Sarnp
0.000772059	0.203444211	0.647	0.529	1	1	Ectoderm	Sf3a3
0.000783061	0.042580568	0.292	0.257	1	1	Ectoderm	Dbnl
0.000787402	0.115170608	0.299	0.217	1	1	Ectoderm	Ube2t
0.000790118	0.088769305	0.182	0.116	1	1	Ectoderm	Dck
0.000790557	0.124309037	0.307	0.203	1	1	Ectoderm	Bnip2
0.000795969	0.046883324	0.126	0.096	1	1	Ectoderm	Gm49359
0.00080741	0.040305513	0.047	0.019	1	1	Ectoderm	Plch1
0.000810887	0.056648948	0.136	0.09	1	1	Ectoderm	Tspan7
0.000812824	0.067774104	0.055	0.007	1	1	Ectoderm	Spred3
0.000841278	0.098035471	0.129	0.061	1	1	Ectoderm	Txlng
0.00084216	0.063360468	0.503	0.467	1	1	Ectoderm	Rnf10
0.000854202	0.057154675	0.075	0.033	1	1	Ectoderm	Ank3
0.000854202	0.028945653	0.056	0.036	1	1	Ectoderm	Ptpn14
0.000866296	0.04229123	0.042	0.012	1	1	Ectoderm	Nlgn2
0.000871884	0.016939465	0.013	0.002	1	1	Ectoderm	Mpp3
0.000871914	0.029496417	0.022	0.002	1	1	Ectoderm	Dtx3l
0.000874242	0.055696466	0.156	0.111	1	1	Ectoderm	Btrc
0.000885025	0.044300319	0.041	0.011	1	1	Ectoderm	Fbxo2
0.000885025	0.035967161	0.028	0.004	1	1	Ectoderm	Gpr162
0.000890316	0.046936363	0.045	0.013	1	1	Ectoderm	G0s2
0.000896528	0.172873794	0.384	0.267	1	1	Ectoderm	Cep57
0.000896609	0.024999236	0.021	0.004	1	1	Ectoderm	Kctd12b
0.000896609	0.019605542	0.018	0.004	1	1	Ectoderm	Coro2b
0.000897517	0.117123921	0.436	0.361	1	1	Ectoderm	Mrps31
0.000900806	0.160414742	0.616	0.525	1	1	Ectoderm	Lage3
0.000903193	0.075839078	0.091	0.041	1	1	Ectoderm	Myo5a
0.000911758	0.100482481	0.46	0.394	1	1	Ectoderm	Ppdpf
0.000926008	0.110542168	0.52	0.435	1	1	Ectoderm	Drg1
0.000941543	0.078636963	0.17	0.11	1	1	Ectoderm	Tet1
0.000942229	0.076454421	0.19	0.131	1	1	Ectoderm	Eme1
0.000946048	0.034431069	0.09	0.066	1	1	Ectoderm	Zufsp
0.000950015	0.155213097	0.64	0.565	1	1	Ectoderm	Tecr
0.000952008	0.04536265	0.04	0.007	1	1	Ectoderm	Gprc5b
0.000967018	0.060848136	0.39	0.346	1	1	Ectoderm	Exosc1
0.000969438	0.19947351	0.478	0.349	1	1	Ectoderm	Sf3b4
0.000972968	0.04483319	0.037	0.006	1	1	Ectoderm	Nap1l2
0.000972968	0.035421032	0.027	0.002	1	1	Ectoderm	Pou2f2
0.000972968	0.03070596	0.025	0.004	1	1	Ectoderm	Galnt9
0.000972968	0.015169959	0.019	0.009	1	1	Ectoderm	Lpin1
0.000974511	0.025771394	0.028	0.01	1	1	Ectoderm	Naprt
0.000975393	0.090919359	0.228	0.163	1	1	Ectoderm	Maf1
0.000977479	0.102295255	1	1	1	1	Ectoderm	Btf3
0.000981269	0.122254589	0.648	0.593	1	1	Ectoderm	Ptbp1
0.000981811	0.051861677	0.091	0.055	1	1	Ectoderm	Zfp934
0.000987087	0.125603694	0.163	0.082	1	1	Ectoderm	Lhpp
0.000995282	0.053243932	0.129	0.09	1	1	Ectoderm	Inip
0.000998227	0.031661322	0.033	0.011	1	1	Ectoderm	Map3k5
0.001001534	0.168139006	0.771	0.677	1	1	Ectoderm	Snrnp40
0.001002949	0.096724507	0.139	0.07	1	1	Ectoderm	Adprm
0.001003455	0.122910384	0.31	0.212	1	1	Ectoderm	B9d1
0.001030813	0.103307658	0.216	0.132	1	1	Ectoderm	Vrtn
0.001035993	0.102822598	0.303	0.226	1	1	Ectoderm	Crnkl1
0.001047889	0.115360859	0.339	0.258	1	1	Ectoderm	Nop2
0.001048024	0.107786861	0.386	0.3	1	1	Ectoderm	Jpt2
0.001052643	0.156183816	0.775	0.701	1	1	Ectoderm	Bzw2
0.001056838	0.088200578	0.28	0.223	1	1	Ectoderm	Fam220a
0.001077147	0.103142236	0.213	0.147	1	1	Ectoderm	Rnf114
0.001099243	0.037603579	0.159	0.132	1	1	Ectoderm	Cxxc1
0.001104062	0.039188302	0.053	0.026	1	1	Ectoderm	Rxrg
0.001111009	0.112654519	0.89	0.849	1	1	Ectoderm	D8Ertd738e
0.001124212	0.035560984	0.043	0.018	1	1	Ectoderm	Gls2
0.00112489	0.042067584	0.088	0.06	1	1	Ectoderm	Clstn1
0.001137893	0.066954305	0.105	0.055	1	1	Ectoderm	Apbb1
0.001140817	0.10976595	0.257	0.188	1	1	Ectoderm	Nrf1
0.001153759	0.022158218	0.076	0.056	1	1	Ectoderm	Rab11fip4
0.001167222	0.040202506	0.047	0.017	1	1	Ectoderm	Rsph1
0.001172393	0.093506211	0.243	0.174	1	1	Ectoderm	Tpgs1
0.001182736	0.118660856	0.204	0.118	1	1	Ectoderm	Fdft1
0.001207482	0.152200069	0.245	0.132	1	1	Ectoderm	Klk8
0.001209662	0.16093526	0.395	0.281	1	1	Ectoderm	Mta1
0.001219997	0.108650442	0.332	0.255	1	1	Ectoderm	Thoc1
0.001248577	0.132896658	0.353	0.257	1	1	Ectoderm	Nup62
0.001258137	0.126985421	0.871	0.808	1	1	Ectoderm	Hnrnpm
0.001259483	0.130737753	0.404	0.32	1	1	Ectoderm	Nop53
0.001260944	0.040280618	0.096	0.067	1	1	Ectoderm	Cnpy4
0.001263375	0.13274032	0.493	0.399	1	1	Ectoderm	Zfp207
0.001267814	0.034344337	0.026	0.002	1	1	Ectoderm	Prrt3
0.001269575	0.036923057	0.028	0.002	1	1	Ectoderm	Wscd1
0.001269575	0.019742742	0.015	0.001	1	1	Ectoderm	Mir670hg
0.001269575	0.019648631	0.016	0.002	1	1	Ectoderm	Arg2
0.001273833	0.042431148	0.063	0.034	1	1	Ectoderm	Ccdc40
0.001276864	0.053956715	0.161	0.12	1	1	Ectoderm	Fbxl14
0.001281601	0.019291881	0.027	0.014	1	1	Ectoderm	Enox2
0.001286322	0.114232244	0.685	0.617	1	1	Ectoderm	Sumo3
0.00129853	0.058129006	0.207	0.156	1	1	Ectoderm	Snx10
0.0013072	0.047296471	0.095	0.06	1	1	Ectoderm	Zfp688
0.001315169	0.043138129	0.559	0.522	1	1	Ectoderm	Wdr61
0.001322309	0.055727154	0.09	0.05	1	1	Ectoderm	Pole2
0.001353455	0.150828847	0.462	0.386	1	1	Ectoderm	Plk1
0.001354651	0.045046302	0.132	0.1	1	1	Ectoderm	Aktip
0.001356457	0.145922424	0.879	0.827	1	1	Ectoderm	Ndufa7
0.001377334	0.151071751	0.628	0.552	1	1	Ectoderm	Snrpa
0.001379261	0.063715497	0.193	0.147	1	1	Ectoderm	Daxx
0.001382379	0.124425377	0.472	0.386	1	1	Ectoderm	Rpf2
0.001391525	0.094260578	0.233	0.168	1	1	Ectoderm	Rbm4b
0.001418557	0.024582143	0.033	0.015	1	1	Ectoderm	Samd10
0.001418557	0.019199161	0.027	0.014	1	1	Ectoderm	Gm12184
0.001433509	0.076412328	0.771	0.715	1	1	Ectoderm	Arglu1
0.001436773	0.092706921	0.149	0.089	1	1	Ectoderm	Rtl8a
0.001448375	0.072903771	0.154	0.103	1	1	Ectoderm	Sh3glb2
0.001473974	0.119489244	0.378	0.304	1	1	Ectoderm	Eed
0.00149074	0.105564367	0.38	0.317	1	1	Ectoderm	Cenps
0.001505794	0.066631784	0.184	0.137	1	1	Ectoderm	2410002F23Rik
0.001510177	0.021073253	0.017	0.002	1	1	Ectoderm	Slc45a1
0.001510177	0.020503056	0.016	0.001	1	1	Ectoderm	Far2
0.001510177	0.020264613	0.014	0	1	1	Ectoderm	Foxi3
0.001510177	0.019836958	0.014	0.001	1	1	Ectoderm	Vwa2
0.001510177	0.018554752	0.014	0.001	1	1	Ectoderm	Prr36
0.001510177	0.016882794	0.012	0	1	1	Ectoderm	Tmem255b
0.001510221	0.031205772	0.022	0.001	1	1	Ectoderm	Sncb
0.00151373	0.018940665	0.017	0.004	1	1	Ectoderm	Rbfox1
0.001535146	0.033961725	0.04	0.017	1	1	Ectoderm	Lrch2
0.001539222	0.028505709	0.04	0.021	1	1	Ectoderm	Setbp1
0.001539222	0.024621981	0.035	0.018	1	1	Ectoderm	Zfp72
0.001565485	0.050761116	0.12	0.083	1	1	Ectoderm	Tmem184c
0.001568054	0.082838981	0.14	0.08	1	1	Ectoderm	Mpi
0.001593691	0.062528772	0.157	0.112	1	1	Ectoderm	Setd6
0.001610411	0.031384873	0.028	0.006	1	1	Ectoderm	Jsrp1
0.001610411	0.027822723	0.025	0.005	1	1	Ectoderm	Necab3
0.001610411	0.025986616	0.023	0.005	1	1	Ectoderm	Cpne5
0.001614727	0.093363841	0.407	0.341	1	1	Ectoderm	Ywhag
0.001615348	0.017734042	0.024	0.012	1	1	Ectoderm	Prex2
0.001616784	0.076245012	0.318	0.266	1	1	Ectoderm	Fam133b
0.001623097	0.124542077	0.315	0.236	1	1	Ectoderm	Mat2b
0.001628835	0.077788605	0.619	0.542	1	1	Ectoderm	Cbx5
0.001645832	0.081376803	0.441	0.376	1	1	Ectoderm	Farsa
0.001647595	0.134178329	0.703	0.637	1	1	Ectoderm	Hist1h2ae
0.001660363	0.058930422	1	1	1	1	Ectoderm	Rps24
0.00166119	0.095942589	0.167	0.102	1	1	Ectoderm	Rnf145
0.001685278	0.045217701	0.148	0.116	1	1	Ectoderm	Gpx8
0.001700829	0.045833577	0.07	0.037	1	1	Ectoderm	B4galt2
0.001750415	0.149522026	0.5	0.419	1	1	Ectoderm	Pcgf6
0.001750919	0.069765242	0.608	0.551	1	1	Ectoderm	Znrd1
0.001757105	0.114569611	0.424	0.357	1	1	Ectoderm	Tcerg1
0.001769773	0.033254269	0.034	0.011	1	1	Ectoderm	Mapk11
0.001774674	0.049917068	0.128	0.091	1	1	Ectoderm	Ier5l
0.001779924	0.126022317	0.615	0.524	1	1	Ectoderm	Cdc20
0.001795363	0.045243591	0.2	0.164	1	1	Ectoderm	Spg21
0.001799679	0.054628749	0.058	0.021	1	1	Ectoderm	Urah
0.001802014	0.117268457	0.326	0.24	1	1	Ectoderm	Hdac3
0.001857907	0.082735202	0.342	0.276	1	1	Ectoderm	Carm1
0.001863076	0.11044667	0.527	0.461	1	1	Ectoderm	Ccar1
0.001867256	0.075780886	0.992	0.988	1	1	Ectoderm	Rps27l
0.001871525	0.100798779	0.471	0.418	1	1	Ectoderm	Rpa3
0.001877095	0.088133815	0.18	0.113	1	1	Ectoderm	Gpank1
0.001879653	0.142611078	0.818	0.748	1	1	Ectoderm	Ppp2ca
0.001885856	0.071059967	0.112	0.069	1	1	Ectoderm	Olfr1369-ps1
0.001901328	0.047050217	0.075	0.043	1	1	Ectoderm	Ttc23
0.001939641	0.142741562	0.608	0.526	1	1	Ectoderm	Ccdc58
0.001946761	0.041061229	0.125	0.091	1	1	Ectoderm	Frrs1
0.001958697	0.083521039	0.245	0.18	1	1	Ectoderm	Rbm15b
0.001960887	0.099578984	0.263	0.198	1	1	Ectoderm	Gnl1
0.001965406	0.120443454	0.5	0.423	1	1	Ectoderm	Maz
0.001986615	0.043983045	0.047	0.017	1	1	Ectoderm	Rbmxl2
0.001991771	0.080631307	0.241	0.173	1	1	Ectoderm	Cecr2
0.002010926	0.028539428	0.036	0.016	1	1	Ectoderm	Adar
0.002010926	0.015017424	0.025	0.014	1	1	Ectoderm	Kif21b
0.00201576	0.061821851	0.184	0.135	1	1	Ectoderm	Cdc42se2
0.002020938	0.113087285	0.754	0.689	1	1	Ectoderm	Gtpbp4
0.002036318	0.069705816	0.127	0.073	1	1	Ectoderm	Ogfrl1
0.002068559	0.157861772	0.961	0.938	1	1	Ectoderm	Snrpf
0.002080139	0.117979394	0.303	0.232	1	1	Ectoderm	Pspc1
0.002100974	0.058992641	0.081	0.041	1	1	Ectoderm	Angptl4
0.002118638	0.054149743	0.355	0.308	1	1	Ectoderm	Nt5c
0.002124505	0.065850059	0.416	0.339	1	1	Ectoderm	Spint2
0.002143223	0.078381971	0.215	0.153	1	1	Ectoderm	Foxn3
0.002169099	0.059924589	0.071	0.027	1	1	Ectoderm	Timp1
0.002173557	0.058193925	0.095	0.053	1	1	Ectoderm	Dhrs7
0.002174501	0.080752015	0.449	0.366	1	1	Ectoderm	Ssbp3
0.002180294	0.027327907	0.02	0.001	1	1	Ectoderm	Phactr3
0.002180294	0.025716758	0.02	0.002	1	1	Ectoderm	Ankrd35
0.002180294	0.025289736	0.019	0.002	1	1	Ectoderm	Frmd5
0.002180294	0.023678949	0.019	0.003	1	1	Ectoderm	Tmem35a
0.002180294	0.018274696	0.016	0.003	1	1	Ectoderm	Serpini1
0.002180294	0.017144429	0.017	0.005	1	1	Ectoderm	Astn1
0.002180294	0.013166298	0.016	0.007	1	1	Ectoderm	Creb3l4
0.002180294	0.013076168	0.017	0.007	1	1	Ectoderm	Bdh2
0.002180294	0.00791379	0.014	0.009	1	1	Ectoderm	Cnnm4
0.002183637	0.050532985	0.122	0.082	1	1	Ectoderm	Cbx7
0.002200878	0.073500861	0.091	0.052	1	1	Ectoderm	B930036N10Rik
0.002219272	0.138048091	0.486	0.395	1	1	Ectoderm	Nabp2
0.002244884	0.069545874	0.129	0.078	1	1	Ectoderm	Rab23
0.00224986	0.038561172	0.035	0.008	1	1	Ectoderm	Lag3
0.002254395	0.08382331	0.319	0.254	1	1	Ectoderm	Mdp1
0.00227647	0.028597479	0.052	0.033	1	1	Ectoderm	Gm26735
0.002287856	0.122485019	0.187	0.096	1	1	Ectoderm	Dpysl2
0.002317431	0.089112501	0.778	0.725	1	1	Ectoderm	Psmc3
0.002324132	0.097458298	0.428	0.359	1	1	Ectoderm	Nsmce3
0.002326084	0.115000041	0.203	0.112	1	1	Ectoderm	Cdc42ep5
0.002381373	0.09003364	0.625	0.56	1	1	Ectoderm	Ctcf
0.002419481	0.089735463	0.222	0.157	1	1	Ectoderm	Gpd2
0.002428317	0.045004712	0.077	0.044	1	1	Ectoderm	Cacnb3
0.002465223	0.024365843	0.027	0.01	1	1	Ectoderm	Gstm2
0.002477397	0.073777006	0.33	0.269	1	1	Ectoderm	Trappc13
0.002494767	0.130875193	0.373	0.273	1	1	Ectoderm	Melk
0.002506667	0.084591381	0.121	0.055	1	1	Ectoderm	Map3k10
0.002526504	0.081967019	0.241	0.189	1	1	Ectoderm	Sf3a2
0.002546939	0.02847752	0.025	0.006	1	1	Ectoderm	Rprm
0.00254814	0.067701332	0.32	0.261	1	1	Ectoderm	Ss18
0.002551636	0.065957967	0.116	0.07	1	1	Ectoderm	BC055324
0.002553286	0.037893236	0.03	0.003	1	1	Ectoderm	Slc35d3
0.002553286	0.03296311	0.026	0.003	1	1	Ectoderm	Nkx6-1
0.002553286	0.022869797	0.021	0.005	1	1	Ectoderm	Grik3
0.002553286	0.021831967	0.018	0.002	1	1	Ectoderm	Bmpr1b
0.002553286	0.020885744	0.022	0.008	1	1	Ectoderm	Pgbd1
0.002553286	0.015141098	0.014	0.004	1	1	Ectoderm	11-Mar
0.002553286	0.012496216	0.015	0.006	1	1	Ectoderm	Gm10602
0.002592392	0.104845991	0.614	0.529	1	1	Ectoderm	Mtx2
0.002612151	0.111132452	0.694	0.636	1	1	Ectoderm	Emc8
0.002623541	0.047502205	0.033	0.002	1	1	Ectoderm	Dlx5
0.002623689	0.017700581	0.014	0.002	1	1	Ectoderm	Kcnh8
0.002623689	0.017552405	0.013	0.001	1	1	Ectoderm	Gm30893
0.002623689	0.016270199	0.012	0.001	1	1	Ectoderm	Tstd1
0.002623689	0.015356133	0.011	0	1	1	Ectoderm	Samd12
0.002623689	0.015232638	0.014	0.003	1	1	Ectoderm	Dlgap1
0.002623689	0.014897638	0.013	0.003	1	1	Ectoderm	Mfsd2a
0.002623689	0.012881828	0.01	0.001	1	1	Ectoderm	Adam11
0.002623689	0.010994633	0.011	0.004	1	1	Ectoderm	Myh14
0.002623689	0.008967604	0.008	0.002	1	1	Ectoderm	A330094K24Rik
0.00263894	0.025631083	0.05	0.031	1	1	Ectoderm	Maml3
0.002641576	0.1233705	0.752	0.702	1	1	Ectoderm	Psmd13
0.002653547	0.057522099	0.109	0.068	1	1	Ectoderm	Pou2f1
0.002666189	0.018632713	0.026	0.013	1	1	Ectoderm	Ephb1
0.002669782	0.084786021	0.11	0.05	1	1	Ectoderm	Bcl2l11
0.002675334	0.023338382	0.022	0.007	1	1	Ectoderm	Ankrd45
0.002675334	0.021262969	0.02	0.006	1	1	Ectoderm	Rgs16
0.002675334	0.018806352	0.02	0.007	1	1	Ectoderm	2410080I02Rik
0.002686095	0.047799313	0.119	0.089	1	1	Ectoderm	Dtx2
0.00268998	0.084719099	0.716	0.657	1	1	Ectoderm	Ruvbl1
0.002694581	0.059276603	0.13	0.087	1	1	Ectoderm	Mlh1
0.002710807	0.028597479	0.054	0.034	1	1	Ectoderm	Zfp113
0.002717363	0.045354178	0.045	0.013	1	1	Ectoderm	Shisa8
0.002723246	0.093026744	0.119	0.061	1	1	Ectoderm	Sh3bp4
0.002741646	0.06605908	0.678	0.621	1	1	Ectoderm	Ddx24
0.002758656	0.126322323	0.416	0.335	1	1	Ectoderm	E2f4
0.002759397	0.030043854	0.099	0.076	1	1	Ectoderm	Exog
0.002772983	0.107363507	0.269	0.183	1	1	Ectoderm	Alkbh7
0.002802501	0.109383221	0.324	0.255	1	1	Ectoderm	Mrpl39
0.002812946	0.09223513	0.873	0.828	1	1	Ectoderm	Ube2m
0.002854142	0.025987481	0.052	0.033	1	1	Ectoderm	Galnt3
0.002865658	0.07104053	0.218	0.164	1	1	Ectoderm	Smo
0.002891757	0.066408155	0.287	0.233	1	1	Ectoderm	Chtf8
0.002911603	0.047698616	0.096	0.061	1	1	Ectoderm	Mbd4
0.002916365	0.101306026	0.643	0.577	1	1	Ectoderm	Polr2k
0.002944276	0.028036096	0.116	0.093	1	1	Ectoderm	Tcf20
0.003031924	0.035662981	0.055	0.031	1	1	Ectoderm	2210408I21Rik
0.003034748	0.062061403	0.083	0.045	1	1	Ectoderm	Ncs1
0.00303619	0.019518532	0.049	0.035	1	1	Ectoderm	Ctsf
0.003057488	0.033626102	0.05	0.026	1	1	Ectoderm	Ccnj
0.003067941	0.045907066	0.191	0.156	1	1	Ectoderm	2610001J05Rik
0.003077943	0.072901492	0.079	0.032	1	1	Ectoderm	Wdr31
0.003134001	0.104825525	0.356	0.281	1	1	Ectoderm	Rad23a
0.003141287	0.047606998	0.064	0.031	1	1	Ectoderm	Dhcr7
0.003141357	0.052500673	0.061	0.026	1	1	Ectoderm	Stox2
0.003150887	0.058045164	0.149	0.104	1	1	Ectoderm	Arhgap35
0.003151955	0.043524916	0.173	0.096	1	1	Ectoderm	Sfrp1
0.003154493	0.094710687	0.329	0.262	1	1	Ectoderm	Ilf3
0.003177006	0.026714454	0.111	0.091	1	1	Ectoderm	Cops7b
0.003219203	0.057317978	0.069	0.029	1	1	Ectoderm	Tceal5
0.003219203	0.024779707	0.042	0.026	1	1	Ectoderm	A930024E05Rik
0.003219203	0.02315521	0.045	0.028	1	1	Ectoderm	Arhgap39
0.003233143	0.064183577	0.267	0.218	1	1	Ectoderm	Katna1
0.003242902	0.053556372	0.146	0.109	1	1	Ectoderm	Wrap53
0.003256269	0.017168318	0.144	0.131	1	1	Ectoderm	Mcat
0.003278945	0.024093649	0.039	0.022	1	1	Ectoderm	Lrrc49
0.003299246	0.114596411	0.638	0.572	1	1	Ectoderm	Elof1
0.003360351	0.022732857	0.049	0.03	1	1	Ectoderm	Cyb561
0.003363113	0.070528656	0.205	0.151	1	1	Ectoderm	Sirt1
0.003363439	0.142083739	0.89	0.827	1	1	Ectoderm	Sfpq
0.003381166	0.092657511	0.909	0.886	1	1	Ectoderm	Psmb4
0.003408483	0.104117896	0.171	0.095	1	1	Ectoderm	Fam98c
0.003432241	0.071245125	0.083	0.033	1	1	Ectoderm	Ror2
0.003463127	0.059708665	0.179	0.134	1	1	Ectoderm	Rnf8
0.003465464	0.082497267	0.349	0.274	1	1	Ectoderm	Rrp9
0.003489227	0.110153538	0.667	0.595	1	1	Ectoderm	Hikeshi
0.003509203	0.055035262	0.136	0.093	1	1	Ectoderm	Thap3
0.003521208	0.113495355	0.519	0.451	1	1	Ectoderm	Fcf1
0.003541697	0.070182776	0.266	0.217	1	1	Ectoderm	Dnlz
0.003550532	0.029389262	0.029	0.009	1	1	Ectoderm	C1ql1
0.003550765	0.13154684	0.311	0.222	1	1	Ectoderm	Mta2
0.003555869	0.068975766	0.147	0.1	1	1	Ectoderm	Spint1
0.003558756	0.069356586	0.197	0.152	1	1	Ectoderm	Trmt11
0.003598295	0.090542537	0.383	0.325	1	1	Ectoderm	Bub1
0.003603278	0.034830464	0.121	0.095	1	1	Ectoderm	Rmi1
0.003605215	0.091530831	0.416	0.359	1	1	Ectoderm	Atf4
0.003630062	0.053238156	0.15	0.108	1	1	Ectoderm	Mpst
0.003678443	0.002092514	0.029	0.027	1	1	Ectoderm	Nudt15
0.00370553	0.044361954	0.153	0.119	1	1	Ectoderm	Lrrcc1
0.003721407	0.087991743	0.255	0.184	1	1	Ectoderm	Ndufaf3
0.003729853	0.111246446	0.987	0.984	1	1	Ectoderm	Rps27
0.003733192	0.135901239	0.789	0.712	1	1	Ectoderm	Smarca5
0.003744168	0.016235986	0.015	0.004	1	1	Ectoderm	A230050P20Rik
0.003749344	0.02443607	0.02	0.003	1	1	Ectoderm	Gm9885
0.003749344	0.023678949	0.019	0.003	1	1	Ectoderm	Tmem74b
0.003749344	0.020408545	0.016	0.002	1	1	Ectoderm	Acsbg1
0.003749344	0.019742742	0.014	0.001	1	1	Ectoderm	Klhl14
0.003749344	0.01927324	0.017	0.004	1	1	Ectoderm	Amer2
0.003749344	0.018314324	0.013	0.001	1	1	Ectoderm	Aoah
0.003749344	0.017273685	0.014	0.002	1	1	Ectoderm	Tmem200a
0.003749344	0.017273685	0.014	0.002	1	1	Ectoderm	Sobp
0.003749344	0.015535069	0.017	0.006	1	1	Ectoderm	Sptbn4
0.003749344	0.013772373	0.015	0.005	1	1	Ectoderm	Hmgcll1
0.003764047	0.090608619	0.81	0.778	1	1	Ectoderm	Chchd1
0.003791127	0.050007208	0.205	0.174	1	1	Ectoderm	Bpgm
0.003794032	0.115416727	0.582	0.523	1	1	Ectoderm	Ciapin1
0.003829984	0.039232298	0.042	0.015	1	1	Ectoderm	Rps6ka4
0.003844168	0.060444869	0.227	0.178	1	1	Ectoderm	Ttc9c
0.003909121	0.122347215	0.573	0.454	1	1	Ectoderm	Limd2
0.003930864	0.072392594	0.101	0.049	1	1	Ectoderm	Elavl2
0.003940756	0.036791763	0.04	0.014	1	1	Ectoderm	Crym
0.00394285	0.037976554	0.061	0.034	1	1	Ectoderm	Fbxl20
0.003961258	0.097289175	0.403	0.331	1	1	Ectoderm	Anapc13
0.003964678	0.020568464	0.042	0.027	1	1	Ectoderm	Prpf40b
0.003968643	0.135477527	0.295	0.203	1	1	Ectoderm	Zbtb12
0.003969397	0.110161265	0.966	0.952	1	1	Ectoderm	Srrm2
0.003974136	0.046332329	0.165	0.123	1	1	Ectoderm	Gusb
0.003999583	0.043983045	0.062	0.031	1	1	Ectoderm	H2-T22
0.004027123	0.044184919	0.089	0.056	1	1	Ectoderm	Magi1
0.004039635	0.104082283	0.391	0.327	1	1	Ectoderm	Cdk9
0.00411589	0.043800182	0.189	0.157	1	1	Ectoderm	4833439L19Rik
0.004126023	0.078664164	0.684	0.643	1	1	Ectoderm	Eif3g
0.004137021	0.12522996	0.5	0.422	1	1	Ectoderm	Snrpb2
0.004167583	0.054283639	0.07	0.034	1	1	Ectoderm	Zfp946
0.004240685	0.125292446	0.421	0.343	1	1	Ectoderm	Prpsap1
0.004259711	0.118091346	0.363	0.288	1	1	Ectoderm	Ddx10
0.004287949	0.056298567	0.11	0.066	1	1	Ectoderm	Enc1
0.004302293	0.029131249	0.027	0.006	1	1	Ectoderm	Dmc1
0.004302293	0.013011658	0.014	0.005	1	1	Ectoderm	Lrrc61
0.004302293	0.007305554	0.018	0.013	1	1	Ectoderm	Lrig1
0.004314554	0.034856526	0.08	0.055	1	1	Ectoderm	Trappc12
0.004354467	0.097829935	0.483	0.425	1	1	Ectoderm	Itpa
0.004367059	0.058629821	0.449	0.398	1	1	Ectoderm	Topbp1
0.004418716	0.028346824	0.024	0.004	1	1	Ectoderm	Magel2
0.004420821	0.04833945	0.06	0.029	1	1	Ectoderm	Tmod2
0.004461628	0.033555247	0.063	0.039	1	1	Ectoderm	Pank1
0.004473897	0.067597614	0.234	0.189	1	1	Ectoderm	Ccdc174
0.004510895	0.049330175	0.072	0.036	1	1	Ectoderm	Fam111a
0.004537284	0.031845206	0.447	0.415	1	1	Ectoderm	Bod1
0.004564468	0.056665063	0.103	0.062	1	1	Ectoderm	Ddr1
0.004575702	0.019127856	0.016	0.003	1	1	Ectoderm	Pmel
0.004575702	0.018982027	0.014	0.001	1	1	Ectoderm	Gabra3
0.004575702	0.015691883	0.011	0	1	1	Ectoderm	Atcay
0.004575702	0.012364318	0.011	0.002	1	1	Ectoderm	Fmn2
0.004575702	0.007862416	0.007	0.001	1	1	Ectoderm	Gm17322
0.004575702	0.001978179	0.006	0.005	1	1	Ectoderm	Lypd2
0.004600235	0.016239069	0.035	0.023	1	1	Ectoderm	Zfp868
0.004608907	0.095365936	0.482	0.429	1	1	Ectoderm	Magohb
0.00460954	0.024760678	0.998	0.997	1	1	Ectoderm	Dynll1
0.004649519	0.057588873	0.592	0.558	1	1	Ectoderm	Ahsa1
0.004665447	0.141145967	0.951	0.938	1	1	Ectoderm	Elob
0.00466889	0.05450403	0.194	0.151	1	1	Ectoderm	Zfp281
0.00469134	0.035131169	0.052	0.029	1	1	Ectoderm	Zfp41
0.004692124	0.03619889	0.044	0.02	1	1	Ectoderm	Gm21814
0.004733896	0.042190157	0.044	0.014	1	1	Ectoderm	Gli2
0.004733896	0.039373122	0.05	0.022	1	1	Ectoderm	Wasf3
0.004733896	0.032205877	0.043	0.021	1	1	Ectoderm	Snta1
0.004765407	0.05332091	0.151	0.112	1	1	Ectoderm	Msi2
0.00477598	0.040822243	0.044	0.016	1	1	Ectoderm	Aff3
0.004784044	0.02429471	0.051	0.033	1	1	Ectoderm	Tmem159
0.004784044	0.020151921	0.042	0.027	1	1	Ectoderm	Atxn7l1
0.0047865	0.080309191	0.138	0.08	1	1	Ectoderm	Zfp105
0.004826178	0.063488771	0.44	0.399	1	1	Ectoderm	Fkbp8
0.004840564	0.123586842	0.371	0.287	1	1	Ectoderm	Smarcd1
0.004919631	0.038370397	0.113	0.083	1	1	Ectoderm	Pus3
0.004940884	0.025934408	0.113	0.093	1	1	Ectoderm	Zw10
0.00495663	0.055268853	0.114	0.074	1	1	Ectoderm	Trmt12
0.004968138	0.045669915	0.044	0.013	1	1	Ectoderm	Ddit4l
0.004991109	0.122736086	0.896	0.873	1	1	Ectoderm	Cks2
0.005020984	0.057704806	0.343	0.299	1	1	Ectoderm	Ppil3
0.005125562	0.094417767	0.126	0.067	1	1	Ectoderm	Cdkn1a
0.005132431	0.057328322	0.092	0.05	1	1	Ectoderm	Fkbp10
0.005145979	0.043686245	0.108	0.078	1	1	Ectoderm	Flot2
0.00522322	0.031844578	0.158	0.125	1	1	Ectoderm	Arl4a
0.005259363	0.062806919	0.143	0.099	1	1	Ectoderm	Zfp512
0.005299509	0.070576305	0.079	0.027	1	1	Ectoderm	Foxo1
0.005308512	0.024655152	0.133	0.112	1	1	Ectoderm	Scaf1
0.005337631	0.133829964	0.373	0.283	1	1	Ectoderm	Pcna
0.00542352	0.101721036	0.505	0.433	1	1	Ectoderm	Chtop
0.005434868	0.035382288	0.059	0.034	1	1	Ectoderm	Mettl17
0.005464863	0.029137062	0.055	0.035	1	1	Ectoderm	2900060B14Rik
0.005468343	0.058992641	0.083	0.041	1	1	Ectoderm	Cnksr3
0.005483133	0.074737469	0.19	0.144	1	1	Ectoderm	Cir1
0.005483234	0.082098063	0.613	0.557	1	1	Ectoderm	Blmh
0.005511484	0.039202915	0.034	0.009	1	1	Ectoderm	Bvht
0.005541983	0.024133536	0.026	0.009	1	1	Ectoderm	Zfp459
0.005543317	0.086991664	0.187	0.119	1	1	Ectoderm	Phlda3
0.005577199	0.059113174	0.094	0.052	1	1	Ectoderm	Tmem98
0.005585651	0.085897903	0.321	0.268	1	1	Ectoderm	Hist2h2ac
0.005615384	0.066834371	0.831	0.805	1	1	Ectoderm	Pfdn2
0.005620711	0.057262629	0.17	0.128	1	1	Ectoderm	Wsb1
0.005628315	0.113641815	0.391	0.305	1	1	Ectoderm	Ift43
0.005635292	0.098487679	0.738	0.665	1	1	Ectoderm	Fam136a
0.005683466	0.11549553	0.215	0.133	1	1	Ectoderm	Cep78
0.00568789	0.108146457	0.187	0.112	1	1	Ectoderm	Dst
0.00568808	0.055135676	0.06	0.022	1	1	Ectoderm	Cbx6
0.005709841	0.026550583	0.084	0.066	1	1	Ectoderm	Slc20a2
0.005713327	0.063670783	0.119	0.073	1	1	Ectoderm	Cbl
0.005730076	0.10498261	0.368	0.302	1	1	Ectoderm	Mettl23
0.00574083	0.123903485	0.296	0.21	1	1	Ectoderm	Ercc1
0.005743546	0.03832171	0.049	0.022	1	1	Ectoderm	Tmco6
0.005745713	0.0833559	0.23	0.166	1	1	Ectoderm	Sh3bgrl
0.005763854	0.125833636	0.737	0.658	1	1	Ectoderm	Ppm1g
0.005769445	0.11176823	0.532	0.46	1	1	Ectoderm	Smarcb1
0.005778138	0.053742475	0.074	0.037	1	1	Ectoderm	6330403K07Rik
0.00582208	0.1542124	0.777	0.708	1	1	Ectoderm	Nsmce4a
0.005828311	0.074694649	0.189	0.132	1	1	Ectoderm	Bckdhb
0.005830877	0.093251252	0.218	0.148	1	1	Ectoderm	Mtg2
0.005843003	0.034620227	0.179	0.147	1	1	Ectoderm	Ccdc88a
0.005847767	0.093097782	0.745	0.697	1	1	Ectoderm	Prdx4
0.005874785	0.130510438	0.313	0.227	1	1	Ectoderm	B230312C02Rik
0.005933568	0.051697735	0.071	0.03	1	1	Ectoderm	Dnd1
0.005938859	0.056947536	0.089	0.05	1	1	Ectoderm	Zfp334
0.005970436	0.104383347	0.6	0.527	1	1	Ectoderm	Pum3
0.006003082	0.172462108	0.595	0.493	1	1	Ectoderm	Dnajc7
0.006015567	0.077948965	0.125	0.068	1	1	Ectoderm	Sall1
0.006020548	0.088028123	0.174	0.11	1	1	Ectoderm	Tsc22d4
0.006066892	0.014543499	0.053	0.04	1	1	Ectoderm	Ap4m1
0.006110526	0.058365598	0.124	0.083	1	1	Ectoderm	Dcaf4
0.00611711	0.074159252	0.185	0.127	1	1	Ectoderm	Bhlhb9
0.006156755	0.081629318	0.173	0.109	1	1	Ectoderm	Rpap2
0.00616795	0.049647748	0.071	0.036	1	1	Ectoderm	Fam171a2
0.006209853	0.064085686	0.166	0.117	1	1	Ectoderm	Mis12
0.006214662	0.109921785	0.337	0.273	1	1	Ectoderm	Exosc2
0.00622751	0.022726148	0.054	0.038	1	1	Ectoderm	Ago1
0.006233175	0.054378617	0.132	0.093	1	1	Ectoderm	Lin37
0.006237576	0.026291505	0.027	0.009	1	1	Ectoderm	Pacsin1
0.006267722	0.023147613	0.024	0.008	1	1	Ectoderm	Maneal
0.006267722	0.018064713	0.025	0.012	1	1	Ectoderm	Tmem231
0.006296722	0.079694921	0.228	0.171	1	1	Ectoderm	Baz2a
0.006378924	0.033086666	0.028	0.005	1	1	Ectoderm	Zfp36l3
0.006458152	0.025095961	0.021	0.003	1	1	Ectoderm	Parp9
0.006458152	0.02486284	0.02	0.002	1	1	Ectoderm	Spink2
0.006458152	0.02069509	0.019	0.005	1	1	Ectoderm	Sult2b1
0.006458152	0.020031556	0.018	0.004	1	1	Ectoderm	Prkcb
0.006458152	0.019409429	0.014	0.001	1	1	Ectoderm	Gpr45
0.006458152	0.019366931	0.017	0.004	1	1	Ectoderm	Nme3
0.006458152	0.016697474	0.012	0.001	1	1	Ectoderm	Shc4
0.006458152	0.014653705	0.012	0.002	1	1	Ectoderm	Gsap
0.006458152	0.014653705	0.012	0.002	1	1	Ectoderm	Adgrb1
0.006458152	0.012946879	0.012	0.003	1	1	Ectoderm	Cacna1b
0.006458152	0.012430405	0.013	0.004	1	1	Ectoderm	Ggt7
0.006458152	0.012406385	0.016	0.007	1	1	Ectoderm	Insl6
0.006458152	0.012274185	0.011	0.003	1	1	Ectoderm	Slc45a3
0.006458152	0.012250542	0.014	0.005	1	1	Ectoderm	Ifit2
0.006458152	0.008526794	0.011	0.005	1	1	Ectoderm	Unc80
0.006458152	0.008526794	0.011	0.005	1	1	Ectoderm	Prr19
0.006514786	0.073538119	0.294	0.235	1	1	Ectoderm	Rhno1
0.006557063	0.135921812	0.522	0.442	1	1	Ectoderm	Rbm42
0.006579087	0.14742992	0.654	0.561	1	1	Ectoderm	Polr2j
0.006675158	0.048454587	0.061	0.027	1	1	Ectoderm	Pcbp3
0.006682719	0.141670909	0.691	0.595	1	1	Ectoderm	Rrs1
0.006716805	0.072258814	0.329	0.278	1	1	Ectoderm	Gemin5
0.006718136	0.028634561	0.113	0.092	1	1	Ectoderm	Btg1
0.006782959	0.084632099	0.541	0.48	1	1	Ectoderm	Bud23
0.006804946	0.047583389	0.154	0.12	1	1	Ectoderm	Cep19
0.006876005	0.03762288	0.037	0.011	1	1	Ectoderm	Acacb
0.006876005	0.024093649	0.041	0.023	1	1	Ectoderm	Gm5914
0.006879409	0.013384139	0.02	0.01	1	1	Ectoderm	Ccdc106
0.006915204	0.07296726	0.167	0.114	1	1	Ectoderm	Tmem132a
0.006923173	0.066735166	0.184	0.14	1	1	Ectoderm	Trmt61a
0.006923825	0.01817095	0.074	0.061	1	1	Ectoderm	Akip1
0.006952647	0.039149187	0.047	0.02	1	1	Ectoderm	Scn8a
0.006965702	0.052467243	0.131	0.091	1	1	Ectoderm	1700019D03Rik
0.006968203	0.066144093	0.124	0.077	1	1	Ectoderm	Ccnjl
0.007010184	0.020892715	0.04	0.026	1	1	Ectoderm	Zfp423
0.007016737	0.110422294	0.675	0.608	1	1	Ectoderm	Tyms
0.007041588	0.136146272	0.716	0.639	1	1	Ectoderm	Wdr18
0.007122782	0.060090712	0.219	0.167	1	1	Ectoderm	Gclc
0.007130696	0.043241278	0.989	0.979	1	1	Ectoderm	Psma3
0.007131785	0.047246415	0.998	0.992	1	1	Ectoderm	Cox7c
0.007223023	0.015626601	0.015	0.006	1	1	Ectoderm	Stk32a
0.007237492	0.040173238	0.124	0.092	1	1	Ectoderm	Pde12
0.007240551	0.02604646	0.02	0.002	1	1	Ectoderm	Nefh
0.007240551	0.019937571	0.019	0.005	1	1	Ectoderm	H2-Q10
0.007240551	0.016512569	0.014	0.002	1	1	Ectoderm	Cacnb2
0.007240551	0.016177948	0.013	0.002	1	1	Ectoderm	Tub
0.007240551	0.012610671	0.012	0.003	1	1	Ectoderm	Gm19705
0.007240551	0.012406385	0.016	0.007	1	1	Ectoderm	Adam23
0.00727525	0.042066125	0.035	0.005	1	1	Ectoderm	Nup210
0.00727525	0.023391152	0.021	0.004	1	1	Ectoderm	Arnt2
0.007284109	0.048170842	0.1	0.068	1	1	Ectoderm	Mipep
0.007303449	0.04283425	0.14	0.112	1	1	Ectoderm	Tmem131
0.007331089	0.110981784	0.209	0.124	1	1	Ectoderm	Clpb
0.007466598	0.028922413	0.089	0.069	1	1	Ectoderm	Eefsec
0.007485599	0.06162685	0.153	0.114	1	1	Ectoderm	Senp3
0.007498712	0.04204483	0.077	0.048	1	1	Ectoderm	Tti1
0.007513694	0.023667579	0.024	0.007	1	1	Ectoderm	Ahr
0.007519037	0.052209918	0.087	0.048	1	1	Ectoderm	Zmiz2
0.00758652	0.066749241	0.164	0.117	1	1	Ectoderm	Stx6
0.007601936	0.077482523	0.359	0.305	1	1	Ectoderm	Snapc5
0.00763113	0.106041671	0.407	0.342	1	1	Ectoderm	Aurkb
0.007665369	0.049954388	0.072	0.035	1	1	Ectoderm	Fam53b
0.007673875	0.175161712	0.559	0.45	1	1	Ectoderm	U2af2
0.007681625	0.09957644	0.381	0.312	1	1	Ectoderm	Dcaf13
0.007718491	0.077381628	0.125	0.067	1	1	Ectoderm	Dtnb
0.007759646	0.053087646	0.157	0.111	1	1	Ectoderm	Dalrd3
0.007763939	0.021098212	0.161	0.144	1	1	Ectoderm	Cnot10
0.007799193	0.168162456	0.566	0.465	1	1	Ectoderm	Ccdc86
0.007814945	0.063759238	0.828	0.786	1	1	Ectoderm	Tomm7
0.007881682	0.028498165	0.07	0.047	1	1	Ectoderm	C2cd3
0.007933722	0.025976205	0.13	0.11	1	1	Ectoderm	Insig2
0.008019268	0.016790082	0.012	0.001	1	1	Ectoderm	D630003M21Rik
0.008019268	0.015935152	0.012	0.001	1	1	Ectoderm	Olfr986
0.008019268	0.015356133	0.011	0	1	1	Ectoderm	Dgkb
0.008019268	0.014409298	0.011	0.001	1	1	Ectoderm	Kcnb1
0.008019268	0.01321849	0.011	0.001	1	1	Ectoderm	Trpa1
0.008019268	0.01321849	0.01	0.001	1	1	Ectoderm	Kcnn2
0.008019268	0.012364318	0.011	0.002	1	1	Ectoderm	4930526L06Rik
0.008019268	0.011600381	0.01	0.002	1	1	Ectoderm	Nacad
0.008019268	0.011263062	0.01	0.002	1	1	Ectoderm	Dennd2d
0.008019268	0.010925464	0.009	0.001	1	1	Ectoderm	Stat4
0.008019268	0.010766431	0.007	0	1	1	Ectoderm	4930566F21Rik
0.008019268	0.010676959	0.008	0.001	1	1	Ectoderm	Gm26771
0.008019268	0.007610655	0.006	0.001	1	1	Ectoderm	Adamts6
0.008019268	0.007172922	0.009	0.003	1	1	Ectoderm	Slc6a15
0.008019268	0.006755725	0.006	0.001	1	1	Ectoderm	1700065D16Rik
0.008019268	0.004879115	0.004	0.001	1	1	Ectoderm	Arc
0.008019379	0.010409144	0.009	0.002	1	1	Ectoderm	Gpr161
0.008028593	0.081819209	0.161	0.101	1	1	Ectoderm	Patz1
0.00804933	0.027234982	0.059	0.04	1	1	Ectoderm	Taf1a
0.008070222	0.044502804	0.058	0.026	1	1	Ectoderm	Nbea
0.008102289	0.038050089	0.106	0.078	1	1	Ectoderm	Bclaf3
0.008143375	0.066215335	0.161	0.111	1	1	Ectoderm	Zfp646
0.008153964	0.058252979	0.301	0.23	1	1	Ectoderm	Csnk1e
0.008204093	0.077424012	0.143	0.084	1	1	Ectoderm	Ccdc112
0.008207569	0.026328024	0.03	0.012	1	1	Ectoderm	Klhl8
0.008241329	0.024973288	0.054	0.035	1	1	Ectoderm	Shroom2
0.008264089	0.038776044	0.074	0.049	1	1	Ectoderm	Mmachc
0.008321981	0.082028776	0.174	0.11	1	1	Ectoderm	Ndn
0.008324966	0.057071502	0.112	0.069	1	1	Ectoderm	Bphl
0.008343205	0.143943167	0.599	0.52	1	1	Ectoderm	Thoc3
0.008372041	0.082556972	0.522	0.465	1	1	Ectoderm	Polr2i
0.008395514	0.091126784	0.625	0.585	1	1	Ectoderm	Commd1
0.00840122	0.013503545	0.041	0.031	1	1	Ectoderm	Zcchc14
0.00841725	0.024188057	0.04	0.023	1	1	Ectoderm	Pot1b
0.008440928	0.053552507	0.062	0.024	1	1	Ectoderm	Tdrkh
0.008473453	0.061149011	0.075	0.034	1	1	Ectoderm	Pald1
0.008488955	0.103010854	0.685	0.616	1	1	Ectoderm	Cdc26
0.008595792	0.024756686	0.036	0.018	1	1	Ectoderm	Lurap1l
0.008687237	0.03551541	0.064	0.038	1	1	Ectoderm	Pot1a
0.00869396	0.041654922	0.04	0.011	1	1	Ectoderm	Prss41
0.00869396	0.016453903	0.032	0.02	1	1	Ectoderm	Dhx34
0.00869396	0.012293011	0.019	0.01	1	1	Ectoderm	Phf21b
0.008744506	0.033307995	0.048	0.023	1	1	Ectoderm	Gngt2
0.008751968	0.041627791	0.072	0.044	1	1	Ectoderm	Trim2
0.008775561	0.060810799	0.863	0.836	1	1	Ectoderm	Rnf7
0.008795341	0.047304359	0.06	0.029	1	1	Ectoderm	Zik1
0.008846111	0.050659859	0.09	0.053	1	1	Ectoderm	Harbi1
0.008940275	0.106309788	0.203	0.125	1	1	Ectoderm	Tmem39b
0.008967926	0.082688297	0.304	0.241	1	1	Ectoderm	Brcc3
0.009064995	0.086884701	0.491	0.429	1	1	Ectoderm	Mtx1
0.009144818	0.0286809	0.079	0.059	1	1	Ectoderm	Arrb2
0.009179655	0.073431229	0.259	0.2	1	1	Ectoderm	Rnf168
0.009203814	0.033548347	0.052	0.028	1	1	Ectoderm	Shroom3
0.009256117	0.060791333	0.138	0.096	1	1	Ectoderm	Wdyhv1
0.009324305	0.165063731	0.502	0.388	1	1	Ectoderm	Rfc2
0.009329385	0.083698633	0.559	0.488	1	1	Ectoderm	Ppat
0.009392586	0.07337683	0.241	0.192	1	1	Ectoderm	Nup93
0.009433572	0.072261537	0.132	0.079	1	1	Ectoderm	Rad54l
0.009491855	0.112479227	0.264	0.185	1	1	Ectoderm	Trim37
0.009591378	0.10343896	0.193	0.118	1	1	Ectoderm	Elovl6
0.009637413	0.057297266	1	1	1	1	Ectoderm	Rpl24
0.009643618	0.038778215	0.19	0.161	1	1	Ectoderm	Clp1
0.009678251	0.127906402	1	0.999	1	1	Ectoderm	Rpl31
0.009687677	0.042066125	0.034	0.005	1	1	Ectoderm	Rps6kl1
0.009687677	0.026521431	0.028	0.011	1	1	Ectoderm	Erc2
0.009788684	0.060770107	0.127	0.08	1	1	Ectoderm	6-Sep
0.009894571	0.02552159	0.632	0.595	1	1	Ectoderm	1810037I17Rik
0.009912904	0.026448963	0.025	0.007	1	1	Ectoderm	Tcte2
0.009912904	0.025695794	0.025	0.007	1	1	Ectoderm	Nrcam
0.009912904	0.007889761	0.02	0.014	1	1	Ectoderm	Ccdc125
0.009942347	0.095744262	0.743	0.681	1	1	Ectoderm	Stip1
0.00994674	0.03619889	0.044	0.019	1	1	Ectoderm	Ric3
0.009971196	0.126236708	0.615	0.538	1	1	Ectoderm	Psmg1
0.010028504	0.063844814	0.371	0.323	1	1	Ectoderm	Ppie
0.010071602	0.147939875	0.591	0.49	1	1	Ectoderm	Ccnb1
0.010100946	0.088669672	0.504	0.442	1	1	Ectoderm	Ppp4c
0.010116291	0.050646775	0.996	0.989	1	1	Ectoderm	Dnaja1
0.010129596	0.032976516	0.037	0.015	1	1	Ectoderm	Trak1
0.010205574	0.028800553	0.033	0.013	1	1	Ectoderm	Trim54
0.010205574	0.02028321	0.033	0.019	1	1	Ectoderm	Gm29666
0.010206306	0.030131852	0.148	0.124	1	1	Ectoderm	Fastkd3
0.010210591	0.100869136	0.326	0.26	1	1	Ectoderm	Tpgs2
0.010276609	0.020430519	0.196	0.181	1	1	Ectoderm	Cenpu
0.010309668	0.059562287	0.088	0.042	1	1	Ectoderm	Tpbg
0.010319883	0.070458666	0.182	0.129	1	1	Ectoderm	Haus2
0.010403448	0.03169535	0.18	0.155	1	1	Ectoderm	Kmt2a
0.010418623	0.042145867	0.078	0.047	1	1	Ectoderm	Serp2
0.010438658	0.080149058	0.433	0.387	1	1	Ectoderm	Fip1l1
0.010458516	0.052786187	0.133	0.098	1	1	Ectoderm	Ddx28
0.010463612	0.024653989	0.052	0.035	1	1	Ectoderm	Fut10
0.010476119	0.156099628	0.804	0.709	1	1	Ectoderm	Cdca8
0.010668565	0.012971904	0.29	0.27	1	1	Ectoderm	Golm1
0.010782744	0.052392258	0.063	0.027	1	1	Ectoderm	Klc3
0.01095588	0.078891096	0.569	0.518	1	1	Ectoderm	Dnajc15
0.010973295	0.021688354	0.02	0.006	1	1	Ectoderm	Pld6
0.010999446	0.089398842	0.166	0.115	1	1	Ectoderm	Gfod2
0.011017307	0.023913242	0.02	0.004	1	1	Ectoderm	Kcnk2
0.011038164	0.018615899	0.124	0.106	1	1	Ectoderm	Ttll12
0.011061429	0.016465739	0.024	0.012	1	1	Ectoderm	Hdac11
0.011061429	0.015077169	0.027	0.016	1	1	Ectoderm	Slc35e3
0.011116761	0.089408855	0.289	0.223	1	1	Ectoderm	Zmat5
0.011131054	0.019742742	0.014	0.001	1	1	Ectoderm	Adam22
0.011131054	0.012881828	0.01	0.001	1	1	Ectoderm	Dcn
0.011132834	0.058454525	0.528	0.496	1	1	Ectoderm	Rpl9-ps6
0.011134715	0.078672466	0.391	0.343	1	1	Ectoderm	Tsr3
0.011135051	0.016130122	0.051	0.038	1	1	Ectoderm	Fggy
0.011146262	0.02007578	0.016	0.001	1	1	Ectoderm	Ttc9b
0.011146262	0.018088512	0.017	0.004	1	1	Ectoderm	Syt7
0.011146262	0.014714958	0.014	0.004	1	1	Ectoderm	Sp6
0.011146262	0.01380004	0.012	0.003	1	1	Ectoderm	Hmx1
0.011146262	0.013709201	0.013	0.003	1	1	Ectoderm	Pard3b
0.011146262	0.009804835	0.011	0.004	1	1	Ectoderm	Gm11837
0.011146262	0.007260272	0.008	0.003	1	1	Ectoderm	Rbp7
0.011146262	0.006650872	0.012	0.007	1	1	Ectoderm	Zfand4
0.011154141	0.058900912	1	1	1	1	Ectoderm	Rpl30
0.011160073	0.050540761	0.075	0.04	1	1	Ectoderm	Armcx3
0.011206244	0.045272893	0.182	0.146	1	1	Ectoderm	Msantd2
0.011272434	0.091552573	0.256	0.187	1	1	Ectoderm	Zfand1
0.01127368	0.030100332	0.05	0.029	1	1	Ectoderm	AV099323
0.011300608	0.070908725	0.193	0.138	1	1	Ectoderm	Kansl1
0.011312686	0.082517033	0.134	0.077	1	1	Ectoderm	Tpst1
0.01135035	0.037267384	0.37	0.339	1	1	Ectoderm	Sdha
0.011426998	0.005885217	0.077	0.073	1	1	Ectoderm	Dhdds
0.011456907	0.073474342	0.397	0.348	1	1	Ectoderm	Suds3
0.011478751	0.021683471	0.39	0.377	1	1	Ectoderm	Gm10036
0.011482996	0.021235932	0.537	0.445	1	1	Ectoderm	Mns1
0.011500981	0.084786731	0.661	0.581	1	1	Ectoderm	Mettl9
0.011511449	0.035491584	0.035	0.011	1	1	Ectoderm	Hvcn1
0.011511449	0.030986664	0.03	0.009	1	1	Ectoderm	Fbxo27
0.011511449	0.030815415	0.034	0.012	1	1	Ectoderm	Lck
0.011511449	0.028831774	0.035	0.014	1	1	Ectoderm	Fbxo16
0.011544609	0.092535296	0.264	0.197	1	1	Ectoderm	Orc3
0.011571775	0.054808968	0.119	0.078	1	1	Ectoderm	Clasrp
0.011590161	0.048374814	0.508	0.459	1	1	Ectoderm	Snrnp27
0.01160852	0.084664551	0.245	0.185	1	1	Ectoderm	Timeless
0.011627875	0.015100229	0.054	0.04	1	1	Ectoderm	Mospd3
0.011714244	0.079085457	0.433	0.371	1	1	Ectoderm	Las1l
0.011745453	0.044084726	0.08	0.051	1	1	Ectoderm	Zfp668
0.011796883	0.080840482	0.254	0.191	1	1	Ectoderm	Rpap3
0.011837852	0.002519246	0.042	0.04	1	1	Ectoderm	Fam185a
0.011838217	0.106554593	0.892	0.833	1	1	Ectoderm	Odc1
0.011850639	0.074937968	0.574	0.519	1	1	Ectoderm	Yy1
0.011884594	0.179701307	0.837	0.763	1	1	Ectoderm	Nol7
0.011897719	0.116960831	0.225	0.144	1	1	Ectoderm	Mzt2
0.011928282	0.121700142	0.278	0.198	1	1	Ectoderm	Mrps27
0.011934867	0.029685085	0.028	0.007	1	1	Ectoderm	Napepld
0.011934867	0.025949122	0.021	0.003	1	1	Ectoderm	Mfng
0.011934867	0.025231871	0.022	0.005	1	1	Ectoderm	Pak3
0.011934867	0.022781595	0.017	0.001	1	1	Ectoderm	Kcnk12
0.011934867	0.020086929	0.025	0.011	1	1	Ectoderm	Sh2b2
0.011934867	0.011063514	0.013	0.006	1	1	Ectoderm	Fxyd7
0.011934867	0.010301594	0.013	0.006	1	1	Ectoderm	Cfap43
0.012001275	0.069753564	0.585	0.526	1	1	Ectoderm	Gtf2a2
0.012089184	0.087918831	0.182	0.122	1	1	Ectoderm	Msh3
0.012134414	0.05132502	0.054	0.017	1	1	Ectoderm	Gabrb3
0.012145944	0.096799149	0.576	0.517	1	1	Ectoderm	Tmem126a
0.012167591	0.024766151	0.02	0.003	1	1	Ectoderm	Ly6h
0.012167591	0.01193608	0.021	0.012	1	1	Ectoderm	B830012L14Rik
0.012167591	0.010905357	0.012	0.004	1	1	Ectoderm	Macrod1
0.012180485	0.048853085	0.042	0.009	1	1	Ectoderm	Fam13c
0.012264651	0.025233413	0.034	0.016	1	1	Ectoderm	Gstm6
0.012264651	0.024270151	0.028	0.011	1	1	Ectoderm	Srl
0.012268662	0.042399348	0.042	0.013	1	1	Ectoderm	Cyfip2
0.012281912	0.111237052	0.655	0.58	1	1	Ectoderm	Ddx1
0.012310086	0.020517197	0.033	0.02	1	1	Ectoderm	C430049E01Rik
0.01231541	0.125599628	0.689	0.622	1	1	Ectoderm	Bub3
0.012368536	0.063217554	0.264	0.207	1	1	Ectoderm	Selenom
0.012379984	0.047277811	0.07	0.037	1	1	Ectoderm	Rimklb
0.012404448	0.029588311	0.051	0.031	1	1	Ectoderm	Cdk17
0.012406863	0.033363736	0.044	0.021	1	1	Ectoderm	Atxn7l2
0.012418079	0.071397817	0.152	0.096	1	1	Ectoderm	Coil
0.01248499	0.010123134	0.027	0.019	1	1	Ectoderm	H2-T23
0.012626615	0.087778163	0.273	0.205	1	1	Ectoderm	Trap1
0.012633172	0.051931798	0.21	0.167	1	1	Ectoderm	Rpusd4
0.012641525	0.029860561	0.041	0.02	1	1	Ectoderm	Plxdc2
0.012669903	0.130790132	0.41	0.319	1	1	Ectoderm	Tprgl
0.012696848	0.115066598	0.747	0.684	1	1	Ectoderm	Psmc2
0.012734956	0.096071556	0.301	0.241	1	1	Ectoderm	Crcp
0.01281608	0.116946734	0.275	0.199	1	1	Ectoderm	Riox2
0.012873287	0.103471277	0.366	0.295	1	1	Ectoderm	Qars
0.012905918	0.03546419	0.055	0.031	1	1	Ectoderm	Fgf13
0.012919865	0.049277345	0.217	0.184	1	1	Ectoderm	Asxl1
0.012993075	0.072218328	0.309	0.263	1	1	Ectoderm	Mrps9
0.013031716	0.040596645	0.21	0.181	1	1	Ectoderm	Slc25a33
0.013094304	0.037343574	0.106	0.078	1	1	Ectoderm	Dmac2
0.013211791	0.066847435	0.225	0.173	1	1	Ectoderm	Kat2a
0.013312656	0.057052759	0.288	0.244	1	1	Ectoderm	Rnf220
0.013355759	0.036577907	0.054	0.028	1	1	Ectoderm	Nkain1
0.013411526	0.129966047	0.444	0.356	1	1	Ectoderm	Immp1l
0.013414456	0.04839115	0.142	0.106	1	1	Ectoderm	Grk6
0.013469872	0.071659953	0.196	0.138	1	1	Ectoderm	Zc2hc1a
0.013474233	0.023423747	0.028	0.011	1	1	Ectoderm	Numbl
0.013474233	0.021545656	0.024	0.009	1	1	Ectoderm	1700003F12Rik
0.013499961	0.078686186	0.192	0.134	1	1	Ectoderm	Thoc5
0.013501434	0.148687882	0.643	0.546	1	1	Ectoderm	Tsen34
0.013640597	0.035362734	0.089	0.067	1	1	Ectoderm	Unc5b
0.013657408	0.070385548	0.159	0.111	1	1	Ectoderm	Dnajc17
0.01388485	0.049078392	0.082	0.044	1	1	Ectoderm	Acp6
0.014023788	0.046970099	0.07	0.036	1	1	Ectoderm	Zfp184
0.014060306	0.09708743	0.743	0.664	1	1	Ectoderm	Srsf10
0.014126111	0.055732367	0.16	0.117	1	1	Ectoderm	Mettl3
0.014145117	0.016882794	0.012	0	1	1	Ectoderm	Gdpd2
0.014145117	0.015599828	0.012	0.001	1	1	Ectoderm	Rorc
0.014145117	0.012881828	0.01	0.001	1	1	Ectoderm	Xkr4
0.014145117	0.011532396	0.008	0	1	1	Ectoderm	Pcnx2
0.014145117	0.010160311	0.009	0.001	1	1	Ectoderm	D930048N14Rik
0.014145117	0.010000059	0.007	0	1	1	Ectoderm	Dgki
0.014145117	0.009910994	0.007	0.001	1	1	Ectoderm	Hrh3
0.014145117	0.009483465	0.007	0.001	1	1	Ectoderm	Syt1
0.014145117	0.009483465	0.007	0.001	1	1	Ectoderm	Ptchd4
0.014145117	0.009394753	0.008	0.001	1	1	Ectoderm	Irf8
0.014145117	0.00923328	0.006	0	1	1	Ectoderm	Cdh9
0.014145117	0.008790983	0.009	0.003	1	1	Ectoderm	Gm10330
0.014145117	0.008377842	0.006	0.001	1	1	Ectoderm	Gm36356
0.014145117	0.008289691	0.007	0.001	1	1	Ectoderm	Tlx2
0.014145117	0.007610655	0.006	0.001	1	1	Ectoderm	Vegfd
0.014145117	0.007610655	0.006	0.001	1	1	Ectoderm	Car10
0.014145117	0.007249885	0.011	0.006	1	1	Ectoderm	Ptpru
0.014145117	0.006312627	0.011	0.007	1	1	Ectoderm	Lrfn3
0.014145117	0.005901301	0.006	0.001	1	1	Ectoderm	Gdf3
0.014145117	0.005560855	0.005	0.001	1	1	Ectoderm	Nkx3-1
0.014145117	0.004788994	0.007	0.004	1	1	Ectoderm	Slc2a5
0.014145117	0.004706683	0.005	0.002	1	1	Ectoderm	Gabra5
0.014145117	0.003511784	0.005	0.002	1	1	Ectoderm	Ccdc162
0.014145117	0.00351133	0.007	0.005	1	1	Ectoderm	Gm14230
0.014145117	0.001889958	0.004	0.003	1	1	Ectoderm	Zfhx4
0.014306554	0.023488264	0.059	0.044	1	1	Ectoderm	Dusp7
0.014377135	0.046349413	0.117	0.082	1	1	Ectoderm	Supv3l1
0.014415074	0.050779221	0.179	0.138	1	1	Ectoderm	2700097O09Rik
0.014652283	0.073538656	0.48	0.444	1	1	Ectoderm	Hdgfl2
0.014748214	0.025271882	0.035	0.018	1	1	Ectoderm	Epor
0.014753489	0.024282569	0.039	0.022	1	1	Ectoderm	Zfp985
0.014810992	0.103570113	0.417	0.341	1	1	Ectoderm	Dpp3
0.014925081	0.029027208	0.033	0.014	1	1	Ectoderm	Jade2
0.014951974	0.028215729	0.041	0.022	1	1	Ectoderm	Frem2
0.014956857	0.075140339	0.28	0.223	1	1	Ectoderm	Spout1
0.014990226	0.015086059	0.112	0.097	1	1	Ectoderm	Foxk2
0.015016744	0.073075957	0.383	0.323	1	1	Ectoderm	Uhrf1
0.015033793	0.01681764	0.029	0.017	1	1	Ectoderm	Stoml1
0.015065212	0.034202024	0.14	0.113	1	1	Ectoderm	Dhx16
0.015147806	0.058023984	0.131	0.087	1	1	Ectoderm	Rfx7
0.015163027	0.017490026	0.058	0.044	1	1	Ectoderm	Fam53c
0.015183262	0.086547421	0.834	0.787	1	1	Ectoderm	Cyc1
0.015200562	0.081579526	0.175	0.12	1	1	Ectoderm	Eno1b
0.015268069	0.047539205	0.139	0.106	1	1	Ectoderm	Zfp329
0.015291816	0.057879663	0.259	0.203	1	1	Ectoderm	Cmtm8
0.015469207	0.078587531	0.253	0.181	1	1	Ectoderm	1500009L16Rik
0.015508737	0.02069776	0.023	0.009	1	1	Ectoderm	Pcyt1b
0.015508737	0.014112516	0.022	0.012	1	1	Ectoderm	Aldoc
0.015579868	0.010158745	0.021	0.014	1	1	Ectoderm	Ttpa
0.015579868	0.004603813	0.019	0.016	1	1	Ectoderm	Pllp
0.015579868	0.003761855	0.019	0.017	1	1	Ectoderm	Trim3
0.015657511	0.029713772	0.051	0.031	1	1	Ectoderm	Cnrip1
0.01566992	0.042837925	0.058	0.028	1	1	Ectoderm	AU020206
0.01579138	0.083781288	0.604	0.552	1	1	Ectoderm	Sltm
0.015812031	0.029882848	0.027	0.006	1	1	Ectoderm	Pgbd5
0.016228365	0.023968341	0.087	0.069	1	1	Ectoderm	Iqcc
0.016296851	0.007633955	0.059	0.054	1	1	Ectoderm	Zfp513
0.0163262	0.054359052	0.133	0.095	1	1	Ectoderm	Gmeb1
0.016334304	0.079105381	0.271	0.215	1	1	Ectoderm	2610524H06Rik
0.016432544	0.07776046	0.332	0.275	1	1	Ectoderm	Nemf
0.016474221	0.114532949	0.826	0.787	1	1	Ectoderm	Aurkaip1
0.016772415	0.080077187	0.259	0.196	1	1	Ectoderm	Ap3s2
0.016816774	0.066935938	0.136	0.085	1	1	Ectoderm	Zfp518a
0.016928917	0.09199164	0.247	0.186	1	1	Ectoderm	Cox20
0.016973345	0.0536982	0.11	0.073	1	1	Ectoderm	Sipa1l1
0.016975072	0.052971828	0.233	0.189	1	1	Ectoderm	Adprhl2
0.017034033	0.05100255	0.156	0.116	1	1	Ectoderm	Cux1
0.017057478	0.135490397	0.72	0.648	1	1	Ectoderm	Utp3
0.017213391	0.016182149	0.032	0.022	1	1	Ectoderm	Zfp763
0.017256566	0.027937798	0.085	0.064	1	1	Ectoderm	Sestd1
0.017325614	0.096769368	0.572	0.512	1	1	Ectoderm	Hprt
0.017393689	0.016186192	0.051	0.04	1	1	Ectoderm	Sh3kbp1
0.017427418	0.069910592	0.223	0.168	1	1	Ectoderm	Tyw5
0.017483235	0.026154649	0.098	0.081	1	1	Ectoderm	Etv5
0.017506604	0.021778309	0.029	0.013	1	1	Ectoderm	Penk
0.017506604	0.020890996	0.036	0.022	1	1	Ectoderm	Dpysl3
0.017532416	0.1108721	0.164	0.09	1	1	Ectoderm	Gm42047
0.017535161	0.082465965	0.303	0.224	1	1	Ectoderm	Kif21a
0.017577536	0.030992207	0.062	0.041	1	1	Ectoderm	Ccdc94
0.017686516	0.031258804	0.027	0.005	1	1	Ectoderm	Tmem266
0.017686516	0.025192795	0.02	0.003	1	1	Ectoderm	Myo5c
0.017686516	0.017864392	0.02	0.008	1	1	Ectoderm	Prrx1
0.017686516	0.013953842	0.014	0.004	1	1	Ectoderm	Hpgds
0.017686516	0.008499438	0.016	0.01	1	1	Ectoderm	Hist2h3b
0.017686516	0.008499438	0.016	0.01	1	1	Ectoderm	Nnt
0.017711858	0.055161463	0.123	0.079	1	1	Ectoderm	Mpdz
0.017774958	0.039450053	1	1	1	1	Ectoderm	Rps13
0.017793445	0.068343842	0.072	0.023	1	1	Ectoderm	Asphd2
0.017803204	0.028814669	0.115	0.093	1	1	Ectoderm	Cit
0.01790092	0.017861828	0.062	0.048	1	1	Ectoderm	Phkg2
0.017931304	0.016719043	0.018	0.006	1	1	Ectoderm	Upk3bl
0.017931304	0.011556741	0.016	0.007	1	1	Ectoderm	Cd34
0.017943208	0.071056635	0.225	0.179	1	1	Ectoderm	Znhit2
0.01797285	0.060456685	0.207	0.163	1	1	Ectoderm	Stx16
0.018064597	0.027988832	0.034	0.015	1	1	Ectoderm	Crybg2
0.018081508	0.04483144	0.157	0.124	1	1	Ectoderm	Pdxp
0.018198924	0.106050757	0.235	0.156	1	1	Ectoderm	Mapre2
0.018215053	0.005740697	0.384	0.314	1	1	Ectoderm	Bst2
0.01835209	0.024868596	0.032	0.014	1	1	Ectoderm	Ephb2
0.018369458	0.031502153	0.13	0.103	1	1	Ectoderm	Paxip1
0.018419174	0.058684094	0.273	0.238	1	1	Ectoderm	Trim33
0.018470215	0.112950698	0.406	0.327	1	1	Ectoderm	Hmga1
0.018586173	0.052429818	0.133	0.09	1	1	Ectoderm	Grb7
0.018635749	0.031152514	0.049	0.029	1	1	Ectoderm	Gadd45a
0.018723753	0.076842134	0.232	0.187	1	1	Ectoderm	Hist1h1d
0.018740949	0.060791333	0.136	0.095	1	1	Ectoderm	1810032O08Rik
0.018749263	0.074565523	0.683	0.628	1	1	Ectoderm	Cops6
0.01900945	0.040567646	0.062	0.034	1	1	Ectoderm	Pomc
0.019023556	0.022682328	0.146	0.131	1	1	Ectoderm	2310009B15Rik
0.019048113	0.057233344	0.209	0.163	1	1	Ectoderm	Phf10
0.019071178	0.086078781	0.483	0.417	1	1	Ectoderm	Mrpl40
0.019284471	0.020835693	0.016	0.001	1	1	Ectoderm	Vstm2l
0.019284471	0.018554752	0.014	0.001	1	1	Ectoderm	Snph
0.019284471	0.018367943	0.016	0.002	1	1	Ectoderm	Dtna
0.019284471	0.018314324	0.013	0.001	1	1	Ectoderm	5330434G04Rik
0.019284471	0.016027357	0.012	0.001	1	1	Ectoderm	Trp73
0.019284471	0.015324282	0.013	0.003	1	1	Ectoderm	Arfgef3
0.019284471	0.012364318	0.011	0.002	1	1	Ectoderm	Mmp23
0.019284471	0.011937422	0.011	0.002	1	1	Ectoderm	Dleu7
0.019284471	0.011263062	0.01	0.002	1	1	Ectoderm	Zmat4
0.019284471	0.009982374	0.01	0.003	1	1	Ectoderm	Zfp658
0.019284471	0.009378696	0.011	0.004	1	1	Ectoderm	Acsl6
0.019284471	0.008526794	0.01	0.005	1	1	Ectoderm	Edn3
0.019284471	0.006399239	0.011	0.006	1	1	Ectoderm	Hmcn1
0.019284471	0.006075057	0.005	0.001	1	1	Ectoderm	Macc1
0.019299878	0.042836381	0.144	0.112	1	1	Ectoderm	Cdkn2aip
0.019304534	0.081480998	0.226	0.163	1	1	Ectoderm	Scnm1
0.019402983	0.071157525	0.245	0.191	1	1	Ectoderm	Nudt1
0.019433971	0.011825031	0.013	0.006	1	1	Ectoderm	Rtl6
0.019495362	0.030151594	0.024	0.002	1	1	Ectoderm	Epp13
0.019495362	0.024092338	0.024	0.007	1	1	Ectoderm	Pdgfrl
0.019495362	0.021783174	0.02	0.005	1	1	Ectoderm	Glod5
0.019495362	0.020412574	0.021	0.007	1	1	Ectoderm	Sema3e
0.019495362	0.017384881	0.019	0.007	1	1	Ectoderm	Lemd1
0.019495362	0.015562006	0.022	0.011	1	1	Ectoderm	Adssl1
0.019495362	0.008908387	0.019	0.012	1	1	Ectoderm	Zbtb3
0.019495362	0.0079259	0.012	0.006	1	1	Ectoderm	Arhgap27os2
0.019621836	0.074963988	0.228	0.176	1	1	Ectoderm	Wipi2
0.01983299	0.047702152	0.197	0.163	1	1	Ectoderm	Mpnd
0.019907254	0.156692897	0.873	0.871	1	1	Ectoderm	Ube2c
0.019973974	0.15036268	0.778	0.698	1	1	Ectoderm	Psmd11
0.020124821	0.043983045	0.101	0.069	1	1	Ectoderm	Spata7
0.020177366	0.161299327	0.646	0.56	1	1	Ectoderm	Parp1
0.020247667	0.105484277	0.135	0.06	1	1	Ectoderm	Mtss1
0.020330008	0.0819589	0.919	0.91	1	1	Ectoderm	Eif3a
0.020362465	0.026936177	0.022	0.004	1	1	Ectoderm	Mir9-3hg
[truncated: 34,733 more rows]
