# Supplementary material for: Gastrulation-stage gene expression in Nipbl+/− mouse embryos foreshadows the development of syndromic birth defects
Source: Sci Adv. 2024 Mar 20;10(12):eadl4239. doi: 10.1126/sciadv.adl4239 (PMC10954218; doi:10.1126/sciadv.adl4239)
Supplement: Supplementary file 2 — Data S1 to S45 [file sciadv.adl4239_data_s1_to_s45.zip › Supplementary Data2/Data_S1.csv]

P_Val	Avg_Log2_FC	Pct_Expr_Cluster	Pct_Expr_Other	Bon_P_Val	Cluster	Germ_Layer	Gene
4.64E-237	1.898213942	1	0.887	7.61E-233	1	Ectoderm	Dnmt3b
1.59E-208	1.740341	0.975	0.334	2.61E-204	1	Ectoderm	Pim2
5.38E-159	1.499141462	0.786	0.167	8.82E-155	1	Ectoderm	Utf1
2.54E-156	1.384821708	0.782	0.147	4.16E-152	1	Ectoderm	Pou3f1
2.28E-143	1.169719646	0.988	0.644	3.73E-139	1	Ectoderm	Wfdc2
6.75E-141	1.131733152	0.876	0.324	1.11E-136	1	Ectoderm	Pcsk1n
1.12E-135	1.026889481	0.764	0.18	1.83E-131	1	Ectoderm	Eras
3.97E-134	1.240553993	0.877	0.307	6.51E-130	1	Ectoderm	Irx3
4.47E-127	1.221957621	0.781	0.195	7.32E-123	1	Ectoderm	Sox2
9.10E-126	1.042952922	0.998	0.89	1.49E-121	1	Ectoderm	Snrpn
2.81E-121	0.771169085	1	0.958	4.61E-117	1	Ectoderm	Psip1
5.12E-120	0.816541027	1	0.937	8.39E-116	1	Ectoderm	Fabp5
4.61E-119	1.201985223	0.666	0.129	7.55E-115	1	Ectoderm	Slc7a3
2.35E-118	0.416199734	1	1	3.85E-114	1	Ectoderm	Mif
4.08E-118	1.041100407	0.987	0.618	6.68E-114	1	Ectoderm	Epcam
6.14E-104	0.936747213	0.872	0.431	1.01E-99	1	Ectoderm	Stmn2
7.69E-93	0.797965375	0.836	0.458	1.26E-88	1	Ectoderm	Pls3
3.47E-90	1.061629781	0.629	0.169	5.69E-86	1	Ectoderm	Otx2
2.47E-85	0.7266589	0.676	0.185	4.05E-81	1	Ectoderm	Cxcl12
6.20E-85	0.917311291	0.938	0.572	1.02E-80	1	Ectoderm	Crabp2
9.73E-84	0.766139824	0.742	0.251	1.60E-79	1	Ectoderm	Sfrp1
2.18E-81	0.532085666	1	0.99	3.57E-77	1	Ectoderm	Gnai2
8.59E-80	0.40379567	0.905	0.387	1.41E-75	1	Ectoderm	Cldn6
1.15E-79	0.728218177	0.984	0.727	1.88E-75	1	Ectoderm	Igfbp2
1.88E-78	0.68010956	0.93	0.542	3.08E-74	1	Ectoderm	Chchd10
4.65E-78	0.650009649	0.989	0.895	7.62E-74	1	Ectoderm	Rangrf
1.33E-77	0.599548144	0.652	0.259	2.19E-73	1	Ectoderm	Rab25
4.59E-73	0.663387382	0.628	0.219	7.53E-69	1	Ectoderm	Zic5
1.61E-72	0.776907718	0.878	0.6	2.64E-68	1	Ectoderm	Gsta4
2.33E-71	0.59693532	0.449	0.078	3.83E-67	1	Ectoderm	Elavl3
1.39E-69	0.423179661	1	0.998	2.28E-65	1	Ectoderm	Dut
5.59E-68	0.597887626	0.546	0.171	9.17E-64	1	Ectoderm	Pdzd4
9.66E-68	0.681781121	0.64	0.24	1.58E-63	1	Ectoderm	Tubb3
1.64E-66	0.684851714	0.781	0.401	2.69E-62	1	Ectoderm	Map1b
3.56E-65	0.413592132	0.999	0.999	5.84E-61	1	Ectoderm	Fkbp4
2.77E-64	0.631702041	0.623	0.247	4.54E-60	1	Ectoderm	Gng3
1.11E-62	0.550271123	0.568	0.23	1.83E-58	1	Ectoderm	Uchl1
6.23E-62	0.542791316	0.529	0.168	1.02E-57	1	Ectoderm	Fam57b
1.06E-61	0.730968836	0.964	0.77	1.74E-57	1	Ectoderm	Slc16a3
1.85E-60	0.555728054	0.54	0.165	3.03E-56	1	Ectoderm	2900011O08Rik
3.73E-57	0.452258642	1	0.986	6.12E-53	1	Ectoderm	Cbx1
4.08E-57	0.633685676	0.679	0.274	6.69E-53	1	Ectoderm	Ptn
1.12E-56	0.368708277	1	1	1.83E-52	1	Ectoderm	Set
1.32E-54	0.573054837	1	0.829	2.17E-50	1	Ectoderm	Pou5f1
1.71E-54	0.546500886	0.991	0.841	2.80E-50	1	Ectoderm	Ldhb
1.81E-53	0.60583474	0.632	0.231	2.97E-49	1	Ectoderm	Irx5
1.88E-53	0.518204566	0.947	0.663	3.09E-49	1	Ectoderm	Spint2
9.74E-53	0.499417358	0.542	0.209	1.60E-48	1	Ectoderm	Hist3h2ba
1.11E-52	0.501533402	0.995	0.963	1.83E-48	1	Ectoderm	Sssca1
2.07E-52	0.526279953	0.687	0.322	3.39E-48	1	Ectoderm	Ddah1
2.62E-51	0.540992798	0.986	0.895	4.29E-47	1	Ectoderm	Fam60a
1.03E-50	0.5617787	0.992	0.874	1.69E-46	1	Ectoderm	Sms
2.42E-50	0.504870775	0.966	0.834	3.97E-46	1	Ectoderm	Cdca7
1.68E-49	0.52309844	0.463	0.132	2.76E-45	1	Ectoderm	Syt11
3.83E-49	0.476235476	0.876	0.639	6.28E-45	1	Ectoderm	Ly6e
4.60E-49	0.455526462	0.966	0.873	7.54E-45	1	Ectoderm	Larp7
3.39E-48	0.519115006	0.601	0.278	5.56E-44	1	Ectoderm	Kif21a
6.24E-48	0.490239483	0.527	0.206	1.02E-43	1	Ectoderm	Sfrp2
2.85E-47	0.473255368	0.382	0.067	4.67E-43	1	Ectoderm	Dtx1
4.93E-47	0.466655096	0.498	0.194	8.08E-43	1	Ectoderm	2010111I01Rik
6.90E-47	0.47454992	0.976	0.902	1.13E-42	1	Ectoderm	Tuba1a
1.01E-46	0.429092143	0.356	0.084	1.65E-42	1	Ectoderm	Map7d3
2.39E-46	0.487605709	0.757	0.507	3.93E-42	1	Ectoderm	Pten
4.98E-46	0.519187534	0.912	0.681	8.17E-42	1	Ectoderm	Prps1
1.41E-45	0.697710881	0.298	0.055	2.31E-41	1	Ectoderm	Hesx1
5.97E-45	0.434532477	0.315	0.049	9.78E-41	1	Ectoderm	Tal2
6.96E-45	0.436316598	0.332	0.052	1.14E-40	1	Ectoderm	Gm32585
8.78E-45	0.36602552	1	0.987	1.44E-40	1	Ectoderm	Eif1ax
2.84E-44	0.582493672	0.725	0.399	4.65E-40	1	Ectoderm	Phc1
1.17E-43	0.494693407	0.694	0.385	1.92E-39	1	Ectoderm	Aes
4.37E-43	0.470677016	0.983	0.923	7.16E-39	1	Ectoderm	Akr1b3
6.01E-42	0.436979267	0.8	0.495	9.86E-38	1	Ectoderm	Arl4c
8.41E-42	0.498104558	0.668	0.354	1.38E-37	1	Ectoderm	Ina
1.04E-41	0.321356841	1	1	1.70E-37	1	Ectoderm	Gapdh
2.67E-40	0.410166347	0.44	0.177	4.37E-36	1	Ectoderm	Sall2
4.16E-40	0.422702787	0.972	0.911	6.81E-36	1	Ectoderm	Trp53
4.78E-40	0.465402693	0.638	0.335	7.84E-36	1	Ectoderm	Rragd
4.84E-40	0.475129933	0.721	0.366	7.93E-36	1	Ectoderm	Bst2
1.55E-39	0.362109641	1	0.998	2.54E-35	1	Ectoderm	Dctpp1
1.62E-39	0.499741407	0.921	0.73	2.66E-35	1	Ectoderm	Mkrn1
3.23E-39	0.372410294	0.341	0.084	5.30E-35	1	Ectoderm	Rapgef5
4.70E-39	0.497797398	0.64	0.348	7.71E-35	1	Ectoderm	Socs2
7.48E-39	0.236887924	1	1	1.23E-34	1	Ectoderm	Sumo2
8.76E-39	0.469219142	0.78	0.543	1.44E-34	1	Ectoderm	Dhrs4
4.05E-38	0.370243745	0.314	0.079	6.65E-34	1	Ectoderm	Zic2
4.56E-38	0.38077907	0.535	0.28	7.48E-34	1	Ectoderm	Kcnk1
1.16E-37	0.442937205	0.927	0.785	1.90E-33	1	Ectoderm	Ccne1
2.19E-37	0.381934276	0.334	0.073	3.59E-33	1	Ectoderm	Bcl11a
2.35E-37	0.408271524	0.452	0.17	3.85E-33	1	Ectoderm	Fbxo44
2.43E-37	0.491829258	0.82	0.552	3.98E-33	1	Ectoderm	Fxyd6
3.15E-37	0.425283194	0.89	0.709	5.16E-33	1	Ectoderm	Nfyb
8.56E-37	0.448698602	0.731	0.445	1.40E-32	1	Ectoderm	Fzd2
2.17E-36	0.385924578	0.878	0.67	3.55E-32	1	Ectoderm	Tgif1
3.84E-36	0.379321253	0.994	0.985	6.30E-32	1	Ectoderm	Ube2k
4.94E-36	0.389831293	0.449	0.177	8.10E-32	1	Ectoderm	Slc35f2
5.34E-36	0.4334071	0.466	0.183	8.75E-32	1	Ectoderm	Lpl
5.95E-36	0.43175878	0.549	0.272	9.75E-32	1	Ectoderm	Bok
7.18E-36	0.273796059	1	0.997	1.18E-31	1	Ectoderm	Psma7
1.17E-35	0.410035095	0.705	0.415	1.91E-31	1	Ectoderm	Ddit4
1.26E-35	0.444561162	0.863	0.627	2.07E-31	1	Ectoderm	Acer2
1.42E-35	0.421592968	0.905	0.707	2.32E-31	1	Ectoderm	Car14
1.60E-35	0.287053771	1	1	2.62E-31	1	Ectoderm	Pkm
3.09E-35	0.310783244	0.23	0.027	5.07E-31	1	Ectoderm	Mcf2
4.84E-35	0.381750413	0.864	0.543	7.94E-31	1	Ectoderm	Rasgrp2
5.37E-35	0.39115284	0.402	0.136	8.81E-31	1	Ectoderm	Mapk12
5.51E-35	0.343173015	0.42	0.169	9.03E-31	1	Ectoderm	Cbx7
1.12E-34	0.429174824	0.959	0.847	1.84E-30	1	Ectoderm	Rbpms2
1.28E-34	0.435395143	0.828	0.619	2.09E-30	1	Ectoderm	Dnph1
3.09E-34	0.416039569	0.701	0.463	5.07E-30	1	Ectoderm	Bcat2
4.87E-34	0.644340063	0.996	0.958	7.98E-30	1	Ectoderm	AC160336.1
4.98E-34	0.489870183	0.804	0.546	8.16E-30	1	Ectoderm	Nipsnap1
7.93E-34	0.382580878	0.521	0.27	1.30E-29	1	Ectoderm	Ypel1
8.58E-34	0.428711824	0.513	0.236	1.41E-29	1	Ectoderm	Zfp462
3.68E-33	0.460415307	0.849	0.634	6.04E-29	1	Ectoderm	Sap30
3.70E-33	0.463651705	0.907	0.738	6.07E-29	1	Ectoderm	Syce2
4.75E-33	0.367564342	0.321	0.076	7.78E-29	1	Ectoderm	Jph4
7.58E-33	0.441106202	0.866	0.687	1.24E-28	1	Ectoderm	Nudt19
1.01E-32	0.293275033	1	0.994	1.65E-28	1	Ectoderm	Lyar
1.80E-32	0.474933788	0.724	0.482	2.95E-28	1	Ectoderm	Iqgap1
2.32E-32	0.349063545	0.997	0.997	3.81E-28	1	Ectoderm	Tpi1
2.57E-32	0.134603566	0.656	0.326	4.21E-28	1	Ectoderm	Cldn7
3.28E-32	0.281961339	0.196	0.02	5.38E-28	1	Ectoderm	Lhx5
3.63E-32	0.420226504	0.565	0.327	5.94E-28	1	Ectoderm	Myo10
3.89E-32	0.236449716	0.989	0.909	6.38E-28	1	Ectoderm	Slc2a1
7.62E-32	0.341810466	0.456	0.192	1.25E-27	1	Ectoderm	Qprt
9.37E-32	0.27338226	0.29	0.094	1.54E-27	1	Ectoderm	Mapk8ip2
1.10E-31	0.289123001	0.414	0.162	1.80E-27	1	Ectoderm	Fabp3
1.94E-31	0.208488196	1	1	3.18E-27	1	Ectoderm	Ranbp1
3.32E-31	0.424505052	0.485	0.188	5.44E-27	1	Ectoderm	Tubb4a
3.71E-31	0.291304363	0.281	0.076	6.08E-27	1	Ectoderm	Camkv
5.42E-31	0.359380862	0.989	0.95	8.88E-27	1	Ectoderm	Polr2h
6.84E-31	0.259992946	1	1	1.12E-26	1	Ectoderm	Nap1l1
8.13E-31	0.186413885	0.353	0.115	1.33E-26	1	Ectoderm	Calca
9.56E-31	0.363529757	0.398	0.166	1.57E-26	1	Ectoderm	Nav2
1.89E-30	0.394828111	0.529	0.261	3.10E-26	1	Ectoderm	Cpe
1.98E-30	0.30808347	0.687	0.41	3.25E-26	1	Ectoderm	Tpd52
2.02E-30	0.385670096	0.48	0.22	3.31E-26	1	Ectoderm	Pla2g16
2.38E-30	0.443767168	0.228	0.043	3.90E-26	1	Ectoderm	Six3
4.09E-30	0.265479498	0.266	0.084	6.71E-26	1	Ectoderm	Sox3
8.67E-30	0.331769734	0.301	0.099	1.42E-25	1	Ectoderm	Chst1
1.25E-29	0.394954416	0.863	0.661	2.06E-25	1	Ectoderm	Casp3
1.77E-29	0.199075758	1	1	2.89E-25	1	Ectoderm	Ptma
1.89E-29	0.27451717	0.263	0.073	3.09E-25	1	Ectoderm	Fam178b
5.51E-29	0.385603357	0.651	0.428	9.04E-25	1	Ectoderm	Msh6
5.78E-29	0.320224374	0.444	0.225	9.48E-25	1	Ectoderm	Acrbp
6.72E-29	0.370209836	0.686	0.467	1.10E-24	1	Ectoderm	Armc10
3.02E-28	0.299300593	0.367	0.154	4.95E-24	1	Ectoderm	Nptx2
3.06E-28	0.254749425	0.23	0.054	5.02E-24	1	Ectoderm	Pipox
4.37E-28	0.258623452	1	1	7.17E-24	1	Ectoderm	Pgam1
1.02E-27	0.460409586	0.381	0.143	1.67E-23	1	Ectoderm	Shisa2
1.06E-27	0.28183002	0.288	0.09	1.73E-23	1	Ectoderm	Stmn3
1.68E-27	0.505671356	0.68	0.402	2.76E-23	1	Ectoderm	Ckb
1.97E-27	0.36705919	0.586	0.348	3.22E-23	1	Ectoderm	Lpar4
3.92E-27	0.318027503	0.349	0.123	6.42E-23	1	Ectoderm	Thy1
8.77E-27	0.316308472	0.813	0.646	1.44E-22	1	Ectoderm	Cuedc2
2.23E-26	0.346097676	0.57	0.337	3.65E-22	1	Ectoderm	Cxadr
2.50E-26	0.230227812	0.999	0.998	4.10E-22	1	Ectoderm	Rtraf
2.99E-26	0.448403332	0.611	0.348	4.89E-22	1	Ectoderm	Tcf7l1
4.13E-26	0.360999821	0.532	0.285	6.77E-22	1	Ectoderm	Cnih2
4.61E-26	0.304200193	1	0.996	7.56E-22	1	Ectoderm	Prdx6
5.16E-26	0.310557709	0.389	0.167	8.46E-22	1	Ectoderm	Fsd1
6.46E-26	0.35479039	0.997	0.989	1.06E-21	1	Ectoderm	Nasp
9.86E-26	0.368188779	0.894	0.788	1.62E-21	1	Ectoderm	Gart
1.28E-25	0.33818476	0.907	0.763	2.11E-21	1	Ectoderm	Ung
1.32E-25	0.312553831	0.426	0.214	2.17E-21	1	Ectoderm	Tcp11l1
1.36E-25	0.367257664	0.698	0.466	2.23E-21	1	Ectoderm	Pla2g12a
1.40E-25	0.164715764	0.452	0.254	2.30E-21	1	Ectoderm	Cthrc1
1.50E-25	0.301840814	0.39	0.178	2.45E-21	1	Ectoderm	Pacsin3
1.51E-25	0.341580259	0.402	0.167	2.48E-21	1	Ectoderm	Gm11627
1.54E-25	0.277235089	0.997	0.939	2.52E-21	1	Ectoderm	Ifitm2
1.63E-25	0.360388634	0.785	0.619	2.67E-21	1	Ectoderm	Nmral1
1.67E-25	0.227341718	1	1	2.74E-21	1	Ectoderm	Ldha
1.75E-25	0.32850123	0.628	0.39	2.86E-21	1	Ectoderm	Col18a1
1.90E-25	0.190131203	1	1	3.11E-21	1	Ectoderm	Rack1
2.16E-25	0.341854143	0.679	0.498	3.54E-21	1	Ectoderm	Chaf1b
2.28E-25	0.229708854	1	1	3.73E-21	1	Ectoderm	Serbp1
2.49E-25	0.288712663	0.303	0.101	4.08E-21	1	Ectoderm	Ociad2
4.65E-25	0.264388796	0.213	0.043	7.63E-21	1	Ectoderm	Phox2a
5.47E-25	0.303883906	0.317	0.106	8.97E-21	1	Ectoderm	Coro1a
1.13E-24	0.351531559	0.402	0.158	1.85E-20	1	Ectoderm	Nrxn2
1.53E-24	0.275835661	0.346	0.153	2.51E-20	1	Ectoderm	Itga6
1.71E-24	0.286788635	1	1	2.81E-20	1	Ectoderm	Cox7c
1.80E-24	0.406293331	0.662	0.445	2.96E-20	1	Ectoderm	Dnmt3a
3.79E-24	0.352558381	0.42	0.198	6.22E-20	1	Ectoderm	Cntfr
4.20E-24	0.369071408	0.83	0.633	6.89E-20	1	Ectoderm	Slc38a1
6.67E-24	0.393033442	0.617	0.395	1.09E-19	1	Ectoderm	Jarid2
6.92E-24	0.314603578	0.505	0.282	1.13E-19	1	Ectoderm	Rgma
8.41E-24	0.300760412	0.356	0.143	1.38E-19	1	Ectoderm	Ndrg2
8.69E-24	0.20605787	0.195	0.057	1.43E-19	1	Ectoderm	Prune2
1.06E-23	0.346668457	0.974	0.905	1.74E-19	1	Ectoderm	Nol7
1.24E-23	0.108455759	1	1	2.03E-19	1	Ectoderm	Rpl14
1.91E-23	0.197404817	0.165	0.031	3.13E-19	1	Ectoderm	Mfng
1.97E-23	0.206101506	0.179	0.037	3.24E-19	1	Ectoderm	Nfasc
2.77E-23	0.33231754	0.503	0.277	4.54E-19	1	Ectoderm	Acot7
2.85E-23	0.368338876	0.934	0.824	4.68E-19	1	Ectoderm	Hells
4.74E-23	0.274021042	0.997	0.985	7.77E-19	1	Ectoderm	Atp6v1f
5.23E-23	0.345021446	0.756	0.558	8.58E-19	1	Ectoderm	Eci1
9.77E-23	0.303716283	0.373	0.164	1.60E-18	1	Ectoderm	H2-D1
1.07E-22	0.228844486	0.804	0.531	1.76E-18	1	Ectoderm	Ezr
1.22E-22	0.252525432	0.679	0.414	1.99E-18	1	Ectoderm	Cdh1
1.24E-22	0.514892278	0.498	0.257	2.04E-18	1	Ectoderm	Foxb1
1.59E-22	0.344041532	0.577	0.36	2.60E-18	1	Ectoderm	Tmem238
1.82E-22	0.182858436	1	1	2.98E-18	1	Ectoderm	Prdx1
2.14E-22	0.311355193	0.323	0.112	3.50E-18	1	Ectoderm	Cbs
2.20E-22	0.324967533	0.396	0.18	3.60E-18	1	Ectoderm	Sbk1
2.44E-22	0.226866777	0.206	0.047	4.00E-18	1	Ectoderm	Myb
2.45E-22	0.311527433	0.544	0.303	4.01E-18	1	Ectoderm	Crmp1
3.71E-22	0.241553146	0.226	0.066	6.09E-18	1	Ectoderm	Btbd17
5.06E-22	0.306636733	0.567	0.365	8.29E-18	1	Ectoderm	Speg
5.43E-22	0.305587576	0.401	0.217	8.91E-18	1	Ectoderm	L1td1
7.87E-22	0.24426534	0.238	0.068	1.29E-17	1	Ectoderm	Pcsk2os1
1.10E-21	0.21959925	0.212	0.061	1.80E-17	1	Ectoderm	Slain1
1.11E-21	0.193134119	0.175	0.042	1.82E-17	1	Ectoderm	Kif1a
1.55E-21	0.247436069	1	1	2.54E-17	1	Ectoderm	Hsp90ab1
2.44E-21	0.279824447	0.529	0.289	4.01E-17	1	Ectoderm	Cmtm8
2.63E-21	0.276167212	0.376	0.18	4.30E-17	1	Ectoderm	Gstt2
2.90E-21	0.324749611	0.5	0.288	4.76E-17	1	Ectoderm	Capg
3.12E-21	0.342683186	0.748	0.546	5.12E-17	1	Ectoderm	Jam3
3.43E-21	0.284587199	0.536	0.355	5.63E-17	1	Ectoderm	Prps2
4.68E-21	0.272561218	1	0.997	7.67E-17	1	Ectoderm	Dpy30
5.26E-21	0.288017287	0.363	0.159	8.62E-17	1	Ectoderm	Cbx6
5.34E-21	0.354067287	0.609	0.376	8.76E-17	1	Ectoderm	Pak1
5.39E-21	0.290043409	0.965	0.912	8.84E-17	1	Ectoderm	Dnajc9
5.73E-21	0.110196325	1	1	9.39E-17	1	Ectoderm	Rpl18
6.93E-21	0.29868361	0.354	0.149	1.14E-16	1	Ectoderm	Slc1a3
7.19E-21	0.250816717	0.966	0.907	1.18E-16	1	Ectoderm	Mrpl13
7.69E-21	0.274427426	0.444	0.263	1.26E-16	1	Ectoderm	Dtnb
7.82E-21	0.345603372	0.963	0.895	1.28E-16	1	Ectoderm	Vbp1
9.23E-21	0.204346437	1	1	1.51E-16	1	Ectoderm	Calm2
1.20E-20	0.374279904	0.815	0.655	1.97E-16	1	Ectoderm	Kdm5b
1.29E-20	0.367102268	0.873	0.714	2.12E-16	1	Ectoderm	Tma16
1.71E-20	0.305047629	0.975	0.94	2.80E-16	1	Ectoderm	G3bp2
1.99E-20	0.300201219	0.99	0.968	3.27E-16	1	Ectoderm	Mrpl34
2.32E-20	0.33379037	0.945	0.855	3.80E-16	1	Ectoderm	Oard1
2.51E-20	0.232337522	0.998	0.998	4.11E-16	1	Ectoderm	G3bp1
2.69E-20	0.198844639	0.147	0.027	4.41E-16	1	Ectoderm	Platr10
2.90E-20	0.328986927	0.441	0.236	4.75E-16	1	Ectoderm	Tfe3
3.00E-20	0.225264893	0.21	0.06	4.92E-16	1	Ectoderm	Fam181b
3.21E-20	0.227711553	0.262	0.104	5.27E-16	1	Ectoderm	Bicd1
3.28E-20	0.259656117	0.368	0.185	5.38E-16	1	Ectoderm	Apobec3
4.65E-20	0.312780886	0.618	0.413	7.63E-16	1	Ectoderm	Cdca7l
4.72E-20	0.266371951	0.496	0.274	7.73E-16	1	Ectoderm	Grb7
7.66E-20	0.298345551	0.928	0.84	1.26E-15	1	Ectoderm	Echs1
7.97E-20	0.318283301	0.609	0.384	1.31E-15	1	Ectoderm	Zic3
8.16E-20	0.198681893	1	0.999	1.34E-15	1	Ectoderm	Prdx2
9.95E-20	0.199941588	0.215	0.078	1.63E-15	1	Ectoderm	Hs6st1
1.02E-19	0.331769228	0.878	0.748	1.66E-15	1	Ectoderm	Maz
1.39E-19	0.188597423	1	1	2.28E-15	1	Ectoderm	Pebp1
1.41E-19	0.161106985	0.123	0.012	2.31E-15	1	Ectoderm	Grp
1.66E-19	0.24883285	0.352	0.178	2.73E-15	1	Ectoderm	Thbs3
1.73E-19	0.258590787	0.992	0.976	2.83E-15	1	Ectoderm	Apex1
1.85E-19	0.256985055	0.924	0.84	3.03E-15	1	Ectoderm	E2f4
2.08E-19	0.338592948	0.782	0.6	3.41E-15	1	Ectoderm	Gltp
2.18E-19	0.386327337	0.96	0.812	3.57E-15	1	Ectoderm	Sox11
2.61E-19	0.282009293	0.529	0.341	4.28E-15	1	Ectoderm	Pfn2
3.43E-19	0.291605262	0.34	0.139	5.62E-15	1	Ectoderm	1700013H16Rik
3.71E-19	0.141065353	1	1	6.09E-15	1	Ectoderm	Ppia
3.88E-19	0.367556422	0.733	0.55	6.35E-15	1	Ectoderm	Bnip3
4.38E-19	0.276726261	0.507	0.295	7.18E-15	1	Ectoderm	Prom1
5.01E-19	0.312552597	0.648	0.428	8.21E-15	1	Ectoderm	Pdgfa
5.61E-19	0.163795078	1	1	9.19E-15	1	Ectoderm	Ran
7.67E-19	0.273476968	0.583	0.394	1.26E-14	1	Ectoderm	Mfap2
8.89E-19	0.261034643	0.724	0.529	1.46E-14	1	Ectoderm	Cadm1
9.50E-19	0.291788473	0.992	0.953	1.56E-14	1	Ectoderm	Anp32a
1.02E-18	0.270711632	0.855	0.669	1.68E-14	1	Ectoderm	Mycn
1.14E-18	0.311567271	0.916	0.866	1.87E-14	1	Ectoderm	Hdac1
1.50E-18	0.275257115	0.508	0.319	2.45E-14	1	Ectoderm	Tspan5
1.51E-18	0.35843271	0.622	0.404	2.48E-14	1	Ectoderm	Psrc1
1.53E-18	0.24941389	0.275	0.092	2.51E-14	1	Ectoderm	Apba2
1.56E-18	0.210255107	0.238	0.087	2.56E-14	1	Ectoderm	Prelid3a
1.82E-18	0.276332389	0.527	0.34	2.99E-14	1	Ectoderm	Impa2
1.96E-18	0.311156817	0.568	0.364	3.21E-14	1	Ectoderm	Alg13
1.99E-18	0.270791108	0.998	0.986	3.26E-14	1	Ectoderm	Hnrnpdl
2.36E-18	0.319435415	0.757	0.599	3.87E-14	1	Ectoderm	Msh2
2.42E-18	0.22505066	0.441	0.285	3.96E-14	1	Ectoderm	Abhd8
2.60E-18	0.289699589	0.578	0.419	4.26E-14	1	Ectoderm	Auts2
2.64E-18	0.304505817	0.523	0.319	4.32E-14	1	Ectoderm	Klf9
3.01E-18	0.129024503	0.106	0.019	4.94E-14	1	Ectoderm	Ankrd35
3.05E-18	0.208113429	0.627	0.42	5.00E-14	1	Ectoderm	Rbm38
3.73E-18	0.247520192	0.316	0.142	6.11E-14	1	Ectoderm	Fuom
3.95E-18	0.23267317	0.995	0.979	6.47E-14	1	Ectoderm	Rnf187
4.58E-18	0.208029864	0.277	0.121	7.51E-14	1	Ectoderm	Sox9
5.29E-18	0.232806338	0.195	0.038	8.67E-14	1	Ectoderm	Pcsk2
6.29E-18	0.321642722	0.508	0.276	1.03E-13	1	Ectoderm	Rgs10
6.57E-18	0.176365643	0.186	0.061	1.08E-13	1	Ectoderm	Usp44
6.66E-18	0.309266893	0.928	0.854	1.09E-13	1	Ectoderm	Pfkl
7.49E-18	0.244388817	0.979	0.946	1.23E-13	1	Ectoderm	Ccdc58
1.22E-17	0.22733932	0.233	0.075	2.00E-13	1	Ectoderm	St8sia3
1.30E-17	0.264790538	0.825	0.723	2.13E-13	1	Ectoderm	Rad51
1.36E-17	0.283639659	0.34	0.145	2.23E-13	1	Ectoderm	Trim2
1.38E-17	0.281323201	0.846	0.698	2.26E-13	1	Ectoderm	Ctbp2
1.74E-17	0.227475876	1	1	2.86E-13	1	Ectoderm	Hsp90aa1
1.80E-17	0.198397027	0.354	0.208	2.96E-13	1	Ectoderm	Lrp11
2.03E-17	0.102299862	1	1	3.33E-13	1	Ectoderm	Rps9
2.12E-17	0.219703991	0.362	0.186	3.47E-13	1	Ectoderm	Gap43
2.35E-17	0.258558526	0.349	0.17	3.85E-13	1	Ectoderm	Gatsl2
2.40E-17	0.247758353	0.926	0.863	3.93E-13	1	Ectoderm	Nabp2
2.57E-17	0.184342012	0.262	0.127	4.21E-13	1	Ectoderm	Npdc1
2.85E-17	0.280888469	0.436	0.247	4.67E-13	1	Ectoderm	Tmem121
2.87E-17	0.21323326	0.192	0.051	4.70E-13	1	Ectoderm	Shisa8
3.11E-17	0.214454364	0.926	0.858	5.11E-13	1	Ectoderm	Asf1a
3.18E-17	0.23320275	0.999	0.996	5.22E-13	1	Ectoderm	Bax
3.23E-17	0.19849621	1	0.973	5.29E-13	1	Ectoderm	Cd24a
3.27E-17	0.274389311	0.992	0.975	5.36E-13	1	Ectoderm	Mat2a
3.35E-17	0.163313521	0.162	0.046	5.49E-13	1	Ectoderm	Gpr85
3.72E-17	0.16473507	0.206	0.084	6.10E-13	1	Ectoderm	Map1a
4.09E-17	0.26107549	1	0.976	6.70E-13	1	Ectoderm	Siva1
4.10E-17	0.294922443	0.664	0.489	6.73E-13	1	Ectoderm	Msantd3
4.20E-17	0.28210002	0.543	0.363	6.89E-13	1	Ectoderm	Flywch2
4.26E-17	0.295494375	0.441	0.242	6.99E-13	1	Ectoderm	Clip3
4.30E-17	0.260506805	0.946	0.876	7.05E-13	1	Ectoderm	Polr3k
4.38E-17	0.246724576	1	0.948	7.18E-13	1	Ectoderm	Bex1
4.61E-17	0.184370619	0.218	0.084	7.56E-13	1	Ectoderm	3-Sep
4.65E-17	0.232007958	0.498	0.342	7.62E-13	1	Ectoderm	Ccng1
4.99E-17	0.185591881	1	0.997	8.18E-13	1	Ectoderm	Stmn1
5.06E-17	0.132571901	0.103	0.013	8.30E-13	1	Ectoderm	Zmat4
5.27E-17	0.278121017	0.93	0.854	8.63E-13	1	Ectoderm	Mcm3
5.49E-17	0.285041506	0.48	0.295	9.00E-13	1	Ectoderm	Eno3
6.27E-17	0.24376852	0.93	0.882	1.03E-12	1	Ectoderm	Thyn1
6.34E-17	0.224782211	0.398	0.194	1.04E-12	1	Ectoderm	Crb3
6.40E-17	0.260353326	0.876	0.794	1.05E-12	1	Ectoderm	Seh1l
7.09E-17	0.14890508	0.112	0.013	1.16E-12	1	Ectoderm	Irs4
9.67E-17	0.239196967	0.973	0.941	1.59E-12	1	Ectoderm	Nsmce4a
9.84E-17	0.104613454	0.075	0.007	1.61E-12	1	Ectoderm	Nr0b1
1.37E-16	0.2285619	0.989	0.973	2.24E-12	1	Ectoderm	Ssbp1
1.39E-16	0.155785434	0.223	0.116	2.28E-12	1	Ectoderm	Zbtb8a
1.48E-16	0.23218185	0.93	0.865	2.43E-12	1	Ectoderm	Dhfr
1.50E-16	0.283139361	0.924	0.818	2.45E-12	1	Ectoderm	Rcc2
1.53E-16	0.252692538	0.999	0.999	2.51E-12	1	Ectoderm	Ncl
1.61E-16	0.215512887	0.299	0.13	2.64E-12	1	Ectoderm	Tmem54
2.44E-16	0.234204901	0.998	0.994	4.00E-12	1	Ectoderm	Nudt21
2.46E-16	0.219312993	0.459	0.317	4.03E-12	1	Ectoderm	Ttc32
2.62E-16	0.205626149	1	1	4.29E-12	1	Ectoderm	Anp32b
2.79E-16	0.216991129	0.999	0.995	4.57E-12	1	Ectoderm	Dek
3.41E-16	0.122165806	0.101	0.018	5.60E-12	1	Ectoderm	Phactr3
3.50E-16	0.246805012	0.738	0.58	5.74E-12	1	Ectoderm	Nr6a1
3.51E-16	0.154506096	0.147	0.038	5.76E-12	1	Ectoderm	Ly6h
4.46E-16	0.318488663	0.853	0.719	7.31E-12	1	Ectoderm	Aen
4.66E-16	0.1373942	0.14	0.039	7.64E-12	1	Ectoderm	Ramp3
4.80E-16	0.22485931	0.96	0.919	7.86E-12	1	Ectoderm	Ppm1g
4.94E-16	0.257282555	0.758	0.622	8.10E-12	1	Ectoderm	Hmgn5
5.44E-16	0.224625415	0.999	0.995	8.92E-12	1	Ectoderm	Nudc
5.78E-16	0.209309394	0.328	0.179	9.48E-12	1	Ectoderm	Fgfr2
5.91E-16	0.260934733	0.686	0.524	9.69E-12	1	Ectoderm	Pmm1
7.27E-16	0.270240089	0.908	0.821	1.19E-11	1	Ectoderm	Mcm2
7.88E-16	0.07362783	0.748	0.563	1.29E-11	1	Ectoderm	Gcat
1.04E-15	0.266113869	0.685	0.538	1.71E-11	1	Ectoderm	Hirip3
1.11E-15	0.323077477	0.974	0.921	1.83E-11	1	Ectoderm	Srpk1
1.28E-15	0.244523345	0.714	0.588	2.10E-11	1	Ectoderm	Pqbp1
1.32E-15	0.18111827	0.208	0.084	2.16E-11	1	Ectoderm	Nfib
1.36E-15	0.316279539	0.867	0.753	2.23E-11	1	Ectoderm	Exosc2
1.95E-15	0.153556613	0.2	0.093	3.20E-11	1	Ectoderm	Nlgn2
1.98E-15	0.14251041	0.112	0.021	3.24E-11	1	Ectoderm	Lmx1b
2.12E-15	0.104768314	0.105	0.031	3.48E-11	1	Ectoderm	Cabp7
2.50E-15	0.234575188	0.714	0.59	4.10E-11	1	Ectoderm	Rad23a
2.51E-15	0.179482737	0.458	0.339	4.11E-11	1	Ectoderm	Vangl2
2.88E-15	0.223776101	0.258	0.1	4.73E-11	1	Ectoderm	Slc25a23
3.80E-15	0.194187187	0.263	0.121	6.24E-11	1	Ectoderm	Pgap1
3.92E-15	0.206000357	0.279	0.132	6.43E-11	1	Ectoderm	Ccdc92
4.24E-15	0.192238745	1	0.997	6.95E-11	1	Ectoderm	Nt5dc2
4.64E-15	0.299408987	0.834	0.687	7.61E-11	1	Ectoderm	Zcchc3
5.01E-15	0.309835168	0.592	0.415	8.21E-11	1	Ectoderm	Tnrc6c
5.11E-15	0.205562487	0.217	0.076	8.38E-11	1	Ectoderm	Fam69b
6.83E-15	0.155153536	0.131	0.022	1.12E-10	1	Ectoderm	Sncb
7.20E-15	0.38011592	0.594	0.362	1.18E-10	1	Ectoderm	Pycard
7.41E-15	0.210020657	0.328	0.15	1.22E-10	1	Ectoderm	1700019D03Rik
7.74E-15	0.27985798	0.612	0.448	1.27E-10	1	Ectoderm	Gclm
7.92E-15	0.167284701	1	1	1.30E-10	1	Ectoderm	Hnrnpab
8.38E-15	0.180167428	1	1	1.37E-10	1	Ectoderm	Npm1
9.28E-15	0.264862023	0.452	0.276	1.52E-10	1	Ectoderm	Pir
1.01E-14	0.11951627	0.123	0.04	1.66E-10	1	Ectoderm	Pcsk9
1.11E-14	0.259339655	0.361	0.182	1.82E-10	1	Ectoderm	Fzd7
1.16E-14	0.211582155	0.903	0.851	1.91E-10	1	Ectoderm	Phgdh
1.36E-14	0.268749834	0.897	0.821	2.23E-10	1	Ectoderm	Rpa2
1.52E-14	0.184838252	0.179	0.054	2.49E-10	1	Ectoderm	Cend1
1.64E-14	0.124579708	0.119	0.035	2.69E-10	1	Ectoderm	Mir9-3hg
2.18E-14	0.257185405	0.982	0.966	3.58E-10	1	Ectoderm	Paics
2.21E-14	0.205957701	0.999	0.993	3.62E-10	1	Ectoderm	Ppp1cc
2.27E-14	0.127463015	0.13	0.043	3.72E-10	1	Ectoderm	Gm14964
2.29E-14	0.130743673	0.13	0.039	3.76E-10	1	Ectoderm	Prmt8
2.54E-14	0.229332605	0.911	0.794	4.16E-10	1	Ectoderm	Sox4
2.64E-14	0.124552094	0.113	0.026	4.33E-10	1	Ectoderm	Lrrc4
2.70E-14	0.208861294	0.239	0.088	4.43E-10	1	Ectoderm	Map7d2
3.21E-14	0.161410129	0.151	0.04	5.26E-10	1	Ectoderm	Lrrn1
3.74E-14	0.152853362	0.145	0.043	6.13E-10	1	Ectoderm	Jakmip2
3.81E-14	0.285557496	0.923	0.884	6.25E-10	1	Ectoderm	Mcm7
4.15E-14	0.190259312	0.237	0.105	6.79E-10	1	Ectoderm	Enho
4.29E-14	0.199211124	0.198	0.059	7.03E-10	1	Ectoderm	Rundc3a
6.94E-14	0.179859635	0.177	0.054	1.14E-09	1	Ectoderm	Celsr2
7.20E-14	0.189336396	0.229	0.095	1.18E-09	1	Ectoderm	Arhgef15
8.24E-14	0.169485804	0.205	0.085	1.35E-09	1	Ectoderm	Gprc5b
8.40E-14	0.308465533	0.724	0.552	1.38E-09	1	Ectoderm	Rcor2
8.86E-14	0.090011764	1	1	1.45E-09	1	Ectoderm	Rps8
9.15E-14	0.169996152	0.997	0.923	1.50E-09	1	Ectoderm	Meg3
1.07E-13	0.15084894	1	0.939	1.76E-09	1	Ectoderm	Bex4
1.10E-13	0.173521402	0.606	0.474	1.80E-09	1	Ectoderm	Oxct1
1.31E-13	0.189955188	0.527	0.396	2.15E-09	1	Ectoderm	1500011B03Rik
1.33E-13	0.228112494	0.268	0.11	2.18E-09	1	Ectoderm	Zfhx2
1.33E-13	0.255035097	0.931	0.84	2.18E-09	1	Ectoderm	Sall4
1.42E-13	0.217111368	0.248	0.1	2.33E-09	1	Ectoderm	Igsf9b
1.43E-13	0.16336253	0.155	0.048	2.34E-09	1	Ectoderm	Stum
1.53E-13	0.26754553	0.553	0.353	2.50E-09	1	Ectoderm	Jund
1.55E-13	0.119615618	0.107	0.025	2.54E-09	1	Ectoderm	Gpr162
1.58E-13	0.211112438	0.84	0.727	2.59E-09	1	Ectoderm	Gsto1
1.63E-13	0.205946041	0.984	0.975	2.68E-09	1	Ectoderm	Ppa1
1.69E-13	0.184521639	0.329	0.198	2.77E-09	1	Ectoderm	Zmat3
1.74E-13	0.277764097	0.929	0.854	2.85E-09	1	Ectoderm	Tmem126a
2.39E-13	0.210671187	0.983	0.97	3.91E-09	1	Ectoderm	Ddx39
2.71E-13	0.153180416	1	0.999	4.45E-09	1	Ectoderm	Phf5a
2.81E-13	0.206978952	0.271	0.125	4.61E-09	1	Ectoderm	Nanog
3.17E-13	0.304002752	0.517	0.322	5.19E-09	1	Ectoderm	Lsm14b
3.65E-13	0.142060481	0.118	0.022	5.98E-09	1	Ectoderm	Rtn4rl1
3.80E-13	0.189111533	0.998	0.994	6.23E-09	1	Ectoderm	Banf1
3.94E-13	0.182307934	1	1	6.45E-09	1	Ectoderm	Tubb5
4.07E-13	0.154655077	0.14	0.03	6.68E-09	1	Ectoderm	Caln1
4.37E-13	0.131217249	0.254	0.161	7.17E-09	1	Ectoderm	6330403K07Rik
4.38E-13	0.202809935	0.291	0.151	7.18E-09	1	Ectoderm	Bbc3
4.53E-13	0.222046035	0.36	0.213	7.43E-09	1	Ectoderm	Bend3
4.55E-13	0.080507994	1	1	7.45E-09	1	Ectoderm	Rpl15
4.67E-13	0.251921149	0.398	0.235	7.65E-09	1	Ectoderm	Ank2
4.77E-13	0.129644727	0.146	0.055	7.82E-09	1	Ectoderm	Hvcn1
4.97E-13	0.214803195	0.947	0.908	8.14E-09	1	Ectoderm	Exosc7
6.97E-13	0.17055375	0.634	0.526	1.14E-08	1	Ectoderm	Nrf1
7.28E-13	0.104110512	1	1	1.19E-08	1	Ectoderm	Rpl7
7.38E-13	0.237481326	0.895	0.816	1.21E-08	1	Ectoderm	Ormdl2
7.63E-13	0.226873012	0.418	0.262	1.25E-08	1	Ectoderm	Kif5c
7.71E-13	0.198966844	0.437	0.256	1.26E-08	1	Ectoderm	Tuba4a
7.78E-13	0.183676363	0.184	0.056	1.27E-08	1	Ectoderm	Tunar
8.40E-13	0.164240537	0.197	0.084	1.38E-08	1	Ectoderm	Armcx6
8.70E-13	0.116282731	0.116	0.035	1.43E-08	1	Ectoderm	Doc2a
9.09E-13	0.130371612	0.155	0.065	1.49E-08	1	Ectoderm	Samd10
1.13E-12	0.073637972	1	1	1.85E-08	1	Ectoderm	Rpl8
1.14E-12	0.242797296	0.688	0.539	1.86E-08	1	Ectoderm	Zmynd19
1.21E-12	0.232716497	0.673	0.53	1.99E-08	1	Ectoderm	Cby1
1.26E-12	0.147209944	0.174	0.078	2.06E-08	1	Ectoderm	Tnnt1
1.28E-12	0.234551969	0.701	0.563	2.09E-08	1	Ectoderm	Zfp664
1.36E-12	0.237595028	0.425	0.271	2.23E-08	1	Ectoderm	Sall1
1.76E-12	0.155415375	0.158	0.049	2.88E-08	1	Ectoderm	A830018L16Rik
1.94E-12	0.174421567	1	0.998	3.18E-08	1	Ectoderm	Mrpl18
1.99E-12	0.107820281	0.104	0.027	3.26E-08	1	Ectoderm	Galnt9
2.14E-12	0.237187239	0.955	0.895	3.51E-08	1	Ectoderm	Jpt2
2.20E-12	0.197178624	0.413	0.282	3.61E-08	1	Ectoderm	Armcx1
2.25E-12	0.12035339	0.117	0.033	3.68E-08	1	Ectoderm	Tmem35a
2.45E-12	0.154928795	1	0.998	4.01E-08	1	Ectoderm	Rbm3
2.60E-12	0.270234463	0.461	0.273	4.26E-08	1	Ectoderm	Zfp219
2.69E-12	0.179594271	0.998	0.99	4.42E-08	1	Ectoderm	Prmt1
2.95E-12	0.138569604	1	1	4.84E-08	1	Ectoderm	Hnrnpa1
2.96E-12	0.182156716	0.988	0.982	4.85E-08	1	Ectoderm	Mrpl28
3.14E-12	0.051691136	0.716	0.57	5.16E-08	1	Ectoderm	Fam213a
3.51E-12	0.211290931	0.939	0.876	5.76E-08	1	Ectoderm	Klhdc2
3.89E-12	0.101185339	1	1	6.37E-08	1	Ectoderm	Rps10
4.01E-12	0.107575226	0.084	0.013	6.57E-08	1	Ectoderm	Sox1
4.07E-12	0.269882649	0.934	0.865	6.67E-08	1	Ectoderm	Dkc1
4.17E-12	0.177594128	0.354	0.23	6.84E-08	1	Ectoderm	Pick1
4.56E-12	0.106175601	0.089	0.014	7.47E-08	1	Ectoderm	Miat
4.94E-12	0.167439255	0.187	0.071	8.10E-08	1	Ectoderm	Lag3
5.11E-12	0.214345268	0.433	0.282	8.37E-08	1	Ectoderm	Mpst
5.58E-12	0.086151936	0.073	0.013	9.14E-08	1	Ectoderm	Spink2
5.74E-12	0.132497754	0.198	0.101	9.40E-08	1	Ectoderm	Cacng7
6.00E-12	0.153690606	0.234	0.127	9.84E-08	1	Ectoderm	Tst
6.72E-12	0.211534891	0.99	0.957	1.10E-07	1	Ectoderm	Dcakd
7.71E-12	0.202251765	0.663	0.541	1.26E-07	1	Ectoderm	Zfp422
8.47E-12	0.143324206	0.489	0.392	1.39E-07	1	Ectoderm	Dmac2
8.56E-12	0.155008753	0.151	0.043	1.40E-07	1	Ectoderm	Pianp
8.64E-12	0.122478768	0.135	0.052	1.42E-07	1	Ectoderm	Spon1
8.80E-12	0.239941822	0.806	0.702	1.44E-07	1	Ectoderm	Dcps
8.90E-12	0.257804578	0.821	0.728	1.46E-07	1	Ectoderm	Adsl
8.97E-12	0.130286971	0.882	0.632	1.47E-07	1	Ectoderm	Crip2
9.09E-12	0.025243776	0.471	0.311	1.49E-07	1	Ectoderm	Gstm1
9.75E-12	0.417188181	0.364	0.222	1.60E-07	1	Ectoderm	Olfr889
1.03E-11	0.146122767	0.237	0.116	1.69E-07	1	Ectoderm	Zcchc18
1.03E-11	0.075492219	0.067	0.014	1.69E-07	1	Ectoderm	Ugt8a
1.06E-11	0.158700882	0.228	0.117	1.73E-07	1	Ectoderm	G0s2
1.18E-11	0.11476085	0.11	0.029	1.94E-07	1	Ectoderm	Syngr3
1.22E-11	0.107452923	0.096	0.021	2.01E-07	1	Ectoderm	Nrcam
1.25E-11	0.20520371	0.426	0.299	2.06E-07	1	Ectoderm	Fat1
1.27E-11	0.104342271	1	1	2.08E-07	1	Ectoderm	Rps13
1.28E-11	0.172545723	0.413	0.29	2.09E-07	1	Ectoderm	Stxbp6
1.31E-11	0.13632805	0.124	0.031	2.15E-07	1	Ectoderm	Bhlhe41
1.44E-11	0.307636381	0.757	0.586	2.35E-07	1	Ectoderm	Ptprf
1.51E-11	0.176326431	0.997	0.992	2.48E-07	1	Ectoderm	Mlf2
1.73E-11	0.260059995	0.387	0.212	2.83E-07	1	Ectoderm	Arhgdig
1.78E-11	0.105579354	0.096	0.025	2.92E-07	1	Ectoderm	Tesc
1.84E-11	0.178873122	0.315	0.182	3.01E-07	1	Ectoderm	Satb1
1.87E-11	0.118696521	0.184	0.094	3.06E-07	1	Ectoderm	Ttyh1
2.02E-11	0.247448569	0.914	0.844	3.30E-07	1	Ectoderm	Dmac1
2.14E-11	0.177920922	0.187	0.061	3.51E-07	1	Ectoderm	Slitrk5
2.18E-11	0.125659546	1	1	3.58E-07	1	Ectoderm	Snrpd1
2.31E-11	0.187039687	0.375	0.259	3.79E-07	1	Ectoderm	Efna5
2.38E-11	0.195068365	0.524	0.377	3.90E-07	1	Ectoderm	Msi1
2.39E-11	0.101968175	0.073	0.005	3.93E-07	1	Ectoderm	Pdzph1
2.61E-11	0.192663248	0.341	0.21	4.28E-07	1	Ectoderm	Mdfi
2.67E-11	0.205966158	0.951	0.9	4.38E-07	1	Ectoderm	Eif1b
2.72E-11	0.238746407	0.577	0.44	4.45E-07	1	Ectoderm	Zfp553
2.81E-11	0.180855217	0.382	0.256	4.60E-07	1	Ectoderm	Sdc2
2.81E-11	0.210331412	0.51	0.357	4.61E-07	1	Ectoderm	Apbb1
2.83E-11	0.124706782	1	1	4.63E-07	1	Ectoderm	Atp5g2
2.86E-11	0.182045394	0.736	0.629	4.68E-07	1	Ectoderm	Pold3
2.96E-11	0.178325489	0.346	0.216	4.86E-07	1	Ectoderm	Msrb2
3.48E-11	0.169240553	0.272	0.159	5.71E-07	1	Ectoderm	Zscan10
3.49E-11	0.227488729	0.897	0.809	5.71E-07	1	Ectoderm	Myl12b
3.57E-11	0.276451035	0.898	0.868	5.85E-07	1	Ectoderm	Hat1
4.04E-11	0.249468064	0.836	0.755	6.62E-07	1	Ectoderm	Nup43
4.46E-11	0.080361403	0.064	0.009	7.31E-07	1	Ectoderm	Aoah
4.98E-11	0.079979148	0.077	0.02	8.17E-07	1	Ectoderm	Trp73
5.28E-11	0.207889264	0.445	0.31	8.66E-07	1	Ectoderm	Fancl
5.47E-11	0.198153729	0.71	0.622	8.96E-07	1	Ectoderm	Enah
5.62E-11	0.173704396	0.252	0.133	9.21E-07	1	Ectoderm	Prr7
5.95E-11	0.183283303	0.992	0.975	9.75E-07	1	Ectoderm	Clns1a
6.10E-11	0.167872279	0.265	0.145	1.00E-06	1	Ectoderm	Ccdc88c
6.12E-11	0.241526728	0.647	0.5	1.00E-06	1	Ectoderm	Nampt
6.23E-11	0.203908661	0.541	0.414	1.02E-06	1	Ectoderm	Rnf145
6.48E-11	0.211057551	0.869	0.784	1.06E-06	1	Ectoderm	Ythdf2
6.83E-11	0.169806579	0.991	0.975	1.12E-06	1	Ectoderm	Snx5
7.89E-11	0.088604717	0.091	0.031	1.29E-06	1	Ectoderm	Bdnf
8.02E-11	0.183287661	0.303	0.16	1.31E-06	1	Ectoderm	Pcdh1
8.35E-11	0.100670572	0.089	0.019	1.37E-06	1	Ectoderm	Efcab6
8.39E-11	0.077604376	1	1	1.38E-06	1	Ectoderm	Tpt1
8.45E-11	0.10159647	0.078	0.007	1.38E-06	1	Ectoderm	Htr3a
8.88E-11	0.143602398	0.379	0.269	1.45E-06	1	Ectoderm	Sapcd2
8.95E-11	0.135945511	0.999	0.995	1.47E-06	1	Ectoderm	Psmb5
9.56E-11	0.138926811	0.191	0.091	1.57E-06	1	Ectoderm	Ankrd9
1.01E-10	0.184922162	0.285	0.155	1.66E-06	1	Ectoderm	Pnma2
1.04E-10	0.192438496	0.349	0.217	1.71E-06	1	Ectoderm	Sult4a1
1.14E-10	0.14341346	0.404	0.279	1.87E-06	1	Ectoderm	Crip1
1.21E-10	0.160109911	0.26	0.149	1.99E-06	1	Ectoderm	Wdr31
1.21E-10	0.181028077	0.224	0.102	1.99E-06	1	Ectoderm	Ldb2
1.28E-10	0.210000581	0.409	0.265	2.10E-06	1	Ectoderm	Pck2
1.35E-10	0.163409361	0.997	0.987	2.22E-06	1	Ectoderm	Glrx3
1.37E-10	0.216696526	0.832	0.75	2.25E-06	1	Ectoderm	Isyna1
1.38E-10	0.102908998	0.091	0.021	2.26E-06	1	Ectoderm	Nefh
1.38E-10	0.193015926	0.296	0.159	2.27E-06	1	Ectoderm	Timp1
1.40E-10	0.102884555	0.088	0.015	2.30E-06	1	Ectoderm	Ccdc177
1.41E-10	0.102476779	0.105	0.037	2.31E-06	1	Ectoderm	Foxd4
1.45E-10	0.084248575	0.076	0.017	2.37E-06	1	Ectoderm	Jph3
1.46E-10	0.162044431	0.261	0.141	2.39E-06	1	Ectoderm	Rab39b
1.54E-10	0.192692912	0.247	0.109	2.52E-06	1	Ectoderm	Mapk13
1.55E-10	0.156115115	0.999	0.996	2.54E-06	1	Ectoderm	Srsf2
1.61E-10	0.189549283	0.883	0.804	2.63E-06	1	Ectoderm	Rfc1
1.77E-10	0.073406272	0.083	0.032	2.91E-06	1	Ectoderm	H2-Q4
1.80E-10	0.092415802	0.086	0.022	2.95E-06	1	Ectoderm	Wscd1
1.82E-10	0.242753987	0.903	0.819	2.98E-06	1	Ectoderm	Mphosph8
1.87E-10	0.135363541	0.123	0.031	3.06E-06	1	Ectoderm	Celf5
1.91E-10	0.204115645	0.519	0.397	3.14E-06	1	Ectoderm	Rad54l
1.92E-10	0.149534325	0.283	0.173	3.15E-06	1	Ectoderm	Igsf9
1.94E-10	0.194993253	0.668	0.548	3.18E-06	1	Ectoderm	Psmc3ip
2.01E-10	0.175062731	0.388	0.272	3.29E-06	1	Ectoderm	Frat2
2.03E-10	0.174675371	0.798	0.702	3.33E-06	1	Ectoderm	Rpp25l
2.04E-10	0.086775087	1	1	3.34E-06	1	Ectoderm	Rpl4
2.09E-10	0.152884581	0.242	0.132	3.43E-06	1	Ectoderm	Creld1
2.11E-10	0.186370197	0.235	0.1	3.45E-06	1	Ectoderm	Zfp467
2.42E-10	0.212071388	0.964	0.937	3.96E-06	1	Ectoderm	Psmd11
2.46E-10	0.087888516	0.088	0.027	4.02E-06	1	Ectoderm	Frmd5
2.50E-10	0.203948609	0.713	0.603	4.09E-06	1	Ectoderm	Dtl
2.67E-10	0.152437759	0.18	0.072	4.37E-06	1	Ectoderm	9-Mar
2.72E-10	0.226001013	0.46	0.308	4.46E-06	1	Ectoderm	Ggct
2.98E-10	0.239617174	0.308	0.181	4.88E-06	1	Ectoderm	Slamf1
3.00E-10	0.091138236	0.093	0.03	4.92E-06	1	Ectoderm	Prr36
3.01E-10	0.197791005	0.816	0.719	4.94E-06	1	Ectoderm	Snapc5
3.15E-10	0.122969007	0.144	0.056	5.17E-06	1	Ectoderm	Fbxo2
3.41E-10	0.131301519	0.262	0.18	5.58E-06	1	Ectoderm	Pfkm
3.45E-10	0.112970199	0.153	0.073	5.65E-06	1	Ectoderm	Asphd2
3.53E-10	0.084852416	0.071	0.013	5.78E-06	1	Ectoderm	Far2
3.68E-10	0.152583399	0.999	0.999	6.03E-06	1	Ectoderm	Hnrnpf
3.79E-10	0.170654534	0.89	0.827	6.22E-06	1	Ectoderm	Exosc3
3.80E-10	0.18043353	0.633	0.527	6.22E-06	1	Ectoderm	Hk2
3.86E-10	0.061941218	0.07	0.027	6.33E-06	1	Ectoderm	Nqo1
3.90E-10	0.135362652	0.168	0.074	6.39E-06	1	Ectoderm	Klc3
3.94E-10	0.260554887	0.92	0.874	6.45E-06	1	Ectoderm	Mcm5
4.06E-10	0.173408228	0.279	0.162	6.65E-06	1	Ectoderm	Mapk8ip1
4.11E-10	0.148086374	0.997	0.991	6.73E-06	1	Ectoderm	Ndufa12
4.43E-10	0.24237187	0.587	0.426	7.27E-06	1	Ectoderm	Hdgfl3
4.45E-10	0.099749239	0.093	0.022	7.29E-06	1	Ectoderm	4930426D05Rik
4.47E-10	0.080489748	0.085	0.028	7.33E-06	1	Ectoderm	Necab3
4.51E-10	0.130210865	0.155	0.062	7.39E-06	1	Ectoderm	Glt1d1
4.58E-10	0.229697055	0.959	0.909	7.50E-06	1	Ectoderm	Dnajc19
4.81E-10	0.168219863	0.994	0.989	7.88E-06	1	Ectoderm	Sumo3
5.05E-10	0.183591722	0.99	0.976	8.28E-06	1	Ectoderm	Polr2j
5.25E-10	0.142280326	0.999	0.995	8.60E-06	1	Ectoderm	Fkbp3
5.32E-10	0.072882323	0.059	0.013	8.72E-06	1	Ectoderm	Pax2
5.35E-10	0.138189122	0.156	0.059	8.78E-06	1	Ectoderm	Trim54
5.39E-10	0.118194297	0.133	0.051	8.84E-06	1	Ectoderm	Vat1l
5.76E-10	0.193507251	0.343	0.211	9.44E-06	1	Ectoderm	Tmem106c
5.88E-10	0.118544657	0.113	0.031	9.63E-06	1	Ectoderm	Iglon5
5.94E-10	0.12086604	0.133	0.058	9.74E-06	1	Ectoderm	Kcnh2
5.96E-10	0.190092093	0.642	0.514	9.78E-06	1	Ectoderm	Aif1l
6.03E-10	0.094645357	0.077	0.012	9.88E-06	1	Ectoderm	Slc35d3
6.29E-10	0.199925822	0.995	0.984	1.03E-05	1	Ectoderm	Dnajc8
6.36E-10	0.128259117	0.403	0.3	1.04E-05	1	Ectoderm	Cox6b2
6.37E-10	0.206736895	0.469	0.313	1.04E-05	1	Ectoderm	Fblim1
6.63E-10	0.224582777	0.48	0.311	1.09E-05	1	Ectoderm	Itm2a
6.68E-10	0.097718014	0.09	0.023	1.10E-05	1	Ectoderm	Adgrv1
6.95E-10	0.078456417	1	1	1.14E-05	1	Ectoderm	Rpl7a
7.33E-10	0.124888704	0.125	0.034	1.20E-05	1	Ectoderm	Cldn3
7.43E-10	0.150351729	0.528	0.431	1.22E-05	1	Ectoderm	Tsc22d4
7.66E-10	0.239812344	0.718	0.583	1.26E-05	1	Ectoderm	Flywch1
7.97E-10	0.21511146	0.665	0.534	1.31E-05	1	Ectoderm	Zfp266
7.97E-10	0.06360027	0.051	0.006	1.31E-05	1	Ectoderm	Ttbk1
8.14E-10	0.111847051	0.151	0.073	1.33E-05	1	Ectoderm	Srd5a1
8.40E-10	0.089051251	0.168	0.102	1.38E-05	1	Ectoderm	Chmp4c
8.79E-10	0.117752345	0.201	0.114	1.44E-05	1	Ectoderm	Tmem131l
9.10E-10	0.186102834	0.231	0.097	1.49E-05	1	Ectoderm	Actr3b
9.16E-10	0.091079896	0.155	0.086	1.50E-05	1	Ectoderm	Tmem100
9.20E-10	0.186208274	0.997	0.989	1.51E-05	1	Ectoderm	Pfdn6
9.50E-10	0.215012001	0.96	0.912	1.56E-05	1	Ectoderm	Ruvbl2
9.59E-10	0.142051398	0.999	0.997	1.57E-05	1	Ectoderm	Odc1
9.74E-10	0.161388127	0.253	0.128	1.60E-05	1	Ectoderm	Rspo1
9.94E-10	0.168437296	0.985	0.976	1.63E-05	1	Ectoderm	Sf3b2
1.02E-09	0.198775817	0.649	0.522	1.66E-05	1	Ectoderm	Ajuba
1.03E-09	0.142101612	0.995	0.984	1.69E-05	1	Ectoderm	Srsf1
1.04E-09	0.142724982	0.702	0.621	1.70E-05	1	Ectoderm	Chaf1a
1.12E-09	0.154553148	0.417	0.312	1.84E-05	1	Ectoderm	Wdyhv1
1.26E-09	0.156161681	0.213	0.104	2.07E-05	1	Ectoderm	Usp28
1.30E-09	0.16134352	0.612	0.496	2.14E-05	1	Ectoderm	1500009L16Rik
1.35E-09	0.049473633	0.044	0.009	2.22E-05	1	Ectoderm	Mir670hg
1.39E-09	0.138972878	1	1	2.28E-05	1	Ectoderm	Srsf3
1.47E-09	0.157513641	0.36	0.251	2.41E-05	1	Ectoderm	Cdyl
1.52E-09	0.178203784	0.221	0.103	2.50E-05	1	Ectoderm	Urah
1.54E-09	0.198540668	0.989	0.971	2.52E-05	1	Ectoderm	Tomm40
1.55E-09	0.154409202	0.332	0.23	2.55E-05	1	Ectoderm	Zmiz2
1.63E-09	0.176374697	0.422	0.304	2.67E-05	1	Ectoderm	3110009E18Rik
1.66E-09	0.208544463	0.508	0.397	2.72E-05	1	Ectoderm	Hspbap1
1.67E-09	0.07026818	0.053	0.006	2.73E-05	1	Ectoderm	Pax6
1.71E-09	0.122286358	1	1	2.80E-05	1	Ectoderm	Phb2
1.73E-09	0.236872096	0.854	0.708	2.84E-05	1	Ectoderm	Fgfr1
1.74E-09	0.157818582	0.218	0.113	2.84E-05	1	Ectoderm	Ehbp1
1.76E-09	0.195284789	0.395	0.253	2.88E-05	1	Ectoderm	Ucp2
1.79E-09	0.18790886	0.392	0.269	2.94E-05	1	Ectoderm	Sesn3
1.91E-09	0.106916034	0.123	0.045	3.14E-05	1	Ectoderm	Rims4
1.95E-09	0.189252612	0.62	0.498	3.19E-05	1	Ectoderm	Bmyc
2.04E-09	0.182290722	0.209	0.082	3.34E-05	1	Ectoderm	Pbx4
2.05E-09	0.161705665	0.315	0.201	3.37E-05	1	Ectoderm	Lockd
2.06E-09	0.167656212	0.956	0.927	3.38E-05	1	Ectoderm	Wdr77
2.08E-09	0.095987177	0.224	0.133	3.41E-05	1	Ectoderm	Lima1
2.09E-09	0.12611883	0.324	0.229	3.42E-05	1	Ectoderm	Gstk1
2.13E-09	0.043400751	0.162	0.071	3.49E-05	1	Ectoderm	Rsph1
2.23E-09	0.199829766	0.602	0.472	3.65E-05	1	Ectoderm	Patz1
2.29E-09	0.245878104	0.572	0.417	3.76E-05	1	Ectoderm	Ccdc28b
2.38E-09	0.197441434	0.614	0.483	3.89E-05	1	Ectoderm	Ide
2.39E-09	0.108679211	1	1	3.91E-05	1	Ectoderm	Rps12
2.43E-09	0.146910116	0.189	0.082	3.98E-05	1	Ectoderm	Plch1
2.44E-09	0.202297084	0.975	0.952	4.00E-05	1	Ectoderm	Cdca8
2.47E-09	0.168161511	0.251	0.132	4.04E-05	1	Ectoderm	Hes3
2.49E-09	0.21961987	0.693	0.578	4.08E-05	1	Ectoderm	Naf1
2.58E-09	0.12198161	0.101	0.031	4.24E-05	1	Ectoderm	Nkx6-1
2.74E-09	0.052618295	0.063	0.025	4.50E-05	1	Ectoderm	Vstm2l
2.83E-09	0.118656647	0.29	0.205	4.63E-05	1	Ectoderm	Fam19a5
2.88E-09	0.168328664	0.809	0.682	4.73E-05	1	Ectoderm	Pbx1
2.89E-09	0.120231789	0.134	0.049	4.73E-05	1	Ectoderm	Dtx3l
2.91E-09	0.160464771	0.994	0.991	4.78E-05	1	Ectoderm	Emg1
3.00E-09	0.113093992	0.141	0.06	4.91E-05	1	Ectoderm	Nup210
3.00E-09	0.210187235	0.843	0.755	4.92E-05	1	Ectoderm	Bola1
3.08E-09	0.228387838	0.725	0.59	5.05E-05	1	Ectoderm	Dbn1
3.16E-09	0.167468215	0.446	0.324	5.19E-05	1	Ectoderm	Tex9
3.40E-09	0.207007888	0.528	0.394	5.58E-05	1	Ectoderm	Atf7ip
3.51E-09	0.190785692	0.83	0.727	5.75E-05	1	Ectoderm	Osgep
3.62E-09	0.183857723	0.87	0.804	5.93E-05	1	Ectoderm	Txnrd1
3.66E-09	0.167271991	0.385	0.243	5.99E-05	1	Ectoderm	Hdac6
3.68E-09	0.079530892	0.071	0.015	6.03E-05	1	Ectoderm	Pla2g10
3.69E-09	0.195331367	0.506	0.351	6.04E-05	1	Ectoderm	Slc1a5
3.72E-09	0.187915909	0.761	0.671	6.10E-05	1	Ectoderm	Eed
3.95E-09	0.240314639	0.977	0.969	6.48E-05	1	Ectoderm	Trim28
4.09E-09	0.232800257	0.957	0.894	6.70E-05	1	Ectoderm	Parl
4.17E-09	0.116318467	0.152	0.072	6.83E-05	1	Ectoderm	Ldhc
4.17E-09	0.138030654	0.17	0.07	6.83E-05	1	Ectoderm	Tceal6
4.17E-09	0.203761943	0.946	0.893	6.84E-05	1	Ectoderm	Thoc3
4.26E-09	0.153028562	0.292	0.182	6.98E-05	1	Ectoderm	Foxo1
4.33E-09	0.141724222	0.703	0.586	7.09E-05	1	Ectoderm	1110004E09Rik
4.33E-09	0.166426192	0.23	0.115	7.10E-05	1	Ectoderm	Acsl4
4.50E-09	0.120400559	0.176	0.091	7.38E-05	1	Ectoderm	Them6
4.55E-09	0.222433756	0.919	0.872	7.47E-05	1	Ectoderm	Ola1
4.68E-09	0.084648871	0.119	0.06	7.67E-05	1	Ectoderm	Snta1
4.83E-09	0.170597542	0.447	0.329	7.91E-05	1	Ectoderm	Wdr86
4.95E-09	0.09075295	0.099	0.036	8.12E-05	1	Ectoderm	Gabra4
4.97E-09	0.191250102	0.591	0.447	8.14E-05	1	Ectoderm	Arl6
4.98E-09	0.063635425	1	1	8.16E-05	1	Ectoderm	Rps3
5.19E-09	0.161476105	1	0.999	8.50E-05	1	Ectoderm	Snrpf
5.23E-09	0.115264876	0.234	0.145	8.58E-05	1	Ectoderm	Cntnap2
5.35E-09	0.136134091	0.224	0.127	8.76E-05	1	Ectoderm	Gli2
5.39E-09	0.127937738	0.139	0.05	8.84E-05	1	Ectoderm	Sh3gl2
5.69E-09	0.056033887	0.764	0.587	9.32E-05	1	Ectoderm	Bcat1
5.71E-09	0.126978681	0.369	0.246	9.36E-05	1	Ectoderm	Akap12
5.73E-09	0.089205597	0.085	0.023	9.40E-05	1	Ectoderm	Tub
6.03E-09	0.131629947	1	0.999	9.88E-05	1	Ectoderm	Sumo1
6.11E-09	0.109308681	0.314	0.23	0.000100228	1	Ectoderm	5730559C18Rik
6.12E-09	0.222578903	0.693	0.562	0.000100311	1	Ectoderm	Cdca5
6.22E-09	0.150674029	0.287	0.178	0.000101973	1	Ectoderm	Tedc1
6.43E-09	0.17482369	0.836	0.767	0.000105371	1	Ectoderm	2610001J05Rik
6.51E-09	0.082286367	0.077	0.02	0.000106704	1	Ectoderm	Acsbg1
6.84E-09	0.144906501	0.997	0.992	0.000112105	1	Ectoderm	Tra2b
6.91E-09	0.209469859	0.384	0.238	0.000113291	1	Ectoderm	Sp8
7.09E-09	0.199060246	0.991	0.977	0.000116266	1	Ectoderm	Txnl4a
7.44E-09	0.127107529	0.123	0.039	0.000121894	1	Ectoderm	Fzd5
7.45E-09	0.206136266	0.68	0.543	0.000122094	1	Ectoderm	Zfp36l2
7.45E-09	0.136588653	0.994	0.98	0.000122108	1	Ectoderm	Sfr1
7.78E-09	0.16617625	0.362	0.257	0.000127557	1	Ectoderm	Trio
7.84E-09	0.161543812	0.441	0.324	0.000128539	1	Ectoderm	Lin28b
8.23E-09	0.07274431	0.086	0.036	0.000134893	1	Ectoderm	Pak3
8.27E-09	0.091288112	0.132	0.065	0.000135585	1	Ectoderm	Jakmip1
8.80E-09	0.182993131	0.935	0.891	0.000144169	1	Ectoderm	Polr1c
8.95E-09	0.139504561	0.965	0.951	0.000146748	1	Ectoderm	Luc7l3
8.97E-09	0.16197137	0.736	0.661	0.000147002	1	Ectoderm	Magohb
9.09E-09	0.162203737	0.514	0.385	0.000149005	1	Ectoderm	Phf6
9.27E-09	0.224216959	0.674	0.558	0.000151941	1	Ectoderm	Ppp2r2d
1.02E-08	0.161022891	0.975	0.954	0.000167806	1	Ectoderm	Cisd1
1.04E-08	0.165661477	0.344	0.23	0.000170941	1	Ectoderm	Ctnnal1
1.08E-08	0.123299101	0.48	0.345	0.000176358	1	Ectoderm	Tubb2b
1.09E-08	0.132146882	0.171	0.077	0.000177926	1	Ectoderm	Plcxd1
1.09E-08	0.161675636	0.985	0.965	0.000178866	1	Ectoderm	Tecr
1.19E-08	0.116667299	0.139	0.058	0.000195781	1	Ectoderm	Fgd2
1.21E-08	0.181003715	0.992	0.981	0.000197542	1	Ectoderm	Ddx39b
1.25E-08	0.076927668	0.07	0.017	0.000204526	1	Ectoderm	Mip
1.33E-08	0.188777661	0.624	0.505	0.000218244	1	Ectoderm	Mzt2
1.35E-08	0.172606686	0.936	0.88	0.000221704	1	Ectoderm	Knop1
1.39E-08	0.120941087	0.998	0.999	0.00022836	1	Ectoderm	Hnrnpc
1.53E-08	0.193296973	0.998	0.98	0.000251303	1	Ectoderm	H2afx
1.54E-08	0.173957965	0.445	0.325	0.000252385	1	Ectoderm	Sqle
1.55E-08	0.160771125	0.999	0.994	0.000254422	1	Ectoderm	Paip2
1.60E-08	0.10976791	0.998	0.995	0.000263015	1	Ectoderm	Polr2f
1.62E-08	0.139136891	0.96	0.931	0.000264824	1	Ectoderm	Mrto4
1.65E-08	0.13666647	0.298	0.201	0.000269956	1	Ectoderm	AU020206
1.72E-08	0.166027813	0.359	0.242	0.000282638	1	Ectoderm	Arrb2
1.83E-08	0.175308254	0.401	0.283	0.000299443	1	Ectoderm	Hip1
1.87E-08	0.153823152	0.248	0.13	0.000306168	1	Ectoderm	Bspry
1.95E-08	0.047590626	0.049	0.014	0.000320415	1	Ectoderm	Hcn4
2.04E-08	0.083578228	0.102	0.044	0.000334219	1	Ectoderm	AC154683.1
2.06E-08	0.131157397	0.241	0.148	0.000338135	1	Ectoderm	Chd3os
2.17E-08	0.173804188	0.656	0.553	0.000356077	1	Ectoderm	Ccdc43
2.21E-08	0.124581871	0.683	0.613	0.00036208	1	Ectoderm	Smarcd1
2.38E-08	0.0888277	0.089	0.03	0.000389857	1	Ectoderm	Cacna1b
2.43E-08	0.188774697	0.494	0.378	0.000398188	1	Ectoderm	Mgme1
2.43E-08	0.208177173	0.77	0.661	0.000398869	1	Ectoderm	Gpn1
2.53E-08	0.164746471	0.287	0.168	0.000414521	1	Ectoderm	Esrp1
2.55E-08	0.126839106	0.288	0.201	0.000418166	1	Ectoderm	Tyro3
2.55E-08	0.098133554	0.147	0.077	0.000418411	1	Ectoderm	Ciart
2.59E-08	0.200325869	0.831	0.734	0.000424863	1	Ectoderm	Mcm4
2.68E-08	0.058419416	0.048	0.008	0.000439855	1	Ectoderm	Cryba1
2.72E-08	0.119544323	0.479	0.386	0.000445563	1	Ectoderm	Usf1
2.79E-08	0.085723462	0.141	0.075	0.00045743	1	Ectoderm	Fgf5
2.83E-08	0.098681646	0.217	0.147	0.000463464	1	Ectoderm	Zfp946
2.85E-08	0.129786316	0.726	0.654	0.000466875	1	Ectoderm	Psmg4
2.87E-08	0.08032464	0.134	0.079	0.000470486	1	Ectoderm	Zfp985
2.87E-08	0.22511009	0.663	0.533	0.000470587	1	Ectoderm	Pspc1
2.88E-08	0.086736337	0.104	0.041	0.000472815	1	Ectoderm	Dgka
3.06E-08	0.173208204	0.998	0.99	0.000501253	1	Ectoderm	Sf3b6
3.13E-08	0.189246981	0.944	0.934	0.000512449	1	Ectoderm	Csnk2b
3.15E-08	0.142995787	0.897	0.843	0.000516734	1	Ectoderm	Phax
3.18E-08	0.071691411	0.063	0.014	0.000522011	1	Ectoderm	Slc27a2
3.33E-08	0.169350257	0.235	0.115	0.000545569	1	Ectoderm	Atp6v0e2
3.39E-08	0.053792718	0.048	0.01	0.000556237	1	Ectoderm	Tdrd7
3.40E-08	0.237169344	0.707	0.571	0.000557558	1	Ectoderm	Rif1
3.51E-08	0.189979763	0.967	0.935	0.000575557	1	Ectoderm	Pbdc1
3.60E-08	0.104159811	0.117	0.042	0.000590245	1	Ectoderm	Plce1
3.69E-08	0.133293048	0.174	0.079	0.000605444	1	Ectoderm	Cacng8
3.72E-08	0.070283965	1	1	0.000609801	1	Ectoderm	Rps19
3.76E-08	0.100975332	0.138	0.065	0.000616467	1	Ectoderm	Acacb
3.81E-08	0.129243309	0.151	0.059	0.000624522	1	Ectoderm	Nmnat2
4.00E-08	0.168525595	0.932	0.884	0.000655935	1	Ectoderm	Nxt1
4.02E-08	0.182154912	0.397	0.259	0.000659688	1	Ectoderm	Ddr1
4.45E-08	0.079842946	0.099	0.043	0.000729131	1	Ectoderm	Fam131b
4.54E-08	0.179259528	0.979	0.968	0.000744437	1	Ectoderm	Impdh2
4.61E-08	0.142703192	0.975	0.979	0.000755724	1	Ectoderm	Psma1
4.71E-08	0.168853473	0.399	0.278	0.000772401	1	Ectoderm	Scrn2
4.81E-08	0.077886909	0.071	0.017	0.000787893	1	Ectoderm	Glod5
4.85E-08	0.238637882	0.803	0.683	0.000794749	1	Ectoderm	Rpa1
4.92E-08	0.15737309	0.999	0.988	0.000807147	1	Ectoderm	H2afv
4.99E-08	0.129214615	0.149	0.057	0.000818129	1	Ectoderm	Mapk11
5.00E-08	0.129083667	0.232	0.128	0.000820115	1	Ectoderm	Gngt2
5.14E-08	0.11912081	0.168	0.088	0.000842553	1	Ectoderm	Adam15
5.26E-08	0.132481261	0.208	0.103	0.00086186	1	Ectoderm	Ush1c
5.33E-08	0.177190363	0.748	0.667	0.000873873	1	Ectoderm	Rnaseh2a
5.46E-08	0.075018293	0.055	0.006	0.000895476	1	Ectoderm	Neurog1
5.64E-08	0.05413695	0.049	0.012	0.000925216	1	Ectoderm	Mt3
5.68E-08	0.397150764	0.297	0.208	0.000931298	1	Ectoderm	Dqx1
6.25E-08	0.145556431	0.195	0.091	0.001024101	1	Ectoderm	Tox3
6.36E-08	0.413167759	0.412	0.289	0.001043309	1	Ectoderm	Gm13075
6.47E-08	0.09018739	0.221	0.154	0.001061119	1	Ectoderm	Ggh
6.77E-08	0.185834269	0.38	0.243	0.001108987	1	Ectoderm	Krtcap3
6.86E-08	0.197277336	0.365	0.243	0.001125012	1	Ectoderm	H2-Ke6
6.87E-08	0.136435937	0.354	0.238	0.001126297	1	Ectoderm	Bphl
6.92E-08	0.250965889	0.812	0.741	0.001134444	1	Ectoderm	Supt16
6.95E-08	0.119508014	0.148	0.065	0.001139467	1	Ectoderm	Gm15417
7.00E-08	0.206770577	0.739	0.611	0.001147324	1	Ectoderm	Plin3
7.17E-08	0.065431651	0.128	0.075	0.001174985	1	Ectoderm	Cacng4
7.29E-08	0.143202883	0.997	0.998	0.001194551	1	Ectoderm	Srsf7
7.37E-08	0.085920151	0.088	0.027	0.001207399	1	Ectoderm	Lrrk2
7.89E-08	0.166204673	0.544	0.43	0.001292724	1	Ectoderm	Serpine2
8.01E-08	0.14202427	0.958	0.934	0.001312918	1	Ectoderm	Rrm2
8.13E-08	0.173434547	0.985	0.978	0.001332891	1	Ectoderm	Sae1
8.23E-08	0.084824298	0.595	0.504	0.001348862	1	Ectoderm	Hcfc1r1
8.42E-08	0.162952698	0.883	0.811	0.001379987	1	Ectoderm	Fundc2
8.49E-08	0.110890001	1	1	0.001392161	1	Ectoderm	Rpl5
8.82E-08	0.070034742	0.116	0.066	0.00144633	1	Ectoderm	Mapkapk3
9.07E-08	0.13502962	0.428	0.331	0.001485991	1	Ectoderm	Mboat2
9.18E-08	0.148116582	0.901	0.843	0.001504913	1	Ectoderm	Smarcc1
9.36E-08	0.148247867	0.522	0.43	0.001534202	1	Ectoderm	Bag4
9.50E-08	0.173685537	0.978	0.953	0.001556999	1	Ectoderm	Sdhb
9.53E-08	0.097679881	0.127	0.062	0.001561633	1	Ectoderm	Cdh13
9.74E-08	0.144895569	0.855	0.773	0.001596576	1	Ectoderm	Rfc5
9.79E-08	0.151125671	0.991	0.992	0.001604648	1	Ectoderm	Slc25a3
9.95E-08	0.058859815	0.087	0.045	0.001631206	1	Ectoderm	Gstm7
1.01E-07	0.110490157	0.925	0.883	0.001657904	1	Ectoderm	Hpf1
1.02E-07	0.132362602	0.345	0.241	0.001669058	1	Ectoderm	Mtcl1
1.03E-07	0.160864469	0.292	0.175	0.001693526	1	Ectoderm	Elavl2
1.06E-07	0.086765827	0.112	0.057	0.001730466	1	Ectoderm	Klf2
1.07E-07	0.105665586	0.963	0.945	0.001755563	1	Ectoderm	Snrpb2
1.08E-07	0.126652053	0.222	0.132	0.001771002	1	Ectoderm	Lck
1.12E-07	0.132211848	0.343	0.242	0.001839538	1	Ectoderm	Plpp3
1.15E-07	0.183747114	0.967	0.947	0.001890989	1	Ectoderm	Fam136a
1.17E-07	0.104658359	0.313	0.231	0.001924215	1	Ectoderm	Ak4
1.18E-07	0.184712147	0.812	0.742	0.001927342	1	Ectoderm	Umps
1.23E-07	0.165996131	0.962	0.917	0.002021034	1	Ectoderm	Rrs1
1.25E-07	0.053888844	1	1	0.002055571	1	Ectoderm	Rps3a1
1.32E-07	0.041955251	1	1	0.002166616	1	Ectoderm	Rpl9
1.36E-07	0.045931059	0.048	0.015	0.002229612	1	Ectoderm	Ttc9b
1.41E-07	0.05703513	0.055	0.017	0.002304779	1	Ectoderm	Fgf9
1.48E-07	0.135620696	0.29	0.191	0.002430232	1	Ectoderm	Cacnb3
1.50E-07	0.144665726	0.374	0.257	0.002453652	1	Ectoderm	Ap1m2
1.53E-07	0.12795316	0.368	0.272	0.002505252	1	Ectoderm	Ccl27a
1.59E-07	0.165677729	0.522	0.401	0.002602261	1	Ectoderm	Tmem237
1.72E-07	0.142246885	0.258	0.155	0.002825567	1	Ectoderm	Dhrs7
1.76E-07	0.102279741	1	0.998	0.002892784	1	Ectoderm	Eif3k
1.84E-07	0.15282278	0.789	0.713	0.003009345	1	Ectoderm	Fbxo5
1.84E-07	0.141871532	0.18	0.078	0.003015508	1	Ectoderm	Cpt1c
1.85E-07	0.066767127	0.084	0.036	0.003026319	1	Ectoderm	Lgi2
1.88E-07	0.071385329	0.077	0.027	0.003075206	1	Ectoderm	Fut9
1.99E-07	0.216008771	0.709	0.576	0.003257423	1	Ectoderm	Dtd1
1.99E-07	0.093158708	0.081	0.02	0.003259483	1	Ectoderm	Enpp3
2.01E-07	0.063312096	0.116	0.072	0.003287963	1	Ectoderm	Phyhipl
2.13E-07	0.152168861	0.99	0.98	0.003494147	1	Ectoderm	Mrpl51
2.22E-07	0.15055014	0.608	0.521	0.003642009	1	Ectoderm	Tomm34
2.28E-07	0.053305023	0.042	0.004	0.003739661	1	Ectoderm	Atcay
2.33E-07	0.130086396	0.179	0.093	0.003816202	1	Ectoderm	Dpf1
2.34E-07	0.054488026	0.075	0.035	0.003829953	1	Ectoderm	Syt3
2.36E-07	0.201760611	0.861	0.769	0.003865173	1	Ectoderm	Gtf3a
2.38E-07	0.085437019	0.29	0.223	0.003898582	1	Ectoderm	Ydjc
2.39E-07	0.070058315	0.059	0.011	0.003913321	1	Ectoderm	Otx2os1
2.40E-07	0.057883131	0.052	0.012	0.003934352	1	Ectoderm	Frrs1l
2.43E-07	0.122770716	0.326	0.228	0.003977603	1	Ectoderm	Ogfrl1
2.44E-07	0.14954423	0.895	0.845	0.003998148	1	Ectoderm	Mcm6
2.48E-07	0.122770891	0.982	0.967	0.00406464	1	Ectoderm	Rnps1
2.49E-07	0.103504268	0.395	0.329	0.004083682	1	Ectoderm	Armt1
2.52E-07	0.086091584	0.139	0.078	0.004128828	1	Ectoderm	Ankrd6
2.53E-07	0.070194398	0.088	0.038	0.004153806	1	Ectoderm	Slc45a3
2.54E-07	0.128876392	1	1	0.004162938	1	Ectoderm	Selenoh
2.77E-07	0.075748552	0.097	0.045	0.004542332	1	Ectoderm	Rtkn2
2.85E-07	0.18295252	0.974	0.939	0.004668866	1	Ectoderm	Spc24
2.86E-07	0.152948288	0.484	0.374	0.004689818	1	Ectoderm	Cecr2
2.87E-07	0.183623261	0.581	0.484	0.004706647	1	Ectoderm	Pola2
2.91E-07	0.194380652	0.41	0.282	0.004775783	1	Ectoderm	Hist3h2a
2.93E-07	0.179289629	0.849	0.788	0.004794958	1	Ectoderm	Pigp
2.93E-07	0.100700417	0.247	0.176	0.004800589	1	Ectoderm	Dedd2
2.96E-07	0.207695529	0.932	0.888	0.004852872	1	Ectoderm	1810037I17Rik
2.97E-07	0.203817556	0.984	0.958	0.004861644	1	Ectoderm	Uchl3
3.03E-07	0.069095547	0.137	0.09	0.004972398	1	Ectoderm	Atxn7l2
3.15E-07	0.17440024	0.945	0.908	0.00516947	1	Ectoderm	Ipo5
3.20E-07	0.182239033	0.916	0.862	0.005238813	1	Ectoderm	Hnrnph3
3.24E-07	0.096233875	1	1	0.005316702	1	Ectoderm	Ybx1
3.27E-07	0.15213317	0.804	0.725	0.005361181	1	Ectoderm	Gins4
3.30E-07	0.124728204	0.214	0.125	0.005405816	1	Ectoderm	Nsg1
3.31E-07	0.133209282	0.73	0.656	0.005427279	1	Ectoderm	Hdac3
3.34E-07	0.074438078	0.079	0.028	0.005482215	1	Ectoderm	Rgl3
3.35E-07	0.144456952	0.554	0.435	0.005498151	1	Ectoderm	Hmgn3
3.41E-07	0.167511185	0.82	0.736	0.005596822	1	Ectoderm	Cdk2ap1
3.49E-07	0.052458916	0.042	0.006	0.005720338	1	Ectoderm	Hrh3
3.51E-07	0.191942827	0.567	0.448	0.005755429	1	Ectoderm	Ube2t
3.57E-07	0.173512009	0.406	0.282	0.00585358	1	Ectoderm	Tom1l1
3.61E-07	0.092492003	0.444	0.356	0.005911831	1	Ectoderm	Irak1bp1
3.61E-07	0.140965487	0.923	0.88	0.005917305	1	Ectoderm	Polr2d
3.63E-07	0.143281994	0.382	0.281	0.005951119	1	Ectoderm	Amt
3.64E-07	0.167019543	0.701	0.608	0.005960451	1	Ectoderm	Rpp21
3.82E-07	0.10114715	0.394	0.32	0.006257045	1	Ectoderm	Mmachc
3.83E-07	0.160856268	0.394	0.283	0.006276025	1	Ectoderm	Trp53bp1
4.04E-07	0.128471047	0.425	0.342	0.006621528	1	Ectoderm	Pex7
4.20E-07	0.087128484	0.076	0.015	0.006882638	1	Ectoderm	Gdpd2
4.22E-07	0.092255925	0.102	0.039	0.00692007	1	Ectoderm	Nat14
4.34E-07	0.189476755	0.763	0.686	0.00711312	1	Ectoderm	Tars
4.34E-07	0.12753886	0.867	0.809	0.007119631	1	Ectoderm	Uhrf1
4.36E-07	0.120000559	0.998	0.998	0.007141391	1	Ectoderm	Pgk1
4.37E-07	0.061908146	0.385	0.314	0.007162151	1	Ectoderm	Celf4
4.39E-07	0.102215643	0.284	0.211	0.007199413	1	Ectoderm	Trmt10b
4.46E-07	0.17980892	0.53	0.414	0.007303424	1	Ectoderm	Riox2
4.54E-07	0.116626642	0.684	0.614	0.007442661	1	Ectoderm	Mettl23
4.61E-07	0.176738366	0.992	0.986	0.007558094	1	Ectoderm	Timm8b
4.72E-07	0.08070688	0.349	0.294	0.007734773	1	Ectoderm	Heatr6
4.87E-07	0.118725529	0.976	0.957	0.0079896	1	Ectoderm	Elof1
5.03E-07	0.137441785	0.999	0.995	0.008241789	1	Ectoderm	Sf3b5
5.03E-07	0.055540575	0.06	0.021	0.008246703	1	Ectoderm	Celsr3
5.04E-07	0.057400171	0.073	0.033	0.008263789	1	Ectoderm	Dmc1
5.09E-07	0.1085919	0.189	0.111	0.008338693	1	Ectoderm	Ston2
5.14E-07	0.185820724	0.946	0.917	0.008431345	1	Ectoderm	Mrpl55
5.26E-07	0.106891311	0.314	0.235	0.008624866	1	Ectoderm	Cd276
5.26E-07	0.115557606	0.917	0.868	0.008626609	1	Ectoderm	Hras
5.33E-07	0.14463418	0.705	0.624	0.008737197	1	Ectoderm	Gtf2h3
5.44E-07	0.077183053	0.071	0.016	0.008911512	1	Ectoderm	Tmem163
5.62E-07	0.152416368	0.484	0.386	0.009211985	1	Ectoderm	Smim8
5.72E-07	0.143554617	0.697	0.599	0.009376991	1	Ectoderm	Mbtd1
5.75E-07	0.058900044	0.065	0.024	0.009424426	1	Ectoderm	Ahr
6.15E-07	0.042991856	0.041	0.012	0.010078979	1	Ectoderm	Sertm1
6.15E-07	0.139962003	0.256	0.163	0.01008346	1	Ectoderm	Fam111a
6.16E-07	0.154570034	0.72	0.628	0.010101955	1	Ectoderm	Nsmce3
6.29E-07	0.075383078	0.124	0.066	0.010307528	1	Ectoderm	Nuak2
6.42E-07	0.119314611	0.23	0.146	0.010530807	1	Ectoderm	Rtn2
6.43E-07	0.054661808	0.057	0.019	0.010538078	1	Ectoderm	Rgs16
6.50E-07	0.19223161	0.973	0.937	0.010648082	1	Ectoderm	Srsf9
6.50E-07	0.104691196	0.185	0.108	0.010660137	1	Ectoderm	Plekha7
6.53E-07	0.094720104	0.105	0.041	0.010705469	1	Ectoderm	Syt7
6.77E-07	0.079910387	0.104	0.045	0.011092174	1	Ectoderm	Svip
6.83E-07	0.235773014	0.744	0.611	0.011201184	1	Ectoderm	Spop
6.84E-07	0.125276981	0.294	0.202	0.011216462	1	Ectoderm	Bcl2l11
6.89E-07	0.182387724	0.858	0.808	0.011288181	1	Ectoderm	Dnajc7
6.89E-07	0.153645298	0.954	0.922	0.011299798	1	Ectoderm	Taldo1
6.97E-07	0.125865973	0.989	0.981	0.011420309	1	Ectoderm	Chchd1
7.12E-07	0.053228067	0.246	0.201	0.011663162	1	Ectoderm	Spsb4
7.15E-07	0.183670124	0.674	0.58	0.011714182	1	Ectoderm	Prim1
7.20E-07	0.086650674	1	1	0.011798683	1	Ectoderm	Rps20
7.29E-07	0.154548109	0.708	0.623	0.011942226	1	Ectoderm	Rnmt
7.52E-07	0.182124458	0.916	0.856	0.012327891	1	Ectoderm	Rexo2
7.76E-07	0.111860281	0.147	0.069	0.012726082	1	Ectoderm	Gm26641
7.78E-07	0.087620275	0.105	0.044	0.012752007	1	Ectoderm	Mbp
7.85E-07	0.08608497	0.143	0.082	0.01286733	1	Ectoderm	Tdrkh
8.00E-07	0.122341167	0.992	0.987	0.013121156	1	Ectoderm	Cyc1
8.35E-07	0.11573521	0.253	0.169	0.013684838	1	Ectoderm	B230217C12Rik
8.42E-07	0.163626579	0.81	0.728	0.013799185	1	Ectoderm	Pak1ip1
8.49E-07	0.166414236	0.838	0.762	0.01391853	1	Ectoderm	Nme4
8.71E-07	0.165794361	0.965	0.944	0.014269895	1	Ectoderm	Khdrbs1
8.72E-07	0.135665669	0.894	0.829	0.014297428	1	Ectoderm	Tcf3
8.84E-07	0.119351736	1	1	0.014487925	1	Ectoderm	Park7
8.91E-07	0.08688707	0.093	0.033	0.014612643	1	Ectoderm	Pacsin1
9.04E-07	0.076501487	0.071	0.018	0.014813754	1	Ectoderm	Shisa6
9.11E-07	0.077760867	0.098	0.042	0.014935987	1	Ectoderm	C1ql1
9.18E-07	0.085500568	0.097	0.038	0.015045911	1	Ectoderm	Dtx4
9.33E-07	0.157106641	0.569	0.451	0.015296783	1	Ectoderm	Ptbp2
9.34E-07	0.091488329	0.305	0.239	0.015317136	1	Ectoderm	Pola1
9.41E-07	0.087738548	1	0.999	0.015426822	1	Ectoderm	Pdap1
9.51E-07	0.175034279	0.546	0.434	0.0155903	1	Ectoderm	Polr1e
9.63E-07	0.125047108	0.246	0.154	0.015783152	1	Ectoderm	Stox2
9.74E-07	0.136883267	0.204	0.107	0.015959017	1	Ectoderm	Atp1b2
9.74E-07	0.121876999	0.991	0.995	0.015966866	1	Ectoderm	Ddx5
9.95E-07	0.041219918	0.03	0.003	0.016312716	1	Ectoderm	Stmn4
1.02E-06	0.126793118	0.739	0.664	0.016679808	1	Ectoderm	Cpsf2
1.04E-06	0.149840504	0.481	0.375	0.017128766	1	Ectoderm	Ppp2r3c
1.06E-06	0.183881318	0.322	0.232	0.017398757	1	Ectoderm	Xaf1
1.06E-06	0.060018828	0.049	0.011	0.017410709	1	Ectoderm	Rfx4
1.07E-06	0.078610888	0.162	0.088	0.017460605	1	Ectoderm	Tfap2a
1.09E-06	0.133938755	0.186	0.093	0.017840858	1	Ectoderm	Dbp
1.10E-06	0.059881459	0.086	0.046	0.018081885	1	Ectoderm	Ccdc106
1.12E-06	0.099070123	0.151	0.104	0.018424471	1	Ectoderm	Olfr655
1.14E-06	0.141061355	0.334	0.239	0.018678032	1	Ectoderm	Map2k6
1.14E-06	0.081161726	0.212	0.151	0.018718647	1	Ectoderm	Blnk
1.15E-06	0.080707926	0.077	0.02	0.018848605	1	Ectoderm	Kcnj3
1.15E-06	0.140744625	0.964	0.939	0.018875798	1	Ectoderm	Glo1
1.15E-06	0.126399572	0.437	0.346	0.018879463	1	Ectoderm	Gpank1
1.18E-06	0.117212058	1	0.999	0.019354374	1	Ectoderm	Ube2i
1.19E-06	0.139238572	0.583	0.492	0.019535171	1	Ectoderm	Eif2d
1.20E-06	0.039394935	0.085	0.056	0.019646931	1	Ectoderm	Marveld2
1.22E-06	0.057429081	1	1	0.01996875	1	Ectoderm	Rps5
1.23E-06	0.172181399	0.945	0.907	0.020177447	1	Ectoderm	Hikeshi
1.24E-06	0.109791296	0.283	0.201	0.020321451	1	Ectoderm	Gadd45a
1.24E-06	0.11164325	0.997	0.995	0.020404214	1	Ectoderm	Raly
1.29E-06	0.183516998	0.574	0.451	0.021104251	1	Ectoderm	Ndufaf3
1.29E-06	0.149690066	0.311	0.215	0.021144201	1	Ectoderm	Wdr76
1.30E-06	0.07486006	0.109	0.058	0.021277552	1	Ectoderm	Fbxo27
1.32E-06	0.104751523	0.195	0.123	0.021647663	1	Ectoderm	Plxnb1
1.34E-06	0.060286987	0.054	0.012	0.021902653	1	Ectoderm	Dclk2
1.34E-06	0.228237254	0.703	0.601	0.021916238	1	Ectoderm	Mthfd1
1.34E-06	0.141906942	0.319	0.22	0.021945213	1	Ectoderm	Acp6
1.34E-06	0.140166707	0.473	0.385	0.021947253	1	Ectoderm	Mtg2
1.44E-06	0.160497519	0.419	0.316	0.023623265	1	Ectoderm	Clpb
1.44E-06	0.035564697	0.03	0.006	0.023667095	1	Ectoderm	Syt1
1.44E-06	0.032055012	0.029	0.008	0.023667095	1	Ectoderm	Calcr
1.45E-06	0.179984388	0.999	0.996	0.023730482	1	Ectoderm	Srrm2
1.50E-06	0.160744772	0.947	0.915	0.024655095	1	Ectoderm	Pmf1
1.51E-06	0.148827851	0.558	0.466	0.024691909	1	Ectoderm	2700097O09Rik
1.54E-06	0.130920692	0.417	0.32	0.025285511	1	Ectoderm	Pbx3
1.55E-06	0.178245503	0.743	0.648	0.025475555	1	Ectoderm	Sephs1
1.56E-06	0.153349629	0.336	0.227	0.025622021	1	Ectoderm	Tet1
1.57E-06	0.141330265	0.997	0.992	0.025680017	1	Ectoderm	Dtymk
1.57E-06	0.08608257	0.506	0.399	0.025774976	1	Ectoderm	Vrtn
1.58E-06	0.102229673	0.126	0.055	0.025911309	1	Ectoderm	Large2
1.59E-06	0.129392353	0.957	0.95	0.026069106	1	Ectoderm	Psmc4
1.64E-06	0.069804039	0.07	0.023	0.026859086	1	Ectoderm	Mpp3
1.66E-06	0.15986642	0.268	0.156	0.027141367	1	Ectoderm	Igsf8
1.71E-06	0.043317354	0.039	0.008	0.027988303	1	Ectoderm	Myt1l
1.74E-06	0.154552313	0.726	0.632	0.028558559	1	Ectoderm	Nelfcd
1.78E-06	0.064485643	0.076	0.03	0.029113103	1	Ectoderm	Fzd8
1.80E-06	0.160738531	0.947	0.913	0.02945073	1	Ectoderm	Gtpbp4
1.81E-06	0.128732444	0.988	0.978	0.029681868	1	Ectoderm	Snrpa1
1.82E-06	0.157993799	0.763	0.684	0.029844329	1	Ectoderm	Ngdn
1.84E-06	0.132894885	0.843	0.771	0.030188627	1	Ectoderm	Prpf31
1.88E-06	0.14487678	0.54	0.45	0.03083133	1	Ectoderm	Dpysl2
1.88E-06	0.089632347	0.164	0.098	0.030885783	1	Ectoderm	Dnase2a
1.89E-06	0.103955778	0.714	0.651	0.030930944	1	Ectoderm	Spout1
1.90E-06	0.177140382	0.53	0.422	0.031064325	1	Ectoderm	Xrcc6
1.93E-06	0.091001033	0.287	0.23	0.031602258	1	Ectoderm	Ipo8
1.95E-06	0.218622626	0.907	0.878	0.031894729	1	Ectoderm	Gpi1
2.00E-06	0.142512356	0.87	0.811	0.032825737	1	Ectoderm	Prpsap1
2.02E-06	0.172574888	0.445	0.32	0.033043235	1	Ectoderm	Idi1
2.05E-06	0.165206304	0.987	0.979	0.033668265	1	Ectoderm	Pa2g4
2.07E-06	0.052459017	0.07	0.032	0.033866709	1	Ectoderm	Slc38a3
2.08E-06	0.116129955	0.151	0.068	0.034053642	1	Ectoderm	Syngr1
2.11E-06	0.12966559	0.357	0.262	0.034623495	1	Ectoderm	Galt
2.14E-06	0.146004137	0.302	0.191	0.035131526	1	Ectoderm	Hook1
2.17E-06	0.188141961	0.618	0.521	0.035490771	1	Ectoderm	Zmynd8
2.18E-06	0.173429091	0.432	0.312	0.035689086	1	Ectoderm	Enkd1
2.30E-06	0.131653633	0.925	0.922	0.037663053	1	Ectoderm	Eif3l
2.32E-06	0.138222329	0.667	0.588	0.037971633	1	Ectoderm	Mrpl39
2.40E-06	0.055439625	0.081	0.041	0.039332911	1	Ectoderm	Pde9a
2.41E-06	0.011349504	0.449	0.349	0.039539035	1	Ectoderm	Cd9
2.43E-06	0.038162209	0.031	0.005	0.039807416	1	Ectoderm	Npy1r
2.53E-06	0.132898084	0.537	0.447	0.041406096	1	Ectoderm	Rad1
2.53E-06	0.097082769	0.296	0.22	0.041523443	1	Ectoderm	Prkcz
2.57E-06	0.098413432	0.564	0.493	0.042062034	1	Ectoderm	Nufip1
2.58E-06	0.063022928	0.7	0.62	0.042262545	1	Ectoderm	Aldh7a1
2.60E-06	0.144850522	0.468	0.372	0.042544857	1	Ectoderm	Mpi
2.60E-06	0.181634508	0.71	0.616	0.042630307	1	Ectoderm	Ap3s2
2.63E-06	0.064889073	0.071	0.026	0.043127361	1	Ectoderm	Rragb
2.64E-06	0.108992174	0.975	0.962	0.043288501	1	Ectoderm	Ewsr1
2.64E-06	0.086106894	0.96	0.953	0.043302098	1	Ectoderm	Acin1
2.67E-06	0.157174756	0.879	0.814	0.043685385	1	Ectoderm	Mrpl24
2.67E-06	0.046748431	0.042	0.009	0.043703502	1	Ectoderm	Garem2
2.68E-06	0.131071667	0.996	0.993	0.043934424	1	Ectoderm	Pfdn2
2.69E-06	0.142480597	0.976	0.96	0.044021602	1	Ectoderm	Trmt112
2.73E-06	0.060664282	0.069	0.025	0.044739896	1	Ectoderm	Prrt3
2.82E-06	0.040799216	0.045	0.016	0.046228088	1	Ectoderm	Chst3
2.84E-06	0.123890903	0.928	0.883	0.046493484	1	Ectoderm	Immp1l
2.84E-06	0.109503311	0.251	0.162	0.046567579	1	Ectoderm	Dyrk3
2.87E-06	0.160449112	0.508	0.394	0.047069212	1	Ectoderm	Fdx1
2.88E-06	0.147349354	0.635	0.545	0.047197611	1	Ectoderm	Kpna3
2.95E-06	0.109705748	0.141	0.064	0.048283879	1	Ectoderm	Skida1
2.96E-06	0.096164381	1	1	0.048480902	1	Ectoderm	Eif1
2.97E-06	0.127738521	0.486	0.398	0.048609245	1	Ectoderm	Twf2
3.01E-06	0.115363324	0.999	0.999	0.049282604	1	Ectoderm	Ndufab1
3.19E-06	0.116510541	0.12	0.038	0.052210743	1	Ectoderm	Pou2f2
3.20E-06	0.09816368	0.58	0.51	0.052525391	1	Ectoderm	Suv39h2
3.22E-06	0.083933358	0.193	0.132	0.05273529	1	Ectoderm	Zfp184
3.24E-06	0.122975699	0.721	0.647	0.053143346	1	Ectoderm	Ppp2r1b
3.27E-06	0.048937509	1	1	0.053663313	1	Ectoderm	Rps18
3.35E-06	0.127064798	0.188	0.097	0.054876888	1	Ectoderm	Gdap1l1
3.35E-06	0.088499931	0.152	0.085	0.054923031	1	Ectoderm	Pxylp1
3.37E-06	0.035722232	0.04	0.015	0.055285455	1	Ectoderm	Art1
3.38E-06	0.121360068	0.768	0.678	0.055467344	1	Ectoderm	Acvr2b
3.44E-06	0.104354934	0.355	0.283	0.056335687	1	Ectoderm	Diaph1
3.49E-06	0.056239508	0.06	0.02	0.057153198	1	Ectoderm	Vsig10
3.51E-06	0.118764834	0.229	0.146	0.057585261	1	Ectoderm	Cdr2l
3.52E-06	0.117481987	1	0.999	0.057645435	1	Ectoderm	Nop10
3.52E-06	0.029803669	0.024	0.004	0.057665091	1	Ectoderm	Crhr2
3.56E-06	0.098378329	0.384	0.294	0.058379084	1	Ectoderm	Acot1
3.62E-06	0.147742682	0.358	0.26	0.059265294	1	Ectoderm	Fbrsl1
3.85E-06	0.066952656	0.09	0.043	0.063126174	1	Ectoderm	Rbfox3
3.90E-06	0.131067012	0.692	0.59	0.063864349	1	Ectoderm	Acot13
3.91E-06	0.073303487	1	1	0.064019937	1	Ectoderm	Rpl23
3.93E-06	0.040176674	0.062	0.032	0.06436172	1	Ectoderm	Gatm
4.01E-06	0.121819949	1	0.999	0.065674072	1	Ectoderm	Elob
4.01E-06	0.100342622	0.182	0.116	0.065703386	1	Ectoderm	5730507C01Rik
4.02E-06	0.083101496	0.446	0.395	0.065869975	1	Ectoderm	Tars2
4.02E-06	0.157256735	0.86	0.797	0.065958652	1	Ectoderm	1810022K09Rik
4.04E-06	0.067007405	0.128	0.077	0.066164759	1	Ectoderm	Lrfn1
4.06E-06	0.176353724	0.917	0.871	0.066536592	1	Ectoderm	Hax1
4.08E-06	0.073200793	0.071	0.02	0.066958231	1	Ectoderm	Carmil2
4.19E-06	0.070612947	0.071	0.022	0.068710559	1	Ectoderm	Arg2
4.19E-06	0.015623755	0.081	0.046	0.068727515	1	Ectoderm	Snca
4.23E-06	0.152954344	0.961	0.93	0.069412649	1	Ectoderm	Emc8
4.28E-06	0.108162513	0.955	0.939	0.070165903	1	Ectoderm	Arpc5l
4.34E-06	0.159359655	0.409	0.299	0.071121859	1	Ectoderm	G2e3
4.38E-06	0.13317949	0.546	0.459	0.07172108	1	Ectoderm	Sart3
4.39E-06	0.027212617	0.026	0.008	0.071993156	1	Ectoderm	Dlg2
4.49E-06	0.219657939	0.635	0.548	0.073662897	1	Ectoderm	Pfas
4.70E-06	0.148961351	0.41	0.306	0.077025603	1	Ectoderm	Setd6
4.71E-06	0.072662406	0.088	0.038	0.077286977	1	Ectoderm	Sema4a
4.74E-06	0.089728659	0.231	0.164	0.077676627	1	Ectoderm	Fbxl20
4.87E-06	0.126050814	0.973	0.953	0.079792049	1	Ectoderm	Pfdn4
5.02E-06	0.111677	0.994	0.991	0.082322727	1	Ectoderm	Psmb7
5.02E-06	0.063311491	0.108	0.06	0.082341514	1	Ectoderm	Mpzl2
5.03E-06	0.098191563	0.124	0.056	0.082445982	1	Ectoderm	Kcnc3
5.06E-06	0.037657122	0.049	0.023	0.082969773	1	Ectoderm	Upk3bl
5.07E-06	0.044067885	0.052	0.023	0.083112039	1	Ectoderm	Sp9
5.07E-06	0.095521079	0.487	0.415	0.083154719	1	Ectoderm	Pphln1
5.08E-06	0.161008749	0.276	0.168	0.083249465	1	Ectoderm	Klhl7
5.10E-06	0.089430668	0.123	0.059	0.083524606	1	Ectoderm	Lurap1l
5.28E-06	0.086372417	0.221	0.161	0.086554409	1	Ectoderm	Tagap1
5.29E-06	0.086500433	0.247	0.184	0.086743136	1	Ectoderm	Mutyh
5.29E-06	0.101081421	0.694	0.628	0.086792462	1	Ectoderm	Psap
5.32E-06	0.091054755	1	1	0.087186275	1	Ectoderm	Rpl31
5.37E-06	0.061114915	1	1	0.08800942	1	Ectoderm	Rps24
5.38E-06	0.073170759	0.102	0.05	0.088256275	1	Ectoderm	Ppp1r3g
5.48E-06	0.059720077	1	1	0.089895983	1	Ectoderm	Snu13
5.53E-06	0.07508969	0.072	0.02	0.090628184	1	Ectoderm	Celf3
5.53E-06	0.051540103	0.102	0.056	0.09066539	1	Ectoderm	Col2a1
5.60E-06	0.105731325	0.474	0.394	0.091824934	1	Ectoderm	Ttc5
5.65E-06	0.066554374	0.09	0.042	0.092619433	1	Ectoderm	Pld6
5.72E-06	0.104082187	0.483	0.406	0.093838442	1	Ectoderm	Med22
5.79E-06	0.117294193	0.539	0.452	0.094974906	1	Ectoderm	Tpst1
5.82E-06	0.066047894	0.134	0.086	0.09534522	1	Ectoderm	Gabrb3
5.91E-06	0.032576064	0.028	0.006	0.096835892	1	Ectoderm	Slc25a41
6.01E-06	0.090781327	0.128	0.076	0.098517645	1	Ectoderm	Ppm1k
6.05E-06	0.152545608	0.439	0.335	0.099215776	1	Ectoderm	Aktip
6.11E-06	0.127170586	0.734	0.665	0.100227421	1	Ectoderm	Pigf
6.13E-06	0.035478784	0.039	0.015	0.100499118	1	Ectoderm	A730056A06Rik
6.15E-06	0.170525871	0.887	0.82	0.100817698	1	Ectoderm	Psmg1
6.16E-06	0.091972332	0.136	0.069	0.100922024	1	Ectoderm	Deptor
6.23E-06	0.067950537	1	1	0.102150096	1	Ectoderm	Rpl10
6.31E-06	0.152487858	0.508	0.412	0.103508646	1	Ectoderm	Fbxo21
6.35E-06	0.069409278	0.091	0.041	0.104055754	1	Ectoderm	Kcnk2
6.54E-06	0.156843367	0.667	0.58	0.107271217	1	Ectoderm	Pcgf6
6.63E-06	0.138448494	0.646	0.554	0.10863212	1	Ectoderm	Nudt14
6.67E-06	0.1240431	0.231	0.143	0.109288538	1	Ectoderm	Angptl4
6.73E-06	0.16126295	0.974	0.942	0.110302563	1	Ectoderm	Nolc1
6.75E-06	0.151510559	0.29	0.187	0.110604365	1	Ectoderm	2810429I04Rik
6.77E-06	0.09169815	0.235	0.173	0.110965207	1	Ectoderm	Peli2
6.84E-06	0.087464463	1	1	0.112071843	1	Ectoderm	Rps27l
6.90E-06	0.074456794	0.317	0.265	0.113185167	1	Ectoderm	Inppl1
6.99E-06	0.146072631	0.912	0.86	0.114646735	1	Ectoderm	Rpa3
7.00E-06	0.161405761	0.259	0.145	0.114738337	1	Ectoderm	Syne2
7.05E-06	0.073450425	0.063	0.012	0.115639667	1	Ectoderm	Chrna4
7.12E-06	0.127005684	0.293	0.201	0.116779093	1	Ectoderm	Wrap73
7.13E-06	0.135630853	0.999	0.996	0.116932584	1	Ectoderm	Mrpl42
7.14E-06	0.190502269	0.571	0.464	0.117013779	1	Ectoderm	Otud5
7.18E-06	0.179597591	0.759	0.681	0.117686554	1	Ectoderm	Rfc3
7.19E-06	0.152464497	0.444	0.347	0.117855634	1	Ectoderm	Esco2
7.29E-06	0.031700321	0.032	0.01	0.119439844	1	Ectoderm	4930526L06Rik
7.32E-06	0.104734983	0.95	0.859	0.119982909	1	Ectoderm	Marcks
7.42E-06	0.056219683	0.089	0.052	0.121608335	1	Ectoderm	Tcte2
7.44E-06	0.156060158	0.459	0.334	0.12191542	1	Ectoderm	Slc25a33
7.44E-06	0.128631129	0.17	0.081	0.121936917	1	Ectoderm	Col9a3
7.45E-06	0.076357087	1	1	0.122152262	1	Ectoderm	Eef1a1
7.46E-06	0.043167839	0.035	0.006	0.122255254	1	Ectoderm	Elfn1
7.46E-06	0.053332225	0.043	0.007	0.122255314	1	Ectoderm	Foxi2
7.56E-06	0.029629082	0.03	0.01	0.123864474	1	Ectoderm	Hap1
7.64E-06	0.0459911	0.049	0.018	0.125228934	1	Ectoderm	Nat8l
7.65E-06	0.038614478	1	1	0.125447605	1	Ectoderm	Rpl32
7.68E-06	0.12427573	0.418	0.337	0.125950108	1	Ectoderm	Coil
7.87E-06	0.056655132	0.156	0.102	0.12907383	1	Ectoderm	Dnd1
8.11E-06	0.055250468	0.05	0.013	0.132995808	1	Ectoderm	Galr2
8.13E-06	0.094006312	0.544	0.481	0.133212304	1	Ectoderm	Clspn
8.32E-06	0.091540975	0.112	0.053	0.13632691	1	Ectoderm	Magel2
8.34E-06	0.043683555	0.048	0.018	0.136659629	1	Ectoderm	Slc4a8
8.36E-06	0.17705992	0.757	0.655	0.137041256	1	Ectoderm	Ankrd10
8.46E-06	0.099306836	0.291	0.221	0.138729461	1	Ectoderm	B4galt2
8.50E-06	0.112845181	0.732	0.651	0.139276361	1	Ectoderm	Ranbp3
8.52E-06	0.119621752	1	0.998	0.139590145	1	Ectoderm	U2af1
8.52E-06	0.117643488	0.191	0.106	0.13964048	1	Ectoderm	Elovl4
8.62E-06	0.069573622	0.076	0.026	0.141219992	1	Ectoderm	Abcg1
8.83E-06	0.104748112	0.617	0.555	0.144725031	1	Ectoderm	Melk
8.86E-06	0.144044516	0.749	0.658	0.145274489	1	Ectoderm	Ppp1r8
8.88E-06	0.049965871	0.047	0.012	0.145582927	1	Ectoderm	Efhd1
8.89E-06	0.10350869	0.521	0.456	0.145778086	1	Ectoderm	Isg20l2
9.07E-06	0.069096796	1	1	0.148681801	1	Ectoderm	Rps4x
9.30E-06	0.103541437	0.816	0.75	0.152445259	1	Ectoderm	Ddx27
9.40E-06	0.083953729	0.179	0.11	0.154095415	1	Ectoderm	Rps6ka4
9.48E-06	0.121075535	0.747	0.68	0.155377026	1	Ectoderm	Cdk9
9.56E-06	0.065364644	0.194	0.148	0.156647895	1	Ectoderm	Zfp647
9.74E-06	0.12811448	0.983	0.962	0.159719436	1	Ectoderm	Gar1
9.77E-06	0.095449886	0.737	0.674	0.160142609	1	Ectoderm	Ppie
9.78E-06	0.101289071	0.79	0.719	0.160284599	1	Ectoderm	Slc38a2
9.93E-06	0.081785001	1	1	0.16276204	1	Ectoderm	Eef1b2
1.00E-05	0.150388504	0.933	0.876	0.164105011	1	Ectoderm	Clpp
1.04E-05	0.107186992	0.615	0.533	0.170015278	1	Ectoderm	Klf13
1.05E-05	0.111198437	0.978	0.948	0.171688818	1	Ectoderm	Nip7
1.06E-05	0.110075368	0.17	0.089	0.173437334	1	Ectoderm	Reep2
1.07E-05	0.092556823	0.21	0.143	0.175151906	1	Ectoderm	Mettl17
1.10E-05	0.088685313	0.745	0.663	0.179746842	1	Ectoderm	Ift27
1.10E-05	0.173403001	0.505	0.376	0.180011508	1	Ectoderm	Tpm2
1.11E-05	0.044790553	0.035	0.004	0.182572846	1	Ectoderm	Lrtm2
1.12E-05	0.034146383	0.027	0.004	0.183893454	1	Ectoderm	Tmem255b
1.13E-05	0.080635843	1	1	0.184807552	1	Ectoderm	Rplp0
1.14E-05	0.11482258	0.972	0.946	0.187285457	1	Ectoderm	Bri3
1.15E-05	0.194048908	0.903	0.825	0.18931703	1	Ectoderm	Carnmt1
1.16E-05	0.141389503	0.489	0.383	0.18971423	1	Ectoderm	Sall3
1.16E-05	0.046507068	0.122	0.085	0.189730297	1	Ectoderm	Map4k1
1.16E-05	0.136560217	0.918	0.885	0.190200465	1	Ectoderm	Arglu1
1.17E-05	0.163455704	0.69	0.605	0.191465749	1	Ectoderm	Ppat
1.17E-05	0.120981882	0.237	0.157	0.191781906	1	Ectoderm	Tcfl5
1.18E-05	0.033393188	0.024	0.001	0.193366266	1	Ectoderm	Gm47465
1.19E-05	0.141985262	0.974	0.951	0.195358064	1	Ectoderm	Kpnb1
1.19E-05	0.034414677	0.038	0.013	0.19587164	1	Ectoderm	Tstd1
1.20E-05	0.082672717	0.208	0.152	0.197117869	1	Ectoderm	Ptpn6
1.24E-05	0.045575026	0.04	0.009	0.202559484	1	Ectoderm	Bmpr1b
1.24E-05	0.099758913	0.481	0.43	0.202770091	1	Ectoderm	Cactin
1.24E-05	0.1162612	0.928	0.896	0.203732429	1	Ectoderm	Snw1
1.25E-05	0.115042269	0.961	0.931	0.205223337	1	Ectoderm	Wdr18
1.30E-05	0.102172686	0.321	0.223	0.212730849	1	Ectoderm	Slc16a13
1.32E-05	0.075086157	1	1	0.216370014	1	Ectoderm	Eef1g
1.33E-05	0.168495498	0.776	0.68	0.218160079	1	Ectoderm	Gsr
1.35E-05	0.067870664	0.557	0.517	0.221956514	1	Ectoderm	Nup93
1.36E-05	0.156729928	0.985	0.959	0.222693975	1	Ectoderm	Fubp1
1.38E-05	0.143701003	0.952	0.924	0.225966908	1	Ectoderm	Rbmxl1
1.38E-05	0.109469083	0.993	0.988	0.226492874	1	Ectoderm	Eif6
1.38E-05	0.081444523	0.121	0.064	0.226872047	1	Ectoderm	Raver2
1.39E-05	0.062287271	0.114	0.069	0.227382695	1	Ectoderm	Rims2
1.39E-05	0.078898072	0.968	0.953	0.228132042	1	Ectoderm	Gmnn
1.40E-05	0.072555109	0.091	0.039	0.229281012	1	Ectoderm	Arhgef19
1.40E-05	0.171918729	0.808	0.746	0.230103705	1	Ectoderm	Rraga
1.43E-05	0.142791494	0.908	0.906	0.234318988	1	Ectoderm	Tkt
1.48E-05	0.10366521	0.447	0.368	0.24199054	1	Ectoderm	Tada2a
1.48E-05	0.114077003	0.224	0.166	0.242955522	1	Ectoderm	Ccdc85c
1.49E-05	0.165357642	0.877	0.818	0.245032259	1	Ectoderm	Pcna
1.52E-05	0.133659013	0.279	0.183	0.249069919	1	Ectoderm	Rad51d
1.52E-05	0.09880523	1	1	0.249272022	1	Ectoderm	Rplp1
1.54E-05	0.089655236	0.452	0.388	0.252174523	1	Ectoderm	Dcaf11
1.58E-05	0.111900832	0.968	0.948	0.258771333	1	Ectoderm	Bccip
1.58E-05	0.052151836	0.064	0.026	0.25962879	1	Ectoderm	Adgrb1
1.59E-05	0.144179537	0.741	0.663	0.259861633	1	Ectoderm	Utp18
1.60E-05	0.133700583	0.506	0.417	0.261787684	1	Ectoderm	Mnd1
1.60E-05	0.093195242	0.217	0.143	0.262215412	1	Ectoderm	Gpr137b
1.64E-05	0.089299456	0.999	0.999	0.268783274	1	Ectoderm	Morf4l1
1.65E-05	0.098854989	0.138	0.068	0.270872743	1	Ectoderm	Tspan15
1.66E-05	0.064631173	0.059	0.014	0.271727575	1	Ectoderm	Ncan
1.67E-05	0.21590495	0.691	0.578	0.273190914	1	Ectoderm	Cep57
1.67E-05	0.111520322	0.218	0.139	0.274557235	1	Ectoderm	Sesn2
1.71E-05	0.03200201	0.051	0.028	0.28032132	1	Ectoderm	Insl6
1.72E-05	0.151953337	0.41	0.309	0.282571788	1	Ectoderm	Tfap4
1.74E-05	0.158121483	0.911	0.875	0.285929594	1	Ectoderm	Brix1
1.75E-05	0.06406053	1	1	0.286445709	1	Ectoderm	Rpl19
1.78E-05	0.039507344	0.054	0.026	0.291661801	1	Ectoderm	Tmem74b
1.79E-05	0.024220518	0.022	0.005	0.293290541	1	Ectoderm	Kcnk12
1.80E-05	0.050086424	0.043	0.008	0.295056651	1	Ectoderm	Gm30893
1.83E-05	0.110578295	1	1	0.299241532	1	Ectoderm	Rps26
1.84E-05	0.101121909	0.388	0.316	0.30088911	1	Ectoderm	Rap2b
1.85E-05	0.161508007	0.628	0.524	0.302668621	1	Ectoderm	Snap47
1.87E-05	0.140997451	0.699	0.616	0.307199637	1	Ectoderm	Apoo
1.91E-05	0.042880239	0.038	0.008	0.312743081	1	Ectoderm	Matk
1.91E-05	0.076402624	0.101	0.047	0.313564075	1	Ectoderm	Prss41
1.93E-05	0.066081584	1	1	0.316607961	1	Ectoderm	Rpl29
1.94E-05	0.174876853	0.863	0.806	0.317192038	1	Ectoderm	Tprgl
1.94E-05	0.118977434	0.616	0.545	0.318655821	1	Ectoderm	Fiz1
1.97E-05	0.085426404	0.146	0.09	0.322154886	1	Ectoderm	Ror1
1.97E-05	0.036875717	0.03	0.004	0.322786348	1	Ectoderm	Sez6
1.98E-05	0.133229401	0.871	0.815	0.324552182	1	Ectoderm	Timm17b
1.98E-05	0.095936792	0.125	0.057	0.325100355	1	Ectoderm	Pllp
2.01E-05	0.059075344	0.076	0.035	0.328816076	1	Ectoderm	Spock2
2.02E-05	0.132245678	0.385	0.286	0.331035213	1	Ectoderm	Swsap1
2.05E-05	0.036518529	0.034	0.008	0.336259956	1	Ectoderm	Mal2
2.06E-05	0.088971504	0.435	0.363	0.337681382	1	Ectoderm	Rassf7
2.06E-05	0.120415974	0.809	0.714	0.337879799	1	Ectoderm	Fkbp11
2.11E-05	0.115926718	0.278	0.194	0.346063721	1	Ectoderm	Rimklb
2.12E-05	0.055804831	0.066	0.028	0.348047832	1	Ectoderm	Rorc
2.12E-05	0.142409194	0.774	0.704	0.348062127	1	Ectoderm	Ubqln1
2.13E-05	0.153479044	0.656	0.56	0.348849922	1	Ectoderm	Trappc13
2.15E-05	0.137851998	0.999	0.997	0.353043825	1	Ectoderm	Ptges3
2.16E-05	0.0339907	0.04	0.016	0.353517457	1	Ectoderm	Arhgef28
2.16E-05	0.209016391	0.758	0.673	0.354097927	1	Ectoderm	Chd1
2.17E-05	0.145261939	0.557	0.476	0.355114414	1	Ectoderm	Eef1akmt2
2.17E-05	0.048963668	0.046	0.012	0.356441294	1	Ectoderm	Kcnq2
2.19E-05	0.082153179	0.092	0.035	0.359440945	1	Ectoderm	Syt13
2.19E-05	0.044495615	1	1	0.359442896	1	Ectoderm	Rpl6
2.20E-05	0.046454003	0.085	0.052	0.360411525	1	Ectoderm	Nme3
2.20E-05	0.125557619	0.5	0.415	0.360788286	1	Ectoderm	Pgm2
2.29E-05	0.132348526	0.994	0.996	0.375353918	1	Ectoderm	Aldoa
2.33E-05	0.096786976	0.45	0.387	0.381402052	1	Ectoderm	D5Ertd579e
2.34E-05	0.098133344	0.243	0.172	0.38437801	1	Ectoderm	Zfp770
2.35E-05	0.07144909	0.069	0.019	0.384643133	1	Ectoderm	Map6
2.40E-05	0.118858755	0.261	0.174	0.3930646	1	Ectoderm	Prkag2
2.43E-05	0.110138962	0.177	0.096	0.39854634	1	Ectoderm	Soga3
2.51E-05	0.118773642	0.68	0.618	0.411111062	1	Ectoderm	Thumpd1
2.65E-05	0.039520193	0.052	0.022	0.433643919	1	Ectoderm	Dtna
2.65E-05	0.084227395	0.19	0.13	0.435182399	1	Ectoderm	Itpripl1
2.66E-05	0.139744266	0.425	0.327	0.435789968	1	Ectoderm	Aagab
2.67E-05	0.089553365	0.564	0.493	0.437990649	1	Ectoderm	Cox20
2.69E-05	0.140445702	0.586	0.51	0.440606248	1	Ectoderm	Lsg1
2.71E-05	0.084781348	0.117	0.057	0.443542449	1	Ectoderm	Pgbd1
2.77E-05	0.116788413	0.79	0.728	0.453861371	1	Ectoderm	Mtx1
2.78E-05	0.049680641	0.733	0.62	0.455660966	1	Ectoderm	B9d1
2.78E-05	0.134019196	0.246	0.149	0.455945008	1	Ectoderm	Trib1
2.78E-05	0.102722786	0.122	0.051	0.45639825	1	Ectoderm	Crym
2.79E-05	0.159325241	0.709	0.605	0.456581142	1	Ectoderm	Ppif
2.79E-05	0.025244746	0.027	0.009	0.457319402	1	Ectoderm	Park2
2.85E-05	0.122838286	0.917	0.871	0.46665158	1	Ectoderm	Atf4
2.93E-05	0.108470715	0.166	0.087	0.480426642	1	Ectoderm	Wipf3
2.95E-05	0.141321274	0.475	0.373	0.483865813	1	Ectoderm	Snx10
2.99E-05	0.171691453	0.89	0.831	0.48960355	1	Ectoderm	Mrps34
2.99E-05	0.053115644	0.169	0.133	0.490729819	1	Ectoderm	Polg2
3.01E-05	0.040880736	0.048	0.02	0.493729318	1	Ectoderm	Cdh15
3.05E-05	0.02664133	0.021	0.003	0.499557699	1	Ectoderm	Vax2os
3.08E-05	0.036930325	0.033	0.007	0.504125808	1	Ectoderm	Ephx4
3.14E-05	0.06718456	0.1	0.053	0.514915276	1	Ectoderm	Crybg2
3.16E-05	0.057135009	0.063	0.023	0.517585812	1	Ectoderm	Krt1
3.18E-05	0.109661709	0.828	0.771	0.520523323	1	Ectoderm	Twistnb
3.22E-05	0.08113052	0.251	0.195	0.527323709	1	Ectoderm	Zfp979
3.22E-05	0.064152968	0.342	0.291	0.52787935	1	Ectoderm	Tnrc6b
3.27E-05	0.130629908	0.335	0.241	0.536535903	1	Ectoderm	Adprm
3.42E-05	0.155551244	0.771	0.695	0.561110407	1	Ectoderm	Pum3
3.43E-05	0.11195337	0.993	0.986	0.562546315	1	Ectoderm	Krtcap2
3.45E-05	0.047897511	0.11	0.074	0.56515949	1	Ectoderm	Aplp1
3.47E-05	0.029176048	0.068	0.039	0.568144067	1	Ectoderm	Cldn4
3.56E-05	0.106620314	0.645	0.573	0.583857002	1	Ectoderm	1700037H04Rik
3.57E-05	0.165061298	0.888	0.821	0.584916181	1	Ectoderm	Prpf38a
3.59E-05	0.057503386	0.059	0.019	0.587968912	1	Ectoderm	Faah
3.60E-05	0.169303479	0.548	0.445	0.589569935	1	Ectoderm	Ahcy
3.61E-05	0.112324502	0.699	0.619	0.591195967	1	Ectoderm	Thoc6
3.61E-05	0.138187753	0.383	0.282	0.592561353	1	Ectoderm	Ssbp2
3.62E-05	0.120108779	0.253	0.169	0.593110097	1	Ectoderm	Arvcf
3.64E-05	0.166788053	0.531	0.421	0.595932806	1	Ectoderm	Inip
3.68E-05	0.025602205	0.181	0.161	0.602625552	1	Ectoderm	Rnf144a
3.71E-05	0.134579557	0.265	0.165	0.608665909	1	Ectoderm	Gpr19
3.74E-05	0.138404185	0.78	0.696	0.612324441	1	Ectoderm	Thop1
3.76E-05	0.108018728	0.161	0.085	0.61608398	1	Ectoderm	Ephb1
3.83E-05	0.045961936	1	1	0.628147019	1	Ectoderm	Rpl17
3.83E-05	0.088412539	0.684	0.618	0.628401491	1	Ectoderm	Wdr5
3.84E-05	0.038664383	0.053	0.027	0.628730575	1	Ectoderm	Ccdc92b
3.84E-05	0.070162994	0.338	0.279	0.629813031	1	Ectoderm	Mtfp1
3.89E-05	0.11872776	0.69	0.639	0.637559282	1	Ectoderm	Mcmbp
3.94E-05	0.104576683	0.179	0.103	0.645362743	1	Ectoderm	Cables1
3.94E-05	0.040970101	0.339	0.225	0.646043119	1	Ectoderm	Sdc4
3.96E-05	0.026512823	0.024	0.006	0.648823373	1	Ectoderm	Klhl14
4.07E-05	0.116658631	0.463	0.378	0.66696611	1	Ectoderm	Zfp992
4.12E-05	0.128952914	0.721	0.619	0.675789801	1	Ectoderm	Trim59
4.14E-05	0.135081037	0.945	0.901	0.678050787	1	Ectoderm	Parp1
4.14E-05	0.081297912	0.139	0.079	0.678335738	1	Ectoderm	C430049E01Rik
4.20E-05	0.178887415	0.936	0.894	0.688569863	1	Ectoderm	Ddx18
4.20E-05	0.071470886	0.115	0.067	0.688631064	1	Ectoderm	Mpv17l
4.21E-05	0.028184056	0.378	0.352	0.690288888	1	Ectoderm	Rbm12
4.23E-05	0.097948768	0.286	0.215	0.693948458	1	Ectoderm	Pcbp3
4.25E-05	0.087051357	0.28	0.215	0.696460163	1	Ectoderm	Pdk1
4.30E-05	0.145097105	0.979	0.962	0.705381748	1	Ectoderm	Psmc6
4.30E-05	0.073817973	0.396	0.343	0.705603317	1	Ectoderm	Dtwd1
4.43E-05	0.151837949	0.959	0.931	0.7260692	1	Ectoderm	Dazap1
4.43E-05	0.038045738	0.064	0.039	0.726245282	1	Ectoderm	Gm16152
4.45E-05	0.082661297	0.122	0.062	0.729527647	1	Ectoderm	Shd
4.45E-05	0.119267351	0.427	0.346	0.729845739	1	Ectoderm	Trim37
4.50E-05	0.072885003	0.673	0.613	0.737423616	1	Ectoderm	Ubqln2
4.56E-05	0.236072708	0.536	0.447	0.746759283	1	Ectoderm	Slc24a5
4.57E-05	0.036299835	0.042	0.016	0.749310799	1	Ectoderm	Pld4
4.58E-05	0.071557395	0.143	0.093	0.751197197	1	Ectoderm	Gnb5
4.68E-05	0.058701508	0.276	0.231	0.766694215	1	Ectoderm	Ccdc136
4.83E-05	0.091000392	0.229	0.162	0.792008324	1	Ectoderm	Pole2
4.86E-05	0.119430632	0.215	0.129	0.796479412	1	Ectoderm	Me1
4.89E-05	0.074157832	0.403	0.327	0.800972067	1	Ectoderm	Rarg
4.94E-05	0.182896687	0.779	0.691	0.810404594	1	Ectoderm	Hmga1
4.99E-05	0.16047362	0.724	0.637	0.817707179	1	Ectoderm	Got1
5.01E-05	0.104194331	0.808	0.734	0.821742809	1	Ectoderm	Tbpl1
5.02E-05	0.102545687	0.811	0.76	0.822631979	1	Ectoderm	Mrps5
5.14E-05	0.138730796	0.679	0.606	0.841739002	1	Ectoderm	Noc4l
5.16E-05	0.072153667	0.143	0.09	0.845777281	1	Ectoderm	Trak1
5.19E-05	0.016275735	0.014	0.003	0.851177088	1	Ectoderm	Gm4756
5.24E-05	0.074768193	0.417	0.362	0.85905166	1	Ectoderm	4833420G17Rik
5.26E-05	0.023311789	0.032	0.016	0.861469081	1	Ectoderm	Cd1d1
5.26E-05	0.129476068	0.656	0.586	0.861753509	1	Ectoderm	Aars
5.26E-05	0.184201669	0.549	0.435	0.86296076	1	Ectoderm	Zfand1
5.28E-05	0.303306669	0.956	0.945	0.864894497	1	Ectoderm	Cbx3
5.30E-05	0.186392975	0.652	0.545	0.867969746	1	Ectoderm	Haus1
5.33E-05	0.16321339	0.903	0.878	0.873106786	1	Ectoderm	Psmc1
5.40E-05	0.097696205	0.78	0.73	0.885199561	1	Ectoderm	Tnpo3
5.40E-05	0.037939409	0.037	0.011	0.885605043	1	Ectoderm	Otop1
5.46E-05	0.086760665	0.178	0.115	0.895217684	1	Ectoderm	Rnf165
5.53E-05	0.063646203	0.997	0.995	0.90603553	1	Ectoderm	Hdgf
5.54E-05	0.157596499	0.979	0.961	0.90808396	1	Ectoderm	Nop56
5.54E-05	0.059324881	0.082	0.04	0.908246314	1	Ectoderm	Gm11110
5.58E-05	0.064479728	0.384	0.331	0.915214484	1	Ectoderm	Zfp386
5.65E-05	0.077860342	0.303	0.249	0.925515932	1	Ectoderm	Gpbp1l1
5.69E-05	0.078138957	0.971	0.952	0.932391203	1	Ectoderm	Elavl1
5.76E-05	0.065776681	1	1	0.943837421	1	Ectoderm	Rpl26
5.79E-05	0.096439502	0.461	0.39	0.949386248	1	Ectoderm	Fastkd2
5.85E-05	0.118764317	0.577	0.503	0.958546305	1	Ectoderm	Arxes2
5.87E-05	0.091924284	0.997	0.994	0.962206879	1	Ectoderm	Lsm6
5.95E-05	0.126295134	0.652	0.584	0.975773629	1	Ectoderm	Ints11
6.06E-05	0.123826888	0.479	0.398	0.993381907	1	Ectoderm	L3mbtl2
6.13E-05	0.070091521	0.074	0.025	1	1	Ectoderm	Ntrk2
6.24E-05	0.088785198	0.999	1	1	1	Ectoderm	Eif4a1
6.27E-05	0.069126709	0.367	0.315	1	1	Ectoderm	Ski
6.31E-05	0.127952127	0.723	0.659	1	1	Ectoderm	Med25
6.37E-05	0.079839521	0.784	0.739	1	1	Ectoderm	Cd320
6.39E-05	0.08976903	0.123	0.059	1	1	Ectoderm	Galnt16
6.40E-05	0.096039018	0.317	0.257	1	1	Ectoderm	Wiz
6.49E-05	0.150561257	0.839	0.765	1	1	Ectoderm	Znhit1
6.50E-05	0.106572447	0.226	0.142	1	1	Ectoderm	Rab6b
6.53E-05	0.093885925	0.872	0.847	1	1	Ectoderm	Gmps
6.58E-05	0.120481987	0.818	0.745	1	1	Ectoderm	Rrp1b
6.60E-05	0.102158352	0.221	0.15	1	1	Ectoderm	Myo5a
6.60E-05	0.070340204	0.09	0.04	1	1	Ectoderm	Car11
6.66E-05	0.035059154	0.039	0.015	1	1	Ectoderm	Mcam
6.75E-05	0.116714494	0.293	0.209	1	1	Ectoderm	Gkap1
6.80E-05	0.065249957	0.158	0.107	1	1	Ectoderm	Hdac8
6.84E-05	0.026827386	0.024	0.006	1	1	Ectoderm	Rimkla
6.91E-05	0.062859915	0.069	0.024	1	1	Ectoderm	Fam163b
6.96E-05	0.110754284	0.467	0.4	1	1	Ectoderm	Thap4
6.98E-05	0.03852127	0.05	0.023	1	1	Ectoderm	Pgbd5
7.06E-05	0.066299569	0.088	0.041	1	1	Ectoderm	Bdh2
7.21E-05	0.086641816	0.565	0.516	1	1	Ectoderm	Dync1li1
7.25E-05	0.061986478	0.069	0.024	1	1	Ectoderm	Slc45a1
7.30E-05	0.090960593	0.182	0.11	1	1	Ectoderm	Gm2694
7.31E-05	0.104739386	0.554	0.496	1	1	Ectoderm	Dnajc21
7.33E-05	0.127636198	0.497	0.411	1	1	Ectoderm	Tmem47
7.38E-05	0.114907789	0.91	0.883	1	1	Ectoderm	Itpa
7.47E-05	0.12984718	0.642	0.561	1	1	Ectoderm	Tmx2
7.58E-05	0.073808538	0.141	0.087	1	1	Ectoderm	Gdpd1
7.71E-05	0.072396809	0.984	0.977	1	1	Ectoderm	Pfdn1
7.91E-05	0.039639743	0.095	0.062	1	1	Ectoderm	Coch
7.97E-05	0.017480809	0.022	0.01	1	1	Ectoderm	E130102H24Rik
7.99E-05	0.076394502	0.102	0.049	1	1	Ectoderm	Gca
8.01E-05	0.130982109	0.868	0.809	1	1	Ectoderm	Znhit3
8.01E-05	0.059458278	0.521	0.435	1	1	Ectoderm	Rasl11a
8.08E-05	0.104955397	0.653	0.566	1	1	Ectoderm	Sh3bgrl
8.09E-05	0.073772368	0.098	0.049	1	1	Ectoderm	Tmem45a
8.14E-05	0.059780495	0.366	0.324	1	1	Ectoderm	Wrap53
8.20E-05	0.15367812	0.475	0.377	1	1	Ectoderm	Eme1
8.23E-05	0.025684295	0.025	0.007	1	1	Ectoderm	Fam229a
8.27E-05	0.045472486	0.037	0.005	1	1	Ectoderm	Cplx3
8.30E-05	0.217614944	0.787	0.676	1	1	Ectoderm	Taf7
8.32E-05	0.034126557	0.031	0.008	1	1	Ectoderm	Gm26771
8.33E-05	0.185400697	0.789	0.692	1	1	Ectoderm	Bptf
8.37E-05	0.040529319	0.072	0.045	1	1	Ectoderm	Tert
8.51E-05	0.100956877	0.42	0.351	1	1	Ectoderm	Ivd
8.60E-05	0.073209176	0.621	0.56	1	1	Ectoderm	Dnajc24
8.66E-05	0.082788961	0.14	0.081	1	1	Ectoderm	Fam171b
8.71E-05	0.035285191	0.031	0.007	1	1	Ectoderm	Samd12
8.75E-05	0.056153434	0.405	0.351	1	1	Ectoderm	Tnfaip8
8.82E-05	0.080831079	0.512	0.442	1	1	Ectoderm	Hbp1
8.86E-05	0.0534654	0.072	0.031	1	1	Ectoderm	Cd34
8.89E-05	0.050690584	0.538	0.412	1	1	Ectoderm	Pdpn
8.90E-05	0.117626653	0.647	0.58	1	1	Ectoderm	Fam220a
9.03E-05	0.114910041	1	1	1	1	Ectoderm	Snrpb
9.05E-05	0.052843241	0.051	0.014	1	1	Ectoderm	Scg5
9.08E-05	0.114952717	0.769	0.699	1	1	Ectoderm	Api5
9.16E-05	0.120312404	0.264	0.179	1	1	Ectoderm	Txlng
9.24E-05	0.139049214	0.583	0.493	1	1	Ectoderm	Pold1
9.25E-05	0.071388444	0.994	0.992	1	1	Ectoderm	Ndufc2
9.26E-05	0.118527345	0.079	0.046	1	1	Ectoderm	Gm32913
9.31E-05	0.069245471	0.087	0.037	1	1	Ectoderm	Ica1
9.33E-05	0.123088603	0.67	0.599	1	1	Ectoderm	Letm1
9.35E-05	0.160031335	0.588	0.476	1	1	Ectoderm	3110082I17Rik
9.35E-05	0.121224734	0.827	0.768	1	1	Ectoderm	Thap11
9.41E-05	0.087867147	0.208	0.146	1	1	Ectoderm	Ptprg
9.43E-05	0.038571604	0.043	0.016	1	1	Ectoderm	Acss1
9.45E-05	0.121290726	0.457	0.374	1	1	Ectoderm	Fdft1
9.45E-05	0.037683514	0.048	0.021	1	1	Ectoderm	Pde4b
9.63E-05	0.078108605	0.169	0.103	1	1	Ectoderm	Gpc4
9.66E-05	0.06325292	0.118	0.073	1	1	Ectoderm	Igdcc4
9.73E-05	0.081348357	0.452	0.392	1	1	Ectoderm	Bckdha
9.79E-05	0.102890889	0.11	0.037	1	1	Ectoderm	Dlgap3
9.85E-05	0.054641328	0.065	0.028	1	1	Ectoderm	Ppfia3
0.000100126	0.118200789	0.866	0.822	1	1	Ectoderm	Tmem147
0.000100598	0.109374607	0.178	0.101	1	1	Ectoderm	Grik5
0.000100934	0.011321223	0.011	0.003	1	1	Ectoderm	Clcnkb
0.000102763	0.13780923	0.342	0.238	1	1	Ectoderm	Akr1b10
0.000103556	0.102744998	0.247	0.166	1	1	Ectoderm	Syne4
0.000104138	0.084382873	0.734	0.675	1	1	Ectoderm	Rnaseh2b
0.000105016	0.036313993	0.622	0.534	1	1	Ectoderm	Pigyl
0.000105058	0.136440495	0.729	0.662	1	1	Ectoderm	Smchd1
0.000107616	0.093384076	0.132	0.066	1	1	Ectoderm	Spire2
0.000107872	0.041089736	0.349	0.318	1	1	Ectoderm	Mvk
0.000108097	0.182184122	0.61	0.514	1	1	Ectoderm	Snhg12
0.000109291	0.095518015	0.18	0.114	1	1	Ectoderm	Ebf1
0.000109958	0.075196942	0.074	0.024	1	1	Ectoderm	Marveld3
0.000111133	0.0833333	0.169	0.104	1	1	Ectoderm	Fam241b
0.000111374	0.141980123	0.603	0.52	1	1	Ectoderm	Nudt1
0.000112453	0.141780091	0.557	0.459	1	1	Ectoderm	Samhd1
0.000112843	0.025066092	0.03	0.004	1	1	Ectoderm	Spp1
0.000114437	0.119966781	0.464	0.386	1	1	Ectoderm	Baz2a
0.00011531	0.069457849	0.368	0.317	1	1	Ectoderm	Zc3h7b
0.000115924	0.021073572	0.031	0.017	1	1	Ectoderm	Bcl6b
0.000116213	0.05902987	0.067	0.026	1	1	Ectoderm	Srgap3
0.000116621	0.129075876	0.418	0.327	1	1	Ectoderm	Mif4gd
0.000117551	0.069082645	0.4	0.354	1	1	Ectoderm	Tdp1
0.000117982	0.156860951	0.639	0.535	1	1	Ectoderm	Tgif2
0.000118582	0.1603509	0.645	0.545	1	1	Ectoderm	Arxes1
0.000119274	0.103906652	0.898	0.809	1	1	Ectoderm	Gja1
0.000119858	0.090917276	0.837	0.8	1	1	Ectoderm	Tdg
0.00012323	0.040957703	1	1	1	1	Ectoderm	Rps7
0.000123716	0.117888975	0.83	0.778	1	1	Ectoderm	Mrpl45
0.000124254	0.094375056	0.996	0.998	1	1	Ectoderm	Hspd1
0.000125094	0.021207669	0.056	0.039	1	1	Ectoderm	Ppp1r14c
0.000125283	0.067497032	0.156	0.105	1	1	Ectoderm	Tspan17
0.000125387	0.082490596	1	1	1	1	Ectoderm	Rps27
0.00012643	0.178412843	0.546	0.436	1	1	Ectoderm	Mrps27
0.0001271	0.046095744	0.07	0.035	1	1	Ectoderm	Nacc2
0.000127887	0.102946508	0.688	0.615	1	1	Ectoderm	Nt5c
0.000128822	0.057653156	0.393	0.348	1	1	Ectoderm	Spsb3
0.000130051	0.087664852	0.527	0.457	1	1	Ectoderm	Pabpn1
0.000130115	0.105687902	0.145	0.066	1	1	Ectoderm	Dennd1c
0.000130753	0.079781156	1	1	1	1	Ectoderm	Rpl39
0.000132395	0.031651055	0.05	0.027	1	1	Ectoderm	Kctd12b
0.000133216	0.112309465	0.392	0.312	1	1	Ectoderm	Comtd1
0.000133292	0.130021158	0.576	0.464	1	1	Ectoderm	Rab3ip
0.000133961	0.097935204	0.46	0.387	1	1	Ectoderm	Pdxp
0.000135996	0.13638546	0.681	0.607	1	1	Ectoderm	Mrpl9
0.000136017	0.160500977	0.828	0.787	1	1	Ectoderm	Yae1d1
0.000136096	0.097677431	0.469	0.395	1	1	Ectoderm	Ccnc
0.000136197	0.078402181	0.1	0.046	1	1	Ectoderm	Ybx2
0.000137157	0.053634733	0.418	0.371	1	1	Ectoderm	Cenpu
0.000137437	0.042157621	0.971	0.955	1	1	Ectoderm	Rbm17
0.000137934	0.067195469	0.125	0.076	1	1	Ectoderm	Platr3
0.00013811	0.084868358	0.391	0.324	1	1	Ectoderm	Snhg11
0.000138714	0.085913372	0.996	0.993	1	1	Ectoderm	Bcas2
0.000139022	0.039427726	0.033	0.006	1	1	Ectoderm	Mir124-2hg
0.000140384	0.059714986	0.073	0.032	1	1	Ectoderm	Rims3
0.000140765	0.050433016	0.054	0.019	1	1	Ectoderm	Fzd9
0.000141091	0.142555527	0.448	0.35	1	1	Ectoderm	Haus2
0.00014116	0.086420844	0.958	0.955	1	1	Ectoderm	Stip1
0.000141557	0.139341985	0.952	0.908	1	1	Ectoderm	U2af2
0.00014179	0.198584825	0.935	0.905	1	1	Ectoderm	Nop58
0.000142711	0.022752287	0.027	0.011	1	1	Ectoderm	Fez1
0.000143261	0.095458058	0.406	0.335	1	1	Ectoderm	Tfrc
0.00014355	0.040796482	0.042	0.014	1	1	Ectoderm	Slc35f1
0.000145214	0.06150756	0.659	0.603	1	1	Ectoderm	Itgb3bp
0.000148268	0.110752028	0.427	0.354	1	1	Ectoderm	Pou2f1
0.000149115	0.128469755	0.998	0.996	1	1	Ectoderm	Ndufa7
0.000149507	0.135699141	0.793	0.733	1	1	Ectoderm	Ftsj3
0.000149819	0.085022276	1	1	1	1	Ectoderm	Pabpc1
0.000150226	0.07364539	0.125	0.074	1	1	Ectoderm	Sema4d
0.000150545	0.110319588	0.268	0.187	1	1	Ectoderm	Armcx3
0.000150956	0.019932524	0.018	0.004	1	1	Ectoderm	Gpr26
0.000151455	0.126691227	0.774	0.705	1	1	Ectoderm	Dpf2
0.000152016	0.098224458	0.249	0.178	1	1	Ectoderm	Dusp7
0.000154164	0.117120571	0.717	0.642	1	1	Ectoderm	Ccdc25
0.000155457	0.046942692	0.077	0.044	1	1	Ectoderm	Nlgn3
0.00015553	0.050507475	0.154	0.119	1	1	Ectoderm	Lgr4
0.000155798	0.05945534	0.969	0.954	1	1	Ectoderm	Gtf2a2
0.000156961	0.049406709	0.113	0.075	1	1	Ectoderm	Sapcd1
0.000164033	0.095048704	0.981	0.978	1	1	Ectoderm	Rsl1d1
0.000165021	0.120826312	0.711	0.64	1	1	Ectoderm	Ythdf1
0.000165226	0.104820815	0.703	0.625	1	1	Ectoderm	Mfsd10
0.000168304	0.03419103	0.032	0.009	1	1	Ectoderm	H2-Q2
0.000174806	0.056056246	0.287	0.247	1	1	Ectoderm	Rpap2
0.000178403	0.114460792	0.294	0.221	1	1	Ectoderm	Traf3ip1
0.000180195	0.048398784	0.092	0.056	1	1	Ectoderm	Acsl6
0.000180995	0.151999009	0.918	0.881	1	1	Ectoderm	Lage3
0.000181545	0.097037118	0.664	0.594	1	1	Ectoderm	Eapp
0.000186346	0.135875219	0.666	0.578	1	1	Ectoderm	Fmc1
0.00018889	0.144899751	0.685	0.612	1	1	Ectoderm	Exosc9
0.000190781	0.012941628	0.014	0.005	1	1	Ectoderm	Gna15
0.000191336	0.100109138	0.708	0.642	1	1	Ectoderm	Phip
0.00019138	0.111524386	0.758	0.704	1	1	Ectoderm	Ccz1
0.00019163	0.129887263	0.924	0.903	1	1	Ectoderm	Ccnb1
0.00019227	0.105918653	0.293	0.215	1	1	Ectoderm	Sox12
0.000194274	0.055006886	0.374	0.34	1	1	Ectoderm	Cwc27
0.000194675	0.061429833	0.062	0.021	1	1	Ectoderm	Chrdl1
0.000194709	0.094724567	0.872	0.825	1	1	Ectoderm	Bud23
0.000195285	0.02470711	0.028	0.012	1	1	Ectoderm	Zbtb32
0.0001957	0.141897868	0.991	0.969	1	1	Ectoderm	Fam162a
0.000197497	0.127680081	0.96	0.946	1	1	Ectoderm	Rad23b
0.000198543	0.045511822	0.048	0.017	1	1	Ectoderm	Gprin1
0.000198782	0.101660224	0.336	0.265	1	1	Ectoderm	Mcm8
0.000200353	0.06002064	0.081	0.041	1	1	Ectoderm	Klhl8
0.000201222	0.09624141	0.212	0.146	1	1	Ectoderm	6720489N17Rik
0.000201425	0.113924392	0.728	0.657	1	1	Ectoderm	Mta2
0.000205227	0.048293567	0.078	0.043	1	1	Ectoderm	Prss50
0.000205729	0.05147377	0.239	0.196	1	1	Ectoderm	Tmem141
0.000205755	0.040266531	0.069	0.041	1	1	Ectoderm	Sv2a
0.000206681	0.069317059	0.29	0.239	1	1	Ectoderm	Ears2
0.000209466	0.12039196	0.344	0.253	1	1	Ectoderm	Fam98c
0.000210459	0.092071939	0.493	0.444	1	1	Ectoderm	Trap1
0.000211214	0.085957629	0.554	0.508	1	1	Ectoderm	Sap30bp
0.000214251	0.034806856	0.046	0.022	1	1	Ectoderm	Mcf2l
0.000214806	0.087178147	0.921	0.898	1	1	Ectoderm	Mrpl35
0.000215074	0.097200344	0.495	0.424	1	1	Ectoderm	Nr1h2
0.000215376	0.078172218	0.671	0.623	1	1	Ectoderm	Suclg2
0.000215777	0.177686381	0.594	0.48	1	1	Ectoderm	Alkbh7
0.000215972	0.04346808	0.039	0.009	1	1	Ectoderm	Apc2
0.0002163	0.031002094	0.026	0.005	1	1	Ectoderm	Faim2
0.0002163	0.01979836	0.02	0.007	1	1	Ectoderm	Iqsec3
0.000220299	0.053702334	0.066	0.029	1	1	Ectoderm	Kif5a
0.00022117	0.01788043	0.02	0.008	1	1	Ectoderm	Fads6
0.000221547	0.087611402	0.678	0.618	1	1	Ectoderm	Ube2g1
0.000222595	0.099730784	0.806	0.761	1	1	Ectoderm	Babam1
0.000224758	0.053321494	0.133	0.094	1	1	Ectoderm	Scamp5
0.000225777	0.044008246	0.026	0.004	1	1	Ectoderm	Olig3
0.000228897	0.035488807	0.028	0.003	1	1	Ectoderm	Scn5a
0.000229683	0.020348426	0.024	0.01	1	1	Ectoderm	Gpr45
0.000229968	0.144896284	0.672	0.589	1	1	Ectoderm	Upf3b
0.000231258	0.156215273	0.677	0.595	1	1	Ectoderm	Ahsa2
0.000231298	0.148741765	0.394	0.297	1	1	Ectoderm	Poc1a
0.000231613	0.069768327	0.117	0.069	1	1	Ectoderm	Evc
0.000241116	0.052269881	0.056	0.02	1	1	Ectoderm	Tmem130
0.000243272	0.096375267	0.992	0.984	1	1	Ectoderm	Ssrp1
0.000244392	0.047963157	0.072	0.032	1	1	Ectoderm	Rprm
0.000245074	0.131696877	0.865	0.81	1	1	Ectoderm	Mybbp1a
0.000245212	0.115787565	0.323	0.233	1	1	Ectoderm	Arrb1
0.000245931	0.03609004	0.053	0.028	1	1	Ectoderm	Hfe2
0.000246825	0.107815517	0.859	0.843	1	1	Ectoderm	Hdac2
0.000248736	0.11383795	0.572	0.502	1	1	Ectoderm	Nol8
0.000248837	0.099851617	0.389	0.317	1	1	Ectoderm	Tacc2
0.000249214	0.018641994	0.042	0.029	1	1	Ectoderm	Ildr2
0.000251844	0.12491452	0.617	0.537	1	1	Ectoderm	Pusl1
0.00025219	0.115971121	0.394	0.304	1	1	Ectoderm	Zfp105
0.000252598	0.034429411	0.084	0.059	1	1	Ectoderm	Slc25a40
0.000257438	0.100910338	0.345	0.278	1	1	Ectoderm	Dbr1
0.000258729	0.079195242	0.326	0.274	1	1	Ectoderm	Pnkp
0.000261567	0.103769237	0.753	0.684	1	1	Ectoderm	Srsf4
0.000267207	0.285879856	0.538	0.471	1	1	Ectoderm	Rpgrip1
0.000267269	0.114027799	0.391	0.308	1	1	Ectoderm	Mrm2
0.000272331	0.071690736	0.385	0.33	1	1	Ectoderm	Llgl1
0.000277994	0.116251992	0.44	0.376	1	1	Ectoderm	Nup133
0.000279326	0.029637064	0.033	0.012	1	1	Ectoderm	Abcc8
0.000279775	0.088349772	0.182	0.112	1	1	Ectoderm	Trib2
0.000284503	0.062919131	0.088	0.044	1	1	Ectoderm	Jsrp1
0.000284959	0.054953468	0.093	0.055	1	1	Ectoderm	Ggnbp1
0.000289378	0.090815162	0.246	0.174	1	1	Ectoderm	Tceal5
0.00029058	0.069018904	0.123	0.074	1	1	Ectoderm	Plcg2
0.000291502	0.036416456	0.108	0.079	1	1	Ectoderm	Tmem231
0.000296227	0.047718646	1	1	1	1	Ectoderm	Dynll1
0.000297223	0.014461907	0.013	0.003	1	1	Ectoderm	Plcd4
0.000297223	0.01236947	0.014	0.006	1	1	Ectoderm	Kbtbd11
0.000297474	0.084015956	0.25	0.19	1	1	Ectoderm	Cipc
0.000298303	0.055413289	0.127	0.089	1	1	Ectoderm	Rtn1
0.00029931	0.096419755	0.603	0.551	1	1	Ectoderm	Wdr75
0.000300957	0.083553717	0.194	0.111	1	1	Ectoderm	Rasip1
0.000301169	0.115045358	0.529	0.45	1	1	Ectoderm	Tmem39b
0.000303093	0.096379125	0.234	0.172	1	1	Ectoderm	Stap2
0.0003038	0.13647369	0.812	0.735	1	1	Ectoderm	Abcf2
0.000306787	0.096305124	0.755	0.691	1	1	Ectoderm	Psmg2
0.000306824	0.084907883	0.116	0.053	1	1	Ectoderm	Bcl11b
0.000309547	0.022810502	0.031	0.014	1	1	Ectoderm	Hmx1
0.000309547	0.021462961	0.028	0.013	1	1	Ectoderm	St6gal2
0.000310659	0.043019758	0.082	0.051	1	1	Ectoderm	1700003F12Rik
0.00031637	0.027778548	0.031	0.012	1	1	Ectoderm	Pex5l
0.000317043	0.07315549	0.378	0.287	1	1	Ectoderm	Spint1
0.000317609	0.067635497	0.105	0.054	1	1	Ectoderm	C1qtnf6
0.000319826	0.054292141	1	1	1	1	Ectoderm	Pomp
0.000320876	0.078002032	0.271	0.209	1	1	Ectoderm	Frrs1
0.000324103	0.0458241	0.045	0.013	1	1	Ectoderm	Tmem266
0.000326288	0.052549841	0.098	0.059	1	1	Ectoderm	Fam13c
0.000326469	0.080836624	0.998	0.999	1	1	Ectoderm	Hnrnpk
0.000332105	0.058508006	0.076	0.033	1	1	Ectoderm	Dleu7
0.000332478	0.139501756	0.986	0.95	1	1	Ectoderm	Anp32e
0.000333245	0.047475044	0.393	0.348	1	1	Ectoderm	Chmp1b
0.000334697	0.081282036	0.96	0.955	1	1	Ectoderm	Sf3b1
0.000336704	0.126501832	0.898	0.848	1	1	Ectoderm	Matr3
0.000337611	0.016832648	0.024	0.012	1	1	Ectoderm	Snap25
0.000338578	0.125975025	0.879	0.828	1	1	Ectoderm	Taf1d
0.000338838	0.110885295	0.312	0.233	1	1	Ectoderm	Mthfsl
0.000343621	0.090121803	0.896	0.86	1	1	Ectoderm	Arl6ip4
0.00034379	0.084160062	0.764	0.701	1	1	Ectoderm	Ptms
0.000344798	0.033490945	0.031	0.007	1	1	Ectoderm	Tnfrsf13c
0.000344798	0.024729479	0.026	0.008	1	1	Ectoderm	H2-Q6
0.000350706	0.068186941	0.071	0.023	1	1	Ectoderm	Gabra3
0.000357122	0.068101834	0.121	0.07	1	1	Ectoderm	Kit
0.000359231	0.113145039	0.741	0.675	1	1	Ectoderm	Faap20
0.000359779	0.082850201	0.554	0.505	1	1	Ectoderm	Dhps
0.000360622	0.054446902	0.332	0.281	1	1	Ectoderm	Sirt3
0.000362316	0.083359594	0.622	0.565	1	1	Ectoderm	Gon7
0.00036464	0.04761516	0.058	0.024	1	1	Ectoderm	Fxyd7
0.000365999	0.063038897	0.311	0.264	1	1	Ectoderm	Kctd17
0.000367227	0.100890043	0.5	0.432	1	1	Ectoderm	Bckdhb
0.000368095	0.08978836	0.882	0.841	1	1	Ectoderm	Eef1akmt1
0.000368603	0.116048184	0.211	0.157	1	1	Ectoderm	AC163720.3
0.000369638	0.102465034	0.899	0.857	1	1	Ectoderm	Rnf10
0.000370594	0.127502866	0.512	0.44	1	1	Ectoderm	Snhg9
0.000376054	0.06663354	0.471	0.415	1	1	Ectoderm	Nubpl
0.000377324	0.02426722	0.023	0.006	1	1	Ectoderm	4930558C23Rik
0.000377324	0.021867469	0.026	0.011	1	1	Ectoderm	Tmem178
0.00037839	0.05945525	0.076	0.035	1	1	Ectoderm	2410080I02Rik
0.000378558	0.105699436	0.288	0.21	1	1	Ectoderm	Zfp41
0.000379291	0.135903619	0.798	0.723	1	1	Ectoderm	Gemin6
0.000379823	0.14325356	0.845	0.794	1	1	Ectoderm	Pin4
0.000382208	0.029182458	0.033	0.013	1	1	Ectoderm	Npw
0.000389335	0.030536362	0.057	0.036	1	1	Ectoderm	Foxred2
0.000389495	0.039759976	0.095	0.065	1	1	Ectoderm	Rtl6
0.000390857	0.071739612	0.245	0.19	1	1	Ectoderm	Ankzf1
0.000392007	0.082171088	0.363	0.297	1	1	Ectoderm	Trim24
0.000392621	0.200540091	0.797	0.711	1	1	Ectoderm	Pnrc2
0.000394794	0.097236709	0.662	0.599	1	1	Ectoderm	Nacc1
0.000402748	0.097067566	0.355	0.286	1	1	Ectoderm	Zmym1
0.000403084	0.115140968	0.243	0.16	1	1	Ectoderm	Wasf3
0.000403963	0.03141814	0.189	0.154	1	1	Ectoderm	9130008F23Rik
0.000409066	0.037883764	0.068	0.041	1	1	Ectoderm	Zfp459
0.000410255	0.140982552	0.684	0.599	1	1	Ectoderm	Surf2
0.00041147	0.032822587	0.06	0.038	1	1	Ectoderm	Slc4a3
0.000413253	0.113740302	0.374	0.288	1	1	Ectoderm	Macrod2
0.00041375	0.053434602	0.097	0.059	1	1	Ectoderm	Coro2b
0.00041616	0.096689893	0.435	0.374	1	1	Ectoderm	Ammecr1
0.000420359	0.072766323	0.469	0.414	1	1	Ectoderm	Rnf167
0.000423026	0.020061095	0.1	0.079	1	1	Ectoderm	Sfn
0.000425045	0.079988509	0.539	0.482	1	1	Ectoderm	Ppp2r5c
0.000433593	0.053526727	0.365	0.327	1	1	Ectoderm	Secisbp2
0.000433846	0.088287905	0.762	0.707	1	1	Ectoderm	Rtca
0.00043497	0.030264679	0.037	0.015	1	1	Ectoderm	Otx1
0.00043497	0.026542576	0.031	0.012	1	1	Ectoderm	Brinp1
0.000437859	0.072245334	1	1	1	1	Ectoderm	Cfl1
0.000439003	0.026684815	0.037	0.018	1	1	Ectoderm	C330004P14Rik
0.000444945	0.085193453	0.122	0.065	1	1	Ectoderm	Irx2
0.000445162	0.040192576	0.079	0.05	1	1	Ectoderm	Vps37d
0.000445548	0.070986595	0.283	0.238	1	1	Ectoderm	Rita1
0.000447683	0.130645289	0.516	0.427	1	1	Ectoderm	Map7d1
0.000450251	0.067730106	0.196	0.145	1	1	Ectoderm	Zfp385a
0.000450883	0.099631175	0.614	0.543	1	1	Ectoderm	Cpsf4
0.000452191	0.061566484	0.075	0.033	1	1	Ectoderm	Mgat5b
0.000452299	0.033992002	0.038	0.014	1	1	Ectoderm	Rmst
0.00045409	0.053425831	0.164	0.113	1	1	Ectoderm	Susd4
0.00045607	0.04892487	0.076	0.04	1	1	Ectoderm	Gnaz
0.000456305	0.036886863	0.091	0.06	1	1	Ectoderm	Map7
0.000456536	0.048914421	0.995	0.993	1	1	Ectoderm	Eif3i
0.000457627	0.146537011	0.997	0.999	1	1	Ectoderm	Hspa8
0.000465248	0.065872723	0.782	0.743	1	1	Ectoderm	Mrpl46
0.000468103	0.074149757	0.148	0.093	1	1	Ectoderm	Tmem38a
0.000469463	0.126946699	0.588	0.496	1	1	Ectoderm	Orc2
0.000471319	0.08092076	0.804	0.757	1	1	Ectoderm	Mrps23
0.000471847	0.074703323	0.395	0.344	1	1	Ectoderm	Kansl1
0.000485458	0.031558112	0.071	0.047	1	1	Ectoderm	Pitpnm1
0.000485915	0.024539179	0.03	0.013	1	1	Ectoderm	D930028M14Rik
0.00048987	0.124699507	0.993	0.981	1	1	Ectoderm	Lsm7
0.000491829	0.103981579	0.706	0.645	1	1	Ectoderm	Usp10
0.00049291	0.040253166	0.189	0.16	1	1	Ectoderm	Casp2
0.000496007	0.107649529	0.479	0.402	1	1	Ectoderm	Atpaf1
0.000498191	0.103281109	0.278	0.203	1	1	Ectoderm	Rab11fip4
0.000504466	0.062795832	0.091	0.058	1	1	Ectoderm	P3h3
0.000505055	0.095465303	0.619	0.553	1	1	Ectoderm	Haus4
0.000506928	0.07361324	0.637	0.563	1	1	Ectoderm	Tspo
0.000507098	0.092576338	0.65	0.597	1	1	Ectoderm	Tsr3
0.000507501	0.048227596	0.057	0.025	1	1	Ectoderm	Stc1
0.000507939	0.081362445	0.684	0.626	1	1	Ectoderm	Isy1
0.00050933	0.04753434	0.081	0.046	1	1	Ectoderm	Snph
0.000509458	0.103151371	0.954	0.934	1	1	Ectoderm	Ppil1
0.000510222	0.04756521	0.059	0.027	1	1	Ectoderm	Tvp23a
0.00051395	0.060182564	0.062	0.019	1	1	Ectoderm	Irx3os
0.000514197	0.100692737	0.813	0.746	1	1	Ectoderm	Sigmar1
0.00051925	0.117488362	0.678	0.61	1	1	Ectoderm	Fam53a
0.000524043	0.036792456	0.049	0.024	1	1	Ectoderm	Vwa2
0.000524676	0.061416776	0.198	0.155	1	1	Ectoderm	Armcx4
0.000524755	0.165208659	0.84	0.783	1	1	Ectoderm	Luc7l
0.000528641	0.065617816	0.58	0.516	1	1	Ectoderm	Tmem216
0.00052914	0.022533675	0.055	0.04	1	1	Ectoderm	Mgat4a
0.000531544	0.068963711	0.536	0.483	1	1	Ectoderm	Rnf8
0.000532744	0.047266238	0.108	0.074	1	1	Ectoderm	Rpusd2
0.000533897	0.141259744	0.761	0.694	1	1	Ectoderm	Phf23
0.00054084	0.065799681	0.732	0.681	1	1	Ectoderm	Sf3a2
0.000542428	0.01774515	0.014	0.002	1	1	Ectoderm	Ndp
0.000542428	0.016345942	0.015	0.004	1	1	Ectoderm	Alox12
0.000542428	0.000239771	0.011	0.011	1	1	Ectoderm	Klhdc1
0.000543168	0.050508315	0.06	0.025	1	1	Ectoderm	Pabpc1l
0.000543919	0.137107952	0.928	0.909	1	1	Ectoderm	Rbbp4
0.000544507	0.134770267	0.957	0.944	1	1	Ectoderm	Slbp
0.000545554	0.038633797	0.035	0.008	1	1	Ectoderm	C130021I20Rik
0.000548711	0.075386364	0.687	0.614	1	1	Ectoderm	Pnrc1
0.000552552	0.02047473	0.177	0.162	1	1	Ectoderm	Krba1
0.000554515	0.121376356	0.934	0.893	1	1	Ectoderm	Ppdpf
0.00055553	0.089989918	0.292	0.222	1	1	Ectoderm	Lyplal1
0.00055705	0.054377549	0.116	0.076	1	1	Ectoderm	Cnnm4
0.000558146	0.069282765	1	1	1	1	Ectoderm	Cdk4
0.000560928	0.053411951	0.319	0.276	1	1	Ectoderm	Hist1h1e
0.000563002	0.053937345	0.077	0.041	1	1	Ectoderm	Gm17210
0.000566994	0.073333202	0.986	0.982	1	1	Ectoderm	Ppp2ca
0.000569315	0.060351161	0.155	0.108	1	1	Ectoderm	Ripk4
0.000575332	0.049350809	0.123	0.09	1	1	Ectoderm	Zfp867
0.000576754	0.147165017	0.541	0.441	1	1	Ectoderm	Arl6ip5
0.00057678	0.112918793	0.982	0.982	1	1	Ectoderm	Eif2s1
0.000577334	0.016685576	0.025	0.013	1	1	Ectoderm	Ctnnd2
0.000578276	0.065147409	1	1	1	1	Ectoderm	Rpl28
0.000578385	0.082573995	0.969	0.954	1	1	Ectoderm	Csnk1a1
0.000581945	0.081917941	1	1	1	1	Ectoderm	Snrpe
0.000582767	0.117197781	0.467	0.403	1	1	Ectoderm	Orc3
0.000584498	0.058420948	1	1	1	1	Ectoderm	Naca
0.000585398	0.038153977	0.174	0.151	1	1	Ectoderm	Ccdc84
0.000585592	0.070918095	0.314	0.209	1	1	Ectoderm	Mgst1
0.000585741	0.073010073	0.656	0.605	1	1	Ectoderm	Hyal2
0.000585889	0.025282671	0.023	0.006	1	1	Ectoderm	Tac1
0.000586596	0.13209207	0.99	0.984	1	1	Ectoderm	Aurkaip1
0.000588284	0.03849201	0.062	0.035	1	1	Ectoderm	Ralgps1
0.0005884	0.011651504	0.022	0.015	1	1	Ectoderm	Slc25a35
0.000592336	0.100440093	0.945	0.921	1	1	Ectoderm	Srrm1
0.000598202	0.02132235	0.019	0.005	1	1	Ectoderm	Sox14
0.000598673	0.078873591	0.118	0.061	1	1	Ectoderm	Bmf
0.000605303	0.138743999	0.755	0.672	1	1	Ectoderm	Rrp9
0.000607898	0.033583887	0.054	0.031	1	1	Ectoderm	Nap1l2
0.000610251	0.026412634	0.024	0.006	1	1	Ectoderm	Flrt1
0.000616371	0.059726034	0.052	0.011	1	1	Ectoderm	Ngb
0.000617009	0.033116986	0.306	0.282	1	1	Ectoderm	Zfp598
0.000619851	0.045575445	0.649	0.617	1	1	Ectoderm	Ccnl2
0.000623892	0.192955533	0.602	0.522	1	1	Ectoderm	Haus8
0.000624786	0.092557233	0.654	0.594	1	1	Ectoderm	Mcts2
0.000626982	0.081419186	0.094	0.038	1	1	Ectoderm	Serinc2
0.000642014	0.099898491	0.923	0.897	1	1	Ectoderm	Mrps18c
0.000643016	0.041967355	0.14	0.097	1	1	Ectoderm	Rgs2
0.000645398	0.080853487	0.764	0.697	1	1	Ectoderm	Rps12-ps3
0.000648215	0.07110036	0.474	0.419	1	1	Ectoderm	Tfpt
0.000650402	0.048878271	0.073	0.038	1	1	Ectoderm	Gria3
0.000663716	0.047590938	0.45	0.418	1	1	Ectoderm	Psmf1
0.000663847	0.063481155	0.092	0.047	1	1	Ectoderm	Gm16233
0.000664281	0.080989399	0.29	0.231	1	1	Ectoderm	Orc1
0.000668018	0.070976352	0.962	0.95	1	1	Ectoderm	Grpel1
0.000668889	0.05797768	1	1	1	1	Ectoderm	H2afz
0.000669678	0.035702486	0.096	0.064	1	1	Ectoderm	Stc2
0.000674421	0.015174476	0.03	0.019	1	1	Ectoderm	Pla2g4a
0.000688016	0.082578225	0.336	0.285	1	1	Ectoderm	Phf12
0.000692729	0.153156386	0.92	0.883	1	1	Ectoderm	Smarca5
0.000694024	0.044358778	0.058	0.028	1	1	Ectoderm	Prkcb
0.000694303	0.028460888	0.028	0.009	1	1	Ectoderm	Rax
0.0006972	0.073864047	0.161	0.108	1	1	Ectoderm	Cnp
0.000699671	0.120172311	0.302	0.221	1	1	Ectoderm	Tsacc
0.000702435	0.059639289	0.219	0.173	1	1	Ectoderm	Cbfa2t2
0.00071133	0.078600245	0.409	0.345	1	1	Ectoderm	5730480H06Rik
0.00072552	0.083876175	0.113	0.071	1	1	Ectoderm	A330069E16Rik
0.000726095	0.112043563	0.968	0.947	1	1	Ectoderm	Dnajc2
0.000729089	0.099457444	0.975	0.966	1	1	Ectoderm	Eif3g
0.000730612	0.039775828	0.043	0.015	1	1	Ectoderm	Cdh10
0.000736596	0.102764986	0.702	0.643	1	1	Ectoderm	Pold2
0.000744694	0.136092695	0.481	0.42	1	1	Ectoderm	Paip1
0.000745596	0.076408155	1	1	1	1	Ectoderm	Rpl12
0.000746036	0.051082636	0.209	0.169	1	1	Ectoderm	Celf2
0.00074668	0.081903561	0.515	0.455	1	1	Ectoderm	Wdr82
0.000747629	0.116822248	0.51	0.426	1	1	Ectoderm	Tmem205
0.000749114	0.104589345	0.547	0.483	1	1	Ectoderm	Polr2b
0.000750235	0.146641958	0.908	0.87	1	1	Ectoderm	Mrpl33
0.00075072	0.145084921	0.934	0.92	1	1	Ectoderm	Ppid
0.000751301	0.016538861	0.013	0.002	1	1	Ectoderm	Ptchd1
0.000751301	0.014222092	0.013	0.004	1	1	Ectoderm	Emx1
0.00075209	0.00880043	0.011	0.005	1	1	Ectoderm	Selplg
0.000757725	0.061651506	0.297	0.253	1	1	Ectoderm	Dnaaf2
0.00076038	0.085317007	0.504	0.457	1	1	Ectoderm	Wdr73
0.00076088	0.040353388	0.045	0.019	1	1	Ectoderm	Gsc
0.000763557	0.031909724	0.175	0.152	1	1	Ectoderm	Chpt1
0.000780492	0.095463505	0.616	0.571	1	1	Ectoderm	Gtf2f1
0.000783476	0.121705847	0.867	0.82	1	1	Ectoderm	Ywhag
0.000784456	0.096915475	0.478	0.402	1	1	Ectoderm	Asxl1
0.000787229	0.125792782	0.762	0.689	1	1	Ectoderm	Fam192a
0.000795513	0.097313434	0.209	0.141	1	1	Ectoderm	Sema4c
0.000799164	0.081312743	0.307	0.246	1	1	Ectoderm	Clip1
0.000805032	0.029578533	0.072	0.051	1	1	Ectoderm	Hist1h2bm
0.000811135	0.110360598	0.338	0.263	1	1	Ectoderm	Mlh1
0.000816062	0.077892868	1	0.999	1	1	Ectoderm	Hnrnpa3
0.000837374	0.043140504	1	1	1	1	Ectoderm	Rps11
0.000840881	0.036777463	0.099	0.073	1	1	Ectoderm	Zfp442
0.000843383	0.084690168	0.514	0.452	1	1	Ectoderm	Nvl
0.000845315	0.046089921	0.06	0.027	1	1	Ectoderm	Parp9
0.000846452	0.076134818	0.381	0.319	1	1	Ectoderm	Tjp2
0.000848987	0.068412963	0.196	0.149	1	1	Ectoderm	Zfp13
0.000851973	0.07845834	0.998	0.994	1	1	Ectoderm	Srsf6
0.000856669	0.129837131	0.934	0.897	1	1	Ectoderm	Asna1
0.000860332	0.080248543	1	0.998	1	1	Ectoderm	Lsm3
0.000864311	0.057858401	0.965	0.949	1	1	Ectoderm	Prpf19
0.000865107	0.082874463	0.155	0.096	1	1	Ectoderm	2810408A11Rik
0.000870104	0.06856068	0.508	0.456	1	1	Ectoderm	Dhodh
0.000871697	0.0974872	0.51	0.439	1	1	Ectoderm	Hes6
0.000872674	0.067781881	0.24	0.193	1	1	Ectoderm	Pard6a
0.000873122	0.06854262	0.313	0.268	1	1	Ectoderm	Pms2
0.000876615	0.129172136	0.277	0.171	1	1	Ectoderm	Cyp26a1
0.000881546	0.018584506	0.014	0.001	1	1	Ectoderm	Barhl1
0.000881546	0.015214869	0.012	0.001	1	1	Ectoderm	Trem2
0.000881546	0.011139431	0.01	0.002	1	1	Ectoderm	Cyp24a1
0.000882255	0.028093968	0.121	0.096	1	1	Ectoderm	Dact2
0.000884712	0.109634531	0.95	0.961	1	1	Ectoderm	Eif3m
0.0008856	0.022735496	0.11	0.087	1	1	Ectoderm	Clu
0.00088852	0.063900921	0.498	0.453	1	1	Ectoderm	Mtmr14
0.00088866	0.113494574	0.383	0.301	1	1	Ectoderm	Zfp930
0.000895102	0.075960152	0.306	0.25	1	1	Ectoderm	Zcchc7
0.000900398	0.082661962	0.387	0.329	1	1	Ectoderm	G6pdx
0.000905008	0.116396638	0.993	0.993	1	1	Ectoderm	Atp5b
0.000907423	0.029236198	0.035	0.013	1	1	Ectoderm	Atg9b
0.000907423	0.01946098	0.03	0.016	1	1	Ectoderm	Stx1b
0.000908384	0.092708635	0.233	0.162	1	1	Ectoderm	Tmem59l
0.000913907	0.016460565	0.015	0.004	1	1	Ectoderm	Irx6
0.000915891	0.077654207	0.161	0.106	1	1	Ectoderm	Numbl
0.000922533	0.024763636	0.309	0.289	1	1	Ectoderm	Cmc1
0.000935172	0.030087881	0.983	0.977	1	1	Ectoderm	Cdc26
0.000945509	0.089948271	0.979	0.961	1	1	Ectoderm	Polr2c
0.000946282	0.071742904	0.293	0.238	1	1	Ectoderm	Prelid2
0.000956361	0.06957055	0.291	0.231	1	1	Ectoderm	Prodh
0.000958793	0.063605404	0.178	0.135	1	1	Ectoderm	N4bp3
0.000962863	0.055634415	0.172	0.131	1	1	Ectoderm	Bcorl1
0.000968103	0.090270532	0.556	0.496	1	1	Ectoderm	Tamm41
0.000976524	0.027813016	0.025	0.006	1	1	Ectoderm	Gsx1
0.000980347	0.023951157	0.023	0.006	1	1	Ectoderm	Dgkb
0.000980347	0.016374782	0.021	0.009	1	1	Ectoderm	Oas3
0.000981361	0.095357771	0.193	0.124	1	1	Ectoderm	B4galnt4
0.000983457	0.096099811	0.297	0.221	1	1	Ectoderm	Tle1
0.000988447	0.099780186	0.55	0.48	1	1	Ectoderm	Exo1
0.000989839	0.025003074	0.026	0.01	1	1	Ectoderm	Naip5
0.000995115	0.031513128	0.088	0.065	1	1	Ectoderm	Gm15706
0.000995953	0.045218971	0.09	0.058	1	1	Ectoderm	Rhof
0.001003119	0.051260004	0.266	0.229	1	1	Ectoderm	Ptpn13
0.001007426	0.010589207	0.016	0.009	1	1	Ectoderm	Mamstr
0.001009652	0.073712371	0.543	0.488	1	1	Ectoderm	Tbcc
0.001010739	0.105321108	0.968	0.951	1	1	Ectoderm	Uqcrc1
0.001023023	0.075818078	0.221	0.162	1	1	Ectoderm	Tenm3
0.001023886	0.069864862	0.081	0.032	1	1	Ectoderm	Lrmp
0.001026804	0.129888958	0.544	0.456	1	1	Ectoderm	Atad1
0.001033206	0.062373843	0.178	0.132	1	1	Ectoderm	Zfp719
0.001046225	0.077082149	0.179	0.117	1	1	Ectoderm	Cenpv
0.00105868	0.091216818	0.236	0.176	1	1	Ectoderm	Gla
0.001061139	0.036120714	0.094	0.069	1	1	Ectoderm	Zfp940
0.001066641	0.140102256	0.963	0.942	1	1	Ectoderm	Erh
0.001075677	0.063686601	0.057	0.014	1	1	Ectoderm	Nacad
0.0010758	0.082743926	0.38	0.323	1	1	Ectoderm	AW209491
0.001081336	0.112626274	0.717	0.649	1	1	Ectoderm	Mrps35
0.001085728	0.052839741	0.06	0.023	1	1	Ectoderm	Zmynd15
0.001087699	0.101537336	0.418	0.354	1	1	Ectoderm	Prpsap2
0.001087858	0.03859589	0.114	0.085	1	1	Ectoderm	Tram1l1
0.001088118	0.031269733	0.051	0.03	1	1	Ectoderm	1110020A21Rik
0.001089783	0.026523096	0.21	0.177	1	1	Ectoderm	Dab1
0.001100494	0.051804242	0.136	0.1	1	1	Ectoderm	Klhl25
0.00111638	0.036928409	0.303	0.268	1	1	Ectoderm	Arl14ep
0.001119593	0.030505371	0.649	0.617	1	1	Ectoderm	Zc3h14
0.001122716	0.053056378	0.055	0.018	1	1	Ectoderm	Adam11
0.001130047	0.136492594	0.528	0.449	1	1	Ectoderm	Timeless
0.001138696	0.137946657	0.577	0.492	1	1	Ectoderm	Cdk8
0.001139967	0.130327124	0.679	0.62	1	1	Ectoderm	Mllt10
0.001141689	0.121305143	0.215	0.135	1	1	Ectoderm	Akr1b8
0.001151406	0.035060561	0.084	0.061	1	1	Ectoderm	Gm16062
0.001153221	0.064972075	0.387	0.335	1	1	Ectoderm	Setdb1
0.001165328	0.228711204	0.724	0.632	1	1	Ectoderm	Myef2
0.001166998	0.043553512	0.687	0.649	1	1	Ectoderm	Gnpnat1
0.001167234	0.031017768	0.099	0.077	1	1	Ectoderm	Kdm8
0.001169254	0.021854729	0.025	0.011	1	1	Ectoderm	D630023F18Rik
0.001169346	0.059042882	0.424	0.381	1	1	Ectoderm	Caap1
0.001172188	0.017977607	0.087	0.066	1	1	Ectoderm	Ovol2
0.001180655	0.019699518	0.029	0.015	1	1	Ectoderm	Dnajc28
0.001183337	0.086983827	0.998	0.996	1	1	Ectoderm	Psmb3
0.001188144	0.040896474	0.161	0.128	1	1	Ectoderm	Ift80
0.001198141	0.029918362	0.097	0.078	1	1	Ectoderm	Gm5914
0.001199534	0.077007071	0.414	0.36	1	1	Ectoderm	Bhlhb9
0.001208643	0.101563376	0.759	0.67	1	1	Ectoderm	Fam92a
0.001213481	0.104672783	0.91	0.867	1	1	Ectoderm	Ddx24
0.001216453	0.104024665	0.778	0.699	1	1	Ectoderm	Ube2d1
0.001218193	0.045432851	0.061	0.03	1	1	Ectoderm	Gm19531
0.001222006	0.056220066	0.073	0.033	1	1	Ectoderm	4-Sep
0.001222899	0.098601082	0.969	0.943	1	1	Ectoderm	Tipin
0.001226919	0.059944372	0.087	0.046	1	1	Ectoderm	Rps6kl1
0.001232602	0.116714706	0.946	0.913	1	1	Ectoderm	Ndufs3
0.001235954	0.041526031	0.056	0.027	1	1	Ectoderm	Slc16a11
0.001245177	0.076918642	0.802	0.751	1	1	Ectoderm	Ctnnbip1
0.001248951	0.094967098	0.165	0.097	1	1	Ectoderm	Scn8a
0.001268146	0.053198992	0.135	0.098	1	1	Ectoderm	Camk2n2
0.001278253	0.033317315	0.125	0.1	1	1	Ectoderm	Dhx34
0.001285688	0.017584717	0.013	0	1	1	Ectoderm	Clec12a
0.001287037	0.021602426	0.016	0.001	1	1	Ectoderm	Gm27199
0.001287037	0.01865198	0.015	0.002	1	1	Ectoderm	Grin2b
0.00128916	0.108915645	1	1	1	1	Ectoderm	Rpl38
0.001303892	0.031857327	0.241	0.214	1	1	Ectoderm	E130308A19Rik
0.001304529	0.10340462	0.724	0.663	1	1	Ectoderm	Mrpl44
0.001320598	0.035273717	0.046	0.022	1	1	Ectoderm	1700023F06Rik
0.001325006	0.048682157	0.079	0.046	1	1	Ectoderm	Gdf11
0.001325874	0.141888664	0.855	0.809	1	1	Ectoderm	Tfdp1
0.001326897	0.13047661	0.923	0.878	1	1	Ectoderm	Ndufv3
0.001327917	0.041614567	0.05	0.02	1	1	Ectoderm	Adam22
0.001329203	0.094403876	0.504	0.435	1	1	Ectoderm	Gabpb1
0.001340582	0.071695743	0.428	0.379	1	1	Ectoderm	Toe1
0.001345588	0.10023873	0.715	0.669	1	1	Ectoderm	Ptrh2
0.00134709	0.041232193	0.193	0.161	1	1	Ectoderm	Ice2
0.001347141	0.088979095	0.6	0.533	1	1	Ectoderm	Crcp
0.001355044	0.130160449	0.659	0.572	1	1	Ectoderm	Mat2b
0.001395958	0.093572454	0.263	0.2	1	1	Ectoderm	Senp8
0.001404252	0.03411448	0.408	0.35	1	1	Ectoderm	Slc29a1
0.001410891	0.0739392	0.402	0.349	1	1	Ectoderm	Plekha5
0.001418493	0.076315321	0.192	0.138	1	1	Ectoderm	Pde3b
0.001433383	0.094299283	0.665	0.601	1	1	Ectoderm	Rnf34
0.001434992	0.113253053	0.533	0.461	1	1	Ectoderm	Gemin2
0.001438424	0.12546655	0.727	0.655	1	1	Ectoderm	Trnt1
0.001442162	0.014391001	0.072	0.058	1	1	Ectoderm	Arrdc1
0.001442781	0.111929833	0.673	0.601	1	1	Ectoderm	Chchd6
0.001443677	0.106828096	0.504	0.431	1	1	Ectoderm	Arfip2
0.001461247	0.029704851	0.029	0.009	1	1	Ectoderm	Ssc5d
0.001461247	0.023128841	0.028	0.012	1	1	Ectoderm	Fam69c
0.001482377	0.109728192	0.999	1	1	1	Ectoderm	Tuba1b
0.001486434	0.038662984	0.032	0.006	1	1	Ectoderm	Hrk
0.001489061	0.099988603	0.179	0.107	1	1	Ectoderm	Pias3
0.001494602	0.097260597	0.243	0.17	1	1	Ectoderm	Itpk1
0.001497744	0.073216139	0.97	0.95	1	1	Ectoderm	Zfp207
0.001500386	0.127394645	0.881	0.84	1	1	Ectoderm	Sltm
0.001508495	0.045069609	1	1	1	1	Ectoderm	Rpl11
0.001509479	0.044016733	0.192	0.152	1	1	Ectoderm	Ak1
0.001515841	0.082391842	0.158	0.099	1	1	Ectoderm	B4galnt1
0.001516101	0.040496935	0.125	0.096	1	1	Ectoderm	Zfp760
0.001517732	0.118606614	0.969	0.951	1	1	Ectoderm	Mrpl21
0.001523812	0.005668478	0.009	0.005	1	1	Ectoderm	Aqp4
0.00153885	0.028648068	0.023	0.003	1	1	Ectoderm	Pcnx2
0.00153885	0.008130816	0.011	0.005	1	1	Ectoderm	Lrrc15
0.001541457	0.071345793	0.281	0.234	1	1	Ectoderm	Trove2
0.001553831	0.015898504	0.477	0.403	1	1	Ectoderm	Cdc42ep5
0.001559299	0.053962862	0.173	0.127	1	1	Ectoderm	Fbxo16
0.001563457	0.039483883	0.08	0.051	1	1	Ectoderm	Zfp454
0.001569085	0.073595334	0.193	0.139	1	1	Ectoderm	Foxo3
0.001569772	0.095671351	0.612	0.547	1	1	Ectoderm	Kat2a
0.001583632	0.060841886	0.113	0.069	1	1	Ectoderm	Ooep
0.00159549	0.014989453	0.018	0.008	1	1	Ectoderm	Gm10399
0.001597923	0.069203685	1	1	1	1	Ectoderm	Eif5a
0.001599093	0.125714505	0.573	0.486	1	1	Ectoderm	Unc119
0.001606108	0.110053222	0.546	0.47	1	1	Ectoderm	Pgap2
0.001612115	0.066484658	0.396	0.338	1	1	Ectoderm	Snn
0.001617807	0.016281041	0.068	0.055	1	1	Ectoderm	Gm20324
0.001628224	0.022794804	0.023	0.007	1	1	Ectoderm	Cntn2
0.001630361	0.129044224	0.914	0.865	1	1	Ectoderm	Rrp15
0.001637877	0.034206415	0.053	0.029	1	1	Ectoderm	Steap3
0.001647066	0.02397132	0.02	0.003	1	1	Ectoderm	Dhrs2
0.001667652	0.093592521	0.444	0.388	1	1	Ectoderm	Trub2
0.001673267	0.058706068	0.096	0.057	1	1	Ectoderm	Bvht
0.00168023	0.068997027	0.743	0.693	1	1	Ectoderm	Zfand5
0.001684002	0.121519985	0.639	0.571	1	1	Ectoderm	Wipi2
0.001684331	0.088636308	0.185	0.119	1	1	Ectoderm	Tagln3
0.001692276	0.154166317	0.616	0.52	1	1	Ectoderm	Nif3l1
0.00169427	0.033727504	0.054	0.03	1	1	Ectoderm	Cerk
0.00171709	0.126482378	0.543	0.464	1	1	Ectoderm	Prorsd1
0.001727323	0.082175042	0.906	0.901	1	1	Ectoderm	Eif4a3
0.001752259	0.053998705	0.61	0.574	1	1	Ectoderm	Xrcc1
0.001752637	0.069134652	0.084	0.037	1	1	Ectoderm	Gls2
0.00179454	0.101636578	0.493	0.434	1	1	Ectoderm	Nom1
0.001800115	0.099040225	0.67	0.604	1	1	Ectoderm	Mettl16
0.001807426	0.041366017	0.103	0.073	1	1	Ectoderm	Chd9
0.00181622	0.109771078	0.592	0.52	1	1	Ectoderm	Tpgs1
0.001819931	0.078276567	0.484	0.435	1	1	Ectoderm	Ecsit
0.001822878	0.064901303	0.149	0.104	1	1	Ectoderm	Fam171a2
0.001828741	0.048824132	0.139	0.105	1	1	Ectoderm	Ddias
0.001851828	0.045058204	0.106	0.074	1	1	Ectoderm	Zfp608
0.001901567	0.057549451	0.093	0.05	1	1	Ectoderm	Tnk1
0.00190279	0.097004204	0.927	0.918	1	1	Ectoderm	Psmd13
0.001929233	0.107651452	0.641	0.576	1	1	Ectoderm	Tbl3
0.001941648	0.034849194	0.04	0.015	1	1	Ectoderm	Rasl10b
0.001959339	0.043763222	0.046	0.015	1	1	Ectoderm	Ckmt1
0.001960973	0.085923532	0.985	0.985	1	1	Ectoderm	C1qbp
0.001970343	0.070214211	0.252	0.202	1	1	Ectoderm	1110008L16Rik
[truncated: 84,376 more rows]
