# Supplementary material for: Gastrulation-stage gene expression in Nipbl+/− mouse embryos foreshadows the development of syndromic birth defects
Source: Sci Adv. 2024 Mar 20;10(12):eadl4239. doi: 10.1126/sciadv.adl4239 (PMC10954218; doi:10.1126/sciadv.adl4239)
Supplement: Supplementary file 2 — Data S1 to S45 [file sciadv.adl4239_data_s1_to_s45.zip › Supplementary Data2/Data_S2.csv]

P_Val	Avg_Log2_FC	Pct_Expr_Cluster	Pct_Expr_Other	Bon_P_Val	Cluster	Germ_Layer	Gene
0	2.108871312	0.988	0.334	0	1	Mesoderm	Rspo3
0	1.967462097	0.995	0.521	0	1	Mesoderm	Cited1
0	1.864320729	1	0.893	0	1	Mesoderm	Ifitm1
0	1.517483673	0.834	0.154	0	1	Mesoderm	Pcdh19
0	1.460371644	1	0.82	0	1	Mesoderm	Rbp1
0	1.433066261	0.949	0.468	0	1	Mesoderm	Lef1
0	1.406201988	0.78	0.084	0	1	Mesoderm	Tbx6
0	1.390320444	0.798	0.132	0	1	Mesoderm	Dll3
7.68E-304	1.33367487	0.997	0.907	1.89E-299	1	Mesoderm	Smc6
1.61E-261	1.3762577	0.742	0.139	3.97E-257	1	Mesoderm	Hes7
6.22E-259	1.207734942	0.857	0.31	1.53E-254	1	Mesoderm	Hoxb1
5.15E-243	1.611277611	0.804	0.242	1.27E-238	1	Mesoderm	Aldh1a2
8.01E-242	1.037782805	0.628	0.068	1.97E-237	1	Mesoderm	Dll1
2.10E-234	1.25039994	0.797	0.228	5.18E-230	1	Mesoderm	Arg1
1.32E-219	1.039166277	0.939	0.368	3.26E-215	1	Mesoderm	Cdx1
9.05E-196	0.902067749	0.991	0.692	2.23E-191	1	Mesoderm	Crabp1
1.27E-188	1.263989418	0.882	0.365	3.12E-184	1	Mesoderm	Hoxaas3
1.17E-183	1.054739147	0.791	0.331	2.88E-179	1	Mesoderm	Pdlim4
3.97E-176	0.891940783	0.877	0.52	9.78E-172	1	Mesoderm	Laptm4b
6.18E-171	0.92236763	0.818	0.334	1.52E-166	1	Mesoderm	Sp5
5.81E-166	0.852462022	0.553	0.102	1.43E-161	1	Mesoderm	Gm14226
2.97E-163	0.959710449	0.798	0.335	7.31E-159	1	Mesoderm	Gm45889
1.03E-158	0.762305883	0.982	0.781	2.54E-154	1	Mesoderm	Gpc3
6.56E-153	0.791645164	0.62	0.186	1.62E-148	1	Mesoderm	Fgf3
5.13E-149	0.490708481	1	0.989	1.26E-144	1	Mesoderm	Tmsb10
1.37E-148	0.816011842	0.6	0.17	3.36E-144	1	Mesoderm	Fabp7
9.90E-145	0.685180905	0.526	0.111	2.44E-140	1	Mesoderm	Rnf213
3.81E-144	0.815216258	0.761	0.281	9.39E-140	1	Mesoderm	Fgf8
1.13E-135	0.627841263	0.996	0.931	2.79E-131	1	Mesoderm	H2afy
1.50E-133	0.708893695	0.488	0.089	3.68E-129	1	Mesoderm	Gfra3
2.54E-133	0.73478569	0.93	0.674	6.26E-129	1	Mesoderm	Nr6a1
3.06E-133	0.701819632	0.569	0.186	7.53E-129	1	Mesoderm	Smoc1
1.09E-131	0.607362071	0.999	0.967	2.68E-127	1	Mesoderm	Ifitm2
3.56E-129	0.517047622	0.999	0.992	8.76E-125	1	Mesoderm	Pdcd5
3.90E-126	0.719620741	0.581	0.167	9.60E-122	1	Mesoderm	Notch1
1.29E-124	0.779439975	0.793	0.404	3.17E-120	1	Mesoderm	Hoxb2
4.87E-121	0.622909036	0.507	0.138	1.20E-116	1	Mesoderm	Hoxb5os
3.38E-120	0.738535706	0.587	0.18	8.33E-116	1	Mesoderm	Rasgrp3
3.66E-118	0.721856283	0.588	0.193	9.00E-114	1	Mesoderm	Tcea3
5.68E-118	0.732121242	0.751	0.38	1.40E-113	1	Mesoderm	Epha4
3.69E-114	0.674451084	0.648	0.25	9.08E-110	1	Mesoderm	Hoxb4
8.60E-114	0.644095109	0.56	0.208	2.12E-109	1	Mesoderm	Rab8b
1.70E-112	0.692568724	0.796	0.518	4.19E-108	1	Mesoderm	Greb1l
3.21E-112	0.726780584	0.538	0.167	7.90E-108	1	Mesoderm	Magi1
2.29E-111	0.631567568	0.623	0.256	5.64E-107	1	Mesoderm	Hoxb3os
9.57E-111	0.370141112	1	1	2.36E-106	1	Mesoderm	Hmgb2
1.79E-108	0.665881472	0.516	0.153	4.40E-104	1	Mesoderm	Pcolce2
4.92E-108	0.74351772	0.811	0.5	1.21E-103	1	Mesoderm	Tubb2b
1.02E-106	0.683179783	0.54	0.18	2.50E-102	1	Mesoderm	Plxna2
1.45E-106	0.593818758	0.521	0.16	3.57E-102	1	Mesoderm	Tmem132c
3.66E-102	0.503410311	0.55	0.179	9.02E-98	1	Mesoderm	T
5.67E-100	0.61436376	0.927	0.673	1.40E-95	1	Mesoderm	Fn1
2.69E-99	0.73432002	0.62	0.244	6.62E-95	1	Mesoderm	Foxb1
3.46E-99	0.599996196	0.473	0.131	8.51E-95	1	Mesoderm	Hoxa5
7.67E-98	0.489968848	0.997	0.925	1.89E-93	1	Mesoderm	Sms
5.94E-97	0.443177781	0.288	0.025	1.46E-92	1	Mesoderm	3110004A20Rik
1.73E-96	0.63304539	0.49	0.149	4.26E-92	1	Mesoderm	Foxc1
4.19E-95	0.539698283	0.4	0.082	1.03E-90	1	Mesoderm	Sh3gl3
4.14E-94	0.594880657	0.624	0.298	1.02E-89	1	Mesoderm	Shf
1.03E-91	0.525267203	0.55	0.19	2.53E-87	1	Mesoderm	Fam212a
1.30E-91	0.462035539	0.391	0.097	3.19E-87	1	Mesoderm	Rftn1
4.14E-90	0.522507241	0.434	0.139	1.02E-85	1	Mesoderm	Car3
2.57E-89	0.237823771	1	1	6.33E-85	1	Mesoderm	Ptma
7.76E-88	0.510672805	0.893	0.727	1.91E-83	1	Mesoderm	Gstm5
4.44E-86	0.535362603	0.562	0.248	1.09E-81	1	Mesoderm	Ypel3
3.24E-84	0.639478931	0.862	0.653	7.98E-80	1	Mesoderm	Grsf1
3.50E-83	0.432648143	0.325	0.077	8.62E-79	1	Mesoderm	Aldoc
7.29E-83	0.521308835	0.51	0.21	1.80E-78	1	Mesoderm	Frzb
1.87E-81	0.263072021	1	1	4.60E-77	1	Mesoderm	H3f3a
2.51E-80	0.57968819	0.766	0.515	6.18E-76	1	Mesoderm	Tle4
2.97E-78	0.166186785	1	1	7.31E-74	1	Mesoderm	Ppia
1.11E-77	0.529236636	0.495	0.176	2.72E-73	1	Mesoderm	Gbx2
1.24E-72	0.526301999	0.56	0.266	3.05E-68	1	Mesoderm	Arhgap28
3.01E-72	0.367458042	0.263	0.036	7.40E-68	1	Mesoderm	Cbr3
5.57E-72	0.506923404	0.915	0.683	1.37E-67	1	Mesoderm	Ldhb
2.31E-71	0.529207428	0.885	0.644	5.68E-67	1	Mesoderm	Meis2
2.78E-71	0.458151099	0.922	0.824	6.85E-67	1	Mesoderm	Timm50
3.53E-71	0.516181959	0.554	0.267	8.68E-67	1	Mesoderm	Cachd1
1.18E-70	0.351446829	0.264	0.042	2.92E-66	1	Mesoderm	Tceal6
1.39E-70	0.401656591	0.329	0.076	3.42E-66	1	Mesoderm	Lrp8
2.32E-70	0.618764447	0.595	0.317	5.70E-66	1	Mesoderm	Gpc6
1.00E-69	0.313420372	0.26	0.037	2.46E-65	1	Mesoderm	Myl1
1.16E-69	0.447596331	0.977	0.913	2.87E-65	1	Mesoderm	Sfxn1
1.23E-69	0.144462285	1	1	3.04E-65	1	Mesoderm	Rpsa
1.67E-69	0.379616353	0.246	0.031	4.11E-65	1	Mesoderm	Ifitm5
2.69E-68	0.417605327	0.803	0.455	6.62E-64	1	Mesoderm	Hotairm1
3.83E-68	0.504482198	0.54	0.258	9.43E-64	1	Mesoderm	Lrig3
7.22E-68	0.501515166	0.758	0.556	1.78E-63	1	Mesoderm	Sap30
1.26E-67	0.552341021	0.44	0.172	3.09E-63	1	Mesoderm	Lhx1
2.10E-67	0.304314207	0.248	0.04	5.16E-63	1	Mesoderm	2610528A11Rik
7.50E-67	0.269523124	0.224	0.037	1.85E-62	1	Mesoderm	Gpat3
1.66E-66	0.529791624	0.692	0.457	4.09E-62	1	Mesoderm	R3hcc1
7.03E-65	0.188390072	1	1	1.73E-60	1	Mesoderm	Rps4x
3.98E-64	0.494962427	0.996	0.92	9.80E-60	1	Mesoderm	Prtg
2.11E-63	0.355763637	1	0.971	5.18E-59	1	Mesoderm	H2afv
2.11E-63	0.413787838	0.353	0.094	5.19E-59	1	Mesoderm	Chst7
2.40E-63	0.49446086	0.692	0.426	5.91E-59	1	Mesoderm	F11r
3.81E-63	0.361767151	0.286	0.048	9.37E-59	1	Mesoderm	Pik3c2b
1.29E-61	0.312937291	1	0.975	3.17E-57	1	Mesoderm	Hmgb3
2.03E-61	0.440912453	0.486	0.208	4.99E-57	1	Mesoderm	Snai1
1.81E-60	0.216962852	1	1	4.46E-56	1	Mesoderm	Hmgn1
5.48E-60	0.236564294	1	0.97	1.35E-55	1	Mesoderm	Tmsb4x
7.89E-59	0.301221122	0.42	0.152	1.94E-54	1	Mesoderm	Lmo1
1.03E-58	0.409712163	0.539	0.298	2.53E-54	1	Mesoderm	Epb41l3
1.57E-58	0.373244428	0.367	0.12	3.87E-54	1	Mesoderm	Hoxb3
2.04E-58	0.389533723	0.737	0.397	5.01E-54	1	Mesoderm	Cdx2
3.61E-57	0.301729775	1	0.979	8.89E-53	1	Mesoderm	Anp32a
1.48E-56	0.465175198	0.578	0.31	3.65E-52	1	Mesoderm	Nkd1
6.19E-56	0.50009806	0.688	0.466	1.52E-51	1	Mesoderm	Khdrbs3
8.39E-56	0.160250629	1	1	2.06E-51	1	Mesoderm	H2afz
2.31E-55	0.491405326	0.694	0.466	5.69E-51	1	Mesoderm	Adgrl2
7.36E-55	0.2654987	1	0.997	1.81E-50	1	Mesoderm	Mdk
1.30E-54	0.309592058	0.235	0.043	3.19E-50	1	Mesoderm	Htra1
5.93E-54	0.346896197	0.3	0.086	1.46E-49	1	Mesoderm	Nrarp
1.36E-53	0.330437344	0.31	0.095	3.36E-49	1	Mesoderm	Necab2
1.41E-53	0.387933606	0.571	0.347	3.46E-49	1	Mesoderm	Maged2
2.22E-53	0.298258292	0.254	0.049	5.46E-49	1	Mesoderm	Myl2
4.81E-53	0.247277361	1	0.999	1.18E-48	1	Mesoderm	Stmn1
7.43E-53	0.402640098	0.453	0.216	1.83E-48	1	Mesoderm	Spred2
7.75E-53	0.38583523	0.668	0.352	1.91E-48	1	Mesoderm	Fst
1.51E-52	0.412160074	0.985	0.91	3.71E-48	1	Mesoderm	Cited2
3.14E-52	0.433482197	0.474	0.229	7.73E-48	1	Mesoderm	Prkar2a
1.01E-50	0.452907231	0.548	0.306	2.47E-46	1	Mesoderm	Tenm4
1.97E-50	0.225898286	0.176	0.024	4.84E-46	1	Mesoderm	Nap1l5
3.44E-50	0.362797936	0.877	0.748	8.47E-46	1	Mesoderm	Ptms
1.85E-49	0.449225705	0.596	0.338	4.55E-45	1	Mesoderm	Ncam1
6.46E-49	0.328677717	0.33	0.113	1.59E-44	1	Mesoderm	Hoxb5
8.09E-49	0.350499784	0.547	0.306	1.99E-44	1	Mesoderm	Anxa5
1.09E-48	0.345254956	0.467	0.228	2.69E-44	1	Mesoderm	Pdgfra
1.56E-48	0.435366431	0.355	0.14	3.84E-44	1	Mesoderm	Meox1
2.65E-48	0.368663008	0.973	0.937	6.52E-44	1	Mesoderm	Calm3
6.67E-48	0.398099876	0.478	0.248	1.64E-43	1	Mesoderm	Dpysl5
8.64E-48	0.46137382	0.637	0.399	2.13E-43	1	Mesoderm	Hmgn3
1.11E-47	0.477022335	0.667	0.474	2.72E-43	1	Mesoderm	Cadm1
2.45E-47	0.104138584	1	1	6.04E-43	1	Mesoderm	Rps2
8.05E-47	0.385548249	0.466	0.238	1.98E-42	1	Mesoderm	Dock11
8.18E-47	0.13414165	1	1	2.01E-42	1	Mesoderm	Rpl18a
9.84E-47	0.274582237	0.273	0.087	2.42E-42	1	Mesoderm	Hoxa2
1.09E-46	0.238830577	1	1	2.68E-42	1	Mesoderm	Ube2s
2.67E-46	0.290264537	0.185	0.029	6.57E-42	1	Mesoderm	Gal
3.11E-46	0.235888042	0.199	0.051	7.66E-42	1	Mesoderm	Ptgds
3.40E-46	0.29677274	1	0.999	8.38E-42	1	Mesoderm	Ppib
2.71E-45	0.358923704	0.681	0.479	6.66E-41	1	Mesoderm	Mogat2
4.31E-45	0.25423337	0.222	0.048	1.06E-40	1	Mesoderm	Hoxa4
1.99E-44	0.256434558	1	0.997	4.89E-40	1	Mesoderm	Gnas
3.23E-44	0.261724306	0.217	0.065	7.95E-40	1	Mesoderm	Lfng
6.40E-44	0.394884671	0.608	0.373	1.58E-39	1	Mesoderm	Pou5f1
6.65E-44	0.207926916	0.15	0.008	1.64E-39	1	Mesoderm	S1pr5
7.35E-44	0.262509611	0.182	0.028	1.81E-39	1	Mesoderm	Fgf4
4.35E-43	0.322032625	0.389	0.187	1.07E-38	1	Mesoderm	Mgst1
4.53E-43	0.344619613	0.884	0.777	1.11E-38	1	Mesoderm	Znrd1
8.31E-43	0.375357575	0.575	0.352	2.04E-38	1	Mesoderm	Skap2
1.08E-42	0.232348932	0.189	0.036	2.66E-38	1	Mesoderm	Tceal3
1.26E-42	0.344048688	0.464	0.246	3.10E-38	1	Mesoderm	Alpl
2.83E-42	0.207978223	0.163	0.024	6.97E-38	1	Mesoderm	S1pr3
2.97E-42	0.314334525	0.351	0.143	7.30E-38	1	Mesoderm	Slit3
3.28E-42	0.370537675	0.428	0.206	8.08E-38	1	Mesoderm	Dusp6
5.72E-42	0.444033831	0.674	0.471	1.41E-37	1	Mesoderm	Gng2
1.16E-41	0.208749398	0.182	0.044	2.85E-37	1	Mesoderm	Ptprn
1.34E-41	0.196390708	0.143	0.011	3.30E-37	1	Mesoderm	Sv2b
2.18E-41	0.353545705	0.647	0.433	5.37E-37	1	Mesoderm	S100a11
1.18E-39	0.348119069	0.713	0.557	2.91E-35	1	Mesoderm	Mrps6
1.38E-39	0.300235904	0.384	0.186	3.41E-35	1	Mesoderm	Celf4
1.44E-39	0.150049386	1	1	3.55E-35	1	Mesoderm	Rpl36a
1.87E-39	0.343617973	0.416	0.189	4.60E-35	1	Mesoderm	Fgf15
5.55E-39	0.509985575	0.488	0.276	1.37E-34	1	Mesoderm	Ddit4
1.30E-38	0.37414438	0.607	0.409	3.21E-34	1	Mesoderm	Mllt3
1.62E-38	0.369188968	0.611	0.406	3.99E-34	1	Mesoderm	Cdh2
2.56E-38	0.158063658	0.115	0.007	6.30E-34	1	Mesoderm	Msgn1
3.31E-38	0.358906124	0.472	0.264	8.14E-34	1	Mesoderm	Ptprk
6.55E-38	0.242594556	0.605	0.341	1.61E-33	1	Mesoderm	Hoxa1
1.48E-37	0.25958862	0.994	0.973	3.63E-33	1	Mesoderm	Tceal8
5.64E-37	0.289171328	0.3	0.113	1.39E-32	1	Mesoderm	Hoxa3
7.21E-37	0.385737252	0.547	0.325	1.78E-32	1	Mesoderm	Ptk7
1.10E-36	0.255264642	0.294	0.123	2.72E-32	1	Mesoderm	Dach1
1.53E-36	0.095492506	0.453	0.235	3.75E-32	1	Mesoderm	Lmo2
2.78E-36	0.265126559	0.251	0.083	6.84E-32	1	Mesoderm	Efna3
4.09E-36	0.35029942	0.712	0.537	1.01E-31	1	Mesoderm	Ralgps2
5.32E-36	0.193226176	0.16	0.028	1.31E-31	1	Mesoderm	Adamtsl2
8.04E-36	0.334506884	0.334	0.131	1.98E-31	1	Mesoderm	Itpk1
8.18E-36	0.187677206	0.921	0.733	2.01E-31	1	Mesoderm	Cald1
9.14E-36	0.148335468	1	1	2.25E-31	1	Mesoderm	Rpl23a
1.05E-35	0.28088589	0.309	0.135	2.60E-31	1	Mesoderm	Exoc6b
1.52E-35	0.100917419	1	1	3.74E-31	1	Mesoderm	Rps3a1
2.23E-35	0.348450031	0.491	0.305	5.49E-31	1	Mesoderm	Dxo
2.63E-35	0.20692073	0.185	0.051	6.47E-31	1	Mesoderm	Nkd2
4.10E-35	0.334081722	0.793	0.687	1.01E-30	1	Mesoderm	Hadh
4.80E-35	0.205547505	0.187	0.049	1.18E-30	1	Mesoderm	Mpzl2
8.15E-35	0.2479915	1	0.964	2.01E-30	1	Mesoderm	Marcksl1
1.07E-34	0.304396713	0.976	0.9	2.63E-30	1	Mesoderm	Pcbp4
1.60E-34	0.260362897	0.999	0.982	3.94E-30	1	Mesoderm	Apex1
2.05E-34	0.3458035	0.752	0.616	5.05E-30	1	Mesoderm	Tcf4
2.78E-34	0.223441498	0.992	0.886	6.84E-30	1	Mesoderm	Basp1
4.76E-34	0.324198164	0.391	0.201	1.17E-29	1	Mesoderm	Pcmtd1
5.90E-34	0.176413947	0.152	0.03	1.45E-29	1	Mesoderm	Peli3
8.77E-34	0.364526144	0.89	0.807	2.16E-29	1	Mesoderm	Cenpw
9.09E-34	0.305764485	0.307	0.125	2.24E-29	1	Mesoderm	Klf5
1.28E-33	0.129536022	1	1	3.16E-29	1	Mesoderm	Ybx1
1.48E-33	0.347743695	0.516	0.313	3.64E-29	1	Mesoderm	Zfp503
3.81E-33	0.365683415	0.638	0.482	9.38E-29	1	Mesoderm	Tm9sf4
5.82E-33	0.302357943	0.529	0.298	1.43E-28	1	Mesoderm	Hoxb8
6.25E-33	0.121177042	1	1	1.54E-28	1	Mesoderm	Rpl7
1.11E-32	0.17792863	0.145	0.027	2.74E-28	1	Mesoderm	Srrm4
1.57E-32	0.358232464	0.458	0.258	3.86E-28	1	Mesoderm	Atp2c1
2.22E-32	0.160026945	0.116	0.014	5.45E-28	1	Mesoderm	Slpi
2.26E-32	0.325207107	0.682	0.516	5.56E-28	1	Mesoderm	Zeb2
2.63E-32	0.233793906	0.26	0.115	6.47E-28	1	Mesoderm	Rtn1
2.77E-32	0.210702005	0.257	0.111	6.81E-28	1	Mesoderm	Kcnmb4
4.49E-32	0.307779611	0.916	0.762	1.11E-27	1	Mesoderm	Ccnd1
5.51E-32	0.217193751	0.449	0.231	1.36E-27	1	Mesoderm	Etv4
7.38E-32	0.279250139	0.267	0.088	1.82E-27	1	Mesoderm	Hmcn1
2.75E-31	0.153484568	1	1	6.76E-27	1	Mesoderm	Sumo2
1.61E-30	0.299236164	0.388	0.2	3.97E-26	1	Mesoderm	Dlc1
1.70E-30	0.090666743	1	1	4.19E-26	1	Mesoderm	Rps27a
1.96E-30	0.283766693	0.465	0.288	4.82E-26	1	Mesoderm	Pth1r
4.45E-30	0.341464777	0.5	0.312	1.10E-25	1	Mesoderm	Tnfrsf19
4.50E-30	0.279946038	0.881	0.783	1.11E-25	1	Mesoderm	Ppdpf
5.86E-30	0.130046062	1	1	1.44E-25	1	Mesoderm	Rpl10a
6.29E-30	0.243087882	0.317	0.151	1.55E-25	1	Mesoderm	Naaa
1.13E-29	0.242561448	0.993	0.97	2.77E-25	1	Mesoderm	Igf2bp1
2.53E-29	0.302406533	0.66	0.499	6.22E-25	1	Mesoderm	Aldh2
4.23E-29	0.325584433	0.702	0.549	1.04E-24	1	Mesoderm	Lrrc42
4.46E-29	0.204758875	0.25	0.117	1.10E-24	1	Mesoderm	Pycr1
5.21E-29	0.180257666	0.128	0.031	1.28E-24	1	Mesoderm	Pcdh8
5.47E-29	0.138122711	1	1	1.35E-24	1	Mesoderm	Serf2
6.21E-29	0.289352667	0.335	0.151	1.53E-24	1	Mesoderm	Dact1
9.61E-29	0.261998214	0.452	0.286	2.37E-24	1	Mesoderm	Lpar1
1.15E-28	0.287416778	0.963	0.858	2.82E-24	1	Mesoderm	Tead2
1.21E-28	0.177951554	1	1	2.97E-24	1	Mesoderm	Hmgb1
2.07E-28	0.261495366	0.492	0.299	5.10E-24	1	Mesoderm	Wnt5a
3.35E-28	0.243607065	0.984	0.955	8.25E-24	1	Mesoderm	Cenpa
5.37E-28	0.098476245	1	1	1.32E-23	1	Mesoderm	Rps8
7.09E-28	0.169875358	0.126	0.028	1.74E-23	1	Mesoderm	Synm
8.12E-28	0.112542989	1	1	2.00E-23	1	Mesoderm	Rpl12
1.10E-27	0.092682524	1	1	2.71E-23	1	Mesoderm	Tpt1
1.54E-27	0.178317611	0.147	0.034	3.78E-23	1	Mesoderm	Kcnk3
3.49E-27	0.224157682	0.252	0.111	8.58E-23	1	Mesoderm	Pdzrn3
5.47E-27	0.270735774	0.935	0.858	1.35E-22	1	Mesoderm	Cyb5a
6.42E-27	0.286063913	0.828	0.749	1.58E-22	1	Mesoderm	Ppp1r11
9.73E-27	0.281813928	0.661	0.524	2.40E-22	1	Mesoderm	Urod
1.39E-26	0.191662134	0.192	0.063	3.42E-22	1	Mesoderm	Rel
1.90E-26	0.190601139	0.144	0.045	4.67E-22	1	Mesoderm	Wfdc21
2.02E-26	0.153546247	1	1	4.96E-22	1	Mesoderm	Fkbp3
3.07E-26	0.241788943	0.315	0.151	7.55E-22	1	Mesoderm	Foxc2
3.92E-26	0.235709309	0.337	0.185	9.65E-22	1	Mesoderm	Gse1
4.58E-26	0.181689316	0.999	0.992	1.13E-21	1	Mesoderm	Nedd4
7.33E-26	0.101053449	0.072	0.003	1.80E-21	1	Mesoderm	Chodl
8.17E-26	0.119206071	0.098	0.019	2.01E-21	1	Mesoderm	Kcnh7
1.04E-25	0.139796742	1	1	2.55E-21	1	Mesoderm	Eef1a1
1.29E-25	0.198687753	0.195	0.062	3.18E-21	1	Mesoderm	Wnt3a
1.41E-25	0.291499469	0.623	0.469	3.46E-21	1	Mesoderm	Tspo
1.73E-25	0.132848944	1	1	4.26E-21	1	Mesoderm	Set
2.25E-25	0.310425746	0.616	0.433	5.53E-21	1	Mesoderm	Bcat1
2.47E-25	0.191279892	1	0.999	6.08E-21	1	Mesoderm	Psmb1
2.89E-25	0.130630931	0.106	0.017	7.12E-21	1	Mesoderm	Hoxd4.1
3.31E-25	0.190434057	0.219	0.106	8.15E-21	1	Mesoderm	H2-K1
4.20E-25	0.249730061	0.942	0.878	1.03E-20	1	Mesoderm	Hsd17b10
4.66E-25	0.152553222	0.132	0.03	1.15E-20	1	Mesoderm	Antxr1
4.71E-25	0.300668744	0.515	0.342	1.16E-20	1	Mesoderm	Epb41l2
4.79E-25	0.184525749	0.186	0.064	1.18E-20	1	Mesoderm	5730596B20Rik
4.91E-25	0.105889654	1	1	1.21E-20	1	Mesoderm	Eef1b2
6.36E-25	0.18865881	0.206	0.081	1.57E-20	1	Mesoderm	Ildr2
7.38E-25	0.316180018	0.586	0.444	1.82E-20	1	Mesoderm	Acly
9.96E-25	0.230964255	0.563	0.373	2.45E-20	1	Mesoderm	Sema6a
2.63E-24	0.257232283	0.986	0.953	6.48E-20	1	Mesoderm	Prdx4
3.65E-24	0.172418793	1	0.999	9.00E-20	1	Mesoderm	Mrfap1
8.09E-24	0.052721657	0.771	0.525	1.99E-19	1	Mesoderm	Crabp2
8.61E-24	0.24573625	1	0.975	2.12E-19	1	Mesoderm	Pclaf
1.52E-23	0.17968713	1	0.998	3.75E-19	1	Mesoderm	Ywhaq
2.19E-23	0.142022818	0.126	0.031	5.39E-19	1	Mesoderm	Spock2
2.49E-23	0.201870602	0.207	0.094	6.13E-19	1	Mesoderm	Camk2n1
3.34E-23	0.272057707	0.793	0.657	8.22E-19	1	Mesoderm	Hmgn5
3.78E-23	0.131807316	1	1	9.30E-19	1	Mesoderm	Hnrnpa1
4.07E-23	0.29408924	0.524	0.331	1.00E-18	1	Mesoderm	Lhpp
4.95E-23	0.19950205	0.277	0.146	1.22E-18	1	Mesoderm	Dip2c
6.10E-23	0.230457239	0.301	0.157	1.50E-18	1	Mesoderm	Evx1os
1.08E-22	0.181804598	0.204	0.084	2.66E-18	1	Mesoderm	Spry4
1.71E-22	0.21002504	0.991	0.974	4.21E-18	1	Mesoderm	Rbbp4
1.99E-22	0.176463104	0.326	0.173	4.91E-18	1	Mesoderm	Limch1
2.44E-22	0.128655184	0.167	0.078	6.01E-18	1	Mesoderm	Heg1
3.27E-22	0.283617886	0.71	0.583	8.06E-18	1	Mesoderm	Epop
3.56E-22	0.142693401	0.153	0.059	8.77E-18	1	Mesoderm	Nsg2
5.06E-22	0.254206875	0.483	0.322	1.24E-17	1	Mesoderm	Tubb6
6.03E-22	0.189859426	0.196	0.075	1.48E-17	1	Mesoderm	Arhgap24
6.77E-22	0.201322408	0.254	0.12	1.67E-17	1	Mesoderm	Fgf17
7.05E-22	0.250445176	0.961	0.872	1.74E-17	1	Mesoderm	H1fx
8.53E-22	0.227580757	0.293	0.148	2.10E-17	1	Mesoderm	Epha1
8.67E-22	0.105374506	1	1	2.13E-17	1	Mesoderm	Rps3
9.13E-22	0.232850107	0.996	0.98	2.25E-17	1	Mesoderm	Taf1d
1.00E-21	0.093502965	0.072	0.009	2.47E-17	1	Mesoderm	4930458D05Rik
1.12E-21	0.157596013	0.188	0.081	2.76E-17	1	Mesoderm	Kif26b
1.77E-21	0.290340395	0.78	0.687	4.37E-17	1	Mesoderm	Clic4
2.80E-21	0.156452368	0.176	0.071	6.89E-17	1	Mesoderm	Gng13
3.11E-21	0.267497674	0.414	0.267	7.66E-17	1	Mesoderm	Maml3
3.58E-21	0.238109922	0.373	0.201	8.82E-17	1	Mesoderm	Fzd10
3.98E-21	0.267004741	0.389	0.225	9.79E-17	1	Mesoderm	Sulf1
5.99E-21	0.210368236	0.965	0.931	1.47E-16	1	Mesoderm	Dynlrb1
8.89E-21	0.108152083	1	1	2.19E-16	1	Mesoderm	Rps17
9.45E-21	0.23360727	0.26	0.14	2.33E-16	1	Mesoderm	Osr1
1.31E-20	0.261662567	0.797	0.72	3.23E-16	1	Mesoderm	Chchd7
1.33E-20	0.196091491	0.248	0.128	3.28E-16	1	Mesoderm	Sh3bp1
1.47E-20	0.107501836	1	1	3.62E-16	1	Mesoderm	Rpl6
1.87E-20	0.192110893	0.987	0.97	4.60E-16	1	Mesoderm	Thoc7
2.40E-20	0.25322058	0.67	0.549	5.91E-16	1	Mesoderm	Sap30l
2.77E-20	0.287601195	0.628	0.465	6.83E-16	1	Mesoderm	Gm1673
2.91E-20	0.209655814	0.373	0.23	7.17E-16	1	Mesoderm	Hoxb9
6.61E-20	0.220592964	0.632	0.529	1.63E-15	1	Mesoderm	Arid3a
7.85E-20	0.175932156	0.998	0.995	1.93E-15	1	Mesoderm	Srsf11
8.92E-20	0.226157324	0.915	0.872	2.20E-15	1	Mesoderm	Hnrnpl
1.26E-19	0.134142295	0.126	0.03	3.11E-15	1	Mesoderm	Selenov
1.42E-19	0.238224553	0.905	0.846	3.48E-15	1	Mesoderm	Slc38a2
2.25E-19	0.148002481	0.14	0.04	5.54E-15	1	Mesoderm	Itga1
2.36E-19	0.259926599	0.828	0.762	5.80E-15	1	Mesoderm	Aplp2
2.53E-19	0.184303409	0.988	0.947	6.24E-15	1	Mesoderm	Rcc2
2.57E-19	0.111341489	0.118	0.04	6.33E-15	1	Mesoderm	Lypd2
3.25E-19	0.096400588	1	1	7.99E-15	1	Mesoderm	Rpl3
5.24E-19	0.211778163	0.188	0.082	1.29E-14	1	Mesoderm	Hes5
5.36E-19	0.284085481	0.75	0.641	1.32E-14	1	Mesoderm	Scd2
5.77E-19	0.189102676	0.986	0.961	1.42E-14	1	Mesoderm	Paip2
6.01E-19	0.208498078	0.839	0.771	1.48E-14	1	Mesoderm	Pafah1b3
6.45E-19	0.205235321	0.321	0.191	1.59E-14	1	Mesoderm	Sash1
6.81E-19	0.1011084	0.078	0.011	1.68E-14	1	Mesoderm	Slc38a8
9.61E-19	0.164907724	0.177	0.068	2.37E-14	1	Mesoderm	Cplx2
9.74E-19	0.083272273	1	1	2.40E-14	1	Mesoderm	Rps14
1.15E-18	0.181075653	0.213	0.093	2.83E-14	1	Mesoderm	Hoxc4
1.47E-18	0.080958106	1	1	3.61E-14	1	Mesoderm	Rps18
2.36E-18	0.206340445	0.419	0.292	5.81E-14	1	Mesoderm	Cdc14b
2.46E-18	0.131458293	0.134	0.049	6.06E-14	1	Mesoderm	Fam174b
2.55E-18	0.217201805	0.97	0.938	6.28E-14	1	Mesoderm	Ilf2
2.62E-18	0.208737361	0.662	0.585	6.45E-14	1	Mesoderm	Brd9
2.66E-18	0.211457966	0.821	0.715	6.54E-14	1	Mesoderm	Lmo4
2.85E-18	0.109938787	0.103	0.028	7.01E-14	1	Mesoderm	Vwa2
2.97E-18	0.139764455	0.16	0.065	7.32E-14	1	Mesoderm	Gna14
3.91E-18	0.229695006	0.731	0.62	9.64E-14	1	Mesoderm	Rcn2
4.72E-18	0.164826434	1	0.978	1.16E-13	1	Mesoderm	Psip1
5.12E-18	0.162175241	0.29	0.168	1.26E-13	1	Mesoderm	Tuba4a
6.53E-18	0.162514366	0.997	0.992	1.61E-13	1	Mesoderm	Ndufb8
7.11E-18	0.256041237	0.331	0.18	1.75E-13	1	Mesoderm	Dkk1
9.38E-18	0.097039221	0.094	0.027	2.31E-13	1	Mesoderm	Rftn2
1.54E-17	0.204431815	0.942	0.881	3.79E-13	1	Mesoderm	Mphosph8
1.78E-17	0.216748306	0.645	0.521	4.37E-13	1	Mesoderm	Nxn
1.79E-17	0.159030908	0.977	0.947	4.40E-13	1	Mesoderm	Smarce1
1.87E-17	0.146540433	0.996	0.902	4.60E-13	1	Mesoderm	Hmga2
2.34E-17	0.056214732	1	1	5.77E-13	1	Mesoderm	Rpl28
2.72E-17	0.107320951	0.11	0.033	6.70E-13	1	Mesoderm	AW551984
3.43E-17	0.131974289	0.128	0.039	8.45E-13	1	Mesoderm	Inpp4a
4.03E-17	0.22853896	0.496	0.365	9.93E-13	1	Mesoderm	Cdca7l
5.32E-17	0.192858109	0.267	0.153	1.31E-12	1	Mesoderm	Agtrap
6.96E-17	0.161301051	0.975	0.95	1.71E-12	1	Mesoderm	Dkc1
8.86E-17	0.185447742	0.994	0.97	2.18E-12	1	Mesoderm	H2afx
9.63E-17	0.135603012	0.213	0.118	2.37E-12	1	Mesoderm	Cnksr3
1.48E-16	0.219827226	0.903	0.822	3.65E-12	1	Mesoderm	Tsen34
1.58E-16	0.250227309	0.44	0.294	3.90E-12	1	Mesoderm	Sulf2
1.92E-16	0.129270958	0.149	0.065	4.72E-12	1	Mesoderm	1190005I06Rik
2.14E-16	0.186565099	0.336	0.207	5.27E-12	1	Mesoderm	Pdlim5
2.36E-16	0.144697734	0.21	0.115	5.81E-12	1	Mesoderm	Ptprz1
2.50E-16	0.140565941	0.996	0.983	6.15E-12	1	Mesoderm	Mat2a
2.62E-16	0.189693188	0.97	0.91	6.44E-12	1	Mesoderm	Ttc3
2.71E-16	0.125163136	1	1	6.66E-12	1	Mesoderm	Ywhae
2.86E-16	0.131373073	1	1	7.05E-12	1	Mesoderm	Tuba1b
2.89E-16	0.07329893	0.063	0.014	7.12E-12	1	Mesoderm	Galnt14
4.55E-16	0.260818713	0.481	0.329	1.12E-11	1	Mesoderm	Mum1l1
4.88E-16	0.17970598	0.436	0.309	1.20E-11	1	Mesoderm	Plpp3
5.02E-16	0.248031894	0.574	0.467	1.24E-11	1	Mesoderm	Ccdc174
5.25E-16	0.136229562	1	0.999	1.29E-11	1	Mesoderm	Selenoh
8.15E-16	0.143760291	0.247	0.15	2.01E-11	1	Mesoderm	Hebp2
8.77E-16	0.065907012	1	1	2.16E-11	1	Mesoderm	Rps20
1.12E-15	0.082465737	0.083	0.024	2.75E-11	1	Mesoderm	Gm43352
1.30E-15	0.105290574	0.105	0.034	3.20E-11	1	Mesoderm	Draxin
1.42E-15	0.105294099	0.182	0.089	3.49E-11	1	Mesoderm	S100a16
1.44E-15	0.104767093	1	1	3.54E-11	1	Mesoderm	Rps29
1.47E-15	0.07105508	1	1	3.63E-11	1	Mesoderm	Rps15a
1.50E-15	0.105340367	0.363	0.226	3.70E-11	1	Mesoderm	Igfbpl1
1.61E-15	0.129762574	1	1	3.95E-11	1	Mesoderm	Pabpc1
1.64E-15	0.158551874	0.115	0.042	4.03E-11	1	Mesoderm	Fgf18
1.68E-15	0.149861902	0.25	0.148	4.14E-11	1	Mesoderm	Fam53b
1.80E-15	0.218990594	0.969	0.881	4.42E-11	1	Mesoderm	Fscn1
2.07E-15	0.168775646	0.949	0.908	5.09E-11	1	Mesoderm	Hnrnpr
2.11E-15	0.059970943	0.048	0.008	5.19E-11	1	Mesoderm	Tg
2.15E-15	0.091499974	1	1	5.30E-11	1	Mesoderm	Npm1
2.39E-15	0.220844648	0.294	0.167	5.87E-11	1	Mesoderm	Nes
2.51E-15	0.228839561	0.378	0.264	6.18E-11	1	Mesoderm	Atp11b
2.57E-15	0.070433902	0.056	0.009	6.32E-11	1	Mesoderm	Kcnj15
2.98E-15	0.150350762	0.213	0.116	7.34E-11	1	Mesoderm	Fam120b
3.26E-15	0.076679203	0.053	0.009	8.03E-11	1	Mesoderm	Mesp2
3.65E-15	0.20340164	0.357	0.237	8.99E-11	1	Mesoderm	Palm
3.67E-15	0.103680069	0.143	0.066	9.03E-11	1	Mesoderm	Rab15
3.78E-15	0.15954622	0.29	0.179	9.30E-11	1	Mesoderm	Fbxl7
4.21E-15	0.175089696	0.381	0.273	1.04E-10	1	Mesoderm	Cbx2
4.37E-15	0.246886506	0.557	0.437	1.07E-10	1	Mesoderm	Spag9
4.82E-15	0.130992953	0.194	0.104	1.19E-10	1	Mesoderm	Col13a1
4.86E-15	0.064274123	0.05	0.006	1.20E-10	1	Mesoderm	Nkg7
4.97E-15	0.150009069	1	0.997	1.22E-10	1	Mesoderm	Rbm3
4.97E-15	0.088634397	0.081	0.02	1.22E-10	1	Mesoderm	A930007I19Rik
5.57E-15	0.07440986	0.058	0.007	1.37E-10	1	Mesoderm	Ptgs1
5.61E-15	0.165946258	0.97	0.942	1.38E-10	1	Mesoderm	Pgls
6.03E-15	0.098251067	0.091	0.026	1.48E-10	1	Mesoderm	Cck
6.26E-15	0.185247394	0.71	0.615	1.54E-10	1	Mesoderm	Casp3
6.69E-15	0.149739282	0.229	0.132	1.65E-10	1	Mesoderm	8-Sep
7.28E-15	0.059569526	1	1	1.79E-10	1	Mesoderm	Rps10
7.72E-15	0.22755177	0.563	0.461	1.90E-10	1	Mesoderm	Ntan1
9.85E-15	0.092968329	0.078	0.014	2.42E-10	1	Mesoderm	Cnmd
1.25E-14	0.060544091	0.043	0.001	3.08E-10	1	Mesoderm	Cxcl17
1.27E-14	0.251316925	0.601	0.479	3.14E-10	1	Mesoderm	Bmyc
1.36E-14	0.188580666	0.405	0.275	3.35E-10	1	Mesoderm	Crmp1
1.53E-14	0.161917894	0.221	0.122	3.77E-10	1	Mesoderm	Krba1
1.61E-14	0.054349489	1	1	3.97E-10	1	Mesoderm	Actb
1.62E-14	0.215052069	0.436	0.315	3.99E-10	1	Mesoderm	Adgra3
2.39E-14	0.139450242	0.211	0.117	5.89E-10	1	Mesoderm	Nsg1
2.59E-14	0.089519267	0.109	0.044	6.37E-10	1	Mesoderm	Deptor
2.88E-14	0.127594585	0.176	0.091	7.10E-10	1	Mesoderm	Tagln3
3.45E-14	0.10080322	0.152	0.085	8.48E-10	1	Mesoderm	Heph
4.47E-14	0.059574458	1	1	1.10E-09	1	Mesoderm	Rps24
5.17E-14	0.199696243	0.727	0.618	1.27E-09	1	Mesoderm	Arid3b
5.59E-14	0.163418366	0.915	0.877	1.38E-09	1	Mesoderm	Commd1
5.89E-14	0.200222273	0.573	0.471	1.45E-09	1	Mesoderm	Ptbp2
6.14E-14	0.06737996	1	1	1.51E-09	1	Mesoderm	Rps5
8.09E-14	0.149078849	0.996	0.983	1.99E-09	1	Mesoderm	Fus
8.46E-14	0.135935555	0.281	0.186	2.08E-09	1	Mesoderm	Btg2
9.16E-14	0.090455084	0.078	0.015	2.25E-09	1	Mesoderm	Zfp385b
1.24E-13	0.186812374	0.624	0.536	3.04E-09	1	Mesoderm	Rhobtb3
1.35E-13	0.15829592	0.265	0.157	3.33E-09	1	Mesoderm	Pid1
1.52E-13	0.110985007	1	1	3.74E-09	1	Mesoderm	Tubb5
1.63E-13	0.070777153	1	1	4.00E-09	1	Mesoderm	Rpl9
1.86E-13	0.157370595	0.699	0.614	4.57E-09	1	Mesoderm	Psme1
2.10E-13	0.177794988	0.283	0.161	5.17E-09	1	Mesoderm	Evx1
2.12E-13	0.238462064	0.572	0.483	5.22E-09	1	Mesoderm	Mat2b
2.26E-13	0.182288109	0.388	0.274	5.57E-09	1	Mesoderm	Cdk6
2.44E-13	0.169124204	0.748	0.665	6.00E-09	1	Mesoderm	Fbln1
2.93E-13	0.098755633	0.082	0.023	7.21E-09	1	Mesoderm	Fgf9
2.95E-13	0.218345227	0.591	0.489	7.25E-09	1	Mesoderm	Pimreg
3.14E-13	0.111302172	0.18	0.1	7.73E-09	1	Mesoderm	Gpt2
3.22E-13	0.235497818	0.533	0.423	7.92E-09	1	Mesoderm	Timm21
3.38E-13	0.182054278	0.462	0.356	8.31E-09	1	Mesoderm	Pbx3
3.62E-13	0.084367832	1	1	8.90E-09	1	Mesoderm	Rpl5
4.06E-13	0.076382731	0.065	0.014	1.00E-08	1	Mesoderm	Krt83
4.93E-13	0.142307522	0.176	0.086	1.21E-08	1	Mesoderm	Gatsl3
6.99E-13	0.059608744	0.061	0.02	1.72E-08	1	Mesoderm	Ppef2
7.38E-13	0.070246419	0.052	0.007	1.82E-08	1	Mesoderm	Wnt10a
8.28E-13	0.073122324	1	1	2.04E-08	1	Mesoderm	Rplp0
8.57E-13	0.122016186	0.97	0.947	2.11E-08	1	Mesoderm	Kif5b
8.58E-13	0.052734287	0.04	0.005	2.11E-08	1	Mesoderm	Rhbg
9.16E-13	0.132721473	0.211	0.117	2.25E-08	1	Mesoderm	Lama1
1.04E-12	0.162563328	0.944	0.892	2.55E-08	1	Mesoderm	Ube2r2
1.24E-12	0.19808945	0.7	0.618	3.04E-08	1	Mesoderm	Sh3bgrl
1.41E-12	0.190804157	0.814	0.755	3.47E-08	1	Mesoderm	Fam133b
1.44E-12	0.131598821	0.456	0.295	3.54E-08	1	Mesoderm	Cdx4
1.45E-12	0.117872309	1	1	3.57E-08	1	Mesoderm	Hnrnpa2b1
1.72E-12	0.059906846	1	1	4.24E-08	1	Mesoderm	Rpl15
1.73E-12	0.218400368	0.645	0.563	4.25E-08	1	Mesoderm	Cggbp1
1.85E-12	0.172449516	0.302	0.199	4.55E-08	1	Mesoderm	Mxd4
2.00E-12	0.100033446	0.102	0.035	4.91E-08	1	Mesoderm	Sema6d
2.12E-12	0.232870023	0.561	0.459	5.23E-08	1	Mesoderm	Pdrg1
2.18E-12	0.119214976	1	0.994	5.36E-08	1	Mesoderm	Ddx39b
2.49E-12	0.158982001	0.584	0.47	6.12E-08	1	Mesoderm	Tln2
2.49E-12	0.049698478	0.04	0.005	6.14E-08	1	Mesoderm	Grin2c
2.80E-12	0.145848198	0.224	0.133	6.88E-08	1	Mesoderm	Rasl11b
2.93E-12	0.171972636	0.521	0.437	7.20E-08	1	Mesoderm	Btbd7
3.01E-12	0.068081513	0.057	0.01	7.41E-08	1	Mesoderm	Lin7a
3.30E-12	0.126198759	0.182	0.1	8.13E-08	1	Mesoderm	Gm15050
3.35E-12	0.070087113	0.975	0.878	8.25E-08	1	Mesoderm	Marcks
3.55E-12	0.184393829	0.349	0.246	8.74E-08	1	Mesoderm	Oxct1
3.58E-12	0.167701655	0.996	0.989	8.81E-08	1	Mesoderm	Sfr1
4.00E-12	0.181863541	0.438	0.335	9.84E-08	1	Mesoderm	Smad1
4.23E-12	0.169949748	0.978	0.956	1.04E-07	1	Mesoderm	Polr2m
4.35E-12	0.179804041	0.454	0.339	1.07E-07	1	Mesoderm	Palld
4.47E-12	0.151257987	0.949	0.913	1.10E-07	1	Mesoderm	Cwc15
4.50E-12	0.070288246	0.06	0.014	1.11E-07	1	Mesoderm	Kcna2
4.57E-12	0.224269924	0.575	0.464	1.12E-07	1	Mesoderm	Zyx
4.59E-12	0.069057769	0.058	0.01	1.13E-07	1	Mesoderm	Grm8
4.71E-12	0.11188502	0.654	0.551	1.16E-07	1	Mesoderm	Cndp2
4.93E-12	0.072373931	1	1	1.21E-07	1	Mesoderm	Rps7
5.09E-12	0.154143622	0.302	0.205	1.25E-07	1	Mesoderm	Klhl24
5.11E-12	0.078209306	1	1	1.26E-07	1	Mesoderm	Rps6
5.21E-12	0.153694263	0.3	0.198	1.28E-07	1	Mesoderm	Six4
6.26E-12	0.176311027	0.955	0.932	1.54E-07	1	Mesoderm	Mrps33
7.06E-12	0.18553336	0.749	0.685	1.74E-07	1	Mesoderm	Tspan6
7.34E-12	0.142810747	0.505	0.386	1.81E-07	1	Mesoderm	Igdcc3
9.09E-12	0.061547675	1	1	2.24E-07	1	Mesoderm	Rpl8
9.69E-12	0.192342548	0.38	0.278	2.39E-07	1	Mesoderm	Wwp1
1.08E-11	0.07507814	0.085	0.033	2.65E-07	1	Mesoderm	Lor
1.13E-11	0.173976701	0.956	0.928	2.79E-07	1	Mesoderm	Smc1a
1.14E-11	0.149513811	0.221	0.131	2.80E-07	1	Mesoderm	Tubb4a
1.44E-11	0.140080674	0.389	0.298	3.54E-07	1	Mesoderm	Sall1
1.59E-11	0.142225159	0.318	0.232	3.91E-07	1	Mesoderm	Nfkbia
1.63E-11	0.082611252	0.997	0.995	4.00E-07	1	Mesoderm	Eif3m
1.63E-11	0.13890028	0.74	0.684	4.02E-07	1	Mesoderm	Csnk1e
1.65E-11	0.080481582	0.089	0.034	4.06E-07	1	Mesoderm	Snph
1.69E-11	0.199332836	0.688	0.579	4.15E-07	1	Mesoderm	Fgfr1
1.71E-11	0.213601836	0.427	0.309	4.20E-07	1	Mesoderm	Por
1.80E-11	0.1093845	1	1	4.42E-07	1	Mesoderm	Cox7a2
1.83E-11	0.181247762	0.923	0.878	4.51E-07	1	Mesoderm	Cdc20
1.83E-11	0.109343522	0.142	0.065	4.51E-07	1	Mesoderm	Cyb5rl
1.86E-11	0.093025697	0.098	0.037	4.59E-07	1	Mesoderm	Gm34059
1.99E-11	0.101341516	1	0.998	4.89E-07	1	Mesoderm	Hnrnpa0
2.13E-11	0.127825688	0.971	0.892	5.24E-07	1	Mesoderm	Tpm4
2.18E-11	0.154654939	0.445	0.328	5.37E-07	1	Mesoderm	Axin2
2.62E-11	0.074197071	0.407	0.31	6.46E-07	1	Mesoderm	Ppp1r1a
2.90E-11	0.157342503	0.276	0.187	7.14E-07	1	Mesoderm	Cth
3.00E-11	0.069057843	0.074	0.026	7.38E-07	1	Mesoderm	Pde10a
3.15E-11	0.127571447	0.929	0.879	7.76E-07	1	Mesoderm	Npc2
3.51E-11	0.190545842	0.36	0.245	8.64E-07	1	Mesoderm	Ube2e2
3.81E-11	0.102663403	1	1	9.38E-07	1	Mesoderm	Atp5g2
4.08E-11	0.182198137	0.699	0.628	1.00E-06	1	Mesoderm	Chic2
4.22E-11	0.066680401	0.054	0.009	1.04E-06	1	Mesoderm	Cpa6
4.31E-11	0.164628334	0.991	0.967	1.06E-06	1	Mesoderm	Ptov1
4.37E-11	0.100651129	0.177	0.099	1.08E-06	1	Mesoderm	Lhfp
4.41E-11	0.155430438	0.999	0.992	1.08E-06	1	Mesoderm	Hnrnpdl
4.78E-11	0.165403586	0.744	0.685	1.18E-06	1	Mesoderm	Phip
4.91E-11	0.149526207	0.917	0.862	1.21E-06	1	Mesoderm	Tspan3
5.00E-11	0.117999712	0.929	0.899	1.23E-06	1	Mesoderm	Lsm8
6.94E-11	0.093404709	0.297	0.201	1.71E-06	1	Mesoderm	Sord
7.30E-11	0.10606125	0.911	0.878	1.80E-06	1	Mesoderm	Tyms
7.30E-11	0.165067818	0.846	0.774	1.80E-06	1	Mesoderm	Rangrf
7.38E-11	0.089945837	0.121	0.06	1.82E-06	1	Mesoderm	Lingo1
8.29E-11	0.157567351	0.36	0.272	2.04E-06	1	Mesoderm	Tmem243
1.00E-10	0.095657608	1	1	2.47E-06	1	Mesoderm	mt-Nd2
1.10E-10	0.160247861	0.938	0.825	2.71E-06	1	Mesoderm	Sox11
1.20E-10	0.113608089	0.307	0.202	2.96E-06	1	Mesoderm	Rgs10
1.52E-10	0.063529843	0.062	0.017	3.73E-06	1	Mesoderm	H2-Oa
1.56E-10	0.173207932	0.554	0.461	3.83E-06	1	Mesoderm	Btg1
1.65E-10	0.207015728	0.735	0.662	4.07E-06	1	Mesoderm	Csnk1g2
1.81E-10	0.178552323	0.502	0.409	4.46E-06	1	Mesoderm	Hspb11
1.83E-10	0.132861473	0.988	0.96	4.51E-06	1	Mesoderm	Ezh2
1.84E-10	0.029615548	0.021	0.001	4.52E-06	1	Mesoderm	Gzmk
1.92E-10	0.068893366	0.062	0.016	4.73E-06	1	Mesoderm	B230311B06Rik
1.94E-10	0.099391451	0.988	0.958	4.77E-06	1	Mesoderm	Anp32e
2.07E-10	0.166949888	0.547	0.477	5.09E-06	1	Mesoderm	Apip
2.41E-10	0.054508803	1	1	5.94E-06	1	Mesoderm	Rpl26
2.47E-10	0.130604735	0.193	0.104	6.07E-06	1	Mesoderm	Arl4d
2.49E-10	0.159175092	0.364	0.269	6.14E-06	1	Mesoderm	Itgb5
2.81E-10	0.172545027	0.705	0.652	6.92E-06	1	Mesoderm	Dicer1
2.83E-10	0.103133327	0.391	0.319	6.96E-06	1	Mesoderm	Cxadr
2.99E-10	0.125987686	0.484	0.43	7.37E-06	1	Mesoderm	Ppp2r1b
3.03E-10	0.163845044	0.525	0.429	7.46E-06	1	Mesoderm	Hdgfl3
3.23E-10	0.118284989	0.976	0.958	7.96E-06	1	Mesoderm	G3bp2
3.31E-10	0.159022256	0.277	0.183	8.16E-06	1	Mesoderm	Tubb3
3.35E-10	0.060484319	0.07	0.029	8.24E-06	1	Mesoderm	Dpysl4
3.39E-10	0.047945456	0.039	0.007	8.34E-06	1	Mesoderm	Abcb9
3.46E-10	0.051725567	1	1	8.52E-06	1	Mesoderm	Rpl13
3.64E-10	0.191464138	0.783	0.691	8.95E-06	1	Mesoderm	Acvr2b
3.84E-10	0.142034417	0.319	0.234	9.44E-06	1	Mesoderm	Smarcd2
4.02E-10	0.205996833	0.638	0.542	9.90E-06	1	Mesoderm	2610318N02Rik
4.55E-10	0.067239101	0.065	0.019	1.12E-05	1	Mesoderm	Myrfl
4.58E-10	0.146447707	0.755	0.713	1.13E-05	1	Mesoderm	Ccnb2
4.75E-10	0.258759901	0.193	0.101	1.17E-05	1	Mesoderm	Mesp1
5.08E-10	0.116718433	0.168	0.094	1.25E-05	1	Mesoderm	Cyld
5.14E-10	0.125954093	0.947	0.919	1.26E-05	1	Mesoderm	Ewsr1
5.34E-10	0.128345325	0.276	0.183	1.31E-05	1	Mesoderm	Ina
5.43E-10	0.159308466	0.223	0.127	1.34E-05	1	Mesoderm	Sct
5.66E-10	0.070677976	1	1	1.39E-05	1	Mesoderm	Ranbp1
5.70E-10	0.108933311	0.279	0.193	1.40E-05	1	Mesoderm	Wnt5b
5.90E-10	0.186645569	0.516	0.404	1.45E-05	1	Mesoderm	Rhou
5.98E-10	0.095097723	1	1	1.47E-05	1	Mesoderm	Cdk4
6.17E-10	0.110708529	0.188	0.118	1.52E-05	1	Mesoderm	Tank
6.17E-10	0.163699575	0.773	0.708	1.52E-05	1	Mesoderm	Chd7
6.35E-10	0.162096872	0.945	0.894	1.56E-05	1	Mesoderm	Rbmxl1
6.42E-10	0.092222238	0.19	0.13	1.58E-05	1	Mesoderm	Tmem87b
6.68E-10	0.088171136	0.11	0.048	1.65E-05	1	Mesoderm	Dclk1
8.07E-10	0.071828934	0.063	0.015	1.99E-05	1	Mesoderm	Stox1
8.11E-10	0.105289482	1	1	2.00E-05	1	Mesoderm	Atp5h
8.35E-10	0.069359085	1	1	2.06E-05	1	Mesoderm	mt-Nd4
8.39E-10	0.135405206	0.87	0.811	2.07E-05	1	Mesoderm	Tmem256
8.43E-10	0.11254805	0.141	0.066	2.08E-05	1	Mesoderm	Lrig1
8.96E-10	0.049960146	1	1	2.20E-05	1	Mesoderm	Rps13
9.79E-10	0.156236672	0.545	0.476	2.41E-05	1	Mesoderm	Tfdp2
9.80E-10	0.105415672	0.999	0.996	2.41E-05	1	Mesoderm	Nop10
9.90E-10	0.129577959	0.43	0.336	2.44E-05	1	Mesoderm	Mfge8
1.04E-09	0.164917535	0.48	0.398	2.57E-05	1	Mesoderm	Eid2
1.19E-09	0.123700048	0.983	0.967	2.93E-05	1	Mesoderm	Skp1a
1.30E-09	0.055978107	0.065	0.029	3.21E-05	1	Mesoderm	Sema3c
1.51E-09	0.142694092	0.72	0.677	3.71E-05	1	Mesoderm	Tmem59
1.57E-09	0.119599051	0.99	0.972	3.88E-05	1	Mesoderm	Paics
1.60E-09	0.166808884	0.645	0.575	3.94E-05	1	Mesoderm	Cbr1
1.67E-09	0.138653801	0.576	0.472	4.11E-05	1	Mesoderm	Pdcd4
1.71E-09	0.089408435	0.103	0.044	4.21E-05	1	Mesoderm	Jade2
1.74E-09	0.120278154	0.319	0.242	4.28E-05	1	Mesoderm	Capn2
1.74E-09	0.139334891	0.296	0.208	4.29E-05	1	Mesoderm	Flywch2
1.78E-09	0.073689275	1	1	4.39E-05	1	Mesoderm	Rps26
1.94E-09	0.099060412	1	0.999	4.79E-05	1	Mesoderm	U2af1
2.07E-09	0.103554366	0.112	0.041	5.09E-05	1	Mesoderm	Adamts20
2.13E-09	0.117493794	0.897	0.86	5.24E-05	1	Mesoderm	Sf3a3
2.15E-09	0.041342251	0.044	0.016	5.29E-05	1	Mesoderm	Plekhg6
2.29E-09	0.135249612	0.981	0.967	5.64E-05	1	Mesoderm	Rsrc2
2.35E-09	0.152903956	0.746	0.697	5.79E-05	1	Mesoderm	Ivns1abp
2.40E-09	0.138661086	0.308	0.236	5.90E-05	1	Mesoderm	Ap4m1
2.41E-09	0.081240399	0.109	0.054	5.92E-05	1	Mesoderm	Kcnmb4os2
2.43E-09	0.164175948	0.361	0.266	5.97E-05	1	Mesoderm	Ahi1
2.49E-09	0.108303308	0.175	0.107	6.12E-05	1	Mesoderm	Hsdl2
2.54E-09	0.144561341	0.271	0.181	6.24E-05	1	Mesoderm	3010003L21Rik
2.67E-09	0.072752499	0.081	0.029	6.56E-05	1	Mesoderm	Igsf21
2.78E-09	0.14653933	0.337	0.242	6.84E-05	1	Mesoderm	Tcf7
2.83E-09	0.157412949	0.274	0.174	6.96E-05	1	Mesoderm	Sntb2
2.83E-09	0.149067743	0.6	0.539	6.98E-05	1	Mesoderm	Fdps
2.92E-09	0.117625873	0.932	0.908	7.20E-05	1	Mesoderm	Mrpl13
2.93E-09	0.061070168	0.073	0.029	7.20E-05	1	Mesoderm	Zc3h12b
3.12E-09	0.15147259	0.91	0.852	7.69E-05	1	Mesoderm	Brd3
3.12E-09	0.10011368	0.998	0.994	7.69E-05	1	Mesoderm	Magoh
3.26E-09	0.034247979	0.041	0.016	8.02E-05	1	Mesoderm	Asgr1
3.26E-09	0.076231783	0.078	0.028	8.03E-05	1	Mesoderm	Tmem229a
3.35E-09	0.091700713	0.139	0.073	8.25E-05	1	Mesoderm	Trps1
3.55E-09	0.123010459	0.297	0.217	8.74E-05	1	Mesoderm	D16Ertd472e
3.59E-09	0.044415013	0.034	0.005	8.84E-05	1	Mesoderm	Dhrs2
3.63E-09	0.111018909	0.272	0.199	8.94E-05	1	Mesoderm	Ncs1
3.80E-09	0.068832224	0.123	0.077	9.36E-05	1	Mesoderm	Ddhd1
4.02E-09	0.140675817	0.836	0.78	9.90E-05	1	Mesoderm	Eid1
4.11E-09	0.119561697	0.61	0.536	0.000101071	1	Mesoderm	Fstl1
4.74E-09	0.149040436	0.284	0.187	0.000116616	1	Mesoderm	Fryl
4.74E-09	0.132567758	0.915	0.88	0.000116625	1	Mesoderm	Tra2a
4.96E-09	0.158014672	0.943	0.905	0.000122053	1	Mesoderm	Ndufs4
5.05E-09	0.209176437	0.749	0.668	0.000124238	1	Mesoderm	Snhg12
5.06E-09	0.080441556	1	1	0.000124566	1	Mesoderm	Rps27
5.22E-09	0.143755669	0.356	0.268	0.000128517	1	Mesoderm	Plagl2
5.69E-09	0.092918951	0.155	0.095	0.000140047	1	Mesoderm	3110045C21Rik
5.94E-09	0.051940987	1	1	0.000146335	1	Mesoderm	Rps25
6.08E-09	0.050605846	1	1	0.000149671	1	Mesoderm	Rpl21
6.37E-09	0.06576228	1	1	0.000156911	1	Mesoderm	Rps9
6.55E-09	0.060519856	0.072	0.029	0.000161326	1	Mesoderm	Rln1
6.99E-09	0.103549654	1	0.999	0.000172004	1	Mesoderm	Sem1
7.74E-09	0.102322112	1	0.997	0.000190427	1	Mesoderm	Hnrnpd
8.12E-09	0.173695835	0.656	0.603	0.0001999	1	Mesoderm	Ccnl1
8.27E-09	0.16436478	0.96	0.917	0.0002037	1	Mesoderm	Mrpl52
8.98E-09	0.07094659	1	1	0.000221079	1	Mesoderm	Rpl10
9.00E-09	0.104788013	0.345	0.287	0.000221627	1	Mesoderm	Crot
9.83E-09	0.196025688	0.403	0.302	0.000242	1	Mesoderm	Ccdc186
1.01E-08	0.040391846	1	1	0.000248742	1	Mesoderm	Rpl23
1.02E-08	0.032529218	0.023	0.002	0.000251155	1	Mesoderm	Cd160
1.07E-08	0.142785871	0.281	0.186	0.000262643	1	Mesoderm	Mex3b
1.07E-08	0.056699961	0.064	0.023	0.000264356	1	Mesoderm	Pnliprp2
1.13E-08	0.122633534	0.976	0.968	0.000279326	1	Mesoderm	Mrpl11
1.23E-08	0.060656934	1	1	0.000303583	1	Mesoderm	Cfl1
1.25E-08	0.107902459	0.437	0.374	0.000307708	1	Mesoderm	1500009L16Rik
1.25E-08	0.143974124	0.506	0.436	0.000308562	1	Mesoderm	Klf13
1.28E-08	0.150936212	0.741	0.683	0.000314099	1	Mesoderm	Tcf3
1.63E-08	0.102369667	0.166	0.101	0.000402205	1	Mesoderm	Crispld1
1.64E-08	0.039077636	0.038	0.011	0.000403488	1	Mesoderm	Ptprt
1.67E-08	0.141531662	0.844	0.793	0.000410187	1	Mesoderm	Cenpx
1.90E-08	0.074588269	0.992	0.962	0.000466634	1	Mesoderm	Npm3
1.97E-08	0.147839015	0.428	0.338	0.000485852	1	Mesoderm	Dnmt3a
1.99E-08	0.165961068	0.659	0.616	0.000488654	1	Mesoderm	Clk1
2.00E-08	0.099680251	0.214	0.14	0.000492633	1	Mesoderm	Stra6
2.19E-08	0.048313195	0.049	0.014	0.000539481	1	Mesoderm	Hoxd3
2.19E-08	0.12647325	0.972	0.95	0.000539522	1	Mesoderm	Dnajb6
2.37E-08	0.069214182	1	1	0.000583399	1	Mesoderm	Eif5a
2.41E-08	0.126595537	0.97	0.94	0.000594134	1	Mesoderm	Trmt112
2.47E-08	0.151912544	0.936	0.901	0.000608387	1	Mesoderm	Actl6a
2.55E-08	0.069507282	0.133	0.085	0.000626778	1	Mesoderm	Cpne5
2.60E-08	0.075829247	0.087	0.037	0.000639963	1	Mesoderm	Mixl1
2.60E-08	0.136461594	0.523	0.459	0.00064024	1	Mesoderm	Map1lc3a
2.70E-08	0.077696424	0.085	0.037	0.000664217	1	Mesoderm	Eogt
3.01E-08	0.185038852	0.696	0.62	0.000740445	1	Mesoderm	Pigx
3.31E-08	0.16760435	0.62	0.557	0.000815304	1	Mesoderm	Ubn2
3.31E-08	0.142222998	0.445	0.38	0.000815567	1	Mesoderm	Mpnd
3.55E-08	0.055308742	0.054	0.017	0.000874194	1	Mesoderm	Cyp4f15
3.64E-08	0.122708871	0.685	0.635	0.000895074	1	Mesoderm	Trim44
3.94E-08	0.047963036	0.061	0.029	0.000969787	1	Mesoderm	Acsl6
4.02E-08	0.039078504	0.031	0.006	0.000989618	1	Mesoderm	5330417C22Rik
4.08E-08	0.071795199	1	0.999	0.001004452	1	Mesoderm	Hnrnpk
4.32E-08	0.067396211	0.999	0.998	0.00106374	1	Mesoderm	Hnrnpa3
4.34E-08	0.045710562	0.037	0.007	0.001067451	1	Mesoderm	Ceacam10
4.38E-08	0.085833193	1	1	0.001077939	1	Mesoderm	Ndufa4
4.39E-08	0.044638154	0.033	0.005	0.001080228	1	Mesoderm	Trim9
4.50E-08	0.152875033	0.676	0.618	0.001107516	1	Mesoderm	Scamp3
4.51E-08	0.135348381	0.958	0.93	0.001111003	1	Mesoderm	Eif1b
4.62E-08	0.153676282	0.567	0.494	0.00113674	1	Mesoderm	Unc119
4.64E-08	0.032753636	0.025	0.003	0.001141969	1	Mesoderm	Lgi4
4.66E-08	0.029635642	0.023	0.003	0.001146708	1	Mesoderm	9430024E24Rik
5.20E-08	0.03167513	0.043	0.02	0.001280881	1	Mesoderm	Kcns3
5.49E-08	0.0987211	0.329	0.262	0.001350968	1	Mesoderm	Pea15a
5.58E-08	0.095473614	0.999	0.996	0.001374193	1	Mesoderm	G3bp1
5.65E-08	0.064349697	0.123	0.075	0.001389702	1	Mesoderm	Pygl
5.97E-08	0.150142641	0.801	0.744	0.001469971	1	Mesoderm	Cfl2
6.54E-08	0.151498247	0.429	0.338	0.001609003	1	Mesoderm	Usf1
6.62E-08	0.079630073	0.901	0.874	0.001629821	1	Mesoderm	Mpp6
6.78E-08	0.068042988	0.166	0.118	0.001669337	1	Mesoderm	Fut10
6.98E-08	0.107180105	1	0.992	0.001718686	1	Mesoderm	Cbx1
7.09E-08	0.107882605	0.953	0.934	0.001745094	1	Mesoderm	Psmc2
7.21E-08	0.090200692	0.957	0.933	0.001775317	1	Mesoderm	Srsf10
7.77E-08	0.08904739	1	1	0.001912432	1	Mesoderm	Pebp1
7.78E-08	0.069428535	0.119	0.07	0.001914591	1	Mesoderm	Cdk18
7.99E-08	0.104613548	0.995	0.98	0.001967074	1	Mesoderm	Tkt
7.99E-08	0.045097827	0.044	0.013	0.001967286	1	Mesoderm	Tmem151b
8.39E-08	0.104046499	0.999	0.984	0.002065343	1	Mesoderm	Fubp1
9.35E-08	0.063527777	0.19	0.118	0.002302656	1	Mesoderm	Ccdc80
9.59E-08	0.09280059	0.999	0.997	0.002359548	1	Mesoderm	Lsm4
1.05E-07	0.113819886	0.888	0.841	0.002588865	1	Mesoderm	Hsbp1
1.08E-07	0.10573404	0.246	0.176	0.002664614	1	Mesoderm	Tmem176a
1.10E-07	0.087564737	0.121	0.063	0.002706574	1	Mesoderm	Fzd1
1.19E-07	0.102227323	0.935	0.902	0.002935533	1	Mesoderm	Polr2i
1.25E-07	0.182554139	0.764	0.699	0.003085361	1	Mesoderm	Bod1
1.32E-07	0.095778443	0.994	0.987	0.00326004	1	Mesoderm	Nono
1.33E-07	0.116644689	0.306	0.229	0.003282839	1	Mesoderm	Tmem176b
1.38E-07	0.188384875	0.422	0.338	0.003400757	1	Mesoderm	Zdhhc16
1.59E-07	0.102838288	0.593	0.536	0.003923395	1	Mesoderm	Zbtb12
1.63E-07	0.041185219	0.033	0.006	0.004013951	1	Mesoderm	AC130815.3
1.65E-07	0.0467578	0.038	0.007	0.004056382	1	Mesoderm	Col25a1
1.66E-07	0.152039517	0.397	0.323	0.004085257	1	Mesoderm	Galnt7
1.67E-07	0.038533602	0.034	0.008	0.004099203	1	Mesoderm	Ccdc42
1.73E-07	0.127227986	0.36	0.288	0.004260376	1	Mesoderm	2810001G20Rik
1.80E-07	0.029570467	0.032	0.011	0.004433314	1	Mesoderm	Cfap57
1.85E-07	0.118125071	0.246	0.177	0.004564349	1	Mesoderm	Snx24
1.92E-07	0.145952372	0.36	0.279	0.004730014	1	Mesoderm	Ppfibp1
1.94E-07	0.112202199	0.503	0.413	0.004771257	1	Mesoderm	Ly6e
1.99E-07	0.100695828	0.976	0.917	0.004906441	1	Mesoderm	Fam60a
2.07E-07	0.100227892	0.192	0.128	0.005091657	1	Mesoderm	Ephb4
2.09E-07	0.049140032	0.057	0.027	0.005151828	1	Mesoderm	Ntm
2.11E-07	0.17744177	0.605	0.537	0.005185337	1	Mesoderm	Anapc16
2.32E-07	0.023744273	0.018	0.002	0.005702633	1	Mesoderm	6430628N08Rik
2.33E-07	0.166172246	0.491	0.41	0.005739372	1	Mesoderm	Pbk
2.44E-07	0.048132924	0.047	0.015	0.006017675	1	Mesoderm	Tmem145
2.48E-07	0.141443031	0.357	0.261	0.006109448	1	Mesoderm	Litaf
2.52E-07	0.011166354	0.409	0.309	0.006194238	1	Mesoderm	Phlda3
2.64E-07	0.132159217	0.324	0.25	0.0065107	1	Mesoderm	Rac3
2.78E-07	0.057033606	1	1	0.006847585	1	Mesoderm	Eef1g
3.12E-07	0.088131578	0.14	0.082	0.007669482	1	Mesoderm	Mylip
3.30E-07	0.143964574	0.428	0.365	0.008133569	1	Mesoderm	Bcl7a
3.32E-07	0.14423783	0.269	0.176	0.008173452	1	Mesoderm	Lrp3
3.38E-07	0.076860636	0.135	0.083	0.008327149	1	Mesoderm	Zc4h2
3.42E-07	0.119721711	0.402	0.337	0.008421979	1	Mesoderm	Kif3a
3.58E-07	0.097401114	0.174	0.109	0.008824975	1	Mesoderm	4932422M17Rik
3.84E-07	0.092800522	0.208	0.135	0.009461585	1	Mesoderm	Lsp1
3.86E-07	0.045919599	0.039	0.008	0.009496533	1	Mesoderm	Fn3k
3.97E-07	0.062420584	0.11	0.069	0.009767536	1	Mesoderm	Slc39a11
3.99E-07	0.088002502	0.161	0.106	0.009826563	1	Mesoderm	Lrrc28
4.08E-07	0.077118223	0.121	0.065	0.010041731	1	Mesoderm	Lhx1os
4.15E-07	0.025330841	0.023	0.005	0.010212633	1	Mesoderm	Adcy2
4.36E-07	0.071236237	0.117	0.07	0.010735776	1	Mesoderm	Pcsk5
4.76E-07	0.108892511	0.994	0.986	0.011728985	1	Mesoderm	Gspt1
4.77E-07	0.095181919	0.192	0.129	0.011751903	1	Mesoderm	Fam189b
4.79E-07	0.076100789	0.191	0.127	0.01180084	1	Mesoderm	Cnrip1
4.91E-07	0.061802538	1	1	0.012085355	1	Mesoderm	Rpl29
5.19E-07	0.116223469	0.258	0.184	0.012786227	1	Mesoderm	Ets2
5.24E-07	0.155600116	0.406	0.337	0.012904751	1	Mesoderm	5430416N02Rik
5.43E-07	0.087462495	1	0.997	0.013376174	1	Mesoderm	Nucks1
5.56E-07	0.133174368	0.496	0.441	0.013693329	1	Mesoderm	Pttg1
5.70E-07	0.079968991	0.994	0.988	0.014035616	1	Mesoderm	Ppp2ca
5.77E-07	0.048582032	0.105	0.064	0.014209438	1	Mesoderm	Fgd5
5.83E-07	0.101465767	0.899	0.872	0.014341444	1	Mesoderm	Blmh
5.87E-07	0.136435889	0.719	0.689	0.014454327	1	Mesoderm	Fh1
5.98E-07	0.041716949	0.053	0.021	0.014732667	1	Mesoderm	Sim1
6.56E-07	0.077652221	0.1	0.047	0.016143067	1	Mesoderm	Qsox1
6.71E-07	0.093593838	1	1	0.016521104	1	Mesoderm	Snrpd2
6.93E-07	0.155599652	0.572	0.51	0.017071667	1	Mesoderm	Foxp1
6.98E-07	0.065463678	1	1	0.017188304	1	Mesoderm	Oaz1
7.13E-07	0.115994414	0.958	0.906	0.017545717	1	Mesoderm	Akr1b3
7.26E-07	0.111309433	0.218	0.149	0.017873863	1	Mesoderm	Ctps2
7.64E-07	0.027579188	0.022	0.003	0.018802753	1	Mesoderm	Ahsg
7.90E-07	0.11343063	0.23	0.154	0.019436519	1	Mesoderm	Mycl
8.47E-07	0.035033133	0.039	0.014	0.020860743	1	Mesoderm	Spata33
8.68E-07	0.10111812	0.534	0.499	0.021378672	1	Mesoderm	Nadk
8.69E-07	0.101965424	0.993	0.985	0.021402175	1	Mesoderm	Luc7l3
8.70E-07	0.078997601	0.106	0.052	0.021409319	1	Mesoderm	Fah
8.81E-07	0.019952795	0.015	0.001	0.02168669	1	Mesoderm	Elfn2
8.88E-07	0.090145383	0.266	0.192	0.021868473	1	Mesoderm	Frmd6
9.13E-07	0.122337858	0.322	0.243	0.022479782	1	Mesoderm	Slc39a6
9.14E-07	0.060502612	1	1	0.022491118	1	Mesoderm	Rplp2
9.14E-07	0.105237475	0.444	0.37	0.022499141	1	Mesoderm	Mycn
9.25E-07	0.096627903	0.223	0.167	0.022777393	1	Mesoderm	Gins3
9.45E-07	0.164045885	0.435	0.346	0.023267923	1	Mesoderm	Ptk2
9.77E-07	0.113059643	0.428	0.367	0.024059431	1	Mesoderm	Irf2bp1
9.81E-07	0.164969526	0.672	0.611	0.024154966	1	Mesoderm	Amd2
9.84E-07	0.117051459	0.987	0.97	0.024229698	1	Mesoderm	Ndufb11
1.05E-06	0.086270503	1	0.998	0.025837517	1	Mesoderm	Eif5b
1.11E-06	0.044655257	0.968	0.852	0.027261729	1	Mesoderm	Sox4
1.13E-06	0.106492851	0.229	0.168	0.02785845	1	Mesoderm	Dlg4
1.14E-06	0.050810039	0.053	0.018	0.027963199	1	Mesoderm	Enox1
1.14E-06	0.097524491	0.248	0.188	0.028042117	1	Mesoderm	Zfp821
1.14E-06	0.072161288	0.104	0.053	0.028095519	1	Mesoderm	Dixdc1
1.16E-06	0.087476846	0.175	0.114	0.028648985	1	Mesoderm	Etv1
1.18E-06	0.058547401	0.07	0.028	0.029169894	1	Mesoderm	B230323A14Rik
1.23E-06	0.071757852	0.081	0.033	0.030300174	1	Mesoderm	Mcub
1.23E-06	0.049623645	0.087	0.052	0.030332342	1	Mesoderm	Wdr47
1.27E-06	0.027436483	0.024	0.006	0.031360701	1	Mesoderm	Col24a1
1.29E-06	0.149282388	0.693	0.629	0.031833837	1	Mesoderm	Smad4
1.32E-06	0.049437641	0.089	0.054	0.032456131	1	Mesoderm	Traf3ip2
1.49E-06	0.137419901	0.254	0.173	0.036733591	1	Mesoderm	Atg4d
1.53E-06	0.115500807	0.331	0.269	0.037604473	1	Mesoderm	Map2k5
1.55E-06	0.046001543	0.053	0.022	0.038051928	1	Mesoderm	Nkain3
1.72E-06	0.029912938	0.029	0.009	0.042266853	1	Mesoderm	Kcnb2
1.88E-06	0.081857914	0.99	0.982	0.046303679	1	Mesoderm	Abcf1
1.93E-06	0.078768812	1	0.999	0.047470482	1	Mesoderm	Top1
1.97E-06	0.064485261	0.508	0.45	0.048537699	1	Mesoderm	Paip2b
2.05E-06	0.121939401	0.95	0.919	0.050566466	1	Mesoderm	Rtf1
2.13E-06	0.090342159	0.992	0.982	0.052441518	1	Mesoderm	Lsm6
2.21E-06	0.096957999	0.185	0.119	0.054510041	1	Mesoderm	Hoxb7
2.24E-06	0.120627536	0.761	0.731	0.055167012	1	Mesoderm	2310033P09Rik
2.24E-06	0.107270027	0.345	0.281	0.05524676	1	Mesoderm	Rai14
2.25E-06	0.108685877	0.763	0.738	0.055297512	1	Mesoderm	Pam16
2.30E-06	0.01733255	0.014	0.002	0.056611347	1	Mesoderm	Tex11
2.33E-06	0.077769626	0.34	0.27	0.057329446	1	Mesoderm	Zfp703
2.35E-06	0.134748614	0.549	0.5	0.057774508	1	Mesoderm	Rhno1
2.37E-06	0.137454383	0.701	0.652	0.058457673	1	Mesoderm	Scp2
2.38E-06	0.11506592	0.362	0.289	0.05851637	1	Mesoderm	Oaf
2.41E-06	0.03842513	0.035	0.008	0.059269874	1	Mesoderm	Btla
2.44E-06	0.113179079	0.242	0.168	0.05998277	1	Mesoderm	Zbed3
2.46E-06	0.06386593	0.144	0.103	0.060631291	1	Mesoderm	Zfhx4
2.48E-06	0.128053029	0.525	0.469	0.061143933	1	Mesoderm	Ss18
2.49E-06	0.086954386	0.53	0.456	0.061325677	1	Mesoderm	Greb1
2.58E-06	0.113035582	0.74	0.709	0.063533179	1	Mesoderm	Mtf2
2.58E-06	0.143462806	0.643	0.594	0.063592429	1	Mesoderm	Ppp4c
2.61E-06	0.03475711	0.042	0.017	0.064288693	1	Mesoderm	Vash1
2.67E-06	0.105865099	0.329	0.277	0.065633985	1	Mesoderm	Micu2
2.69E-06	0.061740613	0.116	0.074	0.066225878	1	Mesoderm	Ophn1
2.77E-06	0.096925351	0.755	0.737	0.068166677	1	Mesoderm	Ndufv1
2.91E-06	0.027368177	0.128	0.096	0.071699317	1	Mesoderm	Sparcl1
3.12E-06	0.071325938	0.099	0.051	0.076706345	1	Mesoderm	Urah
3.36E-06	0.036082922	0.039	0.015	0.082784676	1	Mesoderm	Cabp1
3.40E-06	0.050196021	1	0.999	0.083645797	1	Mesoderm	Dek
3.42E-06	0.093041793	0.182	0.117	0.084263802	1	Mesoderm	Prex1
3.47E-06	0.082666474	0.175	0.112	0.085428448	1	Mesoderm	Apba2
3.79E-06	0.112614886	0.28	0.209	0.093225876	1	Mesoderm	Homer3
3.83E-06	0.06482852	0.111	0.065	0.094222132	1	Mesoderm	Tshz3
3.87E-06	0.017953304	0.016	0.005	0.095162572	1	Mesoderm	Stra8
4.06E-06	0.080849079	1	1	0.099924733	1	Mesoderm	Rps28
4.29E-06	0.052555745	0.068	0.031	0.105580413	1	Mesoderm	Doc2g
4.38E-06	0.068658359	0.241	0.188	0.107748092	1	Mesoderm	Rell1
4.42E-06	0.061481924	0.186	0.126	0.108845555	1	Mesoderm	Alcam
4.44E-06	0.043608879	1	1	0.109361224	1	Mesoderm	Rpl17
4.72E-06	0.109616113	0.181	0.112	0.116096279	1	Mesoderm	Sp4
4.72E-06	0.110109967	0.279	0.215	0.116124298	1	Mesoderm	B2m
4.97E-06	0.100638509	0.24	0.178	0.122332382	1	Mesoderm	Kbtbd8
5.16E-06	0.058369914	0.139	0.104	0.127008774	1	Mesoderm	Vrk2
5.20E-06	0.11910756	0.983	0.97	0.127925062	1	Mesoderm	Adh5
5.22E-06	0.080005827	0.19	0.139	0.128495059	1	Mesoderm	A930024E05Rik
5.30E-06	0.027628623	0.046	0.026	0.130423476	1	Mesoderm	Pgr
5.37E-06	0.12087804	0.289	0.213	0.132201112	1	Mesoderm	Lancl1
5.41E-06	0.054060078	0.125	0.089	0.133089591	1	Mesoderm	Fig4
5.45E-06	0.032829878	0.083	0.056	0.134139719	1	Mesoderm	Emp3
5.79E-06	0.284725366	0.296	0.235	0.14251129	1	Mesoderm	Endov
5.87E-06	0.070341423	0.157	0.11	0.144562365	1	Mesoderm	Anxa11
5.96E-06	0.146753072	0.568	0.492	0.146621249	1	Mesoderm	Asns
6.34E-06	0.094762369	0.205	0.142	0.156055784	1	Mesoderm	Scd1
6.54E-06	0.076439618	0.989	0.981	0.160902665	1	Mesoderm	Bzw2
6.72E-06	0.168146247	0.719	0.659	0.165427144	1	Mesoderm	Snrnp48
6.75E-06	0.033276903	0.045	0.023	0.166272141	1	Mesoderm	AC163032.1
6.85E-06	0.10768094	0.933	0.902	0.168682724	1	Mesoderm	Snrpb2
7.28E-06	0.018721127	0.014	0.001	0.179230431	1	Mesoderm	Scrg1
7.28E-06	0.018127276	0.013	0.001	0.179230431	1	Mesoderm	Pglyrp3
7.29E-06	0.152451892	0.615	0.524	0.179527065	1	Mesoderm	Gjc1
7.57E-06	0.096876043	0.329	0.271	0.186296778	1	Mesoderm	Fign
7.97E-06	0.436214824	0.536	0.483	0.19620555	1	Mesoderm	Dqx1
8.03E-06	0.104587382	0.867	0.84	0.197684394	1	Mesoderm	Drap1
8.05E-06	0.027674059	0.02	0.001	0.198203084	1	Mesoderm	Piwil4
8.05E-06	0.020864023	0.019	0.004	0.198203084	1	Mesoderm	Sema3g
8.13E-06	0.088741082	0.28	0.224	0.200238303	1	Mesoderm	Cdc42ep4
8.15E-06	0.090748646	0.286	0.223	0.200733891	1	Mesoderm	Dock1
8.57E-06	0.035407292	0.041	0.018	0.210986304	1	Mesoderm	Fbln7
8.58E-06	0.103276684	0.407	0.354	0.211166334	1	Mesoderm	Bora
8.74E-06	0.135754326	0.802	0.777	0.215143513	1	Mesoderm	Uhrf1
8.77E-06	0.036741415	0.061	0.035	0.215863815	1	Mesoderm	Rps6kl1
8.82E-06	0.095288497	0.997	0.994	0.217146621	1	Mesoderm	Nt5dc2
9.08E-06	0.099295864	0.796	0.785	0.223463985	1	Mesoderm	Twistnb
9.35E-06	0.044111683	0.046	0.015	0.230123227	1	Mesoderm	Gm16183
9.41E-06	0.055720514	0.109	0.072	0.231706521	1	Mesoderm	Atxn7l2
9.43E-06	0.080886296	0.146	0.094	0.232128255	1	Mesoderm	Gabbr1
9.57E-06	0.054274362	0.064	0.026	0.235597402	1	Mesoderm	Hoxc5
9.58E-06	0.068282684	0.999	0.995	0.235870348	1	Mesoderm	Ppa1
1.02E-05	0.126624749	0.686	0.644	0.249913628	1	Mesoderm	Taf7
1.06E-05	0.061311914	0.099	0.061	0.26098782	1	Mesoderm	Chga
1.10E-05	0.101302683	0.211	0.157	0.271624293	1	Mesoderm	Gamt
1.11E-05	0.013031923	0.012	0.003	0.274226609	1	Mesoderm	Gm34921
1.13E-05	0.033987466	0.044	0.022	0.277117095	1	Mesoderm	Abcd2
1.19E-05	0.075429535	0.106	0.058	0.292863783	1	Mesoderm	Adcy3
1.21E-05	0.036220174	0.037	0.012	0.297218094	1	Mesoderm	Nckap1l
1.21E-05	0.02466928	0.017	0.003	0.298323315	1	Mesoderm	4933400C23Rik
1.21E-05	0.022523223	0.024	0.008	0.29887313	1	Mesoderm	Gng4
1.22E-05	0.068535567	0.996	0.991	0.299940042	1	Mesoderm	Ndufc2
1.23E-05	0.153071027	0.792	0.711	0.301579447	1	Mesoderm	Limd2
1.23E-05	0.128275956	0.616	0.569	0.303088408	1	Mesoderm	Uhrf2
1.23E-05	0.126944478	0.62	0.565	0.303187754	1	Mesoderm	Vps72
1.24E-05	0.012703793	0.011	0.002	0.304399215	1	Mesoderm	Ccl5
1.29E-05	0.086167609	0.195	0.146	0.316897224	1	Mesoderm	Pde5a
1.29E-05	0.103972515	0.711	0.685	0.317629803	1	Mesoderm	Ndufa1
1.30E-05	0.069099563	0.184	0.134	0.319470698	1	Mesoderm	Rhpn2
1.36E-05	0.140830365	0.547	0.468	0.334553609	1	Mesoderm	Ccdc88a
1.37E-05	0.109684482	0.522	0.479	0.336676977	1	Mesoderm	Acat2
1.38E-05	0.102473562	0.678	0.657	0.339707855	1	Mesoderm	Nsmce2
1.42E-05	0.113366578	0.523	0.471	0.348473455	1	Mesoderm	Foxn3
1.42E-05	0.044542825	0.063	0.034	0.34884587	1	Mesoderm	Parp8
1.44E-05	0.079816834	0.999	0.999	0.35569768	1	Mesoderm	Atp5e
1.46E-05	0.081603655	0.41	0.355	0.358440278	1	Mesoderm	Pura
1.48E-05	0.105379143	0.999	0.993	0.365248257	1	Mesoderm	Nop58
1.51E-05	0.076770162	0.185	0.137	0.371557444	1	Mesoderm	Ddx25
1.52E-05	0.097946717	0.425	0.381	0.37302686	1	Mesoderm	Tnrc6b
1.55E-05	0.044538164	0.062	0.028	0.382190768	1	Mesoderm	Tmem114
1.55E-05	0.096391568	0.999	0.994	0.382472329	1	Mesoderm	Glrx3
1.56E-05	0.067317788	0.211	0.17	0.383569564	1	Mesoderm	Dlg3
1.60E-05	0.027686131	0.025	0.006	0.394206859	1	Mesoderm	Deup1
1.62E-05	0.083629856	0.22	0.163	0.398221487	1	Mesoderm	Wdr11
1.63E-05	0.095685468	0.828	0.796	0.401827599	1	Mesoderm	Cdk2ap1
1.65E-05	0.111978533	0.419	0.36	0.406516871	1	Mesoderm	Fbxl14
1.69E-05	0.033296048	0.038	0.014	0.417037155	1	Mesoderm	Chrnb4
1.70E-05	0.112075963	0.559	0.519	0.41934123	1	Mesoderm	Cldnd1
1.72E-05	0.05958004	0.999	0.996	0.422273048	1	Mesoderm	Pfdn5
1.73E-05	0.05548084	0.158	0.116	0.424885889	1	Mesoderm	Pnma2
1.76E-05	0.135303348	0.56	0.501	0.433201453	1	Mesoderm	Coprs
1.78E-05	0.027535336	0.039	0.021	0.437268484	1	Mesoderm	Gm527
1.78E-05	0.029907625	0.034	0.012	0.439136704	1	Mesoderm	Gm9918
1.86E-05	0.111853077	0.63	0.569	0.458154283	1	Mesoderm	Scoc
1.89E-05	0.014386241	0.011	0.001	0.46412649	1	Mesoderm	Hs3st4
1.90E-05	0.036742058	0.043	0.019	0.466971907	1	Mesoderm	Stard13
1.94E-05	0.066846335	0.999	0.996	0.477705356	1	Mesoderm	Zc3h15
1.94E-05	0.097841995	0.336	0.276	0.478367743	1	Mesoderm	9430038I01Rik
2.00E-05	0.091124864	1	1	0.49241948	1	Mesoderm	Cox6c
2.01E-05	0.078784142	1	0.998	0.494662598	1	Mesoderm	Ssb
2.04E-05	0.044198194	1	1	0.503124294	1	Mesoderm	Ubb
2.05E-05	0.07858947	0.037	0.016	0.503987773	1	Mesoderm	Ripply2
2.10E-05	0.014214262	0.012	0.002	0.51740573	1	Mesoderm	Dock2
2.11E-05	0.046507848	0.081	0.052	0.518788742	1	Mesoderm	Lrrc20
2.13E-05	0.016410421	0.019	0.008	0.52525908	1	Mesoderm	Kcnq3
2.18E-05	0.121241046	0.779	0.748	0.537399413	1	Mesoderm	Cetn2
2.21E-05	0.024553611	0.019	0.002	0.543374862	1	Mesoderm	Npbwr1
2.24E-05	0.084545528	0.244	0.189	0.552335385	1	Mesoderm	Naa60
2.31E-05	0.122217998	0.71	0.681	0.569325082	1	Mesoderm	Tgs1
2.34E-05	0.125943888	0.637	0.587	0.576596608	1	Mesoderm	E2f5
2.35E-05	0.032713848	0.037	0.014	0.57933663	1	Mesoderm	Gm10561
2.41E-05	0.032665661	0.052	0.029	0.593868815	1	Mesoderm	Efemp1
2.71E-05	0.007441088	0.997	0.989	0.668272034	1	Mesoderm	Dbi
2.78E-05	0.092000766	0.469	0.432	0.685411492	1	Mesoderm	Pds5b
2.80E-05	0.05485537	0.972	0.952	0.688918126	1	Mesoderm	Lsm7
2.86E-05	0.083384583	0.213	0.159	0.70470761	1	Mesoderm	Slc37a3
2.87E-05	0.114924888	0.356	0.286	0.707169838	1	Mesoderm	Fbxo21
2.94E-05	0.059259688	0.95	0.928	0.723826416	1	Mesoderm	Snw1
3.00E-05	0.04253434	0.053	0.023	0.738328672	1	Mesoderm	Ism1
3.01E-05	0.033187226	0.03	0.008	0.739901109	1	Mesoderm	Pld5
3.01E-05	0.077154529	0.556	0.529	0.741024511	1	Mesoderm	Diablo
3.01E-05	0.134200458	0.501	0.441	0.742034621	1	Mesoderm	Hipk2
3.12E-05	0.028625014	0.035	0.015	0.766932842	1	Mesoderm	Cnr1
3.20E-05	0.019776717	0.021	0.007	0.788944401	1	Mesoderm	Fam163b
3.28E-05	0.073208615	0.56	0.537	0.807270187	1	Mesoderm	Vrk1
3.31E-05	0.01999384	0.014	0.003	0.815870108	1	Mesoderm	Ryr3
3.37E-05	0.019904454	0.016	0.002	0.828401209	1	Mesoderm	Ngf
3.44E-05	0.065136845	0.994	0.983	0.846003702	1	Mesoderm	2010107E04Rik
3.51E-05	0.083528548	0.993	0.983	0.863007287	1	Mesoderm	Alyref
3.53E-05	0.107108471	0.521	0.464	0.869258743	1	Mesoderm	Dhrs4
3.54E-05	0.093812214	0.876	0.848	0.871507929	1	Mesoderm	Nsfl1c
3.57E-05	0.024991676	0.019	0.002	0.87851481	1	Mesoderm	Krt86
3.72E-05	0.056960646	0.21	0.17	0.914965991	1	Mesoderm	Slc25a24
3.72E-05	0.054557323	1	0.998	0.915860906	1	Mesoderm	Hnrnpm
3.84E-05	0.124215063	0.606	0.561	0.9464506	1	Mesoderm	2210016L21Rik
3.86E-05	0.023096841	0.038	0.022	0.94998627	1	Mesoderm	D430019H16Rik
3.89E-05	0.094950079	0.987	0.98	0.958658427	1	Mesoderm	Eny2
3.93E-05	0.129848043	0.492	0.439	0.966913107	1	Mesoderm	Nsmce3
4.11E-05	0.090915273	0.81	0.793	1	1	Mesoderm	Pnisr
4.12E-05	0.090159484	0.375	0.325	1	1	Mesoderm	Rasl11a
4.13E-05	0.086944244	0.998	0.992	1	1	Mesoderm	Psma5
4.20E-05	0.135575073	0.497	0.438	1	1	Mesoderm	Peli1
4.22E-05	0.112297261	0.301	0.236	1	1	Mesoderm	Ror2
4.31E-05	0.054518426	0.131	0.095	1	1	Mesoderm	Neto2
4.50E-05	0.080166226	0.305	0.262	1	1	Mesoderm	1110012L19Rik
4.63E-05	0.101098734	0.767	0.728	1	1	Mesoderm	Mtx2
4.64E-05	0.059458158	0.186	0.142	1	1	Mesoderm	Cnih2
4.72E-05	0.097700857	0.802	0.79	1	1	Mesoderm	Mettl1
4.74E-05	0.115966546	0.564	0.507	1	1	Mesoderm	Ube2d1
4.81E-05	0.071725902	0.88	0.839	1	1	Mesoderm	Laptm4a
4.87E-05	0.091217852	0.401	0.356	1	1	Mesoderm	Fbxw7
4.90E-05	0.038826651	0.059	0.031	1	1	Mesoderm	Gm26601
4.95E-05	0.010396612	0.012	0.005	1	1	Mesoderm	Lrp1b
5.59E-05	0.048307218	0.07	0.037	1	1	Mesoderm	Pygo1
5.66E-05	0.039580959	0.043	0.016	1	1	Mesoderm	Gnal
5.90E-05	0.020649852	0.027	0.013	1	1	Mesoderm	Anks6
6.01E-05	0.117042605	0.719	0.677	1	1	Mesoderm	Rpp25l
6.02E-05	0.093753161	0.961	0.932	1	1	Mesoderm	Suclg1
6.08E-05	0.155614464	0.539	0.475	1	1	Mesoderm	Cnot2
6.16E-05	0.051395305	1	1	1	1	Mesoderm	Dynll1
6.25E-05	0.114021332	0.556	0.507	1	1	Mesoderm	Fam98b
6.32E-05	0.054448764	1	0.999	1	1	Mesoderm	Ddx5
6.36E-05	0.070620075	0.539	0.495	1	1	Mesoderm	Ift74
6.40E-05	0.100838541	0.587	0.541	1	1	Mesoderm	Tcf12
6.42E-05	0.06087575	0.992	0.983	1	1	Mesoderm	Snrnp70
6.49E-05	0.038403571	0.061	0.036	1	1	Mesoderm	Sun2
6.58E-05	0.05181871	0.058	0.024	1	1	Mesoderm	Fgfbp1
6.79E-05	0.04871617	0.065	0.031	1	1	Mesoderm	Gm26793
6.82E-05	0.090100906	0.829	0.805	1	1	Mesoderm	Ube2b
6.85E-05	0.084828798	0.263	0.211	1	1	Mesoderm	Poc1b
6.90E-05	0.051824423	0.072	0.034	1	1	Mesoderm	Dopey2
6.96E-05	0.086492599	0.562	0.532	1	1	Mesoderm	Ppa2
7.10E-05	0.044348965	0.08	0.05	1	1	Mesoderm	Maml2
7.16E-05	0.089702214	0.205	0.146	1	1	Mesoderm	Enho
7.24E-05	0.027583422	0.044	0.022	1	1	Mesoderm	Fxyd3
7.43E-05	0.054661015	0.986	0.969	1	1	Mesoderm	Mdh1
7.68E-05	0.079009715	0.357	0.285	1	1	Mesoderm	Etv5
7.74E-05	0.100541213	0.755	0.722	1	1	Mesoderm	Hdac2
7.81E-05	0.127840215	0.57	0.523	1	1	Mesoderm	Fmc1
7.83E-05	0.041752968	0.076	0.048	1	1	Mesoderm	Zscan2
7.95E-05	0.089507233	0.948	0.926	1	1	Mesoderm	Csde1
7.96E-05	0.066051744	0.121	0.08	1	1	Mesoderm	2510009E07Rik
7.96E-05	0.047488123	0.789	0.762	1	1	Mesoderm	Tmem160
7.97E-05	0.071424597	0.273	0.23	1	1	Mesoderm	Pdhx
7.97E-05	0.114552494	0.387	0.321	1	1	Mesoderm	Ndc1
8.20E-05	0.100237554	0.229	0.172	1	1	Mesoderm	Rufy2
8.21E-05	0.019149085	0.014	0.002	1	1	Mesoderm	Adam2
8.31E-05	0.086424984	0.362	0.299	1	1	Mesoderm	Lactb
8.38E-05	0.053761863	0.526	0.481	1	1	Mesoderm	Msn
8.44E-05	0.102188426	0.419	0.357	1	1	Mesoderm	Apool
8.62E-05	0.102813279	0.88	0.837	1	1	Mesoderm	Mettl9
8.95E-05	0.019011636	0.015	0.002	1	1	Mesoderm	Kcnh5
8.97E-05	0.026968802	0.028	0.01	1	1	Mesoderm	Clstn2
8.99E-05	0.111560932	0.639	0.617	1	1	Mesoderm	Rpp30
9.07E-05	0.059712225	0.345	0.304	1	1	Mesoderm	Cand2
9.16E-05	0.060648194	0.999	0.999	1	1	Mesoderm	Cox7b
9.51E-05	0.078167149	0.968	0.932	1	1	Mesoderm	Rrm2
9.54E-05	0.11466897	0.455	0.4	1	1	Mesoderm	Lrrfip2
9.93E-05	0.059476317	0.398	0.363	1	1	Mesoderm	Pex19
9.93E-05	0.043255739	1	1	1	1	Mesoderm	Hint1
0.000101342	0.056643056	1	1	1	1	Mesoderm	Rpl22l1
0.000102242	0.034229357	0.211	0.185	1	1	Mesoderm	Fam213b
0.000107942	0.130686275	0.568	0.503	1	1	Mesoderm	Rbfox2
0.000108455	0.069633824	0.472	0.434	1	1	Mesoderm	Rnf219
0.000112664	0.083900928	0.168	0.115	1	1	Mesoderm	Capg
0.000113936	0.102588318	0.392	0.336	1	1	Mesoderm	Cux1
0.000114763	0.020812233	0.071	0.051	1	1	Mesoderm	Ngfr
0.000118171	0.006650468	1	1	1	1	Mesoderm	mt-Nd1
0.000119049	0.079039484	0.997	0.998	1	1	Mesoderm	Ndufa7
0.000120043	0.068824304	0.889	0.873	1	1	Mesoderm	Nudt5
0.000120096	0.046274848	1	1	1	1	Mesoderm	Rpl37
0.000122756	0.112724852	0.464	0.402	1	1	Mesoderm	Sdc1
0.000122915	0.118451632	0.775	0.739	1	1	Mesoderm	Ctbp1
0.000123938	0.03529938	1	1	1	1	Mesoderm	Rpl18
0.000125627	0.075171216	0.948	0.916	1	1	Mesoderm	Srsf1
0.000130651	0.090027432	0.81	0.785	1	1	Mesoderm	Rfc2
0.000133092	0.042197945	0.047	0.018	1	1	Mesoderm	Trim36
0.00013509	0.078816316	0.203	0.15	1	1	Mesoderm	Tnfrsf1a
0.000136634	0.017889639	0.014	0.002	1	1	Mesoderm	Ucp1
0.000137659	0.104516266	0.756	0.725	1	1	Mesoderm	Zfp326
0.000137893	0.108199758	0.739	0.722	1	1	Mesoderm	Rbm22
0.000138553	0.097727137	0.547	0.491	1	1	Mesoderm	Aspscr1
0.000141116	0.130855217	0.521	0.465	1	1	Mesoderm	Igf1r
0.000143405	0.040422018	0.1	0.077	1	1	Mesoderm	Ccnj
0.000143918	0.065486709	0.159	0.118	1	1	Mesoderm	Tasp1
0.000144255	0.091614978	0.892	0.871	1	1	Mesoderm	Zfp91
0.000149361	0.080452182	0.988	0.979	1	1	Mesoderm	Knop1
0.000154949	0.071852977	0.442	0.402	1	1	Mesoderm	Saal1
0.000155622	0.051661187	0.131	0.097	1	1	Mesoderm	2810454H06Rik
0.000157171	0.075991244	0.322	0.286	1	1	Mesoderm	Ist1
0.000159838	0.021226075	0.024	0.01	1	1	Mesoderm	AI504432
0.000160616	0.029358214	0.058	0.036	1	1	Mesoderm	Nfatc1
0.000163051	0.061655792	0.261	0.224	1	1	Mesoderm	Stk3
0.000163451	0.082259317	0.849	0.784	1	1	Mesoderm	Cdca7
0.000164377	0.045114936	0.051	0.02	1	1	Mesoderm	Tmem173
0.000165053	0.108112087	0.369	0.292	1	1	Mesoderm	Sall3
0.000167485	0.031896235	0.035	0.016	1	1	Mesoderm	Sdcbp2
0.00017275	0.05067063	0.156	0.127	1	1	Mesoderm	Cog1
0.000177025	0.036205814	0.081	0.056	1	1	Mesoderm	Rasa3
0.00017994	0.07184891	1	0.997	1	1	Mesoderm	Nasp
0.000181501	0.099632256	0.456	0.424	1	1	Mesoderm	Ap3s1
0.000184866	0.079233786	0.363	0.328	1	1	Mesoderm	2310009B15Rik
0.000186956	0.032760041	0.055	0.032	1	1	Mesoderm	Nyap1
0.000188845	0.039042997	0.292	0.277	1	1	Mesoderm	Cep63
0.000191818	0.034517543	0.067	0.044	1	1	Mesoderm	Gucy1a2
0.000192911	0.1221397	0.422	0.376	1	1	Mesoderm	Rbm4b
0.000193017	0.088265414	0.157	0.102	1	1	Mesoderm	Gdf11
0.000193695	0.02017625	0.021	0.007	1	1	Mesoderm	Chrna3
0.000198281	0.01271752	0.012	0.003	1	1	Mesoderm	Sfrp4
0.000199862	0.084613457	0.264	0.22	1	1	Mesoderm	Ikzf5
0.000204074	0.114179503	0.604	0.566	1	1	Mesoderm	Cwf19l2
0.000204411	0.055878003	0.981	0.963	1	1	Mesoderm	Ptbp1
0.000207591	0.022977707	0.05	0.034	1	1	Mesoderm	Gm11491
0.00020903	0.041531296	0.417	0.396	1	1	Mesoderm	Wdr6
0.000209384	0.014577594	0.021	0.012	1	1	Mesoderm	Gm48796
0.000209726	0.077337191	0.493	0.473	1	1	Mesoderm	Iah1
0.000212374	0.087747666	0.638	0.602	1	1	Mesoderm	Yaf2
0.000213633	0.08171718	0.245	0.197	1	1	Mesoderm	Msra
0.000216342	0.069792043	0.735	0.682	1	1	Mesoderm	Psat1
0.000217417	0.079603867	0.993	0.986	1	1	Mesoderm	Son
0.000218395	0.023181792	0.039	0.022	1	1	Mesoderm	Zfp827
0.000220546	0.069058205	0.317	0.274	1	1	Mesoderm	Scrn2
0.000220624	0.10234373	0.827	0.804	1	1	Mesoderm	Wdr83os
0.000226591	0.016154384	0.013	0.002	1	1	Mesoderm	A930024N18Rik
0.000229453	0.079497475	1	0.999	1	1	Mesoderm	Rbm39
0.0002298	0.094367356	0.231	0.174	1	1	Mesoderm	Cep97
0.000235601	0.131742804	0.473	0.41	1	1	Mesoderm	Csk
0.000239718	0.054171406	0.014	0.003	1	1	Mesoderm	Gm12248
0.000240819	0.014340692	0.013	0.003	1	1	Mesoderm	Gm7967
0.000240877	0.100545561	0.408	0.354	1	1	Mesoderm	Ormdl3
0.000242496	0.051977579	0.133	0.1	1	1	Mesoderm	Dnajc12
0.000245663	0.123382046	0.81	0.775	1	1	Mesoderm	Higd2a
0.000245834	0.120077774	0.437	0.371	1	1	Mesoderm	Ing4
0.000247523	0.051836671	0.119	0.085	1	1	Mesoderm	Uckl1
0.000260507	0.030644539	0.131	0.111	1	1	Mesoderm	Pml
0.000272702	0.094322815	0.698	0.683	1	1	Mesoderm	Cdk12
0.000273404	0.067364665	0.877	0.866	1	1	Mesoderm	Wdr61
0.00027376	0.047789231	0.194	0.161	1	1	Mesoderm	Dexi
0.00027612	0.056040721	0.104	0.067	1	1	Mesoderm	Zbtb38
0.000281778	0.009360927	0.965	0.946	1	1	Mesoderm	Parp1
0.000281815	0.092253225	0.743	0.722	1	1	Mesoderm	Bcl7c
0.00028292	0.107920895	0.619	0.574	1	1	Mesoderm	BC005561
0.000284632	0.029474551	0.041	0.02	1	1	Mesoderm	Sez6l2
0.000287827	0.080230223	0.855	0.851	1	1	Mesoderm	Ncor1
0.000301641	0.081131376	0.993	0.98	1	1	Mesoderm	Mcm7
0.000302036	0.081557814	0.366	0.321	1	1	Mesoderm	Kdelc1
0.000303675	0.009517464	0.008	0.001	1	1	Mesoderm	Cdh17
0.000308789	0.019010327	0.025	0.011	1	1	Mesoderm	Gad1
0.000311011	0.070989798	0.333	0.292	1	1	Mesoderm	Tspan5
0.000311505	0.06651251	0.135	0.091	1	1	Mesoderm	Fam102b
0.000312174	0.068532721	0.419	0.382	1	1	Mesoderm	Nit2
0.000318698	0.095038436	0.393	0.339	1	1	Mesoderm	Ascc1
0.000320591	0.074497697	0.204	0.159	1	1	Mesoderm	Ttc23
0.000321798	0.029736268	1	0.994	1	1	Mesoderm	Lyar
0.000329061	0.036509357	0.096	0.069	1	1	Mesoderm	A030001D20Rik
0.000333489	0.058895837	0.98	0.963	1	1	Mesoderm	Taldo1
0.00033402	0.041200223	0.043	0.014	1	1	Mesoderm	Wnt8b
0.000342269	0.086746225	0.285	0.234	1	1	Mesoderm	Trim26
0.000346422	0.062090235	0.228	0.187	1	1	Mesoderm	Kank1
0.00035054	0.067841337	0.351	0.303	1	1	Mesoderm	Tcfl5
0.000351013	0.06772436	0.177	0.129	1	1	Mesoderm	Chst2
0.000353131	0.015066208	1	1	1	1	Mesoderm	Hspa8
0.00035538	0.072685992	0.329	0.293	1	1	Mesoderm	Spg20
0.000359002	0.022438993	0.017	0.002	1	1	Mesoderm	Slc10a4
0.000360144	0.023446309	0.023	0.007	1	1	Mesoderm	A930001A20Rik
0.000362262	0.05906059	0.202	0.163	1	1	Mesoderm	Wasf3
0.000368248	0.043471379	0.067	0.037	1	1	Mesoderm	Podxl2
0.000368454	0.02764278	0.039	0.021	1	1	Mesoderm	Zfp658
0.000369842	0.103214735	0.94	0.913	1	1	Mesoderm	Bub3
0.000370908	0.046135719	0.771	0.767	1	1	Mesoderm	Cyb5r3
0.000373264	0.073272411	0.814	0.808	1	1	Mesoderm	Srrt
0.000375122	0.062068016	0.941	0.915	1	1	Mesoderm	Utp3
0.000375338	0.015012647	0.012	0.002	1	1	Mesoderm	Nkpd1
0.000381376	0.016497543	0.017	0.006	1	1	Mesoderm	Prox2
0.000384617	0.016011601	0.015	0.004	1	1	Mesoderm	Ddx43
0.000387338	0.019197372	0.027	0.013	1	1	Mesoderm	Slc2a4
0.000392107	0.018508422	0.016	0.005	1	1	Mesoderm	Mybpc1
0.000395641	0.076891406	0.765	0.736	1	1	Mesoderm	Prmt5
0.000402267	0.075911429	0.383	0.34	1	1	Mesoderm	Tug1
0.000416337	0.093009061	0.624	0.583	1	1	Mesoderm	Tia1
0.000417329	0.091763364	0.837	0.808	1	1	Mesoderm	Rsrp1
0.000429676	0.038360773	0.164	0.139	1	1	Mesoderm	Camkk2
0.000430892	0.063597905	0.118	0.08	1	1	Mesoderm	Zbtb18
0.000431179	0.085537917	0.55	0.525	1	1	Mesoderm	Mbtd1
0.000436407	0.094504417	0.709	0.666	1	1	Mesoderm	Epb41l4aos
0.000442242	0.074581756	0.913	0.881	1	1	Mesoderm	Map1lc3b
0.000447051	0.087486978	0.174	0.118	1	1	Mesoderm	Fam110a
0.000450522	0.072621131	0.996	0.992	1	1	Mesoderm	Lsm3
0.000451122	0.010309788	0.008	0.002	1	1	Mesoderm	Cyp11a1
0.00045596	0.09367158	0.937	0.912	1	1	Mesoderm	Sarnp
0.000459173	0.108996987	0.51	0.468	1	1	Mesoderm	Ppwd1
0.000471709	0.114258864	0.665	0.633	1	1	Mesoderm	Ptrh2
0.000472029	0.065940837	0.216	0.176	1	1	Mesoderm	Tdrd3
0.000474817	0.082793818	0.729	0.706	1	1	Mesoderm	Snrnp25
0.000486724	0.073360101	0.171	0.122	1	1	Mesoderm	Efna1
0.00049146	0.063315779	0.208	0.167	1	1	Mesoderm	Kctd15
0.000495019	0.012044628	0.026	0.017	1	1	Mesoderm	Ppm1e
0.000500248	0.126138234	0.559	0.507	1	1	Mesoderm	Dtl
0.000504028	0.076809111	0.336	0.294	1	1	Mesoderm	Hilpda
0.000508861	0.102690821	0.854	0.822	1	1	Mesoderm	Cnot3
0.000519863	0.095052505	0.501	0.449	1	1	Mesoderm	Tmem132a
0.000535349	0.036857436	1	1	1	1	Mesoderm	Rps12
0.000537261	0.037804262	0.062	0.037	1	1	Mesoderm	Ankrd45
0.000541445	0.074579807	0.197	0.151	1	1	Mesoderm	E030030I06Rik
0.000542785	0.113255349	0.371	0.321	1	1	Mesoderm	Gsdme
0.00054728	0.024359121	0.056	0.038	1	1	Mesoderm	Rnaset2a
0.000552866	0.099510928	0.762	0.744	1	1	Mesoderm	Echs1
0.000556302	0.067326973	0.999	0.998	1	1	Mesoderm	Eif3f
0.000563523	0.038212656	0.179	0.153	1	1	Mesoderm	Stxbp3
0.000577884	0.083208343	0.203	0.151	1	1	Mesoderm	Grcc10
0.000582246	0.076859403	0.85	0.842	1	1	Mesoderm	Luc7l
0.000584437	0.120506795	0.583	0.539	1	1	Mesoderm	Nelfcd
0.000587453	0.09302919	0.457	0.401	1	1	Mesoderm	Gins1
0.000587867	0.043081853	0.95	0.928	1	1	Mesoderm	Ebna1bp2
0.000593614	0.01803347	0.027	0.015	1	1	Mesoderm	Mitf
0.000593772	0.087740907	0.922	0.873	1	1	Mesoderm	Dcakd
0.000597627	0.03798526	0.257	0.232	1	1	Mesoderm	Ttc32
0.000601151	0.100141876	0.289	0.235	1	1	Mesoderm	B3glct
0.000610389	0.020348109	0.032	0.018	1	1	Mesoderm	Fxyd1
0.000612359	0.067284467	1	1	1	1	Mesoderm	Atp5j
0.000617559	0.032517618	0.056	0.034	1	1	Mesoderm	Kcnip3
0.000622047	0.032770345	0.056	0.034	1	1	Mesoderm	Slc26a11
0.000628407	0.040786252	0.127	0.098	1	1	Mesoderm	2310068J16Rik
0.000632382	0.055388427	0.069	0.029	1	1	Mesoderm	Notch4
0.000643282	0.010967207	0.012	0.004	1	1	Mesoderm	Sytl2
0.000645551	0.078734694	0.819	0.794	1	1	Mesoderm	Rsl24d1
0.000656256	0.073756962	0.42	0.393	1	1	Mesoderm	Mob2
0.000660805	0.074983427	1	1	1	1	Mesoderm	Eif3k
0.000665982	0.107976264	0.645	0.613	1	1	Mesoderm	Cenps
0.000674655	0.022691941	0.022	0.006	1	1	Mesoderm	Atp2a1
0.000675508	0.066066844	0.88	0.87	1	1	Mesoderm	Naa50
0.000680607	0.029054694	0.969	0.958	1	1	Mesoderm	Prpf4b
0.000680714	0.056759946	0.352	0.319	1	1	Mesoderm	Dab2ip
0.000693179	0.099152147	0.287	0.231	1	1	Mesoderm	Tfap4
0.000693224	0.060057252	0.128	0.094	1	1	Mesoderm	Gstk1
0.000694138	0.160637962	0.649	0.605	1	1	Mesoderm	Alkbh1
0.000694516	0.083540829	0.978	0.97	1	1	Mesoderm	Rnf7
0.000700957	0.015772126	0.027	0.015	1	1	Mesoderm	Sod3
0.000707699	0.068056181	1	0.999	1	1	Mesoderm	Ppp1ca
0.000708355	0.037844934	0.035	0.009	1	1	Mesoderm	Trpm1
0.000708919	0.10914858	0.336	0.272	1	1	Mesoderm	Cdkn2aip
0.000725444	0.065248518	0.987	0.979	1	1	Mesoderm	Ndufc1
0.000727127	0.023419601	0.022	0.005	1	1	Mesoderm	Fbp1
0.000728597	0.05879998	0.183	0.139	1	1	Mesoderm	Zfp618
0.000739729	0.082688237	0.562	0.535	1	1	Mesoderm	Dera
0.000741982	0.064352748	0.156	0.115	1	1	Mesoderm	Pus7l
0.000743506	0.137092348	0.4	0.329	1	1	Mesoderm	Raph1
0.000743729	0.080730681	0.973	0.952	1	1	Mesoderm	Rrp1
0.000758914	0.038727717	0.659	0.635	1	1	Mesoderm	Pbx1
0.000763518	0.077529957	0.957	0.939	1	1	Mesoderm	Rnf187
0.00076883	0.009360526	0.009	0.002	1	1	Mesoderm	Gm11985
0.000776828	0.065468942	0.192	0.146	1	1	Mesoderm	Rab5b
0.000781342	0.044518606	0.212	0.18	1	1	Mesoderm	Fam168a
0.000787243	0.042382445	0.997	0.992	1	1	Mesoderm	Sfpq
0.000792628	0.028375592	1	1	1	1	Mesoderm	Rpl30
0.000793787	0.075841371	0.345	0.309	1	1	Mesoderm	Ugcg
0.000801111	0.016859584	0.015	0.004	1	1	Mesoderm	Plcxd3
0.00080303	0.119805487	0.652	0.61	1	1	Mesoderm	Zfand6
0.000813997	0.095710984	0.98	0.97	1	1	Mesoderm	Tra2b
0.000829017	0.03747923	1	1	1	1	Mesoderm	Rpl7a
0.00083149	0.086469056	0.268	0.222	1	1	Mesoderm	Phpt1
0.000832373	0.025747019	0.031	0.014	1	1	Mesoderm	Spock3
0.000836093	0.020719205	0.025	0.01	1	1	Mesoderm	Dnah11
0.00084326	0.062490339	0.28	0.226	1	1	Mesoderm	Tshz1
0.000846471	0.019991748	0.026	0.012	1	1	Mesoderm	Hsf2bp
0.000854964	0.05061921	0.314	0.281	1	1	Mesoderm	4930503L19Rik
0.000860929	0.015700103	0.026	0.015	1	1	Mesoderm	9530059O14Rik
0.000861389	0.070271792	0.815	0.801	1	1	Mesoderm	Smarcb1
0.000864979	0.058973512	0.98	0.955	1	1	Mesoderm	Srsf9
0.000868394	0.064400735	0.122	0.082	1	1	Mesoderm	Slc41a1
0.000871211	0.081456599	0.718	0.698	1	1	Mesoderm	Fbxo5
0.000883037	0.058480483	0.992	0.982	1	1	Mesoderm	Nop56
0.000883626	0.026156407	0.05	0.031	1	1	Mesoderm	Gria4
0.000886092	0.078586218	0.22	0.174	1	1	Mesoderm	Clock
0.000889536	0.081766891	0.402	0.358	1	1	Mesoderm	Ptpra
0.000894918	0.082678757	0.513	0.479	1	1	Mesoderm	Aven
0.000894956	0.005650631	0.006	0.002	1	1	Mesoderm	Egfem1
0.000894961	0.008637908	0.006	0.001	1	1	Mesoderm	6530403H02Rik
0.000896375	0.055369827	0.749	0.713	1	1	Mesoderm	Map4k4
0.000897221	0.042871354	0.101	0.073	1	1	Mesoderm	Sowahc
0.000910592	0.093168189	0.961	0.943	1	1	Mesoderm	Naa15
0.000930579	0.026356371	0.122	0.097	1	1	Mesoderm	Nfatc4
0.000935366	0.038828097	0.333	0.304	1	1	Mesoderm	Ppt2
0.00093807	0.010163707	0.009	0.002	1	1	Mesoderm	Mmd2
0.000941117	0.012016128	0.599	0.565	1	1	Mesoderm	Akr7a5
0.00094552	0.058044045	0.114	0.077	1	1	Mesoderm	Coq10a
0.000945851	0.087403198	0.494	0.45	1	1	Mesoderm	Haus7
0.000951672	0.029245282	0.045	0.024	1	1	Mesoderm	Wdr66
0.000962755	0.01271752	0.012	0.002	1	1	Mesoderm	Heyl
0.000974786	0.055851884	0.891	0.884	1	1	Mesoderm	Ndufb3
0.000975875	0.060159004	0.943	0.92	1	1	Mesoderm	Gar1
0.000979924	0.018370988	0.036	0.023	1	1	Mesoderm	Pclo
0.000980672	0.041306612	0.091	0.06	1	1	Mesoderm	Cnnm2
0.000985594	0.030312903	0.058	0.037	1	1	Mesoderm	Egflam
0.001007053	0.027258551	0.028	0.01	1	1	Mesoderm	Srpx2
0.0010143	0.098150924	0.372	0.32	1	1	Mesoderm	Pde7a
0.001020982	0.06414492	0.238	0.196	1	1	Mesoderm	Mical1
0.001029909	0.010833515	0.011	0.003	1	1	Mesoderm	Rasgrp1
0.001050905	0.014165166	1	1	1	1	Mesoderm	Atpif1
0.001059636	0.068286135	0.312	0.28	1	1	Mesoderm	Fbxo3
0.001064395	0.024986317	0.059	0.042	1	1	Mesoderm	Il10rb
0.001069327	0.070080326	0.218	0.177	1	1	Mesoderm	Nsdhl
0.001088641	0.057313976	0.974	0.965	1	1	Mesoderm	Erh
0.001096572	0.059095028	1	1	1	1	Mesoderm	Rpl39
0.001112011	0.098787204	0.597	0.566	1	1	Mesoderm	Arl2
0.00111324	0.055541758	0.246	0.195	1	1	Mesoderm	Zeb1
0.001122576	0.035305611	0.964	0.95	1	1	Mesoderm	Eif4e
0.001124448	0.070247819	0.357	0.304	1	1	Mesoderm	Nid2
0.00112536	0.092214585	0.329	0.277	1	1	Mesoderm	Rnf146
0.001129691	0.092391397	0.26	0.212	1	1	Mesoderm	Stxbp6
0.001144113	0.034902437	0.077	0.052	1	1	Mesoderm	AI480526
0.001159375	0.052436768	0.334	0.315	1	1	Mesoderm	Rabepk
0.001165883	0.032370439	0.241	0.225	1	1	Mesoderm	Prr3
0.001166762	0.047261552	0.09	0.058	1	1	Mesoderm	Srl
0.00116743	0.0392553	0.048	0.021	1	1	Mesoderm	Fut4
0.001169067	0.035322601	0.084	0.061	1	1	Mesoderm	Mroh1
0.001183251	0.029610895	0.689	0.701	1	1	Mesoderm	Pdha1
0.001192144	0.057863656	0.245	0.209	1	1	Mesoderm	Ninl
0.001196209	0.094750209	0.357	0.308	1	1	Mesoderm	Mthfd2l
0.001197732	0.064454064	0.267	0.24	1	1	Mesoderm	2700081O15Rik
0.001202202	0.047915809	1	1	1	1	Mesoderm	Ppp1r14b
0.001204759	0.041946243	0.095	0.064	1	1	Mesoderm	Stoml1
0.001215739	0.083698054	0.768	0.753	1	1	Mesoderm	Srek1
0.00121907	0.009119412	0.028	0.023	1	1	Mesoderm	AW011738
0.001227054	0.084018371	0.453	0.419	1	1	Mesoderm	Zranb1
0.001246143	0.05549761	1	0.998	1	1	Mesoderm	Hmgn2
0.001247605	0.077466426	0.956	0.936	1	1	Mesoderm	Tmpo
0.001269868	0.044621973	0.487	0.467	1	1	Mesoderm	Ublcp1
0.001270835	0.080428663	0.228	0.174	1	1	Mesoderm	5031439G07Rik
0.001276183	0.079231586	0.492	0.462	1	1	Mesoderm	Ei24
0.001276539	0.06238126	0.767	0.762	1	1	Mesoderm	Dctn2
0.001287054	0.036450876	0.235	0.2	1	1	Mesoderm	Zic3
0.001295212	0.057157161	0.15	0.116	1	1	Mesoderm	Ric1
0.001295883	0.0445756	0.141	0.113	1	1	Mesoderm	Morn4
0.001296032	0.084824485	0.2	0.146	1	1	Mesoderm	Nhej1
0.001301182	0.012381454	0.031	0.014	1	1	Mesoderm	Samd3
0.00130906	0.144777739	0.372	0.297	1	1	Mesoderm	Ssbp2
0.001323999	0.042800348	0.085	0.056	1	1	Mesoderm	3110021N24Rik
0.001346052	0.107948133	0.425	0.375	1	1	Mesoderm	Mmp14
0.001355414	0.0557779	1	1	1	1	Mesoderm	Hnrnpc
0.001360845	0.029945353	0.907	0.887	1	1	Mesoderm	Cdc26
0.001363244	0.079238943	0.547	0.515	1	1	Mesoderm	D030056L22Rik
0.001370172	0.079628758	0.302	0.258	1	1	Mesoderm	Csnk1g1
0.00137682	0.056354182	0.869	0.847	1	1	Mesoderm	Got2
0.001411544	0.055967927	0.163	0.123	1	1	Mesoderm	Slc5a3
0.001436191	0.047041191	0.128	0.1	1	1	Mesoderm	Ptgr1
0.001461726	0.086450202	0.973	0.962	1	1	Mesoderm	Eif3b
0.00149799	0.074608486	0.301	0.253	1	1	Mesoderm	Sesn3
0.001528273	0.05148198	0.129	0.095	1	1	Mesoderm	Zeb2os
0.001542697	0.008870374	0.007	0.001	1	1	Mesoderm	Tll2
0.001573653	0.084684151	0.448	0.419	1	1	Mesoderm	Dctn6
0.001573845	0.008883451	0.008	0.001	1	1	Mesoderm	Ablim2
0.001579291	0.152910205	0.767	0.733	1	1	Mesoderm	Hist1h2ae
0.001675507	0.03741933	0.989	0.973	1	1	Mesoderm	Supt16
0.001681956	0.110945538	0.401	0.368	1	1	Mesoderm	Heatr6
0.001687153	0.059093279	0.203	0.163	1	1	Mesoderm	Gmds
0.001687228	0.071046235	0.128	0.084	1	1	Mesoderm	Tmem159
0.001691349	0.012452662	0.01	0.001	1	1	Mesoderm	BC035044
0.001691349	0.007646137	0.009	0.003	1	1	Mesoderm	Prkcq
0.001698868	0.007022933	0.011	0.006	1	1	Mesoderm	Ticam2
0.001716003	0.029257772	0.076	0.057	1	1	Mesoderm	Parp6
0.001728194	0.021828602	0.028	0.015	1	1	Mesoderm	Dennd2c
0.001735891	0.029414961	0.042	0.022	1	1	Mesoderm	Syndig1
0.001748956	0.030759259	0.074	0.051	1	1	Mesoderm	Gstm6
0.001767325	0.040161993	0.121	0.095	1	1	Mesoderm	Letmd1
0.001768876	0.091264309	0.269	0.214	1	1	Mesoderm	Nt5c2
0.001780621	0.077052737	0.452	0.426	1	1	Mesoderm	Zcchc7
0.001809525	0.105537873	0.496	0.453	1	1	Mesoderm	Usp3
0.001845373	0.067756532	0.834	0.813	1	1	Mesoderm	Ppp2r2a
0.001850112	0.057468147	0.434	0.412	1	1	Mesoderm	Cep295
0.001864311	0.075939214	0.765	0.755	1	1	Mesoderm	Eef1akmt1
0.001866291	0.084195087	0.765	0.761	1	1	Mesoderm	Med19
0.001901953	0.084961323	0.827	0.795	1	1	Mesoderm	Atp2b1
0.00190727	0.051438071	0.248	0.219	1	1	Mesoderm	Ccndbp1
0.001910922	0.013037584	0.015	0.006	1	1	Mesoderm	Galnt13
0.001934163	0.037539102	0.097	0.07	1	1	Mesoderm	Cacna2d1
0.001946203	0.060694268	0.023	0.008	1	1	Mesoderm	Grin1
0.001964511	0.05929085	0.306	0.271	1	1	Mesoderm	Sirt1
0.002097113	0.052268985	0.531	0.516	1	1	Mesoderm	Eif2b3
0.002101731	0.070935684	0.419	0.391	1	1	Mesoderm	Kansl1
0.002113799	0.027585084	0.035	0.015	1	1	Mesoderm	Tmem252
0.002136458	0.069545663	0.664	0.644	1	1	Mesoderm	Mta1
0.00214632	0.094846642	0.364	0.309	1	1	Mesoderm	Aif1l
0.00215771	0.032325986	0.038	0.017	1	1	Mesoderm	Saa3
0.002158079	0.013772278	0.013	0.003	1	1	Mesoderm	Car5a
0.002169719	0.046660356	0.212	0.181	1	1	Mesoderm	Tmem131l
0.002176513	0.06182122	0.199	0.162	1	1	Mesoderm	Gm9844
0.002176795	0.089575372	0.311	0.259	1	1	Mesoderm	Tro
0.002180751	0.054052277	1	1	1	1	Mesoderm	Srsf3
0.002205403	0.029515401	0.093	0.072	1	1	Mesoderm	Gas2
0.002229532	0.035406	0.263	0.241	1	1	Mesoderm	Prom1
0.002235678	0.07147771	0.36	0.324	1	1	Mesoderm	Golim4
0.002240083	0.010821188	0.008	0.001	1	1	Mesoderm	Htr7
0.002240083	0.00962707	0.008	0.001	1	1	Mesoderm	Gm13283
0.00224221	0.069541714	0.173	0.13	1	1	Mesoderm	Pank1
0.002247099	0.043149623	0.91	0.891	1	1	Mesoderm	Naa10
0.002254989	0.095584397	0.432	0.388	1	1	Mesoderm	Krit1
0.002257672	0.042786163	0.981	0.973	1	1	Mesoderm	Rnps1
0.002257803	0.042215247	0.248	0.224	1	1	Mesoderm	Mphosph9
0.002261169	0.067714365	0.956	0.936	1	1	Mesoderm	Dhx15
0.002306293	0.124998355	0.4	0.338	1	1	Mesoderm	Rnf114
0.002320208	0.029470209	0.09	0.073	1	1	Mesoderm	1700048O20Rik
0.002322747	0.094630635	0.657	0.652	1	1	Mesoderm	Spc25
0.002329872	0.110492961	0.698	0.675	1	1	Mesoderm	Ythdf2
0.002330205	0.044859784	0.317	0.276	1	1	Mesoderm	Gm42047
0.002375904	0.07430644	0.721	0.698	1	1	Mesoderm	Nfyb
0.002391218	0.071010405	0.965	0.912	1	1	Mesoderm	Rtn4
0.002392397	0.04575483	0.779	0.778	1	1	Mesoderm	Polr2d
0.002412001	0.022950608	0.087	0.071	1	1	Mesoderm	Fgd6
0.00242307	0.079567657	0.425	0.393	1	1	Mesoderm	Tmem29
0.002425696	0.024656542	0.046	0.029	1	1	Mesoderm	Cdyl2
0.00248531	0.033373735	0.081	0.055	1	1	Mesoderm	Emilin2
0.002513036	0.00880302	0.971	0.939	1	1	Mesoderm	Smarcc1
0.002530659	0.022441143	0.03	0.015	1	1	Mesoderm	Cd200
0.002555936	0.110719552	0.531	0.492	1	1	Mesoderm	Rsbn1l
0.002563205	0.07209813	0.363	0.322	1	1	Mesoderm	Smarca2
0.002587604	0.031780095	0.077	0.054	1	1	Mesoderm	Pcx
0.002633627	0.07232282	0.492	0.463	1	1	Mesoderm	Rbpj
0.002639364	0.012269952	0.01	0.001	1	1	Mesoderm	Shisa3
0.002639364	0.004390327	0.008	0.005	1	1	Mesoderm	Rgs20
0.002642747	0.095724139	0.428	0.368	1	1	Mesoderm	Elovl6
0.002655842	0.029629893	1	1	1	1	Mesoderm	Rpl34
0.002668559	0.004108777	0.004	0.002	1	1	Mesoderm	Gm43703
0.002668569	0.006769082	0.005	0.001	1	1	Mesoderm	C230088H06Rik
0.002686252	0.019944893	0.032	0.018	1	1	Mesoderm	Mcmdc2
0.002690285	0.027043902	0.12	0.096	1	1	Mesoderm	Hs3st3b1
0.002718202	0.044181072	0.27	0.243	1	1	Mesoderm	Pdcl
0.002748919	0.011124773	0.013	0.005	1	1	Mesoderm	Krt36
0.002750885	0.052258823	0.267	0.245	1	1	Mesoderm	Cep44
0.002762423	0.069506942	0.807	0.796	1	1	Mesoderm	Ythdc1
0.002766244	0.053968485	0.395	0.354	1	1	Mesoderm	Fzd3
0.002768407	0.06655489	0.742	0.737	1	1	Mesoderm	Las1l
0.002768923	0.066100207	0.276	0.225	1	1	Mesoderm	Mmp2
0.002770593	0.000614637	0.453	0.477	1	1	Mesoderm	Ska1
0.002773827	0.055911672	0.959	0.933	1	1	Mesoderm	Tbcb
0.002779751	0.0071447	0.008	0.003	1	1	Mesoderm	Panx2
0.002781133	0.04078554	0.942	0.926	1	1	Mesoderm	Ptp4a2
0.002796217	0.058677349	0.206	0.163	1	1	Mesoderm	Pitpnc1
0.002817594	0.018616361	0.019	0.006	1	1	Mesoderm	Adrb1
0.002904954	0.014994618	0.034	0.024	1	1	Mesoderm	Cd1d1
0.002915319	0.058891055	0.348	0.319	1	1	Mesoderm	Rbm18
0.002953112	0.106879968	0.569	0.535	1	1	Mesoderm	Fam50a
0.002987067	0.053083889	0.308	0.288	1	1	Mesoderm	Ahcy
0.002991306	0.011088168	0.015	0.006	1	1	Mesoderm	Dnaic1
0.002992267	0.077775373	0.314	0.279	1	1	Mesoderm	Rnf5
0.00299237	0.014112727	0.059	0.051	1	1	Mesoderm	Per1
0.003019754	0.031199481	0.116	0.09	1	1	Mesoderm	Rxrg
0.003040827	0.012390828	0.034	0.026	1	1	Mesoderm	Srr
0.003048965	0.045623082	0.997	0.992	1	1	Mesoderm	Atp5l
0.003050412	0.051436512	0.441	0.39	1	1	Mesoderm	Tgif1
0.003099087	0.042860507	0.165	0.139	1	1	Mesoderm	Nek7
0.00311391	0.068234273	0.438	0.415	1	1	Mesoderm	Ubr7
0.003137588	0.051608635	1	0.999	1	1	Mesoderm	Atp5o.1
0.00318157	0.035865836	0.647	0.642	1	1	Mesoderm	Mier1
0.003204208	0.042454142	0.305	0.275	1	1	Mesoderm	Gpx7
0.003216219	0.07014229	0.607	0.576	1	1	Mesoderm	Rab34
0.003218883	0.054412961	0.213	0.183	1	1	Mesoderm	Ptprg
0.003271959	0.066441582	0.708	0.701	1	1	Mesoderm	Tsen15
0.003273519	0.036957639	0.114	0.085	1	1	Mesoderm	Osbpl6
0.003330256	0.0449253	1	0.999	1	1	Mesoderm	Rpl13a
0.003414309	0.046546355	0.637	0.638	1	1	Mesoderm	Immp1l
0.003423821	0.08620252	0.438	0.403	1	1	Mesoderm	Trim24
0.003427306	0.082576919	0.474	0.441	1	1	Mesoderm	Zmat5
0.003432522	0.020861421	0.023	0.008	1	1	Mesoderm	Tnfrsf1b
0.00343631	0.06994717	0.419	0.395	1	1	Mesoderm	Tsr2
0.003498231	0.071887869	0.708	0.694	1	1	Mesoderm	Tfam
0.003524704	0.055155806	0.992	0.985	1	1	Mesoderm	Cdc37
0.003542632	0.050579037	0.277	0.248	1	1	Mesoderm	Rdm1
0.003546499	0.042132509	0.261	0.238	1	1	Mesoderm	Phf21a
0.003550303	0.037872151	0.091	0.066	1	1	Mesoderm	Gm26847
0.003556819	0.104028022	0.563	0.528	1	1	Mesoderm	Golga7
0.003612477	0.06894405	0.227	0.185	1	1	Mesoderm	Bcorl1
0.003635452	0.019814524	0.025	0.011	1	1	Mesoderm	Cd2
0.003636753	0.007053367	0.019	0.014	1	1	Mesoderm	Pm20d1
0.003665565	0.041985326	0.723	0.705	1	1	Mesoderm	Tsc22d1
0.003693241	0.055291326	0.179	0.143	1	1	Mesoderm	Efs
0.003724959	0.069916162	0.974	0.958	1	1	Mesoderm	Nudt21
0.003755562	0.033147085	0.054	0.031	1	1	Mesoderm	Nim1k
0.0037572	0.10957637	0.264	0.201	1	1	Mesoderm	Gen1
0.003773092	0.017479645	0.137	0.119	1	1	Mesoderm	Hist1h2ac
0.003780828	0.016179935	0.049	0.038	1	1	Mesoderm	Ogdhl
0.003798116	0.085430952	0.331	0.29	1	1	Mesoderm	Tmem39b
0.003828344	0.072197696	0.891	0.866	1	1	Mesoderm	Prpf19
0.003833617	0.010468257	0.009	0.002	1	1	Mesoderm	2900052N01Rik
0.003833617	0.00853138	0.008	0.002	1	1	Mesoderm	Gm2832
0.003833617	0.007920391	0.007	0.002	1	1	Mesoderm	Otop3
0.003839712	0.068456367	0.512	0.485	1	1	Mesoderm	Chd6
0.003855706	0.015568258	0.016	0.005	1	1	Mesoderm	Otud7a
0.003889068	0.014292926	0.097	0.086	1	1	Mesoderm	Aldh4a1
0.003908608	0.403760728	0.405	0.366	1	1	Mesoderm	Gfod2
0.003915585	0.056275287	0.368	0.311	1	1	Mesoderm	Lpp
0.003931335	0.029139469	0.998	0.998	1	1	Mesoderm	Psmb2
0.003942857	0.065723122	0.774	0.773	1	1	Mesoderm	Timm22
0.003955776	0.033297932	0.081	0.058	1	1	Mesoderm	Kansl1l
0.0039562	0.103384881	0.688	0.666	1	1	Mesoderm	Ctps
0.00399367	0.106649241	0.353	0.312	1	1	Mesoderm	Gm26518
0.004001045	0.041096955	0.228	0.207	1	1	Mesoderm	Tbp
0.004014893	0.030433209	0.073	0.052	1	1	Mesoderm	Hdac10
0.004038134	0.071831	0.6	0.531	1	1	Mesoderm	Car14
0.004048529	0.01658755	0.058	0.047	1	1	Mesoderm	Invs
0.004079621	0.079159797	0.69	0.68	1	1	Mesoderm	Fundc2
0.004086794	0.072609223	0.345	0.298	1	1	Mesoderm	Fjx1
0.004100162	0.025170261	1	1	1	1	Mesoderm	Rpl37a
0.004105598	0.078110161	0.458	0.421	1	1	Mesoderm	Fam53a
0.004115225	0.013116044	0.012	0.004	1	1	Mesoderm	Gm48159
0.004131803	0.009861738	0.011	0.004	1	1	Mesoderm	Gm9801
0.004182346	0.010752495	0.035	0.027	1	1	Mesoderm	Ccdc106
0.004255359	0.007023861	0.022	0.019	1	1	Mesoderm	Gm4285
0.004258078	0.053057789	0.127	0.09	1	1	Mesoderm	Tceal1
0.004270329	0.035610743	0.126	0.102	1	1	Mesoderm	Spry2
0.004396397	0.094776573	0.611	0.593	1	1	Mesoderm	Ptpn1
0.004404337	0.07433809	0.982	0.96	1	1	Mesoderm	Cnpy2
0.004410848	0.028744427	0.092	0.076	1	1	Mesoderm	Plxdc2
0.004413561	0.036550174	0.097	0.071	1	1	Mesoderm	Zadh2
0.004414123	0.021866694	0.04	0.026	1	1	Mesoderm	Car11
0.004414123	0.019951304	0.04	0.028	1	1	Mesoderm	Gm7467
0.004423745	0.009470025	0.009	0.002	1	1	Mesoderm	Gtsf2
0.004423745	0.009285382	0.008	0.001	1	1	Mesoderm	C6
0.004432938	0.009835079	0.009	0.002	1	1	Mesoderm	Adra1b
0.004473936	0.02358503	0.068	0.053	1	1	Mesoderm	Hdhd5
0.004481811	0.010555044	0.014	0.006	1	1	Mesoderm	Gm16104
0.004497213	0.045371338	0.104	0.073	1	1	Mesoderm	Vopp1
0.004546136	0.032995326	0.074	0.052	1	1	Mesoderm	Stat5b
0.004564657	0.011222728	0.01	0.002	1	1	Mesoderm	Gm26801
0.004635919	0.010504222	0.008	0.001	1	1	Mesoderm	A630076J17Rik
0.004635919	0.00653562	0.005	0	1	1	Mesoderm	9530020I12Rik
0.004635919	0.006052369	0.006	0.002	1	1	Mesoderm	4930519A11Rik
0.004635919	0.003143833	0.004	0.002	1	1	Mesoderm	4930471M09Rik
0.004635919	0.002664277	0.005	0.003	1	1	Mesoderm	Bhmt
0.004635933	0.008295568	0.006	0	1	1	Mesoderm	Gm20625
0.004635933	0.006060273	0.004	0.001	1	1	Mesoderm	Atp6v1g3
0.004659616	0.068220125	0.388	0.357	1	1	Mesoderm	Atf2
0.004678538	0.03271903	0.117	0.097	1	1	Mesoderm	Cd44
0.004724894	0.074504945	0.987	0.979	1	1	Mesoderm	Ubl5
0.004742462	0.109081645	0.5	0.457	1	1	Mesoderm	Gm39459
0.004776404	0.044778481	0.196	0.167	1	1	Mesoderm	Snrk
0.004791631	0.054969307	0.414	0.377	1	1	Mesoderm	Efna4
0.004803513	0.075139491	0.907	0.883	1	1	Mesoderm	Prpf38b
0.004808663	0.073234869	0.753	0.756	1	1	Mesoderm	Cdc5l
0.004922947	0.077377804	0.283	0.233	1	1	Mesoderm	Rab26os
0.004946317	0.00858632	0.016	0.01	1	1	Mesoderm	Nrn1
0.004974421	0.078353201	0.343	0.308	1	1	Mesoderm	Alkbh6
0.00499485	0.072026611	0.455	0.418	1	1	Mesoderm	Cecr2
0.005011136	0.033426123	0.082	0.062	1	1	Mesoderm	Nudt17
0.005073926	0.034591053	0.084	0.061	1	1	Mesoderm	9130008F23Rik
0.005095773	0.040182402	0.568	0.55	1	1	Mesoderm	Pabpn1
0.005147258	0.059283697	0.733	0.736	1	1	Mesoderm	Ier3ip1
0.005177983	0.016403263	0.021	0.01	1	1	Mesoderm	Cacna2d3
0.005195818	0.062884574	0.353	0.328	1	1	Mesoderm	Yipf1
0.005201753	0.031929857	0.083	0.06	1	1	Mesoderm	Fam229b
0.005227895	0.041810902	0.082	0.045	1	1	Mesoderm	Ntrk3
0.005244752	0.094914818	0.846	0.837	1	1	Mesoderm	Sap18
0.005258721	0.010223684	0.023	0.013	1	1	Mesoderm	Gm7932
0.005295045	0.031276988	0.06	0.038	1	1	Mesoderm	Bdnf
0.005305339	0.036837429	0.103	0.079	1	1	Mesoderm	Pkd1
0.005470033	0.059201541	0.99	0.985	1	1	Mesoderm	Vdac3
0.005500645	0.033942685	1	0.999	1	1	Mesoderm	Cox6b1
0.005606214	0.038272985	0.991	0.987	1	1	Mesoderm	Tpm3
0.005651255	0.053409487	0.283	0.252	1	1	Mesoderm	1810032O08Rik
0.005727793	0.039261847	0.22	0.194	1	1	Mesoderm	Clip3
0.005787731	0.039153833	0.98	0.973	1	1	Mesoderm	Srsf6
0.005796615	0.003565582	0.014	0.012	1	1	Mesoderm	Snap91
0.005799579	0.080758295	0.974	0.951	1	1	Mesoderm	Supt4a
0.005928798	0.003235692	1	1	1	1	Mesoderm	Hsp90ab1
0.0059372	0.086198707	0.802	0.766	1	1	Mesoderm	Arl3
0.005941161	0.051638123	0.113	0.08	1	1	Mesoderm	E330009J07Rik
0.005945512	0.054542904	0.246	0.207	1	1	Mesoderm	Stam
0.005950155	0.036541107	0.107	0.082	1	1	Mesoderm	Cpped1
0.006011906	0.017647215	0.209	0.194	1	1	Mesoderm	10-Sep
0.006027878	0.0432634	0.2	0.174	1	1	Mesoderm	Dync2li1
0.006171345	0.058208063	0.335	0.306	1	1	Mesoderm	Lrrcc1
0.006232191	0.029956981	0.058	0.037	1	1	Mesoderm	Trpc1
0.006299442	0.034559731	0.176	0.159	1	1	Mesoderm	Zfhx2
0.006337508	0.009773424	0.126	0.121	1	1	Mesoderm	Zdhhc17
0.006382491	0.056826764	0.154	0.114	1	1	Mesoderm	Prkd1
0.006431135	0.022087322	0.051	0.036	1	1	Mesoderm	Carf
0.006449581	0.055080298	0.093	0.056	1	1	Mesoderm	Gabrb3
0.006476477	0.02103848	0.033	0.018	1	1	Mesoderm	Rap1gap
0.006486137	0.054155401	0.411	0.384	1	1	Mesoderm	Cenpq
0.006486391	0.08088618	0.302	0.258	1	1	Mesoderm	Tsc22d3
0.00651718	0.005787251	0.01	0.007	1	1	Mesoderm	Pcdhga7
0.006546488	0.01286668	0.029	0.019	1	1	Mesoderm	Tmem53
0.006574595	0.009674694	0.007	0	1	1	Mesoderm	Gm47448
0.006574595	0.006965826	0.006	0.001	1	1	Mesoderm	Col17a1
0.006574595	0.006131737	0.007	0.003	1	1	Mesoderm	Wfdc10
0.006622358	0.064850096	0.792	0.792	1	1	Mesoderm	Emc10
0.00662496	0.097013668	0.671	0.639	1	1	Mesoderm	Arhgap5
0.006670001	0.072468751	0.375	0.339	1	1	Mesoderm	Pcbd2
0.006692871	0.069722949	0.974	0.951	1	1	Mesoderm	Clns1a
0.006700673	0.0130075	0.03	0.02	1	1	Mesoderm	Med12l
0.006736034	0.025853185	0.936	0.918	1	1	Mesoderm	Uqcrc2
0.006743322	0.0322171	0.116	0.092	1	1	Mesoderm	Msl3l2
0.006773984	0.08290013	0.348	0.291	1	1	Mesoderm	Rtl8a
0.006858297	0.082229432	0.539	0.502	1	1	Mesoderm	Evl
0.006870368	0.043716178	0.999	0.996	1	1	Mesoderm	Eif3e
0.006885172	0.022052124	0.051	0.037	1	1	Mesoderm	Igsf10
0.006891265	0.059506638	0.242	0.212	1	1	Mesoderm	Echdc2
0.006915665	0.060428396	0.155	0.118	1	1	Mesoderm	Zfp521
0.006931237	0.055674857	0.941	0.933	1	1	Mesoderm	Ube2d2a
0.006951184	0.049774554	0.131	0.098	1	1	Mesoderm	Eif4e3
0.006965179	0.083304987	0.365	0.324	1	1	Mesoderm	Maoa
0.007092515	0.022473755	0.167	0.149	1	1	Mesoderm	Zfp146
0.007137704	0.035683899	0.142	0.117	1	1	Mesoderm	Stau2
0.007206793	0.029326281	0.183	0.152	1	1	Mesoderm	S100a6
0.007264592	0.012062437	0.052	0.041	1	1	Mesoderm	Ttc12
0.007334324	0.020942618	0.073	0.06	1	1	Mesoderm	Ranbp17
0.007367399	0.093295398	0.399	0.356	1	1	Mesoderm	Mzt2
0.007408928	0.011588627	0.009	0.001	1	1	Mesoderm	A730085K08Rik
0.007408928	0.006190463	0.007	0.002	1	1	Mesoderm	Rnf39
0.007455318	0.050686175	0.096	0.063	1	1	Mesoderm	2700033N17Rik
0.007475656	0.010967271	0.01	0.003	1	1	Mesoderm	Nod2
0.007485762	0.010163707	0.009	0.002	1	1	Mesoderm	Prrxl1
0.007485762	0.007636863	0.01	0.004	1	1	Mesoderm	Fabp4
0.007485762	0.005985822	0.007	0.003	1	1	Mesoderm	Inpp4b
0.007504971	0.042313952	0.969	0.963	1	1	Mesoderm	Nudcd2
0.00752008	0.054826155	1	0.989	1	1	Mesoderm	Eif1ax
0.007523255	0.087585628	0.83	0.81	1	1	Mesoderm	Anapc13
0.007549503	0.014794252	0.019	0.008	1	1	Mesoderm	Gm16070
0.007549503	0.014286567	0.019	0.009	1	1	Mesoderm	Syn1
0.007552837	0.022157822	0.184	0.168	1	1	Mesoderm	Zfp113
0.007560805	0.055965712	0.109	0.071	1	1	Mesoderm	Hdac11
0.007572703	0.057348367	0.235	0.202	1	1	Mesoderm	Sfmbt1
0.007628693	0.107523766	0.534	0.484	1	1	Mesoderm	Rcor2
0.007801738	0.057762004	0.31	0.286	1	1	Mesoderm	Tbc1d17
0.007849852	0.018409436	0.031	0.019	1	1	Mesoderm	Arsi
0.007859768	0.099269025	0.462	0.422	1	1	Mesoderm	Srpk2
0.007867065	0.042407303	0.469	0.462	1	1	Mesoderm	Cnot9
0.00786821	0.010203052	0.012	0.006	1	1	Mesoderm	Asic4
0.007880273	0.062562027	0.143	0.104	1	1	Mesoderm	Borcs6
0.007887495	0.010214562	0.012	0.005	1	1	Mesoderm	Podn
0.007985978	0.013857117	0.03	0.02	1	1	Mesoderm	Ulk3
0.008097065	0.004319239	0.003	0	1	1	Mesoderm	Serpina12
0.008191367	0.0394676	0.698	0.694	1	1	Mesoderm	Naa38
0.008279751	0.071506509	0.549	0.51	1	1	Mesoderm	Phf20
0.008298863	0.011699862	0.045	0.042	1	1	Mesoderm	Gfra2
0.008327171	0.071732691	0.678	0.662	1	1	Mesoderm	Cd320
0.008362309	0.043448166	0.127	0.102	1	1	Mesoderm	Kctd6
0.008433174	0.058989244	0.667	0.65	1	1	Mesoderm	Ppp1cb
0.008437289	0.099408649	0.655	0.645	1	1	Mesoderm	Plk4
0.008473179	0.041973849	0.165	0.141	1	1	Mesoderm	Znrd1as
0.008493314	0.060171115	0.958	0.93	1	1	Mesoderm	Ctcf
0.008498069	0.052003737	1	0.999	1	1	Mesoderm	Swi5
0.008527298	0.053218009	0.334	0.304	1	1	Mesoderm	Pus3
0.00853943	0.049397701	1	1	1	1	Mesoderm	Psmb6
0.008627892	0.016697818	0.033	0.021	1	1	Mesoderm	Mmp23
0.008658252	0.03096348	0.116	0.095	1	1	Mesoderm	Nemp1
0.008757756	0.040499415	0.915	0.901	1	1	Mesoderm	Mrps36
0.008827398	0.090309199	0.857	0.828	1	1	Mesoderm	Gtf2a2
0.008891517	0.027085225	0.062	0.041	1	1	Mesoderm	Itpr2
0.008903102	0.042060773	0.225	0.201	1	1	Mesoderm	Mapk7
0.009044666	0.038055958	0.24	0.216	1	1	Mesoderm	Morn2
0.00915346	0.069609127	0.205	0.155	1	1	Mesoderm	Spata24
0.009248324	0.041575204	0.138	0.113	1	1	Mesoderm	Abcc1
0.009321228	0.042555516	0.066	0.037	1	1	Mesoderm	Nell2
0.009580828	0.044164434	0.216	0.195	1	1	Mesoderm	Rpl36a-ps1
0.009603429	0.042911142	0.094	0.063	1	1	Mesoderm	Gm20342
0.009607251	0.025231891	0.105	0.087	1	1	Mesoderm	Soga1
0.009629508	0.040953586	0.978	0.974	1	1	Mesoderm	Esd
0.009651272	0.084923956	0.434	0.383	1	1	Mesoderm	Hip1
0.009654356	0.056851318	1	0.998	1	1	Mesoderm	Srsf7
0.009793416	0.051848882	0.266	0.239	1	1	Mesoderm	Trim8
0.009847437	0.070493966	0.558	0.539	1	1	Mesoderm	Bub1
0.009864745	0.031980074	0.12	0.099	1	1	Mesoderm	Hist1h3d
0.009954048	0.053130195	0.376	0.357	1	1	Mesoderm	Cdc42se2
0.009977866	0.06394845	0.439	0.415	1	1	Mesoderm	Ube2g1
0.010167894	0.049449546	0.877	0.858	1	1	Mesoderm	Sf3b3
0.010168804	0.020370591	0.104	0.089	1	1	Mesoderm	Rims2
0.010191721	0.125882596	0.574	0.514	1	1	Mesoderm	Syce2
0.010267191	0.002795791	0.011	0.009	1	1	Mesoderm	Ndrg4
0.010290861	0.011235527	0.044	0.038	1	1	Mesoderm	Il17d
0.010415953	0.072732061	0.373	0.333	1	1	Mesoderm	Ensa
0.01049664	0.037045408	0.122	0.097	1	1	Mesoderm	Rnf122
0.010541496	0.037139127	0.236	0.208	1	1	Mesoderm	Man2a1
0.010602659	0.054969027	0.907	0.887	1	1	Mesoderm	Brk1
0.010604299	0.058255947	0.236	0.201	1	1	Mesoderm	Tmem65
0.010652556	0.030901525	0.261	0.241	1	1	Mesoderm	Bcl2l11
0.010745308	0.062871555	0.326	0.303	1	1	Mesoderm	Snx1
0.010759981	0.088862519	0.242	0.185	1	1	Mesoderm	Bid
0.010762971	0.00692416	0.055	0.049	1	1	Mesoderm	Sema4g
0.010763914	0.046568563	0.377	0.357	1	1	Mesoderm	Mtfr1
0.010805915	0.018844835	0.018	0.005	1	1	Mesoderm	Cpxm2
0.01081746	0.022001792	0.147	0.131	1	1	Mesoderm	Fgfrl1
0.010851096	0.060263385	0.878	0.858	1	1	Mesoderm	Ndufa3
0.010919738	0.010434297	0.015	0.007	1	1	Mesoderm	Gm17590
0.011070916	0.043367389	0.748	0.744	1	1	Mesoderm	Rbm26
0.011147112	0.044773287	1	1	1	1	Mesoderm	Tma7
0.011155268	0.025188529	0.047	0.031	1	1	Mesoderm	Srxn1
0.011203571	0.031174387	0.143	0.102	1	1	Mesoderm	Six1
0.011210505	0.002768206	0.341	0.32	1	1	Mesoderm	Ccnjl
0.011222634	0.012525999	0.036	0.03	1	1	Mesoderm	Acss2
0.011246576	0.032549611	0.061	0.039	1	1	Mesoderm	Lpin1
0.011296824	0.005628612	0.006	0.002	1	1	Mesoderm	Tnfrsf8
0.011296824	0.005511991	0.004	0.001	1	1	Mesoderm	2010310C07Rik
0.011303157	0.006929276	0.005	0.001	1	1	Mesoderm	Insc
0.011303157	0.005745738	0.005	0.001	1	1	Mesoderm	Adgrd1
0.011303157	0.002502537	0.004	0.003	1	1	Mesoderm	Ifitm7
0.011379949	0.042491345	0.31	0.292	1	1	Mesoderm	Pex13
0.011388514	0.007021414	0.008	0.003	1	1	Mesoderm	Gadl1
0.011398019	0.045257625	0.068	0.042	1	1	Mesoderm	Fmn2
0.011603035	0.074998082	0.677	0.644	1	1	Mesoderm	Pafah1b2
0.011678935	0.01509284	0.028	0.018	1	1	Mesoderm	Hacl1
0.011725314	0.036513132	0.139	0.11	1	1	Mesoderm	Spata6
0.01180941	0.025763072	0.059	0.041	1	1	Mesoderm	Cadps
0.011816551	0.055435852	0.266	0.233	1	1	Mesoderm	Nr2c2
0.011819591	0.040804364	0.999	0.997	1	1	Mesoderm	Eif3i
0.011838106	0.039497062	0.449	0.435	1	1	Mesoderm	Hdac3
0.011863994	0.014747985	0.022	0.011	1	1	Mesoderm	Amdhd1
0.011888174	0.059494898	0.519	0.506	1	1	Mesoderm	Ahsa2
0.011910558	0.079546321	0.392	0.356	1	1	Mesoderm	Tor1b
0.011978356	0.011999648	0.011	0.004	1	1	Mesoderm	Gm11827
0.012015472	0.069129704	0.811	0.806	1	1	Mesoderm	Exosc5
0.01217486	0.04802856	0.868	0.842	1	1	Mesoderm	Rrs1
0.012201517	0.006890024	0.04	0.036	1	1	Mesoderm	5730409E04Rik
0.01220429	0.005489775	0.007	0.004	1	1	Mesoderm	Lsmem1
0.012220424	0.007874365	0.008	0.002	1	1	Mesoderm	Gm28230
0.012220424	0.004659944	0.009	0.006	1	1	Mesoderm	Foxo6
0.012301372	0.102814347	0.425	0.38	1	1	Mesoderm	Ice1
0.012396083	0.009126245	0.007	0.001	1	1	Mesoderm	Tprg
0.012432554	0.058361667	0.204	0.167	1	1	Mesoderm	Tob2
0.012448909	0.048076891	0.406	0.392	1	1	Mesoderm	Rnf168
0.012652022	0.035269317	0.286	0.282	1	1	Mesoderm	Eef1akmt2
0.012712346	0.068424064	0.429	0.404	1	1	Mesoderm	Tbcc
0.012721527	0.070188916	0.407	0.383	1	1	Mesoderm	Smg6
0.012731755	0.01788031	0.036	0.023	1	1	Mesoderm	Art5
0.012966019	0.007803036	0.016	0.011	1	1	Mesoderm	Gm29107
0.012992723	0.014226416	0.028	0.019	1	1	Mesoderm	Adra2a
0.013113848	0.048549661	0.12	0.087	1	1	Mesoderm	Car13
0.013143804	0.005510557	0.016	0.012	1	1	Mesoderm	Ccdc159
0.013208195	0.097076784	0.422	0.384	1	1	Mesoderm	Mrpl37
0.013276608	0.021637111	1	1	1	1	Mesoderm	Rpl27a
0.013354841	0.011860623	0.911	0.896	1	1	Mesoderm	Brix1
0.013399126	0.010293127	0.02	0.014	1	1	Mesoderm	Scml2
0.013609	0.057289078	0.161	0.119	1	1	Mesoderm	Myadm
0.013755391	0.091308359	0.627	0.615	1	1	Mesoderm	Nup37
0.01379377	0.012635975	0.991	0.98	1	1	Mesoderm	Ywhaz
0.013866661	0.039248803	0.338	0.318	1	1	Mesoderm	Dcaf7
0.013911541	0.050647886	0.558	0.53	1	1	Mesoderm	Carhsp1
0.013929877	0.042338505	0.253	0.23	1	1	Mesoderm	Osbpl9
0.013963591	0.007332233	0.012	0.008	1	1	Mesoderm	Gm33051
0.013963591	0.005926021	0.01	0.006	1	1	Mesoderm	Tstd1
0.014240147	0.004297769	0.004	0.001	1	1	Mesoderm	U90926
0.014240147	0.003368485	0.003	0.001	1	1	Mesoderm	Oasl1
0.014240147	0.003170125	0.003	0	1	1	Mesoderm	Zbp1
0.014240147	0.003039524	0.003	0.001	1	1	Mesoderm	Sgcg
0.014240147	0.002491423	0.003	0.001	1	1	Mesoderm	Sync
0.014378606	0.011672536	0.027	0.019	1	1	Mesoderm	Gm47320
0.014382484	0.024398227	0.986	0.977	1	1	Mesoderm	Raly
0.014442717	0.023034578	0.042	0.027	1	1	Mesoderm	Sema6c
0.014488594	0.015753556	0.171	0.169	1	1	Mesoderm	Cry1
0.014511873	0.012684384	0.051	0.041	1	1	Mesoderm	B3gntl1
0.014660348	0.082479401	0.655	0.63	1	1	Mesoderm	Ccni
0.014674723	0.066854713	0.607	0.592	1	1	Mesoderm	Cenpk
0.014711337	0.022643032	0.066	0.049	1	1	Mesoderm	Pde4d
0.01473774	0.070516871	0.553	0.542	1	1	Mesoderm	Eed
0.014769507	0.006398137	0.079	0.075	1	1	Mesoderm	Sdr39u1
0.014794936	0.013171356	0.128	0.122	1	1	Mesoderm	Tti2
0.014891171	0.035149039	0.967	0.95	1	1	Mesoderm	Lmnb1
0.014991972	0.066343741	0.247	0.214	1	1	Mesoderm	Trim32
0.015059327	0.012373875	0.021	0.013	1	1	Mesoderm	Scn1a
0.015162938	0.065698179	0.762	0.757	1	1	Mesoderm	Arl1
0.015174058	0.027967622	1	1	1	1	Mesoderm	Nedd8
0.015228268	0.083684159	0.505	0.47	1	1	Mesoderm	Upf2
0.015265886	0.03969539	0.527	0.528	1	1	Mesoderm	Spats2
0.015278493	0.077951593	0.418	0.377	1	1	Mesoderm	Cirbp
0.015320359	0.022889987	0.345	0.32	1	1	Mesoderm	Nradd
0.015348797	0.0193032	0.027	0.014	1	1	Mesoderm	Rarres1
0.015438115	0.046950214	0.975	0.973	1	1	Mesoderm	Eloc
0.015463583	0.037910169	0.214	0.183	1	1	Mesoderm	Cox6b2
0.01546395	0.020772281	0.145	0.13	1	1	Mesoderm	Mxi1
0.015679894	0.024968931	0.058	0.042	1	1	Mesoderm	Stx1a
0.015723645	0.068031387	0.693	0.685	1	1	Mesoderm	Ndufs8
0.015853515	0.035933835	0.258	0.235	1	1	Mesoderm	Msi1
0.016049629	0.009983589	0.011	0.005	1	1	Mesoderm	Tmem200c
0.016049629	0.009555794	0.009	0.003	1	1	Mesoderm	Grik2
0.016128901	0.042021029	0.086	0.063	1	1	Mesoderm	Tmsb15b2
0.016209778	0.048856014	0.963	0.948	1	1	Mesoderm	Mrpl54
0.016559886	0.037454065	0.237	0.223	1	1	Mesoderm	Atf5
0.016561476	0.023046884	0.386	0.371	1	1	Mesoderm	Gtf2h3
0.016654322	0.028091415	1	1	1	1	Mesoderm	mt-Atp6
0.017171203	0.030962566	0.091	0.07	1	1	Mesoderm	Ankrd13b
0.017173841	0.060143372	0.531	0.491	1	1	Mesoderm	Mex3a
0.01717943	0.04094805	0.395	0.385	1	1	Mesoderm	Nudt3
0.017253162	0.036260841	0.172	0.151	1	1	Mesoderm	Cog5
0.017457926	0.098778356	0.409	0.362	1	1	Mesoderm	Ski
0.017512541	0.017737868	0.04	0.026	1	1	Mesoderm	Smpdl3a
0.017513752	0.076939559	0.415	0.375	1	1	Mesoderm	Dtnbp1
0.017651926	0.009569989	0.019	0.013	1	1	Mesoderm	Etnk2
0.017836763	0.045052667	0.167	0.143	1	1	Mesoderm	5730559C18Rik
0.017843628	0.038697932	0.111	0.082	1	1	Mesoderm	Sh2b3
0.017938234	0.012030781	0.818	0.796	1	1	Mesoderm	Hnrnph3
0.017955687	0.098046535	0.411	0.358	1	1	Mesoderm	6-Sep
0.017960829	0.04573915	0.378	0.36	1	1	Mesoderm	Cd151
0.018000868	0.01887239	0.053	0.04	1	1	Mesoderm	Gdap1l1
0.018013178	0.07673821	0.055	0.041	1	1	Mesoderm	Gm20442
0.018032789	0.016601248	0.04	0.03	1	1	Mesoderm	Rsl1
0.018120274	0.005890761	0.008	0.003	1	1	Mesoderm	Olfm4
0.018151973	0.006936355	0.011	0.006	1	1	Mesoderm	Adcy8
0.018162754	0.0664503	0.823	0.808	1	1	Mesoderm	Ncbp2
0.018218635	0.035134045	0.205	0.184	1	1	Mesoderm	Itpr1
0.018221541	0.001671789	0.007	0.005	1	1	Mesoderm	4930500F10Rik
0.018371128	0.050427057	0.269	0.248	1	1	Mesoderm	Ubxn7
0.01837149	0.009919175	0.03	0.024	1	1	Mesoderm	Pirb
0.018661585	0.048688894	0.101	0.069	1	1	Mesoderm	Fam57a
0.018697673	0.025990461	0.221	0.205	1	1	Mesoderm	Rnf113a2
0.018831838	0.0534683	0.698	0.697	1	1	Mesoderm	Rpa2
0.018927886	0.068971286	0.394	0.358	1	1	Mesoderm	Hmgcs1
0.019264385	0.053814686	0.176	0.142	1	1	Mesoderm	Hist1h4h
0.019346231	0.028643015	0.192	0.177	1	1	Mesoderm	Bloc1s5
0.019489016	0.008152954	0.008	0.002	1	1	Mesoderm	Cpb1
0.019489016	0.005153692	0.004	0	1	1	Mesoderm	Cdcp2
0.019489016	0.002992573	0.005	0.003	1	1	Mesoderm	H2-Eb2
0.019567039	0.068389685	0.617	0.597	1	1	Mesoderm	Arl2bp
0.01961831	0.027634763	0.092	0.075	1	1	Mesoderm	Atg10
0.019794451	0.027317375	0.362	0.353	1	1	Mesoderm	Bcl7b
0.019848297	0.00956677	0.008	0.002	1	1	Mesoderm	Agtr1b
0.019848297	0.006474214	0.007	0.003	1	1	Mesoderm	Robo4
0.019848297	0.004220914	0.006	0.004	1	1	Mesoderm	Slc2a13
0.019848297	0.003330949	0.006	0.004	1	1	Mesoderm	Bpifb4
0.019867694	0.034305521	0.12	0.102	1	1	Mesoderm	Bbs4
0.01987387	0.009504665	0.007	0.001	1	1	Mesoderm	Prrt1
0.01987387	0.005635575	0.008	0.003	1	1	Mesoderm	Piwil1
0.01987387	0.001546404	0.006	0.005	1	1	Mesoderm	Spx
0.019910471	0.075309394	0.631	0.6	1	1	Mesoderm	Adprh
0.019940518	0.014872142	0.029	0.019	1	1	Mesoderm	Ppm1n
0.02002143	0.036685209	0.372	0.346	1	1	Mesoderm	Ctxn1
0.020073554	0.01972569	0.024	0.01	1	1	Mesoderm	Dpyd
0.020206777	0.028222785	0.845	0.832	1	1	Mesoderm	Cnih1
0.020209262	0.066515529	0.261	0.217	1	1	Mesoderm	L3mbtl3
0.020278104	0.028207387	0.043	0.023	1	1	Mesoderm	Tnfrsf22
0.020332758	0.019897371	0.032	0.018	1	1	Mesoderm	Ptprb
0.020341544	0.001355401	0.121	0.123	1	1	Mesoderm	Dhx57
0.020371459	0.032274203	0.396	0.379	1	1	Mesoderm	Tulp4
0.020446634	0.089790254	0.331	0.298	1	1	Mesoderm	Dusp4
0.020464185	0.073131042	0.544	0.528	1	1	Mesoderm	Pih1d1
0.020664829	0.018816109	0.349	0.353	1	1	Mesoderm	Ccdc90b
0.020711975	0.008162706	0.007	0.001	1	1	Mesoderm	Arsj
0.020711975	0.006760553	0.006	0.001	1	1	Mesoderm	Dmrtb1
0.020711975	0.00372603	0.007	0.004	1	1	Mesoderm	Adad2
0.020711975	0.002591333	0.005	0.003	1	1	Mesoderm	Gm27241
0.020740838	0.075228339	0.826	0.809	1	1	Mesoderm	Parl
0.020766142	0.058379845	0.243	0.209	1	1	Mesoderm	Nynrin
0.020955241	0.052022769	0.79	0.772	1	1	Mesoderm	Cuta
0.021007357	0.039592083	0.078	0.052	1	1	Mesoderm	Il17ra
0.021091564	0.014559318	0.791	0.739	1	1	Mesoderm	H2afy2
0.021130425	0.076666352	0.936	0.907	1	1	Mesoderm	Polr2k
0.021146268	0.038538753	0.209	0.174	1	1	Mesoderm	Tiam1
0.021217534	0.027186488	1	1	1	1	Mesoderm	Rpl22
0.021275462	0.025400365	0.082	0.065	1	1	Mesoderm	Vps37d
0.021307121	0.059561235	0.473	0.443	1	1	Mesoderm	Pphln1
0.02136672	0.00962877	0.009	0.003	1	1	Mesoderm	6430571L13Rik
0.02136672	0.005329501	0.009	0.006	1	1	Mesoderm	Gm7173
0.021428698	0.035592454	0.07	0.048	1	1	Mesoderm	Tmc7
0.021448196	0.011768054	0.012	0.005	1	1	Mesoderm	Gm44837
0.021460932	0.059875219	0.295	0.262	1	1	Mesoderm	1500011B03Rik
0.021525231	0.028471009	0.153	0.136	1	1	Mesoderm	Isca1
0.021587518	0.043320625	0.788	0.78	1	1	Mesoderm	Chtop
0.0215936	0.039700954	0.298	0.278	1	1	Mesoderm	Bckdhb
0.021778692	0.048734781	0.152	0.121	1	1	Mesoderm	Efcab11
0.021805582	0.052334667	0.523	0.499	1	1	Mesoderm	Top2b
0.021867159	0.038572042	0.214	0.193	1	1	Mesoderm	Kansl3
0.02188808	0.035793286	0.301	0.292	1	1	Mesoderm	Itfg2
0.021890504	0.017789897	0.126	0.114	1	1	Mesoderm	Casp2
0.021909087	0.008453268	0.039	0.034	1	1	Mesoderm	Gm42595
0.022031193	0.051028265	0.244	0.218	1	1	Mesoderm	Zfp560
0.022115412	0.014548835	0.089	0.078	1	1	Mesoderm	Mbd5
0.022184328	0.069854044	0.406	0.374	1	1	Mesoderm	Ppif
0.022193904	0.044947649	0.152	0.125	1	1	Mesoderm	Slc7a5
0.022488015	0.094193928	0.323	0.266	1	1	Mesoderm	Vamp4
0.022803812	0.014360603	0.157	0.148	1	1	Mesoderm	Zfp606
0.02280954	0.035897321	0.156	0.134	1	1	Mesoderm	Rabep2
0.022894937	0.029247183	0.858	0.839	1	1	Mesoderm	Bptf
0.02291129	0.012519429	0.014	0.005	1	1	Mesoderm	Ica1l
0.022948971	0.017761913	0.015	0.003	1	1	Mesoderm	2410137M14Rik
0.023020945	0.018201096	0.065	0.052	1	1	Mesoderm	Mllt6
0.023064379	0.003018559	0.019	0.017	1	1	Mesoderm	Gm20517
0.02310711	0.014862773	0.064	0.054	1	1	Mesoderm	Zbtb11os1
0.023676473	0.017580201	0.102	0.094	1	1	Mesoderm	Mob3b
0.023713676	0.063318696	0.983	0.966	1	1	Mesoderm	Psmd8
0.023726699	0.02035541	0.036	0.022	1	1	Mesoderm	Angel1
0.023782849	0.074571227	0.439	0.407	1	1	Mesoderm	Fam204a
0.023797032	0.008867995	0.047	0.038	1	1	Mesoderm	Dnaja4
0.023813368	0.027931769	0.066	0.047	1	1	Mesoderm	Rnaset2b
0.023843792	0.013445128	0.058	0.049	1	1	Mesoderm	Gk
0.023995365	0.041148548	0.228	0.209	1	1	Mesoderm	Krt10
0.024148048	0.033764793	0.995	0.992	1	1	Mesoderm	Acp1
0.024178428	0.018274535	0.054	0.033	1	1	Mesoderm	Nme5
0.024201429	0.078207374	0.367	0.336	1	1	Mesoderm	Rb1cc1
0.024316318	0.073956021	0.971	0.955	1	1	Mesoderm	Mrpl21
0.024319027	0.080155657	0.197	0.143	1	1	Mesoderm	Pknox2
0.02435495	0.018016333	0.022	0.009	1	1	Mesoderm	Rimbp2
0.024486012	0.056069504	0.261	0.233	1	1	Mesoderm	Tmem107
0.024878321	0.019475487	0.104	0.09	1	1	Mesoderm	Mcm9
0.024923546	0.002997819	0.007	0.005	1	1	Mesoderm	6030408B16Rik
0.024923546	0.000954016	0.009	0.008	1	1	Mesoderm	Gm29394
0.024935998	0.034527489	0.053	0.03	1	1	Mesoderm	Itga8
0.025160537	0.052167849	0.21	0.181	1	1	Mesoderm	Zfand2b
0.025274219	0.003718727	0.003	0	1	1	Mesoderm	Fam90a1a
0.025274219	0.00360899	0.003	0	1	1	Mesoderm	Prr9
0.025274219	0.00338954	0.003	0	1	1	Mesoderm	AC118542.1
0.025274219	0.003023866	0.003	0.001	1	1	Mesoderm	CT027991.1
0.025274219	0.002971616	0.002	0	1	1	Mesoderm	Gm44169
0.025274219	0.002841064	0.003	0.001	1	1	Mesoderm	Gpr61
0.025274219	0.002825313	0.002	0	1	1	Mesoderm	2810049E08Rik
0.025274219	0.002783718	0.003	0.001	1	1	Mesoderm	Tmc5
0.025274219	0.00234993	0.002	0.001	1	1	Mesoderm	Gm30177
0.025274219	0.00232934	0.003	0.001	1	1	Mesoderm	Ccdc88b
0.025274219	0.001854331	0.003	0.001	1	1	Mesoderm	Gm3896
0.025274248	0.001050825	0.002	0.002	1	1	Mesoderm	Gm44785
0.025285652	0.008961256	0.029	0.022	1	1	Mesoderm	Zfp808
0.025736206	0.064581452	0.241	0.213	1	1	Mesoderm	Akap11
0.025774778	0.020158665	1	1	1	1	Mesoderm	Naca
0.025819385	0.017312596	0.183	0.176	1	1	Mesoderm	Armcx5
0.026383821	0.035381527	0.999	0.996	1	1	Mesoderm	Pcbp2
0.026663066	0.021366255	0.05	0.034	1	1	Mesoderm	Slc22a15
0.026677837	0.01228314	0.027	0.018	1	1	Mesoderm	Adam23
0.026711575	0.057073469	0.45	0.421	1	1	Mesoderm	Psap
0.026941098	0.015989382	0.279	0.274	1	1	Mesoderm	Gm6563
0.026976882	0.038560349	0.903	0.875	1	1	Mesoderm	Pfdn4
0.027104741	0.051400472	0.16	0.129	1	1	Mesoderm	Ltbp1
0.027148037	0.084374067	0.682	0.663	1	1	Mesoderm	Pkig
0.027336495	0.013087758	0.019	0.011	1	1	Mesoderm	Grik4
0.027348092	0.0374102	0.201	0.175	1	1	Mesoderm	Rgs12
0.02752797	0.007903732	0.014	0.008	1	1	Mesoderm	Hck
0.027753332	0.000574585	0.008	0.008	1	1	Mesoderm	Tnfsf13os
0.027788029	0.078477405	0.288	0.249	1	1	Mesoderm	Plekha3
0.028065803	0.001154225	0.058	0.056	1	1	Mesoderm	AU041133
0.028094418	0.0287722	0.232	0.222	1	1	Mesoderm	Prmt6
0.028191511	0.022969866	0.101	0.087	1	1	Mesoderm	Mthfsl
0.028344153	0.010430289	0.03	0.024	1	1	Mesoderm	Pdp1
0.028615526	0.006080973	0.006	0.002	1	1	Mesoderm	Syt4
0.028625011	0.036973528	0.749	0.748	1	1	Mesoderm	Thyn1
0.028923291	0.020690253	0.064	0.052	1	1	Mesoderm	Tmco6
0.028933936	0.01519419	0.032	0.022	1	1	Mesoderm	F930015N05Rik
0.028954562	0.038913494	0.559	0.543	1	1	Mesoderm	Eif2b4
0.029036697	0.053277632	0.442	0.435	1	1	Mesoderm	Pnrc2
0.029211921	0.064737051	0.614	0.6	1	1	Mesoderm	Pycr2
0.029247194	0.027355718	0.093	0.072	1	1	Mesoderm	Traf3
0.029375062	0.044003763	0.178	0.144	1	1	Mesoderm	Mfhas1
0.029472821	0.043970596	0.379	0.355	1	1	Mesoderm	Ube2q2
0.029502577	0.067091523	0.508	0.486	1	1	Mesoderm	Gm17018
0.029520612	0.024306467	0.322	0.314	1	1	Mesoderm	Dcaf15
0.029826017	0.050315597	0.641	0.63	1	1	Mesoderm	Hif1a
0.029964587	0.049964311	0.767	0.745	1	1	Mesoderm	Wdr12
0.030075576	0.071740446	0.972	0.958	1	1	Mesoderm	Hnrnph1
0.030190484	0.075814471	0.283	0.242	1	1	Mesoderm	Epn2
0.030211368	0.064279391	0.589	0.586	1	1	Mesoderm	Pigp
0.030296677	0.073811048	0.476	0.433	1	1	Mesoderm	B9d1
0.030354817	0.079445709	0.559	0.526	1	1	Mesoderm	Nmral1
0.030400373	0.052839359	0.505	0.488	1	1	Mesoderm	Upf3a
0.030413408	0.017622654	0.999	0.999	1	1	Mesoderm	Snrpd3
0.030589297	0.067386522	0.336	0.296	1	1	Mesoderm	Ptprs
0.030617126	0.013556721	0.06	0.051	1	1	Mesoderm	Lrp12
0.03063995	0.037979974	1	1	1	1	Mesoderm	Rpl38
0.030773345	0.02026573	0.124	0.107	1	1	Mesoderm	Pcbp3
0.030821649	0.023043569	0.11	0.094	1	1	Mesoderm	Tnks1bp1
0.03092974	0.025737783	0.081	0.064	1	1	Mesoderm	Txnrd3
0.031037551	0.001463975	0.017	0.016	1	1	Mesoderm	Pcdhga12
0.031253076	0.021775473	0.047	0.031	1	1	Mesoderm	Gm17354
0.031321712	0.021454145	0.054	0.037	1	1	Mesoderm	Cetn4
0.031349118	0.083512985	0.654	0.628	1	1	Mesoderm	Tnpo1
0.031561379	0.059037095	0.231	0.21	1	1	Mesoderm	Ddhd2
0.031730613	0.01271431	0.026	0.018	1	1	Mesoderm	Pak7
0.031846777	0.048418387	0.99	0.984	1	1	Mesoderm	Cfdp1
0.031877429	0.011700848	0.051	0.043	1	1	Mesoderm	Atg4c
0.032064269	0.018859716	0.135	0.125	1	1	Mesoderm	2810402E24Rik
0.032113596	0.019577083	0.064	0.049	1	1	Mesoderm	Tmem268
0.032159229	0.077927326	0.667	0.671	1	1	Mesoderm	Vamp3
0.032171574	0.007162423	0.006	0.001	1	1	Mesoderm	Myom2
0.032171574	0.00334642	0.007	0.004	1	1	Mesoderm	Slc26a1
0.032357156	0.046085765	0.985	0.97	1	1	Mesoderm	Tecr
0.032444337	0.002183808	0.01	0.008	1	1	Mesoderm	Gm47547
0.032454006	0.058828091	0.926	0.906	1	1	Mesoderm	U2af2
0.032500855	0.005611053	0.854	0.819	1	1	Mesoderm	Cd81
0.032552926	0.000973856	0.008	0.008	1	1	Mesoderm	Kifc2
0.03256888	0.0126452	0.084	0.076	1	1	Mesoderm	Ehd3
0.032701395	0.027182978	0.183	0.164	1	1	Mesoderm	Extl3
0.033044379	0.015515735	0.016	0.006	1	1	Mesoderm	3425401B19Rik
0.033044379	0.015339775	0.016	0.005	1	1	Mesoderm	Ndp
0.033054047	0.038164911	0.978	0.965	1	1	Mesoderm	Sae1
0.033181028	0.00955362	0.026	0.018	1	1	Mesoderm	Cd164l2
0.03333196	0.015360341	0.058	0.048	1	1	Mesoderm	Lipo3
0.033387029	0.024393489	0.207	0.198	1	1	Mesoderm	Strip1
0.033411187	0.026323247	0.23	0.219	1	1	Mesoderm	Tpst1
0.033467356	0.013578972	0.012	0.003	1	1	Mesoderm	Wfdc13
0.033482556	0.027808868	0.93	0.916	1	1	Mesoderm	Syncrip
0.033547437	0.011611476	0.011	0.003	1	1	Mesoderm	Dlgap2
0.033547437	0.008150507	0.011	0.005	1	1	Mesoderm	Cyp27a1
0.033664804	0.002575321	0.027	0.026	1	1	Mesoderm	Usp35
0.033718679	0.005972795	0.004	0	1	1	Mesoderm	AC144408.1
0.033718679	0.004963917	0.005	0.001	1	1	Mesoderm	Galnt5
0.033718679	0.003545581	0.004	0.002	1	1	Mesoderm	Lrfn5
0.033718679	0.003436002	0.004	0.002	1	1	Mesoderm	Aspn
0.033718679	0.001687917	0.003	0.002	1	1	Mesoderm	Gm16098
0.033718679	0.001428533	0.004	0.003	1	1	Mesoderm	Srpx
0.033972141	0.029389297	0.081	0.062	1	1	Mesoderm	Cnp
0.034001763	0.016370719	0.075	0.064	1	1	Mesoderm	Prdm10
0.034059347	0.033556707	0.215	0.2	1	1	Mesoderm	Ick
0.034144302	0.048085386	0.118	0.088	1	1	Mesoderm	Grasp
0.034314428	0.019548074	0.093	0.081	1	1	Mesoderm	Fbxl17
0.034332073	0.034090125	0.271	0.257	1	1	Mesoderm	Ska3
0.034465851	0.053713295	0.182	0.149	1	1	Mesoderm	Pex11b
0.034541635	0.006695962	0.005	0.001	1	1	Mesoderm	Gm15082
0.034541635	0.006060273	0.005	0.001	1	1	Mesoderm	AC154546.2
0.034541635	0.001331759	0.005	0.004	1	1	Mesoderm	Tmigd3
0.034566267	0.048360481	0.383	0.375	1	1	Mesoderm	Rfwd3
0.034717208	0.06297949	0.205	0.164	1	1	Mesoderm	Rnf144a
0.034860636	0.048067195	0.146	0.114	1	1	Mesoderm	Cep131
0.034870744	0.054150384	0.979	0.965	1	1	Mesoderm	Acin1
0.034920319	0.015318886	0.097	0.085	1	1	Mesoderm	Bcl2
0.034929787	0.009000488	0.054	0.048	1	1	Mesoderm	Ppip5k1
0.035112294	0.021308228	0.094	0.079	1	1	Mesoderm	Ptar1
0.035494261	0.047753695	1	1	1	1	Mesoderm	Snrpb
0.035521671	0.002287931	0.024	0.023	1	1	Mesoderm	AC161165.6
0.035907548	0.054583871	0.179	0.142	1	1	Mesoderm	Susd6
0.036145603	0.026724321	0.093	0.074	1	1	Mesoderm	Nckap5l
0.036197685	0.049643084	0.413	0.395	1	1	Mesoderm	Scnm1
0.036238897	0.027598172	0.052	0.033	1	1	Mesoderm	Nova1
0.036379963	0.017609852	0.184	0.171	1	1	Mesoderm	Rps6kb2
0.0365958	0.022808398	0.094	0.08	1	1	Mesoderm	Pias3
0.036766509	0.027225531	0.112	0.095	1	1	Mesoderm	4930579G24Rik
0.036849763	0.056500179	0.676	0.676	1	1	Mesoderm	Vbp1
0.037105467	0.020601171	0.084	0.07	1	1	Mesoderm	Tbc1d32
0.037410657	0.036789822	0.384	0.377	1	1	Mesoderm	Clasp1
0.037415485	0.001523679	0.058	0.058	1	1	Mesoderm	Pramef8
0.037491931	0.018494847	0.182	0.17	1	1	Mesoderm	Mrnip
0.037492557	0.027235795	0.326	0.319	1	1	Mesoderm	Msantd2
0.037505559	0.000242739	0.016	0.015	1	1	Mesoderm	Lrmp
0.037692012	0.057612601	0.623	0.595	1	1	Mesoderm	E2f3
0.037701843	0.062938395	0.597	0.583	1	1	Mesoderm	Ctnnbl1
0.037718018	0.023133701	0.08	0.066	1	1	Mesoderm	St6gal1
0.037748354	0.035407971	0.152	0.131	1	1	Mesoderm	Hsd17b7
0.037835672	0.002783625	0.047	0.045	1	1	Mesoderm	Tbc1d25
0.037869173	0.020349289	0.023	0.01	1	1	Mesoderm	Gm13715
0.037944847	0.010260153	0.172	0.17	1	1	Mesoderm	Zfp574
0.038043958	0.031959578	0.749	0.763	1	1	Mesoderm	Rtcb
0.03826471	0.044502978	0.52	0.516	1	1	Mesoderm	Ncapd2
0.038346049	0.011868072	0.009	0.001	1	1	Mesoderm	Lyzl4
0.03841297	0.005009064	0.008	0.005	1	1	Mesoderm	Slc19a3
0.038457879	0.043300142	0.546	0.547	1	1	Mesoderm	Zfp330
0.038588059	0.008686245	0.012	0.006	1	1	Mesoderm	9530046B11Rik
0.038827179	0.014517255	0.078	0.07	1	1	Mesoderm	Elovl2
0.038844608	0.002225616	0.029	0.028	1	1	Mesoderm	Kcne1l
0.039025676	0.062646449	0.457	0.425	1	1	Mesoderm	Usp47
0.039062054	0.012982722	0.03	0.021	1	1	Mesoderm	Pcdhgc4
0.039711697	0.039139635	0.23	0.21	1	1	Mesoderm	Zfp358
0.039719043	0.023651698	0.107	0.092	1	1	Mesoderm	Zfp184
0.039776478	0.040477778	0.323	0.303	1	1	Mesoderm	Dennd6a
0.039816483	0.006044993	0.997	0.992	1	1	Mesoderm	Ybx3
0.039828537	0.031098612	0.247	0.241	1	1	Mesoderm	Otud7b
0.039845868	0.026993899	0.162	0.147	1	1	Mesoderm	Ap1s2
0.040110999	0.018263793	0.558	0.569	1	1	Mesoderm	Fam103a1
0.040112161	0.023063151	1	0.999	1	1	Mesoderm	Atp5c1
0.040207202	0.038432307	0.113	0.09	1	1	Mesoderm	D630045J12Rik
0.040216927	0.00253717	0.012	0.01	1	1	Mesoderm	Gm16386
[truncated: 85,257 more rows]
