# Supplementary material for: Gastrulation-stage gene expression in Nipbl+/− mouse embryos foreshadows the development of syndromic birth defects
Source: Sci Adv. 2024 Mar 20;10(12):eadl4239. doi: 10.1126/sciadv.adl4239 (PMC10954218; doi:10.1126/sciadv.adl4239)
Supplement: Supplementary file 2 — Data S1 to S45 [file sciadv.adl4239_data_s1_to_s45.zip › Supplementary Data2/Data_S3.csv]

P_Val	Avg_Log2_FC	Pct_Expr_Cluster	Pct_Expr_Other	Bon_P_Val	Cluster	Cell_Type	Gene	Transcription_Factor
1.33E-221	2.425491019	0.957	0.247	2.04E-217	13	Extraembryonic endoderm	Car7	N
3.39E-219	2.479414778	0.992	0.467	5.17E-215	13	Extraembryonic endoderm	S100a1	N
2.31E-214	3.140201013	0.999	0.706	3.53E-210	13	Extraembryonic endoderm	Rbp4	N
5.80E-214	1.159278084	1	1	8.86E-210	13	Extraembryonic endoderm	Tomm20	N
2.34E-212	2.243451524	0.995	0.811	3.57E-208	13	Extraembryonic endoderm	Gpx3	N
7.15E-212	2.510587173	0.988	0.479	1.09E-207	13	Extraembryonic endoderm	Cubn	N
4.70E-209	2.807065077	0.997	0.7	7.18E-205	13	Extraembryonic endoderm	Mt1	N
3.05E-208	2.062444004	0.906	0.103	4.65E-204	13	Extraembryonic endoderm	Slc2a2	N
1.19E-207	1.653732005	1	0.969	1.81E-203	13	Extraembryonic endoderm	Ddt	N
7.39E-207	2.61926308	0.954	0.326	1.13E-202	13	Extraembryonic endoderm	Lgals2	N
1.13E-204	2.967745609	0.937	0.314	1.73E-200	13	Extraembryonic endoderm	S100g	N
1.44E-204	1.771800258	1	0.959	2.20E-200	13	Extraembryonic endoderm	Atp6v0b	N
2.98E-202	1.873670436	0.927	0.181	4.56E-198	13	Extraembryonic endoderm	Morc4	N
1.09E-198	2.045165142	0.909	0.16	1.66E-194	13	Extraembryonic endoderm	Fxyd2	N
1.38E-196	1.362574781	1	0.997	2.11E-192	13	Extraembryonic endoderm	Tomm5	N
6.72E-196	1.832944874	0.85	0.047	1.03E-191	13	Extraembryonic endoderm	Aqp3	N
1.48E-193	1.988986441	0.964	0.299	2.27E-189	13	Extraembryonic endoderm	Tdh	N
3.33E-193	2.64234184	0.907	0.241	5.08E-189	13	Extraembryonic endoderm	Apoa2	N
1.61E-192	1.637166968	0.85	0.083	2.46E-188	13	Extraembryonic endoderm	Sord	N
4.37E-192	2.129478316	0.995	0.763	6.68E-188	13	Extraembryonic endoderm	Ctsb	N
2.99E-191	1.869691571	0.976	0.437	4.57E-187	13	Extraembryonic endoderm	Atp1b1	N
3.01E-190	1.966540686	0.891	0.124	4.60E-186	13	Extraembryonic endoderm	Aldob	N
8.96E-190	1.637406534	0.998	0.944	1.37E-185	13	Extraembryonic endoderm	Cotl1	N
2.92E-189	1.030089516	1	1	4.46E-185	13	Extraembryonic endoderm	Ftl1	N
1.57E-188	1.823976983	0.983	0.49	2.40E-184	13	Extraembryonic endoderm	Tmem150a	N
4.77E-186	2.033600511	1	0.873	7.29E-182	13	Extraembryonic endoderm	H19	N
2.59E-184	2.362206754	0.999	0.759	3.95E-180	13	Extraembryonic endoderm	Apom	N
4.42E-184	1.660128349	0.82	0.051	6.75E-180	13	Extraembryonic endoderm	Lrp2	N
6.46E-183	1.346222775	1	0.941	9.86E-179	13	Extraembryonic endoderm	Srm	N
6.96E-183	1.643884934	0.979	0.55	1.06E-178	13	Extraembryonic endoderm	Mfsd1	N
7.74E-182	1.545702666	0.996	0.87	1.18E-177	13	Extraembryonic endoderm	Cltc	N
1.13E-181	1.41706069	1	0.989	1.73E-177	13	Extraembryonic endoderm	Aprt	N
1.24E-181	2.091337726	0.944	0.303	1.90E-177	13	Extraembryonic endoderm	Npl	N
7.23E-180	1.647808955	0.969	0.45	1.10E-175	13	Extraembryonic endoderm	Gng12	N
4.69E-179	2.657177781	0.999	0.757	7.17E-175	13	Extraembryonic endoderm	Apoa1	N
1.65E-178	1.525455639	0.99	0.859	2.53E-174	13	Extraembryonic endoderm	Chchd10	N
6.75E-177	1.117771904	1	0.999	1.03E-172	13	Extraembryonic endoderm	Morf4l2	N
2.45E-175	1.695073772	0.975	0.513	3.74E-171	13	Extraembryonic endoderm	2610528J11Rik	N
1.90E-173	1.62404891	0.893	0.18	2.91E-169	13	Extraembryonic endoderm	Smlr1	N
3.75E-173	1.770990867	0.988	0.56	5.73E-169	13	Extraembryonic endoderm	Slc13a4	N
5.76E-173	1.24063858	1	1	8.80E-169	13	Extraembryonic endoderm	Fth1	N
5.77E-173	2.225770229	0.978	0.619	8.82E-169	13	Extraembryonic endoderm	Mt2	N
2.17E-172	1.730327305	0.982	0.461	3.32E-168	13	Extraembryonic endoderm	Folr1	N
7.05E-172	2.048801358	0.933	0.33	1.08E-167	13	Extraembryonic endoderm	Tmem37	N
1.31E-171	1.994079511	0.988	0.536	2.01E-167	13	Extraembryonic endoderm	Apob	N
4.35E-171	1.622744111	0.835	0.11	6.65E-167	13	Extraembryonic endoderm	Pdzk1	N
8.43E-170	1.575302261	0.81	0.093	1.29E-165	13	Extraembryonic endoderm	Kdelr3	N
6.04E-167	2.120931621	1	0.801	9.22E-163	13	Extraembryonic endoderm	Ttr	N
6.89E-166	1.004328169	1	0.997	1.05E-161	13	Extraembryonic endoderm	Txndc17	N
1.13E-165	1.464011103	0.978	0.649	1.73E-161	13	Extraembryonic endoderm	Cndp2	N
2.10E-165	1.517203263	0.937	0.32	3.20E-161	13	Extraembryonic endoderm	Mttp	N
1.23E-163	1.689135809	0.982	0.743	1.89E-159	13	Extraembryonic endoderm	Psph	N
2.81E-163	1.342945384	0.994	0.794	4.29E-159	13	Extraembryonic endoderm	Tspan13	N
4.23E-163	1.469025194	0.968	0.564	6.46E-159	13	Extraembryonic endoderm	Mpc2	N
1.45E-162	1.452878472	0.971	0.571	2.21E-158	13	Extraembryonic endoderm	Atp6v1a	N
6.92E-161	1.477340738	0.983	0.637	1.06E-156	13	Extraembryonic endoderm	Clic6	N
6.08E-160	1.498152683	0.923	0.281	9.29E-156	13	Extraembryonic endoderm	2210011C24Rik	N
6.97E-160	1.489850329	0.917	0.33	1.06E-155	13	Extraembryonic endoderm	Neu1	N
1.22E-159	1.796671849	0.996	0.699	1.87E-155	13	Extraembryonic endoderm	Dab2	N
7.00E-159	1.167120853	1	0.996	1.07E-154	13	Extraembryonic endoderm	Uqcrq	N
1.62E-158	1.306704561	0.987	0.794	2.47E-154	13	Extraembryonic endoderm	Psat1	N
1.15E-157	0.950880847	1	0.997	1.76E-153	13	Extraembryonic endoderm	Glrx5	N
8.93E-157	1.829255499	0.993	0.756	1.37E-152	13	Extraembryonic endoderm	Lgmn	N
5.02E-155	1.905458778	0.962	0.43	7.67E-151	13	Extraembryonic endoderm	Apoa4	N
1.80E-154	1.586290585	0.999	0.873	2.75E-150	13	Extraembryonic endoderm	Cited1	N
2.28E-154	1.430894337	0.86	0.17	3.48E-150	13	Extraembryonic endoderm	Adora2b	N
1.13E-153	1.048697174	0.997	0.971	1.72E-149	13	Extraembryonic endoderm	Timm17a	N
4.99E-153	1.386644555	0.869	0.246	7.62E-149	13	Extraembryonic endoderm	Mcrip2	N
1.61E-151	0.931893051	1	0.996	2.46E-147	13	Extraembryonic endoderm	Atp6v1g1	N
5.36E-150	1.37502453	0.903	0.323	8.19E-146	13	Extraembryonic endoderm	Foxo4	Y
6.05E-150	1.518495348	0.966	0.567	9.24E-146	13	Extraembryonic endoderm	Apoc1	N
2.15E-149	1.481174986	0.917	0.367	3.28E-145	13	Extraembryonic endoderm	Sgk1	N
6.06E-149	1.90787411	1	0.909	9.26E-145	13	Extraembryonic endoderm	Ctsl	N
1.42E-148	1.249906916	0.968	0.657	2.16E-144	13	Extraembryonic endoderm	Rnf181	N
1.47E-148	0.873289271	1	1	2.25E-144	13	Extraembryonic endoderm	Nhp2	N
1.90E-148	1.404257765	0.999	0.72	2.91E-144	13	Extraembryonic endoderm	Id2	Y
2.82E-147	1.045569668	0.999	0.989	4.32E-143	13	Extraembryonic endoderm	Gcsh	N
2.86E-146	1.705380421	0.88	0.387	4.38E-142	13	Extraembryonic endoderm	Gstm1	N
1.23E-145	1.571603239	0.999	0.929	1.88E-141	13	Extraembryonic endoderm	Ctsz	N
5.77E-145	1.308828249	0.808	0.14	8.82E-141	13	Extraembryonic endoderm	Slc7a8	N
7.85E-145	1.196106261	0.989	0.814	1.20E-140	13	Extraembryonic endoderm	Gga2	N
2.34E-144	1.333048309	0.77	0.106	3.57E-140	13	Extraembryonic endoderm	Apoc3	N
8.74E-144	1.298844869	0.827	0.196	1.34E-139	13	Extraembryonic endoderm	Klhl2	N
4.70E-143	1.168625208	0.994	0.903	7.18E-139	13	Extraembryonic endoderm	Atp6v1e1	N
7.82E-143	1.114251093	0.995	0.869	1.19E-138	13	Extraembryonic endoderm	Tmem160	N
2.07E-141	0.719502179	1	1	3.16E-137	13	Extraembryonic endoderm	Gpx4	N
1.77E-140	1.512785045	0.913	0.474	2.70E-136	13	Extraembryonic endoderm	Rasgrp2	N
4.12E-139	1.224577727	0.751	0.099	6.29E-135	13	Extraembryonic endoderm	Pxdc1	N
7.49E-139	1.221515241	0.773	0.126	1.14E-134	13	Extraembryonic endoderm	Hnf4a	Y
1.29E-138	1.432037544	0.98	0.78	1.97E-134	13	Extraembryonic endoderm	Gcat	N
1.64E-138	0.825763858	1	0.999	2.50E-134	13	Extraembryonic endoderm	Bex4	N
4.72E-138	1.224398981	0.977	0.736	7.21E-134	13	Extraembryonic endoderm	Gldc	N
6.34E-138	1.217174488	0.798	0.161	9.69E-134	13	Extraembryonic endoderm	Sec14l2	N
7.97E-138	1.359631998	0.965	0.439	1.22E-133	13	Extraembryonic endoderm	Pla2g12b	N
1.93E-137	1.334908324	0.94	0.42	2.95E-133	13	Extraembryonic endoderm	Reep6	N
4.47E-137	1.596073096	0.995	0.727	6.82E-133	13	Extraembryonic endoderm	Ctsh	N
4.83E-137	1.305133241	0.946	0.479	7.38E-133	13	Extraembryonic endoderm	Igfbp4	N
1.41E-136	1.254848556	0.865	0.264	2.16E-132	13	Extraembryonic endoderm	Dgat2	N
3.49E-135	1.35096276	0.645	0.026	5.33E-131	13	Extraembryonic endoderm	Fabp1	N
3.05E-134	1.006978517	0.999	0.99	4.66E-130	13	Extraembryonic endoderm	Slc9a3r1	N
6.07E-133	1.158491511	0.729	0.089	9.27E-129	13	Extraembryonic endoderm	Maf	Y
2.46E-132	1.104001589	0.996	0.919	3.77E-128	13	Extraembryonic endoderm	Vamp8	N
2.91E-132	1.600213962	0.989	0.629	4.44E-128	13	Extraembryonic endoderm	Amn	N
3.77E-132	1.290518922	0.68	0.056	5.75E-128	13	Extraembryonic endoderm	Apln	N
5.90E-132	0.860551955	1	1	9.02E-128	13	Extraembryonic endoderm	mt-Nd1	N
1.14E-130	1.676942063	0.938	0.427	1.74E-126	13	Extraembryonic endoderm	Afp	N
1.89E-130	1.184383611	0.981	0.766	2.89E-126	13	Extraembryonic endoderm	Stx7	N
2.93E-129	1.145461478	0.99	0.841	4.48E-125	13	Extraembryonic endoderm	Glul	N
5.65E-127	1.145886694	0.818	0.233	8.63E-123	13	Extraembryonic endoderm	Sgk3	N
2.42E-126	1.243168339	0.869	0.233	3.71E-122	13	Extraembryonic endoderm	Nrk	N
5.97E-125	1.357246986	0.855	0.297	9.12E-121	13	Extraembryonic endoderm	Sdc4	N
1.29E-124	1.227623764	0.879	0.29	1.97E-120	13	Extraembryonic endoderm	Slc39a5	N
1.31E-123	1.231796485	0.924	0.484	1.99E-119	13	Extraembryonic endoderm	Ninj1	N
1.37E-123	1.143691795	0.909	0.503	2.09E-119	13	Extraembryonic endoderm	Avpi1	N
5.64E-123	1.057926313	0.988	0.81	8.61E-119	13	Extraembryonic endoderm	Ezr	N
5.35E-122	1.028781031	0.983	0.734	8.18E-118	13	Extraembryonic endoderm	Rbpms2	N
6.18E-122	0.800349097	1	0.999	9.45E-118	13	Extraembryonic endoderm	Mrpl12	N
1.02E-121	1.466143173	0.995	0.701	1.56E-117	13	Extraembryonic endoderm	Rhox5	N
9.22E-121	0.858541789	1	0.993	1.41E-116	13	Extraembryonic endoderm	Snx3	N
4.62E-120	1.069040895	0.698	0.103	7.06E-116	13	Extraembryonic endoderm	Eea1	N
1.18E-118	1.122612605	0.909	0.356	1.80E-114	13	Extraembryonic endoderm	Myo6	N
5.79E-118	1.047086636	0.768	0.181	8.84E-114	13	Extraembryonic endoderm	Mfsd12	N
8.39E-118	1.031414613	0.987	0.889	1.28E-113	13	Extraembryonic endoderm	Commd4	N
9.36E-117	1.150602734	0.751	0.151	1.43E-112	13	Extraembryonic endoderm	Hebp1	N
1.02E-116	1.132505993	0.798	0.24	1.56E-112	13	Extraembryonic endoderm	Gns	N
1.02E-116	1.126078531	0.761	0.204	1.56E-112	13	Extraembryonic endoderm	AI413582	N
1.49E-116	1.146367985	0.778	0.19	2.28E-112	13	Extraembryonic endoderm	Ang	N
1.62E-116	1.084747541	0.752	0.173	2.48E-112	13	Extraembryonic endoderm	S100a16	N
5.06E-116	1.103939942	0.842	0.31	7.73E-112	13	Extraembryonic endoderm	Sec11c	N
7.37E-116	1.341953542	0.978	0.814	1.13E-111	13	Extraembryonic endoderm	Phlda2	N
5.52E-115	0.736884285	1	0.997	8.44E-111	13	Extraembryonic endoderm	Timm13	N
6.57E-113	1.448272569	0.796	0.261	1.00E-108	13	Extraembryonic endoderm	Ass1	N
2.54E-112	1.007100364	0.983	0.853	3.88E-108	13	Extraembryonic endoderm	Podxl	N
3.82E-112	1.377392469	0.974	0.873	5.84E-108	13	Extraembryonic endoderm	Cyba	N
1.52E-111	0.995040314	0.746	0.154	2.32E-107	13	Extraembryonic endoderm	Cldn2	N
2.99E-111	1.150899954	0.933	0.409	4.57E-107	13	Extraembryonic endoderm	Slc7a7	N
3.19E-111	0.960431514	0.598	0.041	4.87E-107	13	Extraembryonic endoderm	Aass	N
6.10E-111	1.441898189	0.997	0.951	9.32E-107	13	Extraembryonic endoderm	Cd63	N
1.24E-110	1.127916974	0.697	0.129	1.89E-106	13	Extraembryonic endoderm	Uap1l1	N
3.32E-110	1.060284935	0.969	0.739	5.07E-106	13	Extraembryonic endoderm	Sephs2	N
1.60E-109	1.25471506	0.595	0.04	2.44E-105	13	Extraembryonic endoderm	Aqp8	N
2.58E-109	1.173567544	0.859	0.294	3.95E-105	13	Extraembryonic endoderm	Gipc2	N
8.01E-109	1.131940265	0.924	0.571	1.22E-104	13	Extraembryonic endoderm	Arpc1b	N
1.40E-108	0.968616178	0.686	0.116	2.14E-104	13	Extraembryonic endoderm	Gnb4	N
3.16E-108	1.085391898	0.824	0.283	4.83E-104	13	Extraembryonic endoderm	Rnase4	N
1.03E-107	1.156914283	0.865	0.424	1.57E-103	13	Extraembryonic endoderm	Hexa	N
1.65E-107	0.890172621	0.603	0.057	2.52E-103	13	Extraembryonic endoderm	Slc43a2	N
2.78E-107	1.172373404	0.914	0.434	4.24E-103	13	Extraembryonic endoderm	Msx1	Y
7.40E-107	0.761428441	1	0.993	1.13E-102	13	Extraembryonic endoderm	Atp6v0e	N
9.60E-107	0.957591456	0.68	0.103	1.47E-102	13	Extraembryonic endoderm	Creb3l3	Y
2.20E-106	0.929571537	0.975	0.767	3.36E-102	13	Extraembryonic endoderm	Rab5c	N
2.86E-106	0.964003443	0.984	0.737	4.38E-102	13	Extraembryonic endoderm	Glrx	N
6.35E-106	1.220121988	0.851	0.331	9.71E-102	13	Extraembryonic endoderm	Dlk1	N
8.08E-106	0.988760213	0.993	0.87	1.23E-101	13	Extraembryonic endoderm	Oat	N
2.19E-105	0.793466587	0.999	0.98	3.35E-101	13	Extraembryonic endoderm	Calm3	N
2.80E-105	1.024207255	0.91	0.559	4.27E-101	13	Extraembryonic endoderm	Gmfb	N
8.12E-105	0.96606748	0.962	0.706	1.24E-100	13	Extraembryonic endoderm	Stx3	N
9.95E-105	0.683767126	1	1	1.52E-100	13	Extraembryonic endoderm	mt-Nd2	N
2.99E-104	1.036207032	0.891	0.397	4.57E-100	13	Extraembryonic endoderm	Pcgf5	N
5.38E-104	1.149879286	0.794	0.243	8.22E-100	13	Extraembryonic endoderm	4933402E13Rik	N
6.64E-104	0.969385414	0.939	0.699	1.02E-99	13	Extraembryonic endoderm	Qdpr	N
6.79E-104	1.193632169	0.686	0.123	1.04E-99	13	Extraembryonic endoderm	Fgg	N
1.29E-103	0.978836948	0.757	0.179	1.98E-99	13	Extraembryonic endoderm	Sigirr	N
3.02E-103	0.841412069	0.999	0.983	4.62E-99	13	Extraembryonic endoderm	Bri3	N
7.59E-103	1.026893069	0.807	0.316	1.16E-98	13	Extraembryonic endoderm	Rbm38	N
9.95E-103	1.064222225	0.971	0.79	1.52E-98	13	Extraembryonic endoderm	Degs1	N
2.33E-102	0.944982277	0.966	0.721	3.57E-98	13	Extraembryonic endoderm	Vps35	N
1.38E-101	1.050354443	0.923	0.534	2.11E-97	13	Extraembryonic endoderm	Peg10	N
1.64E-101	0.984056565	0.925	0.526	2.50E-97	13	Extraembryonic endoderm	Evi5	N
6.14E-101	0.631761378	1	1	9.39E-97	13	Extraembryonic endoderm	mt-Co2	N
1.22E-100	0.858338592	0.999	0.971	1.87E-96	13	Extraembryonic endoderm	Lamp1	N
1.44E-99	0.919531597	0.667	0.129	2.19E-95	13	Extraembryonic endoderm	1700019D03Rik	N
2.24E-99	0.979591438	0.74	0.164	3.42E-95	13	Extraembryonic endoderm	0610005C13Rik	N
5.38E-99	1.087928651	0.838	0.353	8.23E-95	13	Extraembryonic endoderm	Tcn2	N
8.10E-98	0.806933327	0.996	0.966	1.24E-93	13	Extraembryonic endoderm	Serp1	N
3.71E-97	0.775110875	1	0.987	5.68E-93	13	Extraembryonic endoderm	Uqcr11	N
4.73E-97	0.828855417	0.52	0.026	7.23E-93	13	Extraembryonic endoderm	Mbl2	N
6.98E-97	1.113889347	0.844	0.37	1.07E-92	13	Extraembryonic endoderm	Pqlc2	N
8.00E-97	1.041511742	0.914	0.604	1.22E-92	13	Extraembryonic endoderm	Fem1b	N
8.29E-97	0.750825276	1	0.971	1.27E-92	13	Extraembryonic endoderm	Hspa9	N
1.03E-96	1.039383816	0.844	0.413	1.57E-92	13	Extraembryonic endoderm	Jade1	N
1.29E-96	0.895499245	0.957	0.753	1.97E-92	13	Extraembryonic endoderm	Chchd4	N
1.37E-96	0.640786761	0.998	0.991	2.10E-92	13	Extraembryonic endoderm	Mrpl20	N
1.79E-96	0.942264463	0.738	0.24	2.73E-92	13	Extraembryonic endoderm	Tpcn1	N
2.34E-96	0.964869933	0.857	0.38	3.57E-92	13	Extraembryonic endoderm	Gnpda1	N
8.42E-96	0.87774655	0.992	0.879	1.29E-91	13	Extraembryonic endoderm	Pcbd1	N
1.02E-95	0.959257614	0.804	0.349	1.55E-91	13	Extraembryonic endoderm	Agfg1	N
3.50E-95	0.452984831	1	1	5.34E-91	13	Extraembryonic endoderm	Hspe1	N
2.41E-94	0.986252322	0.918	0.594	3.69E-90	13	Extraembryonic endoderm	Elovl1	N
1.42E-93	0.874940368	0.984	0.9	2.17E-89	13	Extraembryonic endoderm	Cnih4	N
9.32E-93	0.764480989	0.999	0.991	1.42E-88	13	Extraembryonic endoderm	Cstb	N
1.18E-92	0.829161376	0.526	0.036	1.81E-88	13	Extraembryonic endoderm	Fabp2	N
7.46E-92	0.946702797	0.956	0.671	1.14E-87	13	Extraembryonic endoderm	Vkorc1	N
2.67E-91	1.122964778	0.79	0.224	4.08E-87	13	Extraembryonic endoderm	Fgb	N
7.97E-91	1.017720882	0.942	0.644	1.22E-86	13	Extraembryonic endoderm	Snx2	N
1.32E-90	0.902873351	0.655	0.149	2.01E-86	13	Extraembryonic endoderm	Cgref1	N
1.40E-90	0.822206581	0.997	0.944	2.13E-86	13	Extraembryonic endoderm	Rab11a	N
2.03E-90	0.956206439	0.888	0.474	3.10E-86	13	Extraembryonic endoderm	Vps26a	N
2.95E-90	0.873743877	0.727	0.223	4.50E-86	13	Extraembryonic endoderm	Klc4	N
3.11E-90	0.905547398	0.873	0.461	4.75E-86	13	Extraembryonic endoderm	Tmem120a	N
1.80E-89	0.569845964	1	1	2.75E-85	13	Extraembryonic endoderm	Atp5g1	N
3.11E-89	0.671719215	0.997	0.99	4.75E-85	13	Extraembryonic endoderm	Ndufb10	N
6.12E-89	0.760002425	0.531	0.053	9.35E-85	13	Extraembryonic endoderm	Abcc2	N
1.15E-88	1.102842876	0.851	0.443	1.75E-84	13	Extraembryonic endoderm	Hist1h2bc	N
2.83E-88	0.884251254	0.994	0.733	4.33E-84	13	Extraembryonic endoderm	Selenop	N
7.41E-88	0.991540607	0.951	0.77	1.13E-83	13	Extraembryonic endoderm	Tmem97	N
8.15E-88	0.881726598	0.957	0.796	1.25E-83	13	Extraembryonic endoderm	Atp2b1	N
1.05E-87	0.740402547	0.47	0.02	1.61E-83	13	Extraembryonic endoderm	Apoc2	N
2.11E-87	0.833410537	0.989	0.9	3.23E-83	13	Extraembryonic endoderm	Tbrg1	N
2.17E-87	0.913861302	0.803	0.369	3.31E-83	13	Extraembryonic endoderm	Tmem9b	N
2.23E-87	1.089540157	0.971	0.796	3.41E-83	13	Extraembryonic endoderm	Slc3a2	N
2.38E-87	1.172207656	0.999	0.996	3.64E-83	13	Extraembryonic endoderm	Apoe	N
3.67E-87	0.823493587	0.574	0.093	5.61E-83	13	Extraembryonic endoderm	S100a13	N
4.35E-87	0.833560338	0.673	0.176	6.65E-83	13	Extraembryonic endoderm	Eps8	N
7.10E-87	0.8815934	1	0.99	1.09E-82	13	Extraembryonic endoderm	Dbi	N
1.18E-86	0.777040279	0.984	0.919	1.81E-82	13	Extraembryonic endoderm	Sfxn1	N
2.73E-86	1.013669432	0.775	0.286	4.17E-82	13	Extraembryonic endoderm	Tuba4a	N
4.01E-85	1.160592913	0.709	0.184	6.13E-81	13	Extraembryonic endoderm	Spp2	N
4.06E-85	0.914953204	0.792	0.324	6.21E-81	13	Extraembryonic endoderm	Agpat3	N
4.29E-85	0.763772043	0.977	0.834	6.55E-81	13	Extraembryonic endoderm	Lamtor4	N
1.22E-84	0.899692061	0.807	0.383	1.86E-80	13	Extraembryonic endoderm	Gtf2h1	N
1.40E-84	0.827444602	1	0.977	2.14E-80	13	Extraembryonic endoderm	Bex2	N
1.71E-84	0.787392855	0.778	0.246	2.61E-80	13	Extraembryonic endoderm	Soat2	N
3.62E-84	0.852657214	0.561	0.087	5.53E-80	13	Extraembryonic endoderm	Sfmbt2	N
5.63E-84	0.765546144	0.988	0.921	8.61E-80	13	Extraembryonic endoderm	Selenos	N
6.35E-84	0.732652745	0.532	0.069	9.71E-80	13	Extraembryonic endoderm	Runx1	Y
6.89E-84	0.970597512	0.95	0.766	1.05E-79	13	Extraembryonic endoderm	Aldh7a1	N
3.57E-83	1.018931232	0.937	0.69	5.45E-79	13	Extraembryonic endoderm	Mgst3	N
8.97E-83	1.06336086	0.759	0.239	1.37E-78	13	Extraembryonic endoderm	Trf	N
1.24E-82	0.751884301	0.974	0.871	1.90E-78	13	Extraembryonic endoderm	Mrps26	N
1.46E-82	0.87208337	0.711	0.24	2.24E-78	13	Extraembryonic endoderm	Scarb1	N
2.37E-82	0.805808416	0.962	0.827	3.62E-78	13	Extraembryonic endoderm	Atp6v1d	N
2.66E-82	0.789546457	0.977	0.901	4.07E-78	13	Extraembryonic endoderm	Cox14	N
2.88E-82	0.78604292	0.976	0.803	4.40E-78	13	Extraembryonic endoderm	Rab4a	N
4.98E-82	0.709963717	1	0.997	7.61E-78	13	Extraembryonic endoderm	Slc2a3	N
5.96E-82	0.653991529	0.999	0.994	9.10E-78	13	Extraembryonic endoderm	Minos1	N
6.04E-82	0.69523503	1	1	9.22E-78	13	Extraembryonic endoderm	Uqcr10	N
1.40E-81	0.56286295	1	0.999	2.14E-77	13	Extraembryonic endoderm	Cycs	N
3.09E-80	0.853237453	0.928	0.707	4.73E-76	13	Extraembryonic endoderm	Atp6v0d1	N
4.03E-80	0.851327647	0.794	0.356	6.15E-76	13	Extraembryonic endoderm	Prr5	N
2.74E-79	0.660368525	0.999	0.98	4.19E-75	13	Extraembryonic endoderm	Timm8a1	N
4.55E-79	0.806970915	0.744	0.287	6.96E-75	13	Extraembryonic endoderm	Tulp4	Y
7.56E-79	0.739114404	0.978	0.866	1.15E-74	13	Extraembryonic endoderm	Selenot	N
9.44E-79	0.954126314	0.785	0.379	1.44E-74	13	Extraembryonic endoderm	As3mt	N
9.86E-79	0.811287938	0.924	0.627	1.51E-74	13	Extraembryonic endoderm	Atp6v1c1	N
1.14E-78	0.878448749	0.638	0.173	1.74E-74	13	Extraembryonic endoderm	Smim1	N
4.33E-78	0.814076366	0.681	0.209	6.61E-74	13	Extraembryonic endoderm	Hsd17b11	N
1.42E-77	0.773103719	0.951	0.773	2.17E-73	13	Extraembryonic endoderm	Pigyl	N
1.92E-77	0.96540761	0.914	0.574	2.94E-73	13	Extraembryonic endoderm	Lxn	N
2.35E-77	0.544895844	1	1	3.60E-73	13	Extraembryonic endoderm	mt-Co3	N
3.17E-77	0.801508371	0.935	0.69	4.84E-73	13	Extraembryonic endoderm	Sypl	N
4.09E-77	0.663719613	0.994	0.95	6.25E-73	13	Extraembryonic endoderm	Mydgf	N
4.86E-77	0.788200296	0.755	0.307	7.43E-73	13	Extraembryonic endoderm	Scly	N
1.00E-76	0.935069462	0.981	0.89	1.53E-72	13	Extraembryonic endoderm	Phgdh	N
1.35E-76	0.780554863	0.589	0.129	2.07E-72	13	Extraembryonic endoderm	Acox1	N
2.07E-76	0.761845894	0.658	0.199	3.17E-72	13	Extraembryonic endoderm	Atp6v0a1	N
8.10E-76	0.706625128	0.605	0.146	1.24E-71	13	Extraembryonic endoderm	B4galt5	N
3.32E-75	0.738998637	0.556	0.103	5.07E-71	13	Extraembryonic endoderm	Lmna	N
3.69E-75	0.7700299	0.739	0.26	5.64E-71	13	Extraembryonic endoderm	Vil1	N
4.51E-75	0.682622283	0.994	0.941	6.89E-71	13	Extraembryonic endoderm	Rab1a	N
5.40E-75	0.775236557	0.94	0.694	8.25E-71	13	Extraembryonic endoderm	Ftl1-ps1	N
2.08E-74	0.814508	0.984	0.921	3.17E-70	13	Extraembryonic endoderm	Galk1	N
4.42E-74	0.75287801	0.617	0.161	6.75E-70	13	Extraembryonic endoderm	Tbx3	Y
4.48E-74	0.843716093	0.782	0.364	6.85E-70	13	Extraembryonic endoderm	Rbm47	N
2.48E-73	0.727517727	0.653	0.19	3.80E-69	13	Extraembryonic endoderm	Gata4	Y
8.83E-73	0.840182303	0.888	0.537	1.35E-68	13	Extraembryonic endoderm	Ctsa	N
4.76E-72	0.679608006	0.532	0.101	7.28E-68	13	Extraembryonic endoderm	2810459M11Rik	N
5.40E-72	0.816583155	0.735	0.273	8.25E-68	13	Extraembryonic endoderm	Scpep1	N
1.05E-71	0.792418336	0.655	0.213	1.61E-67	13	Extraembryonic endoderm	Med12	N
3.16E-71	0.741718282	0.627	0.189	4.83E-67	13	Extraembryonic endoderm	L1td1	N
6.33E-71	0.700938175	0.64	0.15	9.67E-67	13	Extraembryonic endoderm	Slc7a9	N
7.05E-71	0.687114881	0.57	0.133	1.08E-66	13	Extraembryonic endoderm	Prdm6	Y
8.40E-71	0.813604386	0.857	0.519	1.28E-66	13	Extraembryonic endoderm	Tspan4	N
1.18E-70	0.699236533	0.584	0.133	1.80E-66	13	Extraembryonic endoderm	Slc26a2	N
1.62E-70	0.750765572	0.524	0.091	2.48E-66	13	Extraembryonic endoderm	Tm4sf5	N
2.19E-70	0.731054813	0.968	0.879	3.34E-66	13	Extraembryonic endoderm	Cib1	N
2.40E-70	0.717069826	0.564	0.127	3.67E-66	13	Extraembryonic endoderm	Galm	N
3.49E-70	0.745861103	0.937	0.693	5.34E-66	13	Extraembryonic endoderm	Lypla1	N
3.62E-70	0.670003734	0.544	0.116	5.52E-66	13	Extraembryonic endoderm	Igsf23	N
4.83E-70	0.716548366	0.654	0.209	7.38E-66	13	Extraembryonic endoderm	Herpud1	N
1.21E-69	0.738524497	0.959	0.816	1.86E-65	13	Extraembryonic endoderm	Trappc2l	N
1.43E-69	0.678677629	0.998	0.969	2.19E-65	13	Extraembryonic endoderm	Rrbp1	N
4.06E-69	0.64426225	0.503	0.09	6.20E-65	13	Extraembryonic endoderm	Gnptab	N
5.97E-69	0.727688923	0.65	0.219	9.12E-65	13	Extraembryonic endoderm	Slc35f6	N
7.67E-69	0.707196642	0.702	0.239	1.17E-64	13	Extraembryonic endoderm	Dnajc22	N
9.72E-69	0.782056992	0.729	0.311	1.49E-64	13	Extraembryonic endoderm	Rragc	N
1.06E-68	0.770600603	0.65	0.194	1.62E-64	13	Extraembryonic endoderm	Lpgat1	N
1.58E-68	0.816971238	0.838	0.481	2.42E-64	13	Extraembryonic endoderm	Tlcd1	N
2.93E-68	0.735193237	0.929	0.753	4.48E-64	13	Extraembryonic endoderm	Ehd1	N
4.44E-68	0.714883397	0.904	0.664	6.79E-64	13	Extraembryonic endoderm	Lamtor3	N
1.40E-67	0.731086287	0.513	0.093	2.14E-63	13	Extraembryonic endoderm	Depdc7	N
2.94E-67	0.578716079	1	1	4.49E-63	13	Extraembryonic endoderm	Cox5a	N
3.35E-67	0.596584329	0.451	0.057	5.12E-63	13	Extraembryonic endoderm	Abca3	N
5.40E-67	0.866807262	0.85	0.467	8.25E-63	13	Extraembryonic endoderm	Abcg2	N
7.99E-67	0.676100863	0.709	0.264	1.22E-62	13	Extraembryonic endoderm	Slc16a13	N
9.20E-67	0.762187508	0.711	0.284	1.41E-62	13	Extraembryonic endoderm	Efnb1	N
2.47E-66	0.659380842	0.508	0.103	3.77E-62	13	Extraembryonic endoderm	Tfcp2l1	Y
4.14E-66	0.606425763	0.429	0.043	6.33E-62	13	Extraembryonic endoderm	Gjb1	N
5.04E-66	0.607251579	0.488	0.077	7.70E-62	13	Extraembryonic endoderm	Tfeb	Y
6.27E-66	0.773819456	0.717	0.309	9.59E-62	13	Extraembryonic endoderm	Card19	N
6.91E-66	0.643045049	0.995	0.961	1.06E-61	13	Extraembryonic endoderm	Sptssa	N
1.10E-65	0.718036066	0.964	0.881	1.68E-61	13	Extraembryonic endoderm	Reep5	N
2.06E-65	0.534936486	1	0.999	3.15E-61	13	Extraembryonic endoderm	Calr	N
2.37E-65	0.77524236	0.727	0.323	3.63E-61	13	Extraembryonic endoderm	Cmtm4	N
2.74E-65	0.526014454	1	1	4.19E-61	13	Extraembryonic endoderm	Cox8a	N
3.06E-65	0.806136584	0.998	0.974	4.68E-61	13	Extraembryonic endoderm	Meg3	N
3.47E-65	0.78379485	0.861	0.496	5.30E-61	13	Extraembryonic endoderm	Epop	N
3.60E-65	0.690004404	0.601	0.18	5.50E-61	13	Extraembryonic endoderm	Mpp1	N
4.79E-65	0.594404166	0.449	0.059	7.31E-61	13	Extraembryonic endoderm	Clic5	N
4.89E-65	0.785748627	0.658	0.223	7.48E-61	13	Extraembryonic endoderm	Nxf7	N
9.31E-65	0.493098968	1	1	1.42E-60	13	Extraembryonic endoderm	mt-Co1	N
1.52E-64	0.721644961	0.611	0.2	2.32E-60	13	Extraembryonic endoderm	Hpn	N
2.02E-64	0.743370573	0.704	0.291	3.08E-60	13	Extraembryonic endoderm	Rnf130	N
2.18E-64	0.709678052	0.902	0.607	3.33E-60	13	Extraembryonic endoderm	Stard10	N
2.27E-64	0.681335202	0.933	0.781	3.46E-60	13	Extraembryonic endoderm	Ufm1	N
2.82E-64	0.570816373	0.428	0.049	4.30E-60	13	Extraembryonic endoderm	Tnfsf12	N
2.82E-64	0.658009468	0.977	0.886	4.30E-60	13	Extraembryonic endoderm	Mrps18a	N
3.55E-64	0.731458881	0.584	0.169	5.42E-60	13	Extraembryonic endoderm	Lactb	N
3.65E-64	0.636029065	0.502	0.099	5.58E-60	13	Extraembryonic endoderm	Gramd1b	N
4.01E-64	0.68615547	0.625	0.194	6.13E-60	13	Extraembryonic endoderm	Rab20	N
9.33E-64	0.791340637	0.793	0.389	1.43E-59	13	Extraembryonic endoderm	Cd59a	N
9.64E-64	0.693463454	0.592	0.181	1.47E-59	13	Extraembryonic endoderm	Lcp1	N
1.14E-63	0.718285401	0.824	0.437	1.75E-59	13	Extraembryonic endoderm	Bnip3	N
1.21E-63	0.694941888	0.683	0.26	1.85E-59	13	Extraembryonic endoderm	Ndel1	N
1.50E-63	0.49189494	1	0.999	2.30E-59	13	Extraembryonic endoderm	Zfp706	Y
1.56E-63	0.563323457	1	0.97	2.38E-59	13	Extraembryonic endoderm	Pop5	N
2.95E-63	0.574775219	0.403	0.036	4.51E-59	13	Extraembryonic endoderm	Timd2	N
5.69E-63	0.59551041	0.437	0.057	8.69E-59	13	Extraembryonic endoderm	Fga	N
6.97E-63	0.494296412	1	1	1.06E-58	13	Extraembryonic endoderm	Srp9	N
7.25E-63	0.811801367	0.844	0.541	1.11E-58	13	Extraembryonic endoderm	Pla2g12a	N
1.14E-62	0.598786223	0.995	0.961	1.75E-58	13	Extraembryonic endoderm	Sdhd	N
1.41E-62	0.737819952	0.841	0.52	2.15E-58	13	Extraembryonic endoderm	Chmp2b	N
2.80E-62	0.725690731	0.718	0.29	4.28E-58	13	Extraembryonic endoderm	Espn	N
5.74E-62	0.71919329	0.782	0.437	8.76E-58	13	Extraembryonic endoderm	Cdpf1	N
1.06E-61	0.643775455	0.982	0.84	1.62E-57	13	Extraembryonic endoderm	Amot	N
1.07E-61	0.538437313	0.371	0.017	1.64E-57	13	Extraembryonic endoderm	Dram1	N
5.53E-61	0.633253159	0.569	0.159	8.46E-57	13	Extraembryonic endoderm	Nudt10	N
5.69E-61	0.642263201	0.565	0.151	8.69E-57	13	Extraembryonic endoderm	Slc23a1	N
5.71E-61	0.673921676	0.954	0.813	8.72E-57	13	Extraembryonic endoderm	Sod1	N
8.66E-61	0.470061146	0.999	0.997	1.32E-56	13	Extraembryonic endoderm	Atp5g3	N
1.25E-60	0.632187278	0.596	0.191	1.91E-56	13	Extraembryonic endoderm	Fech	N
2.18E-60	0.581726861	0.466	0.087	3.33E-56	13	Extraembryonic endoderm	Wsb2	N
4.42E-60	0.696079743	0.83	0.499	6.75E-56	13	Extraembryonic endoderm	Arcn1	N
4.58E-60	0.53668315	0.367	0.026	6.99E-56	13	Extraembryonic endoderm	Lrrc19	N
6.02E-60	0.606208032	0.978	0.929	9.19E-56	13	Extraembryonic endoderm	Mien1	N
9.98E-60	0.690647717	0.948	0.796	1.53E-55	13	Extraembryonic endoderm	Tuba1c	N
1.88E-59	0.677647278	0.577	0.171	2.88E-55	13	Extraembryonic endoderm	Mtfp1	N
1.99E-59	0.591348612	0.997	0.961	3.03E-55	13	Extraembryonic endoderm	Clic1	N
1.05E-58	0.597167015	0.992	0.976	1.61E-54	13	Extraembryonic endoderm	Lamtor1	N
1.72E-58	0.447571533	1	1	2.63E-54	13	Extraembryonic endoderm	mt-Nd4	N
2.01E-58	0.601362108	0.968	0.854	3.08E-54	13	Extraembryonic endoderm	Mlec	N
3.69E-58	0.424936997	1	1	5.63E-54	13	Extraembryonic endoderm	Eif5	N
3.80E-58	0.512951063	0.416	0.061	5.81E-54	13	Extraembryonic endoderm	Pitx2	Y
4.03E-58	0.717382714	0.902	0.68	6.16E-54	13	Extraembryonic endoderm	Timm9	N
9.33E-58	0.738828244	0.925	0.774	1.43E-53	13	Extraembryonic endoderm	Lap3	N
1.42E-57	0.677712076	0.695	0.311	2.17E-53	13	Extraembryonic endoderm	Slc25a10	N
1.53E-57	0.592213927	0.974	0.906	2.34E-53	13	Extraembryonic endoderm	Mrps7	N
1.67E-57	0.733915498	0.718	0.339	2.55E-53	13	Extraembryonic endoderm	2200002D01Rik	N
2.31E-57	0.749518841	0.984	0.929	3.53E-53	13	Extraembryonic endoderm	Vps29	N
3.25E-57	0.588195219	0.959	0.867	4.96E-53	13	Extraembryonic endoderm	Scp2	N
4.70E-57	0.648317854	0.963	0.846	7.19E-53	13	Extraembryonic endoderm	H2afj	N
1.06E-56	0.618729281	0.641	0.236	1.62E-52	13	Extraembryonic endoderm	Trim6	N
1.50E-56	0.689781456	0.94	0.713	2.29E-52	13	Extraembryonic endoderm	Sccpdh	N
2.61E-56	0.577080496	0.446	0.077	3.99E-52	13	Extraembryonic endoderm	C2cd2l	N
2.94E-56	0.657149607	0.608	0.227	4.49E-52	13	Extraembryonic endoderm	Slc25a15	N
3.48E-56	0.649549292	0.598	0.204	5.32E-52	13	Extraembryonic endoderm	Hmox1	N
5.19E-56	0.619753768	0.932	0.546	7.93E-52	13	Extraembryonic endoderm	Fmr1nb	N
5.55E-56	0.542928881	0.429	0.076	8.49E-52	13	Extraembryonic endoderm	Scd1	N
1.37E-55	0.690083066	0.805	0.44	2.09E-51	13	Extraembryonic endoderm	Mapk14	N
1.65E-55	0.654159237	0.875	0.64	2.52E-51	13	Extraembryonic endoderm	Preb	Y
2.16E-55	0.567957216	0.583	0.184	3.30E-51	13	Extraembryonic endoderm	Ihh	N
2.28E-55	0.581590205	0.456	0.099	3.49E-51	13	Extraembryonic endoderm	Gstm4	N
2.36E-55	0.757212352	0.856	0.607	3.61E-51	13	Extraembryonic endoderm	Gsto1	N
3.45E-55	0.475611081	0.999	0.997	5.28E-51	13	Extraembryonic endoderm	Cox6a1	N
3.66E-55	0.611754195	0.978	0.926	5.59E-51	13	Extraembryonic endoderm	Dynll2	N
5.70E-55	0.621794948	0.641	0.254	8.71E-51	13	Extraembryonic endoderm	Iqgap2	N
9.30E-55	0.632877799	0.646	0.271	1.42E-50	13	Extraembryonic endoderm	Washc5	N
1.88E-54	0.55838779	0.439	0.086	2.88E-50	13	Extraembryonic endoderm	Crlf1	N
2.67E-54	0.668564127	0.676	0.303	4.08E-50	13	Extraembryonic endoderm	Pmm2	N
3.44E-54	0.68878187	0.713	0.354	5.26E-50	13	Extraembryonic endoderm	Otulin	N
4.59E-54	0.684600703	0.765	0.4	7.01E-50	13	Extraembryonic endoderm	Acsl3	N
8.00E-54	0.581584556	0.502	0.129	1.22E-49	13	Extraembryonic endoderm	Rdh10	N
9.30E-54	0.731904895	0.907	0.691	1.42E-49	13	Extraembryonic endoderm	Glmp	Y
1.16E-53	0.624299286	0.949	0.784	1.78E-49	13	Extraembryonic endoderm	Tpd52	N
1.85E-53	0.628638932	0.97	0.901	2.83E-49	13	Extraembryonic endoderm	Lman2	N
1.85E-53	0.603313626	0.413	0.064	2.83E-49	13	Extraembryonic endoderm	Hsd17b2	N
2.54E-53	0.619485609	0.648	0.25	3.87E-49	13	Extraembryonic endoderm	Grtp1	N
2.89E-53	0.601313119	0.649	0.259	4.41E-49	13	Extraembryonic endoderm	Slc9a6	N
4.24E-53	0.597041148	0.939	0.78	6.48E-49	13	Extraembryonic endoderm	Cd164	N
4.47E-53	0.653171249	0.831	0.56	6.83E-49	13	Extraembryonic endoderm	Arl8b	N
4.79E-53	0.492846423	0.327	0.023	7.31E-49	13	Extraembryonic endoderm	Apoc4	N
9.02E-53	0.52589552	0.994	0.989	1.38E-48	13	Extraembryonic endoderm	Higd1a	N
9.24E-53	0.667282492	0.797	0.449	1.41E-48	13	Extraembryonic endoderm	Epb41l3	N
9.73E-53	0.524041923	0.997	0.973	1.49E-48	13	Extraembryonic endoderm	Vdac1	N
1.17E-52	0.54854175	0.982	0.88	1.79E-48	13	Extraembryonic endoderm	Rab7	N
1.51E-52	0.485823284	0.358	0.037	2.31E-48	13	Extraembryonic endoderm	Cdhr2	N
4.27E-52	0.666424472	0.69	0.31	6.53E-48	13	Extraembryonic endoderm	Palm3	N
4.31E-52	0.462012863	0.326	0.024	6.58E-48	13	Extraembryonic endoderm	Fam102b	N
6.64E-52	0.600964092	0.574	0.209	1.02E-47	13	Extraembryonic endoderm	Esrra	Y
6.94E-52	0.525575456	1	0.999	1.06E-47	13	Extraembryonic endoderm	Hspd1	N
8.16E-52	0.595096097	0.962	0.881	1.25E-47	13	Extraembryonic endoderm	Eef1e1	N
9.29E-52	0.572353969	0.552	0.174	1.42E-47	13	Extraembryonic endoderm	Tom1	N
9.60E-52	0.416630815	1	1	1.47E-47	13	Extraembryonic endoderm	Edf1	N
1.10E-51	0.630310341	0.963	0.821	1.68E-47	13	Extraembryonic endoderm	Ssr1	N
1.11E-51	0.654472744	0.994	0.986	1.70E-47	13	Extraembryonic endoderm	Ost4	N
1.82E-51	0.562085948	0.392	0.061	2.78E-47	13	Extraembryonic endoderm	Nostrin	N
1.84E-51	0.55326409	0.489	0.121	2.80E-47	13	Extraembryonic endoderm	Rab17	N
1.96E-51	0.59634587	0.644	0.267	2.99E-47	13	Extraembryonic endoderm	Snx9	N
3.26E-51	0.607515161	0.94	0.696	4.98E-47	13	Extraembryonic endoderm	Soat1	N
5.66E-51	0.460919153	1	0.997	8.64E-47	13	Extraembryonic endoderm	Rdx	N
5.96E-51	0.607667749	0.64	0.286	9.11E-47	13	Extraembryonic endoderm	Ap1b1	N
6.10E-51	0.649709413	0.817	0.501	9.32E-47	13	Extraembryonic endoderm	Tpp1	N
1.16E-50	0.567592733	0.48	0.117	1.78E-46	13	Extraembryonic endoderm	Slc38a6	N
1.21E-50	0.594645481	0.599	0.22	1.84E-46	13	Extraembryonic endoderm	Snx8	N
1.63E-50	0.619652159	0.752	0.411	2.48E-46	13	Extraembryonic endoderm	Nfx1	Y
1.71E-50	0.577626657	0.948	0.844	2.61E-46	13	Extraembryonic endoderm	Tmco1	N
1.89E-50	0.631830517	0.922	0.813	2.89E-46	13	Extraembryonic endoderm	Emc7	N
2.45E-50	0.615751924	0.543	0.174	3.74E-46	13	Extraembryonic endoderm	Nudt11	N
2.90E-50	0.662140517	0.776	0.453	4.43E-46	13	Extraembryonic endoderm	Twf1	N
3.39E-50	0.568284661	0.974	0.894	5.18E-46	13	Extraembryonic endoderm	Carhsp1	Y
3.66E-50	0.634991265	0.676	0.306	5.59E-46	13	Extraembryonic endoderm	Aldh18a1	N
4.24E-50	0.528710161	0.982	0.947	6.49E-46	13	Extraembryonic endoderm	Mrpl30	N
5.35E-50	0.557193334	0.536	0.183	8.17E-46	13	Extraembryonic endoderm	Trim25	N
5.91E-50	0.603339164	0.905	0.719	9.04E-46	13	Extraembryonic endoderm	Atp6v1b2	N
6.70E-50	0.646675415	0.876	0.633	1.02E-45	13	Extraembryonic endoderm	Me2	N
9.06E-50	0.502621615	0.997	0.969	1.38E-45	13	Extraembryonic endoderm	Gabarap	N
1.44E-49	0.634884351	0.625	0.253	2.20E-45	13	Extraembryonic endoderm	Tango2	N
1.78E-49	0.502030504	0.415	0.079	2.71E-45	13	Extraembryonic endoderm	Emilin1	N
2.12E-49	0.536575039	0.478	0.114	3.24E-45	13	Extraembryonic endoderm	Serpinf2	N
2.43E-49	0.370243769	1	1	3.72E-45	13	Extraembryonic endoderm	Uqcrh	N
2.81E-49	0.613689965	0.605	0.237	4.29E-45	13	Extraembryonic endoderm	Slc20a1	N
4.15E-49	0.567276819	0.549	0.193	6.35E-45	13	Extraembryonic endoderm	Dpp7	N
4.31E-49	0.819157954	0.638	0.283	6.58E-45	13	Extraembryonic endoderm	Renbp	N
5.85E-49	0.556931904	0.977	0.939	8.95E-45	13	Extraembryonic endoderm	Cuta	N
6.54E-49	0.601191272	0.964	0.879	9.99E-45	13	Extraembryonic endoderm	Ndufa5	N
7.11E-49	0.600262354	0.589	0.229	1.09E-44	13	Extraembryonic endoderm	Bend5	N
7.87E-49	0.559999636	0.579	0.209	1.20E-44	13	Extraembryonic endoderm	Gab1	N
1.05E-48	0.556240997	0.528	0.163	1.60E-44	13	Extraembryonic endoderm	Ippk	N
1.36E-48	0.590927924	0.58	0.226	2.08E-44	13	Extraembryonic endoderm	Slc25a33	N
1.48E-48	0.622772561	0.681	0.346	2.26E-44	13	Extraembryonic endoderm	Ankrd54	N
1.93E-48	0.631735103	0.769	0.459	2.95E-44	13	Extraembryonic endoderm	Tmem251	N
2.35E-48	0.466057546	0.357	0.05	3.59E-44	13	Extraembryonic endoderm	Prodh2	N
2.38E-48	0.611164554	0.808	0.43	3.63E-44	13	Extraembryonic endoderm	Dpp4	N
4.37E-48	0.493039699	0.411	0.086	6.68E-44	13	Extraembryonic endoderm	Mras	N
4.70E-48	0.591931551	0.614	0.26	7.19E-44	13	Extraembryonic endoderm	Dmxl1	N
6.08E-48	0.596924386	0.981	0.96	9.29E-44	13	Extraembryonic endoderm	Tmem256	N
6.42E-48	0.510039388	0.68	0.267	9.81E-44	13	Extraembryonic endoderm	Qprt	N
7.25E-48	0.524274504	0.961	0.849	1.11E-43	13	Extraembryonic endoderm	Dohh	N
7.81E-48	0.622565323	0.804	0.486	1.19E-43	13	Extraembryonic endoderm	Cpox	N
7.99E-48	0.546149184	0.576	0.2	1.22E-43	13	Extraembryonic endoderm	Ltbr	N
9.49E-48	0.57757628	0.796	0.451	1.45E-43	13	Extraembryonic endoderm	Rnf128	N
1.04E-47	0.520124611	0.417	0.094	1.59E-43	13	Extraembryonic endoderm	Cltb	N
1.17E-47	0.653012943	0.845	0.581	1.78E-43	13	Extraembryonic endoderm	Got1	N
2.73E-47	0.529547865	0.408	0.077	4.18E-43	13	Extraembryonic endoderm	Tinagl1	N
5.12E-47	0.589669119	0.69	0.367	7.82E-43	13	Extraembryonic endoderm	Uso1	N
6.08E-47	0.612096754	0.649	0.293	9.29E-43	13	Extraembryonic endoderm	Igf2r	N
7.90E-47	0.609838299	0.658	0.304	1.21E-42	13	Extraembryonic endoderm	Washc2	N
8.11E-47	0.459775846	0.356	0.051	1.24E-42	13	Extraembryonic endoderm	Fzd4	N
9.33E-47	0.448432805	0.362	0.063	1.43E-42	13	Extraembryonic endoderm	Bend7	N
9.36E-47	0.594329618	0.918	0.733	1.43E-42	13	Extraembryonic endoderm	Mrpl41	N
1.10E-46	0.585040937	0.928	0.779	1.68E-42	13	Extraembryonic endoderm	Tnks2	N
1.84E-46	0.472019826	0.999	0.987	2.80E-42	13	Extraembryonic endoderm	Ndufs7	N
1.88E-46	0.450386778	0.999	0.99	2.88E-42	13	Extraembryonic endoderm	Ndufb11	N
2.02E-46	0.538027552	0.472	0.141	3.08E-42	13	Extraembryonic endoderm	Rab21	N
2.07E-46	0.500295821	0.564	0.227	3.17E-42	13	Extraembryonic endoderm	Sec24a	N
2.28E-46	0.510388771	0.38	0.067	3.49E-42	13	Extraembryonic endoderm	Igf2os	N
2.41E-46	0.590828542	0.602	0.246	3.68E-42	13	Extraembryonic endoderm	Impact	N
2.53E-46	0.576664326	0.661	0.291	3.87E-42	13	Extraembryonic endoderm	Inpp5f	N
3.30E-46	0.631364895	0.978	0.894	5.05E-42	13	Extraembryonic endoderm	mt-Nd3	N
4.05E-46	0.410607494	1	0.996	6.19E-42	13	Extraembryonic endoderm	Tpi1	N
5.22E-46	0.620441543	0.864	0.586	7.98E-42	13	Extraembryonic endoderm	Ddx21	N
7.91E-46	0.552729535	0.509	0.163	1.21E-41	13	Extraembryonic endoderm	Synj1	N
9.52E-46	0.47330958	0.995	0.979	1.46E-41	13	Extraembryonic endoderm	Rer1	N
1.06E-45	1.104871929	0.647	0.293	1.62E-41	13	Extraembryonic endoderm	Amt	N
1.22E-45	0.495298995	0.483	0.143	1.86E-41	13	Extraembryonic endoderm	Flcn	N
1.40E-45	0.566817648	0.967	0.916	2.14E-41	13	Extraembryonic endoderm	Ddx3x	N
1.52E-45	0.447548588	0.359	0.064	2.32E-41	13	Extraembryonic endoderm	Spns2	N
2.15E-45	0.625908308	0.765	0.471	3.28E-41	13	Extraembryonic endoderm	Snx27	N
2.55E-45	0.751223973	0.747	0.474	3.89E-41	13	Extraembryonic endoderm	Asl	N
3.98E-45	0.544174457	0.984	0.883	6.08E-41	13	Extraembryonic endoderm	Ubald2	N
4.06E-45	0.458102487	0.38	0.074	6.20E-41	13	Extraembryonic endoderm	AI464131	N
4.36E-45	0.563004712	0.862	0.617	6.66E-41	13	Extraembryonic endoderm	Atp2a2	N
5.22E-45	0.462475708	0.999	0.997	7.98E-41	13	Extraembryonic endoderm	Odc1	N
5.29E-45	0.587275502	0.716	0.411	8.08E-41	13	Extraembryonic endoderm	Yars	N
5.42E-45	0.53283684	0.536	0.191	8.28E-41	13	Extraembryonic endoderm	0610040J01Rik	N
5.83E-45	0.588607057	0.69	0.346	8.90E-41	13	Extraembryonic endoderm	Gigyf2	N
6.53E-45	0.636338739	0.846	0.583	9.98E-41	13	Extraembryonic endoderm	Tnfrsf12a	N
7.95E-45	0.517505594	0.485	0.149	1.21E-40	13	Extraembryonic endoderm	Cluh	N
9.39E-45	0.536156288	0.606	0.247	1.44E-40	13	Extraembryonic endoderm	Slc38a9	N
1.06E-44	0.517255735	0.424	0.107	1.62E-40	13	Extraembryonic endoderm	Thnsl2	N
1.12E-44	0.511995859	0.437	0.116	1.71E-40	13	Extraembryonic endoderm	Nup62cl	N
1.19E-44	0.47113351	0.397	0.08	1.82E-40	13	Extraembryonic endoderm	Steap2	N
1.27E-44	0.499532646	0.451	0.12	1.95E-40	13	Extraembryonic endoderm	Lpin2	N
1.59E-44	0.596667409	0.842	0.564	2.43E-40	13	Extraembryonic endoderm	Atraid	N
1.64E-44	0.472552504	0.982	0.924	2.51E-40	13	Extraembryonic endoderm	Got2	N
1.68E-44	0.488641392	0.977	0.92	2.56E-40	13	Extraembryonic endoderm	Mrpl14	N
1.72E-44	0.532518805	0.473	0.14	2.63E-40	13	Extraembryonic endoderm	Lrp5	N
3.13E-44	0.476645364	0.391	0.079	4.78E-40	13	Extraembryonic endoderm	Stat3	Y
3.49E-44	0.42867122	0.299	0.03	5.33E-40	13	Extraembryonic endoderm	Esx1	Y
3.66E-44	0.5803805	0.577	0.24	5.59E-40	13	Extraembryonic endoderm	Furin	N
3.89E-44	0.410630211	0.263	0.013	5.94E-40	13	Extraembryonic endoderm	Fcgrt	N
5.06E-44	0.48608447	0.995	0.977	7.73E-40	13	Extraembryonic endoderm	Usmg5	N
6.33E-44	0.381015189	0.247	0.001	9.67E-40	13	Extraembryonic endoderm	Card14	N
6.55E-44	0.636954773	0.87	0.65	1.00E-39	13	Extraembryonic endoderm	Dnajc3	N
6.89E-44	0.399078682	1	0.997	1.05E-39	13	Extraembryonic endoderm	Mrps14	N
7.35E-44	0.468963889	0.379	0.069	1.12E-39	13	Extraembryonic endoderm	Gjb2	N
7.65E-44	0.588936853	0.727	0.403	1.17E-39	13	Extraembryonic endoderm	Larp4	N
1.00E-43	0.530104502	0.942	0.803	1.53E-39	13	Extraembryonic endoderm	Tomm70a	N
1.27E-43	0.6450483	0.694	0.349	1.94E-39	13	Extraembryonic endoderm	Phyh	N
1.86E-43	0.609593083	0.692	0.366	2.84E-39	13	Extraembryonic endoderm	Acaa2	N
1.94E-43	0.452426726	0.456	0.136	2.97E-39	13	Extraembryonic endoderm	Pafah2	N
2.08E-43	0.483640473	0.435	0.119	3.17E-39	13	Extraembryonic endoderm	Naaa	N
2.13E-43	0.40149769	0.999	0.999	3.26E-39	13	Extraembryonic endoderm	Cox7a2	N
2.15E-43	0.569097387	0.644	0.296	3.28E-39	13	Extraembryonic endoderm	Gna13	N
2.19E-43	0.360402279	1	1	3.34E-39	13	Extraembryonic endoderm	Cox6b1	N
2.37E-43	0.541974224	0.958	0.859	3.62E-39	13	Extraembryonic endoderm	Hdlbp	N
2.57E-43	0.493931616	0.996	0.996	3.92E-39	13	Extraembryonic endoderm	2010107E04Rik	N
3.36E-43	0.525196359	0.907	0.704	5.14E-39	13	Extraembryonic endoderm	Stt3a	N
3.38E-43	0.405673217	1	1	5.16E-39	13	Extraembryonic endoderm	Nop10	N
3.96E-43	0.519569573	0.504	0.173	6.06E-39	13	Extraembryonic endoderm	Ero1l	N
5.58E-43	0.448102617	0.317	0.044	8.52E-39	13	Extraembryonic endoderm	Tmem106a	N
5.85E-43	0.541479334	0.987	0.967	8.95E-39	13	Extraembryonic endoderm	Ndufb6	N
7.53E-43	0.419705316	0.297	0.036	1.15E-38	13	Extraembryonic endoderm	Fcgr3	N
7.80E-43	0.523168107	0.562	0.219	1.19E-38	13	Extraembryonic endoderm	Klf9	Y
8.78E-43	0.54674555	0.657	0.297	1.34E-38	13	Extraembryonic endoderm	Xlr3a	N
1.01E-42	0.582180746	0.773	0.46	1.54E-38	13	Extraembryonic endoderm	Plpp2	N
1.09E-42	0.643122626	0.884	0.719	1.67E-38	13	Extraembryonic endoderm	Grhpr	N
1.21E-42	0.449564861	0.439	0.124	1.84E-38	13	Extraembryonic endoderm	Sfmbt1	N
1.61E-42	0.598029897	0.913	0.747	2.46E-38	13	Extraembryonic endoderm	Eif4ebp2	N
1.71E-42	0.371057139	0.277	0.019	2.61E-38	13	Extraembryonic endoderm	Gpr155	N
1.84E-42	0.551644922	0.861	0.604	2.82E-38	13	Extraembryonic endoderm	Desi2	N
2.04E-42	0.537545244	0.619	0.267	3.12E-38	13	Extraembryonic endoderm	Hnf1b	Y
2.81E-42	0.394438044	0.295	0.031	4.29E-38	13	Extraembryonic endoderm	Tgm2	N
3.16E-42	0.466957799	0.372	0.076	4.82E-38	13	Extraembryonic endoderm	Larp1b	N
3.20E-42	0.51478823	0.488	0.151	4.89E-38	13	Extraembryonic endoderm	Plac1	N
3.35E-42	0.51027991	0.552	0.234	5.11E-38	13	Extraembryonic endoderm	1600002K03Rik	N
3.46E-42	0.537392784	0.603	0.263	5.28E-38	13	Extraembryonic endoderm	Lrp10	N
3.88E-42	0.488670405	0.942	0.583	5.93E-38	13	Extraembryonic endoderm	Trap1a	N
3.89E-42	0.571569837	0.765	0.476	5.95E-38	13	Extraembryonic endoderm	Net1	N
4.67E-42	0.400651169	0.298	0.031	7.13E-38	13	Extraembryonic endoderm	Klb	N
5.23E-42	0.472502488	0.467	0.147	7.98E-38	13	Extraembryonic endoderm	Pwwp2b	N
5.40E-42	0.395889613	0.323	0.05	8.25E-38	13	Extraembryonic endoderm	Prlr	N
5.64E-42	0.440396551	0.999	0.989	8.62E-38	13	Extraembryonic endoderm	Mrpl54	N
6.71E-42	0.558919507	0.846	0.59	1.03E-37	13	Extraembryonic endoderm	Atad3a	N
7.21E-42	0.434797286	0.355	0.071	1.10E-37	13	Extraembryonic endoderm	Fnip2	N
7.78E-42	0.612938692	0.75	0.434	1.19E-37	13	Extraembryonic endoderm	Lpcat3	N
8.12E-42	0.378075203	1	1	1.24E-37	13	Extraembryonic endoderm	Prelid1	N
1.78E-41	0.494785377	0.469	0.149	2.72E-37	13	Extraembryonic endoderm	Tigar	N
2.26E-41	0.589938948	0.88	0.669	3.45E-37	13	Extraembryonic endoderm	Acot13	N
2.27E-41	0.442584549	0.367	0.083	3.46E-37	13	Extraembryonic endoderm	Ttc7b	N
2.48E-41	0.595779978	0.728	0.419	3.79E-37	13	Extraembryonic endoderm	Atg3	N
2.83E-41	0.52974837	0.518	0.193	4.32E-37	13	Extraembryonic endoderm	Klhl22	N
2.95E-41	0.52273099	0.989	0.944	4.51E-37	13	Extraembryonic endoderm	Mrpl15	N
3.31E-41	0.625592746	0.743	0.434	5.05E-37	13	Extraembryonic endoderm	Ogdh	N
3.60E-41	0.583579325	0.839	0.589	5.49E-37	13	Extraembryonic endoderm	Trip12	N
4.52E-41	0.370487607	0.278	0.026	6.90E-37	13	Extraembryonic endoderm	Igsf5	N
5.30E-41	0.553591208	0.551	0.23	8.10E-37	13	Extraembryonic endoderm	Slc35g1	N
5.76E-41	0.512414891	0.894	0.651	8.80E-37	13	Extraembryonic endoderm	Swt1	N
6.16E-41	0.488527302	0.521	0.193	9.42E-37	13	Extraembryonic endoderm	Irf6	Y
6.73E-41	0.426101403	0.951	0.733	1.03E-36	13	Extraembryonic endoderm	Ctsc	N
6.92E-41	0.579124712	0.813	0.557	1.06E-36	13	Extraembryonic endoderm	Ap1ar	N
7.67E-41	0.540120545	0.98	0.906	1.17E-36	13	Extraembryonic endoderm	Mrpl57	N
8.74E-41	0.474939309	0.502	0.171	1.34E-36	13	Extraembryonic endoderm	Gaa	N
8.89E-41	0.572607056	0.767	0.474	1.36E-36	13	Extraembryonic endoderm	Snx4	N
9.19E-41	0.475732767	0.467	0.141	1.40E-36	13	Extraembryonic endoderm	F10	N
1.02E-40	0.443419038	0.398	0.101	1.56E-36	13	Extraembryonic endoderm	Muc13	N
1.03E-40	0.55357388	0.609	0.3	1.57E-36	13	Extraembryonic endoderm	Adi1	N
1.20E-40	0.553391389	0.521	0.204	1.83E-36	13	Extraembryonic endoderm	Fam69a	N
1.32E-40	0.412202266	0.332	0.053	2.01E-36	13	Extraembryonic endoderm	Bhmt2	N
1.47E-40	0.54196419	0.658	0.32	2.25E-36	13	Extraembryonic endoderm	Atp13a3	N
1.99E-40	0.571498599	0.939	0.821	3.03E-36	13	Extraembryonic endoderm	Dnajb11	N
1.99E-40	0.433245676	0.359	0.07	3.04E-36	13	Extraembryonic endoderm	Manba	N
2.05E-40	0.425162792	0.37	0.084	3.13E-36	13	Extraembryonic endoderm	Myo5b	N
2.30E-40	0.383038395	0.999	0.996	3.51E-36	13	Extraembryonic endoderm	Jpt1	N
2.89E-40	0.56109227	0.911	0.706	4.41E-36	13	Extraembryonic endoderm	Rras2	N
3.65E-40	0.541801578	0.439	0.137	5.57E-36	13	Extraembryonic endoderm	Zc3hav1	N
4.10E-40	0.568590768	0.831	0.601	6.26E-36	13	Extraembryonic endoderm	Zpr1	N
4.11E-40	0.342889561	0.999	1	6.27E-36	13	Extraembryonic endoderm	Bex1	N
4.29E-40	0.561051789	0.886	0.68	6.56E-36	13	Extraembryonic endoderm	Zdhhc12	N
4.48E-40	0.417848054	0.326	0.049	6.85E-36	13	Extraembryonic endoderm	Pdzd3	N
4.62E-40	0.362104746	0.269	0.023	7.05E-36	13	Extraembryonic endoderm	Tulp2	Y
5.91E-40	0.5012383	0.603	0.246	9.04E-36	13	Extraembryonic endoderm	Xlr4b	N
6.01E-40	0.370771211	0.272	0.023	9.18E-36	13	Extraembryonic endoderm	9230102K24Rik	N
6.01E-40	0.481949961	0.419	0.12	9.19E-36	13	Extraembryonic endoderm	Taok3	N
7.64E-40	0.528670835	0.54	0.219	1.17E-35	13	Extraembryonic endoderm	Slc35b4	N
8.85E-40	0.458623626	0.415	0.114	1.35E-35	13	Extraembryonic endoderm	Epb41l4b	N
1.06E-39	0.494556855	0.461	0.15	1.63E-35	13	Extraembryonic endoderm	Gss	N
1.09E-39	0.404867991	0.372	0.079	1.66E-35	13	Extraembryonic endoderm	Tfec	Y
1.15E-39	0.554919107	0.66	0.334	1.76E-35	13	Extraembryonic endoderm	Sft2d2	N
1.17E-39	0.380426141	0.287	0.033	1.78E-35	13	Extraembryonic endoderm	Arhgef3	N
1.24E-39	0.42030371	0.999	0.991	1.89E-35	13	Extraembryonic endoderm	Atox1	N
1.45E-39	0.527826357	0.859	0.524	2.21E-35	13	Extraembryonic endoderm	Pth1r	N
1.67E-39	0.487767027	0.551	0.236	2.55E-35	13	Extraembryonic endoderm	Sh3d19	N
1.68E-39	0.55881645	0.775	0.476	2.56E-35	13	Extraembryonic endoderm	Rpe	N
2.14E-39	0.438684851	0.997	0.996	3.27E-35	13	Extraembryonic endoderm	1810058I24Rik	N
2.16E-39	0.400414921	0.334	0.061	3.29E-35	13	Extraembryonic endoderm	Zmynd10	N
2.17E-39	0.566257103	0.766	0.469	3.31E-35	13	Extraembryonic endoderm	Shmt1	N
2.41E-39	0.521011819	0.61	0.293	3.68E-35	13	Extraembryonic endoderm	Alg13	N
2.48E-39	0.471661017	0.491	0.181	3.79E-35	13	Extraembryonic endoderm	Pgap1	N
2.57E-39	0.554134301	0.727	0.399	3.93E-35	13	Extraembryonic endoderm	Dhx32	N
2.61E-39	0.494534985	0.932	0.811	3.99E-35	13	Extraembryonic endoderm	Hmg20b	Y
3.33E-39	0.531171871	0.513	0.203	5.09E-35	13	Extraembryonic endoderm	Pip5k1c	N
3.50E-39	0.573163438	0.822	0.563	5.35E-35	13	Extraembryonic endoderm	Ubqln2	N
3.95E-39	0.523925999	0.871	0.687	6.04E-35	13	Extraembryonic endoderm	Cs	N
4.60E-39	0.568221277	0.78	0.503	7.03E-35	13	Extraembryonic endoderm	2-Mar	N
5.55E-39	0.578822604	0.759	0.463	8.48E-35	13	Extraembryonic endoderm	Rbm34	N
6.79E-39	0.456941901	0.468	0.16	1.04E-34	13	Extraembryonic endoderm	Fam84b	N
1.21E-38	0.558640098	0.91	0.761	1.85E-34	13	Extraembryonic endoderm	Usp1	N
1.28E-38	0.39048497	0.239	0.009	1.96E-34	13	Extraembryonic endoderm	Tmem252	N
1.38E-38	0.588438722	0.731	0.404	2.11E-34	13	Extraembryonic endoderm	Aqp11	N
1.52E-38	0.530249014	0.737	0.43	2.33E-34	13	Extraembryonic endoderm	Bloc1s4	N
1.57E-38	0.563069529	0.857	0.626	2.39E-34	13	Extraembryonic endoderm	Ndfip2	N
2.75E-38	0.45422481	0.973	0.931	4.20E-34	13	Extraembryonic endoderm	Surf4	N
3.49E-38	0.522904214	0.876	0.699	5.33E-34	13	Extraembryonic endoderm	Cystm1	N
4.46E-38	0.586398014	0.687	0.361	6.82E-34	13	Extraembryonic endoderm	Lamp2	N
4.59E-38	0.516844717	0.912	0.763	7.02E-34	13	Extraembryonic endoderm	Igf2bp2	N
5.98E-38	0.334566955	1	0.999	9.13E-34	13	Extraembryonic endoderm	Phb2	N
6.63E-38	0.469353622	0.438	0.141	1.01E-33	13	Extraembryonic endoderm	Utp14b	N
7.79E-38	0.531746156	0.633	0.33	1.19E-33	13	Extraembryonic endoderm	Nomo1	N
9.44E-38	0.599297365	0.818	0.574	1.44E-33	13	Extraembryonic endoderm	Haus7	N
1.09E-37	0.573583255	0.817	0.594	1.67E-33	13	Extraembryonic endoderm	Eif2s3x	N
1.31E-37	0.468793759	0.457	0.154	2.01E-33	13	Extraembryonic endoderm	Nabp1	N
1.35E-37	0.345789766	0.261	0.023	2.06E-33	13	Extraembryonic endoderm	Mcoln2	N
1.76E-37	0.469296086	0.47	0.166	2.69E-33	13	Extraembryonic endoderm	Acp5	N
1.79E-37	0.506998022	0.932	0.81	2.74E-33	13	Extraembryonic endoderm	Plin3	N
1.99E-37	0.483150071	0.998	0.993	3.04E-33	13	Extraembryonic endoderm	Rpl36al	N
2.10E-37	0.539228843	0.624	0.304	3.21E-33	13	Extraembryonic endoderm	Ak3	N
2.31E-37	0.556195136	0.79	0.52	3.52E-33	13	Extraembryonic endoderm	Clint1	N
2.57E-37	0.553233328	0.886	0.647	3.92E-33	13	Extraembryonic endoderm	Polg	N
2.72E-37	0.559187227	0.656	0.364	4.16E-33	13	Extraembryonic endoderm	Rhebl1	N
2.84E-37	0.516602994	0.502	0.206	4.34E-33	13	Extraembryonic endoderm	Myo18a	N
4.06E-37	0.435645245	0.404	0.114	6.20E-33	13	Extraembryonic endoderm	Ubiad1	N
4.65E-37	0.496033112	0.434	0.146	7.10E-33	13	Extraembryonic endoderm	Tbc1d13	N
4.96E-37	0.504392445	0.586	0.269	7.58E-33	13	Extraembryonic endoderm	Ankrd13a	N
5.28E-37	0.447374339	0.403	0.117	8.07E-33	13	Extraembryonic endoderm	Snx30	N
5.31E-37	0.553945067	0.751	0.466	8.11E-33	13	Extraembryonic endoderm	2-Mar	N
5.58E-37	0.483798922	0.587	0.263	8.52E-33	13	Extraembryonic endoderm	Pcyt2	N
5.76E-37	0.455759805	0.487	0.183	8.80E-33	13	Extraembryonic endoderm	Slc11a2	N
6.06E-37	0.535395605	0.69	0.389	9.26E-33	13	Extraembryonic endoderm	Tmem41b	N
8.17E-37	0.387729032	0.998	0.989	1.25E-32	13	Extraembryonic endoderm	Mrps24	N
9.48E-37	0.482323982	0.95	0.823	1.45E-32	13	Extraembryonic endoderm	Eif3j1	N
9.82E-37	0.459165209	0.469	0.159	1.50E-32	13	Extraembryonic endoderm	Retreg1	N
1.45E-36	0.591965124	0.634	0.333	2.21E-32	13	Extraembryonic endoderm	Srebf2	Y
1.83E-36	0.529556999	0.902	0.731	2.80E-32	13	Extraembryonic endoderm	Hsph1	N
2.84E-36	0.321304736	0.214	0.006	4.33E-32	13	Extraembryonic endoderm	Car8	N
2.85E-36	0.439790514	0.398	0.1	4.35E-32	13	Extraembryonic endoderm	Slc16a6	N
3.09E-36	0.43781339	0.424	0.134	4.71E-32	13	Extraembryonic endoderm	Sowahb	N
3.71E-36	0.535464798	0.78	0.514	5.67E-32	13	Extraembryonic endoderm	Aldh9a1	N
3.76E-36	0.440275351	0.996	0.981	5.75E-32	13	Extraembryonic endoderm	Arpc2	N
6.29E-36	0.411144584	0.332	0.069	9.61E-32	13	Extraembryonic endoderm	Ttc39a	N
6.56E-36	0.451338252	0.986	0.973	1.00E-31	13	Extraembryonic endoderm	Mtdh	N
8.07E-36	0.41862678	0.428	0.141	1.23E-31	13	Extraembryonic endoderm	Htatip2	N
8.55E-36	0.440081896	0.42	0.13	1.31E-31	13	Extraembryonic endoderm	Slc38a7	N
8.70E-36	0.577565354	0.899	0.721	1.33E-31	13	Extraembryonic endoderm	Bst2	N
8.73E-36	0.453556522	0.449	0.153	1.33E-31	13	Extraembryonic endoderm	Slc30a1	N
9.87E-36	0.508938018	0.937	0.851	1.51E-31	13	Extraembryonic endoderm	Akr7a5	N
1.02E-35	0.429909311	0.418	0.124	1.56E-31	13	Extraembryonic endoderm	Trak2	N
1.08E-35	0.534437353	0.93	0.803	1.64E-31	13	Extraembryonic endoderm	Cox17	N
1.32E-35	0.3135172	0.23	0.013	2.01E-31	13	Extraembryonic endoderm	Adgra2	N
1.93E-35	0.526261696	0.87	0.643	2.94E-31	13	Extraembryonic endoderm	Timm10	N
2.10E-35	0.407588939	0.51	0.177	3.21E-31	13	Extraembryonic endoderm	Lect2	N
2.25E-35	0.525960089	0.749	0.487	3.44E-31	13	Extraembryonic endoderm	Skp2	N
2.37E-35	0.505650177	0.761	0.473	3.63E-31	13	Extraembryonic endoderm	Ipo7	N
3.03E-35	0.48065318	0.968	0.904	4.62E-31	13	Extraembryonic endoderm	Ndufv3	N
3.40E-35	0.472483197	0.582	0.266	5.20E-31	13	Extraembryonic endoderm	Dcbld1	N
3.69E-35	0.487915334	0.925	0.834	5.64E-31	13	Extraembryonic endoderm	Chmp2a	N
4.27E-35	0.405362793	0.999	0.984	6.53E-31	13	Extraembryonic endoderm	Hsbp1	N
4.79E-35	0.316941795	0.246	0.026	7.32E-31	13	Extraembryonic endoderm	Smad9	Y
5.07E-35	0.539202059	0.875	0.664	7.75E-31	13	Extraembryonic endoderm	Clcn5	N
5.82E-35	0.46073714	0.992	0.966	8.89E-31	13	Extraembryonic endoderm	Tmem258	N
6.20E-35	0.356729947	0.999	1	9.48E-31	13	Extraembryonic endoderm	Polr1d	N
6.35E-35	0.502221857	0.735	0.423	9.70E-31	13	Extraembryonic endoderm	Ostf1	N
7.31E-35	0.514746977	0.722	0.464	1.12E-30	13	Extraembryonic endoderm	Dtnbp1	N
7.53E-35	0.360961679	1	0.999	1.15E-30	13	Extraembryonic endoderm	Eif2s2	N
8.35E-35	0.429123361	0.986	0.959	1.28E-30	13	Extraembryonic endoderm	Srp19	N
8.57E-35	0.5121693	0.834	0.63	1.31E-30	13	Extraembryonic endoderm	Cyb5b	N
8.66E-35	0.506481496	0.608	0.306	1.32E-30	13	Extraembryonic endoderm	Bpnt1	N
9.09E-35	0.537349408	0.823	0.634	1.39E-30	13	Extraembryonic endoderm	Commd9	N
9.18E-35	0.404946822	0.363	0.103	1.40E-30	13	Extraembryonic endoderm	Snap29	N
1.06E-34	0.458539742	0.945	0.867	1.62E-30	13	Extraembryonic endoderm	Nolc1	N
1.64E-34	0.468094044	0.949	0.877	2.50E-30	13	Extraembryonic endoderm	Rpn1	N
1.68E-34	0.304090164	1	1	2.56E-30	13	Extraembryonic endoderm	Nme1	N
2.10E-34	0.50074991	0.554	0.259	3.21E-30	13	Extraembryonic endoderm	Fam120a	N
2.12E-34	0.284467968	0.2	0.006	3.23E-30	13	Extraembryonic endoderm	Slc13a3	N
2.32E-34	0.382209137	0.326	0.071	3.55E-30	13	Extraembryonic endoderm	Cda	N
2.64E-34	0.456948311	0.492	0.196	4.04E-30	13	Extraembryonic endoderm	Tmem125	N
2.79E-34	0.313848173	0.232	0.019	4.26E-30	13	Extraembryonic endoderm	Bmp6	N
2.86E-34	0.387196366	0.307	0.057	4.38E-30	13	Extraembryonic endoderm	Erich4	N
3.36E-34	0.489433534	0.663	0.377	5.13E-30	13	Extraembryonic endoderm	Cyb561d2	N
4.35E-34	0.395753845	0.447	0.143	6.65E-30	13	Extraembryonic endoderm	Cideb	N
4.64E-34	0.408005431	1	1	7.08E-30	13	Extraembryonic endoderm	Ncl	N
4.96E-34	0.453092606	0.492	0.199	7.58E-30	13	Extraembryonic endoderm	Pdk1	N
6.22E-34	0.507097011	0.562	0.266	9.50E-30	13	Extraembryonic endoderm	Dnajc13	N
7.60E-34	0.422302937	0.999	0.999	1.16E-29	13	Extraembryonic endoderm	Timm8b	N
7.91E-34	0.428773698	0.375	0.107	1.21E-29	13	Extraembryonic endoderm	Cenpv	N
9.39E-34	0.50926731	0.746	0.457	1.44E-29	13	Extraembryonic endoderm	Usp9x	N
1.09E-33	0.383098043	0.315	0.07	1.66E-29	13	Extraembryonic endoderm	Ssfa2	N
1.16E-33	0.421051073	0.421	0.144	1.78E-29	13	Extraembryonic endoderm	Slc12a7	N
1.17E-33	0.491321429	0.681	0.37	1.79E-29	13	Extraembryonic endoderm	Nfe2l2	Y
1.20E-33	0.361660953	0.27	0.036	1.83E-29	13	Extraembryonic endoderm	Slc6a4	N
1.30E-33	0.506194864	0.766	0.526	1.99E-29	13	Extraembryonic endoderm	Isca2	N
1.76E-33	0.486840389	0.516	0.226	2.69E-29	13	Extraembryonic endoderm	Abcc5	N
1.81E-33	0.408194022	0.996	0.966	2.77E-29	13	Extraembryonic endoderm	Lrrc59	N
2.04E-33	0.394065495	0.388	0.113	3.12E-29	13	Extraembryonic endoderm	Ifi27l2b	N
2.38E-33	0.513912627	0.979	0.94	3.63E-29	13	Extraembryonic endoderm	Gm42418	N
2.74E-33	0.358808644	0.296	0.053	4.19E-29	13	Extraembryonic endoderm	Rab11fip5	N
3.27E-33	0.454727155	0.552	0.241	4.99E-29	13	Extraembryonic endoderm	Zdhhc9	N
3.52E-33	0.381787165	0.343	0.083	5.37E-29	13	Extraembryonic endoderm	Abcc4	N
3.61E-33	0.456798861	0.402	0.137	5.51E-29	13	Extraembryonic endoderm	5031439G07Rik	N
4.17E-33	0.411559049	1	0.996	6.37E-29	13	Extraembryonic endoderm	Manf	N
4.25E-33	0.488201273	0.586	0.303	6.50E-29	13	Extraembryonic endoderm	Mgat4b	N
4.68E-33	0.436185351	0.401	0.139	7.15E-29	13	Extraembryonic endoderm	Plekhh1	N
5.29E-33	0.428263847	0.469	0.186	8.08E-29	13	Extraembryonic endoderm	Ly75	N
5.99E-33	0.533246973	0.767	0.477	9.15E-29	13	Extraembryonic endoderm	Plscr1	Y
5.99E-33	0.520015255	0.808	0.533	9.16E-29	13	Extraembryonic endoderm	Derl2	N
6.63E-33	0.384735382	0.995	0.977	1.01E-28	13	Extraembryonic endoderm	Llph	N
6.69E-33	0.370265961	0.329	0.083	1.02E-28	13	Extraembryonic endoderm	Ccdc93	N
8.16E-33	0.482208452	0.609	0.313	1.25E-28	13	Extraembryonic endoderm	Hint3	N
9.26E-33	0.363980538	0.998	0.99	1.41E-28	13	Extraembryonic endoderm	Ssr4	N
9.30E-33	0.483765767	0.841	0.579	1.42E-28	13	Extraembryonic endoderm	Praf2	N
1.01E-32	0.471856215	0.586	0.289	1.54E-28	13	Extraembryonic endoderm	Tbc1d1	N
1.06E-32	0.424682476	0.503	0.199	1.61E-28	13	Extraembryonic endoderm	Trim2	N
1.08E-32	0.478527289	0.684	0.393	1.65E-28	13	Extraembryonic endoderm	Suz12	N
1.09E-32	0.516372476	0.857	0.674	1.67E-28	13	Extraembryonic endoderm	Dap	N
1.64E-32	0.464918414	0.511	0.227	2.51E-28	13	Extraembryonic endoderm	Aftph	N
1.64E-32	0.441784564	0.989	0.963	2.51E-28	13	Extraembryonic endoderm	0610012G03Rik	N
1.79E-32	0.485786589	0.864	0.66	2.74E-28	13	Extraembryonic endoderm	Pabpc4	N
1.82E-32	0.436646164	0.994	0.976	2.78E-28	13	Extraembryonic endoderm	Atp5k	N
2.20E-32	0.395405667	0.386	0.114	3.36E-28	13	Extraembryonic endoderm	BC025446	N
2.40E-32	0.332233738	1	1	3.66E-28	13	Extraembryonic endoderm	Cox5b	N
2.70E-32	0.449006592	0.942	0.821	4.12E-28	13	Extraembryonic endoderm	Mrps18b	N
3.54E-32	0.457381261	0.652	0.356	5.41E-28	13	Extraembryonic endoderm	Npc1	N
3.57E-32	0.465801175	0.994	0.98	5.46E-28	13	Extraembryonic endoderm	Gnb1	N
4.16E-32	0.363612629	0.337	0.079	6.36E-28	13	Extraembryonic endoderm	Pgc	N
5.13E-32	0.464678341	0.742	0.451	7.85E-28	13	Extraembryonic endoderm	Pdlim1	N
6.46E-32	0.481172317	0.719	0.429	9.87E-28	13	Extraembryonic endoderm	Clcn3	N
6.52E-32	0.450261276	0.966	0.89	9.96E-28	13	Extraembryonic endoderm	Ubxn4	N
6.82E-32	0.446806957	0.459	0.183	1.04E-27	13	Extraembryonic endoderm	Ermp1	N
6.90E-32	0.406587415	0.41	0.136	1.05E-27	13	Extraembryonic endoderm	Ank	N
7.15E-32	0.378724949	0.34	0.1	1.09E-27	13	Extraembryonic endoderm	Zfpm1	Y
7.86E-32	0.382561289	0.424	0.154	1.20E-27	13	Extraembryonic endoderm	Cd82	N
7.92E-32	0.463607454	0.615	0.323	1.21E-27	13	Extraembryonic endoderm	Etv5	Y
8.26E-32	0.393260195	0.358	0.099	1.26E-27	13	Extraembryonic endoderm	Ctns	N
9.12E-32	0.310844375	0.253	0.036	1.39E-27	13	Extraembryonic endoderm	Rap1gap2	N
9.59E-32	0.44092402	0.961	0.893	1.46E-27	13	Extraembryonic endoderm	Eif4g1	N
9.66E-32	0.510102793	0.521	0.233	1.48E-27	13	Extraembryonic endoderm	Dusp6	N
9.69E-32	0.480138724	0.739	0.463	1.48E-27	13	Extraembryonic endoderm	Nus1	N
9.84E-32	0.418400687	0.429	0.146	1.50E-27	13	Extraembryonic endoderm	Tmbim1	N
1.04E-31	0.511610669	0.731	0.454	1.60E-27	13	Extraembryonic endoderm	4933434E20Rik	N
1.53E-31	0.476419276	0.87	0.69	2.34E-27	13	Extraembryonic endoderm	Yif1a	N
1.58E-31	0.335638846	0.295	0.057	2.42E-27	13	Extraembryonic endoderm	Icam1	N
1.60E-31	0.409504812	0.988	0.949	2.45E-27	13	Extraembryonic endoderm	Med28	N
1.62E-31	0.468221746	0.966	0.897	2.47E-27	13	Extraembryonic endoderm	Bola2	N
1.64E-31	0.413048598	0.521	0.219	2.51E-27	13	Extraembryonic endoderm	Xpr1	N
1.80E-31	0.497203405	0.761	0.496	2.74E-27	13	Extraembryonic endoderm	Copa	N
1.89E-31	0.406314041	0.427	0.156	2.88E-27	13	Extraembryonic endoderm	Tatdn2	N
2.26E-31	0.400016875	0.98	0.951	3.45E-27	13	Extraembryonic endoderm	2410015M20Rik	N
2.48E-31	0.451329192	0.612	0.336	3.78E-27	13	Extraembryonic endoderm	Gabarapl1	N
2.57E-31	0.485151189	0.601	0.31	3.93E-27	13	Extraembryonic endoderm	Sirt2	N
2.66E-31	0.283374497	0.204	0.014	4.06E-27	13	Extraembryonic endoderm	Tmem140	N
3.05E-31	0.407616199	0.41	0.14	4.66E-27	13	Extraembryonic endoderm	Akap17b	N
3.65E-31	0.485626608	0.737	0.476	5.57E-27	13	Extraembryonic endoderm	Pacsin2	N
4.38E-31	0.426044166	0.947	0.889	6.70E-27	13	Extraembryonic endoderm	Tmem126a	N
5.31E-31	0.278873592	0.201	0.014	8.11E-27	13	Extraembryonic endoderm	Fmo4	N
5.63E-31	0.431364997	0.473	0.199	8.60E-27	13	Extraembryonic endoderm	Aak1	N
6.26E-31	0.461221132	0.59	0.314	9.56E-27	13	Extraembryonic endoderm	Atl2	N
6.93E-31	0.280743497	1	1	1.06E-26	13	Extraembryonic endoderm	mt-Cytb	N
7.26E-31	0.291836372	0.246	0.034	1.11E-26	13	Extraembryonic endoderm	Slc16a9	N
7.32E-31	0.482243154	0.839	0.604	1.12E-26	13	Extraembryonic endoderm	Bag2	N
7.86E-31	0.379482172	0.357	0.103	1.20E-26	13	Extraembryonic endoderm	Tgfbrap1	N
8.55E-31	0.457731809	0.584	0.294	1.31E-26	13	Extraembryonic endoderm	Creb3	Y
8.74E-31	0.44757118	0.899	0.743	1.34E-26	13	Extraembryonic endoderm	Glrx2	N
8.81E-31	0.378199089	0.225	0.027	1.35E-26	13	Extraembryonic endoderm	AC158554.1	N
9.22E-31	0.445921715	0.429	0.16	1.41E-26	13	Extraembryonic endoderm	Usp51	N
9.79E-31	0.369496994	0.356	0.104	1.50E-26	13	Extraembryonic endoderm	Pcyt1a	N
1.58E-30	0.349387777	0.351	0.11	2.42E-26	13	Extraembryonic endoderm	Mfn2	N
2.18E-30	0.410239741	0.427	0.161	3.33E-26	13	Extraembryonic endoderm	Arhgap10	N
2.20E-30	0.501420673	0.791	0.577	3.36E-26	13	Extraembryonic endoderm	Psmb10	N
2.25E-30	0.302583037	0.184	0.011	3.44E-26	13	Extraembryonic endoderm	Tslrn1	N
2.28E-30	0.416790102	0.536	0.263	3.49E-26	13	Extraembryonic endoderm	Smap2	N
2.61E-30	0.405778915	0.42	0.146	3.98E-26	13	Extraembryonic endoderm	Plekha2	N
2.71E-30	0.430365932	0.624	0.331	4.15E-26	13	Extraembryonic endoderm	Cryz	N
3.02E-30	0.279677609	0.232	0.03	4.61E-26	13	Extraembryonic endoderm	Tgm1	N
3.26E-30	0.449837286	0.548	0.261	4.97E-26	13	Extraembryonic endoderm	Coq9	N
3.45E-30	0.34838427	0.317	0.081	5.26E-26	13	Extraembryonic endoderm	Rgl1	N
3.59E-30	0.487715791	0.944	0.881	5.48E-26	13	Extraembryonic endoderm	Fkbp11	N
3.72E-30	0.456684018	0.88	0.7	5.68E-26	13	Extraembryonic endoderm	Cmpk1	N
3.90E-30	0.373647796	0.38	0.129	5.96E-26	13	Extraembryonic endoderm	Tmem135	N
3.93E-30	0.457526346	0.588	0.31	6.00E-26	13	Extraembryonic endoderm	D17Wsu92e	N
4.08E-30	0.251549633	0.174	0.001	6.24E-26	13	Extraembryonic endoderm	Kmo	N
4.29E-30	0.470770663	0.473	0.207	6.56E-26	13	Extraembryonic endoderm	Fuca2	N
4.47E-30	0.500227638	0.733	0.491	6.84E-26	13	Extraembryonic endoderm	Mrpl16	N
4.48E-30	0.384074414	0.39	0.131	6.85E-26	13	Extraembryonic endoderm	Mb21d2	N
5.12E-30	0.40168036	0.981	0.957	7.83E-26	13	Extraembryonic endoderm	Erp29	N
9.20E-30	0.421573452	0.568	0.269	1.41E-25	13	Extraembryonic endoderm	P2rx4	N
9.28E-30	0.245619656	1	1	1.42E-25	13	Extraembryonic endoderm	Cox4i1	N
9.65E-30	0.320558227	0.258	0.043	1.47E-25	13	Extraembryonic endoderm	Rassf8	N
1.10E-29	0.394611206	0.418	0.156	1.67E-25	13	Extraembryonic endoderm	Foxn2	Y
1.31E-29	0.454044529	0.643	0.379	2.00E-25	13	Extraembryonic endoderm	Itgb1bp1	N
1.32E-29	0.425179295	0.504	0.221	2.01E-25	13	Extraembryonic endoderm	Zfp655	Y
1.38E-29	0.547336439	0.857	0.681	2.11E-25	13	Extraembryonic endoderm	Ybx3	Y
1.48E-29	0.424798518	0.995	0.976	2.26E-25	13	Extraembryonic endoderm	Cdv3	N
1.56E-29	0.370172591	0.46	0.19	2.38E-25	13	Extraembryonic endoderm	Arhgap18	N
1.63E-29	0.483776436	0.561	0.29	2.49E-25	13	Extraembryonic endoderm	Smim26	N
1.66E-29	0.355822715	1	0.999	2.54E-25	13	Extraembryonic endoderm	Cox7b	N
2.31E-29	0.357023013	0.249	0.043	3.52E-25	13	Extraembryonic endoderm	Sct	N
2.65E-29	0.465346955	0.656	0.393	4.05E-25	13	Extraembryonic endoderm	Tmem30a	N
2.71E-29	0.363457509	0.339	0.099	4.14E-25	13	Extraembryonic endoderm	F2	N
3.02E-29	0.407183342	0.469	0.2	4.62E-25	13	Extraembryonic endoderm	Mtus1	N
3.05E-29	0.307892138	0.269	0.053	4.65E-25	13	Extraembryonic endoderm	Tspan8	N
3.09E-29	0.472505333	0.759	0.527	4.72E-25	13	Extraembryonic endoderm	Nr2c2ap	N
5.35E-29	0.3911539	0.472	0.2	8.18E-25	13	Extraembryonic endoderm	Mylip	N
5.48E-29	0.481577935	0.867	0.681	8.37E-25	13	Extraembryonic endoderm	Rhoc	N
5.87E-29	0.436419508	0.881	0.737	8.97E-25	13	Extraembryonic endoderm	Akt1s1	N
7.09E-29	0.399529647	0.398	0.143	1.08E-24	13	Extraembryonic endoderm	Mageb16	N
7.98E-29	0.323507618	0.288	0.064	1.22E-24	13	Extraembryonic endoderm	Tmem104	N
7.98E-29	0.350171395	0.289	0.066	1.22E-24	13	Extraembryonic endoderm	Slc34a2	N
8.39E-29	0.260948118	0.172	0.003	1.28E-24	13	Extraembryonic endoderm	Sox7	Y
9.04E-29	0.462565824	0.537	0.266	1.38E-24	13	Extraembryonic endoderm	Tmem259	N
9.14E-29	0.482241906	0.697	0.471	1.40E-24	13	Extraembryonic endoderm	Slc25a1	N
9.50E-29	0.329561712	0.931	0.749	1.45E-24	13	Extraembryonic endoderm	Slc39a8	N
1.02E-28	0.310087102	0.284	0.059	1.55E-24	13	Extraembryonic endoderm	Bco1	N
1.05E-28	0.316664783	0.289	0.066	1.60E-24	13	Extraembryonic endoderm	Gcnt2	N
1.07E-28	0.347203723	0.344	0.099	1.63E-24	13	Extraembryonic endoderm	Slco4c1	N
1.11E-28	0.371505003	0.997	0.999	1.69E-24	13	Extraembryonic endoderm	Clta	N
1.20E-28	0.447112033	0.643	0.381	1.84E-24	13	Extraembryonic endoderm	Cdc73	N
1.22E-28	0.317784136	0.253	0.044	1.87E-24	13	Extraembryonic endoderm	Pde6c	N
1.23E-28	0.46112551	0.756	0.519	1.89E-24	13	Extraembryonic endoderm	Nckap1	N
1.26E-28	0.366629237	0.96	0.929	1.92E-24	13	Extraembryonic endoderm	Naa50	N
1.40E-28	0.364446901	0.999	0.994	2.14E-24	13	Extraembryonic endoderm	Ssr2	N
1.63E-28	0.355079181	0.36	0.111	2.50E-24	13	Extraembryonic endoderm	Sh3bp5	N
1.73E-28	0.336515998	1	0.996	2.65E-24	13	Extraembryonic endoderm	Gpx1	N
1.74E-28	0.460118857	0.707	0.456	2.67E-24	13	Extraembryonic endoderm	Bri3bp	N
1.89E-28	0.401017364	0.987	0.96	2.89E-24	13	Extraembryonic endoderm	Tomm40	N
2.32E-28	0.392185762	0.445	0.186	3.54E-24	13	Extraembryonic endoderm	Jade3	N
2.91E-28	0.40903195	0.9	0.761	4.45E-24	13	Extraembryonic endoderm	Armc1	N
3.23E-28	0.4409321	0.743	0.474	4.94E-24	13	Extraembryonic endoderm	Ccdc115	N
3.28E-28	0.404315963	0.459	0.193	5.01E-24	13	Extraembryonic endoderm	Zmiz1	Y
3.96E-28	0.347903772	0.335	0.101	6.05E-24	13	Extraembryonic endoderm	Mef2d	Y
4.18E-28	0.495043143	0.758	0.534	6.39E-24	13	Extraembryonic endoderm	Ap2a2	N
4.48E-28	0.46908587	0.736	0.477	6.84E-24	13	Extraembryonic endoderm	Sec31a	N
5.21E-28	0.337109759	0.998	0.983	7.96E-24	13	Extraembryonic endoderm	Tmed2	N
5.68E-28	0.424187857	0.532	0.273	8.68E-24	13	Extraembryonic endoderm	Fam91a1	N
6.43E-28	0.440534659	0.853	0.67	9.82E-24	13	Extraembryonic endoderm	Fbxo22	N
6.48E-28	0.356056346	0.337	0.101	9.91E-24	13	Extraembryonic endoderm	Stc2	N
6.80E-28	0.309841077	0.316	0.094	1.04E-23	13	Extraembryonic endoderm	Fam126a	N
6.81E-28	0.45733456	0.736	0.481	1.04E-23	13	Extraembryonic endoderm	Tmem55b	N
7.07E-28	0.376792232	0.979	0.939	1.08E-23	13	Extraembryonic endoderm	Ubxn1	N
7.59E-28	0.282884518	0.204	0.019	1.16E-23	13	Extraembryonic endoderm	Aadac	N
7.94E-28	0.330901696	0.998	0.993	1.21E-23	13	Extraembryonic endoderm	Cyb5a	N
8.48E-28	0.307920038	0.268	0.059	1.30E-23	13	Extraembryonic endoderm	C130074G19Rik	N
9.23E-28	0.277735593	0.205	0.017	1.41E-23	13	Extraembryonic endoderm	Gimd1	N
9.33E-28	0.35567326	0.409	0.151	1.43E-23	13	Extraembryonic endoderm	Acsl1	N
9.76E-28	0.439240082	0.593	0.31	1.49E-23	13	Extraembryonic endoderm	Lrrc41	N
1.07E-27	0.373031795	0.448	0.194	1.64E-23	13	Extraembryonic endoderm	Mfsd11	N
1.08E-27	0.356354329	0.423	0.171	1.66E-23	13	Extraembryonic endoderm	Tbl2	N
1.10E-27	0.412877681	0.487	0.236	1.68E-23	13	Extraembryonic endoderm	Gucd1	N
1.24E-27	0.456448814	0.893	0.777	1.90E-23	13	Extraembryonic endoderm	Tmem33	N
1.34E-27	0.391165769	0.951	0.843	2.05E-23	13	Extraembryonic endoderm	Gnl3	N
1.40E-27	0.417085963	0.716	0.447	2.14E-23	13	Extraembryonic endoderm	Ncoa4	N
1.60E-27	0.429063383	0.999	1	2.45E-23	13	Extraembryonic endoderm	Slc25a5	N
1.64E-27	0.454925759	0.634	0.384	2.50E-23	13	Extraembryonic endoderm	Sec24c	N
2.10E-27	0.478658443	0.805	0.613	3.22E-23	13	Extraembryonic endoderm	Rida	N
2.19E-27	0.449819476	0.649	0.399	3.35E-23	13	Extraembryonic endoderm	Gpr89	N
2.40E-27	0.414266285	0.565	0.296	3.67E-23	13	Extraembryonic endoderm	Cgrrf1	N
2.54E-27	0.448288496	0.929	0.846	3.88E-23	13	Extraembryonic endoderm	Smap1	N
2.73E-27	0.43548328	0.7	0.443	4.18E-23	13	Extraembryonic endoderm	Arhgap1	N
2.92E-27	0.300567695	0.266	0.059	4.47E-23	13	Extraembryonic endoderm	Mreg	N
3.02E-27	0.329635883	0.31	0.089	4.61E-23	13	Extraembryonic endoderm	Irf2bp2	N
3.04E-27	0.381271383	0.383	0.143	4.65E-23	13	Extraembryonic endoderm	Tollip	N
3.31E-27	0.55165077	0.974	0.931	5.05E-23	13	Extraembryonic endoderm	Ppp1r14b	N
3.38E-27	0.375323537	0.523	0.241	5.16E-23	13	Extraembryonic endoderm	Igfbp5	N
3.48E-27	0.270836102	0.22	0.031	5.31E-23	13	Extraembryonic endoderm	Platr4	N
3.80E-27	0.409725443	0.518	0.246	5.81E-23	13	Extraembryonic endoderm	Bend4	N
4.78E-27	0.475596791	0.776	0.524	7.30E-23	13	Extraembryonic endoderm	Atp6ap2	N
5.45E-27	0.464314421	0.81	0.604	8.33E-23	13	Extraembryonic endoderm	Gnpnat1	N
5.96E-27	0.380360809	0.448	0.191	9.10E-23	13	Extraembryonic endoderm	Leng1	N
6.01E-27	0.450221621	0.74	0.503	9.18E-23	13	Extraembryonic endoderm	Arl5a	N
6.95E-27	0.445232207	0.804	0.611	1.06E-22	13	Extraembryonic endoderm	N4bp2l2	N
7.91E-27	0.42850614	0.616	0.339	1.21E-22	13	Extraembryonic endoderm	Tmem51	N
8.00E-27	0.420485709	0.629	0.347	1.22E-22	13	Extraembryonic endoderm	Cul7	N
8.07E-27	0.429331591	0.865	0.691	1.23E-22	13	Extraembryonic endoderm	Tm9sf2	N
9.00E-27	0.443330201	0.789	0.56	1.38E-22	13	Extraembryonic endoderm	Aup1	N
1.02E-26	0.401212113	0.468	0.207	1.56E-22	13	Extraembryonic endoderm	Pxn	N
1.03E-26	0.404374219	0.521	0.257	1.57E-22	13	Extraembryonic endoderm	Lactb2	N
1.06E-26	0.419255403	0.566	0.309	1.61E-22	13	Extraembryonic endoderm	Ibtk	N
1.20E-26	0.435086102	0.586	0.324	1.84E-22	13	Extraembryonic endoderm	Riok3	N
1.35E-26	0.37930449	0.46	0.211	2.07E-22	13	Extraembryonic endoderm	Arhgef5	N
1.42E-26	0.446064772	0.714	0.46	2.17E-22	13	Extraembryonic endoderm	Dusp12	N
1.46E-26	0.255065574	1	1	2.23E-22	13	Extraembryonic endoderm	Hint1	N
1.50E-26	0.339127582	0.409	0.157	2.29E-22	13	Extraembryonic endoderm	Prkar2a	N
1.62E-26	0.400061446	0.935	0.85	2.48E-22	13	Extraembryonic endoderm	Pgp	N
1.88E-26	0.377394463	0.393	0.15	2.87E-22	13	Extraembryonic endoderm	Tmem144	N
1.99E-26	0.38259456	0.461	0.206	3.04E-22	13	Extraembryonic endoderm	Nagpa	N
2.13E-26	0.293647395	0.266	0.063	3.25E-22	13	Extraembryonic endoderm	Wdr7	N
2.36E-26	0.297447305	0.254	0.054	3.61E-22	13	Extraembryonic endoderm	Cpeb4	N
2.59E-26	0.36457219	0.483	0.216	3.96E-22	13	Extraembryonic endoderm	Crabp2	N
2.69E-26	0.459766807	0.733	0.504	4.11E-22	13	Extraembryonic endoderm	Shmt2	N
3.04E-26	0.303199785	0.313	0.094	4.64E-22	13	Extraembryonic endoderm	Fgfrl1	N
3.99E-26	0.406068787	0.676	0.427	6.09E-22	13	Extraembryonic endoderm	Stard7	N
4.34E-26	0.327902718	0.336	0.106	6.63E-22	13	Extraembryonic endoderm	Pvr	N
4.42E-26	0.467742082	0.799	0.621	6.76E-22	13	Extraembryonic endoderm	Idh3a	N
4.77E-26	0.303244267	0.273	0.074	7.29E-22	13	Extraembryonic endoderm	Hykk	N
5.33E-26	0.36714221	0.512	0.247	8.14E-22	13	Extraembryonic endoderm	Dgkz	N
5.82E-26	0.308460373	0.307	0.084	8.90E-22	13	Extraembryonic endoderm	Edem3	N
6.24E-26	0.311383462	0.31	0.093	9.53E-22	13	Extraembryonic endoderm	Pls1	N
7.37E-26	0.407556948	0.778	0.56	1.13E-21	13	Extraembryonic endoderm	Vma21	N
8.96E-26	0.361437194	0.551	0.287	1.37E-21	13	Extraembryonic endoderm	Dffa	N
9.68E-26	0.309383967	0.282	0.069	1.48E-21	13	Extraembryonic endoderm	Arfgef2	N
1.05E-25	0.397427391	0.579	0.34	1.60E-21	13	Extraembryonic endoderm	Abi2	N
1.12E-25	0.360840403	0.974	0.92	1.71E-21	13	Extraembryonic endoderm	Mrpl36	N
1.14E-25	0.318922818	1	1	1.74E-21	13	Extraembryonic endoderm	Rplp1	N
1.17E-25	0.288493256	1	0.999	1.79E-21	13	Extraembryonic endoderm	Ndufs6	N
1.22E-25	0.360819218	0.436	0.18	1.87E-21	13	Extraembryonic endoderm	Slc25a22	N
1.33E-25	0.449239916	0.777	0.564	2.03E-21	13	Extraembryonic endoderm	Golga4	N
1.41E-25	0.258542219	1	1	2.15E-21	13	Extraembryonic endoderm	Bex3	N
1.45E-25	0.302082756	0.294	0.086	2.22E-21	13	Extraembryonic endoderm	Sec24d	N
1.46E-25	0.314523855	0.284	0.076	2.23E-21	13	Extraembryonic endoderm	Mkrn2os	N
1.50E-25	0.362482009	0.415	0.171	2.29E-21	13	Extraembryonic endoderm	Skil	N
2.04E-25	0.390220895	0.946	0.854	3.11E-21	13	Extraembryonic endoderm	Gspt1	N
2.33E-25	0.351038435	0.331	0.111	3.56E-21	13	Extraembryonic endoderm	Trappc10	N
2.62E-25	0.406591074	0.78	0.576	4.00E-21	13	Extraembryonic endoderm	Cox19	N
2.90E-25	0.416463342	0.924	0.861	4.43E-21	13	Extraembryonic endoderm	Sec61a1	N
2.90E-25	0.380783362	0.584	0.326	4.43E-21	13	Extraembryonic endoderm	Arfgef1	N
3.00E-25	0.387822932	0.47	0.211	4.59E-21	13	Extraembryonic endoderm	Eef2kmt	N
3.02E-25	0.384403574	0.488	0.251	4.61E-21	13	Extraembryonic endoderm	Snhg18	N
3.48E-25	0.336072618	0.3	0.083	5.31E-21	13	Extraembryonic endoderm	Pdgfra	N
3.58E-25	0.317319537	0.331	0.11	5.47E-21	13	Extraembryonic endoderm	Asb1	N
3.67E-25	0.394871245	0.477	0.227	5.61E-21	13	Extraembryonic endoderm	Slc22a23	N
5.10E-25	0.334471255	0.995	0.976	7.79E-21	13	Extraembryonic endoderm	Canx	N
6.01E-25	0.392776799	0.606	0.35	9.18E-21	13	Extraembryonic endoderm	Sft2d1	N
6.21E-25	0.325637323	0.286	0.076	9.49E-21	13	Extraembryonic endoderm	Apoa5	N
6.26E-25	0.425761604	0.864	0.717	9.57E-21	13	Extraembryonic endoderm	Prelid3b	N
6.31E-25	0.400618172	0.886	0.767	9.65E-21	13	Extraembryonic endoderm	Derl1	N
6.55E-25	0.40304505	0.55	0.294	1.00E-20	13	Extraembryonic endoderm	Exoc5	N
6.84E-25	0.442390148	0.6	0.35	1.04E-20	13	Extraembryonic endoderm	Polr3g	N
7.12E-25	0.277878844	0.226	0.043	1.09E-20	13	Extraembryonic endoderm	Prss16	N
7.85E-25	0.368266025	0.449	0.206	1.20E-20	13	Extraembryonic endoderm	Chid1	N
8.36E-25	0.432125048	0.582	0.326	1.28E-20	13	Extraembryonic endoderm	Coa5	N
9.58E-25	0.25486166	1	1	1.46E-20	13	Extraembryonic endoderm	Selenoh	N
1.14E-24	0.348536505	0.421	0.174	1.75E-20	13	Extraembryonic endoderm	Slk	N
1.24E-24	0.370270465	0.524	0.261	1.90E-20	13	Extraembryonic endoderm	Rhpn2	N
1.33E-24	0.407221113	0.615	0.369	2.03E-20	13	Extraembryonic endoderm	Abcd4	N
1.42E-24	0.393969261	0.967	0.907	2.17E-20	13	Extraembryonic endoderm	Ndufb2	N
1.51E-24	0.416764543	0.731	0.506	2.31E-20	13	Extraembryonic endoderm	Pex19	N
1.52E-24	0.359898892	0.951	0.87	2.33E-20	13	Extraembryonic endoderm	Hadh	N
1.56E-24	0.400491764	0.469	0.211	2.38E-20	13	Extraembryonic endoderm	Atp7b	N
1.88E-24	0.348261805	0.42	0.179	2.87E-20	13	Extraembryonic endoderm	Gba	N
1.96E-24	0.308355541	0.248	0.054	2.99E-20	13	Extraembryonic endoderm	Nxpe3	N
2.21E-24	0.241812606	0.195	0.03	3.38E-20	13	Extraembryonic endoderm	Acot4	N
2.34E-24	0.222683386	0.167	0.017	3.57E-20	13	Extraembryonic endoderm	Smpdl3b	N
2.42E-24	0.402164	0.999	0.991	3.70E-20	13	Extraembryonic endoderm	Hsp90b1	N
2.69E-24	0.368117634	0.366	0.144	4.11E-20	13	Extraembryonic endoderm	Gadd45g	N
2.71E-24	0.408058965	0.881	0.726	4.14E-20	13	Extraembryonic endoderm	Rab24	N
2.91E-24	0.366628155	0.498	0.251	4.45E-20	13	Extraembryonic endoderm	Sacm1l	N
3.07E-24	0.425215645	0.529	0.291	4.69E-20	13	Extraembryonic endoderm	Acy1	N
3.17E-24	0.415930797	0.815	0.593	4.85E-20	13	Extraembryonic endoderm	Rab3ip	N
3.41E-24	0.398587102	0.758	0.523	5.21E-20	13	Extraembryonic endoderm	Ifrd2	N
3.46E-24	0.39738233	0.61	0.364	5.29E-20	13	Extraembryonic endoderm	Atp6v1h	N
3.65E-24	0.323312722	0.342	0.124	5.58E-20	13	Extraembryonic endoderm	Rusc1	N
3.82E-24	0.41670255	0.664	0.421	5.83E-20	13	Extraembryonic endoderm	Iars	N
3.90E-24	0.37557775	0.787	0.474	5.96E-20	13	Extraembryonic endoderm	Tfpi	N
4.42E-24	0.344083338	0.424	0.179	6.75E-20	13	Extraembryonic endoderm	Rab3il1	N
4.50E-24	0.34764712	0.397	0.16	6.87E-20	13	Extraembryonic endoderm	Rufy3	N
4.72E-24	0.261459872	0.242	0.06	7.20E-20	13	Extraembryonic endoderm	Wnk2	N
5.88E-24	0.220704	0.155	0.009	8.99E-20	13	Extraembryonic endoderm	Ces2b	N
7.81E-24	0.348982723	0.958	0.919	1.19E-19	13	Extraembryonic endoderm	Mrps17	N
8.19E-24	0.462815923	0.779	0.561	1.25E-19	13	Extraembryonic endoderm	Rnpep	N
9.30E-24	0.251076145	0.184	0.026	1.42E-19	13	Extraembryonic endoderm	Stk10	N
1.04E-23	0.392164497	0.904	0.787	1.59E-19	13	Extraembryonic endoderm	Coprs	N
1.12E-23	0.463916604	0.661	0.416	1.71E-19	13	Extraembryonic endoderm	Rabep1	N
1.24E-23	0.235979349	0.18	0.019	1.90E-19	13	Extraembryonic endoderm	Snx25	N
1.36E-23	0.420821737	0.688	0.461	2.08E-19	13	Extraembryonic endoderm	Spats2	N
1.43E-23	0.22620564	0.164	0.013	2.19E-19	13	Extraembryonic endoderm	Dnah7b	N
1.49E-23	0.275245971	0.23	0.049	2.28E-19	13	Extraembryonic endoderm	Leap2	N
1.52E-23	0.368367719	0.534	0.277	2.33E-19	13	Extraembryonic endoderm	Gmppb	N
1.64E-23	0.307460125	0.383	0.156	2.51E-19	13	Extraembryonic endoderm	Plekha6	N
1.65E-23	0.409990593	0.699	0.46	2.51E-19	13	Extraembryonic endoderm	Abhd17c	N
1.66E-23	0.382655356	0.679	0.446	2.53E-19	13	Extraembryonic endoderm	Tmem63b	N
1.68E-23	0.323487179	0.994	0.97	2.57E-19	13	Extraembryonic endoderm	Abracl	N
1.80E-23	0.379193665	0.542	0.306	2.76E-19	13	Extraembryonic endoderm	Mgrn1	N
2.32E-23	0.41813963	0.805	0.611	3.55E-19	13	Extraembryonic endoderm	Gatad2a	Y
2.63E-23	0.437015656	0.801	0.619	4.02E-19	13	Extraembryonic endoderm	Ntmt1	N
2.72E-23	0.243812183	0.193	0.026	4.16E-19	13	Extraembryonic endoderm	Cutal	N
2.77E-23	0.340763906	0.422	0.179	4.24E-19	13	Extraembryonic endoderm	Oaf	N
2.79E-23	0.335847635	0.364	0.147	4.26E-19	13	Extraembryonic endoderm	Gstt3	N
2.87E-23	0.425893637	0.671	0.451	4.39E-19	13	Extraembryonic endoderm	Mafg	Y
3.11E-23	0.414724965	0.775	0.561	4.75E-19	13	Extraembryonic endoderm	Impa1	N
3.39E-23	0.279950232	0.268	0.07	5.18E-19	13	Extraembryonic endoderm	Glyctk	N
3.51E-23	0.368742997	0.672	0.45	5.36E-19	13	Extraembryonic endoderm	Metap1	N
3.55E-23	0.361994103	0.652	0.407	5.43E-19	13	Extraembryonic endoderm	Ppic	N
3.83E-23	0.396747525	0.859	0.717	5.85E-19	13	Extraembryonic endoderm	Cmas	N
4.13E-23	0.335063132	0.983	0.967	6.31E-19	13	Extraembryonic endoderm	Txn2	N
4.24E-23	0.301669237	0.354	0.139	6.47E-19	13	Extraembryonic endoderm	Mapk9	N
4.62E-23	0.288640768	0.332	0.12	7.05E-19	13	Extraembryonic endoderm	Sh3tc1	N
4.67E-23	0.355149697	0.464	0.216	7.13E-19	13	Extraembryonic endoderm	Mpv17l2	N
4.73E-23	0.387913268	0.792	0.594	7.23E-19	13	Extraembryonic endoderm	Tmem248	N
4.91E-23	0.397557693	0.884	0.701	7.50E-19	13	Extraembryonic endoderm	Xbp1	Y
5.68E-23	0.414363775	0.971	0.946	8.68E-19	13	Extraembryonic endoderm	Cdc34	N
5.80E-23	0.218089191	0.169	0.019	8.87E-19	13	Extraembryonic endoderm	Acot3	N
6.02E-23	0.333677429	0.447	0.203	9.21E-19	13	Extraembryonic endoderm	Slc16a10	N
6.07E-23	0.299395577	0.227	0.049	9.28E-19	13	Extraembryonic endoderm	Cfi	N
6.40E-23	0.295211738	1	1	9.78E-19	13	Extraembryonic endoderm	Serf2	N
7.71E-23	0.359396999	0.957	0.869	1.18E-18	13	Extraembryonic endoderm	Pnkd	N
7.87E-23	0.377739233	0.762	0.559	1.20E-18	13	Extraembryonic endoderm	Minpp1	N
7.93E-23	0.378661698	0.902	0.79	1.21E-18	13	Extraembryonic endoderm	Nars	N
9.09E-23	0.40742237	0.827	0.676	1.39E-18	13	Extraembryonic endoderm	Zfyve21	N
9.36E-23	0.240818162	0.197	0.033	1.43E-18	13	Extraembryonic endoderm	Gltpd2	N
9.40E-23	0.276741366	0.245	0.057	1.44E-18	13	Extraembryonic endoderm	Eps8l2	N
1.11E-22	0.322755469	0.412	0.174	1.69E-18	13	Extraembryonic endoderm	Dhrs11	N
1.18E-22	0.426672755	0.809	0.591	1.80E-18	13	Extraembryonic endoderm	Atp6ap1	N
1.21E-22	0.261896517	1	0.996	1.84E-18	13	Extraembryonic endoderm	Mrpl18	N
1.24E-22	0.41719846	0.595	0.347	1.89E-18	13	Extraembryonic endoderm	Mospd1	N
1.26E-22	0.299490682	0.306	0.103	1.92E-18	13	Extraembryonic endoderm	Nrp2	N
1.27E-22	0.286493104	1	1	1.93E-18	13	Extraembryonic endoderm	Ostc	N
1.35E-22	0.415357114	0.83	0.64	2.06E-18	13	Extraembryonic endoderm	Tmed7	N
1.42E-22	0.398667562	0.869	0.706	2.16E-18	13	Extraembryonic endoderm	Clic4	N
1.56E-22	0.327422397	0.995	0.981	2.39E-18	13	Extraembryonic endoderm	Mrps12	N
1.81E-22	0.31356012	0.999	0.989	2.76E-18	13	Extraembryonic endoderm	St13	N
1.95E-22	0.369001478	0.584	0.354	2.99E-18	13	Extraembryonic endoderm	Acbd3	N
2.07E-22	0.270067237	0.194	0.036	3.16E-18	13	Extraembryonic endoderm	Gtsf1l	N
2.29E-22	0.346633665	0.57	0.32	3.50E-18	13	Extraembryonic endoderm	Rnf14	N
2.43E-22	0.389226938	0.577	0.327	3.71E-18	13	Extraembryonic endoderm	Slc52a2	N
2.50E-22	0.298350939	0.3	0.091	3.83E-18	13	Extraembryonic endoderm	Tex2	N
2.58E-22	0.365444817	0.4	0.171	3.94E-18	13	Extraembryonic endoderm	Pdss1	N
3.05E-22	0.38772656	0.688	0.467	4.66E-18	13	Extraembryonic endoderm	Tor2a	N
3.08E-22	0.24788364	0.238	0.054	4.70E-18	13	Extraembryonic endoderm	Fam110c	N
3.23E-22	0.438459614	0.822	0.647	4.93E-18	13	Extraembryonic endoderm	Coro1c	N
3.49E-22	0.386372728	0.688	0.459	5.33E-18	13	Extraembryonic endoderm	Cul3	N
3.86E-22	0.41985388	0.687	0.444	5.90E-18	13	Extraembryonic endoderm	Mia2	N
3.86E-22	0.277686311	0.256	0.07	5.90E-18	13	Extraembryonic endoderm	Sema4g	N
4.13E-22	0.318422346	0.369	0.154	6.31E-18	13	Extraembryonic endoderm	Mrs2	N
4.33E-22	0.342494995	0.46	0.217	6.62E-18	13	Extraembryonic endoderm	Mycn	Y
4.41E-22	0.284671007	0.298	0.086	6.73E-18	13	Extraembryonic endoderm	Enpp2	N
4.71E-22	0.342911407	0.479	0.254	7.19E-18	13	Extraembryonic endoderm	Vac14	N
4.82E-22	0.243061152	0.194	0.031	7.37E-18	13	Extraembryonic endoderm	Rnf224	N
4.95E-22	0.354899065	0.983	0.961	7.56E-18	13	Extraembryonic endoderm	Dnajc19	N
5.00E-22	0.326111596	0.98	0.964	7.65E-18	13	Extraembryonic endoderm	Grpel1	N
5.04E-22	0.318110812	0.379	0.154	7.71E-18	13	Extraembryonic endoderm	Myo7a	N
5.22E-22	0.394798982	0.692	0.487	7.98E-18	13	Extraembryonic endoderm	Pgrmc2	N
5.50E-22	0.312277132	0.291	0.093	8.40E-18	13	Extraembryonic endoderm	Pnma5	N
5.71E-22	0.241778015	1	1	8.73E-18	13	Extraembryonic endoderm	Atp5j	N
6.09E-22	0.362021753	0.804	0.614	9.30E-18	13	Extraembryonic endoderm	Abce1	N
6.27E-22	0.327466998	0.508	0.266	9.58E-18	13	Extraembryonic endoderm	Crtap	N
6.90E-22	0.366482645	0.499	0.28	1.05E-17	13	Extraembryonic endoderm	Ppp1r15b	N
7.18E-22	0.296188059	0.323	0.12	1.10E-17	13	Extraembryonic endoderm	Slc35d1	N
7.22E-22	0.480863622	0.69	0.46	1.10E-17	13	Extraembryonic endoderm	Pepd	N
7.53E-22	0.283226896	0.304	0.101	1.15E-17	13	Extraembryonic endoderm	Osbpl6	N
8.66E-22	0.383305027	0.861	0.696	1.32E-17	13	Extraembryonic endoderm	Szrd1	N
8.94E-22	0.392887304	0.686	0.441	1.37E-17	13	Extraembryonic endoderm	Plaa	N
8.95E-22	0.271789971	1	1	1.37E-17	13	Extraembryonic endoderm	Atp6v1f	N
9.59E-22	0.453558399	0.534	0.31	1.47E-17	13	Extraembryonic endoderm	Pecr	N
1.04E-21	0.297398271	0.354	0.139	1.59E-17	13	Extraembryonic endoderm	Crlf2	N
1.05E-21	0.335059465	0.467	0.241	1.61E-17	13	Extraembryonic endoderm	Selenoi	N
1.09E-21	0.305977908	0.301	0.1	1.66E-17	13	Extraembryonic endoderm	Tex19.1	N
1.11E-21	0.36896135	0.935	0.864	1.69E-17	13	Extraembryonic endoderm	Ap3s1	N
1.19E-21	0.203022845	0.145	0.01	1.82E-17	13	Extraembryonic endoderm	Cela1	N
1.21E-21	0.343184326	0.466	0.231	1.86E-17	13	Extraembryonic endoderm	Coq10b	N
1.27E-21	0.283813415	0.242	0.06	1.95E-17	13	Extraembryonic endoderm	Aplp1	N
1.44E-21	0.363726491	0.939	0.853	2.20E-17	13	Extraembryonic endoderm	Atp1a1	N
1.45E-21	0.383871857	0.859	0.731	2.21E-17	13	Extraembryonic endoderm	Nsun2	N
1.58E-21	0.293180946	0.147	0.01	2.42E-17	13	Extraembryonic endoderm	Lncenc1	N
1.59E-21	0.343316592	0.396	0.166	2.43E-17	13	Extraembryonic endoderm	Smad6	Y
1.60E-21	0.248662899	0.221	0.05	2.44E-17	13	Extraembryonic endoderm	Rab30	N
1.68E-21	0.386369675	0.741	0.556	2.57E-17	13	Extraembryonic endoderm	Ss18l2	N
2.09E-21	0.368940464	0.628	0.397	3.20E-17	13	Extraembryonic endoderm	Tmem199	N
2.25E-21	0.281742477	0.286	0.09	3.44E-17	13	Extraembryonic endoderm	Smcr8	N
2.34E-21	0.184142426	0.126	0.003	3.58E-17	13	Extraembryonic endoderm	Fam180a	N
2.56E-21	0.387205179	0.757	0.539	3.91E-17	13	Extraembryonic endoderm	Nudt9	N
2.60E-21	0.386414059	0.879	0.737	3.97E-17	13	Extraembryonic endoderm	Tm2d1	N
2.80E-21	0.278380638	0.269	0.079	4.27E-17	13	Extraembryonic endoderm	Nhlrc3	N
2.91E-21	0.382760537	0.626	0.399	4.44E-17	13	Extraembryonic endoderm	Ap1g1	N
4.03E-21	0.400491764	0.836	0.693	6.16E-17	13	Extraembryonic endoderm	Saraf	N
4.15E-21	0.392570216	0.811	0.659	6.35E-17	13	Extraembryonic endoderm	Acaa1a	N
4.24E-21	0.327409632	0.397	0.167	6.47E-17	13	Extraembryonic endoderm	Rdh11	N
4.35E-21	0.352817209	0.484	0.264	6.65E-17	13	Extraembryonic endoderm	Ankrd13c	N
4.42E-21	0.348261805	0.492	0.26	6.75E-17	13	Extraembryonic endoderm	Akt2	N
5.45E-21	0.260194937	0.25	0.079	8.32E-17	13	Extraembryonic endoderm	Klf8	Y
6.09E-21	0.329525243	0.441	0.216	9.30E-17	13	Extraembryonic endoderm	Galnt7	N
6.47E-21	0.355606771	0.501	0.28	9.88E-17	13	Extraembryonic endoderm	Ubn1	N
7.35E-21	0.366849128	0.551	0.336	1.12E-16	13	Extraembryonic endoderm	Coa4	N
7.41E-21	0.325064477	0.99	0.956	1.13E-16	13	Extraembryonic endoderm	Vapa	N
8.03E-21	0.353754609	0.945	0.873	1.23E-16	13	Extraembryonic endoderm	Chchd3	N
8.42E-21	0.295389346	0.999	1	1.29E-16	13	Extraembryonic endoderm	Smdt1	N
8.74E-21	0.355606771	0.494	0.273	1.34E-16	13	Extraembryonic endoderm	Tbc1d10b	N
9.13E-21	0.341183448	0.421	0.194	1.39E-16	13	Extraembryonic endoderm	Senp5	N
9.19E-21	0.376114663	0.678	0.429	1.40E-16	13	Extraembryonic endoderm	Mycbp2	N
1.09E-20	0.381243879	0.554	0.331	1.66E-16	13	Extraembryonic endoderm	Picalm	N
1.25E-20	0.241104118	0.238	0.064	1.91E-16	13	Extraembryonic endoderm	Optn	N
1.30E-20	0.294809912	0.979	0.956	1.99E-16	13	Extraembryonic endoderm	Rab14	N
1.36E-20	0.335349692	0.445	0.231	2.08E-16	13	Extraembryonic endoderm	Hccs	N
1.40E-20	0.313501344	0.483	0.243	2.13E-16	13	Extraembryonic endoderm	Chuk	N
1.41E-20	0.359505631	0.693	0.484	2.16E-16	13	Extraembryonic endoderm	Nudt2	N
1.61E-20	0.319998538	0.97	0.913	2.45E-16	13	Extraembryonic endoderm	Tmem208	N
1.61E-20	0.301563413	0.975	0.936	2.47E-16	13	Extraembryonic endoderm	Fkbp2	N
1.75E-20	0.342731824	0.943	0.873	2.67E-16	13	Extraembryonic endoderm	Abcf1	N
1.98E-20	0.199556006	0.162	0.024	3.02E-16	13	Extraembryonic endoderm	Sgms2	N
2.05E-20	0.296075049	0.363	0.16	3.13E-16	13	Extraembryonic endoderm	Abcb10	N
2.09E-20	0.342080824	0.558	0.329	3.20E-16	13	Extraembryonic endoderm	Slc35c2	N
2.28E-20	0.366820132	0.679	0.457	3.49E-16	13	Extraembryonic endoderm	D10Wsu102e	N
2.49E-20	0.232721355	0.196	0.046	3.80E-16	13	Extraembryonic endoderm	Serpinc1	N
3.25E-20	0.237966388	0.999	0.999	4.97E-16	13	Extraembryonic endoderm	Atp5d	N
3.56E-20	0.339512502	0.479	0.25	5.44E-16	13	Extraembryonic endoderm	Dsg2	N
3.66E-20	0.343849047	0.553	0.339	5.60E-16	13	Extraembryonic endoderm	Coq5	N
3.73E-20	0.31000897	0.935	0.816	5.70E-16	13	Extraembryonic endoderm	Rangap1	N
4.60E-20	0.354373604	0.524	0.29	7.03E-16	13	Extraembryonic endoderm	Tbc1d10a	N
4.62E-20	0.192494424	0.158	0.024	7.06E-16	13	Extraembryonic endoderm	Glis1	Y
4.74E-20	0.256513558	0.227	0.063	7.25E-16	13	Extraembryonic endoderm	Wdr81	N
4.86E-20	0.293592702	0.361	0.154	7.43E-16	13	Extraembryonic endoderm	Slc33a1	N
4.96E-20	0.350337925	0.727	0.507	7.58E-16	13	Extraembryonic endoderm	Rcan1	N
5.24E-20	0.221388833	0.204	0.047	8.00E-16	13	Extraembryonic endoderm	Nr2f2	Y
5.41E-20	0.35532031	0.634	0.419	8.27E-16	13	Extraembryonic endoderm	Aamdc	N
6.34E-20	0.283948212	0.298	0.109	9.69E-16	13	Extraembryonic endoderm	Tead4	Y
6.41E-20	0.189632557	0.147	0.016	9.80E-16	13	Extraembryonic endoderm	Cpeb2	N
7.24E-20	0.326004767	0.993	0.994	1.11E-15	13	Extraembryonic endoderm	Atp5e	N
7.29E-20	0.211013965	0.184	0.036	1.11E-15	13	Extraembryonic endoderm	Ttc28	N
7.93E-20	0.348310031	0.497	0.286	1.21E-15	13	Extraembryonic endoderm	1500011K16Rik	N
8.45E-20	0.302979506	0.384	0.181	1.29E-15	13	Extraembryonic endoderm	Stat6	Y
8.55E-20	0.210745282	0.161	0.021	1.31E-15	13	Extraembryonic endoderm	Emp1	N
8.77E-20	0.339052741	0.893	0.796	1.34E-15	13	Extraembryonic endoderm	Sys1	N
8.79E-20	0.372007114	0.809	0.663	1.34E-15	13	Extraembryonic endoderm	Yrdc	N
8.84E-20	0.322395339	0.672	0.429	1.35E-15	13	Extraembryonic endoderm	Pttg1ip	N
8.88E-20	0.303312794	0.586	0.334	1.36E-15	13	Extraembryonic endoderm	Ddc	N
8.92E-20	0.272899805	0.329	0.136	1.36E-15	13	Extraembryonic endoderm	Akap1	N
9.98E-20	0.167953959	0.119	0.006	1.53E-15	13	Extraembryonic endoderm	Ovol1	Y
1.04E-19	0.333134055	0.412	0.193	1.59E-15	13	Extraembryonic endoderm	Camk2d	N
1.05E-19	0.353592434	0.831	0.686	1.60E-15	13	Extraembryonic endoderm	Srprb	N
1.06E-19	0.224463807	0.199	0.043	1.63E-15	13	Extraembryonic endoderm	B3galnt1	N
1.12E-19	0.310849625	0.449	0.226	1.71E-15	13	Extraembryonic endoderm	Rnf185	N
1.13E-19	0.256666814	0.278	0.097	1.73E-15	13	Extraembryonic endoderm	Mtmr12	N
1.16E-19	0.338708211	0.973	0.956	1.78E-15	13	Extraembryonic endoderm	Ndufa8	N
1.16E-19	0.343632776	0.715	0.49	1.78E-15	13	Extraembryonic endoderm	Mpv17	N
1.29E-19	0.368604562	0.635	0.414	1.97E-15	13	Extraembryonic endoderm	Tgoln1	N
1.31E-19	0.331687304	0.546	0.313	2.00E-15	13	Extraembryonic endoderm	Sema6a	N
1.32E-19	0.245940616	0.223	0.057	2.02E-15	13	Extraembryonic endoderm	Gstt1	N
1.45E-19	0.226745158	0.175	0.031	2.22E-15	13	Extraembryonic endoderm	Triml2	N
1.50E-19	0.288150634	0.992	0.973	2.29E-15	13	Extraembryonic endoderm	Rnaseh2c	N
1.69E-19	0.30474767	0.523	0.287	2.58E-15	13	Extraembryonic endoderm	Tbc1d15	N
1.82E-19	0.357085656	0.776	0.607	2.79E-15	13	Extraembryonic endoderm	Wbp2	N
2.01E-19	0.24451388	0.201	0.041	3.07E-15	13	Extraembryonic endoderm	Gata2	Y
2.12E-19	0.296740482	0.976	0.964	3.23E-15	13	Extraembryonic endoderm	Rab2a	N
2.18E-19	0.344735663	0.612	0.4	3.33E-15	13	Extraembryonic endoderm	Mark3	N
2.25E-19	0.40592565	0.949	0.931	3.44E-15	13	Extraembryonic endoderm	Etfb	N
2.26E-19	0.300608411	0.351	0.156	3.45E-15	13	Extraembryonic endoderm	Rnf208	N
2.30E-19	0.20407036	1	1	3.51E-15	13	Extraembryonic endoderm	mt-Atp6	N
2.34E-19	0.366744495	0.891	0.81	3.58E-15	13	Extraembryonic endoderm	Rexo2	N
2.40E-19	0.273247107	0.288	0.1	3.67E-15	13	Extraembryonic endoderm	Cdh3	N
2.60E-19	0.202608309	0.579	0.301	3.97E-15	13	Extraembryonic endoderm	Msx2	Y
2.68E-19	0.276374373	0.324	0.134	4.09E-15	13	Extraembryonic endoderm	Fnip1	N
2.94E-19	0.273960614	0.271	0.09	4.49E-15	13	Extraembryonic endoderm	Ostm1	N
2.95E-19	0.174043978	0.125	0.004	4.51E-15	13	Extraembryonic endoderm	Slc25a45	N
2.98E-19	0.16043787	0.128	0.013	4.56E-15	13	Extraembryonic endoderm	Plekhg6	N
3.24E-19	0.342939014	0.931	0.886	4.95E-15	13	Extraembryonic endoderm	Mrps34	N
3.36E-19	0.335699082	0.484	0.256	5.14E-15	13	Extraembryonic endoderm	Mul1	N
3.61E-19	0.307215081	0.459	0.246	5.52E-15	13	Extraembryonic endoderm	Fam210a	N
3.62E-19	0.344800507	0.568	0.341	5.53E-15	13	Extraembryonic endoderm	Cep170b	N
3.67E-19	0.314056703	0.403	0.194	5.61E-15	13	Extraembryonic endoderm	Pex16	N
3.87E-19	0.287328127	0.671	0.426	5.92E-15	13	Extraembryonic endoderm	Loxl2	N
4.40E-19	0.311122669	0.451	0.241	6.72E-15	13	Extraembryonic endoderm	Necap1	N
4.52E-19	0.342326525	0.521	0.307	6.90E-15	13	Extraembryonic endoderm	Mlx	Y
4.54E-19	0.305472581	0.438	0.236	6.94E-15	13	Extraembryonic endoderm	Pnpo	N
5.02E-19	0.348212453	0.508	0.27	7.67E-15	13	Extraembryonic endoderm	Pcdh1	N
5.08E-19	0.305565344	0.421	0.214	7.76E-15	13	Extraembryonic endoderm	Ascc2	N
5.19E-19	0.254332698	0.258	0.083	7.93E-15	13	Extraembryonic endoderm	Slc35a3	N
5.21E-19	0.189030436	0.141	0.013	7.96E-15	13	Extraembryonic endoderm	Eci3	N
5.24E-19	0.30474767	0.528	0.306	8.01E-15	13	Extraembryonic endoderm	Ppp1r21	N
5.37E-19	0.320802573	0.977	0.924	8.21E-15	13	Extraembryonic endoderm	Eif4e2	N
5.38E-19	0.205690012	0.171	0.029	8.22E-15	13	Extraembryonic endoderm	Nat8	N
5.42E-19	0.363823299	0.466	0.256	8.29E-15	13	Extraembryonic endoderm	Creg1	N
6.05E-19	0.393161591	0.676	0.433	9.24E-15	13	Extraembryonic endoderm	Gm47283	N
6.10E-19	0.251916594	0.252	0.09	9.31E-15	13	Extraembryonic endoderm	Tmem8	N
6.41E-19	0.352272685	0.604	0.387	9.79E-15	13	Extraembryonic endoderm	Tomm6	N
8.23E-19	0.313643189	0.701	0.504	1.26E-14	13	Extraembryonic endoderm	Aph1a	N
8.87E-19	0.299270822	0.965	0.921	1.36E-14	13	Extraembryonic endoderm	Cisd1	N
9.72E-19	0.263578481	0.284	0.103	1.49E-14	13	Extraembryonic endoderm	Tmem64	N
9.93E-19	0.40968737	0.718	0.533	1.52E-14	13	Extraembryonic endoderm	Zfp91	Y
1.14E-18	0.332631154	0.488	0.266	1.75E-14	13	Extraembryonic endoderm	Pcyox1	N
1.18E-18	0.342595821	0.714	0.517	1.80E-14	13	Extraembryonic endoderm	Ltv1	N
1.19E-18	0.272316042	0.332	0.139	1.82E-14	13	Extraembryonic endoderm	Zfp948	Y
1.23E-18	0.229779972	0.229	0.066	1.88E-14	13	Extraembryonic endoderm	Stat5b	Y
1.25E-18	0.238705622	0.232	0.07	1.91E-14	13	Extraembryonic endoderm	Hps5	N
1.29E-18	0.28879071	0.297	0.107	1.97E-14	13	Extraembryonic endoderm	Mon1a	N
1.34E-18	0.380697895	0.696	0.499	2.04E-14	13	Extraembryonic endoderm	Larp1	N
1.35E-18	0.347688274	0.894	0.82	2.06E-14	13	Extraembryonic endoderm	Jagn1	N
1.40E-18	0.35401554	0.737	0.511	2.14E-14	13	Extraembryonic endoderm	Yipf4	N
1.43E-18	0.3159705	0.506	0.286	2.19E-14	13	Extraembryonic endoderm	Fbxo3	N
1.48E-18	0.18397319	0.15	0.023	2.26E-14	13	Extraembryonic endoderm	Pik3cd	N
1.48E-18	0.365296374	0.766	0.603	2.26E-14	13	Extraembryonic endoderm	Gde1	N
1.50E-18	0.291998101	0.442	0.217	2.29E-14	13	Extraembryonic endoderm	Cdo1	N
1.53E-18	0.315909801	0.417	0.201	2.34E-14	13	Extraembryonic endoderm	Ankrd12	N
1.56E-18	0.335310816	0.579	0.361	2.38E-14	13	Extraembryonic endoderm	Ralb	N
1.57E-18	0.215169827	0.187	0.041	2.40E-14	13	Extraembryonic endoderm	Xkr8	N
1.64E-18	0.288345793	0.994	0.987	2.51E-14	13	Extraembryonic endoderm	Eif5b	N
1.74E-18	0.371715388	0.849	0.654	2.66E-14	13	Extraembryonic endoderm	Stt3b	N
1.75E-18	0.220258031	0.218	0.061	2.68E-14	13	Extraembryonic endoderm	Man1a	N
1.79E-18	0.336389784	0.471	0.259	2.74E-14	13	Extraembryonic endoderm	Cln5	N
1.81E-18	0.183041888	0.137	0.016	2.77E-14	13	Extraembryonic endoderm	Pdx1	Y
1.81E-18	0.318037232	0.435	0.204	2.77E-14	13	Extraembryonic endoderm	Slc40a1	N
1.85E-18	0.323801877	0.562	0.33	2.82E-14	13	Extraembryonic endoderm	Abhd11	N
1.89E-18	0.351694535	0.61	0.401	2.89E-14	13	Extraembryonic endoderm	Pgm3	N
1.90E-18	0.342389967	0.739	0.58	2.90E-14	13	Extraembryonic endoderm	Rwdd4a	N
2.00E-18	0.313583699	0.522	0.301	3.05E-14	13	Extraembryonic endoderm	Hspbap1	N
2.07E-18	0.244372562	0.272	0.096	3.17E-14	13	Extraembryonic endoderm	Herc3	N
2.08E-18	0.329703145	0.493	0.283	3.18E-14	13	Extraembryonic endoderm	Snx18	N
2.19E-18	0.29782773	0.358	0.164	3.34E-14	13	Extraembryonic endoderm	Clcn7	N
2.25E-18	0.170587068	0.124	0.009	3.45E-14	13	Extraembryonic endoderm	Pklr	N
2.33E-18	0.341642676	0.99	0.987	3.57E-14	13	Extraembryonic endoderm	C1qbp	N
2.41E-18	0.15753497	1	1	3.68E-14	13	Extraembryonic endoderm	Chchd2	N
2.43E-18	0.259395574	0.336	0.154	3.72E-14	13	Extraembryonic endoderm	Ogfod2	N
2.93E-18	0.23008976	0.174	0.034	4.48E-14	13	Extraembryonic endoderm	Sycp3	N
2.94E-18	0.08082799	1	0.96	4.50E-14	13	Extraembryonic endoderm	Spink1	N
2.97E-18	0.256653626	0.29	0.117	4.54E-14	13	Extraembryonic endoderm	Dvl1	N
3.02E-18	0.32114115	0.829	0.666	4.62E-14	13	Extraembryonic endoderm	Slc31a1	N
3.17E-18	0.291377114	0.343	0.156	4.85E-14	13	Extraembryonic endoderm	Acsl4	N
3.62E-18	0.272527682	0.343	0.153	5.53E-14	13	Extraembryonic endoderm	Dcun1d4	N
4.02E-18	0.253576389	0.269	0.1	6.14E-14	13	Extraembryonic endoderm	Cd38	N
4.50E-18	0.325203637	0.567	0.351	6.88E-14	13	Extraembryonic endoderm	Ap1m1	N
4.65E-18	0.300334105	0.468	0.26	7.11E-14	13	Extraembryonic endoderm	Nat10	N
4.69E-18	0.31871785	0.533	0.329	7.16E-14	13	Extraembryonic endoderm	Comtd1	N
4.82E-18	0.389275894	0.649	0.436	7.37E-14	13	Extraembryonic endoderm	Sgpl1	N
5.12E-18	0.35342351	0.628	0.426	7.82E-14	13	Extraembryonic endoderm	Ube4b	N
5.13E-18	0.289354804	0.413	0.207	7.84E-14	13	Extraembryonic endoderm	Tmem82	N
5.44E-18	0.151003737	0.109	0.004	8.31E-14	13	Extraembryonic endoderm	Plscr2	N
5.57E-18	0.36577645	0.878	0.767	8.51E-14	13	Extraembryonic endoderm	Sar1b	N
5.84E-18	0.301880599	0.475	0.264	8.92E-14	13	Extraembryonic endoderm	Rhot1	N
5.86E-18	0.303329208	0.994	0.986	8.96E-14	13	Extraembryonic endoderm	Mtch2	N
6.02E-18	0.307249209	0.593	0.384	9.20E-14	13	Extraembryonic endoderm	Rnf115	N
6.40E-18	0.312868709	0.984	0.97	9.77E-14	13	Extraembryonic endoderm	Dph3	N
6.56E-18	0.280366821	0.971	0.956	1.00E-13	13	Extraembryonic endoderm	Fam104a	N
6.76E-18	0.316929727	0.528	0.309	1.03E-13	13	Extraembryonic endoderm	Herc1	N
6.99E-18	0.234849493	0.264	0.099	1.07E-13	13	Extraembryonic endoderm	D730003I15Rik	N
7.11E-18	0.281655535	0.417	0.214	1.09E-13	13	Extraembryonic endoderm	Lad1	N
7.17E-18	0.285516336	0.998	0.997	1.10E-13	13	Extraembryonic endoderm	Polr2f	N
7.47E-18	0.216425983	0.185	0.044	1.14E-13	13	Extraembryonic endoderm	5033406O09Rik	N
7.62E-18	0.326619637	0.962	0.936	1.16E-13	13	Extraembryonic endoderm	Kpnb1	N
7.84E-18	0.291392039	0.306	0.117	1.20E-13	13	Extraembryonic endoderm	Spsb2	N
8.47E-18	0.361895004	0.597	0.386	1.29E-13	13	Extraembryonic endoderm	Usp7	N
1.01E-17	0.367269483	0.616	0.404	1.54E-13	13	Extraembryonic endoderm	Foxn3	Y
1.06E-17	0.2242303	0.225	0.07	1.62E-13	13	Extraembryonic endoderm	Slc36a1	N
1.08E-17	0.249479873	0.268	0.097	1.65E-13	13	Extraembryonic endoderm	Cln6	N
1.15E-17	0.326439138	0.776	0.58	1.75E-13	13	Extraembryonic endoderm	Cfl2	N
1.18E-17	0.287668936	0.354	0.163	1.81E-13	13	Extraembryonic endoderm	Pikfyve	N
1.18E-17	0.187991842	0.148	0.021	1.81E-13	13	Extraembryonic endoderm	Gxylt2	N
1.22E-17	0.207686822	0.167	0.029	1.87E-13	13	Extraembryonic endoderm	Tmem116	N
1.26E-17	0.251085782	0.273	0.1	1.93E-13	13	Extraembryonic endoderm	Tab3	N
1.44E-17	0.31966522	0.493	0.29	2.21E-13	13	Extraembryonic endoderm	Ube3c	N
1.49E-17	0.338109089	0.635	0.434	2.27E-13	13	Extraembryonic endoderm	Borcs7	N
1.49E-17	0.36855093	0.684	0.483	2.28E-13	13	Extraembryonic endoderm	Usp50	N
1.67E-17	0.290177984	0.357	0.161	2.55E-13	13	Extraembryonic endoderm	Papd7	N
1.70E-17	0.312928732	0.403	0.209	2.60E-13	13	Extraembryonic endoderm	Slc7a6	N
1.72E-17	0.240471653	0.281	0.106	2.63E-13	13	Extraembryonic endoderm	Camk2n1	N
1.73E-17	0.178497273	0.164	0.03	2.64E-13	13	Extraembryonic endoderm	Mlxipl	Y
1.74E-17	0.388403054	0.562	0.363	2.66E-13	13	Extraembryonic endoderm	Smpd2	N
1.79E-17	0.190118248	0.99	0.877	2.73E-13	13	Extraembryonic endoderm	Id1	Y
1.82E-17	0.301871797	0.434	0.213	2.78E-13	13	Extraembryonic endoderm	Hexb	N
1.83E-17	0.187461959	0.172	0.036	2.80E-13	13	Extraembryonic endoderm	Zxdb	Y
1.92E-17	0.337390291	0.666	0.464	2.94E-13	13	Extraembryonic endoderm	Alg5	N
1.94E-17	0.276400546	0.315	0.121	2.97E-13	13	Extraembryonic endoderm	Erbin	N
2.08E-17	0.267337728	0.401	0.197	3.18E-13	13	Extraembryonic endoderm	Nectin3	N
2.18E-17	0.30412337	0.975	0.946	3.33E-13	13	Extraembryonic endoderm	Glo1	N
2.25E-17	0.194965395	0.156	0.029	3.43E-13	13	Extraembryonic endoderm	Cdc42ep2	N
2.30E-17	0.333204261	0.678	0.476	3.51E-13	13	Extraembryonic endoderm	Pdcd6ip	N
2.36E-17	0.338943622	0.492	0.286	3.60E-13	13	Extraembryonic endoderm	Sec23a	N
2.36E-17	0.283882577	0.531	0.326	3.61E-13	13	Extraembryonic endoderm	Hook2	N
2.37E-17	0.215359608	0.4	0.189	3.63E-13	13	Extraembryonic endoderm	Smoc1	N
2.71E-17	0.292207155	0.353	0.157	4.14E-13	13	Extraembryonic endoderm	Erlin1	N
2.72E-17	0.345226357	0.558	0.336	4.15E-13	13	Extraembryonic endoderm	Lrpprc	N
2.73E-17	0.238121559	0.267	0.096	4.17E-13	13	Extraembryonic endoderm	Ghr	N
3.06E-17	0.337806496	0.876	0.761	4.67E-13	13	Extraembryonic endoderm	Pitpna	N
3.27E-17	0.367778803	0.662	0.459	5.00E-13	13	Extraembryonic endoderm	Surf1	N
3.35E-17	0.346032798	0.653	0.466	5.12E-13	13	Extraembryonic endoderm	Gclm	N
3.56E-17	0.273195019	0.398	0.201	5.44E-13	13	Extraembryonic endoderm	Ankmy2	N
3.72E-17	0.274630897	0.989	0.976	5.68E-13	13	Extraembryonic endoderm	Uqcc2	N
3.77E-17	0.33450865	0.723	0.521	5.76E-13	13	Extraembryonic endoderm	Pak2	N
3.83E-17	0.315080976	0.944	0.89	5.86E-13	13	Extraembryonic endoderm	Sri	N
4.46E-17	0.34716378	0.671	0.461	6.82E-13	13	Extraembryonic endoderm	Sqstm1	N
4.88E-17	0.307582413	0.64	0.426	7.46E-13	13	Extraembryonic endoderm	Snd1	N
5.10E-17	0.338976607	0.758	0.604	7.79E-13	13	Extraembryonic endoderm	Trappc6b	N
5.15E-17	0.255712234	0.374	0.176	7.87E-13	13	Extraembryonic endoderm	Fam46a	N
5.19E-17	0.321382069	0.581	0.38	7.93E-13	13	Extraembryonic endoderm	Sec63	N
5.48E-17	0.311591792	0.457	0.247	8.37E-13	13	Extraembryonic endoderm	Slc30a7	N
6.05E-17	0.323423431	0.417	0.219	9.25E-13	13	Extraembryonic endoderm	Samd1	N
6.14E-17	0.304720687	0.371	0.177	9.38E-13	13	Extraembryonic endoderm	Abhd5	N
6.23E-17	0.275761327	0.408	0.224	9.53E-13	13	Extraembryonic endoderm	Dtnb	N
6.70E-17	0.337734495	0.73	0.526	1.02E-12	13	Extraembryonic endoderm	Leprotl1	N
7.08E-17	0.282548216	1	0.999	1.08E-12	13	Extraembryonic endoderm	Slc25a4	N
7.73E-17	0.235323073	0.214	0.063	1.18E-12	13	Extraembryonic endoderm	Ripk3	N
7.81E-17	0.341738956	0.947	0.89	1.19E-12	13	Extraembryonic endoderm	mt-Nd5	N
8.28E-17	0.371066502	0.168	0.037	1.26E-12	13	Extraembryonic endoderm	Rpl39l	N
8.47E-17	0.233628304	0.239	0.084	1.29E-12	13	Extraembryonic endoderm	Slc28a2	N
9.38E-17	0.309333439	0.944	0.899	1.43E-12	13	Extraembryonic endoderm	Tmem147	N
9.40E-17	0.313447035	0.537	0.331	1.44E-12	13	Extraembryonic endoderm	Sh3bgrl2	N
9.71E-17	0.33266495	0.868	0.761	1.48E-12	13	Extraembryonic endoderm	Tor1aip2	N
9.86E-17	0.261269874	0.445	0.246	1.51E-12	13	Extraembryonic endoderm	Rcbtb1	N
9.87E-17	0.17952253	0.145	0.019	1.51E-12	13	Extraembryonic endoderm	Ehhadh	N
9.95E-17	0.255524661	0.99	0.989	1.52E-12	13	Extraembryonic endoderm	Eif3c	N
1.00E-16	0.303710202	0.474	0.269	1.53E-12	13	Extraembryonic endoderm	2310030G06Rik	N
1.18E-16	0.250440819	0.344	0.153	1.80E-12	13	Extraembryonic endoderm	Dusp3	N
1.26E-16	0.317512457	0.57	0.354	1.93E-12	13	Extraembryonic endoderm	Ugdh	N
1.28E-16	0.248450729	0.358	0.169	1.96E-12	13	Extraembryonic endoderm	Vps11	N
1.34E-16	0.195345903	0.147	0.02	2.05E-12	13	Extraembryonic endoderm	Tnfaip8l3	N
1.39E-16	0.318786968	0.628	0.427	2.12E-12	13	Extraembryonic endoderm	Dscr3	N
1.54E-16	0.288200608	0.487	0.287	2.36E-12	13	Extraembryonic endoderm	Tmem5	N
1.55E-16	0.302276031	0.408	0.209	2.37E-12	13	Extraembryonic endoderm	Fam8a1	N
1.56E-16	0.33257807	0.866	0.743	2.39E-12	13	Extraembryonic endoderm	Ap1s1	N
1.58E-16	0.333701873	0.786	0.669	2.42E-12	13	Extraembryonic endoderm	Capza1	N
1.61E-16	0.314578324	0.559	0.334	2.46E-12	13	Extraembryonic endoderm	Usp47	N
1.66E-16	0.303109367	0.694	0.47	2.54E-12	13	Extraembryonic endoderm	Nid2	N
1.69E-16	0.264654392	0.479	0.264	2.58E-12	13	Extraembryonic endoderm	Smagp	N
1.74E-16	0.330223285	0.709	0.519	2.66E-12	13	Extraembryonic endoderm	Ppt2	N
1.75E-16	0.159541632	0.147	0.03	2.68E-12	13	Extraembryonic endoderm	Bst1	N
1.78E-16	0.33416787	0.643	0.433	2.71E-12	13	Extraembryonic endoderm	2510002D24Rik	N
1.82E-16	0.190035903	0.166	0.034	2.78E-12	13	Extraembryonic endoderm	Cebpb	Y
1.91E-16	0.254662438	0.301	0.124	2.92E-12	13	Extraembryonic endoderm	Lmbrd2	N
1.98E-16	0.286685393	0.482	0.281	3.02E-12	13	Extraembryonic endoderm	Gbf1	N
2.00E-16	0.330033323	0.645	0.447	3.05E-12	13	Extraembryonic endoderm	Slc35a4	N
2.09E-16	0.349445937	0.822	0.676	3.20E-12	13	Extraembryonic endoderm	Sigmar1	N
2.19E-16	0.353798998	0.833	0.691	3.34E-12	13	Extraembryonic endoderm	Cmc2	N
2.22E-16	0.306961073	0.474	0.284	3.39E-12	13	Extraembryonic endoderm	Tmem263	N
2.27E-16	0.19715587	0.163	0.033	3.46E-12	13	Extraembryonic endoderm	Cidec	N
2.29E-16	0.288554191	0.486	0.277	3.50E-12	13	Extraembryonic endoderm	Rassf1	N
2.32E-16	0.15168279	0.11	0.006	3.54E-12	13	Extraembryonic endoderm	Adcy9	N
2.37E-16	0.288121437	0.506	0.311	3.62E-12	13	Extraembryonic endoderm	Gak	N
2.46E-16	0.284851674	0.571	0.366	3.76E-12	13	Extraembryonic endoderm	Map2k3	N
2.47E-16	0.29761503	0.941	0.87	3.78E-12	13	Extraembryonic endoderm	Gabarapl2	N
2.48E-16	0.274768406	0.367	0.181	3.79E-12	13	Extraembryonic endoderm	Slc25a44	N
2.51E-16	0.319601843	0.608	0.396	3.83E-12	13	Extraembryonic endoderm	Usp15	N
2.56E-16	0.284524307	0.419	0.219	3.91E-12	13	Extraembryonic endoderm	Emc1	N
2.67E-16	0.306972701	0.512	0.324	4.09E-12	13	Extraembryonic endoderm	Dbt	N
2.77E-16	0.353165402	0.601	0.423	4.23E-12	13	Extraembryonic endoderm	Cggbp1	N
2.78E-16	0.320803146	0.572	0.367	4.24E-12	13	Extraembryonic endoderm	Zmpste24	N
2.82E-16	0.247889669	0.31	0.13	4.31E-12	13	Extraembryonic endoderm	Blvra	N
2.86E-16	0.265110892	0.326	0.149	4.37E-12	13	Extraembryonic endoderm	Slc12a9	N
2.93E-16	0.198772118	0.191	0.054	4.48E-12	13	Extraembryonic endoderm	Jak2	N
2.95E-16	0.236156969	0.24	0.086	4.52E-12	13	Extraembryonic endoderm	Arrdc3	N
3.01E-16	0.250995526	0.28	0.111	4.60E-12	13	Extraembryonic endoderm	Pdlim4	N
3.11E-16	0.236907112	0.299	0.133	4.76E-12	13	Extraembryonic endoderm	Fam117b	N
3.14E-16	0.285953927	0.382	0.209	4.80E-12	13	Extraembryonic endoderm	Spag9	N
3.39E-16	0.327811123	0.682	0.474	5.18E-12	13	Extraembryonic endoderm	Stxbp2	N
3.42E-16	0.277925969	0.948	0.879	5.22E-12	13	Extraembryonic endoderm	Rps19bp1	N
3.55E-16	0.302350673	0.548	0.334	5.42E-12	13	Extraembryonic endoderm	Sel1l	N
3.61E-16	0.343700711	0.688	0.494	5.51E-12	13	Extraembryonic endoderm	Dnajc11	N
3.63E-16	0.345371906	0.662	0.469	5.54E-12	13	Extraembryonic endoderm	Nfkbib	N
3.81E-16	0.317588886	0.864	0.726	5.83E-12	13	Extraembryonic endoderm	Prss8	N
3.87E-16	0.35437668	0.571	0.379	5.91E-12	13	Extraembryonic endoderm	Plac8	N
3.97E-16	0.296212608	0.379	0.181	6.07E-12	13	Extraembryonic endoderm	Glb1	N
4.09E-16	0.146899338	0.102	0.004	6.25E-12	13	Extraembryonic endoderm	Prkg2	N
4.34E-16	0.319085895	0.994	0.991	6.63E-12	13	Extraembryonic endoderm	P4hb	N
4.78E-16	0.307976518	0.596	0.401	7.30E-12	13	Extraembryonic endoderm	Clptm1l	N
5.18E-16	0.301715204	0.598	0.387	7.91E-12	13	Extraembryonic endoderm	Abcd3	N
5.18E-16	0.319027186	0.943	0.907	7.92E-12	13	Extraembryonic endoderm	Naa38	N
5.51E-16	0.32357247	0.521	0.326	8.42E-12	13	Extraembryonic endoderm	Mogs	N
5.93E-16	0.276354906	0.43	0.236	9.06E-12	13	Extraembryonic endoderm	Afg3l2	N
6.40E-16	0.241214505	0.988	0.917	9.78E-12	13	Extraembryonic endoderm	Gpc3	N
6.63E-16	0.140032619	0.099	0.004	1.01E-11	13	Extraembryonic endoderm	Ago4	N
7.02E-16	0.303196881	0.633	0.407	1.07E-11	13	Extraembryonic endoderm	Azin1	N
7.09E-16	0.231201409	0.216	0.063	1.08E-11	13	Extraembryonic endoderm	Pllp	N
7.33E-16	0.248964729	0.305	0.131	1.12E-11	13	Extraembryonic endoderm	Zfp809	Y
7.45E-16	0.259574802	0.394	0.196	1.14E-11	13	Extraembryonic endoderm	Syne4	N
7.48E-16	0.315568631	0.679	0.49	1.14E-11	13	Extraembryonic endoderm	Ccdc47	N
7.55E-16	0.349944784	0.866	0.757	1.15E-11	13	Extraembryonic endoderm	Mapk1ip1l	N
7.91E-16	0.341598075	0.45	0.266	1.21E-11	13	Extraembryonic endoderm	Acat1	N
8.50E-16	0.30560995	0.866	0.746	1.30E-11	13	Extraembryonic endoderm	Wdr43	N
8.77E-16	0.280269544	0.392	0.206	1.34E-11	13	Extraembryonic endoderm	E030030I06Rik	N
8.99E-16	0.247405381	0.977	0.93	1.37E-11	13	Extraembryonic endoderm	Arpc5	N
9.29E-16	0.143493407	0.105	0.007	1.42E-11	13	Extraembryonic endoderm	Pde8a	N
9.88E-16	0.236415838	0.296	0.129	1.51E-11	13	Extraembryonic endoderm	Pex1	N
1.05E-15	0.333762236	0.747	0.551	1.61E-11	13	Extraembryonic endoderm	Dhrs7b	N
1.08E-15	0.309761988	0.405	0.211	1.65E-11	13	Extraembryonic endoderm	Tspan18	N
1.22E-15	0.261347663	0.42	0.231	1.86E-11	13	Extraembryonic endoderm	Kpna6	N
1.23E-15	0.311771373	0.54	0.351	1.88E-11	13	Extraembryonic endoderm	Gosr2	N
1.29E-15	0.205296296	0.241	0.09	1.97E-11	13	Extraembryonic endoderm	Pde4dip	N
1.30E-15	0.268129259	0.321	0.139	1.99E-11	13	Extraembryonic endoderm	B830012L14Rik	N
1.30E-15	0.239170262	0.213	0.063	1.99E-11	13	Extraembryonic endoderm	Plbd1	N
1.31E-15	0.150986394	0.108	0.011	2.00E-11	13	Extraembryonic endoderm	C230004F18Rik	N
1.32E-15	0.278429522	0.361	0.193	2.01E-11	13	Extraembryonic endoderm	Rbm19	N
1.33E-15	0.284484578	0.654	0.431	2.03E-11	13	Extraembryonic endoderm	Ptbp3	N
1.34E-15	0.251301857	0.988	0.986	2.04E-11	13	Extraembryonic endoderm	Cyc1	N
1.38E-15	0.323505349	0.895	0.789	2.11E-11	13	Extraembryonic endoderm	Sh3glb1	N
1.40E-15	0.223377838	0.492	0.269	2.14E-11	13	Extraembryonic endoderm	1700011H14Rik	N
1.42E-15	0.26229447	0.344	0.166	2.17E-11	13	Extraembryonic endoderm	Synrg	N
1.43E-15	0.313770038	0.846	0.713	2.19E-11	13	Extraembryonic endoderm	Cers2	N
1.56E-15	0.276623342	0.383	0.196	2.38E-11	13	Extraembryonic endoderm	Samd8	N
1.58E-15	0.301170124	0.724	0.529	2.42E-11	13	Extraembryonic endoderm	Lasp1	N
1.69E-15	0.23399512	0.307	0.14	2.57E-11	13	Extraembryonic endoderm	Susd6	N
1.70E-15	0.192253254	0.18	0.047	2.59E-11	13	Extraembryonic endoderm	Bahd1	N
1.81E-15	0.350359962	0.824	0.703	2.77E-11	13	Extraembryonic endoderm	Vmp1	N
1.86E-15	0.286955411	0.609	0.406	2.85E-11	13	Extraembryonic endoderm	Dnm1l	N
1.88E-15	0.284053341	0.904	0.833	2.87E-11	13	Extraembryonic endoderm	Clpp	N
1.98E-15	0.308094374	0.601	0.4	3.03E-11	13	Extraembryonic endoderm	mt-Nd4l	N
2.05E-15	0.301819721	0.525	0.327	3.13E-11	13	Extraembryonic endoderm	Sptlc1	N
2.25E-15	0.193406596	0.178	0.046	3.43E-11	13	Extraembryonic endoderm	Sema4a	N
2.25E-15	0.280341061	0.396	0.217	3.43E-11	13	Extraembryonic endoderm	Spryd7	N
2.34E-15	0.314350527	0.447	0.264	3.57E-11	13	Extraembryonic endoderm	Prkci	N
2.41E-15	0.309607961	0.573	0.377	3.69E-11	13	Extraembryonic endoderm	Bcl7b	N
2.42E-15	0.28937932	0.914	0.834	3.69E-11	13	Extraembryonic endoderm	Mrpl2	N
2.42E-15	0.156394817	0.115	0.013	3.69E-11	13	Extraembryonic endoderm	Igsf11	N
2.52E-15	0.129091228	0.101	0.01	3.85E-11	13	Extraembryonic endoderm	Ugt2b34	N
2.57E-15	0.166999453	0.131	0.021	3.92E-11	13	Extraembryonic endoderm	Rasal1	N
2.70E-15	0.279968493	0.945	0.91	4.12E-11	13	Extraembryonic endoderm	Rap1b	N
2.72E-15	0.192359785	0.202	0.064	4.16E-11	13	Extraembryonic endoderm	Aebp1	N
2.98E-15	0.306099394	0.634	0.433	4.55E-11	13	Extraembryonic endoderm	Ahctf1	Y
2.98E-15	0.266767404	0.38	0.199	4.55E-11	13	Extraembryonic endoderm	Nup160	N
3.18E-15	0.257960719	0.985	0.959	4.86E-11	13	Extraembryonic endoderm	Bzw1	N
3.31E-15	0.31943333	0.496	0.311	5.05E-11	13	Extraembryonic endoderm	Dnm2	N
3.38E-15	0.273074309	0.504	0.296	5.16E-11	13	Extraembryonic endoderm	Cbx7	N
3.39E-15	0.270582441	0.39	0.203	5.18E-11	13	Extraembryonic endoderm	Sec16a	N
3.51E-15	0.141430038	0.103	0.007	5.37E-11	13	Extraembryonic endoderm	Sytl3	N
3.70E-15	0.337568198	0.807	0.647	5.65E-11	13	Extraembryonic endoderm	Terf1	Y
3.86E-15	0.295472041	0.589	0.403	5.89E-11	13	Extraembryonic endoderm	1700021F05Rik	N
4.05E-15	0.278652316	0.549	0.35	6.18E-11	13	Extraembryonic endoderm	Ifrd1	N
4.05E-15	0.318284175	0.747	0.577	6.19E-11	13	Extraembryonic endoderm	Mgat2	N
4.08E-15	0.3018689	0.656	0.461	6.23E-11	13	Extraembryonic endoderm	Stard4	N
4.21E-15	0.171734579	0.17	0.044	6.43E-11	13	Extraembryonic endoderm	St3gal1	N
4.40E-15	0.273112458	0.483	0.283	6.72E-11	13	Extraembryonic endoderm	Tdrp	N
4.41E-15	0.318842914	0.776	0.603	6.74E-11	13	Extraembryonic endoderm	Ggnbp2	N
4.52E-15	0.344392409	0.983	0.981	6.90E-11	13	Extraembryonic endoderm	Mdh2	N
5.15E-15	0.200027182	0.187	0.054	7.86E-11	13	Extraembryonic endoderm	Mafk	Y
5.19E-15	0.164280928	1	1	7.93E-11	13	Extraembryonic endoderm	Mif	N
5.73E-15	0.284854416	0.426	0.234	8.76E-11	13	Extraembryonic endoderm	Ate1	N
5.81E-15	0.212419416	0.224	0.079	8.87E-11	13	Extraembryonic endoderm	Slc30a4	N
5.99E-15	0.235167788	0.329	0.151	9.15E-11	13	Extraembryonic endoderm	Junb	Y
6.01E-15	0.309453267	0.719	0.536	9.18E-11	13	Extraembryonic endoderm	Acadm	N
6.15E-15	0.205634256	0.218	0.077	9.40E-11	13	Extraembryonic endoderm	Sepsecs	N
6.37E-15	0.274376687	0.997	0.993	9.73E-11	13	Extraembryonic endoderm	Ndufa2	N
6.59E-15	0.304520672	0.556	0.36	1.01E-10	13	Extraembryonic endoderm	Hadhb	N
6.59E-15	0.144223953	0.117	0.016	1.01E-10	13	Extraembryonic endoderm	Igf2	N
6.68E-15	0.172110718	0.148	0.03	1.02E-10	13	Extraembryonic endoderm	Flvcr2	N
6.70E-15	0.220312818	0.275	0.116	1.02E-10	13	Extraembryonic endoderm	Xlr4c	N
6.78E-15	0.273637972	0.37	0.19	1.04E-10	13	Extraembryonic endoderm	Trappc8	N
6.99E-15	0.257887369	0.399	0.221	1.07E-10	13	Extraembryonic endoderm	Zswim8	N
7.18E-15	0.269160775	0.409	0.231	1.10E-10	13	Extraembryonic endoderm	Tmem170	N
7.30E-15	0.27772189	0.475	0.29	1.12E-10	13	Extraembryonic endoderm	Gm45716	N
7.50E-15	0.296831893	0.601	0.417	1.15E-10	13	Extraembryonic endoderm	Eef1akmt4	N
7.58E-15	0.176584116	0.154	0.034	1.16E-10	13	Extraembryonic endoderm	Apobec2	N
7.76E-15	0.296396008	0.787	0.627	1.19E-10	13	Extraembryonic endoderm	Slc35b2	N
8.10E-15	0.290249585	0.567	0.359	1.24E-10	13	Extraembryonic endoderm	Zswim7	N
8.50E-15	0.216409591	0.232	0.084	1.30E-10	13	Extraembryonic endoderm	Top1mt	N
9.10E-15	0.343116542	0.621	0.437	1.39E-10	13	Extraembryonic endoderm	Ccs	N
9.46E-15	0.254507168	0.301	0.137	1.45E-10	13	Extraembryonic endoderm	Mavs	N
9.69E-15	0.274580675	0.945	0.884	1.48E-10	13	Extraembryonic endoderm	Cenpx	N
1.00E-14	0.310002898	0.585	0.391	1.53E-10	13	Extraembryonic endoderm	Ikbkap	N
1.01E-14	0.142818211	0.108	0.01	1.54E-10	13	Extraembryonic endoderm	Kcng1	N
1.02E-14	0.214926272	0.285	0.126	1.56E-10	13	Extraembryonic endoderm	Hsd17b7	N
1.02E-14	0.287769341	0.583	0.367	1.56E-10	13	Extraembryonic endoderm	Pon2	N
1.10E-14	0.328698404	0.95	0.921	1.68E-10	13	Extraembryonic endoderm	Suclg1	N
1.29E-14	0.347994178	0.859	0.766	1.98E-10	13	Extraembryonic endoderm	Uchl5	N
1.35E-14	0.297275744	0.457	0.274	2.06E-10	13	Extraembryonic endoderm	Akt1	N
1.38E-14	0.26998159	0.34	0.171	2.11E-10	13	Extraembryonic endoderm	Gstt2	N
1.42E-14	0.190286389	0.168	0.043	2.17E-10	13	Extraembryonic endoderm	Susd3	N
1.43E-14	0.230301537	0.297	0.144	2.19E-10	13	Extraembryonic endoderm	Pank3	N
1.45E-14	0.245651197	0.302	0.137	2.21E-10	13	Extraembryonic endoderm	Exoc6	N
1.57E-14	0.257641049	0.357	0.19	2.40E-10	13	Extraembryonic endoderm	Plekha7	N
1.60E-14	0.313096653	0.562	0.391	2.45E-10	13	Extraembryonic endoderm	Fam98a	N
1.64E-14	0.13108232	0.091	0.006	2.51E-10	13	Extraembryonic endoderm	Mylk3	N
1.64E-14	0.217959252	0.228	0.077	2.51E-10	13	Extraembryonic endoderm	Mroh1	N
1.69E-14	0.228432016	0.243	0.099	2.59E-10	13	Extraembryonic endoderm	Inpp5b	N
1.70E-14	0.285701117	0.939	0.903	2.60E-10	13	Extraembryonic endoderm	Dnaja2	N
1.76E-14	0.188265921	0.152	0.03	2.68E-10	13	Extraembryonic endoderm	Slc24a4	N
1.79E-14	0.281726619	0.375	0.193	2.73E-10	13	Extraembryonic endoderm	Bcor	N
1.84E-14	0.292688475	0.585	0.391	2.81E-10	13	Extraembryonic endoderm	Nup153	N
1.96E-14	0.294676047	0.53	0.334	2.99E-10	13	Extraembryonic endoderm	Ppp3r1	N
2.00E-14	0.242742955	0.985	0.969	3.05E-10	13	Extraembryonic endoderm	Metap2	N
2.21E-14	0.274483879	0.697	0.504	3.37E-10	13	Extraembryonic endoderm	Bbx	Y
2.22E-14	0.254217262	0.427	0.243	3.39E-10	13	Extraembryonic endoderm	Ank2	N
2.24E-14	0.333415963	0.503	0.323	3.43E-10	13	Extraembryonic endoderm	Rrn3	N
2.53E-14	0.140755844	0.103	0.007	3.87E-10	13	Extraembryonic endoderm	Gc	N
2.69E-14	0.262334797	0.36	0.181	4.11E-10	13	Extraembryonic endoderm	Col4a3bp	N
2.71E-14	0.276760022	0.459	0.284	4.15E-10	13	Extraembryonic endoderm	Nptn	N
2.79E-14	0.232208501	0.299	0.14	4.26E-10	13	Extraembryonic endoderm	Hs1bp3	N
2.85E-14	0.283771648	0.441	0.254	4.35E-10	13	Extraembryonic endoderm	Arhgap11a	N
2.87E-14	0.303912434	0.628	0.439	4.39E-10	13	Extraembryonic endoderm	Spcs3	N
3.05E-14	0.182535598	0.181	0.049	4.66E-10	13	Extraembryonic endoderm	Ankrd33b	N
3.47E-14	0.276320882	0.961	0.917	5.30E-10	13	Extraembryonic endoderm	Ndufa3	N
3.48E-14	0.245629016	0.41	0.233	5.32E-10	13	Extraembryonic endoderm	Ptgr2	N
3.51E-14	0.252529401	0.332	0.156	5.37E-10	13	Extraembryonic endoderm	Fem1a	N
3.52E-14	0.279945597	0.509	0.316	5.38E-10	13	Extraembryonic endoderm	Fbxo21	N
3.68E-14	0.252401381	0.998	0.997	5.62E-10	13	Extraembryonic endoderm	Atp5f1	N
4.09E-14	0.162853814	0.141	0.033	6.25E-10	13	Extraembryonic endoderm	Zfp36	N
4.21E-14	0.282868618	0.435	0.249	6.44E-10	13	Extraembryonic endoderm	2310057M21Rik	N
4.25E-14	0.305028627	0.6	0.421	6.50E-10	13	Extraembryonic endoderm	Trim44	N
4.49E-14	0.184420509	0.194	0.069	6.86E-10	13	Extraembryonic endoderm	Acbd4	N
4.86E-14	0.209480558	1	1	7.43E-10	13	Extraembryonic endoderm	Sec61g	N
4.86E-14	0.298501831	0.562	0.369	7.43E-10	13	Extraembryonic endoderm	Cdc37l1	N
4.94E-14	0.186444209	0.193	0.063	7.54E-10	13	Extraembryonic endoderm	Entpd5	N
5.51E-14	0.277686311	0.457	0.277	8.43E-10	13	Extraembryonic endoderm	Nek2	N
5.85E-14	0.277647685	0.409	0.241	8.93E-10	13	Extraembryonic endoderm	Baz1a	N
6.08E-14	0.249547789	0.308	0.15	9.29E-10	13	Extraembryonic endoderm	Usp33	N
6.27E-14	0.358671588	0.882	0.836	9.59E-10	13	Extraembryonic endoderm	Tmbim4	N
6.36E-14	0.239383684	0.38	0.214	9.72E-10	13	Extraembryonic endoderm	Cars2	N
6.43E-14	0.323684211	0.59	0.4	9.83E-10	13	Extraembryonic endoderm	Vegfb	N
6.48E-14	0.268904014	0.552	0.383	9.91E-10	13	Extraembryonic endoderm	Tmem115	N
6.54E-14	0.207846686	0.269	0.113	1.00E-09	13	Extraembryonic endoderm	Arid3c	Y
7.01E-14	0.244773255	0.37	0.193	1.07E-09	13	Extraembryonic endoderm	Rcor1	Y
7.09E-14	0.278019279	0.869	0.793	1.08E-09	13	Extraembryonic endoderm	Hmbs	N
7.24E-14	0.265420736	0.405	0.226	1.11E-09	13	Extraembryonic endoderm	Sgms1	N
7.36E-14	0.320013188	0.86	0.754	1.12E-09	13	Extraembryonic endoderm	Mapk1	N
8.17E-14	0.107899343	0.076	0.001	1.25E-09	13	Extraembryonic endoderm	Anks1b	N
8.25E-14	0.261921377	0.484	0.294	1.26E-09	13	Extraembryonic endoderm	Hmgcl	N
8.31E-14	0.228473337	0.277	0.123	1.27E-09	13	Extraembryonic endoderm	Aldh3a2	N
8.40E-14	0.309121858	0.646	0.467	1.28E-09	13	Extraembryonic endoderm	Dlst	N
8.88E-14	0.310612316	0.467	0.284	1.36E-09	13	Extraembryonic endoderm	Rpusd3	N
9.77E-14	0.266528113	0.923	0.897	1.49E-09	13	Extraembryonic endoderm	Fam96a	N
1.05E-13	0.197697331	0.235	0.093	1.60E-09	13	Extraembryonic endoderm	Slc5a6	N
1.16E-13	0.22188452	0.233	0.084	1.77E-09	13	Extraembryonic endoderm	Slc22a18	N
1.25E-13	0.258003945	0.413	0.239	1.91E-09	13	Extraembryonic endoderm	Nup205	N
1.27E-13	0.199149403	0.219	0.086	1.94E-09	13	Extraembryonic endoderm	Nmrk1	N
1.35E-13	0.652270521	0.657	0.546	2.06E-09	13	Extraembryonic endoderm	Xist	N
1.36E-13	0.265332181	0.366	0.194	2.07E-09	13	Extraembryonic endoderm	Ralgapa2	N
1.39E-13	0.225353404	0.392	0.231	2.12E-09	13	Extraembryonic endoderm	Wdfy3	N
1.40E-13	0.33011927	0.825	0.719	2.14E-09	13	Extraembryonic endoderm	Sod2	N
1.42E-13	0.296886426	0.546	0.371	2.17E-09	13	Extraembryonic endoderm	Crls1	N
1.46E-13	0.237122028	0.331	0.181	2.23E-09	13	Extraembryonic endoderm	Bcr	N
1.49E-13	0.272931446	0.812	0.641	2.28E-09	13	Extraembryonic endoderm	Grwd1	N
1.59E-13	0.318135681	0.611	0.443	2.43E-09	13	Extraembryonic endoderm	Ykt6	N
1.71E-13	0.168635363	0.151	0.039	2.62E-09	13	Extraembryonic endoderm	Ppargc1b	N
1.75E-13	0.31766002	0.79	0.644	2.67E-09	13	Extraembryonic endoderm	1110008P14Rik	N
1.79E-13	0.291678277	0.451	0.271	2.74E-09	13	Extraembryonic endoderm	Taf5l	N
1.82E-13	0.218136562	0.433	0.253	2.79E-09	13	Extraembryonic endoderm	Cobll1	N
1.89E-13	0.302437188	0.716	0.544	2.89E-09	13	Extraembryonic endoderm	Ndufaf6	N
1.98E-13	0.195273433	0.203	0.077	3.03E-09	13	Extraembryonic endoderm	Mtus2	N
2.01E-13	0.302274222	0.582	0.399	3.07E-09	13	Extraembryonic endoderm	Otud4	N
2.02E-13	0.241426526	0.346	0.187	3.08E-09	13	Extraembryonic endoderm	Itsn2	N
2.04E-13	0.207559554	0.285	0.139	3.12E-09	13	Extraembryonic endoderm	Slc25a28	N
2.13E-13	0.19452517	0.24	0.101	3.26E-09	13	Extraembryonic endoderm	Gm14296	Y
2.18E-13	0.263394829	0.469	0.293	3.33E-09	13	Extraembryonic endoderm	Agps	N
2.20E-13	0.1831196	0.215	0.084	3.36E-09	13	Extraembryonic endoderm	BC017158	N
2.21E-13	0.265654601	0.847	0.714	3.37E-09	13	Extraembryonic endoderm	Rab9	N
2.23E-13	0.153679828	0.112	0.016	3.41E-09	13	Extraembryonic endoderm	Paqr9	N
2.25E-13	0.293761644	0.717	0.547	3.44E-09	13	Extraembryonic endoderm	Wdr12	N
2.28E-13	0.303216563	0.734	0.561	3.49E-09	13	Extraembryonic endoderm	Kras	N
2.29E-13	0.312017605	0.843	0.73	3.50E-09	13	Extraembryonic endoderm	Dda1	N
2.56E-13	0.308083232	0.798	0.65	3.92E-09	13	Extraembryonic endoderm	Mcl1	N
2.69E-13	0.229629255	0.994	0.987	4.10E-09	13	Extraembryonic endoderm	Emc6	N
2.69E-13	0.214083652	0.268	0.123	4.11E-09	13	Extraembryonic endoderm	Ghdc	N
2.88E-13	0.237993284	0.436	0.256	4.40E-09	13	Extraembryonic endoderm	Slc35f5	N
2.93E-13	0.260730229	0.431	0.266	4.47E-09	13	Extraembryonic endoderm	Bid	N
3.16E-13	0.209325615	0.252	0.109	4.84E-09	13	Extraembryonic endoderm	Flvcr1	N
3.23E-13	0.30899341	0.654	0.479	4.93E-09	13	Extraembryonic endoderm	Med7	N
3.41E-13	0.286366129	0.734	0.583	5.22E-09	13	Extraembryonic endoderm	Tufm	N
3.58E-13	0.293529306	0.794	0.66	5.47E-09	13	Extraembryonic endoderm	Snap23	N
3.88E-13	0.285311979	0.672	0.496	5.92E-09	13	Extraembryonic endoderm	Ddx54	N
3.97E-13	0.250624415	0.451	0.277	6.07E-09	13	Extraembryonic endoderm	Gale	N
4.13E-13	0.167281493	0.15	0.04	6.31E-09	13	Extraembryonic endoderm	Tmem86b	N
4.29E-13	0.262641084	0.867	0.784	6.56E-09	13	Extraembryonic endoderm	Ube2f	N
4.38E-13	0.182375999	0.221	0.089	6.69E-09	13	Extraembryonic endoderm	Rmdn2	N
4.54E-13	0.230210689	0.401	0.223	6.94E-09	13	Extraembryonic endoderm	3110002H16Rik	N
4.60E-13	0.235418706	0.981	0.967	7.02E-09	13	Extraembryonic endoderm	Dcun1d5	N
4.75E-13	0.250805812	0.947	0.884	7.25E-09	13	Extraembryonic endoderm	Srpk1	N
4.86E-13	0.230709597	0.394	0.224	7.43E-09	13	Extraembryonic endoderm	Cnppd1	N
4.88E-13	0.294321612	0.867	0.76	7.46E-09	13	Extraembryonic endoderm	Ndufa1	N
4.90E-13	0.271707863	0.374	0.199	7.49E-09	13	Extraembryonic endoderm	Mcu	N
4.91E-13	0.214766442	0.289	0.137	7.50E-09	13	Extraembryonic endoderm	Dip2b	N
5.09E-13	0.228806305	0.355	0.186	7.78E-09	13	Extraembryonic endoderm	Klf10	Y
5.10E-13	0.239299499	0.624	0.42	7.79E-09	13	Extraembryonic endoderm	Smad1	Y
5.11E-13	0.318395379	0.963	0.951	7.80E-09	13	Extraembryonic endoderm	Hras	N
5.14E-13	0.201688054	0.232	0.094	7.85E-09	13	Extraembryonic endoderm	Slc35c1	N
5.14E-13	0.305806072	0.824	0.69	7.86E-09	13	Extraembryonic endoderm	Mybbp1a	N
5.17E-13	0.127114245	0.105	0.014	7.90E-09	13	Extraembryonic endoderm	5730460C07Rik	N
5.45E-13	0.257042668	0.508	0.311	8.32E-09	13	Extraembryonic endoderm	Arhgap17	N
5.56E-13	0.323733235	0.773	0.569	8.50E-09	13	Extraembryonic endoderm	Col4a1	N
5.58E-13	0.265885278	0.508	0.329	8.53E-09	13	Extraembryonic endoderm	Tsr2	N
6.09E-13	0.275298731	0.625	0.431	9.30E-09	13	Extraembryonic endoderm	Tmem214	N
6.13E-13	0.161926961	0.165	0.053	9.37E-09	13	Extraembryonic endoderm	Pfkp	N
6.21E-13	0.257477454	0.483	0.284	9.49E-09	13	Extraembryonic endoderm	Mirg	N
6.32E-13	0.23724232	0.277	0.114	9.66E-09	13	Extraembryonic endoderm	Zbtb11	Y
6.86E-13	0.179649794	0.167	0.051	1.05E-08	13	Extraembryonic endoderm	Fmo1	N
6.92E-13	0.273819961	0.477	0.3	1.06E-08	13	Extraembryonic endoderm	Nbr1	N
6.97E-13	0.277944073	0.707	0.544	1.07E-08	13	Extraembryonic endoderm	Slc25a39	N
7.29E-13	0.3210542	0.537	0.369	1.11E-08	13	Extraembryonic endoderm	Pdcd11	N
7.69E-13	0.244021255	0.412	0.24	1.17E-08	13	Extraembryonic endoderm	Cgnl1	N
7.76E-13	0.169767714	0.155	0.046	1.19E-08	13	Extraembryonic endoderm	Adamts1	N
7.92E-13	0.183718415	0.231	0.096	1.21E-08	13	Extraembryonic endoderm	Habp2	N
7.99E-13	0.227955455	0.317	0.163	1.22E-08	13	Extraembryonic endoderm	Kidins220	N
8.18E-13	0.112779385	0.071	0	1.25E-08	13	Extraembryonic endoderm	Dppa2	N
8.27E-13	0.301802618	0.705	0.556	1.26E-08	13	Extraembryonic endoderm	2310011J03Rik	N
8.32E-13	0.270504729	0.464	0.289	1.27E-08	13	Extraembryonic endoderm	Washc4	N
8.56E-13	0.195669496	0.259	0.116	1.31E-08	13	Extraembryonic endoderm	Tnpo2	N
8.95E-13	0.243191418	0.467	0.29	1.37E-08	13	Extraembryonic endoderm	Mob1a	N
8.97E-13	0.159397894	0.156	0.046	1.37E-08	13	Extraembryonic endoderm	Epb41l1	N
9.37E-13	0.262358864	0.733	0.563	1.43E-08	13	Extraembryonic endoderm	2410004B18Rik	N
9.43E-13	0.250282908	0.371	0.214	1.44E-08	13	Extraembryonic endoderm	Lyrm4	N
9.62E-13	0.274560356	0.542	0.371	1.47E-08	13	Extraembryonic endoderm	Ap3d1	N
1.01E-12	0.177041752	0.178	0.06	1.55E-08	13	Extraembryonic endoderm	Mob3c	N
1.02E-12	0.1575033	0.146	0.037	1.56E-08	13	Extraembryonic endoderm	Proc	N
1.06E-12	0.219701386	0.318	0.161	1.63E-08	13	Extraembryonic endoderm	Zc3h7a	N
1.09E-12	0.234262921	0.382	0.214	1.67E-08	13	Extraembryonic endoderm	Znrf2	N
1.11E-12	0.361831389	0.754	0.696	1.69E-08	13	Extraembryonic endoderm	Cbr1	N
1.13E-12	0.191799253	0.218	0.081	1.73E-08	13	Extraembryonic endoderm	Zfyve26	N
1.14E-12	0.251830178	0.428	0.26	1.74E-08	13	Extraembryonic endoderm	Mgat1	N
1.24E-12	0.263884504	0.501	0.323	1.90E-08	13	Extraembryonic endoderm	Rnpepl1	N
1.27E-12	0.267524411	0.531	0.36	1.93E-08	13	Extraembryonic endoderm	Pgs1	N
1.34E-12	0.274003541	0.772	0.617	2.04E-08	13	Extraembryonic endoderm	Tmx2	N
1.34E-12	0.315031276	0.761	0.617	2.05E-08	13	Extraembryonic endoderm	Sars	N
1.35E-12	0.277043471	0.7	0.524	2.06E-08	13	Extraembryonic endoderm	Nup50	N
1.36E-12	0.190728319	0.374	0.207	2.08E-08	13	Extraembryonic endoderm	Ppfibp2	N
1.36E-12	0.166281137	1	1	2.09E-08	13	Extraembryonic endoderm	Atpif1	N
1.37E-12	0.172799739	0.201	0.077	2.09E-08	13	Extraembryonic endoderm	Siae	N
1.40E-12	0.248651733	0.478	0.301	2.13E-08	13	Extraembryonic endoderm	Ttc19	N
1.41E-12	0.263927971	0.582	0.404	2.16E-08	13	Extraembryonic endoderm	Dnaja3	N
1.41E-12	0.247516832	0.327	0.157	2.16E-08	13	Extraembryonic endoderm	Abhd14b	N
1.43E-12	0.2340228	1	1	2.19E-08	13	Extraembryonic endoderm	Rps21	N
1.55E-12	0.126265402	0.091	0.007	2.37E-08	13	Extraembryonic endoderm	Tcf24	Y
1.56E-12	0.174716093	0.161	0.051	2.38E-08	13	Extraembryonic endoderm	Ccdc68	N
1.91E-12	0.258422047	0.891	0.799	2.92E-08	13	Extraembryonic endoderm	Get4	N
1.94E-12	0.276009733	0.833	0.737	2.96E-08	13	Extraembryonic endoderm	Srp72	N
2.01E-12	0.309444826	0.828	0.744	3.07E-08	13	Extraembryonic endoderm	Farsb	N
2.02E-12	0.276268459	0.595	0.434	3.09E-08	13	Extraembryonic endoderm	Skiv2l2	N
2.03E-12	0.223253734	0.276	0.137	3.10E-08	13	Extraembryonic endoderm	Mbnl1	N
2.08E-12	0.325423946	0.78	0.656	3.18E-08	13	Extraembryonic endoderm	Pttg1	N
2.13E-12	0.149605358	0.161	0.053	3.26E-08	13	Extraembryonic endoderm	Lrp3	N
2.15E-12	0.195965987	0.261	0.12	3.28E-08	13	Extraembryonic endoderm	Immp2l	N
2.18E-12	0.262840376	0.679	0.533	3.32E-08	13	Extraembryonic endoderm	Cinp	N
2.20E-12	0.243710425	0.611	0.427	3.35E-08	13	Extraembryonic endoderm	Dennd5b	N
2.21E-12	0.205495829	0.403	0.237	3.38E-08	13	Extraembryonic endoderm	Dlg5	N
2.38E-12	0.251068789	0.502	0.334	3.63E-08	13	Extraembryonic endoderm	Map4	N
2.57E-12	0.235672726	0.483	0.306	3.93E-08	13	Extraembryonic endoderm	Tspan9	N
2.61E-12	0.297001818	0.898	0.844	3.99E-08	13	Extraembryonic endoderm	Imp4	N
2.62E-12	0.200071932	0.325	0.173	4.00E-08	13	Extraembryonic endoderm	AW549877	N
2.67E-12	0.213108137	0.328	0.18	4.08E-08	13	Extraembryonic endoderm	Fam210b	N
2.75E-12	0.18585258	0.232	0.099	4.21E-08	13	Extraembryonic endoderm	Ttc37	N
2.77E-12	0.173090895	0.156	0.043	4.23E-08	13	Extraembryonic endoderm	Eepd1	N
2.83E-12	0.247712124	0.569	0.379	4.32E-08	13	Extraembryonic endoderm	Zfp36l2	Y
2.85E-12	0.23058402	0.327	0.166	4.36E-08	13	Extraembryonic endoderm	Lin54	N
2.87E-12	0.255790921	0.398	0.229	4.39E-08	13	Extraembryonic endoderm	Opa1	N
2.94E-12	0.316627067	0.812	0.704	4.49E-08	13	Extraembryonic endoderm	Nmt1	N
3.05E-12	0.267597494	0.516	0.344	4.66E-08	13	Extraembryonic endoderm	Hsd17b4	N
3.05E-12	0.251892463	0.468	0.301	4.67E-08	13	Extraembryonic endoderm	Slc30a5	N
3.11E-12	0.290896053	0.786	0.67	4.76E-08	13	Extraembryonic endoderm	Nop16	N
3.30E-12	0.217751994	0.249	0.106	5.04E-08	13	Extraembryonic endoderm	Npr1	N
3.30E-12	0.228647068	0.995	0.987	5.04E-08	13	Extraembryonic endoderm	Mrpl51	N
3.31E-12	0.098621322	0.069	0	5.05E-08	13	Extraembryonic endoderm	B3galt5	N
3.32E-12	0.10749339	0.081	0.009	5.08E-08	13	Extraembryonic endoderm	Pbld2	N
3.68E-12	0.295996314	0.825	0.7	5.62E-08	13	Extraembryonic endoderm	Vti1b	N
3.68E-12	0.231473047	0.423	0.257	5.62E-08	13	Extraembryonic endoderm	Tnfrsf1a	N
3.81E-12	0.220727065	0.321	0.169	5.83E-08	13	Extraembryonic endoderm	Fbxo33	N
3.83E-12	0.202564959	0.281	0.149	5.85E-08	13	Extraembryonic endoderm	Cryzl2	N
3.95E-12	0.305621236	0.621	0.474	6.04E-08	13	Extraembryonic endoderm	Mrpl47	N
4.04E-12	0.244348161	0.437	0.279	6.17E-08	13	Extraembryonic endoderm	Fbxo9	N
4.15E-12	0.250507068	0.361	0.209	6.34E-08	13	Extraembryonic endoderm	Nagk	N
4.24E-12	0.289636742	0.595	0.406	6.47E-08	13	Extraembryonic endoderm	Sptlc2	N
4.56E-12	0.129259514	0.107	0.017	6.96E-08	13	Extraembryonic endoderm	Apol7a	N
4.57E-12	0.199215728	0.998	1	6.98E-08	13	Extraembryonic endoderm	Krtcap2	N
4.79E-12	0.1840446	0.999	0.99	7.32E-08	13	Extraembryonic endoderm	Npc2	N
4.90E-12	0.29014628	0.715	0.567	7.48E-08	13	Extraembryonic endoderm	Tmem192	N
5.12E-12	0.1810772	0.195	0.067	7.82E-08	13	Extraembryonic endoderm	Hnf1aos1	N
5.19E-12	0.219315288	0.331	0.169	7.93E-08	13	Extraembryonic endoderm	Slc37a4	N
5.19E-12	0.159369613	0.161	0.05	7.93E-08	13	Extraembryonic endoderm	Slc35d2	N
5.29E-12	0.274069456	0.679	0.519	8.08E-08	13	Extraembryonic endoderm	Reep4	N
5.34E-12	0.247349037	0.939	0.891	8.16E-08	13	Extraembryonic endoderm	Kif5b	N
5.63E-12	0.193095552	0.334	0.181	8.60E-08	13	Extraembryonic endoderm	Rab6b	N
5.71E-12	0.288071334	0.836	0.784	8.73E-08	13	Extraembryonic endoderm	Ubl4a	N
5.73E-12	0.164424406	0.17	0.054	8.76E-08	13	Extraembryonic endoderm	Slc23a3	N
5.96E-12	0.217322129	0.997	0.994	9.10E-08	13	Extraembryonic endoderm	Trir	N
6.01E-12	0.245401309	0.982	0.973	9.18E-08	13	Extraembryonic endoderm	BC031181	N
6.04E-12	0.294691154	0.768	0.624	9.23E-08	13	Extraembryonic endoderm	Ptdss2	N
6.12E-12	0.242469425	0.378	0.217	9.36E-08	13	Extraembryonic endoderm	Aaed1	N
6.50E-12	0.150877874	0.174	0.056	9.93E-08	13	Extraembryonic endoderm	Slc26a6	N
6.50E-12	0.217625852	0.328	0.177	9.93E-08	13	Extraembryonic endoderm	Fam171a1	N
6.82E-12	0.186849605	0.245	0.119	1.04E-07	13	Extraembryonic endoderm	Osbp	N
6.82E-12	0.162283327	0.231	0.096	1.04E-07	13	Extraembryonic endoderm	Epha2	N
6.90E-12	0.184438548	0.203	0.08	1.05E-07	13	Extraembryonic endoderm	Hps3	N
7.23E-12	0.26732454	0.834	0.727	1.10E-07	13	Extraembryonic endoderm	Sec22b	N
7.62E-12	0.215020719	0.486	0.323	1.16E-07	13	Extraembryonic endoderm	Erf	Y
7.63E-12	0.232214616	0.132	0.037	1.17E-07	13	Extraembryonic endoderm	Fkbp6	N
7.65E-12	0.121031192	0.105	0.019	1.17E-07	13	Extraembryonic endoderm	Scnn1a	N
7.76E-12	0.275936501	0.765	0.599	1.19E-07	13	Extraembryonic endoderm	Yipf5	N
7.87E-12	0.270259293	0.457	0.289	1.20E-07	13	Extraembryonic endoderm	Dpm1	N
8.28E-12	0.220732516	1	0.994	1.26E-07	13	Extraembryonic endoderm	Atp5a1	N
8.63E-12	0.136913747	0.124	0.029	1.32E-07	13	Extraembryonic endoderm	Proz	N
8.76E-12	0.127831701	0.1	0.016	1.34E-07	13	Extraembryonic endoderm	Them7	N
8.78E-12	0.100185122	0.073	0.003	1.34E-07	13	Extraembryonic endoderm	Haao	N
8.82E-12	0.211130542	0.308	0.161	1.35E-07	13	Extraembryonic endoderm	Bmt2	N
8.96E-12	0.252175464	0.995	0.991	1.37E-07	13	Extraembryonic endoderm	Dut	N
1.01E-11	0.238842099	0.392	0.231	1.54E-07	13	Extraembryonic endoderm	Reps1	N
1.02E-11	0.256700349	0.638	0.473	1.56E-07	13	Extraembryonic endoderm	Wwc2	N
1.02E-11	0.188959993	1	0.987	1.56E-07	13	Extraembryonic endoderm	Vcp	N
1.09E-11	0.242391446	0.556	0.381	1.66E-07	13	Extraembryonic endoderm	Obsl1	N
1.11E-11	0.286109204	0.599	0.423	1.69E-07	13	Extraembryonic endoderm	Macf1	N
1.12E-11	0.201547948	0.285	0.139	1.71E-07	13	Extraembryonic endoderm	Uvrag	N
1.13E-11	0.285579388	0.72	0.546	1.73E-07	13	Extraembryonic endoderm	Tars	N
1.14E-11	0.203599109	0.384	0.236	1.74E-07	13	Extraembryonic endoderm	Asxl2	N
1.14E-11	0.234817627	0.569	0.399	1.75E-07	13	Extraembryonic endoderm	Actr1a	N
1.21E-11	0.133530128	0.124	0.03	1.85E-07	13	Extraembryonic endoderm	Ksr1	N
1.21E-11	0.196427524	0.304	0.156	1.85E-07	13	Extraembryonic endoderm	Rreb1	Y
1.26E-11	0.19650756	0.998	1	1.93E-07	13	Extraembryonic endoderm	Ndufb5	N
1.28E-11	0.255675211	0.558	0.396	1.96E-07	13	Extraembryonic endoderm	Tprkb	N
1.37E-11	0.231054077	0.516	0.354	2.09E-07	13	Extraembryonic endoderm	Prkab1	N
1.39E-11	0.261204295	0.355	0.194	2.12E-07	13	Extraembryonic endoderm	Slc35e1	N
1.40E-11	0.235803411	0.426	0.26	2.13E-07	13	Extraembryonic endoderm	Aebp2	Y
1.42E-11	0.202751819	0.328	0.174	2.17E-07	13	Extraembryonic endoderm	Ocln	N
1.42E-11	0.261439938	0.889	0.787	2.17E-07	13	Extraembryonic endoderm	Nudt16l1	N
1.44E-11	0.144340586	0.144	0.04	2.20E-07	13	Extraembryonic endoderm	Tshz1	Y
1.53E-11	0.2639522	0.597	0.414	2.34E-07	13	Extraembryonic endoderm	Plxnb2	N
1.58E-11	0.191891823	1	1	2.41E-07	13	Extraembryonic endoderm	Cox6c	N
1.63E-11	0.253250959	0.373	0.211	2.48E-07	13	Extraembryonic endoderm	Trpm7	N
1.66E-11	0.23993239	0.426	0.264	2.54E-07	13	Extraembryonic endoderm	Itsn1	N
1.70E-11	0.278161742	0.583	0.403	2.60E-07	13	Extraembryonic endoderm	Dazap2	N
1.72E-11	0.269898834	0.885	0.804	2.63E-07	13	Extraembryonic endoderm	Bola3	N
1.72E-11	0.099056553	0.077	0.007	2.63E-07	13	Extraembryonic endoderm	Gtf2a1l	N
1.86E-11	0.217288135	0.336	0.187	2.84E-07	13	Extraembryonic endoderm	Sel1l3	N
1.94E-11	0.123417905	0.119	0.031	2.96E-07	13	Extraembryonic endoderm	Mtmr1	N
1.97E-11	0.253094878	0.541	0.389	3.02E-07	13	Extraembryonic endoderm	Ap3m1	N
1.99E-11	0.210736067	0.319	0.169	3.03E-07	13	Extraembryonic endoderm	Lrrc8d	N
2.04E-11	0.189200587	0.28	0.139	3.12E-07	13	Extraembryonic endoderm	Nat9	N
2.05E-11	0.275082881	0.627	0.463	3.14E-07	13	Extraembryonic endoderm	Enoph1	N
2.06E-11	0.265537971	0.887	0.837	3.14E-07	13	Extraembryonic endoderm	Coq7	N
2.14E-11	0.13632975	0.129	0.034	3.27E-07	13	Extraembryonic endoderm	Ddx4	N
2.15E-11	0.228570165	0.52	0.349	3.29E-07	13	Extraembryonic endoderm	Mfsd13a	N
2.25E-11	0.256239905	0.417	0.263	3.43E-07	13	Extraembryonic endoderm	Mxra7	N
2.25E-11	0.17916761	0.186	0.071	3.43E-07	13	Extraembryonic endoderm	Batf3	Y
2.28E-11	0.212049832	0.337	0.186	3.49E-07	13	Extraembryonic endoderm	Gpsm2	N
2.30E-11	0.279827782	0.923	0.82	3.51E-07	13	Extraembryonic endoderm	Pdpn	N
2.35E-11	0.241270654	0.706	0.539	3.59E-07	13	Extraembryonic endoderm	Nubp2	N
2.35E-11	0.1302338	0.119	0.029	3.60E-07	13	Extraembryonic endoderm	Selenbp1	N
2.49E-11	0.181161578	0.192	0.073	3.80E-07	13	Extraembryonic endoderm	Lmtk2	N
2.56E-11	0.116716492	0.093	0.013	3.91E-07	13	Extraembryonic endoderm	Hoga1	N
2.60E-11	0.19930231	0.237	0.101	3.97E-07	13	Extraembryonic endoderm	Mdrl	N
2.65E-11	0.208242795	0.995	0.994	4.04E-07	13	Extraembryonic endoderm	Vdac2	N
2.73E-11	0.190038572	1	1	4.18E-07	13	Extraembryonic endoderm	Atp5l	N
2.73E-11	0.271266593	0.653	0.494	4.18E-07	13	Extraembryonic endoderm	Nipa2	N
2.97E-11	0.169956601	0.271	0.129	4.53E-07	13	Extraembryonic endoderm	Cited4	N
3.19E-11	0.231787651	0.491	0.33	4.88E-07	13	Extraembryonic endoderm	6-Mar	N
3.23E-11	0.225574279	0.426	0.261	4.93E-07	13	Extraembryonic endoderm	Gnl3l	N
3.25E-11	0.121524509	0.092	0.011	4.96E-07	13	Extraembryonic endoderm	1-Mar	N
3.38E-11	0.248278614	0.83	0.709	5.17E-07	13	Extraembryonic endoderm	Mak16	N
3.42E-11	0.251465263	0.87	0.78	5.23E-07	13	Extraembryonic endoderm	Ak6	N
3.43E-11	0.231651568	0.408	0.24	5.24E-07	13	Extraembryonic endoderm	Nploc4	N
3.44E-11	0.243071128	0.658	0.494	5.25E-07	13	Extraembryonic endoderm	Prmt3	N
3.61E-11	0.270499317	0.766	0.653	5.51E-07	13	Extraembryonic endoderm	Larp4b	N
3.76E-11	0.238181579	0.759	0.58	5.74E-07	13	Extraembryonic endoderm	Gpbp1	Y
4.08E-11	0.225627005	0.969	0.949	6.24E-07	13	Extraembryonic endoderm	Selenok	N
4.10E-11	0.215295492	0.327	0.184	6.26E-07	13	Extraembryonic endoderm	Ltn1	N
4.10E-11	0.132274256	0.119	0.031	6.27E-07	13	Extraembryonic endoderm	4430402I18Rik	N
4.34E-11	0.25786493	0.619	0.444	6.62E-07	13	Extraembryonic endoderm	Synj2bp	N
4.46E-11	0.220501609	0.985	0.969	6.81E-07	13	Extraembryonic endoderm	Mrps36	N
4.56E-11	0.266632198	0.653	0.49	6.97E-07	13	Extraembryonic endoderm	4921524J17Rik	N
4.68E-11	0.12747993	0.119	0.03	7.16E-07	13	Extraembryonic endoderm	Ano10	N
4.75E-11	0.24521624	0.439	0.269	7.25E-07	13	Extraembryonic endoderm	Slc35b3	N
4.81E-11	0.243572813	0.831	0.71	7.35E-07	13	Extraembryonic endoderm	Nipsnap1	N
4.82E-11	0.250168845	0.549	0.387	7.36E-07	13	Extraembryonic endoderm	Amfr	N
4.95E-11	0.232521634	0.539	0.361	7.56E-07	13	Extraembryonic endoderm	Ubr5	N
5.10E-11	0.239272096	0.787	0.666	7.80E-07	13	Extraembryonic endoderm	Jkamp	N
5.25E-11	0.226401159	0.301	0.154	8.03E-07	13	Extraembryonic endoderm	Nkiras1	N
5.35E-11	0.249307257	0.514	0.344	8.17E-07	13	Extraembryonic endoderm	Scyl1	N
5.38E-11	0.229182447	0.928	0.881	8.22E-07	13	Extraembryonic endoderm	Arl1	N
5.57E-11	0.281190981	0.522	0.36	8.51E-07	13	Extraembryonic endoderm	Rhou	N
5.73E-11	0.232860136	0.421	0.263	8.76E-07	13	Extraembryonic endoderm	Heatr3	N
5.77E-11	0.134016727	0.093	0.017	8.82E-07	13	Extraembryonic endoderm	Pitx1	Y
5.79E-11	0.259135915	0.472	0.32	8.85E-07	13	Extraembryonic endoderm	Dnajc25	N
5.89E-11	0.165696261	0.209	0.09	9.00E-07	13	Extraembryonic endoderm	Tmem161b	N
5.94E-11	0.157275645	0.17	0.06	9.08E-07	13	Extraembryonic endoderm	Rarres1	N
5.96E-11	0.149591499	0.168	0.069	9.11E-07	13	Extraembryonic endoderm	Ube2l6	N
5.98E-11	0.242946857	0.635	0.46	9.14E-07	13	Extraembryonic endoderm	Ago2	N
6.06E-11	0.263024764	0.871	0.749	9.26E-07	13	Extraembryonic endoderm	Ndufaf4	N
6.06E-11	0.206438492	0.478	0.3	9.26E-07	13	Extraembryonic endoderm	2510039O18Rik	N
6.20E-11	0.238110516	0.518	0.357	9.47E-07	13	Extraembryonic endoderm	Mapk6	N
6.28E-11	0.223557933	0.727	0.536	9.59E-07	13	Extraembryonic endoderm	Tex264	N
6.29E-11	0.112339666	0.081	0.007	9.62E-07	13	Extraembryonic endoderm	Sardh	N
6.35E-11	0.222201979	0.473	0.297	9.70E-07	13	Extraembryonic endoderm	Arid5b	Y
7.22E-11	0.180823512	0.226	0.1	1.10E-06	13	Extraembryonic endoderm	Nsun4	N
7.42E-11	0.197437132	0.305	0.159	1.13E-06	13	Extraembryonic endoderm	Cnot6l	N
7.88E-11	0.197792135	0.397	0.233	1.20E-06	13	Extraembryonic endoderm	Mfn1	N
7.88E-11	0.201809231	0.258	0.129	1.20E-06	13	Extraembryonic endoderm	Numb	N
8.05E-11	0.227990927	0.437	0.284	1.23E-06	13	Extraembryonic endoderm	Adam10	N
8.24E-11	0.092451554	0.064	0.004	1.26E-06	13	Extraembryonic endoderm	Gm10804	N
8.71E-11	0.102644558	0.078	0.009	1.33E-06	13	Extraembryonic endoderm	4732463B04Rik	N
8.89E-11	0.095927288	0.067	0.003	1.36E-06	13	Extraembryonic endoderm	3300005D01Rik	N
9.00E-11	0.177932064	0.258	0.126	1.38E-06	13	Extraembryonic endoderm	Fgfr3	N
9.57E-11	0.235126354	0.937	0.911	1.46E-06	13	Extraembryonic endoderm	Hspa4	N
9.78E-11	0.130981477	0.133	0.039	1.49E-06	13	Extraembryonic endoderm	Nbeal2	N
9.80E-11	0.132411942	0.136	0.041	1.50E-06	13	Extraembryonic endoderm	Frs3	N
9.95E-11	0.239976074	0.345	0.203	1.52E-06	13	Extraembryonic endoderm	Btg3	N
9.97E-11	0.223636927	0.467	0.29	1.52E-06	13	Extraembryonic endoderm	Agtrap	N
1.01E-10	0.210880746	0.305	0.166	1.54E-06	13	Extraembryonic endoderm	Slc27a4	N
1.03E-10	0.187939023	0.238	0.113	1.58E-06	13	Extraembryonic endoderm	Hkdc1	N
1.05E-10	0.242513549	0.626	0.469	1.60E-06	13	Extraembryonic endoderm	Nop2	N
1.05E-10	0.264430215	0.688	0.546	1.61E-06	13	Extraembryonic endoderm	Ankrd17	N
1.08E-10	0.210966321	0.331	0.189	1.64E-06	13	Extraembryonic endoderm	Bach1	Y
1.15E-10	0.190805965	0.321	0.171	1.76E-06	13	Extraembryonic endoderm	8-Mar	N
1.15E-10	0.22631188	0.438	0.277	1.76E-06	13	Extraembryonic endoderm	Rnd2	N
1.20E-10	0.151508702	0.169	0.069	1.83E-06	13	Extraembryonic endoderm	Slc39a3	N
1.21E-10	0.227888441	0.385	0.231	1.85E-06	13	Extraembryonic endoderm	Fahd1	N
1.21E-10	0.186442685	0.293	0.157	1.85E-06	13	Extraembryonic endoderm	Kmt2c	Y
1.22E-10	0.206096904	0.331	0.193	1.86E-06	13	Extraembryonic endoderm	Arfip1	N
1.26E-10	0.214064626	0.329	0.181	1.92E-06	13	Extraembryonic endoderm	Alg11	N
1.26E-10	0.168852555	0.212	0.09	1.93E-06	13	Extraembryonic endoderm	Shroom2	N
1.28E-10	0.23684802	0.614	0.439	1.95E-06	13	Extraembryonic endoderm	Otud6b	N
1.28E-10	0.167762847	0.193	0.077	1.96E-06	13	Extraembryonic endoderm	Rpp25	N
1.28E-10	0.166185127	0.178	0.064	1.96E-06	13	Extraembryonic endoderm	Trim46	N
1.29E-10	0.220192128	0.372	0.219	1.98E-06	13	Extraembryonic endoderm	Cdc42bpb	N
1.30E-10	0.251613833	0.511	0.344	1.99E-06	13	Extraembryonic endoderm	Hic2	Y
1.33E-10	0.250096278	0.731	0.574	2.04E-06	13	Extraembryonic endoderm	Tnrc6a	N
1.37E-10	0.271228736	0.973	0.953	2.09E-06	13	Extraembryonic endoderm	Cldn7	N
1.40E-10	0.187649428	0.254	0.126	2.14E-06	13	Extraembryonic endoderm	Coro7	N
1.41E-10	0.094191242	0.077	0.009	2.16E-06	13	Extraembryonic endoderm	Inhbc	N
1.42E-10	0.24685276	0.902	0.857	2.17E-06	13	Extraembryonic endoderm	Abhd17a	N
1.42E-10	0.084511244	0.062	0.003	2.17E-06	13	Extraembryonic endoderm	Aspa	N
1.43E-10	0.250776847	0.589	0.417	2.18E-06	13	Extraembryonic endoderm	Ndufs1	N
1.44E-10	0.214870308	0.357	0.209	2.20E-06	13	Extraembryonic endoderm	Alg1	N
1.44E-10	0.235690319	0.66	0.493	2.21E-06	13	Extraembryonic endoderm	Pds5a	N
1.50E-10	0.260069527	0.468	0.32	2.29E-06	13	Extraembryonic endoderm	Kdm6b	N
1.51E-10	0.250658425	0.647	0.507	2.30E-06	13	Extraembryonic endoderm	Lin7c	N
1.54E-10	0.238062261	0.948	0.931	2.35E-06	13	Extraembryonic endoderm	Nip7	N
1.65E-10	0.240172058	0.627	0.474	2.51E-06	13	Extraembryonic endoderm	Sec23b	N
1.66E-10	0.21249103	0.415	0.254	2.53E-06	13	Extraembryonic endoderm	Elac2	N
1.68E-10	0.174040012	1	1	2.57E-06	13	Extraembryonic endoderm	Cox7c	N
1.70E-10	0.212115018	0.332	0.189	2.60E-06	13	Extraembryonic endoderm	Anxa6	N
1.73E-10	0.211654378	0.373	0.23	2.64E-06	13	Extraembryonic endoderm	Plpp5	N
1.77E-10	0.222855732	0.463	0.304	2.70E-06	13	Extraembryonic endoderm	Slmap	N
1.78E-10	0.227415626	0.472	0.309	2.72E-06	13	Extraembryonic endoderm	Rab22a	N
1.92E-10	0.160510029	0.167	0.061	2.94E-06	13	Extraembryonic endoderm	Fam241a	N
2.01E-10	0.211751781	0.459	0.301	3.07E-06	13	Extraembryonic endoderm	Bscl2	N
2.06E-10	0.09481956	0.074	0.009	3.15E-06	13	Extraembryonic endoderm	Kif28	N
2.08E-10	0.23198565	0.678	0.527	3.17E-06	13	Extraembryonic endoderm	Noc2l	N
2.09E-10	0.197297389	0.333	0.194	3.20E-06	13	Extraembryonic endoderm	2310035C23Rik	N
2.16E-10	0.235954186	0.312	0.176	3.29E-06	13	Extraembryonic endoderm	Ckb	N
2.43E-10	0.209526518	0.294	0.156	3.71E-06	13	Extraembryonic endoderm	Tmem30b	N
2.49E-10	0.26045829	0.914	0.896	3.80E-06	13	Extraembryonic endoderm	Cops9	N
2.53E-10	0.21490607	0.251	0.121	3.87E-06	13	Extraembryonic endoderm	Tram2	N
2.73E-10	0.165174383	0.998	1	4.18E-06	13	Extraembryonic endoderm	Tmem167	N
2.77E-10	0.208895538	0.362	0.22	4.23E-06	13	Extraembryonic endoderm	Rrp12	N
2.82E-10	0.227201221	0.416	0.269	4.31E-06	13	Extraembryonic endoderm	Utp15	N
2.86E-10	0.19193007	0.331	0.176	4.37E-06	13	Extraembryonic endoderm	Xlr4a	N
2.96E-10	0.220636926	0.298	0.163	4.53E-06	13	Extraembryonic endoderm	C77080	N
3.02E-10	0.136947144	0.122	0.034	4.62E-06	13	Extraembryonic endoderm	Cd300e	N
3.10E-10	0.196427524	0.282	0.153	4.74E-06	13	Extraembryonic endoderm	Mvp	N
3.12E-10	0.094975376	0.076	0.011	4.77E-06	13	Extraembryonic endoderm	Il19	N
3.13E-10	0.179767817	0.215	0.093	4.79E-06	13	Extraembryonic endoderm	Maff	Y
3.18E-10	0.212126548	0.884	0.726	4.86E-06	13	Extraembryonic endoderm	Gja1	N
3.21E-10	0.252490601	0.569	0.407	4.90E-06	13	Extraembryonic endoderm	Tlk1	N
3.23E-10	0.099056553	0.077	0.009	4.93E-06	13	Extraembryonic endoderm	Tbx2	Y
3.23E-10	0.249930182	0.945	0.893	4.94E-06	13	Extraembryonic endoderm	Caprin1	N
3.36E-10	0.202416809	0.973	0.969	5.14E-06	13	Extraembryonic endoderm	Pdcd6	N
3.55E-10	0.088802854	0.06	0.003	5.43E-06	13	Extraembryonic endoderm	Fbp2	N
3.57E-10	0.081643062	0.058	0.003	5.46E-06	13	Extraembryonic endoderm	5730403I07Rik	N
3.71E-10	0.230494264	0.707	0.531	5.67E-06	13	Extraembryonic endoderm	Sptbn1	N
3.71E-10	0.135606972	0.122	0.031	5.67E-06	13	Extraembryonic endoderm	Sod3	N
3.76E-10	0.215659402	0.447	0.291	5.74E-06	13	Extraembryonic endoderm	Ap3b1	N
3.83E-10	0.223456523	0.445	0.299	5.85E-06	13	Extraembryonic endoderm	Gfpt1	N
3.99E-10	0.267762912	0.77	0.656	6.10E-06	13	Extraembryonic endoderm	Mrpl48	N
4.01E-10	0.219090656	0.822	0.73	6.13E-06	13	Extraembryonic endoderm	Cuedc2	N
4.03E-10	0.178547779	0.208	0.094	6.16E-06	13	Extraembryonic endoderm	Gm21887	N
4.12E-10	0.133658092	0.126	0.034	6.29E-06	13	Extraembryonic endoderm	Txndc16	N
4.19E-10	0.230537138	0.464	0.291	6.39E-06	13	Extraembryonic endoderm	Gna12	N
4.43E-10	0.162059986	0.205	0.089	6.77E-06	13	Extraembryonic endoderm	Zzef1	N
4.49E-10	0.207591996	0.58	0.41	6.86E-06	13	Extraembryonic endoderm	Rfwd3	N
4.59E-10	0.125040377	0.128	0.041	7.01E-06	13	Extraembryonic endoderm	Zfp985	Y
4.84E-10	0.258116441	0.693	0.563	7.40E-06	13	Extraembryonic endoderm	Max	Y
4.87E-10	0.177791535	0.347	0.197	7.45E-06	13	Extraembryonic endoderm	Tiparp	N
4.93E-10	0.147700114	0.192	0.079	7.53E-06	13	Extraembryonic endoderm	Enpp5	N
5.13E-10	0.099056553	0.077	0.009	7.84E-06	13	Extraembryonic endoderm	Pdgfb	N
5.21E-10	0.197348599	0.26	0.137	7.96E-06	13	Extraembryonic endoderm	Cox7a1	N
5.21E-10	0.11168949	0.105	0.027	7.97E-06	13	Extraembryonic endoderm	Shtn1	N
5.30E-10	0.165914989	0.196	0.08	8.10E-06	13	Extraembryonic endoderm	Osbpl8	N
5.34E-10	0.21385752	0.379	0.233	8.17E-06	13	Extraembryonic endoderm	Prkcz	N
5.45E-10	0.185389595	0.264	0.13	8.32E-06	13	Extraembryonic endoderm	Myc	Y
5.68E-10	0.0859432	0.061	0.003	8.68E-06	13	Extraembryonic endoderm	Npc1l1	N
5.72E-10	0.221122191	0.834	0.661	8.75E-06	13	Extraembryonic endoderm	Lpar1	N
5.93E-10	0.116531519	0.108	0.026	9.05E-06	13	Extraembryonic endoderm	Hnf1a	Y
6.04E-10	0.153346677	0.193	0.09	9.23E-06	13	Extraembryonic endoderm	Zxdc	Y
6.12E-10	0.183328577	0.386	0.251	9.36E-06	13	Extraembryonic endoderm	Nol4l	N
6.24E-10	0.149591499	0.173	0.069	9.54E-06	13	Extraembryonic endoderm	Shf	N
6.58E-10	0.231778426	0.889	0.833	1.01E-05	13	Extraembryonic endoderm	Nifk	N
6.66E-10	0.24171489	0.929	0.901	1.02E-05	13	Extraembryonic endoderm	Mrto4	N
7.00E-10	0.187649428	0.252	0.121	1.07E-05	13	Extraembryonic endoderm	Pgm1	N
7.03E-10	0.133907753	0.148	0.051	1.07E-05	13	Extraembryonic endoderm	B430010I23Rik	N
7.07E-10	0.162695899	0.246	0.133	1.08E-05	13	Extraembryonic endoderm	Mtrr	N
7.47E-10	0.168485167	0.26	0.137	1.14E-05	13	Extraembryonic endoderm	Slc39a14	N
7.79E-10	0.247439388	0.913	0.861	1.19E-05	13	Extraembryonic endoderm	Smim7	N
7.82E-10	0.204202858	0.363	0.231	1.19E-05	13	Extraembryonic endoderm	Fpgs	N
7.87E-10	0.101874317	0.077	0.009	1.20E-05	13	Extraembryonic endoderm	Eps8l3	N
7.91E-10	0.176740177	0.428	0.273	1.21E-05	13	Extraembryonic endoderm	Nipsnap2	N
7.97E-10	0.233709064	0.417	0.266	1.22E-05	13	Extraembryonic endoderm	Ubl3	N
8.25E-10	0.143644086	0.121	0.033	1.26E-05	13	Extraembryonic endoderm	Lhx2	Y
8.37E-10	0.212947851	0.413	0.26	1.28E-05	13	Extraembryonic endoderm	Pygb	N
8.44E-10	0.158937086	0.199	0.091	1.29E-05	13	Extraembryonic endoderm	Dtx4	N
8.59E-10	0.21343618	0.447	0.296	1.31E-05	13	Extraembryonic endoderm	Mtf1	Y
8.73E-10	0.223328906	0.568	0.41	1.33E-05	13	Extraembryonic endoderm	Amdhd2	N
8.94E-10	0.228241907	0.432	0.28	1.37E-05	13	Extraembryonic endoderm	Sec23ip	N
8.98E-10	0.237893823	0.742	0.61	1.37E-05	13	Extraembryonic endoderm	Poldip2	N
9.14E-10	0.220303392	0.963	0.951	1.40E-05	13	Extraembryonic endoderm	Cnih1	N
9.15E-10	0.154512522	0.219	0.097	1.40E-05	13	Extraembryonic endoderm	Mtmr11	N
9.16E-10	0.085134452	0.058	0.001	1.40E-05	13	Extraembryonic endoderm	Chst13	N
9.20E-10	0.161858981	0.216	0.097	1.41E-05	13	Extraembryonic endoderm	Pkn1	N
9.27E-10	0.177679499	0.226	0.104	1.42E-05	13	Extraembryonic endoderm	Dock5	N
9.41E-10	0.15842575	0.191	0.081	1.44E-05	13	Extraembryonic endoderm	Mars2	N
9.96E-10	0.118791027	0.116	0.031	1.52E-05	13	Extraembryonic endoderm	Tnni1	N
1.01E-09	0.10101852	0.091	0.02	1.54E-05	13	Extraembryonic endoderm	Paqr7	N
1.02E-09	0.157925807	0.169	0.064	1.55E-05	13	Extraembryonic endoderm	Slc8b1	N
1.02E-09	0.138601777	0.155	0.059	1.56E-05	13	Extraembryonic endoderm	Ildr1	N
1.03E-09	0.247424163	0.615	0.46	1.58E-05	13	Extraembryonic endoderm	Mocs2	N
1.05E-09	0.175218652	0.363	0.223	1.61E-05	13	Extraembryonic endoderm	Btaf1	N
1.05E-09	0.179185199	0.303	0.157	1.61E-05	13	Extraembryonic endoderm	Xlr5a	N
1.07E-09	0.232000237	0.576	0.417	1.64E-05	13	Extraembryonic endoderm	Hmmr	N
1.11E-09	0.201776946	0.353	0.207	1.70E-05	13	Extraembryonic endoderm	Ube4a	N
1.12E-09	0.169260723	0.275	0.15	1.71E-05	13	Extraembryonic endoderm	Pink1	N
1.13E-09	0.208416684	0.395	0.249	1.72E-05	13	Extraembryonic endoderm	Eaf1	N
1.16E-09	0.137013384	0.125	0.036	1.77E-05	13	Extraembryonic endoderm	Fndc5	N
1.21E-09	0.137143695	0.144	0.047	1.85E-05	13	Extraembryonic endoderm	Tcirg1	N
1.23E-09	0.282122978	0.729	0.616	1.88E-05	13	Extraembryonic endoderm	Trim71	N
1.24E-09	0.116163062	0.091	0.017	1.89E-05	13	Extraembryonic endoderm	Rdh12	N
1.24E-09	0.219857665	0.398	0.251	1.90E-05	13	Extraembryonic endoderm	Rpp38	N
1.25E-09	0.189476368	0.364	0.23	1.92E-05	13	Extraembryonic endoderm	Heatr1	N
1.27E-09	0.182547462	0.992	0.991	1.94E-05	13	Extraembryonic endoderm	Lamtor5	N
1.28E-09	0.246879418	0.759	0.64	1.96E-05	13	Extraembryonic endoderm	Dpm2	N
1.28E-09	0.193592427	0.997	0.99	1.96E-05	13	Extraembryonic endoderm	Rwdd1	N
1.30E-09	0.244622049	0.796	0.649	1.99E-05	13	Extraembryonic endoderm	Spns1	N
1.34E-09	0.163921953	0.247	0.131	2.05E-05	13	Extraembryonic endoderm	Lppos	N
1.34E-09	0.155121006	0.212	0.1	2.05E-05	13	Extraembryonic endoderm	Bbs7	N
1.35E-09	0.226340905	0.344	0.217	2.06E-05	13	Extraembryonic endoderm	Sumf1	N
1.37E-09	0.334850689	0.446	0.299	2.10E-05	13	Extraembryonic endoderm	Rbm15	N
1.40E-09	0.13571717	0.135	0.041	2.13E-05	13	Extraembryonic endoderm	Slc37a1	N
1.42E-09	0.227555632	0.475	0.327	2.17E-05	13	Extraembryonic endoderm	Parvb	N
1.43E-09	0.174109607	0.196	0.079	2.18E-05	13	Extraembryonic endoderm	Rab11fip3	N
1.45E-09	0.203718801	0.372	0.233	2.22E-05	13	Extraembryonic endoderm	2300009A05Rik	N
1.52E-09	0.238895122	0.682	0.53	2.32E-05	13	Extraembryonic endoderm	Wdr26	N
1.57E-09	0.221819182	0.414	0.269	2.40E-05	13	Extraembryonic endoderm	Stk40	N
1.58E-09	0.210026029	0.453	0.3	2.42E-05	13	Extraembryonic endoderm	2610507B11Rik	N
1.62E-09	0.246732161	0.497	0.35	2.48E-05	13	Extraembryonic endoderm	Suv39h1	N
1.64E-09	0.197768023	0.469	0.331	2.51E-05	13	Extraembryonic endoderm	Naa25	N
1.65E-09	0.196981352	0.305	0.171	2.52E-05	13	Extraembryonic endoderm	Cptp	N
1.74E-09	0.189733403	0.448	0.297	2.66E-05	13	Extraembryonic endoderm	9030624J02Rik	N
1.78E-09	0.221803562	0.475	0.321	2.72E-05	13	Extraembryonic endoderm	Smim4	N
1.79E-09	0.230815696	0.587	0.434	2.73E-05	13	Extraembryonic endoderm	Gpd2	N
1.82E-09	0.21744276	0.426	0.286	2.77E-05	13	Extraembryonic endoderm	Prrg2	N
1.88E-09	0.238327453	0.625	0.459	2.87E-05	13	Extraembryonic endoderm	Copb1	N
1.93E-09	0.192509363	0.347	0.213	2.96E-05	13	Extraembryonic endoderm	Armc6	N
1.98E-09	0.226955509	0.524	0.371	3.03E-05	13	Extraembryonic endoderm	Rnf11	N
2.10E-09	0.148319263	0.19	0.08	3.20E-05	13	Extraembryonic endoderm	Snx13	N
2.10E-09	0.230478251	0.572	0.433	3.21E-05	13	Extraembryonic endoderm	Fam207a	N
2.11E-09	0.182065484	0.25	0.134	3.23E-05	13	Extraembryonic endoderm	Sgpp2	N
2.15E-09	0.14708543	0.204	0.096	3.29E-05	13	Extraembryonic endoderm	Gm14295	Y
2.20E-09	0.224334809	0.49	0.349	3.36E-05	13	Extraembryonic endoderm	Fndc3a	N
2.32E-09	0.261680652	0.789	0.674	3.54E-05	13	Extraembryonic endoderm	Xpo1	N
2.33E-09	0.170056246	0.3	0.169	3.55E-05	13	Extraembryonic endoderm	Tmem143	N
2.37E-09	0.152084527	0.199	0.091	3.62E-05	13	Extraembryonic endoderm	Galns	N
2.37E-09	0.247002203	0.787	0.686	3.62E-05	13	Extraembryonic endoderm	Mvb12a	N
2.41E-09	0.101101479	0.075	0.007	3.68E-05	13	Extraembryonic endoderm	Slc25a43	N
2.48E-09	0.164059889	0.188	0.081	3.79E-05	13	Extraembryonic endoderm	Bmp2k	N
2.52E-09	0.153864304	0.218	0.109	3.84E-05	13	Extraembryonic endoderm	D6Wsu163e	N
2.55E-09	0.143855129	0.177	0.071	3.89E-05	13	Extraembryonic endoderm	Zcchc2	N
2.55E-09	0.205428462	0.492	0.339	3.89E-05	13	Extraembryonic endoderm	Capn2	N
2.61E-09	0.127948877	0.139	0.044	3.99E-05	13	Extraembryonic endoderm	Cyp2d26	N
2.72E-09	0.27086643	0.785	0.67	4.16E-05	13	Extraembryonic endoderm	Ndufaf8	N
2.74E-09	0.178559459	0.289	0.159	4.19E-05	13	Extraembryonic endoderm	Mmd	N
2.74E-09	0.183021045	0.989	0.974	4.19E-05	13	Extraembryonic endoderm	Ywhab	N
2.78E-09	0.224684036	0.716	0.576	4.24E-05	13	Extraembryonic endoderm	Dpm3	N
2.79E-09	0.110018812	0.35	0.196	4.26E-05	13	Extraembryonic endoderm	Rhox6	Y
2.86E-09	0.222619118	0.718	0.586	4.37E-05	13	Extraembryonic endoderm	Washc3	N
2.88E-09	0.184351327	0.287	0.166	4.40E-05	13	Extraembryonic endoderm	Suco	N
2.88E-09	0.147045931	0.182	0.079	4.40E-05	13	Extraembryonic endoderm	Tada2b	Y
2.90E-09	0.108651632	0.108	0.033	4.44E-05	13	Extraembryonic endoderm	Nrg4	N
2.93E-09	0.200791929	0.472	0.313	4.48E-05	13	Extraembryonic endoderm	Tor1aip1	N
3.02E-09	0.239399697	0.637	0.527	4.62E-05	13	Extraembryonic endoderm	Tnpo1	N
3.11E-09	0.209349313	0.471	0.311	4.75E-05	13	Extraembryonic endoderm	Cul4a	N
3.20E-09	0.235993566	0.692	0.543	4.88E-05	13	Extraembryonic endoderm	Nol12	N
3.28E-09	0.094660852	0.082	0.017	5.01E-05	13	Extraembryonic endoderm	Ap5b1	N
3.29E-09	0.07527641	0.056	0.004	5.03E-05	13	Extraembryonic endoderm	Prss53	N
3.34E-09	0.219319584	0.485	0.334	5.10E-05	13	Extraembryonic endoderm	Cstf2	N
3.38E-09	0.228890137	0.533	0.383	5.16E-05	13	Extraembryonic endoderm	Zcchc9	N
3.38E-09	0.220445243	0.491	0.347	5.16E-05	13	Extraembryonic endoderm	Cpt2	N
3.42E-09	0.243657421	0.801	0.673	5.22E-05	13	Extraembryonic endoderm	Tm9sf3	N
3.46E-09	0.189871651	0.342	0.209	5.28E-05	13	Extraembryonic endoderm	Zfx	Y
3.49E-09	0.134188915	0.164	0.071	5.34E-05	13	Extraembryonic endoderm	Cdc42bpg	N
3.51E-09	0.213207539	0.46	0.31	5.36E-05	13	Extraembryonic endoderm	AC149090.1	N
3.54E-09	0.139623759	0.128	0.034	5.42E-05	13	Extraembryonic endoderm	Rhobtb1	N
3.58E-09	0.230617427	0.574	0.436	5.47E-05	13	Extraembryonic endoderm	Limd1	N
3.66E-09	0.077946121	0.052	0.001	5.59E-05	13	Extraembryonic endoderm	Gm5463	N
3.68E-09	0.102644558	0.076	0.01	5.62E-05	13	Extraembryonic endoderm	Triml1	N
3.71E-09	0.206815821	0.376	0.23	5.68E-05	13	Extraembryonic endoderm	Pip4k2c	N
3.75E-09	0.163783802	0.329	0.2	5.73E-05	13	Extraembryonic endoderm	Hspa13	N
3.83E-09	0.153778069	0.232	0.119	5.85E-05	13	Extraembryonic endoderm	Mphosph9	N
3.89E-09	0.190551032	0.342	0.204	5.95E-05	13	Extraembryonic endoderm	Ipmk	N
3.94E-09	0.232014395	0.831	0.744	6.02E-05	13	Extraembryonic endoderm	Nme6	N
3.94E-09	0.182505557	0.31	0.18	6.02E-05	13	Extraembryonic endoderm	Grina	N
3.98E-09	0.1483525	0.233	0.12	6.07E-05	13	Extraembryonic endoderm	Fam20c	N
4.05E-09	0.176537485	0.952	0.921	6.18E-05	13	Extraembryonic endoderm	Rad23b	N
4.16E-09	0.273292062	0.604	0.47	6.35E-05	13	Extraembryonic endoderm	Prdx3	N
4.18E-09	0.248054913	0.455	0.299	6.39E-05	13	Extraembryonic endoderm	Rybp	N
4.45E-09	0.19509961	0.439	0.303	6.80E-05	13	Extraembryonic endoderm	Med22	N
4.55E-09	0.209488074	0.475	0.344	6.96E-05	13	Extraembryonic endoderm	Washc1	N
4.66E-09	0.231368037	0.586	0.444	7.12E-05	13	Extraembryonic endoderm	Rbfa	N
4.76E-09	0.207807295	0.735	0.599	7.27E-05	13	Extraembryonic endoderm	Mcee	N
4.80E-09	0.205036544	0.564	0.414	7.33E-05	13	Extraembryonic endoderm	Emc3	N
4.81E-09	0.153095619	0.995	0.989	7.35E-05	13	Extraembryonic endoderm	Slc16a1	N
4.83E-09	0.204416421	0.331	0.2	7.38E-05	13	Extraembryonic endoderm	Usp12	N
5.14E-09	0.232294849	0.54	0.407	7.86E-05	13	Extraembryonic endoderm	Pradc1	N
5.52E-09	0.149557774	0.231	0.121	8.44E-05	13	Extraembryonic endoderm	Kctd9	N
6.05E-09	0.24576637	0.569	0.443	9.24E-05	13	Extraembryonic endoderm	Tmem238	N
6.14E-09	0.20660779	0.415	0.273	9.38E-05	13	Extraembryonic endoderm	Cc2d1b	N
6.19E-09	0.241647297	0.817	0.687	9.47E-05	13	Extraembryonic endoderm	Wls	N
6.37E-09	0.126057787	0.143	0.053	9.73E-05	13	Extraembryonic endoderm	Gpcpd1	N
6.41E-09	0.115069452	0.102	0.024	9.80E-05	13	Extraembryonic endoderm	Pvt1	N
6.53E-09	0.163241939	1	1	9.97E-05	13	Extraembryonic endoderm	Tomm22	N
6.60E-09	0.161553034	0.293	0.166	0.000100795	13	Extraembryonic endoderm	Ubash3b	N
6.63E-09	0.138527525	0.209	0.104	0.000101314	13	Extraembryonic endoderm	Tanc2	N
6.65E-09	0.188897583	0.305	0.177	0.000101658	13	Extraembryonic endoderm	Dna2	N
6.66E-09	0.326857204	0.923	0.889	0.000101703	13	Extraembryonic endoderm	Kdelr2	N
[truncated: 11,270 more rows]
