# Supplementary material for: Gastrulation-stage gene expression in Nipbl+/− mouse embryos foreshadows the development of syndromic birth defects
Source: Sci Adv. 2024 Mar 20;10(12):eadl4239. doi: 10.1126/sciadv.adl4239 (PMC10954218; doi:10.1126/sciadv.adl4239)
Supplement: Supplementary file 2 — Data S1 to S45 [file sciadv.adl4239_data_s1_to_s45.zip › Supplementary Data2/Data_S7.csv]

P_Val	Avg_Log2_FC	Pct_Expr_Cluster	Pct_Expr_Other	Bon_P_Val	Cluster	Cell_Type	Gene	Transcription_Factor
9.18E-190	1.754352115	1	0.833	1.50E-185	4	Neuromesodermal progenitor	Pou5f1	Y
8.24E-183	2.176132314	1	0.523	1.34E-178	4	Neuromesodermal progenitor	T	Y
5.37E-175	2.094854301	0.936	0.262	8.75E-171	4	Neuromesodermal progenitor	Nkx1-2	Y
1.11E-173	2.362530195	0.978	0.312	1.81E-169	4	Neuromesodermal progenitor	Cdx1	Y
9.63E-172	1.480999945	1	0.911	1.57E-167	4	Neuromesodermal progenitor	Bex4	N
5.30E-166	1.728486643	0.858	0.11	8.64E-162	4	Neuromesodermal progenitor	Apln	N
1.94E-165	1.928514444	0.989	0.448	3.17E-161	4	Neuromesodermal progenitor	Fst	N
3.43E-153	1.29232904	1	0.997	5.59E-149	4	Neuromesodermal progenitor	Tceal8	N
4.80E-143	1.395608709	0.943	0.453	7.83E-139	4	Neuromesodermal progenitor	Tspan13	N
4.33E-142	1.705690449	0.989	0.788	7.07E-138	4	Neuromesodermal progenitor	Grsf1	N
2.06E-137	1.31006136	0.937	0.357	3.36E-133	4	Neuromesodermal progenitor	Sp5	Y
1.50E-133	1.106895935	1	0.921	2.44E-129	4	Neuromesodermal progenitor	Bex1	N
1.66E-129	1.403512064	0.916	0.37	2.71E-125	4	Neuromesodermal progenitor	Epcam	N
1.46E-126	1.448931264	0.847	0.222	2.38E-122	4	Neuromesodermal progenitor	Hes7	Y
3.55E-126	1.129114267	0.999	0.841	5.78E-122	4	Neuromesodermal progenitor	Ldhb	N
1.57E-125	1.322676413	0.998	0.683	2.57E-121	4	Neuromesodermal progenitor	Rbp1	N
2.53E-124	1.164532258	0.791	0.158	4.12E-120	4	Neuromesodermal progenitor	Cdh1	N
1.15E-123	1.126026209	0.751	0.109	1.88E-119	4	Neuromesodermal progenitor	Wnt3a	N
4.64E-120	1.560513668	0.79	0.22	7.57E-116	4	Neuromesodermal progenitor	Mixl1	Y
8.37E-119	1.228181996	0.944	0.559	1.36E-114	4	Neuromesodermal progenitor	Bcat1	N
5.03E-115	1.078436373	0.774	0.173	8.20E-111	4	Neuromesodermal progenitor	Epha1	N
4.52E-114	1.30915574	0.988	0.545	7.37E-110	4	Neuromesodermal progenitor	Cdx2	Y
3.22E-112	1.346419271	0.8	0.253	5.25E-108	4	Neuromesodermal progenitor	Nefm	N
3.39E-106	0.987802245	0.653	0.097	5.52E-102	4	Neuromesodermal progenitor	Mgst1	N
6.69E-105	1.084882816	0.667	0.129	1.09E-100	4	Neuromesodermal progenitor	Psors1c2	N
1.44E-104	1.112674321	0.982	0.848	2.34E-100	4	Neuromesodermal progenitor	Dnmt3b	N
3.82E-104	1.245753282	0.857	0.385	6.23E-100	4	Neuromesodermal progenitor	Rtl8b	N
2.49E-101	1.224718827	0.938	0.624	4.06E-97	4	Neuromesodermal progenitor	Syngr2	N
3.91E-97	1.033502049	0.872	0.431	6.38E-93	4	Neuromesodermal progenitor	Rtl8a	N
1.42E-92	1.013779662	0.959	0.652	2.31E-88	4	Neuromesodermal progenitor	Igfbp2	N
1.97E-92	1.13886106	0.979	0.565	3.22E-88	4	Neuromesodermal progenitor	Hoxb1	Y
6.41E-92	1.044103693	0.749	0.224	1.05E-87	4	Neuromesodermal progenitor	Cdkn1a	N
1.91E-81	0.929005542	0.801	0.268	3.12E-77	4	Neuromesodermal progenitor	Gal	N
3.99E-81	0.86697584	0.582	0.085	6.50E-77	4	Neuromesodermal progenitor	Wnt8a	N
1.03E-80	0.820674888	0.652	0.165	1.68E-76	4	Neuromesodermal progenitor	Foxb1	Y
1.72E-80	0.85982792	0.602	0.116	2.80E-76	4	Neuromesodermal progenitor	Sp8	Y
6.34E-79	0.891067981	0.876	0.459	1.03E-74	4	Neuromesodermal progenitor	Spint2	N
1.44E-78	0.855028676	0.735	0.256	2.34E-74	4	Neuromesodermal progenitor	Tcea3	N
3.42E-78	0.939771545	0.682	0.207	5.58E-74	4	Neuromesodermal progenitor	Sema6a	N
5.26E-77	0.996017071	0.827	0.348	8.59E-73	4	Neuromesodermal progenitor	Fgf8	N
4.43E-76	0.900933759	0.705	0.227	7.23E-72	4	Neuromesodermal progenitor	Pmaip1	N
3.84E-75	0.964915488	0.794	0.329	6.26E-71	4	Neuromesodermal progenitor	Ddit4	N
4.91E-75	0.884789248	0.755	0.261	8.00E-71	4	Neuromesodermal progenitor	Gbx2	Y
1.99E-74	0.963189927	0.848	0.39	3.24E-70	4	Neuromesodermal progenitor	Frzb	N
8.50E-73	0.914265465	0.695	0.22	1.39E-68	4	Neuromesodermal progenitor	Etv4	Y
4.64E-72	0.90217982	0.705	0.273	7.57E-68	4	Neuromesodermal progenitor	Nefl	N
7.12E-72	0.79277695	0.907	0.534	1.16E-67	4	Neuromesodermal progenitor	Wfdc2	N
4.31E-71	0.825644155	0.571	0.106	7.03E-67	4	Neuromesodermal progenitor	Fgf17	N
7.02E-69	0.989303225	0.858	0.457	1.14E-64	4	Neuromesodermal progenitor	Crabp2	N
9.44E-68	0.87890618	0.589	0.167	1.54E-63	4	Neuromesodermal progenitor	Pim2	N
8.79E-67	0.82527579	0.838	0.368	1.43E-62	4	Neuromesodermal progenitor	Rasgrp2	N
4.27E-66	0.624779555	0.491	0.092	6.97E-62	4	Neuromesodermal progenitor	Rxrg	Y
1.18E-62	0.774873061	0.776	0.397	1.92E-58	4	Neuromesodermal progenitor	Lhpp	N
1.74E-62	0.789462913	0.635	0.208	2.84E-58	4	Neuromesodermal progenitor	Klf5	Y
5.19E-61	0.777883998	0.82	0.397	8.46E-57	4	Neuromesodermal progenitor	Hoxa1	Y
6.48E-60	0.723677937	0.969	0.78	1.06E-55	4	Neuromesodermal progenitor	Oat	N
1.44E-56	0.690564678	0.892	0.614	2.34E-52	4	Neuromesodermal progenitor	Tgif1	Y
1.73E-56	0.744162962	0.501	0.105	2.82E-52	4	Neuromesodermal progenitor	Pdzk1	N
3.38E-56	0.739952557	0.903	0.693	5.51E-52	4	Neuromesodermal progenitor	Ctbp2	N
1.02E-55	0.627571683	0.602	0.24	1.66E-51	4	Neuromesodermal progenitor	Wnt5b	N
1.95E-55	0.691497614	0.883	0.653	3.18E-51	4	Neuromesodermal progenitor	Mkrn1	N
7.96E-55	0.693879201	0.719	0.287	1.30E-50	4	Neuromesodermal progenitor	Tbx6	Y
1.20E-54	0.835142695	0.757	0.339	1.96E-50	4	Neuromesodermal progenitor	Pid1	N
3.45E-54	0.744485087	0.69	0.312	5.62E-50	4	Neuromesodermal progenitor	Apela	N
5.40E-53	0.670118083	0.446	0.079	8.81E-49	4	Neuromesodermal progenitor	Tdh	N
1.58E-50	0.584893517	0.84	0.612	2.58E-46	4	Neuromesodermal progenitor	Zyx	N
2.04E-50	0.621674748	0.988	0.938	3.32E-46	4	Neuromesodermal progenitor	Snrpn	N
1.71E-49	0.605217554	0.995	0.979	2.79E-45	4	Neuromesodermal progenitor	Fabp5	N
3.35E-49	0.474655792	0.999	0.991	5.47E-45	4	Neuromesodermal progenitor	Gnai2	N
1.34E-46	0.679138435	0.723	0.322	2.19E-42	4	Neuromesodermal progenitor	Chchd10	N
1.38E-46	0.649998445	0.622	0.229	2.25E-42	4	Neuromesodermal progenitor	Crmp1	N
7.50E-46	0.434793092	0.327	0.049	1.22E-41	4	Neuromesodermal progenitor	F2rl1	N
7.99E-46	0.508233916	0.531	0.19	1.30E-41	4	Neuromesodermal progenitor	Prom1	N
1.83E-44	0.600526636	0.663	0.34	2.98E-40	4	Neuromesodermal progenitor	Dusp6	N
2.98E-44	0.657284205	0.808	0.505	4.86E-40	4	Neuromesodermal progenitor	Acer2	N
6.54E-44	0.659957282	0.467	0.147	1.07E-39	4	Neuromesodermal progenitor	Igfbp3	N
2.21E-43	0.51917129	0.371	0.094	3.61E-39	4	Neuromesodermal progenitor	Fgf4	N
8.78E-43	0.522075869	0.49	0.167	1.43E-38	4	Neuromesodermal progenitor	Nes	N
1.79E-42	0.567230882	0.709	0.333	2.92E-38	4	Neuromesodermal progenitor	Ezr	N
4.87E-42	0.532155046	0.566	0.229	7.94E-38	4	Neuromesodermal progenitor	Etv5	Y
5.34E-42	0.486311391	0.998	0.984	8.71E-38	4	Neuromesodermal progenitor	Psip1	N
3.03E-40	0.451468754	0.45	0.149	4.94E-36	4	Neuromesodermal progenitor	Slc7a7	N
4.17E-40	0.465242716	0.398	0.11	6.79E-36	4	Neuromesodermal progenitor	Rgs17	N
8.82E-40	0.439839521	0.371	0.103	1.44E-35	4	Neuromesodermal progenitor	L1td1	N
1.33E-39	0.355076347	1	1	2.17E-35	4	Neuromesodermal progenitor	Calm2	N
2.20E-39	0.528731713	0.371	0.077	3.58E-35	4	Neuromesodermal progenitor	Sox2	Y
3.69E-39	0.50812165	0.62	0.286	6.02E-35	4	Neuromesodermal progenitor	Ina	N
4.21E-39	0.568499895	0.591	0.284	6.87E-35	4	Neuromesodermal progenitor	Fabp7	N
5.30E-39	0.51294782	0.536	0.213	8.65E-35	4	Neuromesodermal progenitor	Tpd52	N
7.66E-39	0.615794262	0.569	0.225	1.25E-34	4	Neuromesodermal progenitor	Zfp703	N
1.02E-38	0.609370779	0.654	0.331	1.66E-34	4	Neuromesodermal progenitor	Bid	N
1.67E-38	0.413089821	0.281	0.035	2.72E-34	4	Neuromesodermal progenitor	Scn2b	N
4.81E-38	0.510061333	0.59	0.259	7.84E-34	4	Neuromesodermal progenitor	Celf4	N
2.45E-37	0.609941674	0.708	0.458	4.00E-33	4	Neuromesodermal progenitor	Tmem185a	N
4.98E-37	0.528161365	0.862	0.694	8.12E-33	4	Neuromesodermal progenitor	Uhrf2	N
9.07E-37	0.408178024	0.992	0.968	1.48E-32	4	Neuromesodermal progenitor	Ndufs4	N
1.46E-36	0.485938494	0.517	0.185	2.39E-32	4	Neuromesodermal progenitor	Sh3gl3	N
2.68E-36	0.548070916	0.642	0.334	4.37E-32	4	Neuromesodermal progenitor	Stmn2	N
6.24E-36	0.455683727	0.395	0.104	1.02E-31	4	Neuromesodermal progenitor	H2-K1	N
1.37E-35	0.420837496	0.364	0.08	2.24E-31	4	Neuromesodermal progenitor	Tmem59l	N
4.78E-35	0.499709522	0.411	0.106	7.80E-31	4	Neuromesodermal progenitor	Alcam	N
5.12E-35	0.353673608	0.321	0.086	8.35E-31	4	Neuromesodermal progenitor	Arhgef26	N
6.56E-35	0.488834627	0.648	0.359	1.07E-30	4	Neuromesodermal progenitor	F11r	N
1.80E-34	0.436386099	0.439	0.165	2.93E-30	4	Neuromesodermal progenitor	Gng3	N
2.78E-34	0.483511704	0.391	0.095	4.53E-30	4	Neuromesodermal progenitor	Notum	N
4.01E-34	0.33784044	0.998	0.994	6.54E-30	4	Neuromesodermal progenitor	Paip2	N
1.69E-33	0.464848747	0.392	0.111	2.76E-29	4	Neuromesodermal progenitor	Mcc	N
3.17E-33	0.433129209	0.934	0.841	5.17E-29	4	Neuromesodermal progenitor	Cenpx	N
3.45E-33	0.536549151	0.971	0.894	5.63E-29	4	Neuromesodermal progenitor	Parp1	N
4.24E-33	0.510659099	0.522	0.2	6.92E-29	4	Neuromesodermal progenitor	Evx1os	N
7.69E-33	0.466277926	0.506	0.219	1.25E-28	4	Neuromesodermal progenitor	Tor3a	N
1.21E-32	0.417834626	0.968	0.911	1.97E-28	4	Neuromesodermal progenitor	Lig1	N
2.17E-32	0.616574363	0.64	0.376	3.53E-28	4	Neuromesodermal progenitor	Gabarapl1	N
2.47E-32	0.460900146	0.696	0.444	4.03E-28	4	Neuromesodermal progenitor	Agtrap	N
4.45E-32	0.199105174	1	1	7.25E-28	4	Neuromesodermal progenitor	Ptma	N
9.58E-32	0.379776977	0.285	0.044	1.56E-27	4	Neuromesodermal progenitor	Rps6ka4	N
1.26E-31	0.416048977	0.499	0.229	2.06E-27	4	Neuromesodermal progenitor	Fblim1	N
2.18E-31	0.473964392	0.483	0.178	3.56E-27	4	Neuromesodermal progenitor	Gldc	N
2.27E-31	0.287589361	1	1	3.70E-27	4	Neuromesodermal progenitor	Set	N
2.34E-31	0.617791642	0.94	0.835	3.81E-27	4	Neuromesodermal progenitor	Zfp428	N
4.54E-31	0.512988356	0.862	0.665	7.41E-27	4	Neuromesodermal progenitor	Casp3	N
4.68E-31	0.319796967	0.271	0.053	7.63E-27	4	Neuromesodermal progenitor	St14	N
4.81E-31	0.520478728	0.515	0.179	7.85E-27	4	Neuromesodermal progenitor	Fzd10	N
5.08E-31	0.712256902	0.67	0.405	8.29E-27	4	Neuromesodermal progenitor	Phlda3	N
8.74E-31	0.448728197	0.493	0.21	1.42E-26	4	Neuromesodermal progenitor	Evx1	Y
1.05E-30	0.168276857	1	0.994	1.72E-26	4	Neuromesodermal progenitor	Tceal9	N
1.17E-30	0.39242585	0.355	0.1	1.90E-26	4	Neuromesodermal progenitor	Rab25	N
2.62E-30	0.399662396	0.359	0.113	4.27E-26	4	Neuromesodermal progenitor	Wnt6	N
4.65E-30	0.426774915	0.423	0.156	7.58E-26	4	Neuromesodermal progenitor	B3gnt7	N
4.79E-30	0.350131314	0.209	0.023	7.82E-26	4	Neuromesodermal progenitor	Btla	N
5.95E-30	0.437413388	0.52	0.258	9.71E-26	4	Neuromesodermal progenitor	Pdpn	N
7.67E-30	0.421859591	0.636	0.333	1.25E-25	4	Neuromesodermal progenitor	Zic3	Y
1.56E-29	0.435125469	0.44	0.171	2.55E-25	4	Neuromesodermal progenitor	Hoxb4	Y
4.01E-29	0.347367336	0.298	0.066	6.54E-25	4	Neuromesodermal progenitor	2900011O08Rik	N
7.07E-29	0.514894896	0.848	0.67	1.15E-24	4	Neuromesodermal progenitor	Syce2	N
1.21E-28	0.425427526	0.329	0.087	1.97E-24	4	Neuromesodermal progenitor	Hoxa5	Y
1.36E-28	0.282881944	0.273	0.071	2.22E-24	4	Neuromesodermal progenitor	Necab2	N
7.09E-28	0.344395941	0.997	0.98	1.16E-23	4	Neuromesodermal progenitor	Atp6v1f	N
9.38E-28	0.250657702	1	1	1.53E-23	4	Neuromesodermal progenitor	H2afz	N
2.71E-27	0.272731716	0.236	0.043	4.42E-23	4	Neuromesodermal progenitor	Ttyh1	N
3.98E-27	0.287456273	0.23	0.045	6.49E-23	4	Neuromesodermal progenitor	Tdrd5	N
6.45E-27	0.47164107	0.779	0.563	1.05E-22	4	Neuromesodermal progenitor	Cuedc2	N
7.37E-27	0.345551104	0.307	0.076	1.20E-22	4	Neuromesodermal progenitor	Galnt12	N
3.78E-26	0.525623725	0.692	0.41	6.16E-22	4	Neuromesodermal progenitor	Nipsnap1	N
4.69E-26	0.393802786	0.389	0.127	7.65E-22	4	Neuromesodermal progenitor	Dab1	N
5.78E-26	0.486613936	0.503	0.223	9.43E-22	4	Neuromesodermal progenitor	Aes	N
6.25E-26	0.350644842	0.345	0.117	1.02E-21	4	Neuromesodermal progenitor	Hist3h2ba	N
1.09E-25	0.41939371	0.48	0.241	1.78E-21	4	Neuromesodermal progenitor	Dll1	N
1.60E-25	0.670804069	0.665	0.427	2.61E-21	4	Neuromesodermal progenitor	Pim1	N
1.81E-25	0.363133641	0.371	0.142	2.94E-21	4	Neuromesodermal progenitor	Spint1	N
4.01E-25	0.371228256	0.498	0.254	6.54E-21	4	Neuromesodermal progenitor	Dapk1	N
1.40E-24	0.351343393	0.549	0.35	2.29E-20	4	Neuromesodermal progenitor	Phc1	N
2.03E-24	0.316212452	0.266	0.058	3.31E-20	4	Neuromesodermal progenitor	1700013H16Rik	N
2.16E-24	0.41961268	0.932	0.839	3.52E-20	4	Neuromesodermal progenitor	Oard1	N
2.21E-24	0.372574542	0.87	0.603	3.61E-20	4	Neuromesodermal progenitor	Meis2	Y
2.26E-24	0.516863714	0.876	0.712	3.68E-20	4	Neuromesodermal progenitor	Epop	N
2.93E-24	0.286906037	1	0.999	4.78E-20	4	Neuromesodermal progenitor	Rbm3	N
3.73E-24	0.364442462	0.497	0.282	6.09E-20	4	Neuromesodermal progenitor	Dst	N
3.77E-24	0.403545525	0.514	0.259	6.15E-20	4	Neuromesodermal progenitor	Pak1	N
3.78E-24	0.42982493	0.829	0.621	6.16E-20	4	Neuromesodermal progenitor	Ly6e	N
4.15E-24	0.983463764	0.313	0.081	6.76E-20	4	Neuromesodermal progenitor	Hoxaas3	N
1.30E-23	0.2267542	0.177	0.024	2.12E-19	4	Neuromesodermal progenitor	Slc5a5	N
1.62E-23	0.25881547	1	0.998	2.64E-19	4	Neuromesodermal progenitor	Hmgb3	Y
1.79E-23	0.314910653	1	0.999	2.92E-19	4	Neuromesodermal progenitor	Dut	N
5.57E-23	0.410047787	0.874	0.659	9.08E-19	4	Neuromesodermal progenitor	Hoxb2	Y
5.72E-23	0.412395667	0.626	0.403	9.32E-19	4	Neuromesodermal progenitor	Tcf7	Y
2.72E-22	0.295010778	0.271	0.076	4.43E-18	4	Neuromesodermal progenitor	Hoxa3	Y
4.01E-22	0.232256868	0.199	0.05	6.54E-18	4	Neuromesodermal progenitor	Epha2	N
4.39E-22	0.301693278	0.999	0.998	7.17E-18	4	Neuromesodermal progenitor	Eno1	N
9.65E-22	0.27139465	1	1	1.57E-17	4	Neuromesodermal progenitor	Selenoh	N
1.08E-21	0.368328455	0.463	0.232	1.77E-17	4	Neuromesodermal progenitor	Rab8b	N
1.26E-21	0.366391878	0.955	0.859	2.06E-17	4	Neuromesodermal progenitor	Sox11	Y
1.32E-21	0.327910562	0.398	0.182	2.15E-17	4	Neuromesodermal progenitor	Zfp503	Y
1.39E-21	0.305144079	0.196	0.028	2.27E-17	4	Neuromesodermal progenitor	Hes3	Y
1.49E-21	0.303060833	0.241	0.041	2.44E-17	4	Neuromesodermal progenitor	Nanog	Y
2.11E-21	0.262791424	0.182	0.016	3.44E-17	4	Neuromesodermal progenitor	Grhl3	Y
2.45E-21	0.31299932	0.305	0.099	3.99E-17	4	Neuromesodermal progenitor	Cldn7	N
2.99E-21	0.61735834	0.465	0.245	4.87E-17	4	Neuromesodermal progenitor	Spry2	N
3.61E-21	0.246207685	0.2	0.039	5.89E-17	4	Neuromesodermal progenitor	Apba2	N
4.08E-21	0.375863388	0.42	0.192	6.65E-17	4	Neuromesodermal progenitor	Prickle1	N
5.01E-21	0.397204377	0.614	0.388	8.17E-17	4	Neuromesodermal progenitor	Cdca7l	N
8.78E-21	0.386768153	0.906	0.814	1.43E-16	4	Neuromesodermal progenitor	Phgdh	N
9.14E-21	0.217850579	0.976	0.942	1.49E-16	4	Neuromesodermal progenitor	Tuba1a	N
2.40E-20	0.347517954	0.536	0.334	3.92E-16	4	Neuromesodermal progenitor	Erf	Y
3.09E-20	0.310885397	0.455	0.275	5.05E-16	4	Neuromesodermal progenitor	Fjx1	N
4.56E-20	0.195359771	1	1	7.44E-16	4	Neuromesodermal progenitor	Stmn1	N
7.75E-20	0.346939271	0.397	0.163	1.26E-15	4	Neuromesodermal progenitor	Bst2	N
8.54E-20	0.270244719	0.257	0.074	1.39E-15	4	Neuromesodermal progenitor	Dand5	N
8.96E-20	0.3243392	0.3	0.092	1.46E-15	4	Neuromesodermal progenitor	Nrxn2	N
1.01E-19	0.234292164	0.182	0.035	1.65E-15	4	Neuromesodermal progenitor	Tmem114	N
1.62E-19	0.284545713	0.287	0.103	2.65E-15	4	Neuromesodermal progenitor	Sh3bgrl2	N
2.53E-19	0.284903504	0.299	0.102	4.13E-15	4	Neuromesodermal progenitor	Shb	N
3.28E-19	0.396095616	0.939	0.812	5.35E-15	4	Neuromesodermal progenitor	Pafah1b3	N
4.34E-19	0.291175815	1	0.998	7.07E-15	4	Neuromesodermal progenitor	Eif1ax	N
4.66E-19	0.262977086	0.287	0.102	7.60E-15	4	Neuromesodermal progenitor	Fbxo44	N
9.89E-19	0.270027614	0.324	0.133	1.61E-14	4	Neuromesodermal progenitor	Etv1	Y
1.04E-18	0.202437978	0.992	0.884	1.70E-14	4	Neuromesodermal progenitor	Meg3	N
1.35E-18	0.301867217	0.998	0.997	2.21E-14	4	Neuromesodermal progenitor	Odc1	N
1.54E-18	0.189202096	1	1	2.52E-14	4	Neuromesodermal progenitor	Pkm	N
2.77E-18	0.324256616	0.512	0.299	4.52E-14	4	Neuromesodermal progenitor	Snx10	N
2.86E-18	0.215112463	0.207	0.058	4.66E-14	4	Neuromesodermal progenitor	Ldb2	N
3.38E-18	0.257666998	0.243	0.076	5.51E-14	4	Neuromesodermal progenitor	Spry4	N
3.51E-18	0.333930918	0.424	0.199	5.72E-14	4	Neuromesodermal progenitor	Pcsk1n	N
3.61E-18	0.293742444	0.331	0.125	5.88E-14	4	Neuromesodermal progenitor	Nrarp	N
4.32E-18	0.344525847	0.52	0.323	7.04E-14	4	Neuromesodermal progenitor	Tubb2b	N
4.40E-18	0.277797345	0.28	0.102	7.18E-14	4	Neuromesodermal progenitor	Slc16a13	N
4.48E-18	0.398938039	0.804	0.619	7.31E-14	4	Neuromesodermal progenitor	Aspscr1	N
5.42E-18	0.18045511	1	1	8.83E-14	4	Neuromesodermal progenitor	Prdx1	N
6.05E-18	0.314479791	0.325	0.127	9.86E-14	4	Neuromesodermal progenitor	Cntfr	N
7.28E-18	0.441654044	0.555	0.321	1.19E-13	4	Neuromesodermal progenitor	Rai14	N
7.78E-18	0.221962516	0.781	0.609	1.27E-13	4	Neuromesodermal progenitor	B9d1	N
8.50E-18	0.247395582	0.216	0.053	1.39E-13	4	Neuromesodermal progenitor	Rerg	N
1.20E-17	0.332686197	0.42	0.207	1.96E-13	4	Neuromesodermal progenitor	Klf9	Y
1.25E-17	0.266050803	1	0.993	2.04E-13	4	Neuromesodermal progenitor	H2afv	N
1.25E-17	0.272045896	0.942	0.869	2.04E-13	4	Neuromesodermal progenitor	Dhfr	N
1.87E-17	0.274827841	0.295	0.12	3.05E-13	4	Neuromesodermal progenitor	9130008F23Rik	N
2.45E-17	0.201902506	1	1	3.99E-13	4	Neuromesodermal progenitor	Gapdh	N
2.49E-17	0.248530219	0.247	0.077	4.06E-13	4	Neuromesodermal progenitor	Slc16a2	N
2.68E-17	0.291783849	0.41	0.209	4.37E-13	4	Neuromesodermal progenitor	Mtcl1	N
2.74E-17	0.346806379	0.398	0.184	4.47E-13	4	Neuromesodermal progenitor	Acot7	N
2.86E-17	0.305017278	0.397	0.192	4.66E-13	4	Neuromesodermal progenitor	Tubb3	N
4.87E-17	0.229677612	0.228	0.058	7.94E-13	4	Neuromesodermal progenitor	Susd4	N
5.16E-17	0.391997477	0.663	0.48	8.41E-13	4	Neuromesodermal progenitor	1110012L19Rik	N
5.54E-17	0.331810607	0.602	0.382	9.03E-13	4	Neuromesodermal progenitor	Vrtn	N
7.64E-17	0.347925669	0.59	0.382	1.25E-12	4	Neuromesodermal progenitor	Armc10	N
8.29E-17	0.273115964	0.326	0.158	1.35E-12	4	Neuromesodermal progenitor	Lad1	N
8.34E-17	0.231736395	0.199	0.049	1.36E-12	4	Neuromesodermal progenitor	Fam222a	N
8.55E-17	0.23533974	0.169	0.024	1.40E-12	4	Neuromesodermal progenitor	Plpp4	N
9.52E-17	0.278027043	0.266	0.09	1.55E-12	4	Neuromesodermal progenitor	H2-D1	N
1.02E-16	0.285231088	0.479	0.297	1.66E-12	4	Neuromesodermal progenitor	Cth	N
1.03E-16	0.355234841	0.675	0.481	1.69E-12	4	Neuromesodermal progenitor	Dhrs4	N
1.05E-16	0.303418639	0.563	0.395	1.71E-12	4	Neuromesodermal progenitor	Fgf15	N
1.07E-16	0.345066798	0.478	0.258	1.74E-12	4	Neuromesodermal progenitor	Hotairm1	N
1.09E-16	0.244195838	0.242	0.072	1.77E-12	4	Neuromesodermal progenitor	Esrp1	N
1.09E-16	0.242637132	0.998	0.998	1.78E-12	4	Neuromesodermal progenitor	Rtraf	N
1.24E-16	0.256968436	0.375	0.205	2.02E-12	4	Neuromesodermal progenitor	Cpe	N
1.32E-16	0.298225364	0.376	0.183	2.15E-12	4	Neuromesodermal progenitor	Kcnk1	N
1.34E-16	0.406463694	0.606	0.376	2.18E-12	4	Neuromesodermal progenitor	Stx3	N
1.42E-16	0.119210543	0.932	0.872	2.31E-12	4	Neuromesodermal progenitor	Larp7	N
1.49E-16	0.06859137	0.206	0.063	2.44E-12	4	Neuromesodermal progenitor	Nme5	N
1.65E-16	0.20851822	0.157	0.029	2.69E-12	4	Neuromesodermal progenitor	Bcan	N
1.66E-16	0.211766257	0.193	0.054	2.70E-12	4	Neuromesodermal progenitor	Frem2	N
2.03E-16	0.226715625	0.3	0.144	3.31E-12	4	Neuromesodermal progenitor	Ap1m2	N
2.10E-16	0.270639131	0.95	0.881	3.43E-12	4	Neuromesodermal progenitor	Nol7	N
2.20E-16	0.528883586	0.561	0.351	3.59E-12	4	Neuromesodermal progenitor	Plekhf2	N
2.20E-16	0.24040949	0.298	0.133	3.59E-12	4	Neuromesodermal progenitor	Pycr1	N
2.75E-16	0.203496118	0.173	0.041	4.48E-12	4	Neuromesodermal progenitor	Pcdh1	N
2.92E-16	0.276628408	0.757	0.614	4.76E-12	4	Neuromesodermal progenitor	Hmgn5	N
4.34E-16	0.154029914	1	1	7.08E-12	4	Neuromesodermal progenitor	Hnrnpa1	N
5.10E-16	0.310368034	0.794	0.645	8.32E-12	4	Neuromesodermal progenitor	Taf7	N
5.17E-16	0.209991751	0.219	0.078	8.43E-12	4	Neuromesodermal progenitor	Cdo1	N
9.07E-16	0.373215061	0.609	0.378	1.48E-11	4	Neuromesodermal progenitor	Crot	N
9.81E-16	0.215247785	0.222	0.078	1.60E-11	4	Neuromesodermal progenitor	Ntn1	N
9.97E-16	0.339427346	0.594	0.392	1.63E-11	4	Neuromesodermal progenitor	Sall3	Y
1.22E-15	0.252172428	0.26	0.092	1.99E-11	4	Neuromesodermal progenitor	Fam57b	N
2.17E-15	0.372114886	0.836	0.661	3.53E-11	4	Neuromesodermal progenitor	Slc2a3	N
2.34E-15	0.486953427	0.728	0.55	3.81E-11	4	Neuromesodermal progenitor	Nr6a1	Y
2.43E-15	0.170805696	0.174	0.051	3.97E-11	4	Neuromesodermal progenitor	Cacng4	N
2.62E-15	0.473816204	0.305	0.112	4.27E-11	4	Neuromesodermal progenitor	Trh	N
2.92E-15	0.342862586	0.574	0.362	4.76E-11	4	Neuromesodermal progenitor	Msi1	N
3.18E-15	0.255577899	0.45	0.278	5.19E-11	4	Neuromesodermal progenitor	Jund	Y
3.54E-15	0.377931347	0.518	0.303	5.77E-11	4	Neuromesodermal progenitor	Igdcc3	N
4.96E-15	0.24322567	0.341	0.174	8.09E-11	4	Neuromesodermal progenitor	Mycl	Y
8.04E-15	0.259332717	0.493	0.335	1.31E-10	4	Neuromesodermal progenitor	Flywch2	N
8.32E-15	0.267582283	0.967	0.926	1.36E-10	4	Neuromesodermal progenitor	Taldo1	N
8.35E-15	0.272753375	0.445	0.266	1.36E-10	4	Neuromesodermal progenitor	3110045C21Rik	N
9.23E-15	0.269860704	0.968	0.94	1.50E-10	4	Neuromesodermal progenitor	Rtn3	N
9.70E-15	0.281158655	0.46	0.271	1.58E-10	4	Neuromesodermal progenitor	Ttc32	N
1.01E-14	0.368042769	0.96	0.938	1.65E-10	4	Neuromesodermal progenitor	Smc6	N
1.05E-14	0.258770869	0.415	0.236	1.71E-10	4	Neuromesodermal progenitor	Capg	N
1.13E-14	0.173979071	0.15	0.032	1.84E-10	4	Neuromesodermal progenitor	Tmem54	N
1.14E-14	0.208635215	0.477	0.295	1.86E-10	4	Neuromesodermal progenitor	Chst7	N
1.17E-14	0.327110512	0.738	0.595	1.91E-10	4	Neuromesodermal progenitor	Pnrc1	N
1.30E-14	0.317550318	0.631	0.45	2.11E-10	4	Neuromesodermal progenitor	Gcat	N
1.39E-14	0.2445917	0.985	0.963	2.27E-10	4	Neuromesodermal progenitor	Mrpl34	N
1.60E-14	0.161917696	0.178	0.066	2.61E-10	4	Neuromesodermal progenitor	Eras	N
1.95E-14	0.255415167	0.338	0.171	3.18E-10	4	Neuromesodermal progenitor	Uchl1	N
2.24E-14	0.203133713	0.142	0.013	3.66E-10	4	Neuromesodermal progenitor	Epp13	N
2.53E-14	0.237976297	0.254	0.092	4.13E-10	4	Neuromesodermal progenitor	Lck	N
2.80E-14	0.254284142	0.308	0.146	4.56E-10	4	Neuromesodermal progenitor	Acrbp	N
3.05E-14	0.144378329	0.133	0.033	4.98E-10	4	Neuromesodermal progenitor	M1ap	N
3.20E-14	0.287203837	0.86	0.737	5.21E-10	4	Neuromesodermal progenitor	Prps1	N
3.27E-14	0.220909067	0.211	0.061	5.33E-10	4	Neuromesodermal progenitor	Ephx2	N
3.69E-14	0.284294319	0.965	0.935	6.01E-10	4	Neuromesodermal progenitor	Ndufb4	N
4.85E-14	0.28514936	0.27	0.087	7.90E-10	4	Neuromesodermal progenitor	Smagp	N
5.72E-14	0.283888923	0.478	0.277	9.33E-10	4	Neuromesodermal progenitor	Sgk1	N
6.47E-14	0.305364521	0.386	0.194	1.06E-09	4	Neuromesodermal progenitor	B4galt5	N
6.80E-14	0.345620795	0.556	0.341	1.11E-09	4	Neuromesodermal progenitor	Prr13	N
7.31E-14	0.183757404	0.18	0.053	1.19E-09	4	Neuromesodermal progenitor	2310030G06Rik	N
8.49E-14	0.312162778	0.888	0.769	1.38E-09	4	Neuromesodermal progenitor	Ormdl2	N
8.81E-14	0.154359598	0.13	0.028	1.44E-09	4	Neuromesodermal progenitor	Spred3	N
1.05E-13	0.237492061	0.596	0.436	1.71E-09	4	Neuromesodermal progenitor	Arl6	N
1.31E-13	0.257522276	0.953	0.911	2.14E-09	4	Neuromesodermal progenitor	Vbp1	N
1.50E-13	0.256693122	0.792	0.612	2.44E-09	4	Neuromesodermal progenitor	Ypel3	N
1.63E-13	0.257071825	0.959	0.891	2.66E-09	4	Neuromesodermal progenitor	Immp1l	N
1.86E-13	0.260575974	0.328	0.155	3.04E-09	4	Neuromesodermal progenitor	Ucp2	N
1.88E-13	0.282639559	0.595	0.434	3.06E-09	4	Neuromesodermal progenitor	Echdc2	N
1.99E-13	0.338453688	0.525	0.32	3.24E-09	4	Neuromesodermal progenitor	Fdx1	N
2.28E-13	0.170802444	0.15	0.037	3.71E-09	4	Neuromesodermal progenitor	Lemd1	N
2.90E-13	0.384783518	0.454	0.217	4.74E-09	4	Neuromesodermal progenitor	1190002N15Rik	N
3.10E-13	0.257292878	0.811	0.71	5.05E-09	4	Neuromesodermal progenitor	Nfyb	Y
3.45E-13	0.19608479	0.243	0.087	5.63E-09	4	Neuromesodermal progenitor	Cystm1	N
3.70E-13	0.142707609	0.145	0.045	6.04E-09	4	Neuromesodermal progenitor	Ccdc160	N
3.80E-13	0.138863656	0.124	0.039	6.20E-09	4	Neuromesodermal progenitor	Tchh	N
3.92E-13	0.253525195	0.564	0.412	6.40E-09	4	Neuromesodermal progenitor	Mettl26	N
4.05E-13	0.310124986	0.447	0.243	6.60E-09	4	Neuromesodermal progenitor	Abhd8	N
4.11E-13	0.319256301	0.447	0.259	6.71E-09	4	Neuromesodermal progenitor	Tmem238	N
4.29E-13	0.124769149	0.097	0.014	6.99E-09	4	Neuromesodermal progenitor	Gm16233	N
4.69E-13	0.282168541	0.919	0.859	7.64E-09	4	Neuromesodermal progenitor	Cdca7	N
4.88E-13	0.152088096	0.15	0.049	7.95E-09	4	Neuromesodermal progenitor	Stmn3	N
5.11E-13	0.252500383	0.292	0.13	8.33E-09	4	Neuromesodermal progenitor	Anxa3	N
5.34E-13	0.367191832	0.875	0.745	8.70E-09	4	Neuromesodermal progenitor	Ung	N
6.22E-13	0.196292162	0.282	0.147	1.01E-08	4	Neuromesodermal progenitor	Apobec3	N
6.68E-13	0.257418043	0.276	0.102	1.09E-08	4	Neuromesodermal progenitor	Rspo1	N
7.05E-13	0.186540593	0.164	0.038	1.15E-08	4	Neuromesodermal progenitor	5730596B20Rik	N
7.08E-13	0.274230262	0.236	0.097	1.15E-08	4	Neuromesodermal progenitor	Tdgf1	N
9.47E-13	0.121149779	0.101	0.018	1.54E-08	4	Neuromesodermal progenitor	Rims4	N
1.01E-12	0.174252983	0.138	0.022	1.65E-08	4	Neuromesodermal progenitor	Jph4	N
1.30E-12	0.209269172	0.274	0.138	2.11E-08	4	Neuromesodermal progenitor	Cdk18	N
1.58E-12	0.140009085	0.124	0.031	2.58E-08	4	Neuromesodermal progenitor	Etnk2	N
1.78E-12	0.217036298	0.221	0.07	2.90E-08	4	Neuromesodermal progenitor	Npdc1	N
1.86E-12	0.183620755	0.217	0.086	3.03E-08	4	Neuromesodermal progenitor	Epb41l4a	N
2.43E-12	0.118837517	0.105	0.024	3.97E-08	4	Neuromesodermal progenitor	Pdgfrl	N
2.56E-12	0.223136157	0.333	0.187	4.18E-08	4	Neuromesodermal progenitor	Sult4a1	N
2.86E-12	0.14267758	0.127	0.029	4.67E-08	4	Neuromesodermal progenitor	1700019D03Rik	N
2.90E-12	0.137520993	0.128	0.032	4.73E-08	4	Neuromesodermal progenitor	Pcsk2os1	N
3.16E-12	0.187251428	0.348	0.22	5.15E-08	4	Neuromesodermal progenitor	Gstk1	N
4.06E-12	0.201150724	0.986	0.97	6.61E-08	4	Neuromesodermal progenitor	Tecr	N
4.36E-12	0.137154746	1	1	7.10E-08	4	Neuromesodermal progenitor	Hmgb1	Y
4.82E-12	0.250660782	0.931	0.846	7.86E-08	4	Neuromesodermal progenitor	Zfand6	N
5.09E-12	0.305031181	0.573	0.381	8.30E-08	4	Neuromesodermal progenitor	Hes6	Y
5.17E-12	0.117230851	0.124	0.043	8.43E-08	4	Neuromesodermal progenitor	Ddit4l	N
5.66E-12	0.178246829	0.191	0.075	9.22E-08	4	Neuromesodermal progenitor	Soga3	N
7.01E-12	0.117028065	0.134	0.059	1.14E-07	4	Neuromesodermal progenitor	C77080	N
7.16E-12	0.114484502	0.108	0.03	1.17E-07	4	Neuromesodermal progenitor	Crym	N
7.23E-12	0.349681184	0.711	0.518	1.18E-07	4	Neuromesodermal progenitor	Ptk7	N
7.79E-12	0.100544335	0.101	0.028	1.27E-07	4	Neuromesodermal progenitor	Ntrk3	N
8.32E-12	0.25143209	0.533	0.348	1.36E-07	4	Neuromesodermal progenitor	Dock11	N
9.47E-12	0.167240642	0.18	0.07	1.54E-07	4	Neuromesodermal progenitor	Utf1	N
1.03E-11	0.22890171	0.362	0.194	1.68E-07	4	Neuromesodermal progenitor	Tom1l1	N
1.06E-11	0.269543904	0.471	0.29	1.73E-07	4	Neuromesodermal progenitor	Klhl24	N
1.22E-11	0.342829639	0.48	0.274	1.98E-07	4	Neuromesodermal progenitor	Slc29a1	N
1.30E-11	0.19499762	0.242	0.112	2.11E-07	4	Neuromesodermal progenitor	Blnk	N
1.48E-11	0.259782984	0.712	0.574	2.42E-07	4	Neuromesodermal progenitor	Strbp	N
1.52E-11	0.125450197	0.151	0.049	2.49E-07	4	Neuromesodermal progenitor	Fgf5	N
1.99E-11	0.26714139	0.516	0.323	3.25E-07	4	Neuromesodermal progenitor	Cachd1	N
1.99E-11	0.225712482	0.387	0.236	3.25E-07	4	Neuromesodermal progenitor	Vangl1	N
2.10E-11	0.161556464	0.122	0.024	3.42E-07	4	Neuromesodermal progenitor	Adm	N
2.23E-11	0.175168869	0.997	0.999	3.64E-07	4	Neuromesodermal progenitor	Fkbp4	N
2.40E-11	0.26935609	0.308	0.133	3.91E-07	4	Neuromesodermal progenitor	Tceal5	N
2.42E-11	0.190509836	0.397	0.275	3.94E-07	4	Neuromesodermal progenitor	Bcl7a	N
2.97E-11	0.176784507	0.404	0.262	4.85E-07	4	Neuromesodermal progenitor	Cnih2	N
3.20E-11	0.180948083	0.942	0.853	5.21E-07	4	Neuromesodermal progenitor	Slc9a3r1	N
3.21E-11	0.160363237	0.2	0.097	5.24E-07	4	Neuromesodermal progenitor	Ndrg2	N
3.30E-11	0.138644871	0.125	0.027	5.38E-07	4	Neuromesodermal progenitor	Gm26641	N
3.49E-11	0.274353711	0.665	0.532	5.70E-07	4	Neuromesodermal progenitor	Terf1	Y
3.67E-11	0.063930989	1	1	5.98E-07	4	Neuromesodermal progenitor	Rpl15	N
3.74E-11	0.134279717	0.156	0.067	6.09E-07	4	Neuromesodermal progenitor	Zfp467	Y
3.97E-11	0.117573902	0.583	0.408	6.47E-07	4	Neuromesodermal progenitor	Arl4c	N
4.52E-11	0.192479664	0.26	0.118	7.37E-07	4	Neuromesodermal progenitor	Grb7	N
4.88E-11	0.186528033	0.253	0.13	7.95E-07	4	Neuromesodermal progenitor	Sbk1	N
5.08E-11	0.25309292	0.899	0.826	8.28E-07	4	Neuromesodermal progenitor	Eef1akmt1	N
5.19E-11	0.13014664	0.107	0.027	8.46E-07	4	Neuromesodermal progenitor	Elavl3	N
6.02E-11	0.168287185	0.183	0.069	9.82E-07	4	Neuromesodermal progenitor	Cbs	N
6.10E-11	0.202648008	0.287	0.152	9.95E-07	4	Neuromesodermal progenitor	Zic5	Y
6.33E-11	0.112668107	0.097	0.017	1.03E-06	4	Neuromesodermal progenitor	Pcp4l1	N
6.97E-11	0.275126278	0.526	0.347	1.14E-06	4	Neuromesodermal progenitor	Axin2	N
7.24E-11	0.196168931	0.673	0.568	1.18E-06	4	Neuromesodermal progenitor	Dtd1	N
7.52E-11	0.075760776	1	1	1.23E-06	4	Neuromesodermal progenitor	Rps8	N
7.96E-11	0.198522178	0.198	0.081	1.30E-06	4	Neuromesodermal progenitor	S1pr5	N
8.26E-11	0.203270549	0.252	0.111	1.35E-06	4	Neuromesodermal progenitor	Scd1	N
8.31E-11	0.148443979	0.143	0.041	1.35E-06	4	Neuromesodermal progenitor	Naprt	N
1.08E-10	0.117566905	0.153	0.044	1.75E-06	4	Neuromesodermal progenitor	Ccno	N
1.08E-10	0.12044345	1	1	1.76E-06	4	Neuromesodermal progenitor	Rpl7	N
1.10E-10	0.320613075	0.802	0.637	1.80E-06	4	Neuromesodermal progenitor	Ier2	N
1.16E-10	0.165354748	0.223	0.104	1.89E-06	4	Neuromesodermal progenitor	Lrp8	N
1.19E-10	0.129510307	0.141	0.052	1.93E-06	4	Neuromesodermal progenitor	Map7d2	N
1.33E-10	0.211828186	0.627	0.518	2.18E-06	4	Neuromesodermal progenitor	Haus1	N
1.41E-10	0.116496896	0.107	0.029	2.30E-06	4	Neuromesodermal progenitor	Grik3	N
1.43E-10	0.24972315	0.601	0.466	2.33E-06	4	Neuromesodermal progenitor	Oxct1	N
1.46E-10	0.277717452	0.399	0.217	2.39E-06	4	Neuromesodermal progenitor	Ypel1	N
1.60E-10	0.15963389	1	0.999	2.60E-06	4	Neuromesodermal progenitor	Pgk1	N
1.84E-10	0.194171511	0.398	0.272	3.00E-06	4	Neuromesodermal progenitor	Skap2	N
1.96E-10	0.129301096	0.404	0.296	3.20E-06	4	Neuromesodermal progenitor	Tmem176b	N
2.06E-10	0.208949843	0.348	0.205	3.36E-06	4	Neuromesodermal progenitor	Pknox2	Y
2.08E-10	0.172079942	0.253	0.129	3.39E-06	4	Neuromesodermal progenitor	Dcxr	N
2.16E-10	0.21894046	0.82	0.718	3.51E-06	4	Neuromesodermal progenitor	Ube2d1	N
2.54E-10	0.228333601	0.254	0.104	4.15E-06	4	Neuromesodermal progenitor	Gm11627	N
2.62E-10	0.151294822	0.186	0.08	4.26E-06	4	Neuromesodermal progenitor	Gm15050	N
2.78E-10	0.113681036	0.114	0.035	4.53E-06	4	Neuromesodermal progenitor	Sema4d	N
2.91E-10	0.079104775	0.125	0.046	4.75E-06	4	Neuromesodermal progenitor	D230030E09Rik	N
3.15E-10	0.205314015	0.46	0.324	5.14E-06	4	Neuromesodermal progenitor	Hebp2	N
3.36E-10	0.161494163	0.212	0.103	5.48E-06	4	Neuromesodermal progenitor	Creld1	N
3.40E-10	0.183778585	0.429	0.303	5.55E-06	4	Neuromesodermal progenitor	Atg4d	N
3.40E-10	0.144680588	0.19	0.103	5.55E-06	4	Neuromesodermal progenitor	Fam89a	N
3.44E-10	0.188436208	0.206	0.083	5.61E-06	4	Neuromesodermal progenitor	Ccdc88c	N
3.65E-10	0.205462448	0.291	0.156	5.96E-06	4	Neuromesodermal progenitor	Shf	N
4.06E-10	0.271595842	0.423	0.236	6.62E-06	4	Neuromesodermal progenitor	Rgma	N
4.08E-10	0.226518928	0.486	0.332	6.66E-06	4	Neuromesodermal progenitor	Tnfrsf19	N
4.12E-10	0.133254004	0.064	0.006	6.72E-06	4	Neuromesodermal progenitor	Ccl20	N
4.37E-10	0.180758163	0.276	0.158	7.13E-06	4	Neuromesodermal progenitor	Pick1	N
4.67E-10	0.280290858	0.688	0.551	7.61E-06	4	Neuromesodermal progenitor	Gltp	N
4.81E-10	0.114429437	0.252	0.15	7.84E-06	4	Neuromesodermal progenitor	Gjb3	N
4.84E-10	0.108310589	0.162	0.089	7.89E-06	4	Neuromesodermal progenitor	Celsr1	N
4.94E-10	0.14825029	0.178	0.074	8.05E-06	4	Neuromesodermal progenitor	Gm7932	N
5.08E-10	0.174672114	0.209	0.095	8.29E-06	4	Neuromesodermal progenitor	Klhl32	N
5.62E-10	0.132638276	0.108	0.022	9.16E-06	4	Neuromesodermal progenitor	Sox3	Y
5.69E-10	0.262608338	0.954	0.933	9.29E-06	4	Neuromesodermal progenitor	Rangrf	N
7.33E-10	0.123044037	0.087	0.02	1.19E-05	4	Neuromesodermal progenitor	Pcdh11x	N
7.47E-10	0.156022846	0.17	0.069	1.22E-05	4	Neuromesodermal progenitor	Mllt6	N
7.57E-10	0.131915639	0.999	1	1.23E-05	4	Neuromesodermal progenitor	Hnrnpk	N
8.67E-10	0.142130205	0.218	0.118	1.41E-05	4	Neuromesodermal progenitor	Gap43	N
9.12E-10	0.187505118	0.246	0.11	1.49E-05	4	Neuromesodermal progenitor	A930024E05Rik	N
1.05E-09	0.281596335	0.864	0.767	1.71E-05	4	Neuromesodermal progenitor	Myl12b	N
1.15E-09	0.094114464	0.069	0.009	1.88E-05	4	Neuromesodermal progenitor	Nt5e	N
1.29E-09	0.132432539	0.15	0.065	2.10E-05	4	Neuromesodermal progenitor	Itga1	N
1.39E-09	0.102911877	0.094	0.023	2.27E-05	4	Neuromesodermal progenitor	Prune2	N
1.40E-09	0.12268807	0.137	0.053	2.29E-05	4	Neuromesodermal progenitor	Ociad2	N
1.43E-09	0.067167077	1	1	2.32E-05	4	Neuromesodermal progenitor	Rps3	N
1.45E-09	0.101137123	1	1	2.37E-05	4	Neuromesodermal progenitor	Rps4x	N
1.64E-09	0.157113319	0.214	0.095	2.67E-05	4	Neuromesodermal progenitor	Pik3c2b	N
1.71E-09	0.160501972	0.27	0.16	2.79E-05	4	Neuromesodermal progenitor	Prkcz	N
1.72E-09	0.194268437	0.401	0.274	2.80E-05	4	Neuromesodermal progenitor	Spred2	N
1.79E-09	0.107545296	0.097	0.029	2.93E-05	4	Neuromesodermal progenitor	Fam13c	N
1.97E-09	0.182149743	0.309	0.188	3.22E-05	4	Neuromesodermal progenitor	Krtcap3	N
2.08E-09	0.110425374	1	1	3.38E-05	4	Neuromesodermal progenitor	Sub1	Y
2.14E-09	0.206200257	0.312	0.181	3.48E-05	4	Neuromesodermal progenitor	Prex1	N
2.41E-09	0.208045024	1	0.998	3.93E-05	4	Neuromesodermal progenitor	Cbx1	N
2.54E-09	0.229621374	0.896	0.831	4.14E-05	4	Neuromesodermal progenitor	Tfam	Y
2.88E-09	0.117625522	0.115	0.033	4.70E-05	4	Neuromesodermal progenitor	Parp8	N
2.94E-09	0.183859416	0.304	0.185	4.79E-05	4	Neuromesodermal progenitor	Il17rd	N
3.40E-09	0.224649601	0.526	0.387	5.54E-05	4	Neuromesodermal progenitor	Naa60	N
3.45E-09	0.073552797	1	1	5.62E-05	4	Neuromesodermal progenitor	Rpl10a	N
3.45E-09	0.140894438	0.191	0.101	5.63E-05	4	Neuromesodermal progenitor	Fabp3	N
3.88E-09	0.157863529	0.235	0.134	6.34E-05	4	Neuromesodermal progenitor	Rab11fip4	N
4.04E-09	0.128288992	0.116	0.034	6.58E-05	4	Neuromesodermal progenitor	Ddx58	N
4.25E-09	0.307198988	0.496	0.31	6.93E-05	4	Neuromesodermal progenitor	Lpar4	N
4.95E-09	0.190764266	0.956	0.932	8.08E-05	4	Neuromesodermal progenitor	Higd2a	N
5.01E-09	0.149328887	0.445	0.337	8.17E-05	4	Neuromesodermal progenitor	Asl	N
5.04E-09	0.183914306	0.951	0.918	8.22E-05	4	Neuromesodermal progenitor	Mrpl13	N
5.28E-09	0.236418295	0.732	0.608	8.61E-05	4	Neuromesodermal progenitor	Rnf114	N
5.41E-09	0.280927956	0.74	0.622	8.82E-05	4	Neuromesodermal progenitor	Wapl	N
5.80E-09	0.14469351	0.234	0.138	9.45E-05	4	Neuromesodermal progenitor	Pacsin3	N
6.10E-09	0.184298501	0.333	0.214	9.94E-05	4	Neuromesodermal progenitor	Ccdc136	N
6.16E-09	0.266478737	0.72	0.613	0.000100375	4	Neuromesodermal progenitor	Nmral1	N
6.21E-09	0.252705579	0.365	0.202	0.000101293	4	Neuromesodermal progenitor	Fam53b	N
6.35E-09	0.079955718	0.078	0.025	0.000103547	4	Neuromesodermal progenitor	Pglyrp1	N
6.96E-09	0.105703433	1	0.993	0.000113458	4	Neuromesodermal progenitor	Sf3b6	N
6.97E-09	0.27177297	0.612	0.481	0.000113661	4	Neuromesodermal progenitor	Zmynd8	N
7.09E-09	0.169396173	0.306	0.195	0.000115544	4	Neuromesodermal progenitor	Rell1	N
7.71E-09	0.219147137	0.863	0.781	0.000125648	4	Neuromesodermal progenitor	Pigp	N
7.73E-09	0.134769855	0.298	0.195	0.000126078	4	Neuromesodermal progenitor	Spata24	N
7.74E-09	0.158746032	0.994	0.992	0.000126205	4	Neuromesodermal progenitor	Ube2d2a	N
8.49E-09	0.158504135	0.22	0.112	0.000138509	4	Neuromesodermal progenitor	Igsf9	N
8.50E-09	0.144104903	0.21	0.119	0.000138572	4	Neuromesodermal progenitor	Apoc1	N
8.62E-09	0.156164955	0.174	0.069	0.000140645	4	Neuromesodermal progenitor	Coro1a	N
9.51E-09	0.168121237	0.821	0.746	0.000155023	4	Neuromesodermal progenitor	Bola1	N
9.68E-09	0.220583185	0.968	0.934	0.000157911	4	Neuromesodermal progenitor	Mdh1	N
9.79E-09	0.154580505	0.277	0.175	0.000159625	4	Neuromesodermal progenitor	Tmem106c	N
1.00E-08	0.08841634	0.076	0.018	0.00016372	4	Neuromesodermal progenitor	Gm9885	N
1.01E-08	0.227584969	0.387	0.241	0.000164508	4	Neuromesodermal progenitor	Nrip1	N
1.03E-08	0.172718908	0.342	0.243	0.000168206	4	Neuromesodermal progenitor	Fut10	N
1.12E-08	0.233028981	0.702	0.585	0.000182034	4	Neuromesodermal progenitor	Msh2	N
1.12E-08	0.213664924	0.623	0.515	0.000182367	4	Neuromesodermal progenitor	Fmc1	N
1.13E-08	0.226044794	0.645	0.524	0.000183953	4	Neuromesodermal progenitor	Cby1	N
1.16E-08	0.132522817	1	1	0.000189476	4	Neuromesodermal progenitor	Ywhaq	N
1.19E-08	0.079459292	0.057	0.004	0.000194268	4	Neuromesodermal progenitor	Cnpy1	N
1.20E-08	0.237077558	0.671	0.519	0.000194951	4	Neuromesodermal progenitor	Por	N
1.25E-08	0.129873231	0.184	0.087	0.000203795	4	Neuromesodermal progenitor	Aldh4a1	N
1.26E-08	0.21720151	0.49	0.362	0.000205655	4	Neuromesodermal progenitor	Gm1673	N
1.29E-08	0.23896099	0.632	0.5	0.000210096	4	Neuromesodermal progenitor	Tmx2	N
1.29E-08	0.236703523	0.553	0.421	0.000210579	4	Neuromesodermal progenitor	Dnmt3a	N
1.35E-08	0.161771598	0.991	0.987	0.000220823	4	Neuromesodermal progenitor	Mtch2	N
1.53E-08	0.209625251	0.48	0.352	0.000249407	4	Neuromesodermal progenitor	Ccnjl	N
1.56E-08	0.171527592	0.296	0.179	0.00025369	4	Neuromesodermal progenitor	Zmiz2	Y
1.61E-08	0.112545847	1	1	0.00026253	4	Neuromesodermal progenitor	Hmgb2	Y
1.78E-08	0.220076059	0.527	0.395	0.000290367	4	Neuromesodermal progenitor	Proser1	N
1.86E-08	0.104936093	0.099	0.029	0.000302814	4	Neuromesodermal progenitor	Rasal1	N
1.98E-08	0.257766254	0.88	0.807	0.000323578	4	Neuromesodermal progenitor	Pigx	N
2.06E-08	0.195749694	0.421	0.298	0.000336128	4	Neuromesodermal progenitor	Pycard	N
2.07E-08	0.126342337	0.114	0.03	0.000337349	4	Neuromesodermal progenitor	Gpr85	N
2.13E-08	0.146602632	0.18	0.08	0.000346704	4	Neuromesodermal progenitor	Qprt	N
2.20E-08	0.140267581	0.173	0.074	0.000359412	4	Neuromesodermal progenitor	Tmem145	N
2.23E-08	0.204773642	0.376	0.238	0.000363573	4	Neuromesodermal progenitor	Ror2	N
2.37E-08	0.166060067	0.264	0.154	0.000386191	4	Neuromesodermal progenitor	Peli2	N
2.46E-08	0.198925428	0.314	0.176	0.000401764	4	Neuromesodermal progenitor	Scly	N
2.51E-08	0.077686777	0.087	0.034	0.000409047	4	Neuromesodermal progenitor	Klc3	N
2.57E-08	0.154092272	0.168	0.065	0.000418857	4	Neuromesodermal progenitor	Atp6v0e2	N
2.71E-08	0.118470566	0.204	0.115	0.000442067	4	Neuromesodermal progenitor	Plekhg3	N
2.83E-08	0.236030224	0.624	0.491	0.000461473	4	Neuromesodermal progenitor	Pea15a	N
3.42E-08	0.121767514	0.182	0.095	0.000557942	4	Neuromesodermal progenitor	Syt11	N
3.81E-08	0.058896512	0.046	0.006	0.0006209	4	Neuromesodermal progenitor	Notumos	N
3.94E-08	0.109902824	0.13	0.057	0.000642514	4	Neuromesodermal progenitor	Prelid3a	N
4.18E-08	0.147791315	0.853	0.792	0.00068212	4	Neuromesodermal progenitor	Carhsp1	Y
4.75E-08	0.099835981	0.075	0.009	0.000775307	4	Neuromesodermal progenitor	Kcnc1	N
4.82E-08	0.164011437	0.514	0.4	0.000785635	4	Neuromesodermal progenitor	Gid4	N
5.17E-08	0.157281153	0.338	0.239	0.000843539	4	Neuromesodermal progenitor	Zfp219	Y
5.26E-08	0.093888626	0.11	0.044	0.000857498	4	Neuromesodermal progenitor	Ngfr	N
5.29E-08	0.048448189	0.036	0.004	0.000863225	4	Neuromesodermal progenitor	Cadm4	N
5.53E-08	0.240721308	0.994	0.989	0.000901248	4	Neuromesodermal progenitor	H2afx	N
5.56E-08	0.165923143	0.177	0.068	0.000907025	4	Neuromesodermal progenitor	Nhsl1	N
6.07E-08	0.109166507	0.136	0.056	0.000989642	4	Neuromesodermal progenitor	Derl3	N
6.16E-08	0.130570129	0.159	0.072	0.001004466	4	Neuromesodermal progenitor	Crlf1	N
6.34E-08	0.253951179	0.725	0.603	0.001033611	4	Neuromesodermal progenitor	Arl2	N
6.43E-08	0.180513787	0.276	0.137	0.001048874	4	Neuromesodermal progenitor	Dgkk	N
6.47E-08	0.145649876	0.319	0.224	0.001054828	4	Neuromesodermal progenitor	Rdm1	N
6.84E-08	0.122649661	0.128	0.045	0.001115266	4	Neuromesodermal progenitor	Rims2	N
7.08E-08	0.21761468	0.266	0.121	0.001154034	4	Neuromesodermal progenitor	2010111I01Rik	N
7.29E-08	0.103707654	0.784	0.697	0.001189089	4	Neuromesodermal progenitor	Cetn2	N
7.50E-08	0.189925733	0.906	0.853	0.001222449	4	Neuromesodermal progenitor	Ppp1r2	N
7.60E-08	0.115895138	0.13	0.052	0.001239325	4	Neuromesodermal progenitor	C330021F23Rik	N
7.73E-08	0.14698721	0.18	0.102	0.001259732	4	Neuromesodermal progenitor	Cbr3	N
8.10E-08	0.042595463	0.037	0.008	0.00132153	4	Neuromesodermal progenitor	A730056A06Rik	N
8.28E-08	0.135616997	1	1	0.001350339	4	Neuromesodermal progenitor	H3f3b	N
8.37E-08	0.259160139	0.835	0.731	0.001365687	4	Neuromesodermal progenitor	Mien1	N
8.41E-08	0.156602502	0.186	0.075	0.001371606	4	Neuromesodermal progenitor	Porcn	N
8.55E-08	0.123484439	0.146	0.063	0.001394574	4	Neuromesodermal progenitor	Reep2	N
8.99E-08	0.151765414	0.221	0.112	0.001465487	4	Neuromesodermal progenitor	Fuom	N
9.43E-08	0.225018504	0.91	0.875	0.001538033	4	Neuromesodermal progenitor	Hdac1	N
9.97E-08	0.237353241	0.714	0.648	0.001625054	4	Neuromesodermal progenitor	S100a11	N
1.01E-07	0.210527891	0.295	0.201	0.001647549	4	Neuromesodermal progenitor	Olfr889	N
1.01E-07	0.12891216	0.188	0.101	0.001652706	4	Neuromesodermal progenitor	Tagln3	N
1.03E-07	0.121669221	0.177	0.084	0.001677858	4	Neuromesodermal progenitor	Ush1c	N
1.08E-07	0.158785582	0.729	0.638	0.001760427	4	Neuromesodermal progenitor	Cbr1	N
1.08E-07	0.107956754	0.12	0.046	0.001769244	4	Neuromesodermal progenitor	St8sia3	N
1.10E-07	0.238763673	0.225	0.111	0.001792088	4	Neuromesodermal progenitor	Arg1	N
1.11E-07	0.175886381	0.244	0.127	0.001810753	4	Neuromesodermal progenitor	Fsd1	N
1.15E-07	0.085607903	0.063	0.011	0.00188237	4	Neuromesodermal progenitor	Sost	N
1.20E-07	0.189094715	0.989	0.974	0.001949304	4	Neuromesodermal progenitor	Pfdn1	N
1.27E-07	0.236387399	0.676	0.539	0.002067782	4	Neuromesodermal progenitor	Fxyd6	N
1.34E-07	0.140321358	0.207	0.112	0.002178688	4	Neuromesodermal progenitor	Dclk1	N
1.34E-07	0.070103219	0.066	0.018	0.002187212	4	Neuromesodermal progenitor	Rbfox1	N
1.36E-07	0.112015192	0.13	0.052	0.002217993	4	Neuromesodermal progenitor	Dnase2a	N
1.40E-07	0.133750676	0.202	0.109	0.002277097	4	Neuromesodermal progenitor	Shroom3	N
1.41E-07	0.096310342	1	1	0.002300739	4	Neuromesodermal progenitor	Atp5g2	N
1.47E-07	0.138584003	1	1	0.002402317	4	Neuromesodermal progenitor	Hsp90ab1	N
1.55E-07	0.159832207	0.921	0.879	0.00253165	4	Neuromesodermal progenitor	Pkig	N
1.56E-07	0.169691713	0.365	0.253	0.002536714	4	Neuromesodermal progenitor	Bok	N
1.58E-07	0.133768204	0.16	0.067	0.002573492	4	Neuromesodermal progenitor	Cpne5	N
1.66E-07	0.079471044	1	1	0.002702879	4	Neuromesodermal progenitor	Naca	N
1.66E-07	0.136882136	0.144	0.052	0.002703553	4	Neuromesodermal progenitor	Jade2	N
1.67E-07	0.071301411	0.053	0.005	0.002722423	4	Neuromesodermal progenitor	Gm27032	N
1.81E-07	0.13565008	0.616	0.518	0.002946455	4	Neuromesodermal progenitor	Tmem138	N
1.90E-07	0.260943326	0.198	0.115	0.003100922	4	Neuromesodermal progenitor	Hoxb8	Y
1.93E-07	0.198583612	0.625	0.487	0.003143934	4	Neuromesodermal progenitor	Slc25a13	N
1.95E-07	0.112029537	0.093	0.016	0.003185874	4	Neuromesodermal progenitor	Mgat5b	N
1.96E-07	0.057581753	0.054	0.016	0.003199554	4	Neuromesodermal progenitor	Trp53cor1	N
2.06E-07	0.110877027	0.205	0.123	0.003357461	4	Neuromesodermal progenitor	Timp3	N
2.16E-07	0.168948102	0.496	0.375	0.003514697	4	Neuromesodermal progenitor	Cdc42ep5	N
2.16E-07	0.264301855	0.673	0.531	0.003520175	4	Neuromesodermal progenitor	Cdk2ap2	N
2.20E-07	0.169126409	0.675	0.589	0.003588757	4	Neuromesodermal progenitor	Tdp2	N
2.31E-07	0.107405927	1	1	0.0037718	4	Neuromesodermal progenitor	Eef1a1	N
2.35E-07	0.122732831	0.21	0.119	0.003831321	4	Neuromesodermal progenitor	Pdzd4	N
2.40E-07	0.227926027	0.698	0.567	0.003918177	4	Neuromesodermal progenitor	Gsta4	N
2.48E-07	0.225101195	0.543	0.42	0.004051728	4	Neuromesodermal progenitor	Pphln1	N
2.54E-07	0.079345665	0.078	0.027	0.004148623	4	Neuromesodermal progenitor	Slco5a1	N
2.62E-07	0.103239031	0.087	0.019	0.004274067	4	Neuromesodermal progenitor	Fam131b	N
2.65E-07	0.216820409	0.519	0.383	0.00432071	4	Neuromesodermal progenitor	Mfap2	N
2.79E-07	0.177788603	0.992	0.976	0.004546736	4	Neuromesodermal progenitor	Psmd8	N
2.79E-07	0.084427486	0.084	0.026	0.00454719	4	Neuromesodermal progenitor	Mpzl2	N
2.83E-07	0.157639501	0.998	0.998	0.004608708	4	Neuromesodermal progenitor	Ddx5	N
2.84E-07	0.101692659	0.183	0.078	0.004629405	4	Neuromesodermal progenitor	Cyb561	N
2.92E-07	0.096592675	0.102	0.035	0.004764261	4	Neuromesodermal progenitor	Camkv	N
3.17E-07	0.138109024	0.172	0.077	0.005162	4	Neuromesodermal progenitor	Cacng7	N
3.31E-07	0.19696688	0.383	0.248	0.005396488	4	Neuromesodermal progenitor	Macrod2	N
3.41E-07	0.080221615	0.074	0.016	0.005556657	4	Neuromesodermal progenitor	Sh3gl2	N
3.41E-07	0.079027355	0.057	0.008	0.005564799	4	Neuromesodermal progenitor	Gm17322	N
3.63E-07	0.094773505	0.077	0.016	0.005921805	4	Neuromesodermal progenitor	1700097N02Rik	N
3.68E-07	0.434209376	0.294	0.181	0.006001718	4	Neuromesodermal progenitor	Dqx1	N
3.84E-07	0.101762937	0.994	0.979	0.006254593	4	Neuromesodermal progenitor	Tmsb4x	N
3.92E-07	0.151901754	0.17	0.068	0.006396844	4	Neuromesodermal progenitor	Dusp14	N
3.93E-07	0.107282681	1	1	0.006406746	4	Neuromesodermal progenitor	Ldha	N
4.03E-07	0.055611723	0.046	0.011	0.006572814	4	Neuromesodermal progenitor	Olig1	Y
4.12E-07	0.080539301	0.086	0.032	0.006724055	4	Neuromesodermal progenitor	Rundc3a	N
4.28E-07	0.126796186	0.249	0.159	0.006985395	4	Neuromesodermal progenitor	Ank3	N
4.70E-07	0.186554809	0.655	0.556	0.007658706	4	Neuromesodermal progenitor	Pnp	N
4.71E-07	0.122498682	0.21	0.135	0.007687799	4	Neuromesodermal progenitor	Foxo1	Y
4.87E-07	0.122864	0.991	0.986	0.007937058	4	Neuromesodermal progenitor	Pdia6	N
4.95E-07	0.20507284	0.451	0.328	0.008067401	4	Neuromesodermal progenitor	Egln3	N
4.98E-07	0.080053106	0.101	0.041	0.008115344	4	Neuromesodermal progenitor	Cercam	N
5.03E-07	0.149385458	0.579	0.494	0.00820515	4	Neuromesodermal progenitor	Ublcp1	N
5.24E-07	0.094109293	0.127	0.07	0.008539422	4	Neuromesodermal progenitor	Armcx6	N
5.37E-07	0.173616903	0.262	0.144	0.008760448	4	Neuromesodermal progenitor	Sfrp2	N
5.49E-07	0.090924368	0.055	0.002	0.00895092	4	Neuromesodermal progenitor	Dkk4	N
5.51E-07	0.137740502	0.243	0.147	0.008981284	4	Neuromesodermal progenitor	Thbs3	N
5.83E-07	0.079408938	0.069	0.013	0.009509476	4	Neuromesodermal progenitor	Atp6v1c2	N
5.86E-07	0.195577057	0.931	0.903	0.009549085	4	Neuromesodermal progenitor	Parl	N
6.12E-07	0.163243274	0.979	0.961	0.009980716	4	Neuromesodermal progenitor	Uchl3	N
6.16E-07	0.064947486	0.122	0.059	0.010050929	4	Neuromesodermal progenitor	Dnaaf3	N
6.77E-07	0.17945337	0.658	0.563	0.011035157	4	Neuromesodermal progenitor	Tspo	N
6.86E-07	0.228886833	0.514	0.384	0.01118716	4	Neuromesodermal progenitor	Ccdc28b	N
7.06E-07	0.220763664	0.583	0.434	0.011520027	4	Neuromesodermal progenitor	Hmgn3	N
7.07E-07	0.079632608	0.138	0.083	0.011533144	4	Neuromesodermal progenitor	Notch4	N
7.13E-07	0.203045616	1	0.998	0.011621004	4	Neuromesodermal progenitor	Dek	N
7.27E-07	0.063349203	0.998	0.997	0.01185091	4	Neuromesodermal progenitor	Ndufa7	N
7.35E-07	0.24189053	0.301	0.168	0.011989798	4	Neuromesodermal progenitor	Gadd45a	N
7.48E-07	0.195650552	0.302	0.173	0.012191077	4	Neuromesodermal progenitor	Pald1	N
7.75E-07	0.210021644	0.609	0.469	0.012635127	4	Neuromesodermal progenitor	Ralgps2	N
7.88E-07	0.115857581	0.115	0.033	0.012857507	4	Neuromesodermal progenitor	Bspry	N
8.01E-07	0.221158236	0.944	0.906	0.013057086	4	Neuromesodermal progenitor	Jpt2	N
8.01E-07	0.084917847	0.076	0.02	0.013063296	4	Neuromesodermal progenitor	Gm20052	N
8.37E-07	0.179426902	0.828	0.762	0.013650655	4	Neuromesodermal progenitor	2610001J05Rik	N
8.59E-07	0.176173285	0.346	0.238	0.014012362	4	Neuromesodermal progenitor	Zdhhc2	N
8.71E-07	0.122047073	0.13	0.046	0.014207366	4	Neuromesodermal progenitor	Chmp4c	N
8.81E-07	0.118755783	0.443	0.37	0.014363012	4	Neuromesodermal progenitor	Wasf1	N
9.08E-07	0.08952363	0.126	0.065	0.014806685	4	Neuromesodermal progenitor	Gprc5b	N
9.34E-07	0.038274247	0.038	0.013	0.015235803	4	Neuromesodermal progenitor	Tmem200a	N
9.48E-07	0.105890081	0.204	0.132	0.01546017	4	Neuromesodermal progenitor	Fah	N
9.55E-07	0.090135954	0.1	0.037	0.015581338	4	Neuromesodermal progenitor	Cdh13	N
9.57E-07	0.203219939	0.94	0.906	0.015604006	4	Neuromesodermal progenitor	Klhdc2	N
9.64E-07	0.053063462	1	1	0.015726083	4	Neuromesodermal progenitor	Rps6	N
9.65E-07	0.112150358	0.134	0.062	0.015741302	4	Neuromesodermal progenitor	Igsf9b	N
9.91E-07	0.200062373	0.842	0.758	0.016156715	4	Neuromesodermal progenitor	Znhit1	N
1.01E-06	0.124111864	1	0.997	0.016533942	4	Neuromesodermal progenitor	Psma7	N
1.05E-06	0.103430387	0.11	0.041	0.017041557	4	Neuromesodermal progenitor	Tfap2c	Y
1.06E-06	0.109051032	0.172	0.099	0.017316742	4	Neuromesodermal progenitor	Ccdc92	N
1.08E-06	0.183149657	0.342	0.215	0.017689944	4	Neuromesodermal progenitor	Clip3	N
1.09E-06	0.187433924	0.272	0.152	0.017713726	4	Neuromesodermal progenitor	Rgs12	N
1.11E-06	0.082870018	0.075	0.019	0.018108135	4	Neuromesodermal progenitor	Shc4	N
1.12E-06	0.109743534	0.088	0.026	0.018189194	4	Neuromesodermal progenitor	Hes5	Y
1.16E-06	0.066688644	0.049	0.006	0.018898354	4	Neuromesodermal progenitor	Apod	N
1.17E-06	0.136770824	1	0.997	0.019156569	4	Neuromesodermal progenitor	Tpi1	N
1.18E-06	0.04723188	0.035	0.006	0.019320232	4	Neuromesodermal progenitor	Scn9a	N
1.19E-06	0.037718654	0.029	0.003	0.019344987	4	Neuromesodermal progenitor	Ccdc88b	N
1.19E-06	0.148020274	0.346	0.26	0.01938474	4	Neuromesodermal progenitor	Tmem176a	N
1.19E-06	0.087220565	0.089	0.032	0.019433751	4	Neuromesodermal progenitor	Pik3cd	N
1.33E-06	0.04937806	0.04	0.007	0.0217603	4	Neuromesodermal progenitor	4930426D05Rik	N
1.34E-06	0.038794045	0.059	0.033	0.021889006	4	Neuromesodermal progenitor	Gm17518	N
1.37E-06	0.284362127	0.536	0.375	0.022312941	4	Neuromesodermal progenitor	Appl1	N
1.39E-06	0.036990075	0.059	0.034	0.022699924	4	Neuromesodermal progenitor	Efr3b	N
1.42E-06	0.174816069	0.199	0.083	0.023196427	4	Neuromesodermal progenitor	Mapk12	N
1.42E-06	0.076499984	0.074	0.021	0.023210386	4	Neuromesodermal progenitor	Pou2f2	Y
1.43E-06	0.076692976	0.076	0.025	0.023362426	4	Neuromesodermal progenitor	Adrb1	N
1.44E-06	0.074817444	0.163	0.083	0.023444662	4	Neuromesodermal progenitor	Zcchc18	N
1.46E-06	0.181833884	0.998	0.995	0.023814708	4	Neuromesodermal progenitor	Nasp	N
1.50E-06	0.188105143	0.365	0.243	0.024511709	4	Neuromesodermal progenitor	Tjp2	N
1.52E-06	0.059965765	1	1	0.024790347	4	Neuromesodermal progenitor	Rpl4	N
1.58E-06	0.060887074	0.054	0.013	0.025744598	4	Neuromesodermal progenitor	Adgrb1	N
1.59E-06	0.108829994	0.127	0.054	0.025892594	4	Neuromesodermal progenitor	Camsap3	N
1.60E-06	0.124877413	0.999	0.998	0.026153081	4	Neuromesodermal progenitor	Ppp1cc	N
1.64E-06	0.08798415	0.082	0.02	0.026749142	4	Neuromesodermal progenitor	Gm14964	N
1.81E-06	0.155376418	0.428	0.343	0.029497505	4	Neuromesodermal progenitor	Lamb1	N
1.90E-06	0.124795407	0.935	0.905	0.030934522	4	Neuromesodermal progenitor	Rfc2	N
1.96E-06	0.169623292	0.516	0.42	0.032037111	4	Neuromesodermal progenitor	Bcat2	N
1.98E-06	0.052538851	0.503	0.371	0.032341213	4	Neuromesodermal progenitor	Dll3	N
1.99E-06	0.106801154	1	1	0.032501543	4	Neuromesodermal progenitor	Ranbp1	N
2.00E-06	0.193388937	0.801	0.7	0.032576636	4	Neuromesodermal progenitor	Rad51	N
2.00E-06	0.168680361	0.945	0.915	0.032608703	4	Neuromesodermal progenitor	Hprt	N
2.03E-06	0.181459838	0.275	0.161	0.033093113	4	Neuromesodermal progenitor	Cnksr3	N
2.08E-06	0.132541804	0.277	0.189	0.033965332	4	Neuromesodermal progenitor	Lrp11	N
2.10E-06	0.095604103	0.107	0.042	0.034273342	4	Neuromesodermal progenitor	Mapk13	N
2.11E-06	0.221340254	0.614	0.493	0.034348713	4	Neuromesodermal progenitor	Msantd3	N
2.16E-06	0.173592134	0.355	0.23	0.035143077	4	Neuromesodermal progenitor	Tasp1	N
2.27E-06	0.168787181	0.357	0.254	0.037010794	4	Neuromesodermal progenitor	Scrn2	N
2.31E-06	0.263991278	0.424	0.285	0.037674773	4	Neuromesodermal progenitor	Snhg11	N
2.32E-06	0.098877616	0.102	0.031	0.037756604	4	Neuromesodermal progenitor	Nmnat2	N
2.40E-06	0.158896271	0.196	0.095	0.03916396	4	Neuromesodermal progenitor	Itga6	N
2.44E-06	0.082943136	1	1	0.039807687	4	Neuromesodermal progenitor	Rpl10	N
2.49E-06	0.080205131	0.074	0.02	0.040646978	4	Neuromesodermal progenitor	Lrmp	N
2.50E-06	0.148418519	0.976	0.939	0.040833834	4	Neuromesodermal progenitor	Cited2	N
2.52E-06	0.057040485	1	1	0.041072036	4	Neuromesodermal progenitor	Rpl6	N
2.53E-06	0.102072873	0.104	0.037	0.041296521	4	Neuromesodermal progenitor	C430049E01Rik	N
2.54E-06	0.105567122	0.127	0.057	0.041467091	4	Neuromesodermal progenitor	Cyfip2	N
2.55E-06	0.123539133	0.357	0.265	0.041512312	4	Neuromesodermal progenitor	Cdkn2aip	N
2.61E-06	0.108971081	0.127	0.051	0.042533652	4	Neuromesodermal progenitor	Plcg2	N
2.76E-06	0.106705274	0.094	0.024	0.045009581	4	Neuromesodermal progenitor	Dtx1	N
2.77E-06	0.153406255	0.962	0.936	0.045141054	4	Neuromesodermal progenitor	Glo1	N
2.85E-06	0.13271638	0.992	0.988	0.046395093	4	Neuromesodermal progenitor	Cnpy2	N
2.89E-06	0.226325333	0.618	0.495	0.047204697	4	Neuromesodermal progenitor	Aif1l	N
2.95E-06	0.176184708	0.784	0.7	0.048073098	4	Neuromesodermal progenitor	Fam92a	N
3.11E-06	0.133080767	0.992	0.941	0.050693135	4	Neuromesodermal progenitor	Peg3	Y
3.15E-06	0.161276259	0.587	0.508	0.051359409	4	Neuromesodermal progenitor	Cirbp	N
3.36E-06	0.105796574	0.085	0.023	0.054763446	4	Neuromesodermal progenitor	Fgfbp1	N
3.39E-06	0.189177634	0.579	0.494	0.055218135	4	Neuromesodermal progenitor	Ndufaf6	N
3.44E-06	0.156665479	0.987	0.981	0.056160533	4	Neuromesodermal progenitor	Paics	N
3.46E-06	0.107801995	0.117	0.044	0.056391497	4	Neuromesodermal progenitor	Ttc39b	N
3.49E-06	0.070560513	0.075	0.029	0.056964091	4	Neuromesodermal progenitor	Megf6	N
3.51E-06	0.221938811	0.955	0.921	0.057250264	4	Neuromesodermal progenitor	Fam60a	N
3.76E-06	0.086628569	0.074	0.014	0.061387748	4	Neuromesodermal progenitor	Nfasc	N
3.83E-06	0.168565575	0.493	0.38	0.062530354	4	Neuromesodermal progenitor	Mfge8	N
4.28E-06	0.097217432	0.097	0.034	0.069725457	4	Neuromesodermal progenitor	Aplp1	N
4.30E-06	0.132556619	0.163	0.069	0.070082965	4	Neuromesodermal progenitor	Rab20	N
4.37E-06	0.146259176	0.876	0.829	0.071216945	4	Neuromesodermal progenitor	Mphosph8	N
4.37E-06	0.080218235	0.822	0.803	0.071294269	4	Neuromesodermal progenitor	Bcl7c	N
4.47E-06	0.092957802	0.1	0.037	0.072869201	4	Neuromesodermal progenitor	Plcxd1	N
4.54E-06	0.230453082	0.595	0.442	0.074061108	4	Neuromesodermal progenitor	Ptbp2	N
4.56E-06	0.127937099	0.143	0.051	0.074412907	4	Neuromesodermal progenitor	Kdf1	N
4.62E-06	0.131442898	0.668	0.603	0.075382621	4	Neuromesodermal progenitor	Hint2	N
4.77E-06	0.114135646	0.213	0.133	0.077751282	4	Neuromesodermal progenitor	Pml	N
4.80E-06	0.157013669	0.546	0.448	0.078279654	4	Neuromesodermal progenitor	Pgap2	N
5.14E-06	0.165900346	0.639	0.525	0.083813706	4	Neuromesodermal progenitor	Haus8	N
5.50E-06	0.147084417	0.361	0.26	0.08962868	4	Neuromesodermal progenitor	Ubl3	N
5.51E-06	0.16328318	0.229	0.119	0.089898876	4	Neuromesodermal progenitor	Ptpn6	N
5.56E-06	0.049695296	0.045	0.011	0.090626605	4	Neuromesodermal progenitor	Ifih1	N
5.81E-06	0.171296694	0.688	0.598	0.09477114	4	Neuromesodermal progenitor	Prkra	N
5.83E-06	0.175735901	0.51	0.409	0.095103904	4	Neuromesodermal progenitor	Tes	N
5.86E-06	0.142033697	0.866	0.835	0.095623516	4	Neuromesodermal progenitor	Coq7	N
5.95E-06	0.199070052	0.306	0.18	0.097102924	4	Neuromesodermal progenitor	Ptn	N
6.08E-06	0.186885498	0.876	0.853	0.099113634	4	Neuromesodermal progenitor	Rcc2	N
6.18E-06	0.153108771	0.708	0.599	0.100699047	4	Neuromesodermal progenitor	Got1	N
6.26E-06	0.174814503	0.202	0.084	0.102131969	4	Neuromesodermal progenitor	Plcb4	N
6.28E-06	0.130877928	0.619	0.5	0.102337811	4	Neuromesodermal progenitor	Cadm1	N
6.28E-06	0.135398244	0.183	0.094	0.102465474	4	Neuromesodermal progenitor	Ada	N
6.29E-06	0.059390486	0.068	0.024	0.102618892	4	Neuromesodermal progenitor	Syt17	N
6.30E-06	0.096247768	0.097	0.031	0.102761202	4	Neuromesodermal progenitor	Prss50	N
6.32E-06	0.109717925	0.139	0.063	0.103103659	4	Neuromesodermal progenitor	Cacng8	N
6.37E-06	0.155469656	0.54	0.423	0.103867934	4	Neuromesodermal progenitor	Tmem107	N
6.40E-06	0.09273277	1	1	0.10437328	4	Neuromesodermal progenitor	Rack1	N
6.56E-06	0.103728959	0.596	0.537	0.106949934	4	Neuromesodermal progenitor	Ercc1	N
6.56E-06	0.046001363	1	1	0.106971553	4	Neuromesodermal progenitor	Rpl17	N
6.62E-06	0.137999165	0.233	0.14	0.107944149	4	Neuromesodermal progenitor	Pla2g16	N
6.63E-06	0.224551564	0.749	0.638	0.108174524	4	Neuromesodermal progenitor	Slc38a1	N
6.69E-06	0.041198642	0.032	0.005	0.109053504	4	Neuromesodermal progenitor	Asprv1	N
6.72E-06	0.076748944	0.143	0.088	0.109520982	4	Neuromesodermal progenitor	Galm	N
6.75E-06	0.223702957	0.894	0.852	0.110015491	4	Neuromesodermal progenitor	Cenpf	N
7.27E-06	0.071359617	0.071	0.023	0.118481103	4	Neuromesodermal progenitor	Gca	N
7.46E-06	0.021575649	0.169	0.103	0.121659106	4	Neuromesodermal progenitor	Spa17	N
7.47E-06	0.201451404	0.625	0.495	0.12188473	4	Neuromesodermal progenitor	Nudt14	N
7.54E-06	0.085522228	0.997	0.993	0.122895581	4	Neuromesodermal progenitor	Ndufc2	N
7.54E-06	0.151092956	0.662	0.581	0.123006548	4	Neuromesodermal progenitor	Cenph	N
7.73E-06	0.124557595	0.184	0.095	0.126017457	4	Neuromesodermal progenitor	Wnt3	N
7.73E-06	0.118565951	0.135	0.054	0.126054534	4	Neuromesodermal progenitor	Cbx7	N
7.82E-06	0.080282238	0.095	0.041	0.127513157	4	Neuromesodermal progenitor	Sfn	N
7.92E-06	0.1160239	1	1	0.129099921	4	Neuromesodermal progenitor	Cox7c	N
7.93E-06	0.136179247	0.2	0.109	0.129316602	4	Neuromesodermal progenitor	Nsg1	N
8.26E-06	0.153848116	0.794	0.721	0.134641641	4	Neuromesodermal progenitor	Lamtor4	N
8.34E-06	0.117112467	0.295	0.206	0.136073873	4	Neuromesodermal progenitor	Pcbp3	N
8.64E-06	0.138501635	0.314	0.23	0.140926176	4	Neuromesodermal progenitor	Mpc1	N
8.75E-06	0.233990716	0.51	0.387	0.142668727	4	Neuromesodermal progenitor	Psrc1	N
8.83E-06	0.049720968	0.054	0.02	0.143923229	4	Neuromesodermal progenitor	Spock2	N
9.02E-06	0.102299527	0.987	0.974	0.147150977	4	Neuromesodermal progenitor	Ndufv2	N
9.04E-06	0.22664287	0.537	0.419	0.147422598	4	Neuromesodermal progenitor	Hdgfl3	N
9.10E-06	0.059623716	1	1	0.148468003	4	Neuromesodermal progenitor	Rpl26	N
9.11E-06	0.14840344	0.341	0.25	0.148634541	4	Neuromesodermal progenitor	Ggct	N
9.56E-06	0.151495868	0.993	0.99	0.155849902	4	Neuromesodermal progenitor	Ndufs6	N
9.61E-06	0.138022977	0.206	0.119	0.156632663	4	Neuromesodermal progenitor	Borcs6	N
9.64E-06	0.079747429	0.083	0.027	0.15714721	4	Neuromesodermal progenitor	Dtx3l	N
9.77E-06	0.084676915	1	1	0.159254605	4	Neuromesodermal progenitor	Prdx2	N
1.00E-05	0.099833096	0.387	0.317	0.163270687	4	Neuromesodermal progenitor	Plgrkt	N
1.01E-05	0.04867653	0.033	0.005	0.164323832	4	Neuromesodermal progenitor	Srcin1	N
1.01E-05	0.039499351	0.031	0.005	0.16497985	4	Neuromesodermal progenitor	Sema4f	N
1.02E-05	0.178556977	0.84	0.792	0.167058948	4	Neuromesodermal progenitor	Fam32a	N
1.03E-05	0.117210647	0.126	0.044	0.167383045	4	Neuromesodermal progenitor	Fras1	N
1.05E-05	0.037022696	0.051	0.023	0.171084541	4	Neuromesodermal progenitor	Pianp	N
1.11E-05	0.080319139	0.088	0.033	0.180325044	4	Neuromesodermal progenitor	Cd160	N
1.15E-05	0.033293469	0.029	0.006	0.186792011	4	Neuromesodermal progenitor	Acnat1	N
1.15E-05	0.074245375	0.114	0.059	0.187368121	4	Neuromesodermal progenitor	Selenov	N
1.15E-05	0.119259593	0.134	0.062	0.187505285	4	Neuromesodermal progenitor	Eomes	Y
1.19E-05	0.050240667	0.064	0.032	0.194470737	4	Neuromesodermal progenitor	Ybx2	Y
1.22E-05	0.15812512	0.219	0.112	0.199123669	4	Neuromesodermal progenitor	Arvcf	N
1.23E-05	0.146968952	0.196	0.096	0.200211345	4	Neuromesodermal progenitor	1110019D14Rik	N
1.26E-05	0.04882351	0.053	0.018	0.204877615	4	Neuromesodermal progenitor	Tmem35a	N
1.28E-05	0.076931161	0.065	0.013	0.209317047	4	Neuromesodermal progenitor	Pcsk1	N
1.35E-05	0.113241184	0.263	0.189	0.219719758	4	Neuromesodermal progenitor	Btbd10	N
1.39E-05	0.074240215	0.083	0.033	0.226619184	4	Neuromesodermal progenitor	Ar	Y
1.40E-05	0.078320241	0.079	0.028	0.228687634	4	Neuromesodermal progenitor	Snph	N
1.48E-05	0.131082343	0.523	0.447	0.240971583	4	Neuromesodermal progenitor	Rad1	N
1.48E-05	0.081025952	1	1	0.241665923	4	Neuromesodermal progenitor	Rpl22l1	N
1.48E-05	0.066428405	0.098	0.049	0.242122837	4	Neuromesodermal progenitor	Acacb	N
1.49E-05	0.140402517	0.217	0.124	0.243027614	4	Neuromesodermal progenitor	Src	N
1.51E-05	0.212996226	0.906	0.86	0.246210001	4	Neuromesodermal progenitor	Ndufaf4	N
1.51E-05	0.082279668	0.071	0.016	0.246228387	4	Neuromesodermal progenitor	Wfikkn1	N
1.54E-05	0.084185203	1	1	0.251511837	4	Neuromesodermal progenitor	Eif3f	N
1.56E-05	0.078686621	0.408	0.32	0.254391869	4	Neuromesodermal progenitor	Tctex1d2	N
1.57E-05	0.080168385	0.079	0.026	0.25658143	4	Neuromesodermal progenitor	Prss41	N
1.58E-05	0.099431549	0.616	0.54	0.256940995	4	Neuromesodermal progenitor	Hspb11	N
1.58E-05	0.051782256	0.054	0.018	0.258091374	4	Neuromesodermal progenitor	Fcho1	N
1.59E-05	0.06607386	0.051	0.008	0.258852566	4	Neuromesodermal progenitor	4930461G14Rik	N
1.62E-05	0.142347462	0.342	0.251	0.264205925	4	Neuromesodermal progenitor	Bcam	N
1.64E-05	0.073613308	0.061	0.012	0.267352319	4	Neuromesodermal progenitor	Cxcl14	N
1.64E-05	0.133337087	0.745	0.652	0.267897516	4	Neuromesodermal progenitor	Lrrc42	N
1.65E-05	0.112360628	0.193	0.117	0.268880348	4	Neuromesodermal progenitor	Mfsd13a	N
1.68E-05	0.087466309	0.931	0.899	0.274147504	4	Neuromesodermal progenitor	Znrd1	N
1.69E-05	0.050189223	0.097	0.062	0.275420556	4	Neuromesodermal progenitor	Ptgs1	N
1.69E-05	0.170184301	0.431	0.316	0.275565353	4	Neuromesodermal progenitor	Cklf	N
1.73E-05	0.039867121	0.031	0.003	0.282276983	4	Neuromesodermal progenitor	Rfx4	Y
1.73E-05	0.029192829	0.026	0.006	0.282276983	4	Neuromesodermal progenitor	Dcx	N
1.75E-05	0.193484192	0.544	0.416	0.285757009	4	Neuromesodermal progenitor	Hadhb	N
1.76E-05	0.132345884	0.573	0.468	0.287138668	4	Neuromesodermal progenitor	Nme7	N
1.80E-05	0.094776845	0.2	0.113	0.293718537	4	Neuromesodermal progenitor	Ndrg1	N
1.82E-05	0.068809086	0.054	0.01	0.29629612	4	Neuromesodermal progenitor	Cysltr1	N
1.82E-05	0.107751909	0.147	0.075	0.296657125	4	Neuromesodermal progenitor	Pced1b	N
1.82E-05	0.197162556	0.736	0.661	0.29665968	4	Neuromesodermal progenitor	Hdac3	N
1.83E-05	0.08506741	0.117	0.062	0.298322437	4	Neuromesodermal progenitor	Map7d3	N
1.83E-05	0.036626765	0.044	0.018	0.298424592	4	Neuromesodermal progenitor	Slc45a1	N
1.84E-05	0.057995726	0.054	0.016	0.300564438	4	Neuromesodermal progenitor	Sdcbp2	N
1.85E-05	0.125484844	0.194	0.108	0.301089217	4	Neuromesodermal progenitor	Gpr137b	N
1.85E-05	0.09758959	1	0.998	0.301737001	4	Neuromesodermal progenitor	Lsm4	N
1.90E-05	0.051326158	0.043	0.008	0.310109373	4	Neuromesodermal progenitor	Gprc5a	N
1.91E-05	0.028679518	0.041	0.018	0.311370559	4	Neuromesodermal progenitor	Adamts15	N
1.91E-05	0.138343592	0.777	0.731	0.311444861	4	Neuromesodermal progenitor	Gins4	N
1.96E-05	0.176086308	0.74	0.654	0.319608123	4	Neuromesodermal progenitor	Rbm14	N
2.00E-05	0.189680905	0.423	0.288	0.326676845	4	Neuromesodermal progenitor	Gnpda1	N
2.06E-05	0.082093766	0.093	0.036	0.335669303	4	Neuromesodermal progenitor	Dennd2c	N
2.13E-05	0.172141009	0.38	0.277	0.347007154	4	Neuromesodermal progenitor	Aktip	N
2.17E-05	0.223081293	0.918	0.879	0.353653859	4	Neuromesodermal progenitor	Cenpw	N
2.18E-05	0.197390458	0.409	0.305	0.355523968	4	Neuromesodermal progenitor	Miip	N
2.19E-05	0.152834679	0.267	0.173	0.357677745	4	Neuromesodermal progenitor	Tcp11l1	N
2.20E-05	0.187654008	0.503	0.366	0.359334406	4	Neuromesodermal progenitor	Map1b	N
2.23E-05	0.1455867	0.845	0.79	0.362958397	4	Neuromesodermal progenitor	Psat1	N
2.26E-05	0.033232875	0.028	0.004	0.368923003	4	Neuromesodermal progenitor	Nphs2	N
2.29E-05	0.077288951	0.086	0.033	0.3736672	4	Neuromesodermal progenitor	Tm7sf2	N
2.29E-05	0.154529899	0.481	0.376	0.373871339	4	Neuromesodermal progenitor	Arl6ip5	N
2.32E-05	0.120474707	0.168	0.083	0.37857997	4	Neuromesodermal progenitor	Thy1	N
2.36E-05	0.094943211	0.209	0.148	0.385308536	4	Neuromesodermal progenitor	Tmem143	N
2.37E-05	0.088435162	0.134	0.074	0.386264326	4	Neuromesodermal progenitor	Inpp1	N
2.38E-05	0.060251829	0.066	0.027	0.387663139	4	Neuromesodermal progenitor	Samd10	N
2.40E-05	0.099612224	0.997	0.993	0.390636483	4	Neuromesodermal progenitor	Ndufa12	N
2.42E-05	0.143948289	0.999	0.998	0.394348173	4	Neuromesodermal progenitor	Nudt21	N
2.47E-05	0.082523588	0.142	0.083	0.402394655	4	Neuromesodermal progenitor	Rora	Y
2.49E-05	0.06246233	0.084	0.039	0.405800428	4	Neuromesodermal progenitor	Ptpn3	N
2.57E-05	0.124851279	0.916	0.881	0.419512477	4	Neuromesodermal progenitor	Psenen	N
2.60E-05	0.107224246	0.11	0.035	0.424001645	4	Neuromesodermal progenitor	Jakmip1	N
2.60E-05	0.198885567	0.299	0.223	0.424028783	4	Neuromesodermal progenitor	Amt	N
2.66E-05	0.091425558	0.139	0.078	0.433111295	4	Neuromesodermal progenitor	Fam187b	N
2.66E-05	0.040645189	0.034	0.007	0.433571555	4	Neuromesodermal progenitor	Fgf9	N
2.67E-05	0.152349055	0.402	0.299	0.435250211	4	Neuromesodermal progenitor	Tspan5	N
2.68E-05	0.042965166	0.042	0.013	0.436692634	4	Neuromesodermal progenitor	Frmd5	N
2.73E-05	0.225601389	0.675	0.563	0.445463543	4	Neuromesodermal progenitor	Cxxc5	N
2.76E-05	0.144197421	0.338	0.241	0.450315559	4	Neuromesodermal progenitor	Fam98c	N
2.80E-05	0.128791922	0.238	0.148	0.456234782	4	Neuromesodermal progenitor	Tshz1	Y
2.84E-05	0.041696404	0.04	0.013	0.463137011	4	Neuromesodermal progenitor	Lrrk2	N
2.85E-05	0.048520608	0.085	0.049	0.46428117	4	Neuromesodermal progenitor	Plch1	N
3.08E-05	0.09122485	0.116	0.053	0.50178158	4	Neuromesodermal progenitor	Hexb	N
3.08E-05	0.176431895	0.991	0.982	0.502635802	4	Neuromesodermal progenitor	Mrpl28	N
3.09E-05	0.04884517	0.044	0.01	0.503950857	4	Neuromesodermal progenitor	Ninj2	N
3.11E-05	0.12734883	0.643	0.609	0.507380321	4	Neuromesodermal progenitor	Brcc3	N
3.26E-05	0.101201466	0.194	0.123	0.531696225	4	Neuromesodermal progenitor	Ap1s3	N
3.27E-05	0.077004337	0.119	0.062	0.532670129	4	Neuromesodermal progenitor	Mapk8ip2	N
3.32E-05	0.188134599	0.371	0.248	0.540776532	4	Neuromesodermal progenitor	Kif5c	N
3.35E-05	0.160261221	1	0.996	0.545669816	4	Neuromesodermal progenitor	Pclaf	N
3.46E-05	0.094366852	0.246	0.157	0.564548515	4	Neuromesodermal progenitor	Cmtm8	N
3.51E-05	0.123716169	0.117	0.048	0.571967533	4	Neuromesodermal progenitor	Calb2	N
3.52E-05	0.097943022	0.666	0.595	0.573482061	4	Neuromesodermal progenitor	Arid3b	Y
3.54E-05	0.139052479	0.351	0.279	0.576855659	4	Neuromesodermal progenitor	Acadl	N
3.58E-05	0.200891733	0.456	0.306	0.583840102	4	Neuromesodermal progenitor	Rarg	Y
3.60E-05	0.092883747	0.13	0.068	0.587103635	4	Neuromesodermal progenitor	Sp6	Y
3.83E-05	0.050352134	0.037	0.003	0.623886436	4	Neuromesodermal progenitor	Nfe2l3	Y
3.84E-05	0.170132348	0.322	0.249	0.626608685	4	Neuromesodermal progenitor	Arl4d	N
3.85E-05	0.056968852	0.559	0.472	0.628154078	4	Neuromesodermal progenitor	Ift74	N
3.91E-05	0.224555258	0.495	0.372	0.637940309	4	Neuromesodermal progenitor	1500011B03Rik	N
3.92E-05	0.063435073	0.078	0.035	0.639771963	4	Neuromesodermal progenitor	Vat1l	N
3.94E-05	0.111800353	0.996	0.993	0.642915548	4	Neuromesodermal progenitor	Ddx39b	N
3.96E-05	0.091516911	0.204	0.138	0.645878381	4	Neuromesodermal progenitor	Rtn2	N
3.96E-05	0.101525637	0.808	0.765	0.645983603	4	Neuromesodermal progenitor	Tmed1	N
4.01E-05	0.063388209	0.089	0.047	0.654542158	4	Neuromesodermal progenitor	3222401L13Rik	N
4.11E-05	0.128094095	0.167	0.077	0.670073805	4	Neuromesodermal progenitor	Arhgef5	N
4.13E-05	0.042842392	0.108	0.078	0.673633844	4	Neuromesodermal progenitor	Mtmr10	N
4.14E-05	0.133766524	0.434	0.341	0.675922765	4	Neuromesodermal progenitor	Cotl1	N
4.25E-05	0.046453359	0.048	0.016	0.693086424	4	Neuromesodermal progenitor	Trpm4	N
4.25E-05	0.043056481	0.046	0.015	0.693086424	4	Neuromesodermal progenitor	Cabp7	N
4.25E-05	0.047494989	1	1	0.693221843	4	Neuromesodermal progenitor	Rps9	N
4.26E-05	0.059681179	0.1	0.054	0.694570428	4	Neuromesodermal progenitor	Lhfpl4	N
4.30E-05	0.130043529	0.995	0.992	0.700566342	4	Neuromesodermal progenitor	Arl6ip1	N
4.32E-05	0.062009543	0.153	0.112	0.70405173	4	Neuromesodermal progenitor	Bcr	N
4.32E-05	0.060758781	0.075	0.032	0.704883543	4	Neuromesodermal progenitor	Pde9a	N
4.40E-05	0.111430233	0.151	0.079	0.717269562	4	Neuromesodermal progenitor	Pot1b	N
4.42E-05	0.151809535	0.471	0.395	0.721557703	4	Neuromesodermal progenitor	Chd6	N
4.44E-05	0.133255691	0.691	0.618	0.723813511	4	Neuromesodermal progenitor	Anapc16	N
4.46E-05	0.053724385	0.038	0.002	0.727953617	4	Neuromesodermal progenitor	Avpr1a	N
4.55E-05	0.100386665	0.216	0.138	0.742196738	4	Neuromesodermal progenitor	Smox	N
4.63E-05	0.065092083	0.061	0.015	0.754950567	4	Neuromesodermal progenitor	2410080I02Rik	N
4.66E-05	0.145001511	0.428	0.314	0.760159747	4	Neuromesodermal progenitor	Grrp1	N
4.68E-05	0.118130487	0.769	0.674	0.762994378	4	Neuromesodermal progenitor	Ift27	N
4.68E-05	0.095398604	0.193	0.127	0.763257453	4	Neuromesodermal progenitor	Nav2	N
4.69E-05	0.117066735	0.435	0.371	0.76418001	4	Neuromesodermal progenitor	Eipr1	N
4.82E-05	0.089439222	0.195	0.128	0.786730693	4	Neuromesodermal progenitor	Ttll1	N
4.85E-05	0.08545257	0.104	0.043	0.790411124	4	Neuromesodermal progenitor	Dennd1c	N
4.86E-05	0.180255585	0.997	0.988	0.792681801	4	Neuromesodermal progenitor	Rnf187	N
4.91E-05	0.035386152	0.028	0.003	0.800520502	4	Neuromesodermal progenitor	Wnt7a	N
5.06E-05	0.102890744	0.151	0.078	0.82461849	4	Neuromesodermal progenitor	Gdap1l1	N
5.06E-05	0.050440037	0.041	0.007	0.825362209	4	Neuromesodermal progenitor	Tmem74b	N
5.09E-05	0.021525349	0.035	0.02	0.829818224	4	Neuromesodermal progenitor	Rgl3	N
5.10E-05	0.060623985	0.081	0.032	0.831594053	4	Neuromesodermal progenitor	T2	N
5.23E-05	0.129875017	0.619	0.532	0.852648258	4	Neuromesodermal progenitor	Acot13	N
5.25E-05	0.059042294	0.054	0.015	0.85557203	4	Neuromesodermal progenitor	Dner	N
5.29E-05	0.100124712	0.215	0.144	0.862322675	4	Neuromesodermal progenitor	Stap2	N
5.40E-05	0.114636523	0.219	0.131	0.880396273	4	Neuromesodermal progenitor	Mapk8ip1	N
5.47E-05	0.10688632	0.151	0.083	0.891938648	4	Neuromesodermal progenitor	Tmem82	N
5.47E-05	0.198226617	0.728	0.634	0.892776136	4	Neuromesodermal progenitor	Spop	N
5.60E-05	0.055430382	0.061	0.024	0.912641695	4	Neuromesodermal progenitor	Tmc8	N
5.64E-05	0.178025904	0.847	0.768	0.919825796	4	Neuromesodermal progenitor	Glul	N
5.67E-05	0.115095473	0.219	0.138	0.924764207	4	Neuromesodermal progenitor	Hsd17b11	N
5.77E-05	0.164368764	0.378	0.261	0.941658219	4	Neuromesodermal progenitor	Fam169a	N
5.92E-05	0.067343601	0.144	0.092	0.965695345	4	Neuromesodermal progenitor	AV099323	N
5.97E-05	0.091362884	0.309	0.245	0.973004955	4	Neuromesodermal progenitor	Galt	N
6.02E-05	0.130111677	0.202	0.108	0.981962006	4	Neuromesodermal progenitor	Ggh	N
6.21E-05	0.194397233	0.489	0.369	1	4	Neuromesodermal progenitor	Gpd2	N
6.30E-05	0.195564417	0.411	0.295	1	4	Neuromesodermal progenitor	Nid2	N
6.31E-05	0.102796304	0.149	0.082	1	4	Neuromesodermal progenitor	Apoa2	N
6.37E-05	0.165999966	0.817	0.739	1	4	Neuromesodermal progenitor	Isyna1	N
6.47E-05	0.041665479	0.032	0.006	1	4	Neuromesodermal progenitor	Rmst	N
6.49E-05	0.128421484	0.306	0.204	1	4	Neuromesodermal progenitor	Gna14	N
6.56E-05	0.127581907	0.406	0.314	1	4	Neuromesodermal progenitor	Tex9	N
6.60E-05	0.031624115	0.045	0.021	1	4	Neuromesodermal progenitor	1110020A21Rik	N
6.84E-05	0.17679653	0.396	0.257	1	4	Neuromesodermal progenitor	Rgs10	N
7.07E-05	0.079345526	0.121	0.067	1	4	Neuromesodermal progenitor	Eogt	N
7.09E-05	0.082492652	0.996	0.995	1	4	Neuromesodermal progenitor	Lsm5	N
7.33E-05	0.117487406	0.297	0.214	1	4	Neuromesodermal progenitor	5730559C18Rik	N
7.33E-05	0.057072993	1	1	1	4	Neuromesodermal progenitor	Mif	N
7.38E-05	0.250779561	0.906	0.862	1	4	Neuromesodermal progenitor	Nabp2	N
7.40E-05	0.079210307	0.223	0.17	1	4	Neuromesodermal progenitor	Homez	Y
7.54E-05	0.024500595	0.028	0.011	1	4	Neuromesodermal progenitor	Mcf2	N
7.64E-05	0.064139111	0.084	0.043	1	4	Neuromesodermal progenitor	Trim54	N
7.75E-05	0.030375521	0.045	0.018	1	4	Neuromesodermal progenitor	Tgm3	N
7.76E-05	0.06340417	0.058	0.013	1	4	Neuromesodermal progenitor	Camk2a	N
7.76E-05	0.050202816	0.059	0.022	1	4	Neuromesodermal progenitor	Pnp2	N
7.85E-05	0.033595916	0.046	0.023	1	4	Neuromesodermal progenitor	Grhl2	Y
7.91E-05	0.159701537	0.919	0.88	1	4	Neuromesodermal progenitor	Rnaseh2c	N
8.00E-05	0.082120812	0.16	0.109	1	4	Neuromesodermal progenitor	Syndig1l	N
8.11E-05	0.081023941	0.231	0.173	1	4	Neuromesodermal progenitor	Alx3	Y
8.20E-05	0.059981511	0.629	0.599	1	4	Neuromesodermal progenitor	Rtf2	N
8.27E-05	0.054025619	1	1	1	4	Neuromesodermal progenitor	Rpl8	N
8.35E-05	0.054809454	0.15	0.109	1	4	Neuromesodermal progenitor	5730507C01Rik	Y
8.38E-05	0.155989091	0.954	0.933	1	4	Neuromesodermal progenitor	Dnajc9	N
8.40E-05	0.080487821	1	1	1	4	Neuromesodermal progenitor	Ppia	N
8.48E-05	0.06108977	0.068	0.02	1	4	Neuromesodermal progenitor	Fam131c	N
8.72E-05	0.089063869	0.183	0.12	1	4	Neuromesodermal progenitor	Mb21d2	N
8.84E-05	0.060107916	0.102	0.057	1	4	Neuromesodermal progenitor	Cyp4f15	N
9.03E-05	0.119640795	0.244	0.157	1	4	Neuromesodermal progenitor	Tuba4a	N
9.03E-05	0.125880148	0.47	0.396	1	4	Neuromesodermal progenitor	Tmem120a	N
9.06E-05	0.119708131	0.177	0.091	1	4	Neuromesodermal progenitor	Lama5	N
9.35E-05	0.069445283	0.174	0.126	1	4	Neuromesodermal progenitor	Klc4	N
9.43E-05	0.051792683	0.044	0.01	1	4	Neuromesodermal progenitor	Otop3	N
9.51E-05	0.049703154	0.054	0.019	1	4	Neuromesodermal progenitor	Rhd	N
9.60E-05	0.054552414	0.059	0.02	1	4	Neuromesodermal progenitor	Lypd6b	N
9.78E-05	0.077101111	0.212	0.158	1	4	Neuromesodermal progenitor	Slit3	N
0.00010013	0.185207121	0.397	0.285	1	4	Neuromesodermal progenitor	Sat1	N
0.000100757	0.106415787	0.157	0.087	1	4	Neuromesodermal progenitor	Shroom2	N
0.000101176	0.181817888	0.521	0.41	1	4	Neuromesodermal progenitor	Zc2hc1a	N
0.000101292	0.176854926	0.64	0.543	1	4	Neuromesodermal progenitor	Rif1	N
0.000102907	0.177626927	0.965	0.954	1	4	Neuromesodermal progenitor	Khdrbs1	N
0.000103403	0.145750915	0.471	0.385	1	4	Neuromesodermal progenitor	Bckdha	N
0.000103569	0.127985964	0.8	0.687	1	4	Neuromesodermal progenitor	Scd2	N
0.000103765	0.067312116	0.107	0.06	1	4	Neuromesodermal progenitor	Mapkapk3	N
0.000105421	0.066478892	0.075	0.032	1	4	Neuromesodermal progenitor	Rbfox3	N
0.000105912	0.146461388	0.563	0.45	1	4	Neuromesodermal progenitor	Btg1	N
0.000106281	0.057726481	0.058	0.023	1	4	Neuromesodermal progenitor	Cd83	N
0.000107336	0.168585343	0.558	0.46	1	4	Neuromesodermal progenitor	Soat1	N
0.000108035	0.110920148	0.14	0.064	1	4	Neuromesodermal progenitor	Bdh1	N
0.000110032	0.155029629	0.482	0.376	1	4	Neuromesodermal progenitor	Ccnc	N
0.000110049	0.03660074	0.034	0.008	1	4	Neuromesodermal progenitor	Robo4	N
0.000112402	0.209715905	0.938	0.891	1	4	Neuromesodermal progenitor	Dnajc19	N
0.000113435	0.061066886	0.997	0.992	1	4	Neuromesodermal progenitor	Uqcrq	N
0.000113597	0.094915958	0.116	0.049	1	4	Neuromesodermal progenitor	Phyhipl	N
0.000114713	0.079865937	0.536	0.443	1	4	Neuromesodermal progenitor	Ctxn1	N
0.00011716	0.040550221	0.045	0.017	1	4	Neuromesodermal progenitor	Slc9a9	N
0.000117655	0.10417725	1	0.999	1	4	Neuromesodermal progenitor	Raly	N
0.000117984	0.083604634	0.128	0.07	1	4	Neuromesodermal progenitor	Urah	N
0.000119793	0.109756588	0.986	0.975	1	4	Neuromesodermal progenitor	Ewsr1	N
0.000120006	0.125499696	0.464	0.394	1	4	Neuromesodermal progenitor	Amn1	N
0.000121311	0.146554668	0.878	0.834	1	4	Neuromesodermal progenitor	Tmem126a	N
0.000121508	0.079260414	0.1	0.045	1	4	Neuromesodermal progenitor	Clstn3	N
0.000121936	0.121186086	0.833	0.798	1	4	Neuromesodermal progenitor	Mtf2	N
0.000126269	0.074625683	0.193	0.141	1	4	Neuromesodermal progenitor	Mbd4	Y
0.000127007	0.154200614	0.442	0.337	1	4	Neuromesodermal progenitor	Gmfg	N
0.000127453	0.123181979	0.917	0.876	1	4	Neuromesodermal progenitor	Hax1	N
0.00012806	0.150234717	0.899	0.866	1	4	Neuromesodermal progenitor	Gmps	N
0.000132365	0.122575893	0.592	0.535	1	4	Neuromesodermal progenitor	Ppp1r35	N
0.000134102	0.159428636	0.489	0.407	1	4	Neuromesodermal progenitor	Dap	N
0.000136859	0.040683569	0.044	0.015	1	4	Neuromesodermal progenitor	Lrrc4	N
0.00013742	0.059454757	0.064	0.028	1	4	Neuromesodermal progenitor	Calhm2	N
0.000137796	0.046922335	0.031	0.002	1	4	Neuromesodermal progenitor	Sostdc1	N
0.000137973	0.14417147	0.448	0.361	1	4	Neuromesodermal progenitor	Mgme1	N
0.000139753	0.125117826	0.366	0.292	1	4	Neuromesodermal progenitor	Trim24	N
0.000140043	0.13429537	0.509	0.42	1	4	Neuromesodermal progenitor	Ankrd49	N
0.000142027	0.103693055	0.661	0.588	1	4	Neuromesodermal progenitor	Hacd2	N
0.000143463	0.054254655	0.124	0.086	1	4	Neuromesodermal progenitor	Hook2	N
0.000145408	0.156243011	0.467	0.376	1	4	Neuromesodermal progenitor	Xrcc5	N
0.000146343	0.081578307	0.136	0.079	1	4	Neuromesodermal progenitor	Mxd3	Y
0.000147093	0.125718122	0.586	0.502	1	4	Neuromesodermal progenitor	Mzt2	N
0.000147972	0.100396093	0.345	0.276	1	4	Neuromesodermal progenitor	3110009E18Rik	N
0.000148814	0.059392131	0.212	0.172	1	4	Neuromesodermal progenitor	Slc25a14	N
0.000149142	0.104283847	0.13	0.054	1	4	Neuromesodermal progenitor	Pbx4	Y
0.000152413	0.064278418	0.058	0.015	1	4	Neuromesodermal progenitor	Npas3	Y
0.000154719	0.111432909	0.197	0.119	1	4	Neuromesodermal progenitor	Wdr31	N
0.000156208	0.116155607	0.173	0.104	1	4	Neuromesodermal progenitor	Slc35f2	N
0.000157495	0.057471401	0.998	0.997	1	4	Neuromesodermal progenitor	Atp5l	N
0.000159455	0.154791086	0.512	0.417	1	4	Neuromesodermal progenitor	Spred1	N
0.000162727	0.201027094	0.387	0.268	1	4	Neuromesodermal progenitor	Cisd3	N
0.000163296	0.10907808	1	1	1	4	Neuromesodermal progenitor	Sumo2	N
0.00016565	0.065138174	1	1	1	4	Neuromesodermal progenitor	Rpl23	N
0.000167371	0.089571495	0.926	0.898	1	4	Neuromesodermal progenitor	Asna1	N
0.000169534	0.082161578	0.998	0.994	1	4	Neuromesodermal progenitor	Psmb7	N
0.000170398	0.01266066	0.014	0.005	1	4	Neuromesodermal progenitor	Ebi3	N
0.000171948	0.032454496	0.049	0.025	1	4	Neuromesodermal progenitor	Met	N
0.000174407	0.122996327	0.309	0.229	1	4	Neuromesodermal progenitor	Tmem121	N
0.000178343	0.113773681	0.99	0.984	1	4	Neuromesodermal progenitor	Timm8b	N
0.00018266	0.132287472	0.448	0.354	1	4	Neuromesodermal progenitor	Eme1	N
0.000185778	0.028147474	0.025	0.006	1	4	Neuromesodermal progenitor	BC023719	N
0.000187488	0.053771967	0.052	0.014	1	4	Neuromesodermal progenitor	Myh14	N
0.000191681	0.039491362	0.044	0.016	1	4	Neuromesodermal progenitor	Pls1	N
0.000192519	0.180647325	0.493	0.374	1	4	Neuromesodermal progenitor	Atf7ip	N
0.000192727	0.117298877	0.931	0.909	1	4	Neuromesodermal progenitor	Aamp	N
0.000196748	0.047915019	0.07	0.039	1	4	Neuromesodermal progenitor	Hvcn1	N
0.000199838	0.178473494	0.814	0.761	1	4	Neuromesodermal progenitor	Gtf3a	Y
0.00020445	0.140857089	0.989	0.981	1	4	Neuromesodermal progenitor	Jpt1	N
0.000205526	0.104916297	0.269	0.189	1	4	Neuromesodermal progenitor	Ddr1	N
0.000205557	0.0278874	0.045	0.028	1	4	Neuromesodermal progenitor	Gm3716	N
0.000206079	0.141972115	0.991	0.982	1	4	Neuromesodermal progenitor	Ssbp1	N
0.000214078	0.065460833	0.097	0.056	1	4	Neuromesodermal progenitor	Slc29a4	N
0.000214324	0.060673882	0.094	0.056	1	4	Neuromesodermal progenitor	C430042M11Rik	N
0.000216629	0.110091206	0.319	0.246	1	4	Neuromesodermal progenitor	Shkbp1	N
0.000217244	0.055228529	0.082	0.047	1	4	Neuromesodermal progenitor	Egr1	Y
0.000218807	0.057629536	0.068	0.029	1	4	Neuromesodermal progenitor	Nrxn1	N
0.000219053	0.167630568	0.625	0.55	1	4	Neuromesodermal progenitor	Zfp422	Y
0.000220894	0.104416979	0.777	0.734	1	4	Neuromesodermal progenitor	Chd7	N
0.000221737	0.049359749	0.041	0.006	1	4	Neuromesodermal progenitor	Galnt17	N
0.000221803	0.088046892	0.185	0.127	1	4	Neuromesodermal progenitor	Igsf8	N
0.000222713	0.019899485	0.023	0.01	1	4	Neuromesodermal progenitor	Apobr	N
0.000223628	0.062230252	0.061	0.019	1	4	Neuromesodermal progenitor	Ovol2	Y
0.000223709	0.059755094	0.17	0.128	1	4	Neuromesodermal progenitor	Sh3yl1	N
0.000230089	0.077527179	0.071	0.02	1	4	Neuromesodermal progenitor	Ly6h	N
0.0002369	0.113557674	0.601	0.558	1	4	Neuromesodermal progenitor	Gon7	N
0.000239677	0.126526458	0.382	0.303	1	4	Neuromesodermal progenitor	Rnf113a2	N
0.000239711	0.09951934	0.254	0.185	1	4	Neuromesodermal progenitor	Dtwd2	N
0.000252337	0.061056844	0.076	0.036	1	4	Neuromesodermal progenitor	Hs3st1	N
0.000254605	0.107823923	0.156	0.084	1	4	Neuromesodermal progenitor	Gas2l3	N
0.000254765	0.064109817	0.246	0.167	1	4	Neuromesodermal progenitor	Oscp1	N
0.000256077	0.079052713	1	1	1	4	Neuromesodermal progenitor	Rps20	N
0.000258434	0.144660272	0.377	0.273	1	4	Neuromesodermal progenitor	Hagh	N
0.000263151	0.042836105	0.157	0.102	1	4	Neuromesodermal progenitor	Dnd1	N
0.000263226	0.055735759	0.204	0.168	1	4	Neuromesodermal progenitor	2810429I04Rik	N
0.000263364	0.130196559	0.533	0.453	1	4	Neuromesodermal progenitor	Iqgap1	N
0.000264316	0.061312977	0.07	0.029	1	4	Neuromesodermal progenitor	Phactr1	N
0.000264316	0.055525233	0.062	0.028	1	4	Neuromesodermal progenitor	Hoxc4	Y
0.000269903	0.09529876	0.473	0.406	1	4	Neuromesodermal progenitor	Cep19	N
0.000279309	0.09464752	1	0.997	1	4	Neuromesodermal progenitor	Fkbp3	N
0.000279344	0.064793228	0.132	0.082	1	4	Neuromesodermal progenitor	Socs1	N
0.000282986	0.102689796	1	1	1	4	Neuromesodermal progenitor	Ran	N
0.000283436	0.021596018	0.057	0.043	1	4	Neuromesodermal progenitor	Nr4a2	Y
0.000290653	0.227001694	0.593	0.48	1	4	Neuromesodermal progenitor	Ubr7	N
0.000293291	0.027312519	0.019	0.002	1	4	Neuromesodermal progenitor	Gpr83	N
0.000293528	0.041425224	0.239	0.196	1	4	Neuromesodermal progenitor	Kitl	N
0.000296032	0.092212068	0.408	0.342	1	4	Neuromesodermal progenitor	5730480H06Rik	N
0.000305564	0.108922866	0.738	0.721	1	4	Neuromesodermal progenitor	Rtca	N
0.00030687	0.111796151	0.659	0.608	1	4	Neuromesodermal progenitor	Smarcd1	N
0.000312313	0.111307141	0.289	0.207	1	4	Neuromesodermal progenitor	Pitpnc1	N
0.00031253	0.151876109	0.277	0.158	1	4	Neuromesodermal progenitor	Hoxa2	Y
0.000313874	0.186186912	0.531	0.439	1	4	Neuromesodermal progenitor	Ebp	N
0.000314207	0.045014743	0.034	0.003	1	4	Neuromesodermal progenitor	H2-Q10	N
0.00031628	0.08244563	0.972	0.975	1	4	Neuromesodermal progenitor	Dbi	N
0.000317719	0.058819873	0.068	0.025	1	4	Neuromesodermal progenitor	Tmem53	N
0.000320096	0.053403071	0.055	0.017	1	4	Neuromesodermal progenitor	Mapk4	N
0.000324844	0.10558808	1	1	1	4	Neuromesodermal progenitor	Sumo1	N
0.0003258	0.070385181	0.18	0.129	1	4	Neuromesodermal progenitor	Osbpl2	N
0.000328743	0.162769119	0.757	0.689	1	4	Neuromesodermal progenitor	Rpa1	N
0.000334498	0.049586587	0.058	0.024	1	4	Neuromesodermal progenitor	Gm11772	N
0.000334788	0.194258887	0.398	0.264	1	4	Neuromesodermal progenitor	Swsap1	N
0.000339311	0.106897612	0.909	0.886	1	4	Neuromesodermal progenitor	Pgrmc1	N
0.000343521	0.160271856	0.79	0.723	1	4	Neuromesodermal progenitor	Tia1	N
0.000343708	0.091615943	0.835	0.763	1	4	Neuromesodermal progenitor	Itm2b	N
0.000346438	0.035140839	0.033	0.009	1	4	Neuromesodermal progenitor	Gabra3	N
0.000348659	0.069233226	0.053	0.011	1	4	Neuromesodermal progenitor	Cd200	N
0.000349561	0.146283126	0.333	0.248	1	4	Neuromesodermal progenitor	Pck2	N
0.00035105	0.03072202	0.026	0.006	1	4	Neuromesodermal progenitor	Tnfrsf8	N
0.000351385	0.123852438	0.908	0.881	1	4	Neuromesodermal progenitor	Lsm1	N
0.000357978	0.060787496	0.091	0.051	1	4	Neuromesodermal progenitor	Neil1	N
0.000361604	0.070625413	0.091	0.041	1	4	Neuromesodermal progenitor	Trap1a	N
0.000361718	0.08008536	0.972	0.958	1	4	Neuromesodermal progenitor	Zcrb1	N
0.00036429	0.064563943	1	1	1	4	Neuromesodermal progenitor	Pebp1	N
0.000367021	0.044605064	0.043	0.011	1	4	Neuromesodermal progenitor	Arl5c	N
0.000367173	0.138194247	0.923	0.913	1	4	Neuromesodermal progenitor	Ubald2	N
0.000367261	0.105905116	0.632	0.577	1	4	Neuromesodermal progenitor	Rpp21	N
0.000370594	0.096643678	0.123	0.059	1	4	Neuromesodermal progenitor	Nfib	Y
0.000370786	0.07123588	1	1	1	4	Neuromesodermal progenitor	Ywhae	N
0.000371102	0.118523203	0.474	0.388	1	4	Neuromesodermal progenitor	Tmem237	N
0.000372385	0.035931891	1	1	1	4	Neuromesodermal progenitor	Rpl21	N
0.000373548	0.067462933	0.068	0.025	1	4	Neuromesodermal progenitor	Prr19	N
0.000375207	0.106312895	0.575	0.505	1	4	Neuromesodermal progenitor	Tpgs1	N
0.000376283	0.077827227	1	0.999	1	4	Neuromesodermal progenitor	Nop10	N
0.000394273	0.083687771	0.102	0.069	1	4	Neuromesodermal progenitor	Hoxb9	Y
0.000394347	0.126192922	0.287	0.193	1	4	Neuromesodermal progenitor	Spsb4	N
0.000396883	0.101591686	0.14	0.069	1	4	Neuromesodermal progenitor	Gabrb3	N
0.00039966	0.043218185	1	1	1	4	Neuromesodermal progenitor	Rpl14	N
0.000401719	0.152998772	0.831	0.774	1	4	Neuromesodermal progenitor	Ccne1	N
0.000410896	0.085792948	0.239	0.183	1	4	Neuromesodermal progenitor	Rnaset2b	N
0.000412813	0.074282728	0.987	0.976	1	4	Neuromesodermal progenitor	Lamtor5	N
0.000416688	0.038326893	0.041	0.014	1	4	Neuromesodermal progenitor	B230323A14Rik	N
0.000420212	0.120805298	0.434	0.362	1	4	Neuromesodermal progenitor	Atat1	N
0.000428199	0.076376873	0.32	0.258	1	4	Neuromesodermal progenitor	Msra	N
0.000430732	0.136554521	0.734	0.658	1	4	Neuromesodermal progenitor	Rnf5	N
0.000438258	0.13070125	0.987	0.953	1	4	Neuromesodermal progenitor	Ccnd2	N
0.000439326	0.065268201	0.095	0.052	1	4	Neuromesodermal progenitor	Tspan15	N
0.000448836	0.081481679	0.844	0.803	1	4	Neuromesodermal progenitor	Mrpl24	N
0.00044894	0.037343043	0.332	0.249	1	4	Neuromesodermal progenitor	Dalrd3	N
0.000469735	0.14811161	0.744	0.664	1	4	Neuromesodermal progenitor	4833439L19Rik	N
0.000475264	0.170641734	0.273	0.171	1	4	Neuromesodermal progenitor	Smim3	N
0.000475496	0.109785642	1	1	1	4	Neuromesodermal progenitor	Pabpc1	N
0.000478459	0.056638587	0.047	0.009	1	4	Neuromesodermal progenitor	Abcc12	N
0.000479724	0.119975032	0.686	0.629	1	4	Neuromesodermal progenitor	Maf1	Y
0.000481229	0.109599843	0.145	0.071	1	4	Neuromesodermal progenitor	Bicd1	N
0.000482081	0.099428231	0.155	0.087	1	4	Neuromesodermal progenitor	Fam49a	N
0.000482798	0.055993565	0.059	0.021	1	4	Neuromesodermal progenitor	Nudt18	N
0.000484053	0.030168031	0.071	0.05	1	4	Neuromesodermal progenitor	St6galnac2	N
0.000501987	0.069448767	0.999	0.998	1	4	Neuromesodermal progenitor	Arf1	N
0.000505584	0.021882723	0.017	0.002	1	4	Neuromesodermal progenitor	Vstm5	N
0.000505584	0.011265208	0.012	0.004	1	4	Neuromesodermal progenitor	Scn1a	N
0.000506289	0.043312453	0.038	0.01	1	4	Neuromesodermal progenitor	Runx3	Y
0.000509622	0.027171978	0.04	0.021	1	4	Neuromesodermal progenitor	Acaa1b	N
0.00051299	0.15483503	0.523	0.43	1	4	Neuromesodermal progenitor	Ube2t	N
0.000517841	0.111871804	0.468	0.392	1	4	Neuromesodermal progenitor	Rnf145	N
0.00052053	0.113574486	0.826	0.771	1	4	Neuromesodermal progenitor	Mplkip	N
0.000521008	0.119206502	0.309	0.243	1	4	Neuromesodermal progenitor	Fryl	N
0.00052499	0.085327537	0.995	0.993	1	4	Neuromesodermal progenitor	Bcas2	N
0.000527028	0.110594056	0.978	0.967	1	4	Neuromesodermal progenitor	Cwc15	N
0.000528993	0.051590138	1	1	1	4	Neuromesodermal progenitor	Tpt1	N
0.00052917	0.088324032	0.125	0.066	1	4	Neuromesodermal progenitor	Acp5	N
0.000532375	0.026998144	0.024	0.005	1	4	Neuromesodermal progenitor	Garem2	N
0.000535759	0.024726086	0.049	0.032	1	4	Neuromesodermal progenitor	Mgat4a	N
0.000537894	0.148397138	0.213	0.111	1	4	Neuromesodermal progenitor	Hook1	N
0.000551115	0.051658078	0.056	0.021	1	4	Neuromesodermal progenitor	Pdzd2	N
0.000556725	0.148660632	0.649	0.567	1	4	Neuromesodermal progenitor	Zfp664	Y
0.000556888	0.047443524	1	1	1	4	Neuromesodermal progenitor	Rpl24	N
0.000557234	0.031430509	0.049	0.027	1	4	Neuromesodermal progenitor	Chst11	N
0.000563963	0.12139574	0.14	0.062	1	4	Neuromesodermal progenitor	Slc7a3	N
0.000578471	0.153644193	0.361	0.248	1	4	Neuromesodermal progenitor	Orai1	N
0.000580961	0.036252181	0.028	0.004	1	4	Neuromesodermal progenitor	Zfp36l3	N
0.000583887	0.06067676	0.992	0.978	1	4	Neuromesodermal progenitor	AC160336.1	N
0.000586661	0.14982257	0.447	0.354	1	4	Neuromesodermal progenitor	Ppcs	N
0.000591018	0.026964687	0.032	0.013	1	4	Neuromesodermal progenitor	Tmem215	N
0.000592647	0.025825912	0.06	0.041	1	4	Neuromesodermal progenitor	Myl6b	N
0.000595563	0.039867121	0.028	0.003	1	4	Neuromesodermal progenitor	Qrfpr	N
0.000597569	0.055428353	0.08	0.041	1	4	Neuromesodermal progenitor	Aqp11	N
0.000600189	0.107812219	0.97	0.963	1	4	Neuromesodermal progenitor	Rrm2	N
0.000607244	0.030370508	0.117	0.097	1	4	Neuromesodermal progenitor	Nudt10	N
0.000611648	0.070671644	0.152	0.109	1	4	Neuromesodermal progenitor	Hltf	N
0.000614862	0.061650371	0.128	0.08	1	4	Neuromesodermal progenitor	Katnal2	N
0.000614888	0.086587686	0.155	0.096	1	4	Neuromesodermal progenitor	Rab6b	N
0.000615918	0.143455012	0.533	0.458	1	4	Neuromesodermal progenitor	Pola2	N
0.000617351	0.033384027	0.031	0.008	1	4	Neuromesodermal progenitor	Gad1	N
0.000617654	0.092854176	0.972	0.96	1	4	Neuromesodermal progenitor	Sdhb	N
0.000621063	0.074118137	0.309	0.252	1	4	Neuromesodermal progenitor	Hacd3	N
0.000640349	0.07072637	0.124	0.071	1	4	Neuromesodermal progenitor	Gm17586	N
0.000642067	0.067213787	0.122	0.07	1	4	Neuromesodermal progenitor	Pde4d	N
0.00064349	0.042111568	0.041	0.013	1	4	Neuromesodermal progenitor	Pabpc1l	N
0.00064444	0.134912563	0.774	0.703	1	4	Neuromesodermal progenitor	Sephs2	N
0.000646718	0.071403344	0.148	0.102	1	4	Neuromesodermal progenitor	Zbtb8a	Y
0.000664577	0.135497432	0.81	0.749	1	4	Neuromesodermal progenitor	Cd320	N
0.000666234	0.127530604	0.495	0.417	1	4	Neuromesodermal progenitor	Ndufaf3	N
0.000675052	0.09728661	0.36	0.293	1	4	Neuromesodermal progenitor	Tnfaip8	N
0.000683088	0.225504554	0.631	0.522	1	4	Neuromesodermal progenitor	Eci1	N
0.000695123	0.123400926	0.995	0.992	1	4	Neuromesodermal progenitor	Anp32a	N
0.000699882	0.106598867	0.683	0.632	1	4	Neuromesodermal progenitor	Ctsb	N
0.000705426	0.090321726	0.57	0.519	1	4	Neuromesodermal progenitor	Snap47	N
0.000716174	0.084522061	0.256	0.204	1	4	Neuromesodermal progenitor	Mpv17l2	N
0.000717611	0.042283343	0.382	0.36	1	4	Neuromesodermal progenitor	Anxa5	N
0.000717711	0.037524499	0.04	0.015	1	4	Neuromesodermal progenitor	Syngr3	N
0.000718513	0.113458126	0.373	0.289	1	4	Neuromesodermal progenitor	Slc25a33	N
0.000722273	0.121389711	0.918	0.895	1	4	Neuromesodermal progenitor	Hnrnph3	N
0.00072575	0.0996826	0.314	0.236	1	4	Neuromesodermal progenitor	Ccl27a	N
0.000725845	0.152798601	0.684	0.616	1	4	Neuromesodermal progenitor	Dbn1	N
0.000728004	0.027378835	0.035	0.017	1	4	Neuromesodermal progenitor	Atp10a	N
0.000746716	0.036848664	0.038	0.013	1	4	Neuromesodermal progenitor	Dlx5	Y
0.000765122	0.043327273	0.054	0.024	1	4	Neuromesodermal progenitor	Rap1gap	N
0.0007682	0.062259674	1	0.999	1	4	Neuromesodermal progenitor	Hnrnpc	N
0.000774459	0.061378007	0.075	0.034	1	4	Neuromesodermal progenitor	Creb3l4	Y
0.000778626	0.074260905	0.19	0.14	1	4	Neuromesodermal progenitor	Zfp946	Y
0.000786478	0.087174244	0.528	0.479	1	4	Neuromesodermal progenitor	Ppm1b	N
0.000790216	0.151678723	0.312	0.224	1	4	Neuromesodermal progenitor	Gpc6	N
0.000796126	0.049842391	0.101	0.064	1	4	Neuromesodermal progenitor	2700033N17Rik	N
0.000797555	0.052673924	0.104	0.066	1	4	Neuromesodermal progenitor	Nhlrc3	N
0.000801678	0.035463504	0.035	0.011	1	4	Neuromesodermal progenitor	Platr10	N
0.000803468	0.04348651	0.832	0.75	1	4	Neuromesodermal progenitor	Tagln2	N
0.000812087	0.027172284	0.031	0.013	1	4	Neuromesodermal progenitor	Galnt9	N
0.000819042	0.092892926	0.141	0.081	1	4	Neuromesodermal progenitor	Trps1	Y
0.000823459	0.037703621	0.105	0.081	1	4	Neuromesodermal progenitor	Zfp974	Y
0.000840597	0.139075371	0.972	0.962	1	4	Neuromesodermal progenitor	Akr1b3	N
0.000843447	0.112762462	0.379	0.3	1	4	Neuromesodermal progenitor	Cxadr	N
0.000845768	0.027820228	0.045	0.026	1	4	Neuromesodermal progenitor	Igsf10	N
0.000845768	0.02560426	0.046	0.027	1	4	Neuromesodermal progenitor	Rab27a	N
0.000859671	0.084910397	0.078	0.02	1	4	Neuromesodermal progenitor	Tm4sf5	N
0.00086045	0.021975978	0.073	0.051	1	4	Neuromesodermal progenitor	Atp1a2	N
0.000862036	0.077967988	0.993	0.982	1	4	Neuromesodermal progenitor	Snrpa1	N
0.00086673	0.06174633	0.104	0.058	1	4	Neuromesodermal progenitor	Gdpd1	N
0.000871903	0.078976	0.334	0.286	1	4	Neuromesodermal progenitor	Ttyh3	N
0.000873752	0.137421673	0.305	0.212	1	4	Neuromesodermal progenitor	Pcbd1	N
0.000880117	0.057472754	0.061	0.021	1	4	Neuromesodermal progenitor	Serinc2	N
0.000895388	0.109972802	0.998	0.998	1	4	Neuromesodermal progenitor	Lsm6	N
0.000897611	0.056849338	0.118	0.076	1	4	Neuromesodermal progenitor	Platr27	N
0.000899929	0.096389517	0.173	0.095	1	4	Neuromesodermal progenitor	Cntnap2	N
0.000900323	0.100918182	0.998	0.989	1	4	Neuromesodermal progenitor	Tead2	Y
0.000903777	0.138488526	0.328	0.235	1	4	Neuromesodermal progenitor	Fbxl14	N
0.000910218	0.056290861	0.061	0.023	1	4	Neuromesodermal progenitor	Gm32585	N
0.000916595	0.202318784	0.573	0.46	1	4	Neuromesodermal progenitor	Alkbh7	N
0.000921233	0.108918534	0.801	0.737	1	4	Neuromesodermal progenitor	Acat2	N
0.000939797	0.12033012	1	1	1	4	Neuromesodermal progenitor	Marcksl1	N
0.00094184	0.106460848	0.252	0.185	1	4	Neuromesodermal progenitor	Bahcc1	N
0.000946616	0.029174535	0.034	0.014	1	4	Neuromesodermal progenitor	Sel1l3	N
0.00094852	0.071048376	0.156	0.099	1	4	Neuromesodermal progenitor	Ebf1	Y
0.000955402	0.079667405	0.137	0.081	1	4	Neuromesodermal progenitor	Aldh5a1	N
0.000955942	0.06904341	0.203	0.156	1	4	Neuromesodermal progenitor	Fbxl20	N
0.000957794	0.096082297	0.516	0.457	1	4	Neuromesodermal progenitor	Pank2	N
0.000967739	0.0781569	0.168	0.122	1	4	Neuromesodermal progenitor	Limk1	N
0.000971758	0.025160127	0.046	0.029	1	4	Neuromesodermal progenitor	Zfp459	Y
0.000972888	0.026790422	0.026	0.009	1	4	Neuromesodermal progenitor	Ankrd35	N
0.000974268	0.057521888	0.074	0.036	1	4	Neuromesodermal progenitor	Fgd2	N
0.000974655	0.038315454	0.068	0.042	1	4	Neuromesodermal progenitor	A730063M14Rik	N
0.000976191	0.021566618	0.024	0.008	1	4	Neuromesodermal progenitor	AC154378.1	N
0.000981733	0.04792137	0.047	0.015	1	4	Neuromesodermal progenitor	Parp9	N
0.000996678	0.02081174	0.025	0.01	1	4	Neuromesodermal progenitor	Prr18	N
0.000998294	0.106227107	0.672	0.617	1	4	Neuromesodermal progenitor	Lcmt1	N
0.001001082	0.106668256	0.413	0.339	1	4	Neuromesodermal progenitor	Cyb5r1	N
0.001002644	0.081529251	0.19	0.126	1	4	Neuromesodermal progenitor	Lbh	N
0.001014339	0.034897742	0.037	0.013	1	4	Neuromesodermal progenitor	Pllp	N
0.001021327	0.030598981	0.068	0.05	1	4	Neuromesodermal progenitor	Kantr	N
0.001025322	0.096111315	0.599	0.547	1	4	Neuromesodermal progenitor	Tmem29	N
0.001029424	0.053891738	1	1	1	4	Neuromesodermal progenitor	Eef1g	N
0.001042448	0.065665912	0.097	0.054	1	4	Neuromesodermal progenitor	Samd4	N
0.001042784	0.071481364	0.171	0.118	1	4	Neuromesodermal progenitor	Ripk3	N
0.001062416	0.135925893	0.978	0.964	1	4	Neuromesodermal progenitor	Cdca8	N
0.001071836	0.05695104	0.078	0.039	1	4	Neuromesodermal progenitor	Slitrk5	N
0.001073228	0.105340883	0.955	0.941	1	4	Neuromesodermal progenitor	Csnk2b	N
0.001107108	0.119108048	0.754	0.695	1	4	Neuromesodermal progenitor	Aasdhppt	N
0.001109	0.121831155	0.402	0.326	1	4	Neuromesodermal progenitor	Panx1	N
0.001115092	0.098884716	0.351	0.277	1	4	Neuromesodermal progenitor	Rac3	N
0.00112108	0.044277047	0.043	0.014	1	4	Neuromesodermal progenitor	Celf5	N
0.001130113	0.148804509	0.522	0.438	1	4	Neuromesodermal progenitor	Tmem39b	N
0.001144837	0.040343457	0.045	0.016	1	4	Neuromesodermal progenitor	Prob1	N
0.001149086	0.049882113	0.104	0.073	1	4	Neuromesodermal progenitor	Ypel5	N
0.001149485	0.025728113	0.063	0.044	1	4	Neuromesodermal progenitor	Polm	N
0.001151946	0.038251223	0.044	0.017	1	4	Neuromesodermal progenitor	Rorc	Y
0.001156839	0.044509708	1	1	1	4	Neuromesodermal progenitor	Rpl9	N
0.001157284	0.059725468	0.424	0.393	1	4	Neuromesodermal progenitor	0610009O20Rik	N
0.001173225	0.057113997	0.326	0.28	1	4	Neuromesodermal progenitor	Mul1	N
0.001184621	0.067776786	0.988	0.983	1	4	Neuromesodermal progenitor	Chchd1	N
0.001194173	0.036413916	0.147	0.124	1	4	Neuromesodermal progenitor	Yipf2	N
0.001204824	0.055610238	0.856	0.82	1	4	Neuromesodermal progenitor	Stard3nl	N
0.001207425	0.065305814	0.06	0.016	1	4	Neuromesodermal progenitor	Kif1a	N
0.001218864	0.045637713	1	1	1	4	Neuromesodermal progenitor	Rps3a1	N
0.001220808	0.130975356	0.89	0.853	1	4	Neuromesodermal progenitor	Rpa3	N
0.001223105	0.039374605	0.19	0.163	1	4	Neuromesodermal progenitor	Pank1	N
0.001236415	0.113000362	0.5	0.44	1	4	Neuromesodermal progenitor	Bckdhb	N
0.00124202	0.14363684	0.87	0.84	1	4	Neuromesodermal progenitor	Mcm2	N
0.001268737	0.01551484	0.015	0.005	1	4	Neuromesodermal progenitor	Slc5a10	N
0.001272146	0.030029659	0.026	0.005	1	4	Neuromesodermal progenitor	D7Ertd443e	N
0.001292278	0.056079961	0.108	0.066	1	4	Neuromesodermal progenitor	Fam171b	N
0.001301394	0.031009578	0.031	0.012	1	4	Neuromesodermal progenitor	Rec8	N
0.001301846	0.098781848	0.481	0.409	1	4	Neuromesodermal progenitor	Zfp512	Y
0.001302101	0.048114614	0.065	0.031	1	4	Neuromesodermal progenitor	Celsr2	N
0.001303031	0.070280817	0.2	0.143	1	4	Neuromesodermal progenitor	Dedd2	N
0.001303847	0.086981176	0.98	0.968	1	4	Neuromesodermal progenitor	Ccdc34	N
0.001311503	0.165713754	0.602	0.504	1	4	Neuromesodermal progenitor	Fam173a	N
0.001325191	0.129379073	0.546	0.466	1	4	Neuromesodermal progenitor	Eif2d	N
0.001328577	0.051518407	0.06	0.025	1	4	Neuromesodermal progenitor	H2-DMa	N
0.001340396	0.106936095	0.922	0.914	1	4	Neuromesodermal progenitor	Ccnb1	N
0.001341394	0.069490893	0.309	0.271	1	4	Neuromesodermal progenitor	Lancl2	N
0.001359828	0.061351341	0.102	0.062	1	4	Neuromesodermal progenitor	Asphd2	N
0.001375576	0.059609387	0.094	0.052	1	4	Neuromesodermal progenitor	Shd	N
0.001426097	0.136187861	0.689	0.629	1	4	Neuromesodermal progenitor	Oser1	N
0.001430911	0.059093285	0.087	0.045	1	4	Neuromesodermal progenitor	Arnt2	Y
0.001450749	0.045172204	1	1	1	4	Neuromesodermal progenitor	Rpl39	N
0.001469716	0.05228114	0.098	0.067	1	4	Neuromesodermal progenitor	Bmp2k	N
0.00147268	0.065043397	0.094	0.052	1	4	Neuromesodermal progenitor	Cyyr1	N
0.001481202	0.087748261	0.62	0.573	1	4	Neuromesodermal progenitor	Midn	N
0.001484038	0.047128558	0.104	0.069	1	4	Neuromesodermal progenitor	Per1	N
0.001491179	0.135460934	0.451	0.366	1	4	Neuromesodermal progenitor	Pigs	N
0.001498752	0.066273806	0.519	0.465	1	4	Neuromesodermal progenitor	Wbp2	N
0.001512187	0.014876098	0.012	0.002	1	4	Neuromesodermal progenitor	Ffar4	N
0.001512187	0.014156981	0.011	0.001	1	4	Neuromesodermal progenitor	9430041J12Rik	N
0.001512187	0.012824279	0.013	0.004	1	4	Neuromesodermal progenitor	Zfp97	Y
0.001512187	0.010427285	0.012	0.004	1	4	Neuromesodermal progenitor	Gsap	N
0.001517425	0.021149654	0.023	0.009	1	4	Neuromesodermal progenitor	Trim67	N
0.001517425	0.01551484	0.016	0.005	1	4	Neuromesodermal progenitor	Gdpd2	N
0.001517425	0.011290075	0.015	0.007	1	4	Neuromesodermal progenitor	Pla2g10	N
0.001528841	0.086890561	0.513	0.446	1	4	Neuromesodermal progenitor	2700097O09Rik	N
0.001530562	0.04166889	0.113	0.087	1	4	Neuromesodermal progenitor	Amn	N
0.001531162	0.02672771	0.045	0.025	1	4	Neuromesodermal progenitor	D430019H16Rik	N
0.001535363	0.024462419	0.054	0.035	1	4	Neuromesodermal progenitor	Map2	N
0.001541086	0.035377918	0.034	0.009	1	4	Neuromesodermal progenitor	Kcnip2	N
0.001550249	0.051185286	0.574	0.551	1	4	Neuromesodermal progenitor	Gng2	N
0.001573451	0.142133635	0.328	0.237	1	4	Neuromesodermal progenitor	Sec22a	N
0.001573664	0.103309066	0.324	0.276	1	4	Neuromesodermal progenitor	Glrx	N
0.001586519	0.072526195	0.143	0.088	1	4	Neuromesodermal progenitor	Dpysl3	N
0.001601514	0.032945241	0.038	0.015	1	4	Neuromesodermal progenitor	Krt7	N
0.001602252	0.072138348	0.203	0.162	1	4	Neuromesodermal progenitor	Stbd1	N
0.001612781	0.152784181	0.683	0.608	1	4	Neuromesodermal progenitor	Atg101	N
0.001614597	0.02595203	0.023	0.006	1	4	Neuromesodermal progenitor	Gm2990	N
0.001615825	0.02459892	0.026	0.009	1	4	Neuromesodermal progenitor	Car5b	N
0.001615825	0.01936146	0.021	0.008	1	4	Neuromesodermal progenitor	4930438A08Rik	N
0.00162001	0.024266926	0.019	0.002	1	4	Neuromesodermal progenitor	Lgr6	N
0.001620958	0.142254435	0.943	0.92	1	4	Neuromesodermal progenitor	Srpk1	N
0.001649463	0.153474451	0.706	0.628	1	4	Neuromesodermal progenitor	Eri3	N
0.001672266	0.102581702	0.929	0.903	1	4	Neuromesodermal progenitor	5-Mar	N
0.001677716	0.126572013	0.218	0.135	1	4	Neuromesodermal progenitor	Gatsl3	N
0.001698332	0.031287956	0.049	0.029	1	4	Neuromesodermal progenitor	Wnt2b	N
0.001698332	0.014791827	0.038	0.029	1	4	Neuromesodermal progenitor	Platr22	N
0.001763481	0.105067791	0.272	0.189	1	4	Neuromesodermal progenitor	Chd3	N
0.001771247	0.031920511	0.061	0.038	1	4	Neuromesodermal progenitor	Zfp963	Y
0.00177792	0.070001848	0.088	0.042	1	4	Neuromesodermal progenitor	H2-Q7	N
0.00180701	0.029371888	0.038	0.019	1	4	Neuromesodermal progenitor	Astn1	N
0.001808577	0.023452113	0.044	0.024	1	4	Neuromesodermal progenitor	Map7	N
0.001816298	0.101643481	0.971	0.969	1	4	Neuromesodermal progenitor	Zfp207	Y
0.001817532	0.02307375	0.085	0.064	1	4	Neuromesodermal progenitor	Sema5b	N
0.001819281	0.054151994	0.083	0.042	1	4	Neuromesodermal progenitor	Kcnc3	N
0.001833162	0.092052975	0.675	0.626	1	4	Neuromesodermal progenitor	Tsta3	N
0.001839241	0.094287264	0.787	0.72	1	4	Neuromesodermal progenitor	Hsd17b12	N
0.001854379	0.063409208	1	1	1	4	Neuromesodermal progenitor	Snrpf	N
0.001857173	0.159387357	0.558	0.447	1	4	Neuromesodermal progenitor	Mgea5	N
0.00186782	0.054659187	0.077	0.037	1	4	Neuromesodermal progenitor	9-Mar	N
0.001872068	0.104366678	0.566	0.492	1	4	Neuromesodermal progenitor	Pex2	N
0.001881968	0.116739996	0.771	0.724	1	4	Neuromesodermal progenitor	Snapc5	N
0.001900515	0.074066272	0.157	0.107	1	4	Neuromesodermal progenitor	Zfp612	Y
0.001921285	0.132755472	0.718	0.643	1	4	Neuromesodermal progenitor	Bak1	N
0.001922233	0.084806567	0.383	0.332	1	4	Neuromesodermal progenitor	Vangl2	N
0.001961008	0.073779479	0.272	0.231	1	4	Neuromesodermal progenitor	Zfp945	Y
0.00198241	0.158284525	0.829	0.774	1	4	Neuromesodermal progenitor	Mad2l1	N
0.00199529	0.03249142	0.053	0.031	1	4	Neuromesodermal progenitor	Lurap1	N
0.00199915	0.027310186	0.032	0.015	1	4	Neuromesodermal progenitor	Gpr50	N
0.002003047	0.040700304	0.967	0.953	1	4	Neuromesodermal progenitor	Atox1	N
0.002014846	0.097642426	0.688	0.619	1	4	Neuromesodermal progenitor	Itm2c	N
0.00201584	0.06644773	0.644	0.601	1	4	Neuromesodermal progenitor	Chchd6	N
0.002024071	0.153610322	0.847	0.8	1	4	Neuromesodermal progenitor	Tmem147	N
0.002033768	0.088615303	0.999	1	1	4	Neuromesodermal progenitor	Hnrnpf	N
0.00209818	0.041815097	0.044	0.015	1	4	Neuromesodermal progenitor	Col16a1	N
0.002106653	0.192482214	0.6	0.507	1	4	Neuromesodermal progenitor	Apool	N
0.002109376	0.098148779	0.388	0.316	1	4	Neuromesodermal progenitor	Mmachc	N
0.002119905	0.113466721	0.959	0.945	1	4	Neuromesodermal progenitor	Polr2h	N
0.002180933	0.014121766	0.1	0.086	1	4	Neuromesodermal progenitor	Gm21814	N
0.002185805	0.031983641	0.048	0.025	1	4	Neuromesodermal progenitor	Zfp607b	Y
0.002186626	0.040854893	0.06	0.032	1	4	Neuromesodermal progenitor	Crybg2	N
0.002194274	0.140273535	0.925	0.888	1	4	Neuromesodermal progenitor	Lin28a	Y
0.002194791	0.04771856	0.078	0.046	1	4	Neuromesodermal progenitor	Spire2	N
0.00219916	0.123030813	0.781	0.729	1	4	Neuromesodermal progenitor	Osgep	N
0.00221187	0.044139194	0.059	0.03	1	4	Neuromesodermal progenitor	Car11	N
0.002212478	0.042139017	0.049	0.02	1	4	Neuromesodermal progenitor	H2-Q4	N
0.002233765	0.041488866	0.038	0.013	1	4	Neuromesodermal progenitor	Vstm2l	N
0.002244913	0.099007369	0.207	0.142	1	4	Neuromesodermal progenitor	Ccdc28a	N
0.002255155	0.057005705	0.069	0.03	1	4	Neuromesodermal progenitor	Gm15417	N
0.00225867	0.025224502	0.026	0.008	1	4	Neuromesodermal progenitor	Ttc9b	N
0.002275433	0.053345238	0.212	0.167	1	4	Neuromesodermal progenitor	Rnaset2a	N
0.002276142	0.137591797	0.672	0.6	1	4	Neuromesodermal progenitor	Ahsa2	N
0.002289928	0.038995563	0.071	0.043	1	4	Neuromesodermal progenitor	Arntl	Y
0.00231806	0.088765503	0.124	0.063	1	4	Neuromesodermal progenitor	Platr3	N
0.00233567	0.105911424	0.889	0.854	1	4	Neuromesodermal progenitor	Echs1	N
0.002340211	0.077529766	0.193	0.145	1	4	Neuromesodermal progenitor	Lpar2	N
0.002343672	0.041872812	0.081	0.055	1	4	Neuromesodermal progenitor	Cfap43	N
0.002347698	0.076335457	0.141	0.097	1	4	Neuromesodermal progenitor	Inpp4a	N
0.002354866	0.144430917	0.467	0.385	1	4	Neuromesodermal progenitor	Atpaf1	N
0.002355385	0.026456187	0.137	0.12	1	4	Neuromesodermal progenitor	C330018D20Rik	N
0.002365819	0.084797923	0.232	0.171	1	4	Neuromesodermal progenitor	B230217C12Rik	N
0.002370341	0.097546382	0.922	0.909	1	4	Neuromesodermal progenitor	Psmd14	N
0.00237865	0.135146022	0.985	0.971	1	4	Neuromesodermal progenitor	Magoh	N
0.002384633	0.034554461	0.061	0.036	1	4	Neuromesodermal progenitor	Gm11110	N
0.002385972	0.018295603	0.073	0.059	1	4	Neuromesodermal progenitor	Raver2	N
0.002394029	0.092357949	0.379	0.316	1	4	Neuromesodermal progenitor	Paip2b	N
0.002397556	0.070467203	0.35	0.316	1	4	Neuromesodermal progenitor	Efna1	N
0.002430897	0.030284238	0.046	0.016	1	4	Neuromesodermal progenitor	Nodal	N
0.002452685	0.139300107	0.554	0.463	1	4	Neuromesodermal progenitor	Bpgm	N
0.002454282	0.162237987	0.493	0.402	1	4	Neuromesodermal progenitor	Bag4	N
0.002462896	0.047769016	0.113	0.078	1	4	Neuromesodermal progenitor	Fos	Y
0.002477484	0.080709751	0.5	0.434	1	4	Neuromesodermal progenitor	Dtnbp1	N
0.002485857	0.184318341	0.815	0.754	1	4	Neuromesodermal progenitor	Rrp1b	N
0.002486243	0.059445841	0.144	0.107	1	4	Neuromesodermal progenitor	3110001I22Rik	N
0.002487805	0.07371997	0.206	0.149	1	4	Neuromesodermal progenitor	Cep70	N
0.002505003	0.028406867	0.068	0.045	1	4	Neuromesodermal progenitor	Dbndd1	N
0.002531584	0.118412491	0.985	0.975	1	4	Neuromesodermal progenitor	Ddx39	N
0.002537518	0.20370723	0.434	0.324	1	4	Neuromesodermal progenitor	Pdgfa	N
0.002537595	0.061220266	0.348	0.311	1	4	Neuromesodermal progenitor	Lin37	N
0.002551049	0.158410269	0.653	0.583	1	4	Neuromesodermal progenitor	Akr7a5	N
0.002587319	0.062691812	0.331	0.29	1	4	Neuromesodermal progenitor	Ints9	N
0.00259763	0.082844751	0.168	0.111	1	4	Neuromesodermal progenitor	Hsd17b7	N
0.002620463	0.026582106	0.028	0.009	1	4	Neuromesodermal progenitor	Acsbg1	N
0.002626466	0.014831823	0.01	0.001	1	4	Neuromesodermal progenitor	Tbx21	Y
0.002626466	0.013526754	0.011	0.001	1	4	Neuromesodermal progenitor	Dcc	N
0.002626466	0.008543734	0.012	0.006	1	4	Neuromesodermal progenitor	Hcn2	N
0.002626523	0.012988165	0.012	0.003	1	4	Neuromesodermal progenitor	Nr0b1	Y
0.002665313	0.071578775	0.206	0.159	1	4	Neuromesodermal progenitor	Wasf3	N
0.002666669	0.040505805	0.058	0.028	1	4	Neuromesodermal progenitor	Fbxo2	N
0.00268014	0.043398578	0.049	0.02	1	4	Neuromesodermal progenitor	BC067074	N
0.002681996	0.020703938	0.018	0.005	1	4	Neuromesodermal progenitor	A730017C20Rik	N
0.002681996	0.018403155	0.019	0.006	1	4	Neuromesodermal progenitor	Slc16a11	N
0.002681996	0.016523422	0.019	0.007	1	4	Neuromesodermal progenitor	AL589670.1	N
0.002700289	0.049412235	0.14	0.103	1	4	Neuromesodermal progenitor	Vps13a	N
0.002712422	0.019610561	0.019	0.007	1	4	Neuromesodermal progenitor	Rnase1	N
0.002717689	0.136670037	0.351	0.237	1	4	Neuromesodermal progenitor	Smim10l2a	N
0.002723182	0.063909235	0.139	0.086	1	4	Neuromesodermal progenitor	Smim22	N
0.002789095	0.020851117	0.025	0.011	1	4	Neuromesodermal progenitor	Slc2a4	N
0.002795866	0.164654834	0.418	0.321	1	4	Neuromesodermal progenitor	Bcl9	N
0.002833532	0.091608952	0.936	0.92	1	4	Neuromesodermal progenitor	2410015M20Rik	N
0.002834789	0.038431726	0.042	0.015	1	4	Neuromesodermal progenitor	Pla2g7	N
0.002840032	0.072083234	0.181	0.121	1	4	Neuromesodermal progenitor	Slit2	N
0.002841371	0.084099661	0.183	0.129	1	4	Neuromesodermal progenitor	Gm42047	N
0.002869524	0.070889751	0.26	0.213	1	4	Neuromesodermal progenitor	Arf2	N
0.002871544	0.091003785	0.915	0.888	1	4	Neuromesodermal progenitor	Sra1	N
0.002873335	0.084517327	0.631	0.555	1	4	Neuromesodermal progenitor	1110004E09Rik	N
0.002905339	0.080027376	0.781	0.746	1	4	Neuromesodermal progenitor	Pithd1	N
0.002912429	0.126496107	0.919	0.897	1	4	Neuromesodermal progenitor	Mcm7	N
0.002928665	0.084875598	0.206	0.147	1	4	Neuromesodermal progenitor	Gpr19	N
0.002933966	0.103803629	0.439	0.375	1	4	Neuromesodermal progenitor	Chka	N
0.002944626	0.117999764	0.354	0.277	1	4	Neuromesodermal progenitor	Mif4gd	N
0.00296643	0.066307183	0.173	0.129	1	4	Neuromesodermal progenitor	Fbxo25	N
0.002967592	0.070566225	0.344	0.294	1	4	Neuromesodermal progenitor	Tmem98	N
0.002968604	0.114284915	0.329	0.254	1	4	Neuromesodermal progenitor	Ephb4	N
0.002976224	0.103666419	0.695	0.652	1	4	Neuromesodermal progenitor	Gsr	N
0.002979434	0.112719677	0.282	0.202	1	4	Neuromesodermal progenitor	Msrb2	N
0.003014608	0.156781673	0.585	0.492	1	4	Neuromesodermal progenitor	Nudt1	N
0.00302772	0.112956305	0.42	0.341	1	4	Neuromesodermal progenitor	Plscr1	Y
0.003039432	0.051598179	0.098	0.064	1	4	Neuromesodermal progenitor	Cpt1c	N
0.003060723	0.06491636	0.299	0.244	1	4	Neuromesodermal progenitor	Dpysl5	N
0.003067999	0.099780331	0.395	0.335	1	4	Neuromesodermal progenitor	Mboat2	N
0.003078715	0.065069128	0.163	0.114	1	4	Neuromesodermal progenitor	Akap17b	N
0.003086735	0.189589586	0.558	0.466	1	4	Neuromesodermal progenitor	Chaf1b	N
0.003113084	0.04120883	0.038	0.011	1	4	Neuromesodermal progenitor	Vwa2	N
0.003117471	0.042665153	0.04	0.01	1	4	Neuromesodermal progenitor	Arhgef19	N
0.003132091	0.026514533	0.031	0.012	1	4	Neuromesodermal progenitor	Mpzl3	N
0.003135583	0.058195039	0.057	0.027	1	4	Neuromesodermal progenitor	Epha5	N
0.003149295	0.157620558	0.417	0.324	1	4	Neuromesodermal progenitor	Acsl3	N
0.003158045	0.054980744	0.137	0.101	1	4	Neuromesodermal progenitor	Per3	N
0.003158671	0.042390875	0.112	0.084	1	4	Neuromesodermal progenitor	Slc35g1	N
0.003167156	0.114305299	0.481	0.407	1	4	Neuromesodermal progenitor	Usp3	N
0.00317021	0.128421871	0.707	0.642	1	4	Neuromesodermal progenitor	Gtf2h3	N
0.003180426	0.042574298	0.046	0.02	1	4	Neuromesodermal progenitor	Fxyd7	N
0.003182162	0.132899879	0.542	0.461	1	4	Neuromesodermal progenitor	1190007I07Rik	N
0.003198118	0.070609186	0.387	0.334	1	4	Neuromesodermal progenitor	Pde7a	N
0.00320935	0.114838906	0.625	0.574	1	4	Neuromesodermal progenitor	Cenpk	N
0.003226429	0.096356837	0.951	0.925	1	4	Neuromesodermal progenitor	Ndufb3	N
0.003227247	0.057356251	0.131	0.094	1	4	Neuromesodermal progenitor	Rnf122	N
0.003241749	0.072367826	0.237	0.187	1	4	Neuromesodermal progenitor	Gtpbp2	N
0.003253208	0.066803481	1	1	1	4	Neuromesodermal progenitor	mt-Nd4	N
0.003254906	0.03607	0.094	0.068	1	4	Neuromesodermal progenitor	Prss8	N
0.003257934	0.102534275	0.257	0.192	1	4	Neuromesodermal progenitor	Ptpn14	N
0.003277255	0.06612889	0.482	0.427	1	4	Neuromesodermal progenitor	Samhd1	N
0.003277345	0.139926047	0.866	0.823	1	4	Neuromesodermal progenitor	Hells	N
0.003288803	0.043371952	0.055	0.024	1	4	Neuromesodermal progenitor	Nkx6-1	Y
0.003290227	0.148630555	0.58	0.481	1	4	Neuromesodermal progenitor	Zbtb8os	N
0.003301509	0.061876896	0.234	0.191	1	4	Neuromesodermal progenitor	Wrap73	N
0.003327603	0.03556858	0.33	0.301	1	4	Neuromesodermal progenitor	Capn10	N
0.003328657	0.044730092	0.059	0.028	1	4	Neuromesodermal progenitor	Gabra4	N
0.003330826	0.046536662	0.137	0.103	1	4	Neuromesodermal progenitor	Hdac8	N
0.003334278	0.11942478	0.363	0.301	1	4	Neuromesodermal progenitor	Cpt2	N
0.003350012	0.1028385	0.904	0.876	1	4	Neuromesodermal progenitor	Utp3	N
0.003367895	0.060940391	0.087	0.047	1	4	Neuromesodermal progenitor	Scamp5	N
0.003430822	0.061952453	0.068	0.03	1	4	Neuromesodermal progenitor	Enpp2	N
0.003459498	0.076661533	0.09	0.04	1	4	Neuromesodermal progenitor	Chn2	N
0.003488918	0.117710852	0.138	0.056	1	4	Neuromesodermal progenitor	Pkia	N
0.003505417	0.146084804	0.899	0.872	1	4	Neuromesodermal progenitor	Ola1	N
0.003523372	0.051644938	0.306	0.26	1	4	Neuromesodermal progenitor	Abtb1	N
0.003537248	0.150210905	0.708	0.633	1	4	Neuromesodermal progenitor	Nelfcd	N
0.003548621	0.072359832	0.993	0.989	1	4	Neuromesodermal progenitor	Sfr1	N
0.003552418	0.028904255	1	1	1	4	Neuromesodermal progenitor	Rpl18a	N
0.003562788	0.021760505	0.028	0.012	1	4	Neuromesodermal progenitor	Prss16	N
0.003562788	0.014909614	0.023	0.012	1	4	Neuromesodermal progenitor	Arhgef28	N
0.0035639	0.048937909	0.047	0.015	1	4	Neuromesodermal progenitor	Marveld2	N
0.003588439	0.130210858	0.427	0.342	1	4	Neuromesodermal progenitor	Ivd	N
0.003589556	0.050111238	0.045	0.011	1	4	Neuromesodermal progenitor	Caln1	N
0.003612184	0.098592745	0.494	0.44	1	4	Neuromesodermal progenitor	Gabpb1	Y
0.003672501	0.060940391	0.089	0.045	1	4	Neuromesodermal progenitor	Zfp607a	Y
0.003712647	0.15183343	0.342	0.271	1	4	Neuromesodermal progenitor	Gm13075	N
0.003716586	0.142296547	0.937	0.906	1	4	Neuromesodermal progenitor	Emc10	N
0.003726441	0.062561148	0.104	0.062	1	4	Neuromesodermal progenitor	Dyrk1b	N
0.003738361	0.064111261	0.967	0.956	1	4	Neuromesodermal progenitor	Mrpl21	N
0.003739213	0.048061252	0.07	0.036	1	4	Neuromesodermal progenitor	Pgr	Y
0.003743088	0.043927452	0.066	0.037	1	4	Neuromesodermal progenitor	Ggnbp1	N
0.003747723	0.022684618	0.084	0.057	1	4	Neuromesodermal progenitor	Ccdc114	N
0.003749559	0.012988165	0.012	0.003	1	4	Neuromesodermal progenitor	2600006K01Rik	N
0.003754555	0.021384575	0.016	0.001	1	4	Neuromesodermal progenitor	Cntnap5a	N
0.003754555	0.017234197	0.021	0.008	1	4	Neuromesodermal progenitor	Crybb3	N
0.003754555	0.010151625	0.014	0.007	1	4	Neuromesodermal progenitor	H2-DMb1	N
0.003754868	0.049200445	0.121	0.086	1	4	Neuromesodermal progenitor	A030001D20Rik	N
0.003757703	0.017697394	0.044	0.034	1	4	Neuromesodermal progenitor	Aph1c	N
0.003848636	0.142707381	0.985	0.983	1	4	Neuromesodermal progenitor	Psma1	N
0.003851001	0.034214615	0.04	0.017	1	4	Neuromesodermal progenitor	Abat	N
0.003853614	0.085549053	0.503	0.442	1	4	Neuromesodermal progenitor	Helz	N
0.003889162	0.101814524	0.349	0.279	1	4	Neuromesodermal progenitor	Hip1	N
0.003906845	0.054007995	0.079	0.043	1	4	Neuromesodermal progenitor	Gm26829	N
0.003915265	0.045704357	0.401	0.363	1	4	Neuromesodermal progenitor	Speg	N
0.003924507	0.030596653	0.052	0.028	1	4	Neuromesodermal progenitor	Cd109	N
0.003929513	0.04264317	0.051	0.022	1	4	Neuromesodermal progenitor	Ifi27l2a	N
0.003939443	0.064293154	0.117	0.078	1	4	Neuromesodermal progenitor	Zfp119a	Y
0.003952487	0.032610972	0.032	0.01	1	4	Neuromesodermal progenitor	Fam46b	N
0.003952487	0.009699619	0.02	0.013	1	4	Neuromesodermal progenitor	Mtmr11	N
0.003968841	0.04340297	0.044	0.013	1	4	Neuromesodermal progenitor	Map3k8	N
0.003977696	0.113038768	0.804	0.751	1	4	Neuromesodermal progenitor	Nde1	N
0.004012584	0.029102672	0.088	0.065	1	4	Neuromesodermal progenitor	Akna	Y
0.004026197	0.004457057	0.045	0.034	1	4	Neuromesodermal progenitor	Bhmt2	N
0.004046084	0.058018855	0.475	0.431	1	4	Neuromesodermal progenitor	Hbp1	Y
0.004053826	0.01373367	0.076	0.069	1	4	Neuromesodermal progenitor	2310040G24Rik	N
0.004144955	0.060755486	1	0.999	1	4	Neuromesodermal progenitor	Ube2i	N
0.004156097	0.084640524	0.14	0.082	1	4	Neuromesodermal progenitor	Pex26	N
0.004187476	0.04694841	0.159	0.125	1	4	Neuromesodermal progenitor	6330418K02Rik	N
0.004195638	0.035661755	0.041	0.016	1	4	Neuromesodermal progenitor	Pantr1	N
0.004196479	0.029896959	0.094	0.076	1	4	Neuromesodermal progenitor	Tmco6	N
0.004203356	0.044602046	0.056	0.024	1	4	Neuromesodermal progenitor	Tceal7	N
0.004223254	0.025886068	0.026	0.009	1	4	Neuromesodermal progenitor	Pld4	N
0.004237821	0.080334507	0.991	0.989	1	4	Neuromesodermal progenitor	Mrps14	N
0.004251846	0.058761775	0.228	0.188	1	4	Neuromesodermal progenitor	Abhd4	N
0.004251956	0.042690892	1	1	1	4	Neuromesodermal progenitor	Rpl38	N
0.004266109	0.066953725	0.163	0.102	1	4	Neuromesodermal progenitor	Lrig1	N
0.004268353	0.027658342	0.028	0.01	1	4	Neuromesodermal progenitor	Tmem150c	N
0.004299593	0.032666256	0.027	0.006	1	4	Neuromesodermal progenitor	Trp73	Y
0.004309792	0.019198564	0.018	0.005	1	4	Neuromesodermal progenitor	Ahsg	N
0.004309792	0.017608434	0.016	0.004	1	4	Neuromesodermal progenitor	Dnmt3bos	N
0.004309792	0.009364418	0.015	0.008	1	4	Neuromesodermal progenitor	Lrrc9	N
0.004333308	0.083533168	0.62	0.573	1	4	Neuromesodermal progenitor	Cep57	N
0.004343072	0.022515606	0.026	0.01	1	4	Neuromesodermal progenitor	Rasa4	N
0.004397747	0.09039704	0.346	0.284	1	4	Neuromesodermal progenitor	Msh3	N
0.004405926	0.05914163	0.061	0.022	1	4	Neuromesodermal progenitor	Pipox	N
0.004411801	0.091117408	0.668	0.624	1	4	Neuromesodermal progenitor	Malsu1	N
0.004412007	0.05355462	1	1	1	4	Neuromesodermal progenitor	Rpl18	N
0.004413754	0.028463978	0.023	0.004	1	4	Neuromesodermal progenitor	Ncan	N
0.004413754	0.014184849	0.018	0.008	1	4	Neuromesodermal progenitor	Gpr137c	N
0.004413754	0.01212533	0.015	0.007	1	4	Neuromesodermal progenitor	9330159F19Rik	N
0.004428099	0.023653247	0.024	0.007	1	4	Neuromesodermal progenitor	Fam19a4	N
0.004428099	0.008599947	0.022	0.014	1	4	Neuromesodermal progenitor	AI463170	N
0.00446498	0.114280357	0.711	0.675	1	4	Neuromesodermal progenitor	Tram1	N
0.004492216	0.040934786	0.881	0.872	1	4	Neuromesodermal progenitor	Ndufv3	N
0.004499571	0.05738397	0.101	0.063	1	4	Neuromesodermal progenitor	Ankrd9	N
0.004522037	0.04164527	0.193	0.162	1	4	Neuromesodermal progenitor	Fmnl2	N
0.004538333	0.073923913	0.238	0.19	1	4	Neuromesodermal progenitor	Znrd1as	N
0.004556329	0.049382476	0.234	0.202	1	4	Neuromesodermal progenitor	Clcc1	N
0.004579435	0.013106755	0.011	0.002	1	4	Neuromesodermal progenitor	Lhfpl5	N
0.004579435	0.006930309	0.009	0.004	1	4	Neuromesodermal progenitor	Prrg4	N
0.004579435	0.002014924	0.008	0.006	1	4	Neuromesodermal progenitor	AI197445	N
0.004612233	0.007455038	0.035	0.033	1	4	Neuromesodermal progenitor	Sgsm2	N
0.004628502	0.075742977	0.301	0.248	1	4	Neuromesodermal progenitor	Zc4h2	N
0.00465288	0.032196976	0.053	0.03	1	4	Neuromesodermal progenitor	Clec11a	N
0.004664366	0.117119315	0.283	0.203	1	4	Neuromesodermal progenitor	Wwtr1	N
0.004675111	0.126730993	0.39	0.313	1	4	Neuromesodermal progenitor	Gcdh	N
0.004722375	0.045853582	0.048	0.017	1	4	Neuromesodermal progenitor	Mogat1	N
0.004722961	0.042222581	0.122	0.092	1	4	Neuromesodermal progenitor	E330009J07Rik	N
0.004790106	0.153551598	0.496	0.402	1	4	Neuromesodermal progenitor	Zfand1	N
0.004800879	0.030611842	0.05	0.026	1	4	Neuromesodermal progenitor	Aldh1b1	N
0.0048739	0.069841496	0.183	0.131	1	4	Neuromesodermal progenitor	1810044D09Rik	N
0.004888359	0.033890669	0.034	0.009	1	4	Neuromesodermal progenitor	A930012L18Rik	N
0.004888739	0.079835356	0.229	0.176	1	4	Neuromesodermal progenitor	Lockd	N
0.004904193	0.097980112	0.193	0.124	1	4	Neuromesodermal progenitor	Gstt2	N
0.004931587	0.032959086	0.153	0.131	1	4	Neuromesodermal progenitor	Wdr45	N
0.004952832	0.099039923	0.324	0.26	1	4	Neuromesodermal progenitor	Pnkp	N
0.004953501	0.067278526	0.074	0.027	1	4	Neuromesodermal progenitor	A830018L16Rik	N
0.004958782	0.068894908	0.203	0.152	1	4	Neuromesodermal progenitor	Fam111a	N
0.005050608	0.086605282	0.375	0.313	1	4	Neuromesodermal progenitor	Mvd	N
0.005072958	0.087258675	0.284	0.225	1	4	Neuromesodermal progenitor	Usp29	N
0.005118756	0.079846756	0.199	0.149	1	4	Neuromesodermal progenitor	Abcc1	N
0.00513758	0.132756927	0.625	0.57	1	4	Neuromesodermal progenitor	Aldh7a1	N
0.005203397	0.131660421	0.721	0.678	1	4	Neuromesodermal progenitor	Eed	N
0.005231688	0.119537898	0.784	0.726	1	4	Neuromesodermal progenitor	Zdhhc6	N
0.00527038	0.052689334	0.215	0.169	1	4	Neuromesodermal progenitor	Echdc1	N
0.005309166	0.124963394	0.851	0.815	1	4	Neuromesodermal progenitor	1700123O20Rik	N
0.005437075	0.023402817	0.03	0.014	1	4	Neuromesodermal progenitor	BC037039	N
0.005475243	0.035520354	0.038	0.013	1	4	Neuromesodermal progenitor	Celsr3	N
0.005519413	0.069938811	0.074	0.027	1	4	Neuromesodermal progenitor	Ppp4r4	N
0.005520371	0.068176795	0.953	0.942	1	4	Neuromesodermal progenitor	Actl6a	N
0.005523993	0.064605405	0.073	0.028	1	4	Neuromesodermal progenitor	Tmem8	N
0.005533642	0.042033621	0.472	0.443	1	4	Neuromesodermal progenitor	Hcfc1r1	N
0.005538579	0.026525463	0.049	0.029	1	4	Neuromesodermal progenitor	Mbp	N
0.005545303	0.018557746	0.036	0.023	1	4	Neuromesodermal progenitor	Mturn	N
0.005559519	0.088840826	0.266	0.203	1	4	Neuromesodermal progenitor	Lrrc45	N
0.005571938	0.027410662	0.046	0.026	1	4	Neuromesodermal progenitor	Rwdd2a	N
0.005579383	0.089510846	0.793	0.742	1	4	Neuromesodermal progenitor	Tm2d2	N
0.005589568	0.028729059	0.891	0.873	1	4	Neuromesodermal progenitor	Mcm6	N
0.005637074	0.124559696	0.917	0.893	1	4	Neuromesodermal progenitor	Thyn1	Y
0.00568089	0.063558993	0.645	0.613	1	4	Neuromesodermal progenitor	Apoo	N
0.005697019	0.105696297	0.942	0.912	1	4	Neuromesodermal progenitor	Ezh2	N
0.005738656	0.021496408	0.052	0.036	1	4	Neuromesodermal progenitor	AC154683.1	N
0.005738985	0.162461663	0.348	0.265	1	4	Neuromesodermal progenitor	Mob1b	N
0.005741092	0.071963064	0.149	0.095	1	4	Neuromesodermal progenitor	Casp8	N
0.00575542	0.057984975	0.242	0.196	1	4	Neuromesodermal progenitor	Gnptg	N
0.005822501	0.047881893	0.078	0.044	1	4	Neuromesodermal progenitor	Cnnm2	N
0.00582713	0.043565583	0.043	0.012	1	4	Neuromesodermal progenitor	Sema7a	N
0.00584736	0.073229805	1	1	1	4	Neuromesodermal progenitor	Tubb5	N
0.005859013	0.120185385	0.392	0.315	1	4	Neuromesodermal progenitor	Pex7	N
0.005955626	0.051599154	0.082	0.046	1	4	Neuromesodermal progenitor	Tns1	N
0.005959541	0.080329409	0.737	0.714	1	4	Neuromesodermal progenitor	Pih1d1	N
0.006006259	0.037851344	0.084	0.056	1	4	Neuromesodermal progenitor	Ggact	N
0.006031719	0.057629389	1	1	1	4	Neuromesodermal progenitor	H3f3a	N
0.006072836	0.08416469	0.364	0.302	1	4	Neuromesodermal progenitor	Grn	N
0.006093946	0.076378666	0.949	0.939	1	4	Neuromesodermal progenitor	Rbbp4	N
0.0061822	0.074808221	0.197	0.142	1	4	Neuromesodermal progenitor	Fbxo7	N
0.006188493	0.233542665	0.661	0.538	1	4	Neuromesodermal progenitor	Cdca5	N
0.006197131	0.122335319	0.479	0.4	1	4	Neuromesodermal progenitor	Pls3	N
0.00624564	0.089049731	0.487	0.427	1	4	Neuromesodermal progenitor	Tmem55b	N
0.006253108	0.034948503	0.068	0.044	1	4	Neuromesodermal progenitor	Acad12	N
0.006254757	0.028497877	0.023	0.005	1	4	Neuromesodermal progenitor	Ppl	N
0.006254757	0.015876556	0.029	0.018	1	4	Neuromesodermal progenitor	Fam83f	N
0.006283868	0.01640039	0.021	0.009	1	4	Neuromesodermal progenitor	Ano5	N
0.006283868	0.010143795	0.024	0.016	1	4	Neuromesodermal progenitor	Ttc41	N
0.006285277	0.013177741	0.023	0.016	1	4	Neuromesodermal progenitor	Adam22	N
0.006298551	0.07412212	0.325	0.238	1	4	Neuromesodermal progenitor	Ccdc191	N
0.006336257	0.085661699	0.396	0.332	1	4	Neuromesodermal progenitor	Ptprk	N
0.006373761	0.1083689	0.489	0.42	1	4	Neuromesodermal progenitor	Pde6d	N
0.006448675	0.016161826	0.028	0.016	1	4	Neuromesodermal progenitor	4933406P04Rik	N
0.006453302	0.044197111	0.083	0.051	1	4	Neuromesodermal progenitor	Lpin1	N
0.006465363	0.012405439	0.013	0.004	1	4	Neuromesodermal progenitor	Mzb1	N
0.006465363	0.007855503	0.014	0.008	1	4	Neuromesodermal progenitor	Nipal1	N
0.006531346	0.06168334	0.281	0.236	1	4	Neuromesodermal progenitor	Tet3	N
0.006534729	0.092090379	0.42	0.353	1	4	Neuromesodermal progenitor	Chmp1b	N
0.006541274	0.053834162	0.384	0.349	1	4	Neuromesodermal progenitor	Irak1	N
0.00654704	0.03377333	0.089	0.067	1	4	Neuromesodermal progenitor	Ttbk2	N
0.00656058	0.091123845	0.407	0.335	1	4	Neuromesodermal progenitor	Ormdl3	N
0.006608951	0.046077772	0.063	0.031	1	4	Neuromesodermal progenitor	Cd38	N
0.006612215	0.042216849	1	1	1	4	Neuromesodermal progenitor	Srsf3	N
0.006626963	0.084735787	0.849	0.797	1	4	Neuromesodermal progenitor	Diablo	N
0.006644096	0.04664337	0.069	0.036	1	4	Neuromesodermal progenitor	Trp53inp1	N
0.006671388	0.042998671	0.087	0.057	1	4	Neuromesodermal progenitor	Trim12a	N
0.006693414	0.08760543	0.393	0.317	1	4	Neuromesodermal progenitor	Cmtm6	N
0.006740626	0.138237482	0.303	0.218	1	4	Neuromesodermal progenitor	Cd276	N
0.006742974	0.033575657	0.081	0.06	1	4	Neuromesodermal progenitor	Edn3	N
0.006784567	0.020967621	1	1	1	4	Neuromesodermal progenitor	Rps5	N
0.006822222	0.056310307	0.15	0.114	1	4	Neuromesodermal progenitor	Zswim4	N
0.006866981	0.102550794	0.86	0.835	1	4	Neuromesodermal progenitor	Dmac1	N
0.006892233	0.079288819	0.991	0.986	1	4	Neuromesodermal progenitor	Aurkaip1	N
0.00689431	0.017818118	0.02	0.007	1	4	Neuromesodermal progenitor	Marveld3	N
0.00689431	0.014526084	0.02	0.01	1	4	Neuromesodermal progenitor	Kcnt2	N
0.00689431	0.012400713	0.02	0.011	1	4	Neuromesodermal progenitor	Art1	N
0.006909047	0.082396533	0.315	0.255	1	4	Neuromesodermal progenitor	Sesn3	N
0.006913381	0.071112373	0.999	0.999	1	4	Neuromesodermal progenitor	Pfdn5	N
0.007045684	0.032532098	0.041	0.018	1	4	Neuromesodermal progenitor	Gpr153	N
0.007061723	0.041167243	0.056	0.028	1	4	Neuromesodermal progenitor	Dmc1	N
0.007079291	0.091711541	0.734	0.688	1	4	Neuromesodermal progenitor	Rab24	N
0.00711314	0.130928284	0.705	0.641	1	4	Neuromesodermal progenitor	Cebpzos	N
0.007124873	0.042802278	0.062	0.033	1	4	Neuromesodermal progenitor	Tunar	N
0.007128662	0.065983273	1	1	1	4	Neuromesodermal progenitor	Rps12	N
0.007147225	0.057525278	0.896	0.864	1	4	Neuromesodermal progenitor	Ppp1r11	N
0.007157025	0.028960628	0.064	0.049	1	4	Neuromesodermal progenitor	Btbd17	N
0.007164588	0.044899122	0.082	0.053	1	4	Neuromesodermal progenitor	Mpv17l	N
0.007176879	0.047693916	0.068	0.038	1	4	Neuromesodermal progenitor	Slc8b1	N
0.007250966	0.016894814	0.015	0.003	1	4	Neuromesodermal progenitor	Ano9	N
0.007256791	0.056604888	0.128	0.093	1	4	Neuromesodermal progenitor	Eef2k	N
0.007265082	0.022969848	0.024	0.009	1	4	Neuromesodermal progenitor	Tshb	N
0.007265082	0.005664713	0.015	0.011	1	4	Neuromesodermal progenitor	Ggt1	N
0.007288253	0.024488745	0.024	0.006	1	4	Neuromesodermal progenitor	Gm44257	N
0.007288253	0.021410478	0.02	0.006	1	4	Neuromesodermal progenitor	Pou6f1	Y
0.007290513	0.102380274	0.473	0.422	1	4	Neuromesodermal progenitor	Mfsd1	N
0.00730261	0.086431453	0.26	0.204	1	4	Neuromesodermal progenitor	Nectin1	N
0.007555046	0.088605381	0.2	0.141	1	4	Neuromesodermal progenitor	Tedc1	N
0.007594396	0.132851521	0.484	0.407	1	4	Neuromesodermal progenitor	Msh6	N
0.007661525	0.046362702	0.143	0.106	1	4	Neuromesodermal progenitor	Atp1b1	N
0.007671678	0.01984962	1	1	1	4	Neuromesodermal progenitor	Rps7	N
0.007731504	0.134517067	0.675	0.61	1	4	Neuromesodermal progenitor	Mdp1	N
0.007825692	0.09350367	0.41	0.343	1	4	Neuromesodermal progenitor	Med11	N
0.00783668	0.030055573	0.063	0.042	1	4	Neuromesodermal progenitor	0610040J01Rik	N
0.007863631	0.021839314	0.145	0.125	1	4	Neuromesodermal progenitor	Cep162	N
0.007870336	0.085904914	0.905	0.877	1	4	Neuromesodermal progenitor	Tcf3	Y
0.007885485	0.082107851	0.942	0.918	1	4	Neuromesodermal progenitor	Ndufs3	N
0.007906072	0.025375074	0.224	0.196	1	4	Neuromesodermal progenitor	Tns3	N
0.007909915	0.057351941	0.435	0.385	1	4	Neuromesodermal progenitor	Dtx3	N
0.007923816	0.081271838	0.368	0.313	1	4	Neuromesodermal progenitor	Phospho2	N
0.007998077	0.068789458	0.147	0.107	1	4	Neuromesodermal progenitor	Rab3b	N
0.008024097	0.011008594	0.011	0.003	1	4	Neuromesodermal progenitor	Gsdmd	N
0.008024097	0.009138324	0.008	0.001	1	4	Neuromesodermal progenitor	Lrrc7	N
0.008024097	0.00908966	0.007	0.001	1	4	Neuromesodermal progenitor	Gm48715	N
0.008024097	0.008459249	0.007	0.001	1	4	Neuromesodermal progenitor	Ush1g	N
0.008024097	0.006829844	0.008	0.003	1	4	Neuromesodermal progenitor	Tnfrsf13b	N
0.008024097	0.004525051	0.008	0.004	1	4	Neuromesodermal progenitor	Igfbp7	N
0.0080242	0.011637722	0.01	0.003	1	4	Neuromesodermal progenitor	Zfp987	Y
0.008037076	0.099798386	0.269	0.215	1	4	Neuromesodermal progenitor	Gen1	N
0.008041132	0.069521074	0.19	0.139	1	4	Neuromesodermal progenitor	Cbx6	N
0.00805572	0.05563652	0.137	0.107	1	4	Neuromesodermal progenitor	Pnpla2	N
0.008059974	0.074786801	0.595	0.545	1	4	Neuromesodermal progenitor	Fibp	N
0.008069075	0.057286584	0.392	0.35	1	4	Neuromesodermal progenitor	Lman2l	N
0.008116327	0.028258302	0.051	0.031	1	4	Neuromesodermal progenitor	Cdc42bpg	N
0.008179013	0.0500764	0.077	0.043	1	4	Neuromesodermal progenitor	Zfp951	Y
0.008180932	0.033890208	0.038	0.015	1	4	Neuromesodermal progenitor	Gabra5	N
0.008180932	0.029894075	0.035	0.016	1	4	Neuromesodermal progenitor	Fgr	N
0.008244612	0.108981816	0.598	0.543	1	4	Neuromesodermal progenitor	Acly	N
0.008318626	0.139011967	0.614	0.544	1	4	Neuromesodermal progenitor	Hirip3	N
0.008330955	0.116973083	0.989	0.977	1	4	Neuromesodermal progenitor	Mrpl11	N
0.00835017	0.089281907	0.647	0.624	1	4	Neuromesodermal progenitor	Exosc9	N
0.008373149	0.020113921	0.038	0.022	1	4	Neuromesodermal progenitor	Igsf23	N
0.008395209	0.091981902	0.599	0.552	1	4	Neuromesodermal progenitor	Dnajc24	N
0.008396767	0.043107067	0.988	0.979	1	4	Neuromesodermal progenitor	Cnn3	N
0.00847621	0.073348788	0.196	0.141	1	4	Neuromesodermal progenitor	Zscan10	Y
0.00855537	0.020514323	0.042	0.025	1	4	Neuromesodermal progenitor	Dapp1	N
0.008582197	0.019797286	0.03	0.019	1	4	Neuromesodermal progenitor	Fam26f	N
0.008593924	0.039719303	0.401	0.38	1	4	Neuromesodermal progenitor	Ndufaf1	N
0.008602117	0.003070168	0.067	0.065	1	4	Neuromesodermal progenitor	2310068J16Rik	N
0.008603003	0.094074198	0.408	0.344	1	4	Neuromesodermal progenitor	Vrk3	N
0.008631274	0.066927169	0.272	0.224	1	4	Neuromesodermal progenitor	Zfp7	Y
0.008671692	0.0254407	0.03	0.012	1	4	Neuromesodermal progenitor	Usp43	N
0.00874808	0.022028517	0.051	0.034	1	4	Neuromesodermal progenitor	Dmtn	N
0.008756202	0.030101987	0.134	0.111	1	4	Neuromesodermal progenitor	Phyh	N
0.008806159	0.051896388	0.138	0.108	1	4	Neuromesodermal progenitor	Rin2	N
0.008814107	0.03272255	0.077	0.056	1	4	Neuromesodermal progenitor	Gm4425	N
0.008918289	0.048682085	0.095	0.059	1	4	Neuromesodermal progenitor	Fam241b	N
0.008946937	0.032717173	0.075	0.052	1	4	Neuromesodermal progenitor	Mapk11	N
0.008952506	0.050580751	0.13	0.095	1	4	Neuromesodermal progenitor	Usp28	N
0.009002469	0.145212291	0.635	0.559	1	4	Neuromesodermal progenitor	Med7	N
0.009100586	0.106227107	0.504	0.464	1	4	Neuromesodermal progenitor	Xpo6	N
0.009258751	0.081845646	0.675	0.647	1	4	Neuromesodermal progenitor	Fbxo22	N
0.009303758	0.071390074	0.085	0.034	1	4	Neuromesodermal progenitor	Usp44	N
0.009311198	0.097097791	0.698	0.648	1	4	Neuromesodermal progenitor	Urod	N
0.00940464	0.107210933	0.542	0.467	1	4	Neuromesodermal progenitor	2610524H06Rik	N
0.009503313	0.045209007	0.189	0.149	1	4	Neuromesodermal progenitor	Kdm7a	N
0.00952623	0.114746225	0.252	0.17	1	4	Neuromesodermal progenitor	Zfp934	Y
0.009553143	0.070610917	0.999	0.998	1	4	Neuromesodermal progenitor	Npm3	N
0.00957674	0.117951468	0.518	0.451	1	4	Neuromesodermal progenitor	Cox11	N
0.009648687	0.043635927	0.09	0.06	1	4	Neuromesodermal progenitor	Heph	N
0.009652058	0.061765855	0.517	0.475	1	4	Neuromesodermal progenitor	Taf15	N
0.00965521	0.081990207	0.336	0.284	1	4	Neuromesodermal progenitor	Mccc2	N
0.009682701	0.07983359	0.568	0.511	1	4	Neuromesodermal progenitor	Fdps	N
0.009684619	0.05207267	0.144	0.113	1	4	Neuromesodermal progenitor	Cdk5rap1	N
0.009694812	0.051448185	0.853	0.81	1	4	Neuromesodermal progenitor	1110059E24Rik	N
0.009720008	0.029141474	0.031	0.013	1	4	Neuromesodermal progenitor	Cdkn2b	N
0.009735522	0.101551858	0.525	0.465	1	4	Neuromesodermal progenitor	Lrrfip2	Y
0.009839904	0.030205208	0.105	0.083	1	4	Neuromesodermal progenitor	Peli3	N
0.009854179	0.073421188	0.998	0.998	1	4	Neuromesodermal progenitor	Psmb3	N
0.009882455	0.019384852	0.031	0.02	1	4	Neuromesodermal progenitor	Zfp882	Y
0.009889859	0.020316088	0.022	0.009	1	4	Neuromesodermal progenitor	Dync1i1	N
0.009889859	0.019644228	0.026	0.013	1	4	Neuromesodermal progenitor	Celf3	N
0.009889859	0.01134172	0.029	0.021	1	4	Neuromesodermal progenitor	Dlgap3	N
0.009904887	0.097530237	0.645	0.606	1	4	Neuromesodermal progenitor	Tk1	N
0.009934765	0.022818233	0.024	0.007	1	4	Neuromesodermal progenitor	AC139637.2	N
0.009934765	0.022571361	0.022	0.007	1	4	Neuromesodermal progenitor	Rell2	N
0.010022845	0.038300096	1	1	1	4	Neuromesodermal progenitor	Rpl28	N
0.010090714	0.022894152	0.025	0.009	1	4	Neuromesodermal progenitor	Nrcam	N
0.010163059	0.040227682	0.104	0.077	1	4	Neuromesodermal progenitor	Cnnm4	N
0.010198667	0.14683855	0.27	0.181	1	4	Neuromesodermal progenitor	Kif21a	N
0.010225238	0.09098052	0.543	0.495	1	4	Neuromesodermal progenitor	Bub1	N
0.010244091	0.053205808	0.14	0.102	1	4	Neuromesodermal progenitor	Coro7	N
0.010244247	0.090682621	0.529	0.464	1	4	Neuromesodermal progenitor	Ing4	N
0.010265359	0.070927962	0.823	0.775	1	4	Neuromesodermal progenitor	Rfc5	N
0.010267539	0.025696943	0.041	0.022	1	4	Neuromesodermal progenitor	Lipe	N
0.010310218	0.096963017	0.995	0.997	1	4	Neuromesodermal progenitor	Tra2b	N
0.010358142	0.059316706	0.153	0.11	1	4	Neuromesodermal progenitor	Wsb2	N
0.010458885	0.078587452	0.159	0.106	1	4	Neuromesodermal progenitor	Zfp866	Y
0.01046563	0.023693233	0.045	0.028	1	4	Neuromesodermal progenitor	Fam184b	N
0.010513477	0.04275715	0.063	0.033	1	4	Neuromesodermal progenitor	Gm31597	N
0.010562479	0.114371927	0.345	0.26	1	4	Neuromesodermal progenitor	Stxbp6	N
0.010567404	0.077788065	0.224	0.176	1	4	Neuromesodermal progenitor	Mutyh	N
0.010594232	0.042275417	0.424	0.402	1	4	Neuromesodermal progenitor	Fam174a	N
0.0106194	0.109326505	0.447	0.378	1	4	Neuromesodermal progenitor	Uck1	N
0.010621786	0.022236305	0.033	0.016	1	4	Neuromesodermal progenitor	Mecom	Y
0.010656463	0.107156893	0.369	0.298	1	4	Neuromesodermal progenitor	Mospd1	N
0.010730885	0.05240271	0.15	0.117	1	4	Neuromesodermal progenitor	AI987944	Y
0.010736504	0.110830287	0.352	0.268	1	4	Neuromesodermal progenitor	Poc1a	N
0.010849773	0.098580303	0.616	0.578	1	4	Neuromesodermal progenitor	Fxn	N
0.010926342	0.015451066	0.073	0.063	1	4	Neuromesodermal progenitor	Hpn	N
0.011076808	0.026659217	0.175	0.151	1	4	Neuromesodermal progenitor	Tcfl5	Y
0.011081643	0.020444971	0.022	0.008	1	4	Neuromesodermal progenitor	Vsig8	N
0.011081643	0.008393005	0.021	0.015	1	4	Neuromesodermal progenitor	Tcp11l2	N
0.011118256	0.128704607	0.612	0.538	1	4	Neuromesodermal progenitor	Psmc3ip	N
0.011141326	0.016142599	0.015	0.005	1	4	Neuromesodermal progenitor	Ism2	N
0.011141326	0.012523007	0.011	0.003	1	4	Neuromesodermal progenitor	Sox14	Y
0.011155991	0.017650495	0.016	0.005	1	4	Neuromesodermal progenitor	Mef2b	Y
0.011155991	0.010427285	0.012	0.004	1	4	Neuromesodermal progenitor	1700080G11Rik	N
0.011155991	0.010265505	0.012	0.005	1	4	Neuromesodermal progenitor	Rab3c	N
0.011155991	0.010170184	0.011	0.004	1	4	Neuromesodermal progenitor	Gm3898	N
0.011155991	0.008026999	0.01	0.004	1	4	Neuromesodermal progenitor	Phyhip	N
0.011155991	0.006620165	0.008	0.003	1	4	Neuromesodermal progenitor	Catsperg1	N
0.011155991	0.003583958	0.009	0.007	1	4	Neuromesodermal progenitor	Plekha4	N
0.011241124	0.06505871	0.118	0.074	1	4	Neuromesodermal progenitor	Rab15	N
0.011311992	0.037245423	0.223	0.199	1	4	Neuromesodermal progenitor	Tmem219	N
0.011323324	0.052172022	0.09	0.055	1	4	Neuromesodermal progenitor	Zfp53	Y
0.011347531	0.045328847	0.111	0.077	1	4	Neuromesodermal progenitor	Zfp58	Y
0.011351528	0.121147273	0.969	0.959	1	4	Neuromesodermal progenitor	Spc24	N
0.011477026	0.018647446	0.026	0.014	1	4	Neuromesodermal progenitor	Ccdc125	N
0.011477026	0.013916659	0.024	0.015	1	4	Neuromesodermal progenitor	Gng10	N
0.011496641	0.104116499	0.541	0.476	1	4	Neuromesodermal progenitor	Dusp11	N
0.011507788	0.117429564	0.79	0.733	1	4	Neuromesodermal progenitor	Hnrnpll	N
0.011517319	0.031708826	0.07	0.046	1	4	Neuromesodermal progenitor	Nedd4l	N
0.011583237	0.06486851	0.272	0.223	1	4	Neuromesodermal progenitor	Trmt12	N
0.011623353	0.093404992	0.503	0.435	1	4	Neuromesodermal progenitor	Mettl5	N
0.011649336	0.044826311	1	1	1	4	Neuromesodermal progenitor	Cfl1	N
0.01174625	0.104598013	0.998	0.996	1	4	Neuromesodermal progenitor	Srsf1	N
0.011892302	0.030242856	1	1	1	4	Neuromesodermal progenitor	Rps18	N
0.011899176	0.028314227	0.061	0.041	1	4	Neuromesodermal progenitor	1700086P04Rik	N
0.011952538	0.018570896	0.018	0.005	1	4	Neuromesodermal progenitor	Ugt8a	N
0.011952538	0.011591814	0.017	0.009	1	4	Neuromesodermal progenitor	Sh3d21	N
0.011956372	0.056427453	0.355	0.279	1	4	Neuromesodermal progenitor	Lpar1	N
0.011985333	0.034772139	0.157	0.134	1	4	Neuromesodermal progenitor	Decr2	N
0.011985774	0.085669574	0.434	0.397	1	4	Neuromesodermal progenitor	Zfp787	Y
0.012023885	0.125352167	0.886	0.861	1	4	Neuromesodermal progenitor	Prdx5	N
0.012083511	0.033449665	0.048	0.025	1	4	Neuromesodermal progenitor	Ttc39c	N
0.012083511	0.031430509	0.049	0.026	1	4	Neuromesodermal progenitor	Atp2a1	N
0.012127279	0.096188896	0.681	0.624	1	4	Neuromesodermal progenitor	Pym1	N
0.012153822	0.019367125	0.017	0.004	1	4	Neuromesodermal progenitor	Cblc	N
0.012181747	0.023712595	0.02	0.004	1	4	Neuromesodermal progenitor	Ncmap	N
0.012181747	0.019745608	0.017	0.003	1	4	Neuromesodermal progenitor	Efhd1	N
0.012181747	0.018110969	0.018	0.005	1	4	Neuromesodermal progenitor	Cnksr1	N
0.012181747	0.013916816	0.014	0.004	1	4	Neuromesodermal progenitor	Grm6	N
0.012200094	0.023003173	0.074	0.059	1	4	Neuromesodermal progenitor	Gm35986	N
0.01221904	0.123250597	0.542	0.485	1	4	Neuromesodermal progenitor	Ddx10	N
0.012281111	0.086605629	0.286	0.236	1	4	Neuromesodermal progenitor	Fam118a	N
0.012303075	0.024047693	0.026	0.01	1	4	Neuromesodermal progenitor	Cd72	N
0.012303075	0.019804509	0.03	0.016	1	4	Neuromesodermal progenitor	E430024P14Rik	N
0.012322765	0.072931755	0.256	0.207	1	4	Neuromesodermal progenitor	Crip1	N
0.012381203	0.078658726	0.659	0.595	1	4	Neuromesodermal progenitor	Naxe	N
0.012508583	0.044021408	0.573	0.554	1	4	Neuromesodermal progenitor	Jkamp	N
0.012524369	0.14756744	0.457	0.376	1	4	Neuromesodermal progenitor	Pla2g12a	N
0.012531878	0.099189897	0.962	0.955	1	4	Neuromesodermal progenitor	Zmat2	N
0.012540392	0.057992981	0.96	0.951	1	4	Neuromesodermal progenitor	Tbcb	N
0.012563391	0.068300133	0.301	0.231	1	4	Neuromesodermal progenitor	Ets2	Y
0.012604724	0.021650913	0.045	0.03	1	4	Neuromesodermal progenitor	Tesk2	N
0.012682133	0.058373489	0.12	0.085	1	4	Neuromesodermal progenitor	Atf7ip2	N
0.012701283	0.044952101	0.23	0.199	1	4	Neuromesodermal progenitor	Ap4m1	N
0.012735927	0.016177629	0.351	0.328	1	4	Neuromesodermal progenitor	Myo10	N
0.012750192	0.033058419	0.068	0.047	1	4	Neuromesodermal progenitor	Wipf3	N
0.012788414	0.088664262	0.408	0.35	1	4	Neuromesodermal progenitor	D17Wsu92e	N
0.012824095	0.097727087	0.762	0.709	1	4	Neuromesodermal progenitor	Rbmx	N
0.01283215	0.07964782	0.908	0.893	1	4	Neuromesodermal progenitor	Anapc5	N
0.01285662	0.120388961	0.691	0.643	1	4	Neuromesodermal progenitor	Rbm4b	N
0.012858548	0.079430118	0.142	0.087	1	4	Neuromesodermal progenitor	Zfhx2	Y
0.012925084	0.061627494	0.18	0.141	1	4	Neuromesodermal progenitor	2510046G10Rik	N
0.01307568	0.170084288	0.602	0.513	1	4	Neuromesodermal progenitor	Mvb12a	N
0.013088744	0.047974112	0.309	0.273	1	4	Neuromesodermal progenitor	Pir	N
0.013180546	0.0755741	0.309	0.251	1	4	Neuromesodermal progenitor	Diaph1	N
0.013183717	0.034711526	0.886	0.878	1	4	Neuromesodermal progenitor	1810037I17Rik	N
0.013210676	0.025744579	0.048	0.031	1	4	Neuromesodermal progenitor	Slc35e4	N
0.013420293	0.032605209	0.052	0.029	1	4	Neuromesodermal progenitor	Ldoc1	N
0.013436606	0.020355882	0.024	0.01	1	4	Neuromesodermal progenitor	Gm11615	N
0.013489524	0.056944187	0.119	0.082	1	4	Neuromesodermal progenitor	4933415A04Rik	N
0.013504444	0.032132593	0.031	0.009	1	4	Neuromesodermal progenitor	Tmem139	N
0.013588267	0.102354354	0.678	0.614	1	4	Neuromesodermal progenitor	Sdc1	N
0.013626856	0.140148749	0.778	0.721	1	4	Neuromesodermal progenitor	Coprs	N
0.013645719	0.076842748	0.252	0.2	1	4	Neuromesodermal progenitor	Fuca1	N
0.013651412	0.048849853	0.286	0.24	1	4	Neuromesodermal progenitor	Akap8l	N
0.013737348	0.024361053	0.529	0.467	1	4	Neuromesodermal progenitor	Cfap36	N
0.013742995	0.035429737	0.057	0.031	1	4	Neuromesodermal progenitor	Fam178b	N
0.013897361	0.071256685	0.217	0.165	1	4	Neuromesodermal progenitor	Ahi1	N
0.013905431	0.059033958	0.13	0.092	1	4	Neuromesodermal progenitor	Setd4	N
0.013941749	0.106234851	0.915	0.881	1	4	Neuromesodermal progenitor	Smarcc1	Y
0.013949721	0.11968959	0.467	0.406	1	4	Neuromesodermal progenitor	Etaa1	N
0.013956093	0.040047488	0.053	0.025	1	4	Neuromesodermal progenitor	Foxa3	Y
0.014000649	0.042254127	0.097	0.067	1	4	Neuromesodermal progenitor	Adam15	N
0.014117445	0.046429021	0.056	0.023	1	4	Neuromesodermal progenitor	Scml2	N
0.014134973	0.043792588	0.109	0.075	1	4	Neuromesodermal progenitor	Zfp873	Y
0.014151021	0.012430897	0.009	0.001	1	4	Neuromesodermal progenitor	Gfra1	N
0.014151021	0.011171268	0.01	0.002	1	4	Neuromesodermal progenitor	Mir124-2hg	N
0.014151021	0.011171268	0.008	0.002	1	4	Neuromesodermal progenitor	Rhcg	N
0.014151021	0.009541695	0.01	0.004	1	4	Neuromesodermal progenitor	Itpka	N
0.014151021	0.006939094	0.006	0.001	1	4	Neuromesodermal progenitor	Clcnka	N
0.014151021	0.005889326	0.006	0.002	1	4	Neuromesodermal progenitor	Fgf14	N
0.014151021	0.005465325	0.009	0.005	1	4	Neuromesodermal progenitor	Zfp558	Y
0.014151021	0.002637734	0.005	0.003	1	4	Neuromesodermal progenitor	Gm15853	N
0.014151021	0.001070211	0.006	0.005	1	4	Neuromesodermal progenitor	3930402G23Rik	N
0.014267569	0.064259316	0.992	0.981	1	4	Neuromesodermal progenitor	Tspan3	N
0.014284756	0.040925848	0.087	0.058	1	4	Neuromesodermal progenitor	Gk	N
0.01429224	0.102590605	0.958	0.951	1	4	Neuromesodermal progenitor	Nsmce4a	N
0.014319975	0.104415477	0.454	0.401	1	4	Neuromesodermal progenitor	Dck	N
0.014374871	0.119430276	0.501	0.44	1	4	Neuromesodermal progenitor	Mtmr14	N
0.014409537	0.04526132	0.21	0.182	1	4	Neuromesodermal progenitor	Nr2c2	Y
0.014439442	0.02260027	0.217	0.196	1	4	Neuromesodermal progenitor	Ogfod3	N
0.014610467	0.116399853	0.595	0.519	1	4	Neuromesodermal progenitor	Pdrg1	N
0.014669665	0.043621154	0.059	0.027	1	4	Neuromesodermal progenitor	Jakmip2	N
0.014766153	0.0620232	0.274	0.218	1	4	Neuromesodermal progenitor	Hist1h2bc	N
0.01477685	0.047486496	0.186	0.156	1	4	Neuromesodermal progenitor	Snx11	N
0.014785917	0.122659895	0.844	0.821	1	4	Neuromesodermal progenitor	Rfc1	N
0.014798063	0.065811609	0.367	0.307	1	4	Neuromesodermal progenitor	Ccng1	N
0.014818497	0.102803652	0.258	0.185	1	4	Neuromesodermal progenitor	Zfp825	Y
0.014827157	0.084599539	0.649	0.581	1	4	Neuromesodermal progenitor	Gpx8	N
0.014851281	0.025321183	0.041	0.023	1	4	Neuromesodermal progenitor	Syt9	N
0.014854539	0.033801413	0.053	0.033	1	4	Neuromesodermal progenitor	Ttc7	N
0.014872008	0.037832284	0.037	0.012	1	4	Neuromesodermal progenitor	Asap3	N
0.014953478	0.110340989	0.996	0.987	1	4	Neuromesodermal progenitor	Apex1	N
0.014991352	0.142998128	0.616	0.552	1	4	Neuromesodermal progenitor	Coro1b	N
0.015003611	0.000486161	0.876	0.863	1	4	Neuromesodermal progenitor	Ndufb2	N
0.015142227	0.075245675	0.097	0.043	1	4	Neuromesodermal progenitor	Rapgef5	N
0.015173632	0.108794902	0.414	0.34	1	4	Neuromesodermal progenitor	Cux1	Y
0.015224445	0.082997649	0.99	0.984	1	4	Neuromesodermal progenitor	Tpm3	N
0.015238138	0.101304089	0.97	0.964	1	4	Neuromesodermal progenitor	Gtf2a2	N
0.015383992	0.109739978	0.355	0.285	1	4	Neuromesodermal progenitor	Fancl	N
0.01539132	0.010359767	0.031	0.022	1	4	Neuromesodermal progenitor	Acbd4	N
0.015443002	0.069012811	0.229	0.181	1	4	Neuromesodermal progenitor	Tmem177	N
0.015481469	0.068511067	0.358	0.299	1	4	Neuromesodermal progenitor	Clybl	N
0.015494812	0.073299108	0.905	0.868	1	4	Neuromesodermal progenitor	Cstb	N
0.015586476	0.101085561	1	0.995	1	4	Neuromesodermal progenitor	Psmb5	N
0.015608915	0.016363211	0.024	0.012	1	4	Neuromesodermal progenitor	Gm17102	N
0.015688771	0.114866532	0.408	0.339	1	4	Neuromesodermal progenitor	Tnfrsf1a	N
0.015748764	0.066214207	0.344	0.303	1	4	Neuromesodermal progenitor	Cenpl	N
0.015779534	0.076438933	0.358	0.307	1	4	Neuromesodermal progenitor	Aptx	N
0.015802637	0.112855725	0.299	0.222	1	4	Neuromesodermal progenitor	Zfp580	Y
0.015822613	0.071931506	0.06	0.042	1	4	Neuromesodermal progenitor	Gm32913	N
0.015997621	0.033691548	0.114	0.088	1	4	Neuromesodermal progenitor	Zfp839	N
0.016079754	0.101865914	0.98	0.968	1	4	Neuromesodermal progenitor	Sssca1	N
0.016125524	0.02435553	1	1	1	4	Neuromesodermal progenitor	Rps24	N
0.016134421	0.040348019	0.073	0.047	1	4	Neuromesodermal progenitor	C1qtnf6	N
0.016353638	0.033098023	0.081	0.059	1	4	Neuromesodermal progenitor	Slc44a5	N
0.016395907	0.080280338	0.126	0.069	1	4	Neuromesodermal progenitor	Gpc4	N
0.016410285	0.053157035	0.144	0.103	1	4	Neuromesodermal progenitor	Stard10	N
0.016787154	0.148523159	0.345	0.254	1	4	Neuromesodermal progenitor	Sapcd2	N
0.017047699	0.06085497	0.083	0.041	1	4	Neuromesodermal progenitor	Cend1	N
0.017060661	0.021791192	0.696	0.687	1	4	Neuromesodermal progenitor	Tars	N
0.017081363	0.077056187	0.239	0.186	1	4	Neuromesodermal progenitor	Slc37a3	N
0.017090439	0.058210745	0.996	0.999	1	4	Neuromesodermal progenitor	Dpy30	N
0.017156135	0.121423268	0.97	0.966	1	4	Neuromesodermal progenitor	Ube2c	N
0.01728049	0.097893638	0.222	0.148	1	4	Neuromesodermal progenitor	Fam110b	N
0.017408555	0.033608964	0.358	0.331	1	4	Neuromesodermal progenitor	Ccdc117	N
0.017433916	0.006646269	0.422	0.409	1	4	Neuromesodermal progenitor	Ncbp3	N
0.017450611	0.012654209	0.02	0.012	1	4	Neuromesodermal progenitor	Rab19	N
0.017546468	0.020514475	0.028	0.013	1	4	Neuromesodermal progenitor	Cdcp1	N
0.017546468	0.010031385	0.025	0.018	1	4	Neuromesodermal progenitor	Mkx	Y
0.01756455	0.147671629	0.642	0.566	1	4	Neuromesodermal progenitor	Rad23a	N
0.017564553	0.032387699	0.289	0.281	1	4	Neuromesodermal progenitor	Ect2	N
0.017657544	0.029680728	0.103	0.083	1	4	Neuromesodermal progenitor	Rbl1	N
0.01767815	0.1390708	0.458	0.385	1	4	Neuromesodermal progenitor	Tmem205	N
0.017679333	0.064910136	0.216	0.162	1	4	Neuromesodermal progenitor	Exoc6b	N
0.017713372	0.014481923	0.02	0.009	1	4	Neuromesodermal progenitor	Efcab6	N
0.017808439	0.084714298	0.204	0.15	1	4	Neuromesodermal progenitor	Gla	N
0.017893503	0.058684513	0.619	0.581	1	4	Neuromesodermal progenitor	Ncapd2	N
0.017947944	0.076458719	0.189	0.135	1	4	Neuromesodermal progenitor	Klhl7	N
0.017960414	0.033563952	0.035	0.012	1	4	Neuromesodermal progenitor	Arhgap20	N
0.017960414	0.032915073	0.039	0.016	1	4	Neuromesodermal progenitor	Fzd5	N
0.017960414	0.025519559	0.035	0.019	1	4	Neuromesodermal progenitor	Mir9-3hg	N
0.017977185	0.037561536	0.069	0.044	1	4	Neuromesodermal progenitor	Gm47551	N
0.018056324	0.071045414	0.522	0.469	1	4	Neuromesodermal progenitor	Acadm	N
0.018101081	0.092321192	0.521	0.481	1	4	Neuromesodermal progenitor	Aaas	N
0.018165236	0.092378503	0.876	0.852	1	4	Neuromesodermal progenitor	Ccnb2	N
0.018184787	0.105459237	0.767	0.717	1	4	Neuromesodermal progenitor	Gsto1	N
0.018195889	0.099171303	0.99	0.992	1	4	Neuromesodermal progenitor	Sumo3	N
0.018209018	0.1493018	0.953	0.944	1	4	Neuromesodermal progenitor	Ppil1	N
0.018235184	0.013401242	0.03	0.02	1	4	Neuromesodermal progenitor	Amz1	N
0.01828511	0.153828102	0.822	0.764	1	4	Neuromesodermal progenitor	Tspan31	N
0.018346149	0.075193824	0.376	0.321	1	4	Neuromesodermal progenitor	Ascc1	N
0.018416467	0.073697047	0.168	0.116	1	4	Neuromesodermal progenitor	N4bp3	N
0.018544537	0.039927049	0.117	0.086	1	4	Neuromesodermal progenitor	Grtp1	N
0.018646434	0.056422433	0.316	0.275	1	4	Neuromesodermal progenitor	Kctd3	N
0.018708114	0.037347266	0.139	0.116	1	4	Neuromesodermal progenitor	Xrcc4	N
0.018865725	0.054742616	0.191	0.145	1	4	Neuromesodermal progenitor	Hsdl1	N
0.018912323	0.048340476	0.096	0.061	1	4	Neuromesodermal progenitor	Socs3	N
0.019050087	0.026367187	0.183	0.162	1	4	Neuromesodermal progenitor	Ttc8	N
0.019108624	0.057849293	0.693	0.663	1	4	Neuromesodermal progenitor	Med25	N
0.019120486	0.066222891	0.117	0.073	1	4	Neuromesodermal progenitor	Mpp7	N
0.019137997	0.037237165	0.057	0.03	1	4	Neuromesodermal progenitor	Erc2	N
0.019221066	0.067514103	0.163	0.117	1	4	Neuromesodermal progenitor	1700086O06Rik	N
0.019255813	0.024055911	0.083	0.067	1	4	Neuromesodermal progenitor	B4galt4	N
0.019297171	0.020964516	0.016	0.001	1	4	Neuromesodermal progenitor	Dgkb	N
0.019297171	0.018952406	0.014	0.001	1	4	Neuromesodermal progenitor	Calcb	N
0.019297171	0.014246512	0.012	0.002	1	4	Neuromesodermal progenitor	Edar	N
0.019297171	0.013617201	0.012	0.003	1	4	Neuromesodermal progenitor	Gm36356	N
0.019297171	0.012430897	0.01	0.001	1	4	Neuromesodermal progenitor	Pou2f3	Y
0.019297171	0.012174572	0.009	0.001	1	4	Neuromesodermal progenitor	5830473C10Rik	N
0.019297171	0.009348369	0.008	0.001	1	4	Neuromesodermal progenitor	Gm20387	N
0.019297171	0.009138324	0.008	0.001	1	4	Neuromesodermal progenitor	Gm4577	N
0.019297171	0.008977055	0.008	0.002	1	4	Neuromesodermal progenitor	Rapgef3	N
0.019297171	0.008076286	0.011	0.005	1	4	Neuromesodermal progenitor	Rgs20	N
0.019297171	0.008039128	0.007	0.001	1	4	Neuromesodermal progenitor	Pou6f2	Y
0.019297171	0.007508876	0.008	0.003	1	4	Neuromesodermal progenitor	Slc9a7	N
0.019297171	0.007139714	0.009	0.004	1	4	Neuromesodermal progenitor	Gm26674	N
0.019297171	0.006143721	0.01	0.006	1	4	Neuromesodermal progenitor	Tnfrsf4	N
0.019297171	0.005730648	0.007	0.003	1	4	Neuromesodermal progenitor	A730085K08Rik	N
0.019297171	0.004419818	0.009	0.006	1	4	Neuromesodermal progenitor	C2cd4b	N
0.019449677	0.042017384	0.859	0.833	1	4	Neuromesodermal progenitor	Anapc13	N
0.019451763	0.052219549	0.358	0.316	1	4	Neuromesodermal progenitor	Traip	N
0.019459619	0.030173724	0.023	0.003	1	4	Neuromesodermal progenitor	Wfdc1	N
0.019487359	0.083100633	0.998	1	1	4	Neuromesodermal progenitor	Siva1	N
0.019518824	0.030801892	0.034	0.012	1	4	Neuromesodermal progenitor	Gm48914	N
0.019518824	0.018944195	0.021	0.008	1	4	Neuromesodermal progenitor	Icam1	N
0.019518824	0.016770632	0.016	0.004	1	4	Neuromesodermal progenitor	Grp	N
0.019518824	0.016689529	0.018	0.007	1	4	Neuromesodermal progenitor	Rarres1	N
0.019518824	0.01442478	0.015	0.005	1	4	Neuromesodermal progenitor	Gm30893	N
0.019518824	0.011870185	0.015	0.006	1	4	Neuromesodermal progenitor	Susd3	N
0.019541275	0.039800751	0.07	0.043	1	4	Neuromesodermal progenitor	Pomgnt2	N
0.019769934	0.114818088	0.847	0.808	1	4	Neuromesodermal progenitor	Rab11a	N
0.019919111	0.015599244	0.069	0.059	1	4	Neuromesodermal progenitor	Zfp93	Y
0.019953817	0.078345556	0.254	0.202	1	4	Neuromesodermal progenitor	4632415L05Rik	N
0.01996398	0.08032104	0.879	0.867	1	4	Neuromesodermal progenitor	Ndufs8	N
0.020002588	0.014580509	0.047	0.038	1	4	Neuromesodermal progenitor	Bcas1	N
0.020049916	0.085183338	0.19	0.136	1	4	Neuromesodermal progenitor	Bbc3	N
0.020083886	0.062651581	0.5	0.464	1	4	Neuromesodermal progenitor	Pet100	N
0.020112755	0.053599144	0.1	0.062	1	4	Neuromesodermal progenitor	Slc25a23	N
0.020120826	0.14021189	0.932	0.904	1	4	Neuromesodermal progenitor	Hikeshi	N
0.020258204	0.058083817	0.075	0.032	1	4	Neuromesodermal progenitor	Adgrb2	N
0.02042877	0.017149727	0.019	0.007	1	4	Neuromesodermal progenitor	Far2	N
0.02042877	0.011171268	0.01	0.002	1	4	Neuromesodermal progenitor	B3gnt3	N
0.02042877	0.008321631	0.015	0.009	1	4	Neuromesodermal progenitor	Gm10353	N
0.02042877	0.007806205	0.013	0.008	1	4	Neuromesodermal progenitor	Tmem125	N
0.02042877	0.005409937	0.012	0.008	1	4	Neuromesodermal progenitor	Vwa1	N
0.02051907	0.00500646	0.05	0.047	1	4	Neuromesodermal progenitor	Mark1	N
0.020641919	0.120761718	0.873	0.83	1	4	Neuromesodermal progenitor	Rpa2	N
0.020661751	0.015008527	0.015	0.004	1	4	Neuromesodermal progenitor	Oas3	N
0.020739499	0.036373307	0.117	0.088	1	4	Neuromesodermal progenitor	Rab38	N
0.020769793	0.027900812	0.028	0.01	1	4	Neuromesodermal progenitor	Mcf2l	N
0.020769793	0.007250551	0.024	0.018	1	4	Neuromesodermal progenitor	Dclre1c	N
0.020933855	0.043514324	0.182	0.155	1	4	Neuromesodermal progenitor	Birc2	N
0.021058784	0.116126259	0.342	0.264	1	4	Neuromesodermal progenitor	Comtd1	N
0.021124924	0.097574525	0.338	0.274	1	4	Neuromesodermal progenitor	Ctps2	N
0.021149825	0.026345608	0.035	0.018	1	4	Neuromesodermal progenitor	Nkain3	N
0.021181537	0.076828347	0.111	0.054	1	4	Neuromesodermal progenitor	Ooep	N
0.021236865	0.058752528	0.142	0.11	1	4	Neuromesodermal progenitor	Utp14b	N
0.021255915	0.034517672	0.998	0.997	1	4	Neuromesodermal progenitor	Mrpl42	N
0.021311478	0.030880708	0.041	0.017	1	4	Neuromesodermal progenitor	Moxd1	N
0.021368619	0.106609137	0.368	0.306	1	4	Neuromesodermal progenitor	Wdyhv1	N
0.021397603	0.056349468	0.171	0.126	1	4	Neuromesodermal progenitor	Fbxo16	N
0.02139874	0.067011021	0.997	0.994	1	4	Neuromesodermal progenitor	Cox7a2l	N
0.021428285	0.092781057	0.992	0.987	1	4	Neuromesodermal progenitor	Sf3b2	N
0.021468634	0.08594399	0.334	0.282	1	4	Neuromesodermal progenitor	2010320M18Rik	N
0.021483162	0.024223489	0.052	0.034	1	4	Neuromesodermal progenitor	Ppp1r26	N
0.021510329	0.14209441	0.648	0.589	1	4	Neuromesodermal progenitor	Ints11	N
0.021599887	0.070700996	0.544	0.49	1	4	Neuromesodermal progenitor	Gjc1	N
0.021667684	0.033124851	0.872	0.831	1	4	Neuromesodermal progenitor	Rbpms2	N
0.021684392	0.051749884	0.348	0.306	1	4	Neuromesodermal progenitor	Katnb1	N
0.021870826	0.024745067	0.028	0.012	1	4	Neuromesodermal progenitor	Galnt3	N
0.021870826	0.021808179	0.035	0.021	1	4	Neuromesodermal progenitor	Mybl1	Y
0.021870826	0.012421136	0.022	0.014	1	4	Neuromesodermal progenitor	Noxred1	N
0.021983475	0.092718951	0.863	0.834	1	4	Neuromesodermal progenitor	Trappc1	N
0.022013432	0.073992802	0.928	0.916	1	4	Neuromesodermal progenitor	Rsrc2	N
0.022028643	0.022799686	0.027	0.011	1	4	Neuromesodermal progenitor	Dnajc28	N
0.022028643	0.019102679	0.028	0.015	1	4	Neuromesodermal progenitor	Srgap3	N
0.022038062	0.086999259	0.889	0.879	1	4	Neuromesodermal progenitor	mt-Nd5	N
0.022039264	0.027238638	0.061	0.04	1	4	Neuromesodermal progenitor	Atp6v1g2	N
0.022240022	0.0271682	0.157	0.135	1	4	Neuromesodermal progenitor	Trim39	N
0.022257089	0.052677169	0.141	0.105	1	4	Neuromesodermal progenitor	Fam229b	N
0.022282188	0.121418627	0.783	0.72	1	4	Neuromesodermal progenitor	Wnk1	N
0.022349438	0.107587255	0.99	0.983	1	4	Neuromesodermal progenitor	Cenpa	N
0.022375414	0.038535568	0.207	0.183	1	4	Neuromesodermal progenitor	Bard1	N
0.022416774	0.0315423	1	0.998	1	4	Neuromesodermal progenitor	Slc25a5	N
0.022436549	0.049738756	0.053	0.021	1	4	Neuromesodermal progenitor	Prkcb	N
0.022449225	0.07361291	0.892	0.875	1	4	Neuromesodermal progenitor	Tsc22d1	Y
[truncated: 55,280 more rows]
