# Supplementary material for: Gastrulation-stage gene expression in Nipbl+/− mouse embryos foreshadows the development of syndromic birth defects
Source: Sci Adv. 2024 Mar 20;10(12):eadl4239. doi: 10.1126/sciadv.adl4239 (PMC10954218; doi:10.1126/sciadv.adl4239)
Supplement: Supplementary file 2 — Data S1 to S45 [file sciadv.adl4239_data_s1_to_s45.zip › Supplementary Data2/Data_S6.csv]

P_Val	Avg_Log2_FC	Pct_Expr_Cluster	Pct_Expr_Other	Bon_P_Val	Cluster	Cell_Type	Gene	Transcription_Factor
0	1.59534491	0.998	0.882	0	8	SNP	Ifitm1	N
8.2E-264	1.333685153	0.689	0.074	1.67E-259	8	SNP	Arg1	N
8.64E-240	1.83919846	0.716	0.131	1.76E-235	8	SNP	Aldh1a2	N
1.74E-225	1.656755373	0.845	0.339	3.53E-221	8	SNP	Cited1	N
5.4E-219	1.306799065	0.684	0.127	1.1E-214	8	SNP	Rspo3	N
4.39E-218	1.19871478	0.877	0.398	8.91E-214	8	SNP	Fn1	N
5.55E-185	1.118984596	0.651	0.14	1.13E-180	8	SNP	Twist1	Y
4.97E-166	1.169148629	0.69	0.212	1.01E-161	8	SNP	Hoxaas3	N
1.79E-163	0.818002385	0.478	0.037	3.64E-159	8	SNP	Foxc2	Y
9.29E-158	0.958551836	0.671	0.197	1.89E-153	8	SNP	Prrx2	Y
6.96E-155	1.396396133	0.526	0.079	1.41E-150	8	SNP	Tcf15	Y
9.28E-155	0.858279021	0.789	0.325	1.88E-150	8	SNP	Laptm4b	N
7.96E-154	0.952902271	0.531	0.08	1.62E-149	8	SNP	Pcdh19	N
1.87E-150	1.105651906	0.523	0.083	3.79E-146	8	SNP	Meox1	Y
1.82E-149	0.890637554	0.969	0.635	3.69E-145	8	SNP	Crabp1	N
1.01E-148	0.738948941	0.996	0.942	2.05E-144	8	SNP	Hmga2	Y
5E-137	0.87866364	0.778	0.38	1.02E-132	8	SNP	Lef1	Y
3.33E-128	0.568028803	0.448	0.071	6.76E-124	8	SNP	Pdgfra	N
2.24E-114	0.6612175	0.648	0.235	4.54E-110	8	SNP	Hoxb1	Y
1.34E-113	0.532438072	0.431	0.083	2.72E-109	8	SNP	Foxc1	Y
6.47E-112	0.699908171	0.89	0.637	1.31E-107	8	SNP	Gpc3	N
3.81E-111	0.615661036	0.417	0.059	7.74E-107	8	SNP	Rasgrp3	N
7.48E-109	0.519305567	0.354	0.047	1.52E-104	8	SNP	Hes7	Y
1.26E-108	0.682662722	0.539	0.158	2.55E-104	8	SNP	Fbn2	N
3.84E-108	0.670983133	0.608	0.21	7.81E-104	8	SNP	Pdlim4	N
6.33E-108	0.753677582	0.485	0.121	1.29E-103	8	SNP	Cdx4	Y
1.42E-107	0.872920266	0.714	0.306	2.89E-103	8	SNP	Fst	N
1.51E-106	0.470869761	1	0.996	3.07E-102	8	SNP	Gnas	N
3.83E-106	1.019813446	0.825	0.515	7.78E-102	8	SNP	Phlda2	N
1E-105	0.630257007	0.475	0.12	2.03E-101	8	SNP	Gm45889	N
1.7E-105	0.560911357	0.988	0.948	3.46E-101	8	SNP	H2afy	N
1.67E-104	0.562817162	0.911	0.65	3.39E-100	8	SNP	Peg3	Y
8.76E-104	0.460419409	0.31	0.025	1.78E-99	8	SNP	Tbx6	Y
1.49E-103	0.599312767	0.383	0.056	3.02E-99	8	SNP	Foxd1	Y
6.56E-103	0.546293511	0.391	0.061	1.33E-98	8	SNP	Dll3	N
7.31E-101	0.499035308	0.997	0.975	1.48E-96	8	SNP	Slc25a4	N
7.89E-101	0.575687366	0.436	0.083	1.6E-96	8	SNP	Smoc1	N
2.89E-98	0.496123636	0.45	0.104	5.88E-94	8	SNP	Hoxb4	Y
5.56E-97	0.700266837	0.877	0.645	1.13E-92	8	SNP	Cald1	N
4.72E-96	0.516351862	0.328	0.034	9.58E-92	8	SNP	Osr1	Y
5.58E-96	0.644073425	0.955	0.816	1.13E-91	8	SNP	Serpinh1	N
2.26E-94	0.716600674	0.711	0.371	4.59E-90	8	SNP	Vcan	N
3.62E-89	0.597871253	0.582	0.239	7.36E-85	8	SNP	Cdx2	Y
5.95E-89	0.291668901	1	1	1.21E-84	8	SNP	Tmsb10	N
1.64E-88	0.558321708	0.356	0.077	3.34E-84	8	SNP	T	Y
8.54E-86	0.524620092	0.448	0.121	1.73E-81	8	SNP	Hoxb8	Y
1.23E-82	0.534399739	0.936	0.819	2.5E-78	8	SNP	Csrp2	N
2.18E-80	0.556265631	0.353	0.079	4.43E-76	8	SNP	Lhx1	Y
1.27E-79	0.628730475	0.758	0.466	2.57E-75	8	SNP	Igfbp4	N
9.49E-79	0.408233953	0.32	0.049	1.93E-74	8	SNP	Fam212a	N
1.42E-78	0.589259635	0.733	0.407	2.89E-74	8	SNP	Vim	N
2.01E-78	0.615033766	0.895	0.696	4.09E-74	8	SNP	H19	N
2.14E-78	0.536645507	0.685	0.303	4.34E-74	8	SNP	Cdx1	Y
6.63E-78	0.408805164	0.461	0.16	1.35E-73	8	SNP	Anxa5	N
4.06E-77	0.490992608	0.995	0.97	8.24E-73	8	SNP	Prtg	N
2.52E-74	0.457309674	0.469	0.159	5.12E-70	8	SNP	Hoxb3os	N
2.99E-72	0.428231363	0.243	0.021	6.07E-68	8	SNP	Gm14226	N
4.48E-72	0.515310014	0.594	0.268	9.09E-68	8	SNP	Sp5	Y
9.89E-72	0.35367759	0.313	0.067	2.01E-67	8	SNP	Dact1	N
6.61E-69	0.440117462	0.368	0.105	1.34E-64	8	SNP	Nr2f2	Y
2.82E-68	0.428640252	0.353	0.09	5.73E-64	8	SNP	Hoxb9	Y
3.24E-68	0.534793724	0.505	0.21	6.59E-64	8	SNP	Fgf8	N
8.41E-68	0.393188376	0.344	0.084	1.71E-63	8	SNP	Tmem132c	N
1.08E-66	0.345779736	0.262	0.034	2.19E-62	8	SNP	Rnf213	N
2.26E-66	0.481358831	0.457	0.168	4.6E-62	8	SNP	Epb41l3	N
5.1E-66	0.405852768	0.429	0.144	1.04E-61	8	SNP	Wnt5a	N
1.15E-65	0.654745636	0.802	0.597	2.35E-61	8	SNP	Grsf1	N
1.42E-65	0.351431128	0.329	0.087	2.88E-61	8	SNP	Dlc1	N
1.69E-65	0.422560788	0.472	0.19	3.43E-61	8	SNP	Mum1l1	N
1.98E-65	0.602190793	0.957	0.881	4.02E-61	8	SNP	Smc6	N
2.57E-65	0.349078465	0.276	0.049	5.23E-61	8	SNP	Col26a1	N
1.57E-64	0.489046649	1	1	3.18E-60	8	SNP	Actb	N
3.21E-64	0.395096572	0.433	0.156	6.51E-60	8	SNP	Arhgap28	N
3.93E-64	0.354883701	0.305	0.071	7.98E-60	8	SNP	Smarcd3	N
8.55E-64	0.454787613	0.594	0.285	1.74E-59	8	SNP	Rhou	N
1.12E-63	0.425419726	0.296	0.064	2.26E-59	8	SNP	Hoxc8	Y
2.16E-62	0.3786802	0.32	0.07	4.38E-58	8	SNP	Tgfb2	N
2.67E-62	0.495810594	0.988	0.962	5.43E-58	8	SNP	Marcks	N
6.31E-61	0.415251366	0.982	0.947	1.28E-56	8	SNP	Npm3	N
8.01E-61	0.498707296	0.858	0.629	1.63E-56	8	SNP	Maged1	N
1.89E-60	0.358457292	0.257	0.045	3.83E-56	8	SNP	Col23a1	N
8.28E-60	0.443591264	0.477	0.188	1.68E-55	8	SNP	Meis1	Y
3.27E-59	0.315758417	0.263	0.058	6.65E-55	8	SNP	Evx1	Y
3.53E-58	0.399091747	0.385	0.123	7.18E-54	8	SNP	Snai1	Y
3.58E-58	0.429110127	0.322	0.098	7.27E-54	8	SNP	Epha5	N
3.94E-58	0.383586872	0.377	0.132	8.01E-54	8	SNP	Etv4	Y
4.9E-58	0.314632153	0.236	0.034	9.94E-54	8	SNP	Aplnr	N
3.23E-55	0.365176201	0.175	0.01	6.56E-51	8	SNP	Wfdc21	N
8.68E-55	0.322667749	0.235	0.043	1.76E-50	8	SNP	Dll1	N
1.55E-54	0.417521474	0.368	0.123	3.15E-50	8	SNP	Notch1	N
1.57E-54	0.6341466	0.603	0.347	3.18E-50	8	SNP	Ppp1r1a	N
1.34E-53	0.312158555	0.26	0.057	2.73E-49	8	SNP	Tfpi	N
8.33E-53	0.312336571	0.252	0.057	1.69E-48	8	SNP	Evx1os	N
1.33E-52	0.296919879	0.254	0.054	2.69E-48	8	SNP	Hoxb5os	N
1.79E-52	0.411731089	0.515	0.255	3.64E-48	8	SNP	Zfp503	Y
4.52E-52	0.410843072	0.599	0.311	9.19E-48	8	SNP	Ncam1	N
1.93E-51	0.441814497	0.807	0.566	3.92E-47	8	SNP	Fbln1	N
2.73E-51	0.436542398	0.547	0.282	5.55E-47	8	SNP	Pim1	N
5.93E-51	0.375224023	0.182	0.022	1.21E-46	8	SNP	Mesp1	Y
7.13E-51	0.346157385	0.265	0.063	1.45E-46	8	SNP	Tnni1	N
1.6E-50	0.363654545	0.45	0.193	3.24E-46	8	SNP	Pth1r	N
5.81E-50	0.286274244	0.222	0.039	1.18E-45	8	SNP	Foxf1	Y
1.41E-49	0.406028774	0.609	0.305	2.86E-45	8	SNP	Hoxb2	Y
3.04E-49	0.269540484	0.142	0.006	6.17E-45	8	SNP	Cer1	N
1.3E-47	0.359722921	0.333	0.107	2.63E-43	8	SNP	Fgf3	N
8.01E-47	0.282089989	0.572	0.308	1.63E-42	8	SNP	Msx1	Y
8.27E-47	0.32802844	0.281	0.076	1.68E-42	8	SNP	Lmo2	N
5.13E-46	0.239944861	0.2	0.037	1.04E-41	8	SNP	Pdgfrb	N
7.12E-46	0.391958195	0.305	0.1	1.45E-41	8	SNP	Gadd45g	N
1.12E-45	0.420117625	0.734	0.522	2.27E-41	8	SNP	Actn1	N
3.8E-45	0.436786216	0.705	0.475	7.73E-41	8	SNP	Fstl1	N
6.63E-45	0.234735566	0.199	0.033	1.35E-40	8	SNP	Col13a1	N
1.55E-44	0.321149418	0.4	0.18	3.16E-40	8	SNP	Oaf	N
1.76E-44	0.001679235	0.943	0.848	3.57E-40	8	SNP	Tpm1	N
2.87E-44	0.211716709	1	1	5.82E-40	8	SNP	Eef1a1	N
1.04E-43	0.701262285	0.464	0.25	2.11E-39	8	SNP	Myl7	N
1.09E-43	0.368597463	0.251	0.066	2.21E-39	8	SNP	Gata6	Y
1.43E-43	0.361632816	0.535	0.303	2.9E-39	8	SNP	Mllt3	N
1.47E-43	0.29123452	0.357	0.149	2.98E-39	8	SNP	Capn2	N
3.27E-43	0.246224994	0.477	0.25	6.63E-39	8	SNP	Cnn2	N
3.92E-43	0.37002434	0.539	0.3	7.96E-39	8	SNP	Dusp9	N
6.65E-43	0.366296015	0.977	0.886	1.35E-38	8	SNP	Rbp1	N
7.82E-43	0.363537555	0.464	0.221	1.59E-38	8	SNP	Ppp3ca	N
8.91E-43	0.409402487	0.424	0.184	1.81E-38	8	SNP	Nrp2	N
2.18E-42	0.318536946	0.247	0.068	4.42E-38	8	SNP	Mef2c	Y
7.3E-42	0.299491189	0.368	0.166	1.48E-37	8	SNP	Ypel3	N
1.08E-41	0.384508806	0.602	0.376	2.19E-37	8	SNP	Mogat2	N
1.12E-41	0.322092071	0.434	0.212	2.27E-37	8	SNP	Epb41l2	N
1.45E-41	0.267916931	0.252	0.07	2.94E-37	8	SNP	Six1	Y
2.04E-41	0.213926209	0.161	0.019	4.15E-37	8	SNP	Alx1	Y
4.11E-41	0.336854068	0.442	0.212	8.35E-37	8	SNP	Shf	N
4.86E-41	0.104001232	1	1	9.87E-37	8	SNP	Rpsa	N
2.31E-40	0.276553183	0.209	0.045	4.7E-36	8	SNP	Hand2	Y
2.34E-40	0.192582426	0.134	0.007	4.75E-36	8	SNP	Ptgds	N
2.42E-40	0.32278311	0.333	0.117	4.91E-36	8	SNP	Clmp	N
2.68E-40	0.267228275	0.992	0.967	5.45E-36	8	SNP	Basp1	N
3.63E-40	0.323861159	0.641	0.402	7.37E-36	8	SNP	Arid3a	Y
9.99E-40	0.194591889	0.156	0.024	2.03E-35	8	SNP	Vegfc	N
1.32E-39	0.366001478	0.382	0.166	2.67E-35	8	SNP	Cdh11	N
4.32E-39	0.257053494	0.219	0.055	8.77E-35	8	SNP	Aldoc	N
6.07E-39	0.420269043	0.263	0.089	1.23E-34	8	SNP	Tnnt2	N
6.66E-39	0.330873109	0.758	0.555	1.35E-34	8	SNP	Sh3glb1	N
1.04E-38	0.228287434	0.218	0.067	2.11E-34	8	SNP	Fgf17	N
1.37E-38	0.238267066	0.235	0.066	2.77E-34	8	SNP	Naaa	N
1.58E-38	0.277743737	0.272	0.091	3.22E-34	8	SNP	Zfpm1	Y
1.95E-38	0.254111131	0.228	0.063	3.96E-34	8	SNP	Nrp1	N
6.79E-38	0.309365382	0.488	0.251	1.38E-33	8	SNP	Nkd1	N
4.59E-37	0.186942529	0.152	0.023	9.32E-33	8	SNP	Tmem119	N
7.58E-37	0.373581645	0.971	0.906	1.54E-32	8	SNP	Fscn1	N
8.05E-37	0.190196819	0.137	0.014	1.64E-32	8	SNP	Flrt2	N
4.08E-36	0.217384121	0.194	0.047	8.28E-32	8	SNP	Robo2	N
4.55E-36	0.179882725	0.113	0.006	9.25E-32	8	SNP	Ebf2	Y
9.82E-36	0.188385566	0.151	0.026	1.99E-31	8	SNP	Rcsd1	N
1.14E-35	0.29204978	0.2	0.042	2.31E-31	8	SNP	Kdr	N
1.55E-35	0.28439769	0.31	0.131	3.15E-31	8	SNP	Prrx1	Y
1.65E-35	0.268679281	0.373	0.181	3.34E-31	8	SNP	Ppp1r14a	N
1.92E-35	0.250822731	0.263	0.093	3.9E-31	8	SNP	Frmd6	N
4.47E-35	0.208417239	0.228	0.074	9.09E-31	8	SNP	Tshz2	Y
4.67E-35	0.301951163	0.464	0.255	9.48E-31	8	SNP	Ptk7	N
7.01E-35	0.26056265	0.317	0.128	1.42E-30	8	SNP	Acta2	N
1.64E-34	0.302794416	0.988	0.978	3.32E-30	8	SNP	Igf2bp1	N
1.69E-34	0.212067595	1	1	3.44E-30	8	SNP	Fth1	N
2.1E-34	0.268771779	0.295	0.122	4.26E-30	8	SNP	Pcolce2	N
3.74E-34	0.336009623	0.523	0.299	7.6E-30	8	SNP	Maged2	N
5.81E-34	0.2686435	0.396	0.194	1.18E-29	8	SNP	Itgb5	N
8.54E-34	0.237444956	0.273	0.112	1.73E-29	8	SNP	Wnt5b	N
5.45E-33	0.222016264	0.194	0.052	1.11E-28	8	SNP	Hoxb6	Y
6.88E-33	0.323721236	0.596	0.381	1.4E-28	8	SNP	Tln2	N
7.07E-33	0.139289413	0.1	0.005	1.44E-28	8	SNP	Foxd2	Y
7.36E-33	0.289215983	0.342	0.144	1.5E-28	8	SNP	Rbm24	N
1.08E-32	0.29837454	0.469	0.257	2.2E-28	8	SNP	Tubb6	N
1.09E-32	0.169136935	0.139	0.023	2.21E-28	8	SNP	Itga9	N
1.1E-32	0.230277772	1	1	2.23E-28	8	SNP	Eef2	N
1.1E-32	0.196976451	0.188	0.047	2.24E-28	8	SNP	Chst7	N
1.5E-32	0.226245718	1	0.999	3.05E-28	8	SNP	Marcksl1	N
2.52E-32	0.329084387	0.834	0.689	5.12E-28	8	SNP	Kdelr2	N
3.32E-32	0.23710445	0.26	0.094	6.75E-28	8	SNP	Dach1	Y
3.49E-32	0.207714964	0.197	0.053	7.08E-28	8	SNP	Hoxb3	Y
6.05E-32	0.235337272	0.675	0.474	1.23E-27	8	SNP	Reep5	N
1.09E-31	0.26241605	0.371	0.184	2.21E-27	8	SNP	Nid2	N
1.16E-31	0.260197095	0.166	0.035	2.36E-27	8	SNP	Tbx1	Y
1.49E-31	0.211718916	0.21	0.073	3.02E-27	8	SNP	Hoxa5	Y
2.03E-31	0.107240848	0.46	0.257	4.13E-27	8	SNP	S100a11	N
2.04E-31	0.290682171	0.453	0.246	4.14E-27	8	SNP	Vgll4	N
2.41E-31	0.227635843	0.997	0.997	4.9E-27	8	SNP	Vcp	N
2.48E-31	0.293326865	0.958	0.902	5.04E-27	8	SNP	Ccnd2	N
2.84E-31	0.28397956	0.498	0.298	5.77E-27	8	SNP	Mmp14	N
9.37E-31	0.196443821	0.214	0.076	1.9E-26	8	SNP	P3h2	N
9.79E-31	0.132662489	0.098	0.006	1.99E-26	8	SNP	S1pr3	N
1.21E-30	0.210020427	0.227	0.074	2.45E-26	8	SNP	Limch1	N
1.72E-30	0.204755202	0.217	0.069	3.48E-26	8	SNP	Mcc	N
2.34E-30	0.304428108	0.524	0.307	4.76E-26	8	SNP	Elovl6	N
3.42E-30	0.183350099	0.154	0.037	6.95E-26	8	SNP	Arl4d	N
8.46E-30	0.588616311	0.667	0.513	1.72E-25	8	SNP	Rpgrip1	N
1.1E-29	0.191570567	1	0.999	2.23E-25	8	SNP	Stmn1	N
1.64E-29	0.333776965	0.324	0.154	3.33E-25	8	SNP	Hba-a1	N
1.75E-29	0.224848209	0.219	0.079	3.55E-25	8	SNP	Mfap4	N
2.26E-29	0.329806274	0.525	0.304	4.59E-25	8	SNP	Lrig3	N
3.36E-29	0.274232715	0.163	0.029	6.82E-25	8	SNP	Lefty2	N
3.38E-29	0.152335232	0.138	0.033	6.86E-25	8	SNP	Kif26b	N
4.35E-29	0.299882317	0.488	0.29	8.83E-25	8	SNP	Plpp3	N
5.42E-29	0.207887777	0.22	0.073	1.1E-24	8	SNP	Rftn1	N
7.01E-29	0.287791022	0.456	0.26	1.42E-24	8	SNP	Lpar1	N
8.56E-29	0.197524379	0.187	0.047	1.74E-24	8	SNP	Sdk2	N
1.34E-28	0.3042693	0.46	0.264	2.73E-24	8	SNP	Amot	N
1.57E-28	0.196076709	0.198	0.063	3.19E-24	8	SNP	Tbx3	Y
2.27E-28	0.261032449	0.951	0.882	4.62E-24	8	SNP	Tpm4	N
3.27E-28	0.155694974	0.147	0.036	6.64E-24	8	SNP	Hoxb5	Y
3.36E-28	0.228431841	0.328	0.16	6.83E-24	8	SNP	Mxd4	Y
3.62E-28	0.27424265	1	0.999	7.35E-24	8	SNP	Hspa8	N
4.98E-28	0.244582626	0.307	0.143	1.01E-23	8	SNP	Rab8b	N
5.63E-28	0.135417551	0.092	0.007	1.14E-23	8	SNP	Kcnk3	N
6.09E-28	0.426582545	0.269	0.111	1.24E-23	8	SNP	Actc1	N
9.56E-28	0.226691893	0.381	0.209	1.94E-23	8	SNP	Lpp	N
1.03E-27	0.220095321	0.204	0.059	2.08E-23	8	SNP	Gfra3	N
1.79E-27	0.221403259	0.307	0.15	3.64E-23	8	SNP	P4ha2	N
1.82E-27	0.139642794	0.279	0.127	3.71E-23	8	SNP	Hapln1	N
3.51E-27	0.323473622	0.23	0.089	7.14E-23	8	SNP	Myl4	N
4.62E-27	0.233639813	0.313	0.147	9.38E-23	8	SNP	Fzd10	N
5.85E-27	0.212122736	0.205	0.072	1.19E-22	8	SNP	Cfc1	N
6.64E-27	0.250814663	0.996	0.984	1.35E-22	8	SNP	Pdcd5	N
8.45E-27	0.961518412	0.605	0.463	1.72E-22	8	SNP	Hbb-bh1	N
1.16E-26	0.311337969	0.911	0.826	2.36E-22	8	SNP	Hsph1	N
1.23E-26	0.208383359	0.244	0.099	2.49E-22	8	SNP	Dusp23	N
1.24E-26	0.109214773	0.66	0.44	2.53E-22	8	SNP	Ptch1	N
1.28E-26	0.170793359	1	1	2.6E-22	8	SNP	Tubb5	N
2.06E-26	0.217312601	0.377	0.221	4.18E-22	8	SNP	Peg10	N
4.36E-26	0.215661165	0.226	0.072	8.86E-22	8	SNP	Hoxa2	Y
4.92E-26	0.219020773	0.182	0.053	9.99E-22	8	SNP	Pitx2	Y
4.92E-26	0.247476157	0.566	0.397	1E-21	8	SNP	Col4a1	N
5.16E-26	0.364374166	0.589	0.399	1.05E-21	8	SNP	Jun	Y
5.54E-26	0.343359558	0.86	0.726	1.12E-21	8	SNP	Gstm5	N
6.58E-26	0.254418906	0.459	0.281	1.34E-21	8	SNP	Plekho1	N
8.88E-26	0.223744845	0.125	0.024	1.8E-21	8	SNP	Ttn	N
9.19E-26	0.180141639	0.19	0.066	1.87E-21	8	SNP	Hoxa3	Y
1.21E-25	0.173428455	0.131	0.029	2.46E-21	8	SNP	Tal1	Y
1.21E-25	0.312130158	0.695	0.518	2.47E-21	8	SNP	Foxp1	Y
1.39E-25	0.157388553	0.131	0.025	2.82E-21	8	SNP	Pcsk5	N
1.55E-25	0.102159564	0.075	0.002	3.16E-21	8	SNP	Gm12829	N
1.56E-25	0.230278791	0.161	0.046	3.17E-21	8	SNP	Sct	N
1.73E-25	0.146976586	1	0.999	3.51E-21	8	SNP	Mdk	N
1.88E-25	0.327395839	0.504	0.317	3.83E-21	8	SNP	Gpx3	N
2.16E-25	0.243450155	0.965	0.95	4.39E-21	8	SNP	Ttc3	N
2.53E-25	0.122231119	0.095	0.011	5.13E-21	8	SNP	Myl2	N
2.77E-25	0.301198192	0.688	0.497	5.63E-21	8	SNP	Car14	N
2.98E-25	0.134642736	0.083	0.008	6.06E-21	8	SNP	Foxl2	Y
3.11E-25	0.246956482	0.315	0.147	6.32E-21	8	SNP	Notch2	N
4.04E-25	0.283580892	0.328	0.154	8.2E-21	8	SNP	Ebf1	Y
4.28E-25	0.229337548	0.358	0.195	8.69E-21	8	SNP	Slc39a6	N
4.52E-25	0.235835687	0.379	0.208	9.19E-21	8	SNP	Polg	N
4.56E-25	0.258929204	0.587	0.375	9.26E-21	8	SNP	Igdcc3	N
4.66E-25	0.138208775	0.121	0.027	9.47E-21	8	SNP	Dchs1	N
4.79E-25	0.269171953	0.741	0.563	9.73E-21	8	SNP	Tubb2b	N
7.06E-25	0.406449187	0.835	0.714	1.43E-20	8	SNP	Nnat	N
8.94E-25	0.150168458	0.149	0.041	1.81E-20	8	SNP	Crispld1	N
9.37E-25	0.304987872	0.846	0.695	1.9E-20	8	SNP	Limd2	N
9.85E-25	0.286181337	0.594	0.407	2E-20	8	SNP	Zyx	N
1.11E-24	0.247873952	0.494	0.32	2.25E-20	8	SNP	Akt1	N
1.19E-24	0.268388311	0.969	0.932	2.42E-20	8	SNP	Kif5b	N
1.36E-24	0.335325447	0.651	0.477	2.77E-20	8	SNP	Adgrl2	N
1.52E-24	0.199071346	0.987	0.967	3.09E-20	8	SNP	G3bp2	N
1.7E-24	0.21023163	0.181	0.064	3.45E-20	8	SNP	Rspo1	N
3.42E-24	0.274989787	0.572	0.387	6.94E-20	8	SNP	Hipk2	N
3.79E-24	0.263645491	0.503	0.313	7.69E-20	8	SNP	Sema6a	N
4.52E-24	0.214391927	0.187	0.052	9.17E-20	8	SNP	Col1a2	N
4.53E-24	0.225178131	0.425	0.257	9.2E-20	8	SNP	Ube2h	N
4.9E-24	0.141069785	0.124	0.027	9.95E-20	8	SNP	Hoxd9	Y
5.58E-24	0.257142767	0.309	0.139	1.13E-19	8	SNP	Zeb1	Y
5.66E-24	0.188438131	0.186	0.057	1.15E-19	8	SNP	Hoxa7	Y
5.89E-24	0.209205935	0.286	0.13	1.2E-19	8	SNP	Gnb4	N
7.65E-24	0.163572245	0.168	0.05	1.55E-19	8	SNP	Lsp1	N
8.02E-24	0.257265098	0.446	0.268	1.63E-19	8	SNP	Sulf2	N
9.73E-24	0.168510971	0.243	0.119	1.98E-19	8	SNP	Gse1	N
1.09E-23	0.249134141	0.331	0.172	2.22E-19	8	SNP	Magi1	N
1.19E-23	0.276475795	0.562	0.372	2.41E-19	8	SNP	Tenm4	N
1.29E-23	0.141981207	0.109	0.021	2.63E-19	8	SNP	Wnt2	N
1.52E-23	0.276100387	0.689	0.517	3.08E-19	8	SNP	Adprh	N
1.65E-23	0.275752936	0.593	0.429	3.35E-19	8	SNP	Apip	N
2E-23	0.142051223	0.132	0.033	4.06E-19	8	SNP	Hoxd1	Y
2.13E-23	0.162699693	0.181	0.068	4.33E-19	8	SNP	Bicc1	N
2.24E-23	0.107390628	0.076	0.006	4.55E-19	8	SNP	3110004A20Rik	N
2.67E-23	0.457600698	0.655	0.497	5.42E-19	8	SNP	Cdkn1c	N
2.76E-23	0.146577129	0.137	0.035	5.61E-19	8	SNP	Fbn1	N
2.79E-23	0.215641198	0.516	0.333	5.68E-19	8	SNP	Csrp1	N
5.92E-23	0.11706689	0.276	0.126	1.2E-18	8	SNP	Hand1	Y
6.72E-23	0.112382025	0.081	0.01	1.37E-18	8	SNP	Npr3	N
6.97E-23	0.202452992	0.998	0.993	1.42E-18	8	SNP	Psmd7	N
7.04E-23	0.176795949	0.213	0.085	1.43E-18	8	SNP	Necab2	N
1.14E-22	0.115902835	0.103	0.024	2.31E-18	8	SNP	Cbr3	N
1.32E-22	0.190584717	0.282	0.126	2.68E-18	8	SNP	Stra6	N
1.58E-22	0.197122253	0.315	0.175	3.21E-18	8	SNP	Tcf7	Y
1.83E-22	0.100905491	0.074	0.006	3.72E-18	8	SNP	Myl1	N
1.83E-22	0.162153089	0.216	0.101	3.72E-18	8	SNP	Ttc28	N
1.92E-22	0.18585227	0.207	0.079	3.89E-18	8	SNP	Kitl	N
2.03E-22	0.101793059	0.083	0.01	4.13E-18	8	SNP	Foxp2	Y
2.36E-22	0.215318661	0.433	0.258	4.8E-18	8	SNP	Mfge8	N
2.41E-22	0.210354489	0.254	0.117	4.9E-18	8	SNP	Rdh10	N
2.46E-22	0.235336224	0.907	0.842	5E-18	8	SNP	Mpp6	N
2.53E-22	0.128165237	0.109	0.022	5.14E-18	8	SNP	Wnt3a	N
2.65E-22	0.158084903	0.194	0.085	5.39E-18	8	SNP	Lhfpl2	N
2.78E-22	0.147075237	0.151	0.049	5.64E-18	8	SNP	Gng11	N
3.02E-22	0.132315042	0.096	0.015	6.13E-18	8	SNP	Fli1	Y
3.45E-22	0.292868555	0.794	0.64	7.01E-18	8	SNP	Psat1	N
3.45E-22	0.222676327	0.344	0.179	7.01E-18	8	SNP	Slc38a4	N
3.75E-22	0.096248644	0.068	0.004	7.61E-18	8	SNP	Sim1	Y
4.01E-22	0.210867604	0.337	0.181	8.14E-18	8	SNP	Homer3	N
4.24E-22	0.153537094	0.126	0.029	8.61E-18	8	SNP	Vamp5	N
4.72E-22	0.163802004	0.24	0.113	9.58E-18	8	SNP	Prickle1	N
5.04E-22	0.130218341	0.132	0.038	1.02E-17	8	SNP	Hoxb7	Y
6.17E-22	0.159626064	0.161	0.047	1.25E-17	8	SNP	Lrp8	N
8.61E-22	0.160954254	0.171	0.063	1.75E-17	8	SNP	Efna3	N
8.9E-22	0.135040361	0.11	0.021	1.81E-17	8	SNP	Lhx1os	N
1.03E-21	0.163754341	0.224	0.099	2.09E-17	8	SNP	Pid1	N
1.07E-21	0.163892125	0.169	0.054	2.16E-17	8	SNP	Sparcl1	N
1.28E-21	0.243549744	0.699	0.519	2.61E-17	8	SNP	Gjc1	N
1.56E-21	0.290992126	0.645	0.472	3.17E-17	8	SNP	Bcat1	N
1.56E-21	0.288425032	0.755	0.615	3.17E-17	8	SNP	Tcf4	Y
1.75E-21	0.100372766	0.084	0.015	3.55E-17	8	SNP	Cd248	N
1.8E-21	1.128472888	0.609	0.513	3.66E-17	8	SNP	Hba-x	N
2.19E-21	0.211609141	0.998	0.998	4.45E-17	8	SNP	Calr	N
2.29E-21	0.161188442	0.276	0.152	4.65E-17	8	SNP	Ralb	N
2.35E-21	0.213937508	0.445	0.276	4.78E-17	8	SNP	Palld	N
2.52E-21	0.152034543	0.183	0.073	5.12E-17	8	SNP	Prkd1	N
2.79E-21	0.312266292	0.678	0.49	5.67E-17	8	SNP	Nxn	N
4.16E-21	0.16451803	0.999	0.998	8.44E-17	8	SNP	Pa2g4	N
4.48E-21	0.222469646	0.795	0.639	9.11E-17	8	SNP	Ccnd3	N
4.92E-21	0.10265244	0.073	0.007	9.99E-17	8	SNP	2610528A11Rik	N
5.02E-21	0.247906748	0.41	0.226	1.02E-16	8	SNP	Cdk6	N
6.16E-21	0.22125832	0.939	0.878	1.25E-16	8	SNP	Brd3	N
6.86E-21	0.096313391	0.055	0.003	1.39E-16	8	SNP	Dmrt2	Y
1.46E-20	0.252162081	0.541	0.362	2.97E-16	8	SNP	Amotl1	N
1.48E-20	0.249634074	0.955	0.924	3.01E-16	8	SNP	P4hb	N
1.52E-20	0.219791206	0.993	0.982	3.1E-16	8	SNP	Tkt	N
1.57E-20	0.153045671	0.142	0.042	3.2E-16	8	SNP	Nrarp	N
1.59E-20	0.126305922	0.114	0.031	3.22E-16	8	SNP	Col9a1	N
1.62E-20	0.204847917	0.483	0.295	3.3E-16	8	SNP	Phlda1	N
1.82E-20	0.218087247	0.976	0.946	3.69E-16	8	SNP	Pcbp4	N
2.42E-20	0.155852116	0.178	0.069	4.91E-16	8	SNP	Gamt	N
2.72E-20	0.264983604	0.614	0.445	5.52E-16	8	SNP	Ccdc88a	N
2.74E-20	0.16444585	0.215	0.092	5.56E-16	8	SNP	Slit3	N
2.87E-20	0.252592858	0.799	0.633	5.82E-16	8	SNP	Ckap4	N
3.64E-20	0.147829072	0.439	0.286	7.39E-16	8	SNP	App	N
3.75E-20	0.144184957	0.127	0.028	7.62E-16	8	SNP	Fgd5	N
4.35E-20	0.194231228	0.432	0.293	8.83E-16	8	SNP	Dnajc1	Y
6.21E-20	0.185971095	0.28	0.133	1.26E-15	8	SNP	Pdlim5	N
6.23E-20	0.147130125	0.128	0.031	1.27E-15	8	SNP	Fgf18	N
6.86E-20	0.198135192	0.291	0.148	1.39E-15	8	SNP	Tcea3	N
7.42E-20	0.106730863	0.102	0.026	1.51E-15	8	SNP	Elk3	Y
9.43E-20	0.208527307	0.566	0.422	1.91E-15	8	SNP	Asns	N
1.09E-19	0.227487977	0.549	0.396	2.21E-15	8	SNP	Bin1	N
1.12E-19	0.226540938	0.54	0.366	2.27E-15	8	SNP	Usp47	N
1.22E-19	0.150814268	0.15	0.048	2.47E-15	8	SNP	Runx1t1	N
1.25E-19	0.263457688	0.531	0.369	2.55E-15	8	SNP	Kmt2e	N
1.39E-19	0.120523875	0.125	0.036	2.82E-15	8	SNP	Mylip	N
1.6E-19	0.163580809	0.156	0.045	3.26E-15	8	SNP	Rab3il1	N
1.7E-19	0.246308106	0.807	0.679	3.46E-15	8	SNP	Ddah2	N
1.94E-19	0.16152774	0.228	0.112	3.94E-15	8	SNP	Skil	N
1.94E-19	0.257929975	0.778	0.634	3.94E-15	8	SNP	Ppp1cb	N
1.99E-19	0.112391777	0.139	0.042	4.04E-15	8	SNP	Ccdc80	N
2.06E-19	0.247263737	0.501	0.327	4.18E-15	8	SNP	Dnmt3a	N
2.24E-19	0.207158822	0.449	0.289	4.54E-15	8	SNP	Raph1	N
2.46E-19	0.155084147	0.193	0.081	5.01E-15	8	SNP	Lama1	N
2.51E-19	0.236312099	0.478	0.315	5.09E-15	8	SNP	Smad1	Y
3.54E-19	0.163520855	0.294	0.161	7.19E-15	8	SNP	Dusp6	N
4.42E-19	0.243527722	0.923	0.85	8.97E-15	8	SNP	Nr6a1	Y
4.55E-19	0.20243052	0.57	0.403	9.24E-15	8	SNP	Sri	N
4.82E-19	0.205786506	0.349	0.18	9.78E-15	8	SNP	Cdc42ep4	N
4.89E-19	0.132571566	0.131	0.035	9.93E-15	8	SNP	Ets1	Y
5E-19	0.210558108	0.584	0.449	1.02E-14	8	SNP	Msl1	N
6.52E-19	0.247827553	0.609	0.449	1.32E-14	8	SNP	Top2b	N
6.7E-19	0.23673273	0.887	0.786	1.36E-14	8	SNP	Ptms	N
7.19E-19	0.20093769	0.44	0.308	1.46E-14	8	SNP	Rpl10-ps3	N
7.53E-19	0.09815957	0.071	0.008	1.53E-14	8	SNP	Myocd	N
7.72E-19	0.18336972	0.266	0.128	1.57E-14	8	SNP	Il17rd	N
8.66E-19	0.226957251	0.469	0.302	1.76E-14	8	SNP	Ncor2	Y
8.87E-19	0.101927936	0.082	0.016	1.8E-14	8	SNP	Hlf	Y
9.5E-19	0.222770972	0.67	0.499	1.93E-14	8	SNP	Ccnt1	N
9.79E-19	0.118961307	0.084	0.015	1.99E-14	8	SNP	Fgf4	N
1.33E-18	0.084456125	0.329	0.194	2.69E-14	8	SNP	Dlk1	N
1.4E-18	0.23710499	0.617	0.463	2.83E-14	8	SNP	Lrrc58	N
1.49E-18	0.208585494	0.996	0.992	3.02E-14	8	SNP	Srm	N
1.49E-18	0.166050761	0.314	0.183	3.03E-14	8	SNP	Ppic	N
1.64E-18	0.193663072	0.261	0.131	3.34E-14	8	SNP	Itpr1	N
1.73E-18	0.200317678	0.509	0.361	3.52E-14	8	SNP	Eid2	N
1.9E-18	0.196342962	0.325	0.18	3.85E-14	8	SNP	Mmp2	N
1.95E-18	0.114667793	0.086	0.013	3.97E-14	8	SNP	Cped1	N
1.97E-18	0.226515328	0.502	0.339	4E-14	8	SNP	Lhpp	N
2.07E-18	0.203909294	0.899	0.803	4.21E-14	8	SNP	Npc2	N
2.21E-18	0.260988281	0.969	0.931	4.49E-14	8	SNP	Cited2	N
2.24E-18	0.083299454	0.067	0.008	4.56E-14	8	SNP	Ebf3	Y
2.31E-18	0.208326872	0.34	0.185	4.69E-14	8	SNP	Prkar2a	N
2.4E-18	0.139389415	0.15	0.056	4.87E-14	8	SNP	Col27a1	N
2.42E-18	0.192437284	0.352	0.208	4.91E-14	8	SNP	Keap1	N
2.44E-18	0.115535255	0.108	0.029	4.95E-14	8	SNP	Hoxc6	Y
2.6E-18	0.250252673	0.608	0.468	5.27E-14	8	SNP	Gm11808	N
2.63E-18	0.275360474	0.947	0.915	5.34E-14	8	SNP	Ubc	N
2.98E-18	0.130606619	0.113	0.035	6.06E-14	8	SNP	A230083N12Rik	N
3.22E-18	0.218786792	0.931	0.865	6.54E-14	8	SNP	Ccnd1	N
3.25E-18	0.095438367	0.074	0.007	6.59E-14	8	SNP	Rftn2	N
3.93E-18	0.237942774	0.478	0.323	7.98E-14	8	SNP	Gpc6	N
4.77E-18	0.148307176	0.773	0.611	9.7E-14	8	SNP	Rbms1	N
5.1E-18	0.187590878	0.405	0.255	1.04E-13	8	SNP	Ptprk	N
5.41E-18	0.104139834	1	1	1.1E-13	8	SNP	Ybx1	Y
5.74E-18	0.17278534	0.314	0.187	1.17E-13	8	SNP	Stk39	N
5.87E-18	0.118652258	0.111	0.027	1.19E-13	8	SNP	Rel	Y
6.44E-18	0.23608351	0.934	0.871	1.31E-13	8	SNP	Grb10	N
7.24E-18	0.217373794	0.974	0.951	1.47E-13	8	SNP	Gnb1	N
8.33E-18	0.161781208	0.184	0.072	1.69E-13	8	SNP	Sh3gl3	N
8.76E-18	0.120771777	0.126	0.042	1.78E-13	8	SNP	Spry4	N
8.97E-18	0.105539574	0.095	0.021	1.82E-13	8	SNP	Fgf10	N
9.88E-18	0.252986587	0.512	0.347	2.01E-13	8	SNP	Kdm6b	N
1.18E-17	0.084730974	1	1	2.41E-13	8	SNP	Rplp0	N
1.22E-17	0.204945436	0.767	0.649	2.47E-13	8	SNP	Tgs1	N
1.22E-17	0.13764431	0.137	0.045	2.48E-13	8	SNP	Hoxc4	Y
1.44E-17	0.151744104	0.205	0.097	2.92E-13	8	SNP	Kcnmb4	N
1.87E-17	0.193636755	0.402	0.255	3.81E-13	8	SNP	Tiparp	N
2.13E-17	0.192711964	0.312	0.173	4.33E-13	8	SNP	Creg1	N
2.25E-17	0.198956547	0.358	0.214	4.56E-13	8	SNP	Ppfibp1	N
2.3E-17	0.082676285	0.071	0.015	4.68E-13	8	SNP	Nbl1	N
2.33E-17	0.176047515	0.984	0.979	4.72E-13	8	SNP	Mdh2	N
2.51E-17	0.080221828	0.053	0.002	5.1E-13	8	SNP	Ddr2	N
2.64E-17	0.195848337	0.378	0.236	5.36E-13	8	SNP	Litaf	Y
2.7E-17	0.165698363	0.776	0.655	5.48E-13	8	SNP	Cd63	N
2.84E-17	0.167166779	0.224	0.113	5.76E-13	8	SNP	Zfp362	Y
2.89E-17	0.114630219	1	1	5.87E-13	8	SNP	Eef1g	N
3.31E-17	0.217757897	0.421	0.272	6.73E-13	8	SNP	Cachd1	N
3.64E-17	0.100237101	0.097	0.026	7.39E-13	8	SNP	Adgra2	N
3.95E-17	0.169213731	0.999	0.999	8.03E-13	8	SNP	Atp5a1	N
4.48E-17	0.143506233	0.119	0.031	9.09E-13	8	SNP	Pgf	N
4.55E-17	0.152849628	0.371	0.211	9.24E-13	8	SNP	Tshz1	Y
4.88E-17	0.208637176	0.427	0.277	9.92E-13	8	SNP	Plin2	N
6.8E-17	0.134753274	0.222	0.12	1.38E-12	8	SNP	Zfhx4	Y
6.83E-17	0.146612984	1	1	1.39E-12	8	SNP	Mrfap1	N
7.09E-17	0.155903007	1	1	1.44E-12	8	SNP	mt-Co2	N
7.77E-17	0.241507267	0.818	0.712	1.58E-12	8	SNP	Mlec	N
7.81E-17	0.169612617	0.291	0.156	1.59E-12	8	SNP	Smad7	Y
8.28E-17	0.132004674	0.2	0.102	1.68E-12	8	SNP	Bag3	N
8.96E-17	0.199368623	0.517	0.361	1.82E-12	8	SNP	Galnt1	N
9.58E-17	0.178888674	0.268	0.141	1.95E-12	8	SNP	Car3	N
1E-16	0.123363756	0.18	0.088	2.04E-12	8	SNP	Gab1	N
1.03E-16	0.168481448	0.296	0.176	2.08E-12	8	SNP	Smad5	Y
1.06E-16	0.152625884	0.242	0.128	2.15E-12	8	SNP	Bmi1	N
1.21E-16	0.236986186	0.998	0.982	2.46E-12	8	SNP	Ssrp1	Y
1.47E-16	0.232538495	0.658	0.514	2.98E-12	8	SNP	Isyna1	N
1.47E-16	0.140800476	0.324	0.192	2.99E-12	8	SNP	Bambi	N
1.49E-16	0.152027156	0.226	0.119	3.03E-12	8	SNP	Rasl11b	N
1.55E-16	0.242931875	0.391	0.245	3.16E-12	8	SNP	Igfbpl1	N
1.58E-16	0.18896146	0.627	0.502	3.22E-12	8	SNP	Cyba	N
1.59E-16	0.154809433	0.997	0.991	3.22E-12	8	SNP	Ywhab	N
1.65E-16	0.176177189	0.629	0.483	3.35E-12	8	SNP	Pdlim7	N
2E-16	0.273412577	0.971	0.943	4.06E-12	8	SNP	Ctsl	N
2.12E-16	0.193554913	0.381	0.234	4.31E-12	8	SNP	Tax1bp3	N
2.2E-16	0.203715244	0.729	0.592	4.48E-12	8	SNP	Arid3b	Y
2.3E-16	0.199206536	0.396	0.248	4.67E-12	8	SNP	Map2k5	N
2.36E-16	0.224455623	0.878	0.824	4.8E-12	8	SNP	Hist1h2ap	N
2.37E-16	0.177000932	0.379	0.249	4.81E-12	8	SNP	Zfp516	Y
2.42E-16	0.143313482	0.999	0.998	4.92E-12	8	SNP	Pcbp1	N
2.45E-16	0.324456411	0.866	0.798	4.97E-12	8	SNP	Kcnq1ot1	N
2.75E-16	0.075958385	0.079	0.023	5.58E-12	8	SNP	Hoxa4	Y
2.82E-16	0.186782777	0.512	0.369	5.73E-12	8	SNP	Zfand3	N
3E-16	0.187637346	0.982	0.974	6.1E-12	8	SNP	Arhgdia	N
3.06E-16	0.140411107	0.195	0.093	6.22E-12	8	SNP	Sh3bp1	N
3.14E-16	0.253261989	0.709	0.565	6.38E-12	8	SNP	Cadm1	N
3.26E-16	0.199357195	0.469	0.32	6.63E-12	8	SNP	Adgra3	N
4.39E-16	0.17572289	0.51	0.377	8.91E-12	8	SNP	Nectin3	N
4.43E-16	0.193602726	0.476	0.336	8.99E-12	8	SNP	Tug1	N
4.63E-16	0.102861347	0.098	0.025	9.4E-12	8	SNP	Dact3	N
4.7E-16	0.19834339	0.287	0.148	9.54E-12	8	SNP	Cyr61	N
5.02E-16	0.157748651	0.195	0.086	1.02E-11	8	SNP	Pycr1	N
5.12E-16	0.216238917	0.373	0.223	1.04E-11	8	SNP	Frzb	N
5.43E-16	0.18740685	0.485	0.34	1.1E-11	8	SNP	Nadk2	N
5.85E-16	0.265361588	0.774	0.636	1.19E-11	8	SNP	Scd2	N
6.08E-16	0.2676098	0.691	0.533	1.24E-11	8	SNP	Cndp2	N
6.36E-16	0.196252581	0.391	0.257	1.29E-11	8	SNP	Gusb	N
6.62E-16	0.132589416	0.144	0.052	1.35E-11	8	SNP	Hs3st3b1	N
6.72E-16	0.177670325	0.345	0.214	1.37E-11	8	SNP	Eva1b	N
6.75E-16	0.177702628	0.382	0.252	1.37E-11	8	SNP	Med13l	N
6.85E-16	0.166315239	0.3	0.174	1.39E-11	8	SNP	45179	N
7.26E-16	0.180935537	0.374	0.247	1.47E-11	8	SNP	Jak1	N
7.31E-16	0.216148882	0.46	0.319	1.49E-11	8	SNP	Golim4	N
7.64E-16	0.201010089	0.427	0.275	1.55E-11	8	SNP	Nrip1	N
7.66E-16	0.101168249	0.128	0.057	1.56E-11	8	SNP	Fam102b	N
7.67E-16	0.200239055	0.498	0.337	1.56E-11	8	SNP	Ctxn1	N
8.15E-16	0.238340261	0.665	0.527	1.65E-11	8	SNP	Bbx	Y
8.93E-16	0.085723248	0.064	0.01	1.81E-11	8	SNP	Mixl1	Y
9.32E-16	0.119154895	0.13	0.047	1.89E-11	8	SNP	Pcolce	N
1.09E-15	0.177307026	0.338	0.206	2.21E-11	8	SNP	Smarcd2	N
1.13E-15	0.159914592	0.345	0.209	2.29E-11	8	SNP	Rhob	N
1.14E-15	0.14624933	0.998	0.996	2.31E-11	8	SNP	Hspa5	N
1.2E-15	0.183776674	0.218	0.096	2.44E-11	8	SNP	Isl1	Y
1.23E-15	0.164520735	0.472	0.34	2.49E-11	8	SNP	Colgalt1	N
1.26E-15	0.147361037	0.267	0.163	2.56E-11	8	SNP	Farp1	N
1.28E-15	0.18157418	0.775	0.631	2.6E-11	8	SNP	Wls	N
1.33E-15	0.192335175	0.963	0.922	2.71E-11	8	SNP	Pgls	N
1.36E-15	0.207316693	0.709	0.574	2.76E-11	8	SNP	Rab34	N
1.42E-15	0.239861282	0.596	0.436	2.89E-11	8	SNP	Greb1	N
1.63E-15	0.232638573	0.65	0.486	3.31E-11	8	SNP	Yaf2	N
1.66E-15	0.137761098	0.547	0.436	3.36E-11	8	SNP	Psap	N
1.74E-15	0.085106803	0.063	0.008	3.54E-11	8	SNP	Cck	N
1.75E-15	0.154960333	0.294	0.176	3.55E-11	8	SNP	Cgnl1	N
2.21E-15	0.182445937	0.96	0.934	4.48E-11	8	SNP	Ptp4a2	N
2.34E-15	0.193593217	0.409	0.272	4.75E-11	8	SNP	Cul7	N
2.5E-15	0.204774253	0.433	0.294	5.08E-11	8	SNP	Tmf1	Y
2.5E-15	0.137399722	0.204	0.106	5.08E-11	8	SNP	Prex1	N
2.62E-15	0.20032181	0.751	0.618	5.32E-11	8	SNP	Mapk3	N
2.7E-15	0.136276165	0.18	0.076	5.49E-11	8	SNP	Sh3pxd2a	N
2.77E-15	0.116404479	1	1	5.63E-11	8	SNP	Tuba1b	N
3.09E-15	0.26103834	0.688	0.523	6.27E-11	8	SNP	Rhobtb3	N
3.12E-15	0.182673697	0.414	0.299	6.34E-11	8	SNP	Dab2	N
3.26E-15	0.199990742	0.892	0.817	6.61E-11	8	SNP	Purb	Y
3.28E-15	0.190959808	0.564	0.443	6.66E-11	8	SNP	Isoc1	N
3.33E-15	0.210843344	0.423	0.289	6.76E-11	8	SNP	Rpl9-ps6	N
3.37E-15	0.215669288	0.572	0.43	6.84E-11	8	SNP	Dnajb1	N
4.82E-15	0.17876025	0.22	0.098	9.79E-11	8	SNP	Nfil3	Y
5.23E-15	0.236134764	0.605	0.465	1.06E-10	8	SNP	2900097C17Rik	N
5.61E-15	0.170979605	0.305	0.185	1.14E-10	8	SNP	Pcmtd1	N
5.9E-15	0.154954616	1	0.999	1.2E-10	8	SNP	Cct3	N
6.22E-15	0.055209031	0.045	0.005	1.26E-10	8	SNP	Sv2b	N
6.27E-15	0.352768073	0.201	0.093	1.27E-10	8	SNP	Hbb-y	N
7.17E-15	0.217708206	0.628	0.481	1.46E-10	8	SNP	Mprip	N
7.22E-15	0.153043062	0.996	0.985	1.47E-10	8	SNP	Bzw2	N
7.37E-15	0.191058799	0.331	0.2	1.5E-10	8	SNP	Slc39a1	N
8.36E-15	0.157909895	1	0.998	1.7E-10	8	SNP	Psmb1	N
8.6E-15	0.068259258	0.054	0.008	1.75E-10	8	SNP	Bgn	N
8.74E-15	0.106830519	0.131	0.053	1.77E-10	8	SNP	Efna1	N
9.17E-15	0.134779728	1	1	1.86E-10	8	SNP	mt-Atp6	N
9.3E-15	0.087450902	0.084	0.022	1.89E-10	8	SNP	Traf3ip2	N
9.44E-15	0.178855535	0.336	0.202	1.92E-10	8	SNP	Foxp4	Y
1.03E-14	0.184050525	0.508	0.373	2.1E-10	8	SNP	N4bp2	N
1.05E-14	0.128355634	0.137	0.053	2.13E-10	8	SNP	Tgfb1	N
1.08E-14	0.205397012	0.603	0.458	2.19E-10	8	SNP	Foxn3	Y
1.09E-14	0.090274319	0.088	0.027	2.21E-10	8	SNP	Synm	N
1.14E-14	0.175202813	0.281	0.158	2.32E-10	8	SNP	Igsf3	N
1.28E-14	0.069189951	0.06	0.012	2.59E-10	8	SNP	Peli3	N
1.29E-14	0.228401765	0.681	0.523	2.63E-10	8	SNP	Mcmbp	N
1.44E-14	0.181812834	0.508	0.363	2.92E-10	8	SNP	Nenf	N
1.7E-14	0.213493751	0.522	0.381	3.46E-10	8	SNP	Shmt2	N
1.85E-14	0.208023869	0.525	0.378	3.76E-10	8	SNP	Slc35a4	N
2.05E-14	0.190701134	0.518	0.383	4.17E-10	8	SNP	Phf10	N
2.09E-14	0.159544586	0.392	0.271	4.25E-10	8	SNP	Igf2r	N
2.18E-14	0.160696269	0.347	0.235	4.44E-10	8	SNP	Mpped2	N
2.3E-14	0.180870175	1	1	4.66E-10	8	SNP	Eno1	N
2.38E-14	0.153204373	0.364	0.236	4.84E-10	8	SNP	Babam2	N
2.43E-14	0.070480309	0.06	0.01	4.94E-10	8	SNP	Rhoj	N
2.47E-14	0.203364844	0.695	0.557	5.01E-10	8	SNP	Slc3a2	N
2.5E-14	0.084329832	0.074	0.016	5.09E-10	8	SNP	Scara3	N
2.74E-14	0.07337043	0.054	0.006	5.57E-10	8	SNP	Adamtsl2	N
2.85E-14	0.151995155	0.387	0.256	5.78E-10	8	SNP	Cdc14b	N
3E-14	0.077379687	0.077	0.022	6.1E-10	8	SNP	Ednra	N
3.1E-14	0.178966459	0.576	0.439	6.3E-10	8	SNP	Aspscr1	N
3.15E-14	0.169762341	0.387	0.253	6.4E-10	8	SNP	Mfsd1	N
3.16E-14	0.14768996	1	0.999	6.43E-10	8	SNP	Tcp1	N
3.17E-14	0.139579161	0.094	0.033	6.43E-10	8	SNP	Ankrd1	N
3.25E-14	0.118402264	0.118	0.034	6.61E-10	8	SNP	Gata4	Y
3.35E-14	0.189433143	0.327	0.194	6.8E-10	8	SNP	Adam10	N
3.44E-14	0.165299324	0.253	0.127	6.99E-10	8	SNP	Ptp4a3	N
3.52E-14	0.219512	0.687	0.549	7.14E-10	8	SNP	Wdr26	N
3.58E-14	0.205342425	0.278	0.167	7.27E-10	8	SNP	Ctsh	N
3.6E-14	0.190023146	0.961	0.94	7.31E-10	8	SNP	Tead2	Y
3.73E-14	0.096803887	0.078	0.016	7.58E-10	8	SNP	Halr1	N
3.73E-14	0.200074205	0.746	0.616	7.58E-10	8	SNP	Capns1	N
3.82E-14	0.130256533	0.928	0.89	7.76E-10	8	SNP	Uqcrc2	N
3.85E-14	0.254759413	0.587	0.434	7.81E-10	8	SNP	Dpysl2	N
3.98E-14	0.19617706	0.575	0.436	8.08E-10	8	SNP	Pitrm1	N
4.12E-14	0.159195084	0.235	0.125	8.37E-10	8	SNP	Mmd	N
4.25E-14	0.202058837	0.554	0.409	8.64E-10	8	SNP	Cdh2	N
4.34E-14	0.225276229	1	0.999	8.81E-10	8	SNP	Eif3a	N
5.11E-14	0.206002681	0.505	0.374	1.04E-09	8	SNP	Rrn3	N
5.26E-14	0.183314639	0.553	0.416	1.07E-09	8	SNP	Alad	N
5.68E-14	0.079254882	0.082	0.024	1.15E-09	8	SNP	Gpat3	N
5.84E-14	0.185213893	0.311	0.182	1.19E-09	8	SNP	Acaa2	N
5.86E-14	0.177525448	0.993	0.984	1.19E-09	8	SNP	Ptov1	N
6.04E-14	0.147645589	0.998	0.997	1.23E-09	8	SNP	Nedd4	N
6.12E-14	0.303068273	0.196	0.096	1.24E-09	8	SNP	Etv2	Y
6.31E-14	0.188449319	0.392	0.261	1.28E-09	8	SNP	Abl1	N
7.05E-14	0.152863069	0.149	0.058	1.43E-09	8	SNP	Cited4	N
7.73E-14	0.152220409	0.318	0.205	1.57E-09	8	SNP	Kmt2d	N
7.76E-14	0.183903721	0.358	0.231	1.58E-09	8	SNP	Amt	N
7.85E-14	0.090905184	0.122	0.055	1.6E-09	8	SNP	Bach2	Y
7.94E-14	0.174565304	0.368	0.243	1.61E-09	8	SNP	Mob1b	N
8.63E-14	0.14442716	0.222	0.107	1.75E-09	8	SNP	Phactr2	N
9.41E-14	0.195729354	0.758	0.643	1.91E-09	8	SNP	Med28	N
9.82E-14	0.078277575	0.075	0.019	1.99E-09	8	SNP	AW551984	N
1.04E-13	0.120640253	0.199	0.106	2.12E-09	8	SNP	Cdkn1a	N
1.06E-13	0.283202286	0.585	0.46	2.16E-09	8	SNP	Rps12-ps3	N
1.08E-13	0.092520902	0.079	0.017	2.2E-09	8	SNP	Alas2	N
1.08E-13	0.092811573	0.096	0.032	2.2E-09	8	SNP	Fam174b	N
1.09E-13	0.183017031	0.306	0.173	2.21E-09	8	SNP	Fbxl7	N
1.13E-13	0.115902552	0.215	0.124	2.29E-09	8	SNP	6430573F11Rik	N
1.14E-13	0.078700591	0.068	0.019	2.31E-09	8	SNP	5430431A17Rik	N
1.16E-13	0.181919137	0.311	0.186	2.36E-09	8	SNP	Pik3ca	N
1.2E-13	0.234935799	0.339	0.203	2.44E-09	8	SNP	Igfbp5	N
1.21E-13	0.147971235	0.261	0.157	2.46E-09	8	SNP	Rps6ka3	N
1.33E-13	0.178548423	0.429	0.29	2.69E-09	8	SNP	Rb1cc1	N
1.33E-13	0.215449796	0.67	0.525	2.7E-09	8	SNP	Sec61a1	N
1.33E-13	0.169571399	0.997	0.996	2.71E-09	8	SNP	Trim28	N
1.36E-13	0.080354423	0.071	0.019	2.76E-09	8	SNP	Sox6	Y
1.38E-13	0.114242359	0.954	0.935	2.8E-09	8	SNP	Rbbp7	N
1.4E-13	0.214113777	0.743	0.624	2.83E-09	8	SNP	Atp2a2	N
1.43E-13	0.149991798	0.251	0.149	2.91E-09	8	SNP	Lxn	N
1.47E-13	0.178160162	0.372	0.252	2.99E-09	8	SNP	Mknk2	N
1.54E-13	0.191522348	0.398	0.26	3.13E-09	8	SNP	Gxylt1	N
1.62E-13	0.162449309	0.419	0.289	3.28E-09	8	SNP	Atg4b	N
1.66E-13	0.213587437	0.478	0.341	3.38E-09	8	SNP	Ap1m1	N
1.72E-13	0.149161784	0.306	0.186	3.49E-09	8	SNP	Ugp2	N
1.95E-13	0.111262951	0.12	0.042	3.96E-09	8	SNP	Nkd2	N
1.97E-13	0.193259965	0.74	0.593	3.99E-09	8	SNP	Rcn1	N
2.2E-13	0.083532258	0.12	0.056	4.47E-09	8	SNP	Tshz3	Y
2.21E-13	0.175964805	0.353	0.226	4.49E-09	8	SNP	Rictor	N
2.26E-13	0.176876441	0.415	0.292	4.59E-09	8	SNP	Dab2ip	N
2.28E-13	0.093489073	0.207	0.119	4.64E-09	8	SNP	Glipr2	N
2.3E-13	0.196712129	0.538	0.408	4.68E-09	8	SNP	Tnfaip1	N
2.31E-13	0.191523861	0.632	0.515	4.69E-09	8	SNP	Zmynd11	N
2.39E-13	0.234282495	0.288	0.163	4.85E-09	8	SNP	Blvrb	N
2.4E-13	0.199298021	0.637	0.499	4.87E-09	8	SNP	Pdcd4	N
2.41E-13	0.088012048	0.058	0.005	4.89E-09	8	SNP	Tbx18	Y
2.46E-13	0.09198464	1	1	4.99E-09	8	SNP	Ubb	N
2.51E-13	0.16731071	0.387	0.247	5.11E-09	8	SNP	Arpc1b	N
2.64E-13	0.084148279	0.082	0.022	5.36E-09	8	SNP	Adamts20	N
2.64E-13	0.157096245	0.392	0.281	5.37E-09	8	SNP	Braf	N
2.67E-13	0.105159556	0.142	0.064	5.43E-09	8	SNP	Hey1	Y
2.69E-13	0.175979481	0.56	0.415	5.47E-09	8	SNP	Srprb	N
2.73E-13	0.190882357	0.838	0.732	5.55E-09	8	SNP	Map4k4	N
2.73E-13	0.121545747	0.174	0.083	5.55E-09	8	SNP	Nfatc4	Y
2.79E-13	0.295748094	0.312	0.216	5.68E-09	8	SNP	S100g	N
2.82E-13	0.168857059	0.626	0.491	5.72E-09	8	SNP	Jund	Y
2.85E-13	0.229090131	0.752	0.619	5.79E-09	8	SNP	Mapk1ip1l	N
2.91E-13	0.155060747	0.465	0.323	5.91E-09	8	SNP	Axin2	N
2.99E-13	0.070534868	0.091	0.032	6.06E-09	8	SNP	Snai2	Y
3.12E-13	0.192305024	0.844	0.736	6.35E-09	8	SNP	Idh2	N
3.17E-13	0.208287509	0.235	0.134	6.44E-09	8	SNP	Selenop	N
3.32E-13	0.068259258	0.056	0.008	6.74E-09	8	SNP	Itga8	N
3.36E-13	0.162116622	0.207	0.099	6.83E-09	8	SNP	Ndufa4l2	N
3.67E-13	0.178102764	0.628	0.504	7.45E-09	8	SNP	Mars	N
3.92E-13	0.165091858	0.286	0.164	7.96E-09	8	SNP	Efna2	N
4.13E-13	0.106568813	0.126	0.047	8.38E-09	8	SNP	Adam19	N
4.5E-13	0.157912473	0.279	0.17	9.14E-09	8	SNP	Kctd15	N
4.61E-13	0.128264989	0.224	0.118	9.36E-09	8	SNP	Gli1	Y
4.65E-13	0.063903997	0.049	0.005	9.44E-09	8	SNP	Ptgfr	N
4.87E-13	0.203941601	0.819	0.715	9.89E-09	8	SNP	Ythdf2	N
5.05E-13	0.064873848	0.053	0.007	1.03E-08	8	SNP	Adra2a	N
5.08E-13	0.132466961	0.432	0.325	1.03E-08	8	SNP	Exoc5	N
5.36E-13	0.10402543	0.118	0.044	1.09E-08	8	SNP	Trps1	Y
5.9E-13	0.133255487	0.272	0.17	0.000000012	8	SNP	Celf4	N
5.97E-13	0.079085258	0.051	0.008	1.21E-08	8	SNP	Uncx	Y
6.11E-13	0.193457805	0.642	0.505	1.24E-08	8	SNP	Mrps6	N
7.11E-13	0.086656118	0.099	0.038	1.44E-08	8	SNP	Dixdc1	N
7.51E-13	0.160036952	0.767	0.692	1.52E-08	8	SNP	Mtx2	N
7.58E-13	0.130032316	0.17	0.077	1.54E-08	8	SNP	Has2	N
7.65E-13	0.164183154	0.271	0.147	1.55E-08	8	SNP	Mex3b	N
7.72E-13	0.152675883	0.4	0.288	1.57E-08	8	SNP	Tmem30a	N
7.74E-13	0.167192437	0.509	0.396	1.57E-08	8	SNP	Sdc1	N
7.85E-13	0.12141634	0.215	0.126	1.59E-08	8	SNP	Gmds	N
7.87E-13	0.19890213	0.935	0.91	0.000000016	8	SNP	Smarca4	N
8.68E-13	0.088464343	0.069	0.012	1.76E-08	8	SNP	Ccdc141	N
8.75E-13	0.190691198	0.429	0.297	1.78E-08	8	SNP	Rbm15	N
8.97E-13	0.181279771	0.544	0.409	1.82E-08	8	SNP	Skp2	N
9.11E-13	0.099941098	1	1	1.85E-08	8	SNP	Actg1	N
9.54E-13	0.172430921	0.243	0.161	1.94E-08	8	SNP	Apoa4	N
9.6E-13	0.138964732	0.283	0.172	1.95E-08	8	SNP	Stk3	N
9.79E-13	0.15508737	0.276	0.163	1.99E-08	8	SNP	Jag1	N
1.01E-12	0.123480295	0.182	0.09	2.05E-08	8	SNP	Smad3	Y
1.02E-12	0.096910602	0.127	0.052	2.08E-08	8	SNP	Frem1	N
1.04E-12	0.154959687	0.982	0.968	2.11E-08	8	SNP	Smarce1	Y
1.05E-12	0.211925355	0.709	0.592	2.12E-08	8	SNP	Sptbn1	N
1.11E-12	0.162775227	0.322	0.202	2.26E-08	8	SNP	Bach1	Y
1.12E-12	0.155197615	0.778	0.673	2.28E-08	8	SNP	Gins2	N
1.13E-12	0.151878775	0.992	0.984	2.29E-08	8	SNP	Sf3b1	N
1.31E-12	0.206908794	0.594	0.459	2.66E-08	8	SNP	Cnot6	N
1.38E-12	0.174468475	0.954	0.937	0.000000028	8	SNP	Csde1	Y
1.39E-12	0.119478263	1	1	2.83E-08	8	SNP	Calm1	N
1.43E-12	0.170376029	0.957	0.931	0.000000029	8	SNP	Smc4	N
1.54E-12	0.213554517	0.901	0.853	3.13E-08	8	SNP	Mtch1	N
1.55E-12	0.125574005	0.212	0.117	3.14E-08	8	SNP	Bmpr2	N
1.57E-12	0.157144675	0.425	0.304	3.19E-08	8	SNP	Lrp1	N
1.58E-12	0.122725498	0.204	0.111	3.21E-08	8	SNP	Klhl22	N
1.59E-12	0.176462134	0.916	0.851	3.23E-08	8	SNP	Rab14	N
1.7E-12	0.227762363	0.642	0.496	3.45E-08	8	SNP	Dnajc3	N
1.7E-12	0.124886803	0.79	0.679	3.46E-08	8	SNP	Fermt2	N
1.78E-12	0.134631104	0.284	0.181	3.62E-08	8	SNP	Nsmaf	N
1.85E-12	0.180895568	0.627	0.498	3.76E-08	8	SNP	Urod	N
2E-12	0.182415606	0.576	0.438	4.06E-08	8	SNP	Ei24	N
2.14E-12	0.119007591	0.174	0.085	4.35E-08	8	SNP	Anxa11	N
2.14E-12	0.131486088	0.271	0.171	4.36E-08	8	SNP	Rgs12	N
2.18E-12	0.171520965	0.382	0.252	4.42E-08	8	SNP	Impact	N
2.2E-12	0.087371474	0.137	0.071	4.46E-08	8	SNP	Pitpnm2	N
2.29E-12	0.156213629	0.421	0.307	4.66E-08	8	SNP	Zfp148	Y
2.3E-12	0.204051783	0.464	0.308	4.67E-08	8	SNP	Ptprs	N
2.3E-12	0.183084008	0.378	0.247	4.68E-08	8	SNP	Rai14	N
2.33E-12	0.103376321	1	1	4.72E-08	8	SNP	Ftl1	N
2.54E-12	0.192169217	0.971	0.954	5.15E-08	8	SNP	Polr2m	N
2.54E-12	0.17587886	0.926	0.882	5.16E-08	8	SNP	Hsd17b10	N
2.61E-12	0.044708122	0.034	0.002	5.31E-08	8	SNP	S1pr5	N
2.62E-12	0.158046462	0.264	0.149	5.33E-08	8	SNP	Tspan12	N
2.65E-12	0.172443771	0.472	0.323	5.39E-08	8	SNP	Sall1	Y
2.67E-12	0.138868831	0.988	0.988	5.41E-08	8	SNP	Tsn	N
2.67E-12	0.17493245	0.748	0.64	5.42E-08	8	SNP	Dicer1	N
2.7E-12	0.124617693	0.208	0.114	5.49E-08	8	SNP	Scpep1	N
2.91E-12	0.202310185	0.752	0.644	5.91E-08	8	SNP	Napa	N
2.94E-12	0.221633702	0.711	0.6	5.97E-08	8	SNP	Ccnl1	N
2.99E-12	0.054349457	0.039	0.002	6.07E-08	8	SNP	Foxl1	Y
3.11E-12	0.077139122	0.084	0.031	6.32E-08	8	SNP	Plk2	N
3.21E-12	0.180184351	0.7	0.566	6.53E-08	8	SNP	Pbx2	Y
3.21E-12	0.170715844	0.442	0.325	6.53E-08	8	SNP	AI314180	N
3.33E-12	0.142918934	0.19	0.097	6.77E-08	8	SNP	Sfrp5	N
3.35E-12	0.147685792	0.466	0.347	6.81E-08	8	SNP	Evi5	N
3.4E-12	0.120705747	0.333	0.231	6.92E-08	8	SNP	Mau2	N
3.5E-12	0.143375293	0.421	0.308	7.11E-08	8	SNP	Cbx2	N
3.5E-12	0.069540304	0.077	0.027	7.11E-08	8	SNP	Sema6d	N
3.64E-12	0.126731204	0.215	0.121	7.39E-08	8	SNP	Agtrap	N
3.83E-12	0.152118743	0.321	0.201	7.78E-08	8	SNP	Klhl24	N
4.32E-12	0.176887475	0.625	0.515	8.77E-08	8	SNP	Hnrnpul1	N
4.47E-12	0.092299414	0.098	0.041	9.09E-08	8	SNP	Hspa1a	N
4.76E-12	0.098226992	0.148	0.075	9.66E-08	8	SNP	Ccdc8	N
5.08E-12	0.204502613	0.958	0.944	0.000000103	8	SNP	Smc1a	N
5.15E-12	0.08027016	0.103	0.042	0.000000105	8	SNP	Jcad	N
5.2E-12	0.140325422	0.951	0.898	0.000000106	8	SNP	Gabarap	N
5.27E-12	0.090314291	0.1	0.036	0.000000107	8	SNP	Prdm6	Y
5.69E-12	0.158589196	0.985	0.974	0.000000116	8	SNP	Stip1	N
5.71E-12	0.151002317	0.577	0.459	0.000000116	8	SNP	Trim35	N
5.92E-12	0.05190877	0.038	0.002	0.00000012	8	SNP	Abca9	N
5.94E-12	0.117130332	0.206	0.119	0.000000121	8	SNP	Pam	N
6.25E-12	0.121640153	0.229	0.128	0.000000127	8	SNP	Lix1	N
6.61E-12	0.129213494	0.54	0.432	0.000000134	8	SNP	Ogdh	N
6.62E-12	0.142579884	0.457	0.346	0.000000134	8	SNP	Pxdn	N
6.75E-12	0.039925043	0.029	0.002	0.000000137	8	SNP	2610016A17Rik	N
6.76E-12	0.109633627	0.108	0.033	0.000000137	8	SNP	Zcchc24	N
7.04E-12	0.173544687	0.786	0.668	0.000000143	8	SNP	Rrm1	N
7.05E-12	0.071700519	0.089	0.038	0.000000143	8	SNP	Itgb8	N
7.1E-12	0.149097311	0.359	0.244	0.000000144	8	SNP	Fbxo3	N
7.11E-12	0.073365813	0.07	0.022	0.000000144	8	SNP	Cpa2	N
7.15E-12	0.081895223	0.123	0.068	0.000000145	8	SNP	Prkce	N
7.25E-12	0.155167352	0.831	0.724	0.000000147	8	SNP	Tspan6	N
7.5E-12	0.1429664	0.258	0.149	0.000000152	8	SNP	Sord	N
7.69E-12	0.179719362	0.801	0.72	0.000000156	8	SNP	Sf3b4	N
7.86E-12	0.145316882	0.999	0.997	0.00000016	8	SNP	Ddx39b	N
8.42E-12	0.145918839	0.558	0.428	0.000000171	8	SNP	Arfgap2	N
8.89E-12	0.142247097	0.56	0.439	0.000000181	8	SNP	Mpzl1	N
9.61E-12	0.104538693	0.109	0.037	0.000000195	8	SNP	Rgs5	N
1.02E-11	0.110221341	0.172	0.09	0.000000208	8	SNP	Pappa	N
1.04E-11	0.045704678	0.032	0.001	0.000000212	8	SNP	Msgn1	Y
1.05E-11	0.143597197	0.437	0.322	0.000000214	8	SNP	Zdhhc16	N
1.09E-11	0.085179434	0.069	0.017	0.000000221	8	SNP	Gal	N
1.09E-11	0.138972571	0.99	0.987	0.000000222	8	SNP	Arf1	N
1.1E-11	0.145968178	0.32	0.213	0.000000224	8	SNP	Col4a2	N
1.18E-11	0.126067281	0.175	0.084	0.00000024	8	SNP	Dock4	N
1.2E-11	0.117230123	0.236	0.145	0.000000244	8	SNP	B3gnt5	N
1.25E-11	0.120705585	0.153	0.066	0.000000255	8	SNP	Cap2	N
1.28E-11	0.144716252	0.406	0.298	0.00000026	8	SNP	Hook3	N
1.31E-11	0.142171831	1	1	0.000000266	8	SNP	Cdk4	N
1.32E-11	0.161917188	0.371	0.25	0.000000269	8	SNP	Dock11	N
1.33E-11	0.168610228	0.667	0.541	0.00000027	8	SNP	Kdelr1	N
1.35E-11	0.158997912	0.444	0.314	0.000000273	8	SNP	Fkbp9	N
1.4E-11	0.119916091	0.228	0.136	0.000000283	8	SNP	Prr5	N
1.41E-11	0.28835109	0.296	0.195	0.000000287	8	SNP	Afp	N
1.42E-11	0.174885341	0.722	0.602	0.000000288	8	SNP	Arl2bp	N
1.5E-11	0.161658331	0.713	0.615	0.000000305	8	SNP	Ppp4c	N
1.5E-11	0.117896767	0.48	0.376	0.000000305	8	SNP	Zfp260	Y
1.54E-11	0.185779021	0.697	0.581	0.000000314	8	SNP	Rab6a	N
1.56E-11	0.166640197	0.089	0.023	0.000000317	8	SNP	Pcdh8	N
1.57E-11	0.089231799	0.127	0.062	0.000000319	8	SNP	Tbc1d4	N
1.61E-11	0.146143967	0.444	0.329	0.000000327	8	SNP	Ints7	N
1.69E-11	0.125428803	0.518	0.404	0.000000343	8	SNP	Mbtps1	N
1.73E-11	0.138720774	0.403	0.278	0.000000351	8	SNP	Mapkapk2	N
1.8E-11	0.063047932	0.068	0.023	0.000000365	8	SNP	Snph	N
1.85E-11	0.161378001	0.339	0.218	0.000000376	8	SNP	Amfr	N
1.86E-11	0.11868775	0.176	0.089	0.000000378	8	SNP	Atp7a	N
1.89E-11	0.130339816	0.247	0.146	0.000000384	8	SNP	Zbed3	N
1.89E-11	0.135144304	0.242	0.134	0.000000384	8	SNP	B4galt1	N
1.9E-11	0.102021186	0.091	0.025	0.000000386	8	SNP	Gata5	Y
1.91E-11	0.127376755	0.382	0.283	0.000000387	8	SNP	Rc3h1	N
1.93E-11	0.17521083	0.634	0.497	0.000000393	8	SNP	Evl	N
2.01E-11	0.054218388	0.055	0.018	0.000000409	8	SNP	Six2	Y
2.07E-11	0.142421661	0.447	0.33	0.00000042	8	SNP	Asap1	N
2.08E-11	0.038231158	0.031	0.004	0.000000423	8	SNP	Tmem173	N
2.18E-11	0.121607796	0.181	0.089	0.000000442	8	SNP	Efemp2	N
2.19E-11	0.088999875	0.092	0.029	0.000000444	8	SNP	Htra1	N
2.25E-11	0.112222793	0.183	0.104	0.000000457	8	SNP	45177	N
2.29E-11	0.182018778	0.419	0.302	0.000000466	8	SNP	Dpysl5	N
2.35E-11	0.168510853	0.509	0.383	0.000000478	8	SNP	Gas1	N
2.43E-11	0.16956013	0.87	0.798	0.000000493	8	SNP	Timm50	N
2.47E-11	0.195489266	0.634	0.512	0.000000502	8	SNP	Glud1	N
2.5E-11	0.110710058	0.145	0.067	0.000000509	8	SNP	Letmd1	N
2.68E-11	0.150229348	0.547	0.426	0.000000545	8	SNP	Tmem57	N
2.72E-11	0.151703421	0.54	0.42	0.000000553	8	SNP	Srpk2	N
2.96E-11	0.130118652	0.216	0.121	0.000000602	8	SNP	Arhgap42	N
3.08E-11	0.111966445	0.236	0.156	0.000000625	8	SNP	Rtn1	N
3.19E-11	0.11756342	0.197	0.111	0.000000647	8	SNP	Il6st	N
3.25E-11	0.155384347	0.387	0.284	0.000000661	8	SNP	Nav1	N
3.26E-11	0.053069668	0.041	0.008	0.000000662	8	SNP	Nodal	N
3.27E-11	0.196511222	0.902	0.86	0.000000665	8	SNP	H2afy2	N
3.29E-11	0.169904643	0.587	0.465	0.000000668	8	SNP	Ptpa	N
3.34E-11	0.06274811	0.049	0.007	0.000000677	8	SNP	Cd36	N
3.37E-11	0.122584916	0.222	0.132	0.000000685	8	SNP	Flnc	N
3.43E-11	0.138176564	0.275	0.187	0.000000697	8	SNP	Spin2c	N
3.53E-11	0.197464971	0.502	0.381	0.000000717	8	SNP	Cpox	N
3.56E-11	0.198996297	0.671	0.558	0.000000723	8	SNP	Safb2	N
3.58E-11	0.124383862	0.25	0.163	0.000000727	8	SNP	Exoc7	N
3.7E-11	0.098576429	0.14	0.067	0.000000751	8	SNP	Ltbr	N
3.79E-11	0.115325693	0.183	0.098	0.000000769	8	SNP	Mrc2	N
3.85E-11	0.075575497	0.094	0.039	0.000000781	8	SNP	Unc5c	N
4E-11	0.127421972	0.44	0.344	0.000000812	8	SNP	Tor1b	N
4E-11	0.109615583	0.144	0.073	0.000000813	8	SNP	Hba-a2	N
4.01E-11	0.149915244	0.332	0.222	0.000000813	8	SNP	Herpud1	N
4.11E-11	0.107479937	1	0.999	0.000000835	8	SNP	Hdgf	N
4.14E-11	0.092274424	0.109	0.043	0.000000841	8	SNP	Ripk3	N
4.19E-11	0.143406712	0.455	0.328	0.000000851	8	SNP	Nudt9	N
4.25E-11	0.168251677	0.635	0.525	0.000000863	8	SNP	Ogfr	N
4.32E-11	0.152963971	0.536	0.419	0.000000877	8	SNP	Map1lc3a	N
4.36E-11	0.105344388	0.138	0.061	0.000000885	8	SNP	Heg1	N
4.56E-11	0.188647986	0.761	0.66	0.000000925	8	SNP	Gsk3b	N
4.66E-11	0.091227092	0.094	0.034	0.000000946	8	SNP	Aqp8	N
4.67E-11	0.169570981	0.522	0.396	0.000000948	8	SNP	Lta4h	N
4.79E-11	0.086079417	0.099	0.039	0.000000973	8	SNP	Pik3c2b	N
4.8E-11	0.171350892	0.638	0.537	0.000000975	8	SNP	Uck2	N
5.01E-11	0.098614581	0.138	0.068	0.00000102	8	SNP	Fzd4	N
5.12E-11	0.049294269	0.057	0.023	0.00000104	8	SNP	Igf2os	N
5.39E-11	0.078528327	1	1	0.00000109	8	SNP	Hsp90ab1	N
5.39E-11	0.111157905	0.15	0.072	0.0000011	8	SNP	Nsg2	N
5.47E-11	0.173690169	0.27	0.169	0.00000111	8	SNP	Nkx1-2	Y
5.66E-11	0.085019095	0.095	0.034	0.00000115	8	SNP	Tns1	N
5.77E-11	0.178435675	0.74	0.626	0.00000117	8	SNP	Tnpo1	N
5.8E-11	0.143942354	0.435	0.316	0.00000118	8	SNP	D17Wsu92e	N
5.95E-11	0.104866628	0.146	0.071	0.00000121	8	SNP	Cmtm3	N
6.01E-11	0.157539888	0.66	0.543	0.00000122	8	SNP	Mrpl41	N
6.08E-11	0.14110095	0.412	0.308	0.00000124	8	SNP	Mpc2	N
6.09E-11	0.181094292	0.579	0.451	0.00000124	8	SNP	Peli1	N
6.21E-11	0.086271291	0.117	0.054	0.00000126	8	SNP	Afap1	N
6.26E-11	0.175455496	0.776	0.672	0.00000127	8	SNP	Clic4	N
6.27E-11	0.102433616	1	0.999	0.00000127	8	SNP	Eif3k	N
6.33E-11	0.117338491	1	1	0.00000129	8	SNP	Pabpc1	N
6.41E-11	0.206122931	0.823	0.716	0.0000013	8	SNP	Pgd	N
6.47E-11	0.145775592	0.988	0.982	0.00000131	8	SNP	Raly	N
6.64E-11	0.12286495	0.519	0.417	0.00000135	8	SNP	4933434E20Rik	N
6.72E-11	0.077199211	0.064	0.011	0.00000137	8	SNP	Nap1l5	N
6.87E-11	0.083555361	0.127	0.066	0.00000139	8	SNP	Amph	N
6.96E-11	0.057903544	0.05	0.011	0.00000141	8	SNP	Gm13889	N
7.07E-11	0.178077606	0.363	0.228	0.00000144	8	SNP	Sulf1	N
7.14E-11	0.100841194	0.996	0.997	0.00000145	8	SNP	Eif3h	N
7.16E-11	0.142105422	0.497	0.387	0.00000145	8	SNP	Mrpl37	N
7.28E-11	0.180033246	0.599	0.48	0.00000148	8	SNP	Tmem132a	N
7.39E-11	0.146807913	0.258	0.15	0.0000015	8	SNP	Lpgat1	N
7.4E-11	0.154034289	0.949	0.918	0.0000015	8	SNP	Ube2r2	N
7.52E-11	0.064815108	0.131	0.082	0.00000153	8	SNP	Ell	N
7.76E-11	0.130628383	0.245	0.145	0.00000158	8	SNP	Chst2	N
7.84E-11	0.07594799	0.071	0.017	0.00000159	8	SNP	Ppfibp2	N
7.89E-11	0.172856241	0.43	0.304	0.0000016	8	SNP	Hmces	N
7.94E-11	0.121581591	0.365	0.256	0.00000161	8	SNP	Tes	N
8.19E-11	0.055208128	0.046	0.008	0.00000166	8	SNP	Car8	N
8.24E-11	0.101933722	0.2	0.124	0.00000167	8	SNP	Erbin	N
8.52E-11	0.167966068	0.536	0.417	0.00000173	8	SNP	Mafg	Y
8.57E-11	0.088114888	0.112	0.05	0.00000174	8	SNP	Tceal6	N
8.81E-11	0.179436172	0.742	0.625	0.00000179	8	SNP	Carm1	N
8.88E-11	0.177419369	0.439	0.305	0.0000018	8	SNP	Myo1b	N
8.89E-11	0.13304513	0.382	0.28	0.00000181	8	SNP	Fam120a	N
9.42E-11	0.141990805	0.579	0.467	0.00000191	8	SNP	Ctdnep1	N
9.46E-11	0.144361064	1	1	0.00000192	8	SNP	mt-Nd2	N
9.46E-11	0.129218889	0.252	0.155	0.00000192	8	SNP	Jmy	N
9.54E-11	0.154660164	0.58	0.461	0.00000194	8	SNP	Dlst	N
9.69E-11	0.129549865	0.274	0.174	0.00000197	8	SNP	Fryl	N
9.98E-11	0.122884241	0.445	0.35	0.00000203	8	SNP	Rlim	N
1E-10	0.18047938	0.665	0.551	0.00000204	8	SNP	Tcf12	Y
1.12E-10	0.179585781	0.725	0.613	0.00000228	8	SNP	Rabl6	N
1.14E-10	0.135023885	0.251	0.155	0.00000232	8	SNP	Slc25a37	N
1.16E-10	0.147453064	0.555	0.434	0.00000236	8	SNP	Kif1b	N
1.16E-10	0.093042342	0.195	0.11	0.00000236	8	SNP	Bmp4	N
1.19E-10	0.121716523	0.179	0.095	0.00000241	8	SNP	Ric1	N
1.19E-10	0.098235335	0.175	0.104	0.00000242	8	SNP	Tmem64	N
1.21E-10	0.107634858	0.313	0.226	0.00000246	8	SNP	Sav1	N
1.23E-10	0.10511488	0.106	0.037	0.0000025	8	SNP	Itih5	N
1.25E-10	0.079575897	0.097	0.039	0.00000254	8	SNP	5930412G12Rik	N
1.25E-10	0.067952734	0.07	0.021	0.00000254	8	SNP	Srxn1	N
1.26E-10	0.068873181	0.074	0.025	0.00000255	8	SNP	Pde4d	N
1.26E-10	0.136134878	1	0.999	0.00000255	8	SNP	Hsp90b1	N
1.27E-10	0.124269248	0.353	0.247	0.00000259	8	SNP	Phf21a	N
1.27E-10	0.184691083	0.737	0.61	0.00000259	8	SNP	Luzp1	N
1.28E-10	0.059324918	0.052	0.01	0.00000259	8	SNP	Ism1	N
1.31E-10	0.092459281	0.148	0.076	0.00000266	8	SNP	Tspan2	N
1.36E-10	0.143641424	0.502	0.375	0.00000276	8	SNP	Ammecr1	N
1.4E-10	0.137822085	0.319	0.216	0.00000285	8	SNP	Akt2	N
1.42E-10	0.131828822	0.377	0.271	0.00000287	8	SNP	Snx1	N
1.49E-10	0.126012885	0.576	0.461	0.00000303	8	SNP	Igf1r	N
1.49E-10	0.097316288	1	1	0.00000303	8	SNP	Pebp1	N
1.51E-10	0.158055669	0.344	0.231	0.00000308	8	SNP	Phldb2	N
1.53E-10	0.138784351	0.331	0.224	0.00000312	8	SNP	Ube2e2	N
1.56E-10	0.095622884	0.161	0.089	0.00000316	8	SNP	Timp3	N
1.58E-10	0.174852964	0.82	0.71	0.00000322	8	SNP	Ndufv1	N
1.64E-10	0.052204246	0.041	0.005	0.00000334	8	SNP	Slpi	N
1.68E-10	0.162875686	0.479	0.361	0.00000341	8	SNP	Pbk	N
1.69E-10	0.135558639	0.966	0.949	0.00000342	8	SNP	Snw1	N
1.69E-10	0.054353535	0.048	0.009	0.00000344	8	SNP	Wdr66	N
1.7E-10	0.066856696	0.079	0.031	0.00000344	8	SNP	Serinc5	N
1.71E-10	0.17979427	0.799	0.695	0.00000348	8	SNP	Atp1a1	N
1.78E-10	0.072267141	0.085	0.036	0.00000362	8	SNP	S100a16	N
1.79E-10	0.165281873	0.656	0.539	0.00000363	8	SNP	Ylpm1	N
1.8E-10	0.137903875	0.268	0.168	0.00000366	8	SNP	Cyp26a1	N
1.81E-10	0.118324983	0.31	0.214	0.00000368	8	SNP	Haus5	N
1.89E-10	0.13196248	0.356	0.255	0.00000383	8	SNP	Pja2	N
1.92E-10	0.152006405	0.421	0.305	0.0000039	8	SNP	Ccny	N
1.95E-10	0.11013882	0.237	0.153	0.00000396	8	SNP	Mast2	N
1.95E-10	0.138056534	0.379	0.265	0.00000396	8	SNP	Prkab1	N
1.96E-10	0.084220219	0.129	0.065	0.00000398	8	SNP	Des	N
1.97E-10	0.151280749	0.368	0.26	0.000004	8	SNP	Dusp7	N
1.99E-10	0.158592651	0.642	0.53	0.00000405	8	SNP	Rbm10	N
2.07E-10	0.150628025	0.298	0.188	0.00000421	8	SNP	Lrrc8a	N
2.15E-10	0.129385635	0.437	0.341	0.00000437	8	SNP	Ttll12	N
2.16E-10	0.178392332	0.976	0.959	0.00000438	8	SNP	Eif4h	N
2.23E-10	0.151083111	0.486	0.392	0.00000453	8	SNP	Trpc4ap	N
2.25E-10	0.142765389	0.998	0.994	0.00000456	8	SNP	Nt5dc2	N
2.36E-10	0.090882575	0.122	0.064	0.00000479	8	SNP	4933415A04Rik	N
2.49E-10	0.120138868	0.262	0.172	0.00000506	8	SNP	Ppp1r16a	N
2.49E-10	0.130432173	0.999	0.998	0.00000506	8	SNP	Ppib	N
2.68E-10	0.144155645	0.361	0.258	0.00000544	8	SNP	Colec12	N
2.68E-10	0.146750786	0.263	0.151	0.00000545	8	SNP	Btg2	N
2.71E-10	0.128624091	0.453	0.338	0.00000549	8	SNP	Serinc1	N
2.74E-10	0.180175658	0.724	0.619	0.00000557	8	SNP	Pafah1b2	N
2.82E-10	0.185475514	0.425	0.306	0.00000572	8	SNP	Ccnjl	N
2.85E-10	0.107339675	0.274	0.185	0.00000578	8	SNP	Tmem123	N
2.98E-10	0.104740225	0.998	0.997	0.00000606	8	SNP	Fkbp1a	N
2.99E-10	0.132809228	0.304	0.206	0.00000607	8	SNP	Mphosph9	N
3.07E-10	0.137845891	0.388	0.29	0.00000624	8	SNP	Mtmr2	N
3.09E-10	0.136672082	0.349	0.237	0.00000627	8	SNP	Otud7b	N
3.16E-10	0.101709576	0.236	0.155	0.00000642	8	SNP	Plscr3	N
3.22E-10	0.100006431	0.999	0.999	0.00000653	8	SNP	Ssb	N
3.22E-10	0.18256093	0.79	0.666	0.00000655	8	SNP	Thoc2	N
3.31E-10	0.147777516	0.972	0.96	0.00000673	8	SNP	Eif3d	N
3.36E-10	0.10273509	0.196	0.117	0.00000683	8	SNP	Snx30	N
3.54E-10	0.07267361	0.065	0.013	0.0000072	8	SNP	Twist2	Y
3.54E-10	0.040797397	0.03	0.002	0.0000072	8	SNP	1700116B05Rik	N
3.63E-10	0.082479678	0.097	0.038	0.00000738	8	SNP	Tgfbr3	N
3.66E-10	0.144022596	0.966	0.946	0.00000744	8	SNP	Map2k2	N
3.68E-10	0.147920126	0.347	0.241	0.00000748	8	SNP	Palm	N
3.72E-10	0.168647818	0.641	0.536	0.00000757	8	SNP	B230219D22Rik	N
3.75E-10	0.168990051	0.775	0.657	0.00000762	8	SNP	Csnk1g2	N
3.78E-10	0.119093091	0.185	0.1	0.00000769	8	SNP	Plod1	N
3.8E-10	0.135936775	0.363	0.269	0.00000772	8	SNP	Vamp4	N
4.01E-10	0.148086495	0.389	0.282	0.00000814	8	SNP	Ddi2	N
4.02E-10	0.15197725	0.551	0.424	0.00000817	8	SNP	Cmtm7	N
4.04E-10	0.066797308	0.059	0.012	0.00000821	8	SNP	Mcub	N
4.08E-10	0.143548899	0.473	0.361	0.00000829	8	SNP	Fto	N
4.23E-10	0.080153709	0.159	0.095	0.00000858	8	SNP	Nek7	N
4.3E-10	0.15322294	0.647	0.527	0.00000873	8	SNP	Rabggtb	N
4.33E-10	0.164265244	0.811	0.727	0.0000088	8	SNP	Ssr3	N
4.36E-10	0.189665151	0.887	0.827	0.00000886	8	SNP	Pbrm1	Y
4.41E-10	0.114600529	0.998	0.997	0.00000896	8	SNP	Slc25a5	N
4.71E-10	0.114226383	1	0.998	0.00000957	8	SNP	Atp5c1	N
4.89E-10	0.105515136	0.24	0.147	0.00000992	8	SNP	Thra	Y
4.91E-10	0.105369673	0.228	0.145	0.00000997	8	SNP	Nfkb1	Y
5E-10	0.099039258	0.127	0.062	0.0000101	8	SNP	Uap1l1	N
5.05E-10	0.156541698	0.613	0.502	0.0000103	8	SNP	Ptpn11	N
5.09E-10	0.1128013	0.22	0.134	0.0000103	8	SNP	Rufy3	N
5.25E-10	0.193138332	0.866	0.777	0.0000107	8	SNP	Ube3a	N
5.34E-10	0.127067853	0.397	0.299	0.0000108	8	SNP	Asph	N
5.35E-10	0.162212013	0.844	0.753	0.0000109	8	SNP	Rtcb	N
5.4E-10	0.117159782	0.214	0.128	0.000011	8	SNP	Epha1	N
5.44E-10	0.164956911	0.877	0.807	0.000011	8	SNP	Eid1	N
5.59E-10	0.099421478	0.197	0.119	0.0000114	8	SNP	Ly75	N
5.65E-10	0.131768216	0.473	0.324	0.0000115	8	SNP	Skap2	N
5.69E-10	0.185340926	0.982	0.953	0.0000115	8	SNP	Sox4	Y
5.74E-10	0.145187059	0.501	0.394	0.0000117	8	SNP	Tor1aip2	N
5.77E-10	0.156104228	0.534	0.407	0.0000117	8	SNP	Degs1	N
5.81E-10	0.151649771	0.372	0.269	0.0000118	8	SNP	Nefm	N
5.81E-10	0.079882369	0.147	0.086	0.0000118	8	SNP	Klc4	N
5.86E-10	0.16389068	0.774	0.674	0.0000119	8	SNP	Sptssa	N
5.88E-10	0.060441295	0.057	0.014	0.0000119	8	SNP	Daam2	N
6.15E-10	0.088721818	0.096	0.033	0.0000125	8	SNP	Sh2b3	N
6.19E-10	0.171795895	0.374	0.253	0.0000126	8	SNP	Tcaf1	N
6.26E-10	0.062062246	1	1	0.0000127	8	SNP	Rpl3	N
6.27E-10	0.13355778	0.298	0.197	0.0000127	8	SNP	Arid5b	Y
6.47E-10	0.170655655	0.497	0.38	0.0000131	8	SNP	Add3	N
6.5E-10	0.134073001	0.351	0.248	0.0000132	8	SNP	Gyg	N
6.56E-10	0.074650613	0.117	0.057	0.0000133	8	SNP	Airn	N
6.64E-10	0.129186138	0.281	0.184	0.0000135	8	SNP	Ndrg3	N
6.69E-10	0.085484897	0.072	0.019	0.0000136	8	SNP	Ifitm5	N
6.83E-10	0.136094079	0.64	0.532	0.0000139	8	SNP	Larp4b	N
6.85E-10	0.148810255	0.364	0.247	0.0000139	8	SNP	Chsy1	N
6.92E-10	0.132211231	0.579	0.472	0.000014	8	SNP	Uba5	N
6.93E-10	0.134824904	0.229	0.133	0.0000141	8	SNP	Zhx1	Y
6.93E-10	0.159386208	0.406	0.292	0.0000141	8	SNP	Nsd3	N
6.95E-10	0.088889127	0.145	0.076	0.0000141	8	SNP	Mpp1	N
6.98E-10	0.162607669	0.618	0.503	0.0000142	8	SNP	Appbp2	N
7.11E-10	0.139016136	0.221	0.125	0.0000145	8	SNP	Ets2	Y
7.14E-10	0.103061061	0.555	0.466	0.0000145	8	SNP	Pold1	N
7.16E-10	0.163497381	0.383	0.255	0.0000145	8	SNP	Mib1	N
7.18E-10	0.049490399	0.038	0.007	0.0000146	8	SNP	Batf	Y
7.19E-10	0.168623329	0.407	0.288	0.0000146	8	SNP	Uaca	N
7.24E-10	0.11007466	0.447	0.348	0.0000147	8	SNP	Ppp2r5a	N
7.28E-10	0.052088278	0.052	0.015	0.0000148	8	SNP	Itga1	N
7.32E-10	0.078029027	1	1	0.0000149	8	SNP	Rpl4	N
7.48E-10	0.15109591	0.496	0.381	0.0000152	8	SNP	Wdr6	N
7.54E-10	0.167558406	0.457	0.343	0.0000153	8	SNP	Pex19	N
7.55E-10	0.16718944	0.848	0.746	0.0000153	8	SNP	Ctbp1	N
7.6E-10	0.129704839	0.393	0.299	0.0000154	8	SNP	Fam193b	N
7.7E-10	0.152706882	0.336	0.226	0.0000156	8	SNP	Fads1	N
7.76E-10	0.128667287	0.204	0.114	0.0000158	8	SNP	1190002N15Rik	N
7.84E-10	0.071335032	0.072	0.022	0.0000159	8	SNP	Hoxc9	Y
7.99E-10	0.141255543	0.517	0.406	0.0000162	8	SNP	Dmwd	N
8.02E-10	0.117830611	0.248	0.158	0.0000163	8	SNP	Dnajb14	N
8.07E-10	0.167301346	0.618	0.51	0.0000164	8	SNP	Midn	N
8.19E-10	0.094709772	0.148	0.08	0.0000166	8	SNP	Ccnj	N
8.21E-10	0.069927262	0.088	0.041	0.0000167	8	SNP	Arhgap31	N
8.53E-10	0.174946805	0.846	0.755	0.0000173	8	SNP	Prmt5	N
8.66E-10	0.108355998	0.268	0.189	0.0000176	8	SNP	Acadl	N
8.69E-10	0.16695674	0.733	0.64	0.0000176	8	SNP	Wtap	N
8.71E-10	0.184211599	0.522	0.4	0.0000177	8	SNP	Haus7	N
8.71E-10	0.041051721	0.036	0.009	0.0000177	8	SNP	Pgam2	N
9E-10	0.105978423	0.175	0.101	0.0000183	8	SNP	Egr1	Y
9.01E-10	0.134601463	0.335	0.228	0.0000183	8	SNP	Hexa	N
9.02E-10	0.140370147	0.879	0.83	0.0000183	8	SNP	Capzb	N
9.39E-10	0.089366521	0.17	0.098	0.0000191	8	SNP	Tspyl2	N
9.47E-10	0.163742452	0.738	0.632	0.0000192	8	SNP	Adk	N
9.49E-10	0.113770987	0.205	0.118	0.0000193	8	SNP	Vash2	N
9.76E-10	0.070636763	0.095	0.04	0.0000198	8	SNP	Notum	N
9.87E-10	0.061312164	0.046	0.01	0.00002	8	SNP	Nkx3-1	Y
9.92E-10	0.157051617	0.954	0.929	0.0000201	8	SNP	Calm3	N
1.03E-09	0.130625245	0.985	0.982	0.000021	8	SNP	Acin1	N
1.05E-09	0.136015091	0.272	0.175	0.0000213	8	SNP	Eea1	N
1.06E-09	0.144047687	0.429	0.321	0.0000215	8	SNP	Clcn5	N
1.12E-09	0.048053218	0.039	0.006	0.0000227	8	SNP	Gm34030	N
1.12E-09	0.124599779	0.252	0.159	0.0000228	8	SNP	Wdr11	N
1.17E-09	0.112651396	0.194	0.105	0.0000237	8	SNP	Kank2	N
1.17E-09	0.137517375	0.377	0.277	0.0000237	8	SNP	Fdft1	N
1.2E-09	0.162619804	0.576	0.475	0.0000243	8	SNP	Actr1b	N
1.2E-09	0.072860662	0.076	0.026	0.0000245	8	SNP	Ndnf	N
1.21E-09	0.144291171	0.673	0.573	0.0000245	8	SNP	Mnat1	N
1.21E-09	0.119881889	0.187	0.104	0.0000246	8	SNP	Slc39a8	N
1.26E-09	0.131043966	0.582	0.48	0.0000255	8	SNP	Mrps22	N
1.27E-09	0.17874596	0.553	0.422	0.0000258	8	SNP	Mycn	Y
1.28E-09	0.15527332	0.425	0.297	0.000026	8	SNP	Ptpra	N
1.28E-09	0.165769292	0.482	0.359	0.000026	8	SNP	Twf1	N
1.29E-09	0.177545512	0.608	0.481	0.0000262	8	SNP	Gm1673	N
1.31E-09	0.115176784	0.208	0.119	0.0000266	8	SNP	Pank1	N
1.39E-09	0.141966748	0.469	0.366	0.0000282	8	SNP	Sppl3	N
1.39E-09	0.03833452	0.028	0.002	0.0000283	8	SNP	Slc38a8	N
1.4E-09	0.146486806	0.841	0.761	0.0000284	8	SNP	Psmd3	N
1.4E-09	0.049360934	0.044	0.01	0.0000285	8	SNP	Hoxc5	Y
1.41E-09	0.10709727	0.195	0.111	0.0000287	8	SNP	Itga5	N
1.43E-09	0.05378678	0.049	0.012	0.000029	8	SNP	Gypc	N
1.44E-09	0.1471722	0.378	0.282	0.0000293	8	SNP	9530068E07Rik	N
1.45E-09	0.155300221	0.647	0.536	0.0000294	8	SNP	Sdf4	N
1.46E-09	0.079732585	0.147	0.085	0.0000297	8	SNP	Plpp1	N
1.47E-09	0.102757006	0.256	0.169	0.0000299	8	SNP	Atg4d	N
1.47E-09	0.094501935	0.977	0.97	0.00003	8	SNP	Ubxn1	N
1.48E-09	0.059407112	0.065	0.024	0.0000301	8	SNP	Antxr1	N
1.49E-09	0.105037474	0.132	0.061	0.0000303	8	SNP	Taok3	N
1.5E-09	0.115060199	0.173	0.095	0.0000304	8	SNP	Slc43a1	N
1.51E-09	0.160522854	0.603	0.501	0.0000306	8	SNP	Sap30l	N
1.52E-09	0.172010539	0.823	0.728	0.0000308	8	SNP	Mtf2	N
1.56E-09	0.156017528	0.586	0.477	0.0000317	8	SNP	Acbd3	N
1.56E-09	0.192152133	0.736	0.63	0.0000318	8	SNP	Nup62	N
1.62E-09	0.113652021	0.285	0.195	0.0000329	8	SNP	Abhd12	N
1.7E-09	0.153828014	0.744	0.63	0.0000345	8	SNP	Flna	N
1.76E-09	0.15086557	0.522	0.399	0.0000358	8	SNP	45175	N
1.77E-09	0.062901265	0.07	0.024	0.000036	8	SNP	Fkbp7	N
1.78E-09	0.160004587	0.619	0.504	0.0000362	8	SNP	Kif20a	N
1.81E-09	0.127608197	0.522	0.409	0.0000367	8	SNP	Saal1	N
1.84E-09	0.135633921	0.983	0.969	0.0000373	8	SNP	Glrx5	N
1.84E-09	0.060050157	0.106	0.061	0.0000374	8	SNP	Elk4	Y
1.85E-09	0.155002167	0.41	0.292	0.0000375	8	SNP	Zcchc6	N
1.87E-09	0.143323048	0.565	0.451	0.0000379	8	SNP	Hp1bp3	N
1.91E-09	0.129485087	0.255	0.157	0.0000387	8	SNP	Ccdc85c	N
1.94E-09	0.124854125	0.999	0.996	0.0000394	8	SNP	Glrx3	N
1.95E-09	0.151946007	0.442	0.328	0.0000397	8	SNP	Aip	N
1.99E-09	0.18818599	0.772	0.664	0.0000404	8	SNP	Zfp428	N
0.000000002	0.132198041	0.983	0.976	0.0000406	8	SNP	Arpc2	N
2.02E-09	0.113415971	0.364	0.271	0.0000411	8	SNP	Klc1	N
2.03E-09	0.192841639	0.562	0.422	0.0000413	8	SNP	Klf13	Y
2.05E-09	0.135072049	0.334	0.227	0.0000416	8	SNP	Gm45716	N
2.06E-09	0.080643101	0.176	0.111	0.0000418	8	SNP	Foxn2	Y
2.07E-09	0.116864868	0.981	0.967	0.000042	8	SNP	Eif3b	N
2.07E-09	0.119546908	0.341	0.246	0.0000421	8	SNP	Gpc1	N
2.08E-09	0.099951046	0.432	0.339	0.0000423	8	SNP	Epb41l5	N
2.12E-09	0.088842146	0.122	0.057	0.0000431	8	SNP	Dclk1	N
2.21E-09	0.123122059	0.21	0.119	0.0000448	8	SNP	Pdzrn3	N
2.21E-09	0.148130959	0.471	0.356	0.0000449	8	SNP	Abcg2	N
2.24E-09	0.166739304	0.443	0.321	0.0000454	8	SNP	Cox10	N
2.27E-09	0.145511152	0.327	0.21	0.000046	8	SNP	Gbx2	Y
2.29E-09	0.084163853	0.094	0.034	0.0000464	8	SNP	Kdelr3	N
2.41E-09	0.086154784	0.117	0.057	0.0000489	8	SNP	Cttnbp2	N
2.43E-09	0.137708916	0.511	0.4	0.0000494	8	SNP	Mpnd	N
2.45E-09	0.126658646	0.998	0.994	0.0000499	8	SNP	Hmgb3	Y
2.47E-09	0.098315803	0.212	0.135	0.0000501	8	SNP	Sat1	N
2.57E-09	0.11955716	0.582	0.474	0.0000522	8	SNP	Bri3bp	N
2.66E-09	0.152381059	0.556	0.432	0.0000539	8	SNP	Btg1	N
2.76E-09	0.125698859	0.256	0.167	0.0000561	8	SNP	Mical1	N
2.8E-09	0.090341129	0.103	0.037	0.0000568	8	SNP	Fzd1	N
2.82E-09	0.129953278	0.346	0.244	0.0000572	8	SNP	Atp2c1	N
2.82E-09	0.066877772	1	1	0.0000573	8	SNP	Rps4x	N
2.87E-09	0.061493314	0.069	0.025	0.0000584	8	SNP	Edn3	N
2.92E-09	0.133572233	0.391	0.284	0.0000593	8	SNP	D10Jhu81e	N
2.93E-09	0.228921561	0.579	0.452	0.0000595	8	SNP	Slc24a5	N
3.03E-09	0.095936286	0.403	0.317	0.0000616	8	SNP	Lamb1	N
3.05E-09	0.066895849	0.19	0.137	0.000062	8	SNP	Mbd1	Y
3.08E-09	0.192026457	0.852	0.768	0.0000626	8	SNP	45180	N
3.09E-09	0.129502175	0.361	0.253	0.0000627	8	SNP	Fndc4	N
3.15E-09	0.108432401	0.156	0.079	0.000064	8	SNP	Foxo3	Y
3.15E-09	0.073965752	0.075	0.027	0.000064	8	SNP	Tril	N
3.16E-09	0.08712336	0.323	0.231	0.0000641	8	SNP	Pacsin2	N
3.21E-09	0.157619974	0.757	0.643	0.0000653	8	SNP	Prkar1a	N
3.23E-09	0.092668284	0.194	0.124	0.0000655	8	SNP	Tbc1d9b	N
3.3E-09	0.153032514	0.337	0.228	0.000067	8	SNP	Plxna2	N
3.32E-09	0.097026993	0.655	0.575	0.0000675	8	SNP	D10Wsu102e	N
3.37E-09	0.114437503	0.157	0.085	0.0000685	8	SNP	Tdh	N
3.45E-09	0.198057596	0.879	0.845	0.0000701	8	SNP	Gm10073	N
3.47E-09	0.166515791	0.511	0.418	0.0000705	8	SNP	Aven	N
3.52E-09	0.149184297	0.698	0.599	0.0000714	8	SNP	Eif2b2	N
3.53E-09	0.079170754	0.086	0.033	0.0000717	8	SNP	Gm266	N
3.71E-09	0.049691179	0.052	0.018	0.0000754	8	SNP	Plxnd1	N
3.74E-09	0.156131457	0.41	0.291	0.0000759	8	SNP	Pura	Y
3.85E-09	0.176312791	0.776	0.665	0.0000781	8	SNP	Wnk1	N
3.87E-09	0.151313573	0.045	0.006	0.0000785	8	SNP	Ripply2	N
3.92E-09	0.131878331	0.556	0.45	0.0000797	8	SNP	Ipo4	N
3.96E-09	0.168965053	0.613	0.496	0.0000805	8	SNP	Cs	N
4.02E-09	0.08256548	0.985	0.975	0.0000817	8	SNP	Txnl1	N
4.19E-09	0.160147453	0.742	0.639	0.000085	8	SNP	Ubfd1	N
4.19E-09	0.146874286	0.393	0.296	0.0000852	8	SNP	Arid4a	Y
4.22E-09	0.106884401	0.276	0.194	0.0000857	8	SNP	Ciz1	Y
4.23E-09	0.14986669	0.488	0.376	0.000086	8	SNP	Fam216a	N
4.32E-09	0.116323752	0.227	0.144	0.0000878	8	SNP	Cxxc4	N
4.32E-09	0.118787357	0.201	0.119	0.0000878	8	SNP	Exoc6b	N
4.37E-09	0.112982245	0.397	0.314	0.0000887	8	SNP	Ndc1	N
4.38E-09	0.079043213	0.106	0.05	0.0000889	8	SNP	Samd4	N
4.41E-09	0.184997393	0.881	0.804	0.0000895	8	SNP	Laptm4a	N
4.41E-09	0.116153543	0.2	0.118	0.0000895	8	SNP	Irf2bp2	N
4.48E-09	0.090718626	0.123	0.061	0.000091	8	SNP	Mef2d	Y
4.54E-09	0.150913175	0.618	0.506	0.0000921	8	SNP	Nans	N
4.54E-09	0.044610631	0.053	0.021	0.0000922	8	SNP	Egflam	N
4.62E-09	0.110869171	0.261	0.179	0.0000939	8	SNP	Slc12a2	N
4.67E-09	0.136528284	0.371	0.272	0.0000949	8	SNP	Tspan7	N
4.69E-09	0.096004869	0.29	0.208	0.0000953	8	SNP	Ccdc32	N
4.74E-09	0.177240051	0.704	0.582	0.0000963	8	SNP	Nktr	N
4.77E-09	0.133654243	0.937	0.909	0.0000969	8	SNP	Hdlbp	N
4.78E-09	0.148396188	0.859	0.777	0.0000971	8	SNP	Cd81	N
4.8E-09	0.14048317	0.454	0.339	0.0000975	8	SNP	Rsu1	N
4.82E-09	0.087157087	0.161	0.099	0.0000979	8	SNP	Tpcn1	N
4.85E-09	0.087591301	0.185	0.119	0.0000986	8	SNP	Zfp768	Y
4.9E-09	0.103356712	0.251	0.165	0.0000995	8	SNP	Tmem263	N
4.95E-09	0.056938802	0.099	0.051	0.000100456	8	SNP	Clmn	N
4.99E-09	0.037802018	0.03	0.005	0.000101335	8	SNP	Fat4	N
0.000000005	0.183945255	0.603	0.484	0.000101516	8	SNP	Rab5c	N
5.09E-09	0.111390394	0.302	0.21	0.000103463	8	SNP	Cgrrf1	N
5.16E-09	0.08569729	0.137	0.074	0.00010486	8	SNP	Fig4	N
5.24E-09	0.102780092	0.175	0.097	0.000106363	8	SNP	Lrrc28	N
5.31E-09	0.11566164	0.469	0.384	0.000107803	8	SNP	Efna4	N
5.52E-09	0.16826652	0.716	0.589	0.000112087	8	SNP	2810474O19Rik	N
5.56E-09	0.061131324	0.084	0.039	0.00011299	8	SNP	Tmem268	N
5.74E-09	0.091862056	0.24	0.164	0.000116519	8	SNP	Hscb	N
5.84E-09	0.114383194	0.361	0.261	0.000118573	8	SNP	Nub1	N
5.85E-09	0.157049485	0.907	0.853	0.000118907	8	SNP	Zfp91	Y
5.88E-09	0.096337084	0.366	0.29	0.000119341	8	SNP	Fam91a1	N
5.99E-09	0.089715243	0.075	0.025	0.000121629	8	SNP	Nkx2-5	Y
6.14E-09	0.104154783	0.198	0.124	0.000124682	8	SNP	Ulk1	N
6.21E-09	0.082572483	0.075	0.027	0.000126137	8	SNP	Hhex	Y
6.5E-09	0.193393145	0.541	0.412	0.000132071	8	SNP	Lpcat1	N
6.52E-09	0.120268631	0.305	0.205	0.000132502	8	SNP	Elovl1	N
6.62E-09	0.164737409	0.916	0.864	0.000134421	8	SNP	Prpf19	N
6.84E-09	0.14721746	0.696	0.603	0.000138993	8	SNP	Tex261	N
6.96E-09	0.133933152	0.831	0.741	0.00014144	8	SNP	Serp1	N
7.02E-09	0.130650534	0.387	0.277	0.000142563	8	SNP	Alpl	N
7.16E-09	0.097220024	0.19	0.117	0.000145362	8	SNP	Fgf13	N
7.25E-09	0.076178029	0.119	0.061	0.000147244	8	SNP	Sh3bp5	N
7.83E-09	0.128591524	0.405	0.299	0.000158998	8	SNP	Cd151	N
7.86E-09	0.133476001	0.397	0.304	0.000159692	8	SNP	Smg5	N
7.87E-09	0.061885555	0.195	0.142	0.000159828	8	SNP	Trmu	N
7.94E-09	0.101245526	0.178	0.102	0.000161193	8	SNP	Il11ra1	N
8.09E-09	0.157544646	0.771	0.671	0.00016428	8	SNP	Mta1	Y
8.19E-09	0.116601678	0.274	0.187	0.000166399	8	SNP	Kat6b	N
8.21E-09	0.149057886	0.377	0.276	0.000166809	8	SNP	Dyrk1a	N
8.23E-09	0.110938044	0.339	0.244	0.000167108	8	SNP	Pan3	N
8.25E-09	0.093840804	0.233	0.162	0.00016766	8	SNP	Deaf1	Y
8.3E-09	0.132727574	0.36	0.256	0.000168526	8	SNP	Sec24c	N
8.33E-09	0.044751403	0.052	0.02	0.000169287	8	SNP	Hspa1b	N
8.76E-09	0.155344557	0.58	0.464	0.000177838	8	SNP	Alkbh5	N
8.85E-09	0.09188245	1	1	0.000179794	8	SNP	mt-Co1	N
9.09E-09	0.030310653	0.022	0.001	0.000184559	8	SNP	Islr	N
9.09E-09	0.104646675	0.352	0.268	0.000184638	8	SNP	Dpy19l1	N
9.67E-09	0.14704432	0.515	0.401	0.000196458	8	SNP	Mtfr1l	N
9.67E-09	0.08494729	0.08	0.026	0.00019648	8	SNP	Klf1	Y
9.76E-09	0.121248813	0.301	0.213	0.000198186	8	SNP	Dock1	N
9.84E-09	0.098955713	0.157	0.089	0.000199948	8	SNP	Asb4	N
0.00000001	0.156120201	0.696	0.607	0.000203255	8	SNP	Clspn	N
1.02E-08	0.100202779	0.289	0.209	0.000206301	8	SNP	Marf1	N
1.03E-08	0.101069133	0.481	0.342	0.000208854	8	SNP	Arl4a	N
1.03E-08	0.155592503	0.786	0.701	0.000210064	8	SNP	Rock1	N
1.04E-08	0.149118774	0.542	0.429	0.000211733	8	SNP	Usp22	N
1.05E-08	0.102702612	0.318	0.232	0.000212575	8	SNP	Slc7a6os	N
1.05E-08	0.054784813	0.079	0.038	0.000213149	8	SNP	Micall1	N
1.06E-08	0.148032612	0.609	0.492	0.000215781	8	SNP	Phc2	N
1.06E-08	0.067871941	0.108	0.059	0.000216204	8	SNP	Edem3	N
1.07E-08	0.204372998	0.789	0.711	0.000217028	8	SNP	Baz1b	N
1.07E-08	0.159999455	0.783	0.691	0.000218331	8	SNP	Cfl2	N
1.09E-08	0.13000385	0.723	0.623	0.000221693	8	SNP	Sod2	N
0.000000011	0.052501741	0.045	0.009	0.000222444	8	SNP	Pcp4	N
0.000000011	0.104642546	0.336	0.256	0.000223096	8	SNP	Dync1li2	N
1.12E-08	0.115094357	0.233	0.156	0.000227839	8	SNP	Atp6v0a1	N
1.12E-08	0.150947456	0.552	0.446	0.000228045	8	SNP	45178	N
1.13E-08	0.087827443	0.199	0.129	0.000229064	8	SNP	Slc25a24	N
1.15E-08	0.118712038	0.316	0.229	0.000232972	8	SNP	Slc7a6	N
1.15E-08	0.122411462	0.373	0.277	0.000233067	8	SNP	Mapk8	N
1.16E-08	0.128790524	0.592	0.495	0.000236147	8	SNP	Ptdss2	N
1.17E-08	0.151756437	0.814	0.723	0.000236851	8	SNP	Tcf3	Y
1.17E-08	0.102896076	0.192	0.119	0.000237052	8	SNP	Sp4	Y
1.18E-08	0.10382814	0.997	0.992	0.000238763	8	SNP	Clta	N
1.24E-08	0.135972943	0.797	0.717	0.000252073	8	SNP	Mtap	N
1.24E-08	0.119299154	0.806	0.714	0.000252276	8	SNP	Ehmt1	N
1.24E-08	0.063169198	0.07	0.025	0.000252311	8	SNP	St3gal1	N
1.25E-08	0.13421626	0.923	0.88	0.000253263	8	SNP	Blmh	N
1.28E-08	0.095165885	0.187	0.113	0.000259236	8	SNP	Cog1	N
1.28E-08	0.146412516	0.39	0.275	0.000260382	8	SNP	Zfp704	N
1.28E-08	0.131902227	0.281	0.185	0.000260977	8	SNP	Naa60	N
0.000000013	0.122288154	0.495	0.42	0.0002635	8	SNP	Ipo9	N
1.31E-08	0.131930747	0.333	0.226	0.000266683	8	SNP	Cyp51	N
1.33E-08	0.051032292	0.07	0.034	0.00027026	8	SNP	Acp5	N
1.33E-08	0.155566285	0.446	0.337	0.00027046	8	SNP	Picalm	N
1.34E-08	0.104446031	0.353	0.261	0.000272353	8	SNP	F2r	N
1.34E-08	0.122201081	0.34	0.239	0.000272805	8	SNP	2310022B05Rik	N
1.35E-08	0.129957809	0.694	0.598	0.000274179	8	SNP	Txndc5	N
1.35E-08	0.115556126	0.979	0.976	0.000274954	8	SNP	Cbx5	N
1.37E-08	0.149761426	0.484	0.382	0.000278174	8	SNP	Spin1	N
1.37E-08	0.150839137	0.754	0.656	0.000278227	8	SNP	Fh1	N
1.42E-08	0.120845496	0.267	0.174	0.000287802	8	SNP	Bend4	N
1.43E-08	0.160821193	0.899	0.814	0.000289678	8	SNP	Uhrf1	N
1.43E-08	0.095636509	0.37	0.285	0.000290165	8	SNP	Tbc1d17	N
1.43E-08	0.087684269	0.122	0.06	0.000291451	8	SNP	Osbpl6	N
1.45E-08	0.12343837	0.397	0.301	0.000295067	8	SNP	Spcs3	N
1.47E-08	0.086525205	0.171	0.105	0.000298396	8	SNP	Camkk2	N
1.49E-08	0.140421024	0.459	0.338	0.000303371	8	SNP	Crlf3	N
1.51E-08	0.158903472	0.494	0.407	0.000305939	8	SNP	Fam193a	N
1.51E-08	0.139427197	0.818	0.714	0.00030685	8	SNP	Chchd7	N
1.52E-08	0.153299624	0.577	0.447	0.000308427	8	SNP	Gmfb	N
1.54E-08	0.093965308	0.249	0.181	0.00031342	8	SNP	Pigm	N
1.55E-08	0.123907997	0.293	0.204	0.000314597	8	SNP	Washc1	N
1.55E-08	0.088873722	0.109	0.049	0.000315537	8	SNP	Mocs1	N
1.56E-08	0.039190281	0.038	0.01	0.000315933	8	SNP	Hoxd8	Y
0.000000016	0.115874175	0.328	0.235	0.000325379	8	SNP	Meis3	Y
1.64E-08	0.108969013	0.435	0.33	0.000333225	8	SNP	Dctn1	N
1.66E-08	0.037945051	0.03	0.005	0.000336478	8	SNP	Ripply1	N
1.66E-08	0.072265104	0.123	0.069	0.000336573	8	SNP	Ighmbp2	N
0.000000017	0.12868352	0.127	0.067	0.000345902	8	SNP	Tnnc1	N
1.71E-08	0.158363336	0.848	0.76	0.000347253	8	SNP	Adrm1	N
1.75E-08	0.090745158	0.125	0.059	0.000354568	8	SNP	Fgfrl1	N
1.75E-08	0.134054028	0.483	0.378	0.000355273	8	SNP	Paf1	N
1.75E-08	0.093255558	0.551	0.446	0.0003553	8	SNP	Ilk	N
1.84E-08	0.107119419	0.275	0.188	0.000373482	8	SNP	Ddhd2	N
1.85E-08	0.155521287	0.864	0.78	0.000375463	8	SNP	Gps1	N
1.87E-08	0.10553217	0.445	0.354	0.000379214	8	SNP	Faim	N
1.89E-08	0.149126378	0.706	0.608	0.00038356	8	SNP	Tufm	N
0.000000019	0.10450862	0.207	0.129	0.000385137	8	SNP	1700017B05Rik	N
1.91E-08	0.093816933	0.334	0.256	0.000388921	8	SNP	Csnk1g1	N
1.96E-08	0.045291986	0.05	0.018	0.000397277	8	SNP	Igsf21	N
1.96E-08	0.149724456	0.462	0.347	0.000397391	8	SNP	Mri1	N
1.96E-08	0.069187929	0.098	0.05	0.000399111	8	SNP	Cbfa2t3	N
1.97E-08	0.148433178	0.33	0.222	0.000400821	8	SNP	Nfat5	Y
1.97E-08	0.106000775	0.175	0.103	0.000401058	8	SNP	Tmem150a	N
1.98E-08	0.140635752	0.309	0.208	0.000401217	8	SNP	Fabp7	N
0.00000002	0.103946194	0.999	0.998	0.000405355	8	SNP	Cct7	N
2.04E-08	0.07221456	0.069	0.02	0.000414346	8	SNP	Hoxa9	Y
2.06E-08	0.122143426	0.593	0.49	0.000417668	8	SNP	R3hcc1	N
2.07E-08	0.131652566	0.349	0.248	0.000421348	8	SNP	Arl5b	N
2.14E-08	0.127551619	0.287	0.194	0.000435137	8	SNP	Wdfy3	N
0.000000022	0.085390144	1	1	0.000446501	8	SNP	Hsp90aa1	N
2.25E-08	0.181373814	0.618	0.506	0.000457324	8	SNP	Chtf8	N
2.29E-08	0.069898052	0.137	0.084	0.000464815	8	SNP	Mvb12b	N
2.32E-08	0.071705946	0.115	0.062	0.000471538	8	SNP	Ints6l	N
0.000000024	0.155423572	0.565	0.467	0.000487122	8	SNP	Khdrbs3	N
2.44E-08	0.091084075	0.237	0.165	0.000495446	8	SNP	Sgce	N
2.45E-08	0.138430342	0.383	0.282	0.000497008	8	SNP	Aida	N
2.45E-08	0.13302572	0.531	0.426	0.000497302	8	SNP	Gnl1	N
2.46E-08	0.109829426	0.414	0.329	0.000500274	8	SNP	Stk24	N
2.47E-08	0.120657475	0.311	0.233	0.000500928	8	SNP	Syngr2	N
2.52E-08	0.195370082	0.656	0.55	0.000512791	8	SNP	Mex3a	N
2.53E-08	0.096373382	0.231	0.152	0.000513211	8	SNP	Mier2	Y
2.53E-08	0.123369496	0.243	0.15	0.000513449	8	SNP	Tmem65	N
2.54E-08	0.117801821	0.27	0.177	0.000515496	8	SNP	Pitpnc1	N
2.54E-08	0.078456528	0.111	0.059	0.000516091	8	SNP	Vopp1	N
2.55E-08	0.121187216	0.373	0.282	0.000518236	8	SNP	Trmt2a	N
2.56E-08	0.110975842	0.179	0.099	0.000520147	8	SNP	Tnfrsf1a	N
2.57E-08	0.121511938	0.368	0.267	0.000522834	8	SNP	Plagl2	Y
2.59E-08	0.122398664	0.507	0.392	0.000526689	8	SNP	Cdk16	N
2.72E-08	0.107491448	0.415	0.34	0.000552845	8	SNP	Rnf115	N
2.73E-08	0.146142412	0.504	0.393	0.000554377	8	SNP	Gtf3c1	N
2.78E-08	0.140635205	0.313	0.21	0.000565654	8	SNP	Ctdsp1	N
2.81E-08	0.103144785	0.382	0.288	0.000571316	8	SNP	R3hdm2	N
2.84E-08	0.147170623	0.635	0.533	0.000576244	8	SNP	Dctd	N
2.84E-08	0.047636493	0.04	0.008	0.000576851	8	SNP	Unc45b	N
2.84E-08	0.0948016	0.317	0.241	0.000577462	8	SNP	Washc5	N
2.84E-08	0.113271178	0.599	0.503	0.000577522	8	SNP	Ranbp3	N
2.85E-08	0.129104661	0.643	0.561	0.000578185	8	SNP	Glg1	N
2.89E-08	0.139572927	0.166	0.092	0.000586183	8	SNP	Car7	N
2.95E-08	0.091317445	0.155	0.087	0.000599947	8	SNP	Rdh11	N
2.97E-08	0.070312821	0.11	0.057	0.000603017	8	SNP	Atg10	N
2.99E-08	0.140744842	0.657	0.564	0.00060647	8	SNP	Ddx50	N
3.06E-08	0.085765243	0.18	0.109	0.000622002	8	SNP	Anxa6	N
3.14E-08	0.057477404	0.046	0.011	0.000637367	8	SNP	Csrp3	N
3.17E-08	0.102099694	0.315	0.223	0.0006439	8	SNP	Osbpl9	N
3.17E-08	0.14655993	0.451	0.324	0.000644341	8	SNP	P4ha1	N
3.18E-08	0.077368576	0.165	0.105	0.000644999	8	SNP	P3h1	N
3.26E-08	0.11457048	0.449	0.344	0.000661737	8	SNP	Ptbp3	N
3.32E-08	0.109817439	0.422	0.32	0.000674023	8	SNP	Pofut2	N
0.000000034	0.076957821	0.101	0.045	0.000689874	8	SNP	Pdzk1	N
3.41E-08	0.064915822	0.089	0.044	0.000692813	8	SNP	Nrg1	N
0.000000035	0.10340678	0.255	0.171	0.000711293	8	SNP	Ccdc117	N
3.51E-08	0.156782622	0.694	0.579	0.000712266	8	SNP	Psme3	N
3.53E-08	0.11831144	0.403	0.304	0.00071632	8	SNP	Dcaf7	N
3.53E-08	0.123454204	0.998	0.998	0.00071634	8	SNP	Srsf11	N
3.58E-08	0.05262775	0.027	0.002	0.000727019	8	SNP	Mesp2	Y
3.65E-08	0.091786123	0.175	0.102	0.000742115	8	SNP	Elovl4	N
3.66E-08	0.064307521	0.083	0.037	0.000744093	8	SNP	Jade2	N
3.69E-08	0.035151056	0.027	0.003	0.000748733	8	SNP	Ptgs1	N
3.69E-08	0.135982461	0.657	0.56	0.000749722	8	SNP	Dtl	N
0.000000037	0.096430393	0.233	0.164	0.000752109	8	SNP	Tiam1	N
3.72E-08	0.117635405	0.239	0.154	0.000756375	8	SNP	Cep68	N
3.76E-08	0.118317023	0.33	0.236	0.000763742	8	SNP	Plcg1	N
3.76E-08	0.121829866	0.489	0.387	0.000764244	8	SNP	Ing4	N
0.000000038	0.083805479	0.299	0.202	0.00077125	8	SNP	Dkk1	N
0.000000038	0.119861939	0.388	0.292	0.000772221	8	SNP	Nkiras2	N
3.82E-08	0.069668061	0.171	0.108	0.000775559	8	SNP	Tubb2a	N
3.84E-08	0.051628128	0.082	0.045	0.000779621	8	SNP	Ncald	N
3.89E-08	0.130363042	0.469	0.374	0.000790863	8	SNP	Exosc10	N
3.95E-08	0.090888705	0.273	0.204	0.000801568	8	SNP	Specc1l	N
3.95E-08	0.049272221	0.053	0.019	0.00080252	8	SNP	Selenov	N
3.96E-08	0.052922442	0.038	0.006	0.000803323	8	SNP	Tbx5	Y
3.97E-08	0.136074963	0.972	0.955	0.000805515	8	SNP	Ndufb11	N
3.97E-08	0.107430904	0.478	0.383	0.000807233	8	SNP	Spred1	N
4.05E-08	0.067099103	0.07	0.022	0.000821594	8	SNP	Gfra2	N
4.06E-08	0.154213223	0.771	0.67	0.000824391	8	SNP	Dgcr6	N
4.09E-08	0.167581439	0.52	0.4	0.000831237	8	SNP	Xbp1	Y
4.12E-08	0.110024855	0.45	0.347	0.000835801	8	SNP	Maf1	Y
4.15E-08	0.083138651	0.158	0.094	0.000843128	8	SNP	Ap1s2	N
0.000000042	0.104311235	0.328	0.23	0.000852456	8	SNP	Psen1	N
4.26E-08	0.12000548	0.69	0.588	0.000865652	8	SNP	Naa35	N
4.27E-08	0.167965112	0.787	0.683	0.000867499	8	SNP	Mcrip1	N
4.32E-08	0.128587849	0.45	0.362	0.000877435	8	SNP	Nup188	N
4.33E-08	0.064384387	0.15	0.101	0.000879405	8	SNP	Map3k20	N
4.36E-08	0.102397545	0.244	0.166	0.000885304	8	SNP	Dennd2a	N
4.39E-08	0.121104285	0.26	0.172	0.000892255	8	SNP	Obsl1	N
4.45E-08	0.13808474	0.488	0.395	0.000904705	8	SNP	Spen	N
4.52E-08	0.080668779	0.276	0.21	0.000917159	8	SNP	Fam168a	N
4.53E-08	0.099136169	0.196	0.123	0.000919985	8	SNP	Zfp629	Y
4.67E-08	0.112380736	0.527	0.44	0.000949339	8	SNP	Tox4	Y
4.68E-08	0.113587719	0.331	0.245	0.000951377	8	SNP	Gna13	N
0.000000047	0.17345034	0.651	0.545	0.000953919	8	SNP	Pimreg	N
4.73E-08	0.138754798	0.712	0.614	0.000959998	8	SNP	Ptp4a1	N
4.74E-08	0.087630856	0.194	0.128	0.000963019	8	SNP	Cnrip1	N
4.75E-08	0.118385187	0.416	0.318	0.000963946	8	SNP	Kif3a	N
4.76E-08	0.063871676	0.08	0.037	0.000965949	8	SNP	Ptges	N
4.79E-08	0.115977242	0.761	0.685	0.000972255	8	SNP	Rap1b	N
4.81E-08	0.14150923	0.538	0.446	0.000976414	8	SNP	Mogs	N
4.81E-08	0.179624281	1	1	0.000976843	8	SNP	Hnrnpa2b1	N
4.87E-08	0.103825078	0.296	0.213	0.000988842	8	SNP	Ext2	N
4.87E-08	0.060128037	0.088	0.046	0.00098893	8	SNP	Gcnt2	N
5.04E-08	0.107750026	0.461	0.372	0.001023233	8	SNP	Apc	N
5.06E-08	0.155519022	0.651	0.564	0.001027853	8	SNP	2610318N02Rik	N
5.07E-08	0.072961369	0.103	0.052	0.001030236	8	SNP	Dock5	N
5.08E-08	0.120376269	0.613	0.52	0.001032415	8	SNP	Hdgfl3	N
5.17E-08	0.143735801	0.334	0.235	0.001049609	8	SNP	Nefl	N
5.23E-08	0.039177793	0.036	0.009	0.001062489	8	SNP	Gm16183	N
5.28E-08	0.073405334	0.204	0.146	0.001071962	8	SNP	Pan2	N
5.35E-08	0.078311425	0.102	0.047	0.001085718	8	SNP	Gng13	N
5.35E-08	0.104636147	0.328	0.24	0.001086912	8	SNP	Nfatc3	Y
5.41E-08	0.053380293	0.059	0.022	0.001098207	8	SNP	Col1a1	N
5.43E-08	0.080093783	0.384	0.304	0.001103489	8	SNP	Efr3a	N
5.44E-08	0.084548377	0.118	0.054	0.001104328	8	SNP	Sorbs1	N
5.56E-08	0.073862436	0.123	0.067	0.001130215	8	SNP	Dpf1	N
5.59E-08	0.13259534	0.339	0.241	0.001134443	8	SNP	Vps26a	N
5.59E-08	0.097402226	0.248	0.171	0.001136303	8	SNP	Map3k1	N
5.61E-08	0.142600586	0.46	0.356	0.00113907	8	SNP	Pdk3	N
5.61E-08	0.146784066	0.444	0.346	0.001139576	8	SNP	Arl8b	N
5.64E-08	0.131067713	0.349	0.254	0.001146446	8	SNP	Eci2	N
5.65E-08	0.106511616	0.269	0.192	0.001147363	8	SNP	Rap1gds1	N
5.68E-08	0.071193631	0.132	0.077	0.001153405	8	SNP	Akt3	N
5.88E-08	0.082078255	0.178	0.12	0.001193281	8	SNP	Efhd2	N
5.89E-08	0.073092321	0.311	0.237	0.001197184	8	SNP	Tmcc1	N
0.00000006	0.064780606	0.06	0.016	0.001218592	8	SNP	Emp3	N
6.05E-08	0.101564342	0.438	0.358	0.001228668	8	SNP	Tsnax	N
6.11E-08	0.087880247	0.183	0.112	0.001240938	8	SNP	Rnf19a	N
6.16E-08	0.035612048	0.028	0.004	0.001252078	8	SNP	Tcf21	Y
6.22E-08	0.103430949	0.336	0.246	0.001263792	8	SNP	Rhog	N
6.37E-08	0.105826618	0.666	0.584	0.001294454	8	SNP	Bop1	N
6.42E-08	0.154405459	0.867	0.814	0.001303899	8	SNP	Chd7	N
6.43E-08	0.098657295	0.228	0.166	0.001306479	8	SNP	Zfp385a	Y
6.65E-08	0.113903695	0.76	0.683	0.001350401	8	SNP	Tmem97	N
6.66E-08	0.166972248	0.536	0.435	0.001352128	8	SNP	Dnpep	N
6.75E-08	0.11846229	0.488	0.391	0.001370558	8	SNP	Oser1	N
6.76E-08	0.103695008	0.55	0.459	0.001372889	8	SNP	Usp16	N
6.95E-08	0.114839204	0.317	0.222	0.001410783	8	SNP	Gstp1	N
7.01E-08	0.117757569	0.351	0.254	0.001422788	8	SNP	Ankrd26	N
7.13E-08	0.097821166	0.289	0.203	0.001448694	8	SNP	Gpx8	N
7.17E-08	0.058908745	0.084	0.042	0.001455541	8	SNP	S100a13	N
7.21E-08	0.113189084	0.379	0.285	0.001464202	8	SNP	Ccdc186	N
7.23E-08	0.146583977	0.316	0.213	0.001468586	8	SNP	Slc25a51	N
0.000000073	0.104077377	0.384	0.303	0.001481788	8	SNP	Mpdz	N
0.000000074	0.095874434	0.378	0.288	0.001502494	8	SNP	Pias2	Y
0.000000074	0.116367252	0.171	0.095	0.001503295	8	SNP	Camk2n1	N
7.49E-08	0.133343849	0.481	0.393	0.001521334	8	SNP	Preb	Y
0.000000076	0.091137385	0.399	0.317	0.001543243	8	SNP	Tfpt	N
7.63E-08	0.112282587	0.998	0.993	0.001549652	8	SNP	Cct4	N
7.75E-08	0.121992373	0.45	0.357	0.001574269	8	SNP	Fam168b	N
7.75E-08	0.193898009	0.634	0.514	0.001574713	8	SNP	Ubald2	N
7.77E-08	0.125721801	0.442	0.347	0.001577306	8	SNP	Fbxw8	N
7.91E-08	0.032537481	0.025	0.003	0.001605736	8	SNP	Kcnj15	N
7.95E-08	0.073546059	0.073	0.025	0.001614471	8	SNP	Gypa	N
8.26E-08	0.113882976	0.28	0.196	0.001677916	8	SNP	Cluh	N
8.28E-08	0.097819332	0.281	0.2	0.001681819	8	SNP	Bcorl1	N
8.28E-08	0.135484487	0.438	0.334	0.001681976	8	SNP	Nit2	N
8.39E-08	0.170297988	0.724	0.619	0.001704225	8	SNP	Greb1l	N
8.47E-08	0.075371096	0.175	0.116	0.00171994	8	SNP	Fam20b	N
8.93E-08	0.153070907	0.632	0.538	0.001814019	8	SNP	Hectd1	N
8.93E-08	0.118313444	0.328	0.239	0.001814066	8	SNP	Fbxl5	N
8.94E-08	0.106044484	0.277	0.195	0.001816528	8	SNP	Nt5c2	N
0.000000091	0.095361148	0.23	0.159	0.001847796	8	SNP	Ptdss1	N
0.000000091	0.154046488	0.628	0.521	0.001849147	8	SNP	Gorasp2	N
9.14E-08	0.113221848	0.344	0.264	0.001856714	8	SNP	Ugcg	N
9.27E-08	0.128767346	0.855	0.769	0.001882215	8	SNP	Zwint	N
9.33E-08	0.112281493	0.428	0.333	0.001895029	8	SNP	Elac2	N
9.34E-08	0.145568572	0.522	0.42	0.001896999	8	SNP	Usp5	N
9.36E-08	0.100557676	0.321	0.24	0.001901366	8	SNP	Fbxo31	N
9.36E-08	0.1256266	0.896	0.847	0.001901765	8	SNP	Got2	N
9.41E-08	0.117693963	0.284	0.201	0.001910672	8	SNP	Mef2a	Y
9.46E-08	0.110993543	0.278	0.185	0.001921198	8	SNP	Fam213b	N
9.47E-08	0.105853429	0.254	0.171	0.001922907	8	SNP	Cpxm1	N
9.47E-08	0.041387267	0.054	0.023	0.001924252	8	SNP	Pde4a	N
9.48E-08	0.133745018	0.643	0.562	0.001925638	8	SNP	Akr7a5	N
0.000000096	0.109578672	0.222	0.141	0.001950008	8	SNP	Osbpl1a	N
9.62E-08	0.102191116	0.37	0.292	0.001954332	8	SNP	Cpsf7	N
9.91E-08	0.102451578	0.208	0.134	0.002013237	8	SNP	Map3k3	N
9.95E-08	0.146748425	0.541	0.441	0.002020202	8	SNP	Poldip2	N
0.0000001	0.101206175	0.325	0.229	0.002031661	8	SNP	Arhgap1	N
0.000000101	0.120852503	0.666	0.585	0.002049318	8	SNP	Rbmx	N
0.000000102	0.090603105	0.248	0.172	0.002075651	8	SNP	Dym	N
0.000000103	0.126200946	0.627	0.53	0.002084474	8	SNP	Rhno1	N
0.000000104	0.116489879	0.444	0.347	0.002107527	8	SNP	Pyurf	N
0.000000104	0.131948248	0.486	0.382	0.002113634	8	SNP	Rras2	N
0.000000104	0.105796725	0.339	0.256	0.002122284	8	SNP	Ankrd13a	N
0.000000106	0.108096468	0.448	0.352	0.002161895	8	SNP	Coro1b	N
0.000000107	0.143969683	0.579	0.485	0.002173177	8	SNP	44992	N
0.000000107	0.12076779	0.555	0.457	0.002179534	8	SNP	Cmas	N
0.00000011	0.104103844	0.529	0.445	0.002231118	8	SNP	Csk	N
0.00000011	0.0869068	0.214	0.15	0.00223402	8	SNP	Zcchc14	N
0.00000011	0.086685359	0.228	0.156	0.002241393	8	SNP	Rassf3	N
0.000000112	0.043225231	0.041	0.011	0.002276186	8	SNP	Nfatc1	Y
0.000000113	0.088967645	0.156	0.097	0.002288413	8	SNP	Hsdl2	N
0.000000115	0.115683834	0.377	0.289	0.00232858	8	SNP	Fam118b	N
0.000000115	0.089853182	0.139	0.078	0.002334844	8	SNP	Bmp1	N
0.000000117	0.100859055	0.998	0.999	0.002384005	8	SNP	Ppp1ca	N
0.000000117	0.077176014	0.13	0.073	0.002384956	8	SNP	Gaa	N
0.000000118	0.058863206	0.132	0.086	0.00238759	8	SNP	Fam107b	N
0.000000119	0.123430639	0.299	0.209	0.002411527	8	SNP	Selenon	N
0.000000119	0.029571684	0.027	0.006	0.002412432	8	SNP	Exoc3l2	N
0.000000119	0.117380575	0.139	0.081	0.002412537	8	SNP	Lgals2	N
0.000000122	0.158155268	0.677	0.56	0.002473828	8	SNP	Rcor2	Y
0.000000123	0.090617755	0.199	0.131	0.002498815	8	SNP	Faap100	N
0.000000123	0.121820016	0.362	0.269	0.002504428	8	SNP	Prkag1	N
0.000000127	0.11793596	0.31	0.217	0.002570011	8	SNP	Zfp358	Y
0.000000129	0.157955717	0.637	0.533	0.002612503	8	SNP	Tubg1	N
0.000000131	0.155532715	0.918	0.879	0.002667552	8	SNP	Sf3a3	N
0.000000132	0.10271391	0.222	0.143	0.002674571	8	SNP	Extl3	N
0.000000133	0.073201941	0.146	0.089	0.002695003	8	SNP	Kdelc2	N
0.000000133	0.158795392	0.709	0.628	0.002697414	8	SNP	Hnrnpul2	N
0.000000134	0.090526396	0.245	0.168	0.002728403	8	SNP	Myo9b	N
0.000000137	0.068776733	0.08	0.032	0.002779629	8	SNP	Ggta1	N
0.000000137	0.117308023	0.234	0.153	0.002779793	8	SNP	Gm9844	N
0.000000138	0.067575588	0.117	0.068	0.002795627	8	SNP	Clu	N
0.00000014	0.125555317	0.964	0.948	0.002836073	8	SNP	Ilf2	N
0.00000014	0.069042527	0.09	0.042	0.002840536	8	SNP	Tmbim1	N
0.00000014	0.108274903	0.302	0.221	0.002847703	8	SNP	Ddx51	N
0.000000142	0.14157759	0.629	0.534	0.002880629	8	SNP	Cand1	N
0.000000144	0.092554153	0.988	0.975	0.002920395	8	SNP	Adh5	N
0.000000146	0.117161937	0.524	0.433	0.002968128	8	SNP	Pdrg1	N
0.000000146	0.091319746	0.169	0.103	0.002969789	8	SNP	Slc5a3	N
0.000000146	0.148282451	0.454	0.346	0.002971246	8	SNP	Mia3	N
0.000000148	0.116282621	0.242	0.152	0.00301364	8	SNP	Rhod	N
0.00000015	0.087352999	0.203	0.139	0.003038073	8	SNP	Hebp2	N
0.000000152	0.059291356	1	1	0.003086613	8	SNP	Rps5	N
0.000000152	0.128167788	0.339	0.253	0.003087702	8	SNP	Hic2	Y
0.000000152	0.149225767	0.575	0.463	0.003094727	8	SNP	Tbl3	N
0.000000152	0.136868894	0.367	0.255	0.003095002	8	SNP	Snx18	N
0.000000154	0.044592956	0.093	0.059	0.003130646	8	SNP	Parp6	N
0.000000155	0.109387981	0.308	0.221	0.003140968	8	SNP	Ppm1m	N
0.000000155	0.102694656	0.17	0.091	0.003143343	8	SNP	Usp11	N
0.000000155	0.090653772	0.15	0.081	0.003147654	8	SNP	Cables2	N
0.000000156	0.117432665	0.676	0.588	0.003165099	8	SNP	Maea	N
0.000000156	0.077118954	0.184	0.121	0.003174504	8	SNP	Fam69a	N
0.000000158	0.052901399	0.097	0.059	0.003212342	8	SNP	5730596B20Rik	N
0.00000016	0.085448716	0.124	0.067	0.003240693	8	SNP	Lhfp	N
0.00000016	0.094852137	0.337	0.257	0.003252167	8	SNP	Eps15l1	N
0.000000161	0.076579362	0.095	0.045	0.003273287	8	SNP	Depdc7	N
0.000000162	0.02803722	0.021	0.003	0.003290816	8	SNP	Mybpc3	N
0.000000162	0.078590106	0.307	0.236	0.00329503	8	SNP	Pias1	Y
0.000000162	0.064908243	0.085	0.045	0.003297866	8	SNP	Bik	N
0.000000163	0.138325628	0.37	0.263	0.003320094	8	SNP	Acaca	N
0.000000164	0.120790853	0.682	0.595	0.003322723	8	SNP	Idh3b	N
0.000000164	0.106880105	0.306	0.218	0.003331961	8	SNP	Lancl1	N
0.000000164	0.056624165	0.043	0.012	0.003333838	8	SNP	Lum	N
0.000000166	0.070586073	0.124	0.073	0.003373676	8	SNP	Hbegf	N
0.000000167	0.092661235	0.204	0.138	0.003395513	8	SNP	Usp29	N
0.000000168	0.039413297	0.032	0.006	0.003410002	8	SNP	Carmn	N
0.00000017	0.037244133	0.032	0.006	0.003447796	8	SNP	Zfpm2	Y
0.000000171	0.113220668	0.265	0.185	0.003474343	8	SNP	Ntpcr	N
0.000000172	0.104772691	0.228	0.146	0.003491112	8	SNP	Apbb2	N
0.000000173	0.086109801	0.2	0.132	0.003519406	8	SNP	Nhs	N
0.000000173	0.100886832	0.191	0.114	0.003520008	8	SNP	Zc3hav1l	N
0.000000174	0.12677188	0.451	0.337	0.003532605	8	SNP	Cxxc5	N
0.000000174	0.113602492	0.293	0.207	0.003541335	8	SNP	Cblb	N
0.000000176	0.112416019	0.29	0.203	0.003564605	8	SNP	Snapc2	N
0.000000178	0.054234537	0.076	0.041	0.003610696	8	SNP	Ptpre	N
0.000000179	0.08397044	0.157	0.096	0.003629597	8	SNP	Syap1	N
0.000000181	0.125787184	0.483	0.391	0.003677626	8	SNP	Aup1	N
0.000000184	0.124967925	0.462	0.363	0.003744744	8	SNP	Nat10	N
0.000000185	0.098717198	0.314	0.233	0.003749309	8	SNP	Prkd3	N
0.000000185	0.178762771	0.288	0.208	0.003763131	8	SNP	Apoa2	N
0.000000187	0.082537459	0.562	0.471	0.003794584	8	SNP	Wdr3	N
0.00000019	0.140095561	0.349	0.238	0.003867938	8	SNP	Nrep	N
0.000000191	0.106364069	0.296	0.21	0.003870246	8	SNP	Taf5l	N
0.000000193	0.051264757	0.059	0.022	0.003921055	8	SNP	Lpar3	N
0.000000194	0.128478486	0.886	0.85	0.003935507	8	SNP	Naa50	N
0.000000195	0.157571046	0.475	0.366	0.003965593	8	SNP	Pfas	N
0.000000196	0.039394123	0.041	0.014	0.003983772	8	SNP	Serpinf2	N
0.000000197	0.088757627	0.214	0.142	0.004011382	8	SNP	Papd7	N
0.000000198	0.091530567	0.714	0.63	0.004026802	8	SNP	Pkig	N
0.000000198	0.08998824	1	1	0.004031638	8	SNP	Cnbp	Y
0.000000199	0.108233026	0.405	0.322	0.004032821	8	SNP	Map4	N
0.000000199	0.100054278	0.281	0.204	0.004042578	8	SNP	Mier3	Y
0.000000199	0.129986157	0.43	0.33	0.004050169	8	SNP	Cnot8	N
0.000000204	0.161903085	0.744	0.658	0.004145974	8	SNP	Smad4	Y
0.000000206	0.138090717	0.363	0.265	0.004189605	8	SNP	Rps6ka1	N
0.000000208	0.132138583	0.744	0.662	0.004216689	8	SNP	Ddx6	N
0.000000209	0.144493883	0.689	0.57	0.004237865	8	SNP	Ddx56	N
0.000000209	0.107460751	0.448	0.353	0.00424012	8	SNP	Rap2b	N
0.00000021	0.132075325	0.497	0.395	0.00426531	8	SNP	Dhx30	N
0.000000212	0.122583508	0.536	0.436	0.004307852	8	SNP	Baz2b	Y
0.000000219	0.10770713	0.282	0.196	0.004441566	8	SNP	Nfkbia	N
0.000000219	0.138056389	0.589	0.481	0.004444352	8	SNP	Acly	N
0.00000022	0.099609464	0.272	0.192	0.00447466	8	SNP	Mgst1	N
0.000000221	0.089153854	0.223	0.144	0.004491454	8	SNP	Morc4	N
0.000000222	0.105499282	0.523	0.423	0.004501651	8	SNP	Oxa1l	N
0.000000222	0.178134292	0.927	0.906	0.004505741	8	SNP	Tcerg1	N
0.000000222	0.058562491	0.065	0.024	0.00450878	8	SNP	Svep1	N
0.000000223	0.142211373	0.719	0.646	0.00453616	8	SNP	Htatsf1	N
0.000000228	0.118444928	0.65	0.525	0.004636855	8	SNP	Nudt4	N
0.000000231	0.113466442	0.44	0.352	0.004697099	8	SNP	Oaz2	N
0.000000232	0.05216418	0.079	0.041	0.004712097	8	SNP	Ptprn	N
0.000000232	0.15473356	0.599	0.477	0.004716011	8	SNP	Ndn	N
0.000000234	0.054923208	0.045	0.015	0.004745495	8	SNP	Cldn5	N
0.000000234	0.101262522	1	1	0.004750516	8	SNP	mt-Nd4	N
0.000000236	0.099390568	0.194	0.121	0.004789169	8	SNP	Zfp68	Y
0.000000237	0.159947301	0.95	0.927	0.004818192	8	SNP	Dcakd	N
0.000000238	0.084173229	0.164	0.103	0.004841349	8	SNP	Zbtb21	Y
0.00000024	0.137412457	0.872	0.804	0.004877712	8	SNP	Acvr2b	N
0.000000241	0.098560975	0.189	0.114	0.004889313	8	SNP	Rpl7a-ps5	N
0.000000242	0.09933676	0.363	0.271	0.004907696	8	SNP	Zfhx3	Y
0.000000242	0.109203394	0.997	0.994	0.004911675	8	SNP	Ybx3	Y
0.000000246	0.121492591	0.349	0.249	0.004995022	8	SNP	Tro	N
0.000000246	0.04217972	0.048	0.019	0.005003789	8	SNP	Zhx3	Y
0.000000251	0.116251985	0.368	0.283	0.005092744	8	SNP	Homer1	N
0.000000252	0.135651057	0.981	0.978	0.005112289	8	SNP	Ptbp1	N
0.000000257	0.116829287	0.653	0.559	0.005224333	8	SNP	Bnip2	N
0.000000258	0.108571611	0.779	0.679	0.005234848	8	SNP	Nras	N
0.000000259	0.133426348	0.571	0.448	0.005256374	8	SNP	Epha4	N
0.000000259	0.061397954	0.083	0.039	0.005257142	8	SNP	Dgkh	N
0.000000262	0.097523513	0.421	0.336	0.005321662	8	SNP	Ap3b1	N
0.000000266	0.090286276	0.285	0.21	0.005393659	8	SNP	Htt	N
0.000000267	0.085101356	0.157	0.097	0.005421901	8	SNP	Sgsm3	N
0.000000273	0.141849248	0.751	0.652	0.005548781	8	SNP	Ccni	N
0.000000274	0.109770504	0.242	0.157	0.005557688	8	SNP	Txndc11	N
0.000000274	0.122391114	0.256	0.166	0.005559624	8	SNP	Sntb2	N
0.000000274	0.139087827	0.402	0.309	0.005572434	8	SNP	Dxo	N
0.000000275	0.082081255	0.113	0.057	0.005591567	8	SNP	Rin2	N
0.000000276	0.075862545	0.143	0.082	0.005609165	8	SNP	Nhsl2	N
0.000000276	0.045079261	0.057	0.025	0.005609832	8	SNP	St6galnac4	N
0.00000028	0.139995293	0.287	0.191	0.005695307	8	SNP	Mthfsd	N
0.000000283	0.094462023	0.172	0.105	0.005745205	8	SNP	Alcam	N
0.000000287	0.095315371	0.945	0.927	0.005825923	8	SNP	Rac1	N
0.000000288	0.095607513	0.2	0.124	0.005840188	8	SNP	Chic1	N
0.000000288	0.140066302	0.398	0.298	0.005844265	8	SNP	Ctsa	N
0.000000292	0.103260007	0.262	0.183	0.005925989	8	SNP	Gm20604	N
0.000000292	0.129098254	0.362	0.269	0.00593314	8	SNP	Arfgef1	N
0.000000293	0.116614011	0.37	0.27	0.005950528	8	SNP	Cacfd1	N
0.000000293	0.121263117	0.308	0.218	0.005956265	8	SNP	Cdr2	N
0.000000296	0.174394883	0.443	0.341	0.006007409	8	SNP	Mfap2	N
0.000000301	0.095661119	0.227	0.153	0.0061074	8	SNP	3110062M04Rik	N
0.000000305	0.113357939	0.407	0.316	0.006193042	8	SNP	Pex14	N
0.000000308	0.092866819	0.215	0.141	0.006260878	8	SNP	Rreb1	Y
0.00000031	0.086262734	0.127	0.064	0.006288633	8	SNP	Usp13	N
0.000000312	0.142497748	0.566	0.463	0.00634213	8	SNP	Naa25	N
0.000000323	0.105457019	0.655	0.573	0.006553146	8	SNP	Babam1	N
0.000000323	0.121265702	0.601	0.504	0.006554692	8	SNP	Nckap1	N
0.000000324	0.028137493	0.022	0.002	0.006574274	8	SNP	Tg	N
0.000000324	0.026847004	0.022	0.003	0.006574274	8	SNP	Krt83	N
0.000000324	0.101994593	0.29	0.21	0.006576356	8	SNP	Six4	Y
0.000000327	0.085891527	0.4	0.311	0.006634029	8	SNP	Telo2	N
0.000000328	0.074417627	0.147	0.093	0.006666575	8	SNP	Smtn	N
0.000000336	0.108757006	0.754	0.684	0.006816241	8	SNP	Rap1a	N
0.00000034	0.112652814	0.418	0.32	0.006903818	8	SNP	Rab35	N
0.000000344	0.06472243	0.114	0.064	0.006979888	8	SNP	Abhd2	N
0.000000346	0.07141133	0.142	0.088	0.007025362	8	SNP	Alg1	N
0.000000346	0.062036375	0.109	0.062	0.007032192	8	SNP	Spats2l	N
0.000000347	0.039227627	0.04	0.012	0.007057265	8	SNP	Tns2	N
0.000000351	0.07510109	0.37	0.295	0.007122309	8	SNP	Smad2	Y
0.000000353	0.071866971	0.186	0.134	0.007166651	8	SNP	Tmem158	N
0.000000355	0.101868356	0.459	0.37	0.007215282	8	SNP	Actr1a	N
0.000000356	0.194763994	0.842	0.75	0.007235187	8	SNP	Brd4	N
0.000000357	0.135348126	0.416	0.31	0.007249333	8	SNP	Hsf2	Y
0.00000036	0.109460492	0.255	0.174	0.007302559	8	SNP	Retreg3	N
0.000000361	0.113989483	0.293	0.205	0.007323257	8	SNP	Slc25a10	N
0.000000363	0.128591927	0.503	0.397	0.007362742	8	SNP	Cdca2	N
0.000000379	0.119208445	0.708	0.613	0.00769937	8	SNP	Pitpna	N
0.000000381	0.138757305	0.631	0.532	0.007743528	8	SNP	Qars	N
0.00000039	0.13340959	0.785	0.71	0.007920793	8	SNP	Polr2a	N
0.000000391	0.096721004	0.303	0.226	0.007932238	8	SNP	Etv5	Y
0.000000392	0.105646378	0.276	0.195	0.007954191	8	SNP	Stx7	N
0.000000393	0.073766286	0.099	0.05	0.007991711	8	SNP	Sec14l2	N
0.000000395	0.134342817	0.408	0.308	0.008018484	8	SNP	Zfp871	Y
0.000000395	0.13734721	0.573	0.468	0.008025051	8	SNP	Clptm1	N
0.000000395	0.045726048	0.066	0.034	0.008029559	8	SNP	Ptges3l	N
0.000000395	0.07916165	0.107	0.051	0.008031441	8	SNP	Bmp2k	N
0.000000398	0.123724398	0.334	0.242	0.008093827	8	SNP	Adgrl1	N
0.000000399	0.068636659	0.163	0.118	0.008103384	8	SNP	Evc2	N
0.000000412	0.089381074	0.273	0.198	0.008374033	8	SNP	G6pc3	N
0.000000414	0.126746601	0.485	0.378	0.008415872	8	SNP	Dgcr2	N
0.000000416	0.114269716	0.459	0.352	0.008443541	8	SNP	Mettl2	N
0.000000416	0.100410674	0.458	0.366	0.008452937	8	SNP	Lzts2	N
0.000000417	0.04829595	0.055	0.021	0.008462424	8	SNP	Glis1	Y
0.000000418	0.142190044	0.519	0.41	0.008491714	8	SNP	Rasa1	N
0.000000422	0.096056392	0.837	0.793	0.008570617	8	SNP	Cope	N
0.000000422	0.06834867	0.124	0.074	0.008577326	8	SNP	Ndst1	N
0.000000426	0.109925664	0.367	0.283	0.008647607	8	SNP	Tet3	N
0.000000428	0.075444015	0.122	0.069	0.008691582	8	SNP	Wipf1	N
0.000000429	0.037400962	0.032	0.007	0.008719283	8	SNP	Snap91	N
0.000000431	0.148791691	0.733	0.653	0.008749732	8	SNP	Ociad1	N
0.000000435	0.078849047	0.206	0.15	0.008842547	8	SNP	Fdxr	N
0.000000441	0.065915488	0.075	0.027	0.008961698	8	SNP	Ntm	N
0.000000442	0.087316899	0.209	0.139	0.008981474	8	SNP	Tsc1	N
0.000000446	0.119391712	0.66	0.565	0.009056282	8	SNP	Cdc16	N
0.000000447	0.125609997	0.365	0.265	0.009073489	8	SNP	Fbxw11	N
0.000000451	0.113355582	0.352	0.262	0.009159684	8	SNP	Hspa13	N
0.000000453	0.075870892	0.391	0.317	0.009201593	8	SNP	Trub2	N
0.000000462	0.114346741	0.296	0.209	0.009393189	8	SNP	B3glct	N
0.000000463	0.10760867	0.289	0.2	0.009400961	8	SNP	Togaram1	N
0.000000466	0.115559005	0.575	0.476	0.009468564	8	SNP	Prrc2b	N
0.000000469	0.0774836	0.175	0.118	0.00953553	8	SNP	Efcab11	N
0.000000471	0.075144601	0.151	0.097	0.009572888	8	SNP	Dcaf5	N
0.000000476	0.067363194	0.113	0.058	0.009677935	8	SNP	Grem1	N
0.000000482	0.08740952	0.194	0.123	0.00978343	8	SNP	Mxi1	Y
0.000000484	0.072250025	0.163	0.102	0.009822534	8	SNP	Gm15050	N
0.000000484	0.158461896	0.746	0.644	0.009833783	8	SNP	Aco2	N
0.000000485	0.115876692	0.483	0.386	0.009858671	8	SNP	Heatr6	N
0.000000486	0.096782528	0.31	0.227	0.009875941	8	SNP	Pik3r2	N
0.000000488	0.09418551	0.371	0.288	0.009914296	8	SNP	Rmnd5a	N
0.000000489	0.131782181	0.666	0.571	0.009922742	8	SNP	Tial1	N
0.000000489	0.104118745	0.258	0.185	0.009927613	8	SNP	Ube3b	N
0.000000493	0.107296558	0.345	0.261	0.010009081	8	SNP	1810032O08Rik	N
0.000000494	0.115220199	0.439	0.344	0.010024159	8	SNP	Gbf1	N
0.0000005	0.109470386	0.47	0.385	0.010152252	8	SNP	Mob2	N
0.000000501	0.125341124	0.263	0.177	0.010178374	8	SNP	Zswim8	N
0.00000051	0.103768866	0.469	0.381	0.010357867	8	SNP	Brwd1	N
0.000000511	0.060258946	0.184	0.113	0.010385976	8	SNP	Klf5	Y
0.000000513	0.033110832	0.024	0.002	0.010414973	8	SNP	Meox2	Y
0.000000513	0.148734824	0.601	0.491	0.010421662	8	SNP	Ppp1r12a	N
0.000000518	0.093805618	0.629	0.543	0.010515116	8	SNP	Vps28	N
0.000000519	0.10183991	0.349	0.271	0.010531529	8	SNP	Uso1	N
0.000000522	0.087917019	0.19	0.125	0.010608648	8	SNP	Tm7sf3	N
0.000000524	0.078997018	0.103	0.044	0.010646885	8	SNP	Plat	N
0.000000528	0.109200269	0.3	0.214	0.010715331	8	SNP	Alg8	N
0.000000529	0.115318818	1	0.999	0.010745003	8	SNP	Hnrnpa0	N
0.000000529	0.077429047	0.411	0.338	0.010748908	8	SNP	Pip5k1a	N
0.000000532	0.11526498	0.284	0.197	0.010806349	8	SNP	Hs6st2	N
0.000000536	0.076888539	0.321	0.247	0.010892778	8	SNP	Tmem192	N
0.00000055	0.072672117	0.096	0.045	0.011168331	8	SNP	Ripor1	N
0.000000557	0.111322378	0.265	0.181	0.01131057	8	SNP	Acy1	N
0.000000561	0.101680745	0.227	0.154	0.011404423	8	SNP	Timm29	N
0.000000565	0.038712174	0.031	0.007	0.01146862	8	SNP	Mrap	N
0.000000568	0.079948667	0.11	0.057	0.011539284	8	SNP	Ubash3b	N
0.00000057	0.063589195	0.998	0.994	0.011569287	8	SNP	Rdx	N
0.00000057	0.096426404	0.264	0.18	0.011581391	8	SNP	Dnajb9	N
0.000000572	0.083476506	0.125	0.064	0.011615661	8	SNP	Zfp57	Y
0.000000574	0.104653759	0.469	0.382	0.011657829	8	SNP	Tgif2	Y
0.000000577	0.035071273	0.031	0.006	0.011719298	8	SNP	Hoxd4.1	N
0.000000579	0.116602871	0.406	0.308	0.011763947	8	SNP	Cat	N
0.000000587	0.112264452	0.533	0.44	0.011932365	8	SNP	Ppil2	N
0.000000589	0.09867183	0.414	0.331	0.01197065	8	SNP	Emc3	N
0.000000591	0.105010456	0.189	0.114	0.012008931	8	SNP	Fech	N
0.000000604	0.105489462	0.304	0.216	0.012267575	8	SNP	Rnf41	N
0.00000061	0.094174166	0.972	0.98	0.012389953	8	SNP	Pdia3	N
0.000000612	0.110089158	0.24	0.16	0.012438784	8	SNP	Dpysl3	N
0.000000617	0.093390883	0.221	0.154	0.012525709	8	SNP	5031439G07Rik	N
0.000000617	0.103001781	0.249	0.179	0.012538523	8	SNP	Lrp3	N
0.000000619	0.083612589	0.731	0.66	0.012574506	8	SNP	Ier2	N
0.000000633	0.125640948	0.323	0.233	0.012847866	8	SNP	D16Ertd472e	N
0.000000636	0.119016052	0.369	0.282	0.012925367	8	SNP	Cstf1	N
0.000000638	0.086844066	0.283	0.211	0.012963344	8	SNP	Ric8a	N
0.000000643	0.045189053	0.054	0.021	0.013064308	8	SNP	Spns2	N
0.000000644	0.116133917	0.325	0.23	0.013072577	8	SNP	Fundc1	N
0.000000644	0.116241653	0.599	0.5	0.013088526	8	SNP	Ep400	N
0.000000654	0.061179182	0.065	0.027	0.013289639	8	SNP	Dcn	N
0.000000669	0.09996609	0.276	0.203	0.013579434	8	SNP	Slc19a1	N
0.000000669	0.075216547	0.675	0.618	0.013581077	8	SNP	Ppp1r7	N
0.000000671	0.121487237	0.688	0.603	0.013632643	8	SNP	Csnk1d	N
0.000000676	0.129932839	0.37	0.279	0.013725552	8	SNP	Smarca1	N
0.000000677	0.078891243	0.999	0.997	0.01375976	8	SNP	Eif3i	N
0.000000678	0.038329008	0.055	0.027	0.013771415	8	SNP	Mib2	N
0.000000686	0.059959723	0.126	0.078	0.013941394	8	SNP	Habp4	N
0.00000069	0.086700209	0.451	0.355	0.014024022	8	SNP	Stox2	N
0.000000692	0.116986268	0.449	0.352	0.014051724	8	SNP	Pde7a	N
0.0000007	0.100018362	0.877	0.829	0.014208601	8	SNP	Celf1	N
0.000000703	0.139033046	0.566	0.465	0.014272532	8	SNP	Xpo7	N
0.000000704	0.143548283	0.364	0.263	0.014295801	8	SNP	Gm10036	N
0.000000704	0.127481542	0.456	0.372	0.014298805	8	SNP	Nudt3	N
0.000000711	0.067013829	0.124	0.074	0.014436488	8	SNP	Ndst2	N
0.000000716	0.142794512	0.594	0.516	0.014550979	8	SNP	Impad1	N
0.000000723	0.090878889	0.166	0.101	0.014692193	8	SNP	Rnf122	N
0.000000725	0.094502013	0.282	0.204	0.014725291	8	SNP	Rragc	N
0.000000726	0.09187818	0.261	0.184	0.014749116	8	SNP	Zbtb7a	Y
0.000000729	0.114111961	0.882	0.835	0.014816456	8	SNP	Mns1	N
0.000000733	0.110573111	0.302	0.213	0.014895386	8	SNP	Apex2	N
0.000000747	0.070829599	0.162	0.111	0.015177232	8	SNP	Furin	N
0.000000756	0.122623741	0.717	0.62	0.015354435	8	SNP	Atp1b3	N
0.000000759	0.031862513	0.034	0.011	0.015416926	8	SNP	Loxl1	N
0.000000761	0.126764621	0.573	0.479	0.015447148	8	SNP	Cnot2	N
0.000000761	0.131441396	0.377	0.283	0.015464101	8	SNP	Galnt7	N
0.00000077	0.110751596	0.466	0.361	0.01563592	8	SNP	Cebpg	Y
0.000000771	0.084033175	0.406	0.337	0.015651423	8	SNP	Atpaf1	N
0.000000777	0.138019535	0.998	0.996	0.015777707	8	SNP	Sfpq	N
0.000000781	0.098657357	0.464	0.385	0.015857671	8	SNP	Limd1	N
0.000000781	0.086772074	0.13	0.068	0.015866994	8	SNP	Col5a1	N
0.000000784	0.123546034	0.323	0.229	0.015920549	8	SNP	Tmem161a	N
0.000000784	0.072767231	0.231	0.169	0.015925443	8	SNP	Man1b1	N
0.000000784	0.094893816	0.344	0.262	0.015931208	8	SNP	Fbxo11	N
0.000000787	0.075754877	0.171	0.117	0.015987657	8	SNP	Zbtb37	Y
0.000000787	0.108691786	0.349	0.262	0.01598854	8	SNP	Ppp6r1	N
0.000000791	0.147629493	0.534	0.432	0.016059029	8	SNP	Cep83	N
0.000000794	0.100118856	0.957	0.93	0.016124732	8	SNP	Ywhah	N
0.000000797	0.088985044	0.403	0.324	0.016185502	8	SNP	Yipf3	N
0.000000797	0.114470439	0.364	0.27	0.016196186	8	SNP	Rnf146	N
0.0000008	0.114061056	0.572	0.479	0.016256477	8	SNP	Tm2d2	N
0.00000082	0.051159471	0.063	0.029	0.016662231	8	SNP	Ero1lb	N
0.000000826	0.093211886	0.994	0.991	0.016769226	8	SNP	Gpx4	N
0.000000837	0.080918416	0.456	0.384	0.017009883	8	SNP	Max	Y
0.000000849	0.081292923	0.151	0.09	0.017248274	8	SNP	Srgap1	N
0.000000853	0.076496386	0.188	0.136	0.017329362	8	SNP	Rnf169	N
0.000000854	0.055055329	0.127	0.084	0.017350768	8	SNP	Selenoo	N
0.000000855	0.106555976	0.373	0.278	0.017368061	8	SNP	Znrf1	N
0.000000857	0.141212989	0.56	0.458	0.017406744	8	SNP	Samd4b	N
0.000000862	0.085729254	0.262	0.195	0.01751158	8	SNP	Osbpl11	N
0.000000868	0.109232735	0.986	0.979	0.017634095	8	SNP	Dad1	N
0.000000872	0.054242338	0.094	0.054	0.017716872	8	SNP	Reep1	N
0.000000874	0.12001123	0.273	0.188	0.017751863	8	SNP	Nynrin	N
0.000000879	0.104213285	0.53	0.454	0.017857622	8	SNP	Hadha	N
0.00000088	0.122284843	0.328	0.236	0.017883834	8	SNP	Ccdc6	N
0.000000886	0.107005907	0.291	0.203	0.017992453	8	SNP	Zfp740	Y
0.000000907	0.105811037	0.467	0.378	0.018418842	8	SNP	Sdcbp	N
0.000000922	0.108090934	0.334	0.249	0.018729505	8	SNP	Chn1	N
0.000000925	0.143252556	0.605	0.485	0.018782222	8	SNP	Thoc1	N
0.000000925	0.082224114	0.17	0.108	0.018791234	8	SNP	Ppp2r3a	N
0.000000927	0.14115903	0.803	0.73	0.018821001	8	SNP	Cenpx	N
0.000000927	0.020101846	0.015	0.002	0.018827069	8	SNP	Thbd	N
0.000000932	0.090499096	0.285	0.211	0.018920458	8	SNP	Rnf14	N
0.000000933	0.083018409	0.15	0.088	0.018948973	8	SNP	Svil	N
0.000000935	0.096743383	0.144	0.079	0.018983455	8	SNP	Abcb10	N
0.000000938	0.098089051	0.192	0.12	0.019055994	8	SNP	Myc	Y
0.000000938	0.051408038	0.058	0.023	0.01905874	8	SNP	Il10rb	N
0.00000094	0.089854909	0.346	0.268	0.019083963	8	SNP	Dscr3	N
0.000000942	0.07902801	0.185	0.132	0.019124828	8	SNP	Tbc1d13	N
0.000000947	0.133192561	0.451	0.349	0.019227304	8	SNP	Prep	N
0.000000954	0.100129163	0.206	0.133	0.019366593	8	SNP	Cnksr3	N
0.000000967	0.091992462	0.222	0.153	0.019649372	8	SNP	Pcnx	N
0.000000968	0.080654726	0.221	0.156	0.019659331	8	SNP	Dexi	N
0.000000972	0.144613115	0.868	0.801	0.019737507	8	SNP	Anapc5	N
0.000000982	0.112760164	0.593	0.503	0.019946986	8	SNP	Adipor1	N
0.000000983	0.103867744	0.381	0.302	0.019974616	8	SNP	Add1	N
0.000000986	0.120284871	0.608	0.509	0.020035834	8	SNP	Drg2	N
0.000000987	0.123829514	0.321	0.226	0.020053974	8	SNP	Cmip	N
0.000001	0.060008098	0.057	0.015	0.020409555	8	SNP	Ngfr	N
0.00000101	0.108447327	0.318	0.231	0.02045677	8	SNP	Lrrc41	N
0.00000101	0.124772001	0.954	0.936	0.020535255	8	SNP	Eif3l	N
0.00000101	0.138296069	0.422	0.314	0.020600221	8	SNP	E130309D02Rik	N
0.00000102	0.496127369	0.556	0.515	0.020674248	8	SNP	Rbp4	N
0.00000102	0.072460653	0.145	0.094	0.020714656	8	SNP	Nin	N
0.00000102	0.110716318	0.338	0.257	0.020794825	8	SNP	Micu2	N
0.00000103	0.147544764	0.81	0.731	0.020906341	8	SNP	Ppp1r11	N
0.00000105	0.103338331	0.243	0.166	0.021270322	8	SNP	Emc1	N
0.00000106	0.043536447	0.041	0.013	0.021540607	8	SNP	Pax9	Y
0.00000106	0.113569202	0.521	0.436	0.021618341	8	SNP	Nup85	N
0.00000108	0.044043313	0.065	0.033	0.021884105	8	SNP	Mfap3l	N
0.00000108	0.050320861	0.066	0.031	0.021896181	8	SNP	Serpinf1	N
0.00000109	0.140437242	0.638	0.519	0.02205666	8	SNP	Ppp2r5d	N
0.00000109	0.118730289	0.733	0.62	0.022224232	8	SNP	Rab7	N
0.0000011	0.112504065	0.691	0.618	0.022262151	8	SNP	Kcmf1	N
0.0000011	0.161104577	0.748	0.656	0.022273477	8	SNP	Tnpo3	N
0.0000011	0.107202495	0.486	0.398	0.022405553	8	SNP	Anapc1	N
0.00000111	0.092386188	0.273	0.189	0.02261063	8	SNP	Hsd11b2	N
0.00000112	0.125398087	0.538	0.436	0.022648635	8	SNP	Tmem222	N
0.00000113	0.073519689	0.2	0.141	0.023010352	8	SNP	Chpt1	N
0.00000114	0.051913887	0.089	0.05	0.023219857	8	SNP	Syde1	N
0.00000115	0.112187413	0.45	0.359	0.023454358	8	SNP	Snx2	N
0.00000116	0.10428768	0.541	0.444	0.023544289	8	SNP	Utp4	N
0.00000117	0.08521183	0.186	0.119	0.023802997	8	SNP	Socs7	N
0.00000118	0.106541969	0.331	0.239	0.02403173	8	SNP	Cdc42bpb	N
0.00000118	0.08717827	0.19	0.123	0.024054668	8	SNP	Lrp10	N
0.00000119	0.118774696	0.392	0.301	0.024104217	8	SNP	Plxnb2	N
0.0000012	0.057435885	0.068	0.028	0.024318359	8	SNP	Pygo1	N
0.0000012	0.102363033	0.392	0.312	0.024446653	8	SNP	Cdc27	N
0.00000121	0.114040145	0.399	0.304	0.024628607	8	SNP	Rpusd4	N
0.00000123	0.069777018	0.179	0.12	0.024895836	8	SNP	Fndc3b	N
0.00000123	0.092905456	0.611	0.525	0.024901456	8	SNP	Rtca	N
0.00000123	0.13573496	0.653	0.556	0.024939816	8	SNP	Vegfb	N
0.00000123	0.088547361	0.247	0.177	0.02498522	8	SNP	Mbnl1	N
0.00000123	0.16395315	0.477	0.373	0.025000032	8	SNP	Banp	N
0.00000123	0.103010525	0.372	0.291	0.025025067	8	SNP	Tbc1d16	N
0.00000124	0.068231602	0.184	0.124	0.025168254	8	SNP	Sugp2	N
0.00000125	0.108260787	0.591	0.482	0.025321107	8	SNP	Cldnd1	N
0.00000126	0.127183295	0.3	0.207	0.025631578	8	SNP	Ankrd12	N
0.00000126	0.024106911	0.026	0.009	0.025660933	8	SNP	Sytl4	N
0.00000127	0.091300727	0.216	0.148	0.025747841	8	SNP	Lcorl	Y
0.00000127	0.132459808	0.94	0.903	0.025794161	8	SNP	Psmd1	N
0.00000127	0.101567384	0.363	0.278	0.025813907	8	SNP	1700021F05Rik	N
0.00000128	0.068110289	0.161	0.109	0.025927025	8	SNP	Rnft1	N
0.00000128	0.152262915	0.387	0.274	0.026056379	8	SNP	Bad	N
0.00000128	0.09863541	0.207	0.139	0.026073489	8	SNP	Ddx3y	N
0.00000128	0.132591946	0.588	0.476	0.026082895	8	SNP	Hmgn3	N
0.00000129	0.101502748	0.462	0.373	0.026191188	8	SNP	Snx12	N
0.0000013	0.112645968	0.509	0.405	0.026392237	8	SNP	Tab2	N
0.00000131	0.091846401	0.287	0.206	0.026571279	8	SNP	Zdhhc4	N
0.00000131	0.108873717	0.723	0.625	0.026596017	8	SNP	H1f0	N
0.00000131	0.064385214	0.163	0.107	0.026692888	8	SNP	Creb3l2	Y
0.00000132	0.080204206	0.178	0.113	0.026887509	8	SNP	Gdf11	N
0.00000133	0.110596805	0.272	0.19	0.026944008	8	SNP	Josd1	N
0.00000133	0.063258858	0.175	0.126	0.027051692	8	SNP	Slc12a7	N
0.00000133	0.143208693	0.651	0.55	0.027095212	8	SNP	Hnrnph2	N
0.00000134	0.107648809	0.936	0.905	0.027207078	8	SNP	Txn2	N
0.00000134	0.08499771	0.248	0.183	0.0272895	8	SNP	Fam206a	N
0.00000135	0.110564909	0.381	0.293	0.027321878	8	SNP	Chp1	N
0.00000136	0.084948085	0.148	0.09	0.027670986	8	SNP	Hmcn1	N
0.00000136	0.071734932	0.18	0.122	0.027706976	8	SNP	Trim11	N
0.00000137	0.130429485	0.473	0.384	0.027869791	8	SNP	Med1	N
0.00000137	0.128923789	0.432	0.345	0.027913972	8	SNP	Tmem259	N
0.00000139	0.038854839	0.031	0.007	0.028187	8	SNP	Ryr2	N
0.0000014	0.131421822	0.432	0.332	0.02835153	8	SNP	Ubn1	N
0.0000014	0.054291914	0.169	0.123	0.028450411	8	SNP	Lipa	N
0.00000141	0.116199302	0.23	0.143	0.028595621	8	SNP	Zfp282	Y
0.00000141	0.112872327	0.33	0.239	0.02866849	8	SNP	Wwp1	N
0.00000142	0.061246206	0.13	0.084	0.028857113	8	SNP	Gatsl3	N
0.00000143	0.087098033	0.462	0.385	0.028945478	8	SNP	Setd3	N
0.00000143	0.062216347	0.162	0.113	0.029047219	8	SNP	Pank3	N
0.00000144	0.076359521	0.435	0.367	0.029290036	8	SNP	Mis12	N
0.00000144	0.127321907	0.445	0.348	0.029317769	8	SNP	Dtnbp1	N
0.00000149	0.121110222	0.528	0.425	0.030319228	8	SNP	Poldip3	N
0.0000015	0.108462004	0.42	0.333	0.030495551	8	SNP	AU022252	N
0.0000015	0.105910238	0.999	0.998	0.030530415	8	SNP	Anp32a	N
0.00000152	0.097824585	0.358	0.264	0.030825843	8	SNP	Cep63	N
0.00000152	0.095212066	0.311	0.231	0.030872079	8	SNP	Agpat1	N
0.00000152	0.109702559	0.435	0.339	0.030882904	8	SNP	Nucb1	N
0.00000153	0.083270107	0.271	0.2	0.030989646	8	SNP	Tmem176b	N
0.00000153	0.093232942	0.323	0.243	0.031001274	8	SNP	Sqstm1	N
0.00000153	0.102654495	0.335	0.245	0.031103399	8	SNP	B230354K17Rik	N
0.00000155	0.093816683	0.377	0.306	0.031494678	8	SNP	Cers5	N
0.00000156	0.086512446	0.242	0.179	0.031705195	8	SNP	Tnrc18	N
0.00000156	0.078180941	0.355	0.281	0.031780961	8	SNP	Pi4k2a	N
0.0000016	0.092806692	0.435	0.353	0.032450619	8	SNP	Ube2q2	N
0.00000161	0.102011406	0.722	0.644	0.032675843	8	SNP	Actr10	N
0.00000161	0.121110298	0.62	0.524	0.032711709	8	SNP	Qdpr	N
0.00000161	0.142062919	0.579	0.48	0.03278438	8	SNP	Ggnbp2	N
0.00000162	0.102808226	0.618	0.534	0.032830838	8	SNP	Rock2	N
0.00000162	0.10996341	0.662	0.581	0.032956135	8	SNP	Rcl1	N
0.00000163	0.11830783	0.772	0.689	0.033076716	8	SNP	Imp4	N
0.00000163	0.099900669	0.306	0.23	0.033119859	8	SNP	Camk2g	N
0.00000164	0.115354091	0.369	0.282	0.033285714	8	SNP	Hmgcl	N
0.00000165	0.110350003	0.343	0.263	0.033456245	8	SNP	Dazap2	N
0.00000165	0.092581942	0.198	0.13	0.033464863	8	SNP	Scd1	N
0.00000165	0.099695773	0.238	0.166	0.033483495	8	SNP	Itpk1	N
0.00000167	0.064538953	0.099	0.056	0.033886413	8	SNP	Rgs3	N
0.00000167	0.114635672	0.3	0.221	0.033967813	8	SNP	Poc1b	N
0.00000168	0.128654196	0.563	0.472	0.034107736	8	SNP	Ncln	N
0.0000017	0.085967223	0.291	0.221	0.034549008	8	SNP	Coasy	N
0.0000017	0.088955735	0.232	0.161	0.03459632	8	SNP	Fam117b	N
0.00000171	0.040567915	0.034	0.006	0.034797769	8	SNP	Klhl6	N
0.00000172	0.218571514	0.549	0.449	0.034955372	8	SNP	Ctsb	N
0.00000172	0.11171236	0.329	0.251	0.034964069	8	SNP	Pdpk1	N
0.00000173	0.049926375	0.065	0.035	0.035130433	8	SNP	Aqp3	N
0.00000173	0.057351306	0.098	0.053	0.035165126	8	SNP	Bmp2	N
0.00000174	0.111412445	0.416	0.323	0.035300768	8	SNP	Smyd2	N
0.00000176	0.066929672	0.311	0.251	0.035754332	8	SNP	Rarg	Y
0.00000176	0.128224591	0.44	0.348	0.035760982	8	SNP	Acads	N
0.00000176	0.15155315	0.692	0.609	0.035788997	8	SNP	Ago2	N
0.00000176	0.086206411	0.459	0.389	0.035818267	8	SNP	Acsl3	N
0.00000177	0.105237672	0.591	0.505	0.03598263	8	SNP	Cir1	N
0.00000178	0.087650457	0.214	0.145	0.036084927	8	SNP	Sacs	N
0.00000178	0.074245016	0.15	0.094	0.036189617	8	SNP	Sgk1	N
0.00000181	0.063530109	0.145	0.094	0.036726255	8	SNP	Pald1	N
0.00000183	0.064346462	0.108	0.062	0.037182288	8	SNP	Inpp5a	N
0.00000184	0.068292959	0.09	0.047	0.037454275	8	SNP	D17H6S53E	N
0.00000185	0.101571108	0.252	0.175	0.037579549	8	SNP	Zfyve19	N
0.00000185	0.133502065	0.653	0.584	0.037654155	8	SNP	Usp39	N
0.00000188	0.025413325	0.026	0.008	0.038117905	8	SNP	Rrad	N
0.00000188	0.022861998	0.031	0.014	0.038141372	8	SNP	Trim12a	N
0.00000188	0.125661042	0.833	0.767	0.038218417	8	SNP	Srp72	N
0.00000188	0.091596666	0.219	0.155	0.038256201	8	SNP	Mttp	N
0.0000019	0.137224649	0.626	0.517	0.03864352	8	SNP	Gapvd1	N
0.00000191	0.024865974	0.022	0.005	0.038745061	8	SNP	Gm10561	N
0.00000191	0.021865864	0.022	0.007	0.038745061	8	SNP	Plxna4	N
0.00000192	0.072545126	0.143	0.091	0.038909628	8	SNP	Amacr	N
0.00000194	0.110843685	0.27	0.193	0.039313296	8	SNP	Srf	Y
0.00000195	0.128923789	0.409	0.303	0.039559334	8	SNP	Gnaq	N
0.00000198	0.052089233	0.103	0.064	0.040121754	8	SNP	Kazn	N
0.00000198	0.220772273	0.445	0.377	0.040178599	8	SNP	Apom	N
0.00000198	0.088853789	0.234	0.17	0.040238189	8	SNP	Myo18a	N
0.000002	0.113495406	0.352	0.262	0.040604017	8	SNP	Tnks	N
0.00000201	0.045639967	0.055	0.025	0.040755948	8	SNP	Fhl3	N
0.00000202	0.121655073	0.892	0.856	0.041043464	8	SNP	Tyms	N
0.00000203	0.101130557	0.219	0.148	0.041186327	8	SNP	Slc25a44	N
0.00000204	0.137364919	0.514	0.417	0.041525769	8	SNP	Snx27	N
0.00000204	0.095902581	0.465	0.375	0.041532061	8	SNP	Ski	N
0.00000206	0.099466403	0.236	0.153	0.041885284	8	SNP	Epha7	N
0.00000206	0.080609851	0.18	0.123	0.041920429	8	SNP	Casp2	N
0.00000207	0.092573167	0.341	0.256	0.04196307	8	SNP	Tmem115	N
0.00000208	0.129544105	0.944	0.925	0.042226476	8	SNP	Sfxn1	N
0.00000209	0.118697691	0.548	0.451	0.042411972	8	SNP	Gnpat	N
0.0000021	0.079059142	0.171	0.109	0.042641145	8	SNP	Lnpep	N
0.0000021	0.062515617	0.061	0.019	0.042654552	8	SNP	Wnt16	N
0.00000211	0.106999829	0.539	0.455	0.04284271	8	SNP	Gsk3a	N
0.00000212	0.070063477	0.124	0.074	0.042985402	8	SNP	Sipa1	N
0.00000212	0.06546316	0.219	0.167	0.042985593	8	SNP	Sidt2	N
0.00000213	0.081296795	0.19	0.13	0.043170395	8	SNP	BC030867	N
0.00000213	0.106795657	0.345	0.265	0.043272343	8	SNP	Cmtm4	N
0.00000214	0.031885104	0.041	0.018	0.043465128	8	SNP	Asgr1	N
0.00000214	0.074038244	0.266	0.195	0.043556155	8	SNP	Rab40c	N
0.00000216	0.105699569	0.401	0.312	0.043844541	8	SNP	Rabepk	N
0.00000216	0.120177414	0.661	0.561	0.043851805	8	SNP	Pom121	N
0.00000216	0.099275966	0.31	0.23	0.043859789	8	SNP	Slmap	N
0.00000216	0.049460718	0.114	0.077	0.043892294	8	SNP	Glb1	N
0.00000216	0.124335	0.611	0.525	0.043945701	8	SNP	Unc119	N
0.00000218	0.109964571	0.959	0.947	0.044273021	8	SNP	Bclaf1	Y
0.00000219	0.098445679	0.272	0.206	0.044481894	8	SNP	Serinc3	N
0.00000227	0.080072509	0.233	0.172	0.04605645	8	SNP	Fam222b	N
0.00000227	0.146811246	0.858	0.79	0.046143626	8	SNP	Ddost	N
0.00000228	0.119585154	0.786	0.698	0.0462097	8	SNP	Ssr1	N
0.00000228	0.080401109	1	1	0.046229412	8	SNP	Eif5	N
0.00000229	0.05452868	1	1	0.046473273	8	SNP	Rpl10a	N
0.0000023	0.105716083	0.767	0.707	0.046618544	8	SNP	Nipbl	N
0.00000231	0.094398808	0.231	0.16	0.046918457	8	SNP	Tob2	N
0.00000233	0.079948667	0.113	0.057	0.047347714	8	SNP	Atoh8	Y
0.00000234	0.094717521	0.226	0.153	0.047457267	8	SNP	Gan	N
0.00000235	0.125802506	0.434	0.331	0.047731266	8	SNP	Anapc7	N
0.00000235	0.018496542	0.016	0.003	0.047774192	8	SNP	Fn3k	N
0.00000236	0.099281592	0.275	0.198	0.047940455	8	SNP	Shc1	N
0.00000236	0.160491196	0.583	0.485	0.048016753	8	SNP	Rnf20	N
0.00000238	0.083095887	0.236	0.17	0.048409836	8	SNP	Zfp251	Y
0.00000246	0.121687516	0.401	0.312	0.049890316	8	SNP	Rbm18	N
0.00000246	0.082816544	0.612	0.535	0.049899927	8	SNP	Hars	N
0.00000247	0.098456352	0.278	0.199	0.05010074	8	SNP	Tbcd	N
0.00000247	0.085336567	0.256	0.185	0.050136619	8	SNP	Socs4	N
0.00000251	0.07907316	0.131	0.075	0.050981614	8	SNP	Pon2	N
0.00000252	0.066348159	0.11	0.063	0.051283665	8	SNP	Reln	N
0.00000253	0.102784283	0.488	0.393	0.051295427	8	SNP	Pdxp	N
0.00000254	0.071676217	0.171	0.12	0.051559881	8	SNP	Tirap	N
0.00000255	0.084128231	0.583	0.512	0.051845387	8	SNP	Cyhr1	N
0.00000258	0.115147071	0.43	0.334	0.052324564	8	SNP	Dido1	N
0.00000258	0.142344952	0.556	0.452	0.052364026	8	SNP	Arid2	Y
0.00000258	0.126860188	0.669	0.584	0.052493645	8	SNP	Ralgps2	N
0.0000026	0.04474616	0.061	0.026	0.052738274	8	SNP	Popdc2	N
0.0000026	0.080589541	0.281	0.219	0.052846085	8	SNP	Vps16	N
0.0000026	0.092674511	0.229	0.157	0.052892659	8	SNP	Dhx33	N
0.0000026	0.082242921	0.209	0.15	0.052904636	8	SNP	Slc35b4	N
0.00000262	0.040067603	0.039	0.011	0.053249426	8	SNP	Cldn11	N
0.00000264	0.049069377	0.092	0.056	0.053592519	8	SNP	Scfd2	N
0.00000266	0.113760683	0.482	0.396	0.053973739	8	SNP	Rabep1	N
0.00000268	0.092161453	0.382	0.307	0.054331954	8	SNP	Proser1	N
0.00000268	0.04226914	0.057	0.026	0.054373001	8	SNP	Gchfr	N
0.00000274	0.111169894	0.349	0.266	0.055721605	8	SNP	Pigs	N
0.00000275	0.079444281	0.327	0.254	0.055758122	8	SNP	Ist1	N
0.0000028	0.094749188	0.298	0.221	0.056925938	8	SNP	Vps26b	N
0.00000284	0.097022064	0.324	0.246	0.057612086	8	SNP	Msl2	N
0.00000285	0.094530814	0.728	0.656	0.057907665	8	SNP	Cltc	N
0.00000286	0.121577055	0.718	0.634	0.058012589	8	SNP	Birc6	N
0.00000286	0.095644901	0.413	0.321	0.058071441	8	SNP	Aif1l	N
0.00000286	0.055196886	0.091	0.049	0.058073445	8	SNP	Plekhh2	N
0.00000288	0.088976375	0.165	0.099	0.058449163	8	SNP	Dgat2	N
0.00000289	0.05768611	0.132	0.088	0.058608603	8	SNP	Gm8797	N
0.00000289	0.064162003	0.078	0.037	0.058627583	8	SNP	Tmod1	N
0.0000029	0.092870536	0.137	0.088	0.058927122	8	SNP	Reep6	N
0.00000293	0.034583347	0.385	0.274	0.059483554	8	SNP	Zfp703	N
0.00000294	0.114531713	0.408	0.322	0.05968685	8	SNP	Bcl2l13	N
0.00000294	0.124160135	0.421	0.314	0.059707046	8	SNP	Ahcy	N
0.00000294	0.105363542	0.34	0.264	0.05975559	8	SNP	Tysnd1	N
0.00000296	0.106961682	0.647	0.56	0.060065127	8	SNP	Hnrnpll	N
0.00000298	0.10369027	0.377	0.289	0.060597013	8	SNP	Dctn5	N
0.000003	0.131435257	0.411	0.298	0.060992548	8	SNP	Cand2	N
0.00000301	0.066308178	1	1	0.061045573	8	SNP	Cox5a	N
0.00000301	0.073983942	0.151	0.095	0.061191368	8	SNP	Mb21d2	N
0.00000305	0.059761319	1	1	0.06189007	8	SNP	Rps3	N
0.00000305	0.085341024	0.142	0.08	0.061892053	8	SNP	Slc16a6	N
0.00000308	0.066285015	0.199	0.144	0.06249755	8	SNP	Sertad1	N
0.00000308	0.120331455	0.622	0.536	0.062503154	8	SNP	Calu	N
0.00000308	0.105766885	0.305	0.222	0.062572862	8	SNP	Ints14	N
0.00000309	0.118310983	0.411	0.324	0.062762989	8	SNP	Usp36	N
0.0000031	0.142325126	0.395	0.312	0.062941871	8	SNP	Lgmn	N
0.0000031	0.09344003	0.282	0.207	0.062945834	8	SNP	Utp14b	N
0.00000312	0.09504592	0.298	0.227	0.063312795	8	SNP	As3mt	N
0.00000312	0.073890313	0.223	0.161	0.063329361	8	SNP	Gnpda1	N
[truncated: 16,310 more rows]
