# Supplementary material for: Gastrulation-stage gene expression in Nipbl+/− mouse embryos foreshadows the development of syndromic birth defects
Source: Sci Adv. 2024 Mar 20;10(12):eadl4239. doi: 10.1126/sciadv.adl4239 (PMC10954218; doi:10.1126/sciadv.adl4239)
Supplement: Supplementary file 2 — Data S1 to S45 [file sciadv.adl4239_data_s1_to_s45.zip › Supplementary Data2/Data_S4.csv]

P_Val	Avg_Log2_FC	Pct_Expr_Cluster	Pct_Expr_Other	Bon_P_Val	Cluster	Cell_Type	Gene	Transcription_Factor
0	3.528241443	0.941	0.19	0	22	DEP	Apela	N
0	2.380636407	0.773	0.062	0	22	DEP	Trh	N
0	2.345631793	0.928	0.214	0	22	DEP	Wfdc2	N
0	2.253345356	0.877	0.171	0	22	DEP	Pdgfa	N
0	2.224427912	0.97	0.355	0	22	DEP	Sox4	Y
0	2.207186967	1	0.866	0	22	DEP	Tmsb10	N
0	2.027202922	0.996	0.853	0	22	DEP	Tpm1	N
0	1.936670342	0.749	0.041	0	22	DEP	Gpx2	N
0	1.926794821	0.998	0.454	0	22	DEP	Hmga2	Y
0	1.588923482	1	0.982	0	22	DEP	Krt18	N
0	1.584757631	1	0.971	0	22	DEP	Krt8	N
0	1.573286438	1	0.943	0	22	DEP	Slc2a1	N
0	1.572993939	0.848	0.165	0	22	DEP	Crip2	N
0	1.565232021	1	0.872	0	22	DEP	H2afv	N
0	1.564914583	0.996	0.729	0	22	DEP	Cd24a	N
0	1.558093698	0.999	0.699	0	22	DEP	Marcksl1	N
0	1.505941151	0.996	0.856	0	22	DEP	Epcam	N
0	1.497538066	0.995	0.724	0	22	DEP	Pclaf	N
0	1.453838894	0.948	0.408	0	22	DEP	H1fx	N
0	1.279097362	1	0.991	0	22	DEP	Stmn1	N
0	1.278490153	0.999	0.931	0	22	DEP	Cbx1	N
0	1.234642287	1	0.99	0	22	DEP	Mdk	N
0	1.185106377	1	1	0	22	DEP	H3f3a	N
0	0.955019761	1	1	0	22	DEP	Hmgb1	Y
0	0.883174076	1	1	0	22	DEP	Ptma	N
0	0.674432198	1	1	0	22	DEP	Hmgn1	N
3.02E-305	1.568687413	0.95	0.363	5.67E-301	22	DEP	Basp1	N
5.36E-296	1.283856256	0.977	0.674	1.01E-291	22	DEP	Fam60a	N
3.98E-295	1.558343659	0.999	0.935	7.46E-291	22	DEP	Peg3	Y
1.4E-293	1.326945022	0.995	0.875	2.63E-289	22	DEP	Tmsb4x	N
8.98E-293	2.082567488	0.948	0.461	1.68E-288	22	DEP	Ccnd2	N
7.49E-292	1.485917193	0.951	0.542	1.41E-287	22	DEP	Grb10	N
2.37E-291	1.892851103	0.782	0.173	4.46E-287	22	DEP	Cpm	N
3.19E-288	0.781974212	1	0.999	5.98E-284	22	DEP	Ywhae	N
9.18E-284	1.251964885	0.992	0.725	1.72E-279	22	DEP	Hmgb3	Y
6.64E-281	1.602225988	0.913	0.487	1.25E-276	22	DEP	Hes1	Y
1.49E-280	0.419705109	1	1	2.8E-276	22	DEP	Tpt1	N
4.55E-278	1.14940855	0.995	0.719	8.54E-274	22	DEP	Siva1	N
2.78E-277	1.399234598	0.939	0.353	5.22E-273	22	DEP	Marcks	N
5.14E-277	0.417715589	1	1	9.65E-273	22	DEP	Rps2	N
3.35E-274	0.803941592	1	0.998	6.29E-270	22	DEP	Bsg	N
4.93E-266	1.07840642	0.985	0.729	9.24E-262	22	DEP	Rtn4	N
4.67E-261	1.411056084	0.758	0.179	8.76E-257	22	DEP	Cnn2	N
6.71E-261	1.833406469	0.963	0.567	1.26E-256	22	DEP	Ifitm1	N
4.95E-256	0.701520932	1	1	9.29E-252	22	DEP	Prdx2	N
6.9E-256	1.295756129	0.988	0.535	1.3E-251	22	DEP	Ifitm2	N
7.82E-254	0.535173981	1	1	1.47E-249	22	DEP	H2afz	N
2.39E-252	0.773895715	1	1	4.49E-248	22	DEP	Nap1l1	N
4.22E-249	1.054491652	0.996	0.856	7.92E-245	22	DEP	Fubp1	N
2.04E-246	0.957486177	1	0.974	3.82E-242	22	DEP	Hnrnpa0	N
1.07E-245	1.137878893	0.996	0.714	2E-241	22	DEP	Anp32a	N
1.17E-245	1.511654425	0.833	0.295	2.19E-241	22	DEP	Igfbp2	N
1.74E-237	1.343353019	0.781	0.202	3.26E-233	22	DEP	Fzd2	N
3.41E-236	1.143298117	0.771	0.204	6.39E-232	22	DEP	Dbn1	N
5.27E-235	0.386236702	1	1	9.89E-231	22	DEP	Rps23	N
8.51E-235	1.061889784	0.956	0.629	1.6E-230	22	DEP	Ttc3	N
2.86E-231	1.12674865	0.727	0.168	5.36E-227	22	DEP	Bcam	N
5.24E-231	1.101955625	0.828	0.262	9.83E-227	22	DEP	H2afy2	N
3.5E-229	0.647164593	1	1	6.57E-225	22	DEP	Cfl1	N
4.42E-229	0.410022031	1	1	8.29E-225	22	DEP	Ppia	N
2E-228	1.04895887	0.997	0.78	3.76E-224	22	DEP	Psip1	N
3.53E-228	0.672115657	1	1	6.62E-224	22	DEP	Myl6	N
2.29E-226	1.238217203	0.933	0.431	4.29E-222	22	DEP	Tuba1a	N
1E-225	1.108486613	0.89	0.373	1.88E-221	22	DEP	Tead2	Y
2.23E-225	1.004088758	0.985	0.859	4.18E-221	22	DEP	Ktn1	N
3.18E-224	0.864707412	1	0.964	5.97E-220	22	DEP	Hnrnpd	N
4.29E-223	0.459815779	1	1	8.05E-219	22	DEP	Rpl12	N
5.21E-223	1.155206551	0.782	0.231	9.77E-219	22	DEP	Flna	N
7.15E-222	1.195219846	0.993	0.683	1.34E-217	22	DEP	Fabp5	N
7.93E-221	1.076206237	0.519	0.011	1.49E-216	22	DEP	Pax9	Y
3.23E-219	0.912752456	0.996	0.885	6.05E-215	22	DEP	Eif1ax	N
1.4E-217	0.796105917	1	0.999	2.63E-213	22	DEP	Tceal9	N
2.91E-216	1.350202637	0.858	0.295	5.46E-212	22	DEP	Sox11	Y
5.42E-215	1.105134246	0.736	0.197	1.02E-210	22	DEP	Pbx1	Y
6.77E-214	1.482617388	0.573	0.049	1.27E-209	22	DEP	Isl1	Y
2.26E-213	1.064961675	0.958	0.702	4.23E-209	22	DEP	Smarcc1	Y
3.3E-211	0.992082688	0.968	0.657	6.18E-207	22	DEP	H2afy	N
4.17E-211	0.956312673	0.636	0.109	7.82E-207	22	DEP	Klk8	N
1.3E-209	0.546505212	1	1	2.44E-205	22	DEP	Hsp90ab1	N
8.77E-209	0.502070445	1	1	1.64E-204	22	DEP	Oaz1	N
9.31E-209	0.449388059	1	1	1.75E-204	22	DEP	Rps4x	N
2.82E-206	1.067368028	0.818	0.312	5.29E-202	22	DEP	Cnn3	N
1.79E-205	0.738984919	1	1	3.35E-201	22	DEP	Hnrnpa1	N
5.66E-204	1.120648455	0.937	0.579	1.06E-199	22	DEP	Sms	N
2.88E-200	0.916534118	0.97	0.716	5.41E-196	22	DEP	Smarce1	Y
2.42E-199	0.743919771	1	0.982	4.55E-195	22	DEP	Gnai2	N
6.42E-199	0.308967109	1	1	1.2E-194	22	DEP	Rpsa	N
8.9E-199	0.95479676	0.969	0.647	1.67E-194	22	DEP	Prtg	N
1.08E-198	0.799395125	1	0.962	2.03E-194	22	DEP	Nucks1	N
1.09E-198	1.034870607	0.882	0.386	2.04E-194	22	DEP	Fscn1	N
6.7E-198	0.567667308	1	1	1.26E-193	22	DEP	Sumo2	N
4.93E-197	0.987595808	0.761	0.227	9.26E-193	22	DEP	Csnk1e	N
7.26E-196	0.950495681	0.902	0.546	1.36E-191	22	DEP	Brd3	N
3.51E-194	0.798103297	1	0.965	6.58E-190	22	DEP	Hdgf	N
2.05E-192	0.702655651	1	0.985	3.84E-188	22	DEP	Gnas	N
9.78E-192	0.472554014	1	1	1.84E-187	22	DEP	Npm1	N
5.92E-190	0.317039925	1	1	1.11E-185	22	DEP	Rps20	N
9.58E-190	1.019578284	0.729	0.223	1.8E-185	22	DEP	Tcf4	Y
1.03E-189	0.595471955	1	1	1.93E-185	22	DEP	Calm1	N
1.38E-189	0.643877349	1	1	2.59E-185	22	DEP	Set	N
3.26E-189	0.938404768	0.964	0.672	6.12E-185	22	DEP	Anp32e	N
3.49E-189	0.824323669	0.999	0.978	6.55E-185	22	DEP	Nasp	N
8.22E-188	0.631433582	1	1	1.54E-183	22	DEP	Tubb5	N
2.19E-187	0.980975452	0.686	0.202	4.12E-183	22	DEP	Vgll4	N
3.66E-187	0.530448162	1	1	6.87E-183	22	DEP	Serbp1	N
6.69E-186	0.95791172	0.694	0.184	1.26E-181	22	DEP	Rab25	N
8.57E-185	0.858862106	0.953	0.735	1.61E-180	22	DEP	Tpm4	N
1.14E-184	0.259347482	1	1	2.13E-180	22	DEP	Rpl13	N
1.91E-184	0.350775784	1	1	3.59E-180	22	DEP	Rpl21	N
4.49E-181	0.590180679	1	0.999	8.43E-177	22	DEP	Calm2	N
3.57E-180	1.069681358	0.612	0.147	6.7E-176	22	DEP	Kitl	N
9.03E-179	0.33040167	1	1	1.69E-174	22	DEP	Rpl17	N
6.95E-178	1.118168809	0.693	0.229	1.3E-173	22	DEP	Ptch1	N
3.49E-177	0.987651725	0.864	0.545	6.56E-173	22	DEP	Ptprf	N
1.62E-176	0.857935112	0.932	0.658	3.04E-172	22	DEP	Hsd17b10	N
2.07E-176	0.720037086	1	0.996	3.88E-172	22	DEP	Dstn	N
7.64E-174	0.871006229	0.887	0.557	1.43E-169	22	DEP	Pafah1b3	N
1.86E-173	0.970244081	0.818	0.396	3.5E-169	22	DEP	Ier2	N
6.45E-173	0.874425258	0.969	0.78	1.21E-168	22	DEP	Lmnb1	N
1.36E-172	0.970806637	0.777	0.322	2.55E-168	22	DEP	Rcn2	N
2.05E-172	0.563954609	1	0.998	3.84E-168	22	DEP	Tuba1b	N
1.3E-171	0.312925816	1	1	2.45E-167	22	DEP	Rpl18a	N
9.24E-170	0.88775565	0.85	0.504	1.73E-165	22	DEP	Ssbp3	N
1.05E-169	0.903156299	0.598	0.127	1.97E-165	22	DEP	Cdc42ep5	N
1.29E-168	0.948783145	0.78	0.291	2.41E-164	22	DEP	Acvr2b	N
3.72E-168	1.201887502	0.604	0.132	6.97E-164	22	DEP	Krt19	N
3.97E-168	0.743344226	0.998	0.959	7.44E-164	22	DEP	Nedd4	N
5.14E-168	0.906033086	0.91	0.608	9.64E-164	22	DEP	Atrx	N
1.25E-167	0.281196118	1	1	2.34E-163	22	DEP	Rps8	N
3.69E-167	0.896716577	0.529	0.075	6.93E-163	22	DEP	Myl9	N
9.16E-167	0.606071955	1	1	1.72E-162	22	DEP	Pkm	N
4.91E-165	0.447561467	1	1	9.21E-161	22	DEP	Rps27	N
1.08E-164	0.850941173	0.963	0.739	2.03E-160	22	DEP	Bnip3l	N
6.29E-164	0.266570402	1	1	1.18E-159	22	DEP	Rpl32	N
1.15E-163	0.360972291	1	1	2.17E-159	22	DEP	Rps3	N
6.34E-163	0.407682456	1	1	1.19E-158	22	DEP	Rpl10	N
3.52E-161	0.953857654	0.723	0.25	6.61E-157	22	DEP	Myh10	N
2.39E-160	1.569914162	0.701	0.268	4.48E-156	22	DEP	Cald1	N
1.99E-159	0.755832213	0.994	0.927	3.73E-155	22	DEP	Arglu1	N
2.5E-159	0.798746418	0.578	0.122	4.69E-155	22	DEP	Ctxn1	N
3.4E-159	0.447659201	1	1	6.38E-155	22	DEP	Ybx1	Y
5.18E-159	0.401083995	1	1	9.71E-155	22	DEP	Btf3	N
8.73E-158	0.753118803	0.996	0.937	1.64E-153	22	DEP	Sfpq	N
1.47E-157	0.471409812	1	1	2.76E-153	22	DEP	Dynll1	N
1.55E-157	0.869632204	0.856	0.544	2.91E-153	22	DEP	Afdn	N
5.62E-157	0.412098579	1	1	1.05E-152	22	DEP	Eef1a1	N
1.58E-156	0.972361802	0.52	0.077	2.96E-152	22	DEP	Krt7	N
1.94E-156	0.717541359	0.494	0.064	3.65E-152	22	DEP	Kcnk1	N
2.15E-156	0.295911448	1	1	4.04E-152	22	DEP	Rps3a1	N
2.43E-156	0.66918823	0.995	0.971	4.55E-152	22	DEP	1110004F10Rik	N
5.91E-156	0.753616492	0.531	0.089	1.11E-151	22	DEP	Timp2	N
8.75E-156	0.466826404	1	1	1.64E-151	22	DEP	H3f3b	N
2.11E-155	1.461092007	0.581	0.152	3.97E-151	22	DEP	Sp5	Y
4E-154	0.829269485	0.676	0.231	7.51E-150	22	DEP	Ralgps2	N
4.03E-154	0.821389949	0.554	0.137	7.56E-150	22	DEP	Gprc5c	N
1.77E-153	0.970218698	0.803	0.476	3.32E-149	22	DEP	Tln2	N
1.78E-153	1.131349254	0.726	0.271	3.33E-149	22	DEP	Meis2	Y
1.79E-153	1.260146791	0.448	0.046	3.35E-149	22	DEP	Has2	N
4.71E-152	0.864311556	0.624	0.196	8.83E-148	22	DEP	Tgif1	Y
5.26E-152	0.84584274	0.656	0.214	9.86E-148	22	DEP	App	N
1.26E-150	0.79858664	0.88	0.578	2.37E-146	22	DEP	Ube2e3	N
5.91E-150	0.54988634	1	0.996	1.11E-145	22	DEP	Hnrnpk	N
2.13E-148	0.722568527	0.992	0.911	4E-144	22	DEP	Knop1	N
4.6E-148	0.798131061	0.629	0.188	8.63E-144	22	DEP	Mex3a	N
4.6E-148	0.569285609	1	0.999	8.64E-144	22	DEP	Srsf3	N
8.24E-148	0.268470367	1	1	1.55E-143	22	DEP	Rpl28	N
1.46E-147	0.759143638	0.953	0.742	2.74E-143	22	DEP	Cbx5	N
7.16E-147	1.132164562	0.544	0.121	1.34E-142	22	DEP	Ifitm3	N
9.81E-147	0.820269587	0.489	0.069	1.84E-142	22	DEP	Tox3	Y
2.68E-146	0.372883623	1	1	5.04E-142	22	DEP	Rpl36a	N
3.84E-146	0.562577089	1	0.988	7.21E-142	22	DEP	Ube2i	N
1.1E-145	0.600088566	0.997	0.967	2.07E-141	22	DEP	Sumo1	N
3.54E-145	0.717245825	0.418	0.03	6.63E-141	22	DEP	Foxa1	Y
1.68E-143	0.797582111	0.536	0.104	3.16E-139	22	DEP	Uchl1	N
8.74E-143	0.305683558	1	1	1.64E-138	22	DEP	Rplp0	N
1.43E-142	0.879374131	0.854	0.505	2.69E-138	22	DEP	Slc38a2	N
3.11E-142	0.600635	1	0.989	5.83E-138	22	DEP	Eno1	N
6.95E-142	0.489452018	1	1	1.3E-137	22	DEP	Hmgb2	Y
9.35E-142	0.793848746	0.687	0.269	1.75E-137	22	DEP	Fgfr1	N
9.53E-142	0.750033471	0.985	0.893	1.79E-137	22	DEP	Smarca5	N
1.2E-141	0.544008115	0.999	0.989	2.24E-137	22	DEP	Ssb	N
2.97E-141	0.262225931	1	1	5.58E-137	22	DEP	Rps14	N
3.88E-141	0.664662971	0.492	0.08	7.28E-137	22	DEP	Asap2	N
7.54E-141	0.813577174	0.703	0.237	1.41E-136	22	DEP	Chd7	N
1.11E-140	0.732279298	0.948	0.762	2.09E-136	22	DEP	Ddah2	N
2.64E-139	0.826772996	0.659	0.219	4.95E-135	22	DEP	Auts2	N
5.02E-139	0.740271251	0.902	0.66	9.42E-135	22	DEP	Hnrnpr	N
1.12E-138	0.589691529	0.999	0.985	2.1E-134	22	DEP	Hmgn2	N
1.14E-138	0.662042868	0.998	0.986	2.13E-134	22	DEP	Hnrnpm	N
1.24E-138	0.719077737	0.406	0.027	2.33E-134	22	DEP	Gata3	Y
2.57E-138	0.747018471	0.897	0.655	4.82E-134	22	DEP	Tspan3	N
3.29E-138	0.934600451	0.871	0.596	6.17E-134	22	DEP	Hk2	N
4.49E-138	1.039693944	0.534	0.114	8.42E-134	22	DEP	Socs2	N
4.54E-138	0.804899013	0.469	0.073	8.52E-134	22	DEP	Cthrc1	N
4.87E-138	0.587786126	1	0.999	9.13E-134	22	DEP	Pabpc1	N
1.56E-137	0.808404971	0.751	0.365	2.93E-133	22	DEP	Rbms1	N
2E-137	0.480368198	1	0.999	3.75E-133	22	DEP	Snrpd2	N
1.62E-136	0.522170292	1	0.998	3.04E-132	22	DEP	Ywhaq	N
3.49E-136	0.77862894	0.887	0.581	6.55E-132	22	DEP	Rbmxl1	N
6.3E-136	0.303183947	1	1	1.18E-131	22	DEP	Rpl7	N
2.3E-135	0.759404744	0.543	0.128	4.32E-131	22	DEP	Hmgn3	N
3.99E-135	0.273836063	1	1	7.48E-131	22	DEP	Rps5	N
7.52E-135	1.221622354	0.72	0.282	1.41E-130	22	DEP	Ccnd1	N
1.09E-134	0.63068443	0.445	0.065	2.05E-130	22	DEP	Gpx8	N
2.85E-134	0.697176439	0.538	0.127	5.36E-130	22	DEP	Igsf9	N
4.15E-133	0.607990343	0.992	0.936	7.79E-129	22	DEP	Paip2	N
6.05E-132	0.701021694	0.955	0.79	1.13E-127	22	DEP	Lig1	N
6.78E-132	0.793325074	0.682	0.26	1.27E-127	22	DEP	Slc38a1	N
8.13E-132	0.879538435	0.662	0.257	1.53E-127	22	DEP	Jarid2	Y
6E-131	0.630217529	0.989	0.904	1.13E-126	22	DEP	Ptov1	N
1.24E-130	0.794987184	0.729	0.328	2.33E-126	22	DEP	Tspan6	N
1.25E-130	0.612499765	0.37	0.017	2.35E-126	22	DEP	Rab15	N
2.35E-130	0.461834821	1	1	4.4E-126	22	DEP	Hnrnpab	N
1.16E-127	0.291868909	1	1	2.17E-123	22	DEP	Eef1b2	N
1.43E-127	0.608205132	0.416	0.051	2.68E-123	22	DEP	Ephb2	N
1.81E-127	0.284936941	1	1	3.39E-123	22	DEP	Naca	N
2.01E-127	0.297303553	1	1	3.77E-123	22	DEP	Rpl10a	N
2.25E-127	0.794861525	0.627	0.21	4.22E-123	22	DEP	Cadm1	N
2.74E-127	0.481317965	1	1	5.14E-123	22	DEP	Pdap1	N
3.9E-127	0.245962163	1	1	7.31E-123	22	DEP	Rpl41	N
4.64E-127	0.559743849	0.999	0.986	8.7E-123	22	DEP	Tpm3	N
9.57E-127	0.270622127	1	1	1.8E-122	22	DEP	Rpl9	N
1.56E-126	0.226450593	1	1	2.92E-122	22	DEP	Rps24	N
4.64E-126	0.736164135	0.602	0.202	8.7E-122	22	DEP	Peli1	N
1.07E-125	0.5793905	0.995	0.945	2E-121	22	DEP	Sfr1	N
3.06E-125	0.8169609	0.695	0.317	5.75E-121	22	DEP	Serf1	N
4.18E-125	0.30200242	1	1	7.83E-121	22	DEP	Rpl3	N
6.21E-125	0.677163324	0.577	0.165	1.17E-120	22	DEP	Tmem132a	N
1.01E-124	0.645951421	0.335	0.01	1.89E-120	22	DEP	Lypd2	N
1.57E-124	0.75932364	0.75	0.361	2.95E-120	22	DEP	Tcf3	Y
2.82E-124	0.818316615	0.447	0.07	5.29E-120	22	DEP	Tgfb2	N
4.56E-124	0.306924462	1	1	8.56E-120	22	DEP	Rpl29	N
1.2E-123	0.636882944	0.977	0.862	2.25E-119	22	DEP	Rsrc2	N
2.33E-122	0.548881996	1	0.985	4.37E-118	22	DEP	Srsf7	N
1.24E-121	0.592438083	0.446	0.082	2.32E-117	22	DEP	Speg	N
2.09E-121	0.486043169	1	0.997	3.91E-117	22	DEP	Prmt1	N
8.35E-121	0.408176086	1	1	1.57E-116	22	DEP	Ranbp1	N
1.01E-120	0.669178962	0.502	0.113	1.89E-116	22	DEP	Eno3	N
3.07E-120	0.723622014	0.888	0.682	5.77E-116	22	DEP	Vps36	N
1.95E-119	0.785613582	0.483	0.094	3.65E-115	22	DEP	Upp1	N
6.49E-119	0.726188484	0.86	0.614	1.22E-114	22	DEP	Maged1	N
9.54E-119	0.332499975	1	1	1.79E-114	22	DEP	Rpl39	N
1.66E-118	0.753877423	0.784	0.423	3.11E-114	22	DEP	Arl3	N
1.91E-118	0.798866616	0.757	0.421	3.58E-114	22	DEP	Kdm5b	N
3.62E-118	0.769952842	0.568	0.165	6.8E-114	22	DEP	Gm1673	N
6.49E-118	0.670241475	0.921	0.722	1.22E-113	22	DEP	Slbp	N
6.8E-118	0.678948355	0.628	0.258	1.28E-113	22	DEP	Pdlim7	N
7.84E-118	0.709095981	0.682	0.295	1.47E-113	22	DEP	E2f5	Y
8.07E-118	0.729994028	0.617	0.215	1.51E-113	22	DEP	Fstl1	N
1.21E-117	0.691400834	0.898	0.614	2.28E-113	22	DEP	Pcbp4	N
3.18E-117	0.395236406	1	1	5.96E-113	22	DEP	Actb	N
6.38E-117	0.68497861	0.633	0.23	1.2E-112	22	DEP	Smo	N
8.22E-117	0.586523508	0.464	0.101	1.54E-112	22	DEP	Itgb5	N
1.72E-116	0.681228473	0.601	0.212	3.22E-112	22	DEP	Zbtb12	Y
2.19E-116	0.690382769	0.587	0.203	4.12E-112	22	DEP	Efna4	N
2.79E-116	0.251627464	1	1	5.23E-112	22	DEP	Rps15a	N
3.46E-116	0.670761442	0.677	0.299	6.5E-112	22	DEP	Zfp664	Y
5.21E-116	1.018246093	0.724	0.373	9.78E-112	22	DEP	Ldhb	N
5.77E-116	0.24718449	1	1	1.08E-111	22	DEP	Rps12	N
1.01E-114	0.593381863	0.994	0.958	1.9E-110	22	DEP	Cbx3	N
2.72E-114	0.295410357	1	1	5.1E-110	22	DEP	Rps17	N
3.6E-114	0.728101647	0.717	0.371	6.76E-110	22	DEP	Dicer1	N
4.84E-114	0.445635268	1	0.996	9.08E-110	22	DEP	Snrpb	N
1E-113	0.650635574	0.934	0.768	1.88E-109	22	DEP	Ube2r2	N
1.09E-113	0.805859566	0.829	0.574	2.04E-109	22	DEP	Cmtm8	N
1.49E-113	0.684727894	0.911	0.725	2.79E-109	22	DEP	Nectin2	N
2.77E-113	0.559405919	0.993	0.931	5.19E-109	22	DEP	Lsm6	N
3.95E-113	0.724829148	0.764	0.406	7.4E-109	22	DEP	Nfyb	Y
5.2E-113	0.844556755	0.778	0.482	9.76E-109	22	DEP	Lmo4	N
5.26E-113	0.669333294	0.499	0.125	9.87E-109	22	DEP	Clstn1	N
1.75E-112	0.548841274	0.417	0.079	3.28E-108	22	DEP	C530008M17Rik	N
2.34E-112	0.64106806	0.904	0.593	4.39E-108	22	DEP	Rcc2	N
4.5E-112	0.677741159	0.63	0.23	8.45E-108	22	DEP	Casp3	N
9.72E-112	0.758666844	0.676	0.311	1.82E-107	22	DEP	Nudt4	N
4.35E-111	0.543022896	0.999	0.989	8.16E-107	22	DEP	Ptges3	N
5.34E-111	0.217586355	1	1	1E-106	22	DEP	Rpl26	N
8.86E-111	0.583343085	0.997	0.941	1.66E-106	22	DEP	Ddx39b	N
9.9E-111	1.221176255	0.316	0.012	1.86E-106	22	DEP	Nkx2-3	Y
1.26E-110	0.734018887	0.711	0.371	2.35E-106	22	DEP	2810474O19Rik	N
1.61E-110	0.506407691	0.999	0.973	3.02E-106	22	DEP	Pcbp2	N
1.62E-110	0.592781277	0.981	0.905	3.04E-106	22	DEP	Lin28a	Y
2.3E-110	0.59814763	0.989	0.913	4.31E-106	22	DEP	Luc7l3	N
3.8E-110	0.585989688	0.342	0.032	7.13E-106	22	DEP	Afap1l1	N
6.07E-110	0.479669687	0.331	0.025	1.14E-105	22	DEP	Cldn4	N
9.14E-110	0.692741756	0.436	0.086	1.71E-105	22	DEP	Col2a1	N
3.3E-109	0.614989435	0.506	0.141	6.2E-105	22	DEP	Cecr2	N
4.59E-109	0.728639942	0.771	0.409	8.62E-105	22	DEP	Mns1	N
2.44E-108	0.732426481	0.526	0.16	4.58E-104	22	DEP	Tspan7	N
6.61E-108	0.559571362	0.97	0.86	1.24E-103	22	DEP	Supt4a	N
3.52E-107	0.324703858	1	1	6.61E-103	22	DEP	Eif1	N
7.34E-107	0.413970002	1	0.999	1.38E-102	22	DEP	Snrpd1	N
8.08E-107	0.257248385	1	1	1.52E-102	22	DEP	Rps7	N
4.43E-106	0.541658804	0.411	0.091	8.31E-102	22	DEP	Ap1s3	N
7.28E-106	0.533411722	1	0.992	1.37E-101	22	DEP	Hnrnpa3	N
7.4E-106	0.733271904	0.778	0.483	1.39E-101	22	DEP	Strbp	N
1.3E-105	0.393986406	1	1	2.44E-101	22	DEP	Pfn1	N
1.46E-105	0.208666724	1	1	2.74E-101	22	DEP	Rpl8	N
2.18E-105	0.709679562	0.729	0.395	4.09E-101	22	DEP	Zcchc11	N
2.85E-105	0.748781638	0.753	0.424	5.36E-101	22	DEP	Golm1	N
6.58E-105	0.617560494	0.584	0.22	1.24E-100	22	DEP	B9d1	N
8.54E-105	0.549950125	0.992	0.965	1.6E-100	22	DEP	Atxn7l3b	N
1.2E-104	0.409252395	1	0.999	2.26E-100	22	DEP	Cdk4	N
6.95E-104	0.649771555	0.906	0.699	1.3E-99	22	DEP	Ctcf	Y
8.28E-104	0.702408265	0.769	0.464	1.55E-99	22	DEP	Cdk2ap1	N
2.75E-103	0.411816221	1	1	5.16E-99	22	DEP	Anp32b	N
4.86E-103	0.608137721	0.482	0.121	9.11E-99	22	DEP	Fzd3	N
5.22E-103	0.738604503	0.678	0.308	9.8E-99	22	DEP	Jund	Y
1.36E-102	0.463265575	1	0.986	2.55E-98	22	DEP	Rbm8a	N
1.42E-102	0.712996496	0.912	0.658	2.67E-98	22	DEP	Rrm2	N
2.06E-102	0.61576597	0.946	0.786	3.87E-98	22	DEP	Spc24	N
4.13E-102	0.614884308	0.386	0.057	7.75E-98	22	DEP	Myl3	N
4.52E-102	0.573030251	0.944	0.818	8.48E-98	22	DEP	Laptm4a	N
6.45E-102	0.209005678	1	1	1.21E-97	22	DEP	Rpl23	N
2.1E-101	0.233218631	1	1	3.94E-97	22	DEP	Rps18	N
2.53E-101	0.711310643	0.591	0.226	4.74E-97	22	DEP	Unc119	N
3.32E-101	0.568759237	0.977	0.887	6.24E-97	22	DEP	Ezh2	N
7.77E-101	0.543092444	0.976	0.884	1.46E-96	22	DEP	Rbbp4	N
9.13E-101	0.628910803	0.507	0.149	1.71E-96	22	DEP	Sipa1l1	N
1.1E-100	0.611950645	0.424	0.085	2.07E-96	22	DEP	Wnk3	N
1.42E-100	0.645757447	0.885	0.697	2.66E-96	22	DEP	Kdm1a	N
2.29E-100	0.613366006	0.517	0.165	4.29E-96	22	DEP	Myo1b	N
3.46E-100	0.537594661	0.998	0.994	6.49E-96	22	DEP	Hnrnpu	N
3.48E-100	0.629280348	0.56	0.176	6.53E-96	22	DEP	Rhobtb3	N
3.99E-100	0.648287109	0.745	0.396	7.49E-96	22	DEP	Eid1	N
5.98E-100	0.650746769	0.866	0.688	1.12E-95	22	DEP	Trim71	N
1.66E-99	0.764258794	0.644	0.26	3.11E-95	22	DEP	Nnat	N
1.95E-99	0.56346753	0.993	0.964	3.65E-95	22	DEP	Myl12a	N
2.11E-99	0.567280712	0.432	0.099	3.97E-95	22	DEP	Slc12a2	N
9.49E-99	0.650609905	0.521	0.172	1.78E-94	22	DEP	Mmp14	N
1.59E-98	0.295590716	1	1	2.99E-94	22	DEP	Rpl5	N
2.46E-98	0.227894447	1	1	4.62E-94	22	DEP	Rps19	N
3.25E-98	0.588427282	0.967	0.857	6.1E-94	22	DEP	Hnrnph1	N
1.12E-97	0.589155238	0.951	0.815	2.11E-93	22	DEP	Khdrbs1	N
2.76E-97	0.553061485	0.971	0.866	5.19E-93	22	DEP	Pgls	N
5.61E-97	0.649123596	0.811	0.517	1.05E-92	22	DEP	Ptms	N
8.45E-97	0.456723876	0.294	0.019	1.59E-92	22	DEP	Akap5	N
1.5E-96	0.514829762	0.98	0.904	2.82E-92	22	DEP	Csnk1a1	N
1.83E-96	0.208998125	1	1	3.44E-92	22	DEP	Rps10	N
3.56E-96	0.620391445	0.836	0.606	6.67E-92	22	DEP	Mettl9	N
4.8E-96	0.55397874	0.963	0.878	9.01E-92	22	DEP	Ccdc34	N
6.66E-96	0.522706559	0.454	0.12	1.25E-91	22	DEP	Amotl1	N
9.5E-96	0.478959145	0.996	0.967	1.78E-91	22	DEP	Magoh	N
1.36E-95	0.620064104	0.535	0.19	2.55E-91	22	DEP	Trim24	N
1.54E-95	0.632427532	0.704	0.382	2.9E-91	22	DEP	Ccni	N
4.09E-95	0.591378231	0.436	0.104	7.67E-91	22	DEP	Usp29	N
4.4E-95	0.446162223	0.336	0.052	8.25E-91	22	DEP	Tpbg	N
5.19E-95	0.583758514	0.885	0.71	9.74E-91	22	DEP	Drap1	N
6.23E-95	0.640505412	0.532	0.185	1.17E-90	22	DEP	Vcan	N
6.26E-95	0.487284219	0.331	0.043	1.17E-90	22	DEP	Gm26735	N
7.83E-95	0.701527122	0.742	0.448	1.47E-90	22	DEP	Enah	N
2.2E-94	1.554350722	0.682	0.446	4.14E-90	22	DEP	Igfbp5	N
2.26E-94	0.622291088	0.848	0.619	4.24E-90	22	DEP	Trp53	Y
2.61E-93	0.235419377	1	1	4.9E-89	22	DEP	Rplp2	N
2.64E-93	0.402937811	1	1	4.95E-89	22	DEP	Psma7	N
4.75E-93	0.633223894	0.914	0.778	8.91E-89	22	DEP	Thrap3	N
8.78E-93	0.531720951	0.931	0.798	1.65E-88	22	DEP	Srsf10	N
1.12E-92	0.651484841	0.655	0.332	2.11E-88	22	DEP	Slc39a10	N
1.34E-92	0.522818746	0.983	0.91	2.51E-88	22	DEP	Mcm7	N
1.68E-92	0.231875367	1	1	3.15E-88	22	DEP	Rpl15	N
3.24E-92	0.323604551	1	1	6.08E-88	22	DEP	Snrpe	N
5.92E-92	0.196688996	1	1	1.11E-87	22	DEP	Rpl18	N
6.13E-92	0.772474605	0.452	0.132	1.15E-87	22	DEP	Gfpt2	N
7.28E-92	0.473605215	0.319	0.035	1.37E-87	22	DEP	Capn6	N
2.47E-91	0.428205966	1	0.998	4.64E-87	22	DEP	Srsf2	N
3.87E-91	0.620630742	0.519	0.194	7.25E-87	22	DEP	Arl4c	N
4.91E-91	0.61554212	0.793	0.547	9.21E-87	22	DEP	Hnrnph3	N
6.91E-91	0.508014899	0.983	0.874	1.3E-86	22	DEP	Trim28	N
1.12E-90	0.569252367	0.506	0.159	2.11E-86	22	DEP	Gjc1	N
2.15E-90	0.566045043	0.953	0.838	4.03E-86	22	DEP	Mtch1	N
2.76E-90	0.505003857	0.355	0.058	5.17E-86	22	DEP	Trp53i11	N
3.15E-90	0.58769346	0.564	0.235	5.91E-86	22	DEP	Tfdp2	Y
3.82E-90	0.566522146	0.518	0.198	7.17E-86	22	DEP	Baz2b	Y
4.47E-90	0.300831411	1	1	8.38E-86	22	DEP	Rps26	N
6.42E-90	0.598617437	0.867	0.67	1.2E-85	22	DEP	Bptf	N
7.61E-90	0.685007394	0.821	0.596	1.43E-85	22	DEP	Rif1	N
1.67E-89	0.19403761	1	1	3.14E-85	22	DEP	Rps27a	N
1.74E-89	0.433096943	0.999	0.992	3.26E-85	22	DEP	Pfdn5	N
2.35E-89	0.677356286	0.789	0.536	4.41E-85	22	DEP	Map4k4	N
2.37E-89	0.472845068	0.332	0.049	4.45E-85	22	DEP	Kit	N
7.38E-89	0.611938563	0.495	0.166	1.38E-84	22	DEP	Adgrl2	N
1.13E-88	0.6704505	0.63	0.296	2.12E-84	22	DEP	Tjp1	N
3.96E-88	0.593327238	0.875	0.667	7.43E-84	22	DEP	Dnajc9	N
7.58E-88	0.527694762	0.424	0.1	1.42E-83	22	DEP	Mfap2	N
8.08E-88	0.817528963	0.648	0.353	1.52E-83	22	DEP	Tcf7l2	Y
8.65E-88	0.650194922	0.814	0.596	1.62E-83	22	DEP	Txndc12	N
2.46E-87	0.488737396	0.386	0.088	4.61E-83	22	DEP	Fblim1	N
3.37E-87	0.518780321	0.337	0.057	6.32E-83	22	DEP	Limch1	N
1.23E-86	0.473832749	0.99	0.948	2.31E-82	22	DEP	Hnrnpdl	N
1.54E-86	0.529058823	0.969	0.881	2.88E-82	22	DEP	Supt16	N
2.09E-86	0.592753935	0.664	0.367	3.91E-82	22	DEP	Tia1	N
4.41E-86	0.402938017	0.301	0.041	8.28E-82	22	DEP	Tubb4a	N
5.38E-86	0.536132301	0.936	0.823	1.01E-81	22	DEP	Sltm	N
5.56E-86	0.621687859	0.594	0.258	1.04E-81	22	DEP	Foxp1	Y
9.11E-86	0.582807342	0.524	0.186	1.71E-81	22	DEP	Pls3	N
9.26E-86	0.221193367	1	1	1.74E-81	22	DEP	Rpl37	N
1.04E-85	0.217366027	1	1	1.95E-81	22	DEP	Rpl30	N
1.87E-85	0.401157192	0.28	0.025	3.51E-81	22	DEP	Cnksr2	N
2.15E-85	0.580409306	0.622	0.312	4.03E-81	22	DEP	Ube2d1	N
2.75E-85	0.560601949	0.572	0.246	5.17E-81	22	DEP	Vezf1	Y
3.43E-85	0.358574645	1	1	6.43E-81	22	DEP	Fkbp3	N
3.83E-85	0.612277049	0.773	0.555	7.19E-81	22	DEP	Cd2ap	N
5.84E-85	0.729762277	0.979	0.926	1.1E-80	22	DEP	Top2a	N
1.34E-84	0.486911122	0.295	0.036	2.51E-80	22	DEP	Six1	Y
1.99E-84	0.616897563	0.37	0.084	3.74E-80	22	DEP	Tagln	N
2.97E-84	0.555884563	0.859	0.657	5.57E-80	22	DEP	Purb	Y
3.09E-84	0.886023988	0.459	0.161	5.8E-80	22	DEP	Bambi	N
3.8E-84	0.591050345	0.578	0.237	7.12E-80	22	DEP	Nmral1	N
5.07E-84	0.450352824	0.308	0.052	9.52E-80	22	DEP	Pcdh7	N
5.1E-84	0.582047385	0.529	0.219	9.57E-80	22	DEP	Usp46	N
5.47E-84	0.471171361	0.438	0.135	1.03E-79	22	DEP	Khdrbs3	N
5.77E-84	0.38560416	1	1	1.08E-79	22	DEP	Pgam1	N
1.09E-83	0.700667786	0.951	0.903	2.05E-79	22	DEP	Fn1	N
1.96E-83	0.655073398	0.778	0.546	3.68E-79	22	DEP	Smarcd1	N
5.08E-83	0.517912724	0.411	0.111	9.54E-79	22	DEP	Fbn2	N
6.72E-83	0.484902372	0.994	0.96	1.26E-78	22	DEP	Srsf11	N
7.2E-83	0.399161458	1	0.995	1.35E-78	22	DEP	Hnrnpc	N
1.71E-82	0.612877065	0.591	0.27	3.2E-78	22	DEP	Nradd	N
2.92E-82	0.504349756	0.433	0.121	5.49E-78	22	DEP	Hip1	N
3.79E-82	0.585217852	0.442	0.135	7.1E-78	22	DEP	Dgkk	N
4.02E-82	0.536154932	0.896	0.748	7.55E-78	22	DEP	Hpf1	N
5.84E-82	1.174896269	0.244	0.012	1.1E-77	22	DEP	Pyy	N
6.2E-82	0.568781237	0.463	0.162	1.16E-77	22	DEP	Arhgap29	N
9.45E-82	0.519466862	0.482	0.162	1.77E-77	22	DEP	Igf1r	N
2.27E-81	0.593826534	0.739	0.424	4.27E-77	22	DEP	Limd2	N
2.47E-81	0.535103606	0.909	0.748	4.63E-77	22	DEP	Srsf1	N
3.25E-81	0.615623532	0.521	0.201	6.09E-77	22	DEP	Pim1	N
6.15E-81	0.549239184	0.55	0.217	1.15E-76	22	DEP	Snrpn	N
7.8E-81	0.485514547	0.981	0.907	1.46E-76	22	DEP	Apex1	N
8.92E-81	0.500818306	0.468	0.153	1.67E-76	22	DEP	Vangl2	N
1.62E-80	0.440765897	0.999	0.996	3.04E-76	22	DEP	Dek	N
1.94E-80	0.621872059	0.762	0.522	3.65E-76	22	DEP	Col18a1	N
4.19E-80	0.38574006	0.278	0.027	7.86E-76	22	DEP	Mmp11	N
1.1E-79	0.484883332	0.977	0.897	2.07E-75	22	DEP	G3bp2	N
1.2E-79	0.571249785	0.533	0.221	2.26E-75	22	DEP	Zfhx3	Y
2.17E-79	0.528730481	0.464	0.155	4.08E-75	22	DEP	Tcf7l1	Y
2.41E-79	0.599752774	0.635	0.345	4.52E-75	22	DEP	Tead1	Y
4.75E-79	0.420269607	0.996	0.979	8.9E-75	22	DEP	Acp1	N
1.04E-78	0.463829532	0.379	0.095	1.95E-74	22	DEP	Sqle	N
1.15E-78	0.252112175	1	1	2.16E-74	22	DEP	Ran	N
2.09E-78	0.393378049	1	0.995	3.92E-74	22	DEP	Rbm39	N
3.93E-78	0.938261679	0.742	0.568	7.37E-74	22	DEP	Phlda1	N
8.57E-78	0.333527907	0.24	0.018	1.61E-73	22	DEP	Grhl2	Y
1.09E-77	0.388206503	0.26	0.023	2.04E-73	22	DEP	Rarb	Y
1.33E-77	0.728971584	0.985	0.96	2.49E-73	22	DEP	Csrp2	N
2.42E-77	0.482135275	0.94	0.827	4.54E-73	22	DEP	Tmpo	N
2.6E-77	0.610835658	0.551	0.241	4.88E-73	22	DEP	Tspan12	N
3.85E-77	0.555389639	0.537	0.222	7.22E-73	22	DEP	Wtip	N
4.4E-77	0.543798699	0.961	0.857	8.26E-73	22	DEP	Pnn	N
4.68E-77	0.164904879	1	1	8.79E-73	22	DEP	Rps11	N
4.76E-77	0.795110594	0.246	0.026	8.93E-73	22	DEP	Nkx2-5	Y
7.04E-77	0.560086863	0.383	0.103	1.32E-72	22	DEP	Nrp1	N
1.1E-76	0.558843803	0.545	0.232	2.06E-72	22	DEP	Tfrc	N
1.57E-76	0.478514698	0.966	0.86	2.94E-72	22	DEP	Paics	N
2.58E-76	0.582526931	0.732	0.459	4.84E-72	22	DEP	Ehmt1	N
3.3E-76	0.487195188	0.356	0.087	6.18E-72	22	DEP	Frzb	N
3.5E-76	0.440380704	0.993	0.973	6.56E-72	22	DEP	Lsm3	N
4.72E-76	0.4636784	0.432	0.138	8.85E-72	22	DEP	Tmem47	N
5.53E-76	0.190612906	1	1	1.04E-71	22	DEP	Rpl11	N
7.51E-76	0.353494651	1	1	1.41E-71	22	DEP	Psmb6	N
7.86E-76	0.429353232	0.987	0.939	1.47E-71	22	DEP	Nono	N
1.63E-75	0.476328069	0.963	0.828	3.06E-71	22	DEP	Ankrd11	N
1.85E-75	0.323922857	1	1	3.47E-71	22	DEP	Elob	N
2.21E-75	0.612943745	0.804	0.547	4.14E-71	22	DEP	Rfc3	N
2.29E-75	0.52640799	0.55	0.233	4.3E-71	22	DEP	Zfp266	Y
2.86E-75	0.518608341	0.873	0.724	5.37E-71	22	DEP	Ppil1	N
4.63E-75	0.40384031	1	1	8.69E-71	22	DEP	Hnrnpa2b1	N
6.62E-75	0.562796611	0.841	0.69	1.24E-70	22	DEP	Cnot3	N
5.18E-74	0.574641642	0.687	0.381	9.72E-70	22	DEP	Qk	N
8.59E-74	0.43903219	0.365	0.091	1.61E-69	22	DEP	Zbtb16	Y
1.01E-73	0.31788135	0.2	0.005	1.9E-69	22	DEP	Prss22	N
1.05E-73	0.371785908	1	0.999	1.96E-69	22	DEP	Fkbp4	N
1.32E-73	0.393385825	0.999	0.994	2.48E-69	22	DEP	Morf4l1	N
2.43E-73	0.513729417	0.97	0.905	4.55E-69	22	DEP	H2afx	N
2.91E-73	1.157006386	0.39	0.107	5.46E-69	22	DEP	Dkk1	N
2.93E-73	0.452074073	0.995	0.972	5.5E-69	22	DEP	Prrc2c	N
6.04E-73	0.486944167	0.46	0.165	1.13E-68	22	DEP	Pea15a	N
6.91E-73	0.528827767	0.541	0.251	1.3E-68	22	DEP	Tusc3	N
1.12E-72	0.691487698	0.968	0.87	2.11E-68	22	DEP	Cenpf	N
1.24E-72	0.416958903	0.352	0.093	2.33E-68	22	DEP	Dpysl5	N
1.65E-72	0.605349606	0.714	0.478	3.1E-68	22	DEP	Pnrc1	N
1.95E-72	0.349674909	0.248	0.029	3.66E-68	22	DEP	Cryab	N
2.2E-72	0.502526253	0.841	0.674	4.12E-68	22	DEP	Tra2a	N
2.24E-72	0.368801561	0.999	0.995	4.21E-68	22	DEP	Nudc	N
2.47E-72	0.556726679	0.672	0.378	4.64E-68	22	DEP	Mta1	Y
2.63E-72	0.321531017	0.212	0.016	4.93E-68	22	DEP	Myh7	N
7.04E-72	0.394357244	0.998	0.982	1.32E-67	22	DEP	Rbm3	N
8.49E-72	0.330715592	1	1	1.59E-67	22	DEP	Pebp1	N
1.1E-71	0.374586531	1	0.998	2.07E-67	22	DEP	Srrm2	N
1.65E-71	0.44326443	0.401	0.117	3.1E-67	22	DEP	Tmem88	N
2E-71	0.43267447	0.99	0.933	3.76E-67	22	DEP	Fus	N
3.3E-71	0.580059122	0.75	0.507	6.18E-67	22	DEP	Ctnnbip1	N
3.96E-71	0.218907579	1	1	7.43E-67	22	DEP	Rpl23a	N
5.55E-71	0.466860859	0.435	0.153	1.04E-66	22	DEP	Wsb1	N
6.21E-71	0.351970747	0.232	0.023	1.16E-66	22	DEP	Fxyd3	N
9.12E-71	0.547946779	0.828	0.617	1.71E-66	22	DEP	Klhdc2	N
1.18E-70	0.430273126	0.367	0.103	2.22E-66	22	DEP	Tyro3	N
1.28E-70	0.523606094	0.701	0.44	2.41E-66	22	DEP	Phip	N
6.58E-70	0.71235761	0.984	0.992	1.23E-65	22	DEP	Id3	Y
8.9E-70	0.427063433	0.988	0.957	1.67E-65	22	DEP	Tecr	N
1.23E-69	0.432748628	0.962	0.869	2.31E-65	22	DEP	Acin1	N
1.43E-69	0.214211886	1	1	2.68E-65	22	DEP	Rpl37a	N
2.6E-69	0.459309836	0.927	0.814	4.88E-65	22	DEP	Clns1a	N
2.6E-69	0.407747915	0.354	0.094	4.89E-65	22	DEP	Nfkb1	Y
2.65E-69	0.401869329	0.991	0.96	4.98E-65	22	DEP	Cnpy2	N
2.74E-69	0.582477791	0.705	0.462	5.14E-65	22	DEP	Luzp1	N
2.93E-69	0.596759721	0.718	0.456	5.5E-65	22	DEP	Mcm4	N
4.13E-69	0.412168438	0.274	0.052	7.74E-65	22	DEP	Efna1	N
4.3E-69	0.509088767	0.853	0.699	8.07E-65	22	DEP	Pcnp	N
4.86E-69	0.46951675	0.451	0.169	9.12E-65	22	DEP	Ccdc112	N
4.92E-69	0.551249199	0.774	0.545	9.22E-65	22	DEP	Tbl1x	N
6.44E-69	0.345671687	0.298	0.064	1.21E-64	22	DEP	Cd276	N
6.47E-69	0.539075724	0.779	0.561	1.21E-64	22	DEP	Hdac2	N
6.87E-69	0.474979454	0.982	0.907	1.29E-64	22	DEP	Serpinh1	N
8.4E-69	0.232752657	1	1	1.58E-64	22	DEP	Rack1	N
1.24E-68	0.560635406	0.481	0.19	2.33E-64	22	DEP	Amotl2	N
1.65E-68	0.542736855	0.555	0.268	3.1E-64	22	DEP	Btg1	N
2.05E-68	0.513323709	0.811	0.636	3.85E-64	22	DEP	Pnisr	N
2.39E-68	0.548120244	0.538	0.243	4.49E-64	22	DEP	Tes	N
2.9E-68	0.428127514	0.951	0.863	5.45E-64	22	DEP	Srsf9	N
3.95E-68	0.279485444	1	1	7.4E-64	22	DEP	Atp5g2	N
4.82E-68	0.440658639	0.347	0.087	9.04E-64	22	DEP	Nrep	N
5.21E-68	0.447941751	0.441	0.153	9.78E-64	22	DEP	1500009L16Rik	N
5.95E-68	0.449770552	0.43	0.151	1.12E-63	22	DEP	Sdc1	N
6.4E-68	0.369535881	0.999	0.992	1.2E-63	22	DEP	Pcbp1	N
6.81E-68	0.453760073	0.475	0.191	1.28E-63	22	DEP	R3hcc1	N
8.62E-68	0.415670062	0.994	0.967	1.62E-63	22	DEP	Glrx3	N
1.48E-67	0.494565645	0.931	0.8	2.78E-63	22	DEP	Rtf1	N
2.22E-67	0.504186626	0.568	0.273	4.17E-63	22	DEP	Trim59	N
2.33E-67	0.558757692	0.679	0.43	4.38E-63	22	DEP	Arid4b	Y
2.52E-67	0.442069451	0.99	0.959	4.72E-63	22	DEP	Alyref	N
2.58E-67	0.897408218	0.305	0.07	4.85E-63	22	DEP	Otx2	Y
2.61E-67	0.336132851	0.998	0.989	4.89E-63	22	DEP	D8Ertd738e	N
7.48E-67	0.635044681	0.718	0.512	1.4E-62	22	DEP	Pdcd4	N
8.04E-67	0.479218447	0.351	0.096	1.51E-62	22	DEP	Rasl11a	N
9.48E-67	0.50823383	0.621	0.339	1.78E-62	22	DEP	Vps72	N
1.1E-66	0.417545844	0.394	0.138	2.05E-62	22	DEP	Parva	N
1.79E-66	0.542383461	0.654	0.367	3.36E-62	22	DEP	Zfp428	N
1.86E-66	0.498686742	0.462	0.174	3.49E-62	22	DEP	Cxadr	N
2.09E-66	0.41816147	0.99	0.963	3.91E-62	22	DEP	Sf3b2	N
2.13E-66	0.513268357	0.765	0.557	4E-62	22	DEP	45180	N
1.05E-65	0.447993356	0.967	0.883	1.98E-61	22	DEP	Lsm12	N
1.3E-65	0.418185419	0.354	0.109	2.45E-61	22	DEP	Itga3	N
1.42E-65	0.50916359	0.684	0.446	2.66E-61	22	DEP	Zcchc3	N
1.6E-65	0.452094203	0.513	0.241	2.99E-61	22	DEP	Ing4	N
1.93E-65	0.396117298	0.374	0.116	3.61E-61	22	DEP	Prom1	N
3.33E-65	0.768461894	0.427	0.137	6.25E-61	22	DEP	Irx3	Y
3.51E-65	0.408193621	0.991	0.965	6.59E-61	22	DEP	Esd	N
4.58E-65	0.457360275	0.392	0.122	8.6E-61	22	DEP	Gli3	Y
1.28E-64	0.60369803	0.542	0.271	2.4E-60	22	DEP	Tle4	N
1.65E-64	0.406626634	0.369	0.103	3.1E-60	22	DEP	Cbx2	N
1.75E-64	0.582682284	0.632	0.361	3.29E-60	22	DEP	Hirip3	N
1.91E-64	0.426368269	0.366	0.106	3.59E-60	22	DEP	Zc3h7b	N
2.83E-64	0.341109718	0.257	0.036	5.31E-60	22	DEP	Ikzf2	Y
8.44E-64	0.276153226	0.178	0.004	1.58E-59	22	DEP	Serpinb6c	N
9.41E-64	0.421959118	0.407	0.143	1.77E-59	22	DEP	Esrp1	N
1.71E-63	0.525582838	0.646	0.381	3.21E-59	22	DEP	Msh2	N
1.8E-63	0.430643691	0.411	0.134	3.37E-59	22	DEP	Cdca7l	N
1.87E-63	0.436377722	0.875	0.742	3.51E-59	22	DEP	Rbm17	N
2.65E-63	0.576614382	0.574	0.303	4.97E-59	22	DEP	Tspo	N
4.09E-63	0.667215719	0.555	0.249	7.68E-59	22	DEP	Jun	Y
4.82E-63	0.525420661	0.787	0.586	9.03E-59	22	DEP	Senp6	N
5.4E-63	0.521946282	0.872	0.718	1.01E-58	22	DEP	Hnrnpl	N
7.48E-63	0.354155093	0.276	0.052	1.4E-58	22	DEP	Slc9a3r2	N
8.11E-63	0.349124832	0.295	0.065	1.52E-58	22	DEP	Ypel1	N
9.82E-63	0.384405876	0.213	0.017	1.84E-58	22	DEP	Kctd12b	N
1.29E-62	0.458595831	0.949	0.852	2.42E-58	22	DEP	Nudt21	N
1.44E-62	0.38794141	0.345	0.093	2.71E-58	22	DEP	Maml3	N
2.07E-62	0.284325228	0.196	0.01	3.89E-58	22	DEP	Gm16136	N
2.25E-62	0.52801468	0.664	0.41	4.23E-58	22	DEP	Rsf1	N
3.36E-62	0.425573044	0.471	0.179	6.31E-58	22	DEP	Rcor2	Y
4.27E-62	0.533788232	0.759	0.565	8.02E-58	22	DEP	Arid1a	Y
4.59E-62	0.442902362	0.536	0.275	8.61E-58	22	DEP	Irf2bp1	N
5.26E-62	0.4296525	0.978	0.9	9.86E-58	22	DEP	Ssrp1	Y
6.66E-62	0.554492815	0.983	0.943	1.25E-57	22	DEP	Tagln2	N
6.8E-62	0.448053101	0.491	0.226	1.28E-57	22	DEP	Wdr6	N
7.14E-62	0.529658968	0.673	0.41	1.34E-57	22	DEP	Zfp644	Y
7.57E-62	0.275842965	0.202	0.016	1.42E-57	22	DEP	Sptbn2	N
7.76E-62	0.499683982	0.597	0.338	1.46E-57	22	DEP	Kifap3	N
9.87E-62	0.273497875	1	1	1.85E-57	22	DEP	Prdx1	N
1.06E-61	0.144966981	1	1	1.99E-57	22	DEP	Rps16	N
1.16E-61	0.476743612	0.497	0.212	2.17E-57	22	DEP	Pimreg	N
1.17E-61	0.42123041	0.988	0.922	2.19E-57	22	DEP	Ppp1cc	N
1.4E-61	0.560370918	0.598	0.342	2.62E-57	22	DEP	Foxa2	Y
1.46E-61	0.445859785	0.496	0.227	2.73E-57	22	DEP	Patz1	Y
1.76E-61	0.421182891	0.288	0.056	3.3E-57	22	DEP	Hsd11b2	N
1.8E-61	0.436015545	0.963	0.903	3.38E-57	22	DEP	Ctnnb1	N
1.89E-61	0.366379105	0.23	0.024	3.54E-57	22	DEP	Plat	N
3.12E-61	0.458632256	0.59	0.336	5.85E-57	22	DEP	Rab34	N
3.14E-61	0.711110001	0.485	0.224	5.9E-57	22	DEP	Flrt3	N
4.29E-61	0.280934538	1	1	8.05E-57	22	DEP	Actg1	N
4.94E-61	0.31635241	1	0.994	9.27E-57	22	DEP	Eif4g2	N
6.59E-61	0.142446458	1	1	1.24E-56	22	DEP	Rpl27a	N
7.37E-61	0.484539735	0.534	0.264	1.38E-56	22	DEP	Cit	N
9.04E-61	0.45181221	0.416	0.14	1.7E-56	22	DEP	Twsg1	N
1.16E-60	0.245343579	1	1	2.17E-56	22	DEP	Gapdh	N
1.22E-60	0.195393488	1	1	2.29E-56	22	DEP	Rpl24	N
1.28E-60	0.410934962	0.985	0.914	2.41E-56	22	DEP	Sf3b1	N
1.98E-60	0.504420243	0.772	0.526	3.72E-56	22	DEP	Cdca7	N
2.98E-60	0.374398969	0.345	0.104	5.59E-56	22	DEP	Phf21a	N
6.22E-60	0.322814472	0.269	0.054	1.17E-55	22	DEP	Wdr86	N
7.11E-60	0.495452389	0.818	0.654	1.33E-55	22	DEP	Rfc2	N
1.33E-59	0.43460156	0.39	0.135	2.5E-55	22	DEP	Fxyd6	N
1.68E-59	0.4371919	0.916	0.792	3.15E-55	22	DEP	Ptp4a2	N
1.89E-59	0.445887362	0.486	0.202	3.54E-55	22	DEP	Ift74	N
2.23E-59	0.419679529	0.371	0.124	4.17E-55	22	DEP	Rac3	N
2.78E-59	0.458203532	0.879	0.765	5.22E-55	22	DEP	Pum1	N
3.68E-59	0.495247366	0.633	0.373	6.9E-55	22	DEP	Pabpn1	N
4.29E-59	0.36269771	0.354	0.112	8.05E-55	22	DEP	Mthfd2l	N
5.85E-59	0.401476972	0.976	0.938	1.1E-54	22	DEP	Rnf7	N
6.03E-59	0.330914056	0.999	0.992	1.13E-54	22	DEP	Eif3f	N
6.75E-59	0.386061426	0.276	0.063	1.27E-54	22	DEP	Efnb2	N
8.47E-59	0.510781783	0.557	0.284	1.59E-54	22	DEP	Fam92a	N
8.91E-59	0.341858847	0.311	0.076	1.67E-54	22	DEP	Chn1	N
1.2E-58	0.360414154	0.991	0.96	2.24E-54	22	DEP	Psmc6	N
1.2E-58	0.426818554	0.976	0.926	2.25E-54	22	DEP	Mrpl23	N
1.35E-58	0.30346174	0.263	0.058	2.53E-54	22	DEP	Dpysl3	N
2.84E-58	0.291803943	0.187	0.014	5.32E-54	22	DEP	Erich2	N
3.37E-58	0.368114152	0.286	0.06	6.32E-54	22	DEP	Rabgap1l	N
4.06E-58	0.309346976	0.191	0.01	7.61E-54	22	DEP	Masp1	N
5.15E-58	0.449935934	0.444	0.183	9.65E-54	22	DEP	Plod2	N
5.18E-58	0.433796717	0.92	0.802	9.72E-54	22	DEP	Ilf2	N
5.25E-58	0.378335976	0.997	0.97	9.86E-54	22	DEP	Tpr	N
6.64E-58	0.459603801	0.867	0.718	1.25E-53	22	DEP	Snrnp40	N
1.06E-57	0.397516159	0.942	0.86	1.99E-53	22	DEP	Emc8	N
1.14E-57	0.421495721	0.933	0.843	2.14E-53	22	DEP	Csde1	Y
1.2E-57	1.045672968	0.648	0.517	2.25E-53	22	DEP	Pkdcc	N
1.46E-57	0.452586853	0.832	0.664	2.73E-53	22	DEP	Mcm6	N
1.87E-57	0.41026381	0.961	0.886	3.51E-53	22	DEP	Sh3bgrl3	N
1.87E-57	0.347666105	0.304	0.079	3.51E-53	22	DEP	Plxnb1	N
4.96E-57	0.327530965	0.277	0.056	9.31E-53	22	DEP	Mapk12	N
5.75E-57	0.368761008	0.974	0.934	1.08E-52	22	DEP	Fis1	N
6.55E-57	0.334852395	1	0.998	1.23E-52	22	DEP	Hnrnpf	N
7.95E-57	0.5313846	0.715	0.515	1.49E-52	22	DEP	Cd320	N
9.4E-57	0.42938446	0.494	0.228	1.76E-52	22	DEP	Evl	N
9.9E-57	0.402713029	0.391	0.14	1.86E-52	22	DEP	Ptk7	N
1.47E-56	0.308944225	0.261	0.049	2.75E-52	22	DEP	Sdc2	N
2.03E-56	0.410044731	0.334	0.097	3.82E-52	22	DEP	Bmp4	N
2.11E-56	0.458239679	0.732	0.528	3.96E-52	22	DEP	Ctbp1	N
2.17E-56	0.394963259	0.196	0.021	4.07E-52	22	DEP	Smoc2	N
2.6E-56	0.439877144	0.527	0.285	4.88E-52	22	DEP	Epb41l5	N
2.67E-56	0.395271142	0.408	0.166	5.01E-52	22	DEP	Maged2	N
2.77E-56	0.333916122	0.306	0.087	5.21E-52	22	DEP	Lrfn4	N
3.63E-56	0.495528168	0.667	0.414	6.81E-52	22	DEP	Gsk3b	N
4.78E-56	0.507255639	0.669	0.424	8.97E-52	22	DEP	Pold3	N
5.04E-56	0.509658753	0.65	0.349	9.45E-52	22	DEP	Slc16a3	N
5.49E-56	0.30378723	1	0.996	1.03E-51	22	DEP	Cks1b	N
7.23E-56	0.455248948	0.514	0.262	1.36E-51	22	DEP	Cdk5rap2	N
7.66E-56	0.355910515	1	0.997	1.44E-51	22	DEP	Pgk1	N
7.71E-56	0.453269983	0.561	0.303	1.45E-51	22	DEP	Paip1	N
7.79E-56	0.324331431	0.998	0.983	1.46E-51	22	DEP	Zc3h15	N
8.42E-56	0.37203704	0.338	0.099	1.58E-51	22	DEP	Prkar2b	N
1.01E-55	0.468940456	0.691	0.454	1.9E-51	22	DEP	Ing1	N
1.06E-55	0.447491651	0.403	0.142	1.99E-51	22	DEP	Ppp1r9a	N
1.53E-55	0.465566367	0.608	0.384	2.88E-51	22	DEP	Impad1	N
1.73E-55	0.321148575	0.273	0.058	3.25E-51	22	DEP	Ston2	N
2.66E-55	0.519659902	0.838	0.648	4.98E-51	22	DEP	Mcm3	N
2.94E-55	0.369148189	0.979	0.923	5.51E-51	22	DEP	Srsf6	N
3.93E-55	0.546670789	0.718	0.535	7.38E-51	22	DEP	Nfe2l1	Y
5.09E-55	0.255406928	0.179	0.011	9.55E-51	22	DEP	Tacstd2	N
6.57E-55	0.44633	0.65	0.398	1.23E-50	22	DEP	Dgcr6	N
7.63E-55	0.364155219	0.987	0.959	1.43E-50	22	DEP	Tmem234	N
8.64E-55	0.444558225	0.53	0.259	1.62E-50	22	DEP	Btbd2	N
9.28E-55	0.444334264	0.516	0.256	1.74E-50	22	DEP	Sh3bgrl	N
1.07E-54	0.315080488	0.231	0.038	2E-50	22	DEP	Parm1	N
2.18E-54	0.493577469	0.741	0.531	4.09E-50	22	DEP	Fam133b	N
2.25E-54	0.513902053	0.46	0.219	4.22E-50	22	DEP	Sesn3	N
3.28E-54	0.379725376	0.329	0.095	6.16E-50	22	DEP	Mgst1	N
5.36E-54	0.447328611	0.59	0.358	1.01E-49	22	DEP	Dnajc10	N
7.15E-54	0.44149932	0.971	0.917	1.34E-49	22	DEP	Chd4	N
8.74E-54	0.440885766	0.418	0.184	1.64E-49	22	DEP	Sall1	Y
1.04E-53	0.378633254	0.354	0.131	1.95E-49	22	DEP	Ank3	N
1.63E-53	0.293729318	0.248	0.055	3.06E-49	22	DEP	Mfhas1	N
1.99E-53	0.440809564	0.549	0.3	3.74E-49	22	DEP	Nenf	N
3.53E-53	0.428154333	0.831	0.697	6.61E-49	22	DEP	Mphosph8	N
3.54E-53	0.350495753	0.331	0.111	6.64E-49	22	DEP	Cpxm1	N
4.08E-53	0.49475677	0.678	0.473	7.66E-49	22	DEP	Zfp292	Y
4.33E-53	0.41380918	0.386	0.153	8.13E-49	22	DEP	Frem2	N
4.58E-53	0.385203035	0.419	0.18	8.6E-49	22	DEP	Tmem237	N
4.85E-53	0.36539032	0.338	0.105	9.09E-49	22	DEP	Zfyve9	N
5.41E-53	0.440824353	0.483	0.215	1.02E-48	22	DEP	Zfp422	Y
5.89E-53	0.44689388	0.832	0.681	1.11E-48	22	DEP	Matr3	N
6.05E-53	0.253433033	0.169	0.007	1.13E-48	22	DEP	Igsf21	N
6.14E-53	0.278282841	0.2	0.023	1.15E-48	22	DEP	Eya1	N
6.48E-53	0.374526981	0.379	0.134	1.22E-48	22	DEP	Msantd3	N
8.72E-53	0.325672127	0.34	0.127	1.64E-48	22	DEP	Ubtd2	N
9.27E-53	0.377276885	0.286	0.076	1.74E-48	22	DEP	Cyr61	N
9.4E-53	0.452567906	0.846	0.707	1.76E-48	22	DEP	Luc7l	N
9.84E-53	0.266766407	0.238	0.054	1.85E-48	22	DEP	Notch3	N
1.37E-52	0.508274768	0.759	0.568	2.56E-48	22	DEP	Pcm1	N
1.44E-52	0.356778539	0.999	0.995	2.7E-48	22	DEP	Cacybp	N
1.47E-52	0.516151802	0.692	0.452	2.76E-48	22	DEP	Polr3k	N
1.98E-52	0.370838232	0.957	0.893	3.72E-48	22	DEP	Mapre1	N
2.06E-52	0.301966187	0.19	0.019	3.87E-48	22	DEP	Vtn	N
3E-52	0.255125719	0.154	0.005	5.63E-48	22	DEP	Tspan1	N
3.83E-52	0.273797723	0.2	0.026	7.18E-48	22	DEP	Cldn9	N
4.9E-52	0.37563298	0.225	0.04	9.19E-48	22	DEP	Aard	N
5.81E-52	0.464393162	0.853	0.733	1.09E-47	22	DEP	Sall4	Y
6E-52	0.351419441	0.349	0.121	1.13E-47	22	DEP	Pcsk1n	N
8.4E-52	0.471310067	0.457	0.208	1.58E-47	22	DEP	Plpp3	N
9.39E-52	0.329335662	1	0.992	1.76E-47	22	DEP	Top1	N
1.1E-51	0.360459383	0.363	0.122	2.07E-47	22	DEP	Armcx2	N
1.5E-51	0.373170232	0.987	0.959	2.81E-47	22	DEP	Srrm1	N
1.52E-51	0.450226286	0.327	0.118	2.84E-47	22	DEP	Zfp503	Y
1.64E-51	0.48882628	0.654	0.37	3.08E-47	22	DEP	Mest	N
1.65E-51	0.51041338	0.316	0.097	3.1E-47	22	DEP	Irx5	Y
1.68E-51	0.436470081	0.525	0.256	3.16E-47	22	DEP	Prkra	N
1.94E-51	0.441045168	0.58	0.304	3.64E-47	22	DEP	Ctbp2	N
2.3E-51	0.44980235	0.571	0.31	4.32E-47	22	DEP	Arid3a	Y
2.32E-51	0.388748217	0.385	0.138	4.34E-47	22	DEP	Igdcc3	N
5.08E-51	0.430005826	0.542	0.289	9.54E-47	22	DEP	Tcf12	Y
6.42E-51	0.47327561	0.577	0.316	1.21E-46	22	DEP	Midn	N
6.66E-51	0.477894396	0.695	0.499	1.25E-46	22	DEP	Rad50	N
6.75E-51	0.477164252	0.733	0.525	1.27E-46	22	DEP	Mtf2	N
6.88E-51	0.51205352	0.592	0.375	1.29E-46	22	DEP	Rnd3	N
7.57E-51	0.390872796	0.967	0.918	1.42E-46	22	DEP	Smc2	N
7.88E-51	0.445244754	0.485	0.247	1.48E-46	22	DEP	Etl4	N
9.04E-51	0.474185335	0.602	0.383	1.7E-46	22	DEP	Zfp36l1	Y
9.95E-51	0.484693757	0.621	0.404	1.87E-46	22	DEP	Dst	N
1.03E-50	0.39819356	0.916	0.808	1.93E-46	22	DEP	Yeats4	Y
1.5E-50	0.322169768	0.274	0.061	2.82E-46	22	DEP	Sestd1	N
1.76E-50	0.388241075	0.417	0.178	3.31E-46	22	DEP	Zfp462	N
1.91E-50	0.384674741	0.448	0.218	3.57E-46	22	DEP	Zfp553	Y
1.99E-50	0.608491262	0.705	0.522	3.73E-46	22	DEP	Rcn1	N
2.09E-50	0.382986885	0.39	0.154	3.92E-46	22	DEP	Nsmaf	N
2.28E-50	0.458049934	0.77	0.58	4.28E-46	22	DEP	Chd1	N
2.58E-50	0.685580025	0.228	0.045	4.85E-46	22	DEP	Hhex	Y
3.04E-50	0.483926339	0.551	0.307	5.71E-46	22	DEP	Msi2	N
3.21E-50	0.165153475	1	1	6.01E-46	22	DEP	Rps9	N
3.63E-50	0.239822601	0.18	0.016	6.81E-46	22	DEP	Ovol2	Y
5.6E-50	0.270899431	1	1	1.05E-45	22	DEP	Dnaja1	N
6.33E-50	0.248018599	0.188	0.026	1.19E-45	22	DEP	Frem1	N
6.45E-50	0.417048847	0.538	0.29	1.21E-45	22	DEP	Ift27	N
6.53E-50	0.331584681	0.329	0.112	1.23E-45	22	DEP	Ahnak	N
9.82E-50	0.155081882	1	1	1.84E-45	22	DEP	Rpl35a	N
1.01E-49	0.296442581	0.999	0.995	1.89E-45	22	DEP	U2af1	N
1.22E-49	0.402860587	0.729	0.542	2.3E-45	22	DEP	Asf1a	N
1.47E-49	0.289396897	0.243	0.058	2.76E-45	22	DEP	Sbk1	N
1.5E-49	0.361190627	0.942	0.863	2.81E-45	22	DEP	Myl12b	N
1.78E-49	0.458509184	0.736	0.554	3.35E-45	22	DEP	Nipbl	N
2.06E-49	0.414044717	0.508	0.265	3.86E-45	22	DEP	Tbpl1	N
2.15E-49	0.458293002	0.864	0.738	4.04E-45	22	DEP	Cdc26	N
2.51E-49	0.441173866	0.786	0.638	4.71E-45	22	DEP	Ppp1r2	N
3.37E-49	0.448778294	0.521	0.28	6.32E-45	22	DEP	Pphln1	N
3.83E-49	0.317567784	0.301	0.104	7.18E-45	22	DEP	Ctnnal1	N
4.01E-49	0.391868209	0.489	0.249	7.52E-45	22	DEP	Bmyc	N
4.39E-49	0.353898427	0.394	0.162	8.24E-45	22	DEP	Stx6	N
4.61E-49	0.331965164	0.259	0.067	8.65E-45	22	DEP	Chst15	N
4.81E-49	0.362513589	0.356	0.138	9.03E-45	22	DEP	Casp8	N
5.86E-49	0.350552296	0.342	0.131	1.1E-44	22	DEP	Cep70	N
5.99E-49	0.339731923	0.28	0.08	1.12E-44	22	DEP	Elmo1	N
8.14E-49	0.22382466	0.172	0.016	1.53E-44	22	DEP	Sema3f	N
9.01E-49	0.455002841	0.803	0.643	1.69E-44	22	DEP	Hdac1	N
9.52E-49	0.413373503	0.563	0.324	1.79E-44	22	DEP	Snap47	N
9.65E-49	0.645675873	0.615	0.44	1.81E-44	22	DEP	Sema6a	N
9.79E-49	0.354057535	0.386	0.167	1.84E-44	22	DEP	Pde7a	N
1.02E-48	0.288336173	0.251	0.06	1.91E-44	22	DEP	Sort1	N
1.03E-48	0.401009622	0.927	0.823	1.93E-44	22	DEP	Bclaf1	Y
1.06E-48	0.512285038	0.685	0.472	1.99E-44	22	DEP	Myef2	Y
1.06E-48	0.301303701	0.256	0.066	2E-44	22	DEP	Elavl2	N
1.19E-48	0.353864936	0.974	0.935	2.24E-44	22	DEP	Dpy30	N
1.3E-48	0.450869339	0.617	0.399	2.43E-44	22	DEP	Dag1	N
1.45E-48	0.418117093	0.621	0.418	2.72E-44	22	DEP	BC005561	N
1.95E-48	0.425614759	0.445	0.216	3.65E-44	22	DEP	Zdhhc21	N
2.27E-48	0.447431773	0.548	0.312	4.25E-44	22	DEP	Hp1bp3	N
2.33E-48	0.385620351	0.859	0.725	4.37E-44	22	DEP	Thoc3	N
2.54E-48	0.34697121	0.406	0.165	4.76E-44	22	DEP	Ndn	N
3.29E-48	0.347632685	0.996	0.978	6.17E-44	22	DEP	Ywhaz	N
3.47E-48	0.363980534	0.986	0.94	6.51E-44	22	DEP	Ppig	N
4.82E-48	0.353857202	0.323	0.108	9.04E-44	22	DEP	Tmem54	N
4.91E-48	0.318146307	0.285	0.076	9.21E-44	22	DEP	Selenon	N
5.29E-48	0.405587445	0.369	0.148	9.93E-44	22	DEP	Spry1	N
5.75E-48	0.394662129	0.433	0.189	1.08E-43	22	DEP	Bcl7a	N
6.68E-48	0.358131882	0.996	0.982	1.25E-43	22	DEP	G3bp1	N
7.23E-48	0.728885063	0.326	0.113	1.36E-43	22	DEP	Gm45889	N
8.16E-48	0.253612615	0.17	0.023	1.53E-43	22	DEP	Nuak1	N
9.09E-48	0.307612394	0.277	0.074	1.71E-43	22	DEP	Pard6g	N
9.09E-48	0.273187912	0.224	0.045	1.71E-43	22	DEP	Tmem141	N
1.07E-47	0.326033659	0.31	0.091	2E-43	22	DEP	Wasf1	N
1.09E-47	0.424194538	0.793	0.654	2.04E-43	22	DEP	Zc3h13	N
1.29E-47	0.463786123	0.771	0.594	2.42E-43	22	DEP	Uhrf1	N
2.09E-47	0.3417873	0.301	0.093	3.93E-43	22	DEP	Pygl	N
2.33E-47	0.45522752	0.713	0.539	4.37E-43	22	DEP	Cttn	N
2.56E-47	0.398428076	0.538	0.297	4.79E-43	22	DEP	Lrrc42	N
2.7E-47	0.329632148	0.996	0.988	5.07E-43	22	DEP	Polr2e	N
3.73E-47	0.280736345	0.239	0.061	7E-43	22	DEP	Kiz	N
4.23E-47	0.597401193	0.407	0.185	7.94E-43	22	DEP	Irx1	Y
4.77E-47	0.415516286	0.691	0.505	8.94E-43	22	DEP	Nsd2	Y
4.8E-47	0.279384896	0.225	0.049	9E-43	22	DEP	Nrtn	N
5.93E-47	0.413966193	0.806	0.64	1.11E-42	22	DEP	Polr2d	N
6.74E-47	0.232534246	0.157	0.012	1.26E-42	22	DEP	Lgr5	N
6.9E-47	0.329975999	0.38	0.17	1.29E-42	22	DEP	Brca2	N
7.14E-47	0.350340545	0.316	0.104	1.34E-42	22	DEP	Klhl24	N
7.76E-47	0.360828267	0.371	0.156	1.46E-42	22	DEP	Nav2	N
8.11E-47	0.400460327	0.536	0.316	1.52E-42	22	DEP	Map1lc3a	N
8.45E-47	0.454533852	0.912	0.791	1.58E-42	22	DEP	Cited2	N
9.28E-47	0.330106911	0.367	0.144	1.74E-42	22	DEP	Ammecr1	N
1.03E-46	0.376257032	0.317	0.113	1.94E-42	22	DEP	Cachd1	N
1.13E-46	0.366152922	0.994	0.986	2.12E-42	22	DEP	Pfdn2	N
1.24E-46	0.317572591	0.354	0.153	2.33E-42	22	DEP	Golim4	N
1.36E-46	0.373670646	0.501	0.277	2.56E-42	22	DEP	Dlgap4	N
1.38E-46	0.304669271	0.998	0.998	2.59E-42	22	DEP	Snrpf	N
1.77E-46	0.256327006	0.221	0.045	3.32E-42	22	DEP	Cacnb3	N
1.82E-46	0.310154222	0.287	0.084	3.42E-42	22	DEP	Mpdz	N
1.88E-46	0.267002399	0.273	0.089	3.53E-42	22	DEP	Mboat2	N
1.97E-46	0.35452046	0.983	0.93	3.7E-42	22	DEP	Tkt	N
2.22E-46	0.303423657	0.258	0.07	4.17E-42	22	DEP	Frmd6	N
2.55E-46	0.317827048	0.25	0.066	4.78E-42	22	DEP	Calcoco1	N
2.84E-46	0.38875784	0.929	0.848	5.33E-42	22	DEP	Lsm8	N
2.85E-46	0.362885908	0.414	0.192	5.34E-42	22	DEP	Zfp260	Y
2.89E-46	0.421843486	0.538	0.292	5.41E-42	22	DEP	Mbtd1	N
3.18E-46	0.299163204	0.278	0.084	5.97E-42	22	DEP	Ift81	N
5.61E-46	0.330566548	0.296	0.085	1.05E-41	22	DEP	Efna5	N
7.05E-46	0.222552278	0.143	0.007	1.32E-41	22	DEP	Dok5	N
9.64E-46	0.281221033	0.246	0.058	1.81E-41	22	DEP	Rai1	N
1.32E-45	0.258167027	0.229	0.058	2.47E-41	22	DEP	Hs6st2	N
1.33E-45	0.308188372	0.269	0.072	2.5E-41	22	DEP	Efna2	N
1.62E-45	0.219056465	0.174	0.029	3.04E-41	22	DEP	Myrf	Y
2.26E-45	0.415588105	0.571	0.338	4.24E-41	22	DEP	Mum1	N
2.28E-45	0.388449339	0.414	0.184	4.28E-41	22	DEP	Rnf219	N
2.36E-45	0.378414046	0.547	0.352	4.42E-41	22	DEP	Mapkapk2	N
2.61E-45	0.402314437	0.814	0.69	4.9E-41	22	DEP	Ythdc1	N
2.73E-45	0.396340328	0.607	0.393	5.12E-41	22	DEP	Rcbtb2	N
3.03E-45	0.292837896	0.275	0.081	5.69E-41	22	DEP	Mmp2	N
3.25E-45	0.274436827	0.257	0.07	6.1E-41	22	DEP	Phldb1	N
3.76E-45	0.469200012	0.668	0.484	7.06E-41	22	DEP	Fam3c	N
3.97E-45	0.442005698	0.399	0.19	7.45E-41	22	DEP	B4galt6	N
4.11E-45	0.372728298	0.391	0.163	7.71E-41	22	DEP	Kif3a	N
4.7E-45	0.509655704	0.577	0.367	8.82E-41	22	DEP	Dsp	N
4.95E-45	0.408001618	0.761	0.591	9.29E-41	22	DEP	Srek1	N
5.7E-45	0.393577914	0.907	0.78	1.07E-40	22	DEP	Dkc1	N
6.87E-45	0.388220313	0.9	0.786	1.29E-40	22	DEP	Mrpl13	N
8.98E-45	0.346297179	0.375	0.158	1.68E-40	22	DEP	Idi1	N
9.89E-45	0.324199755	0.282	0.085	1.86E-40	22	DEP	Syne2	N
1.13E-44	0.268789555	0.245	0.059	2.12E-40	22	DEP	Six4	Y
1.51E-44	0.414475513	0.511	0.281	2.82E-40	22	DEP	Armc10	N
1.73E-44	0.427183078	0.499	0.274	3.24E-40	22	DEP	Ptprk	N
1.77E-44	0.291433081	0.298	0.105	3.32E-40	22	DEP	Tcaf1	N
1.8E-44	0.444390218	0.591	0.35	3.38E-40	22	DEP	Gpatch8	N
1.82E-44	0.443036252	0.702	0.505	3.41E-40	22	DEP	Polr2a	N
1.85E-44	0.414063187	0.467	0.245	3.46E-40	22	DEP	Lpp	N
1.9E-44	1.001902233	0.475	0.286	3.57E-40	22	DEP	Sox17	Y
1.92E-44	0.377309791	0.456	0.221	3.61E-40	22	DEP	9530068E07Rik	N
2.09E-44	0.387320956	0.959	0.915	3.93E-40	22	DEP	Larp7	N
2.18E-44	0.338664509	0.337	0.127	4.1E-40	22	DEP	Sulf1	N
2.3E-44	0.31225286	0.989	0.963	4.31E-40	22	DEP	Vdac3	N
2.99E-44	0.204420137	0.131	0.007	5.61E-40	22	DEP	Cldn11	N
3.24E-44	0.384363826	0.411	0.184	6.07E-40	22	DEP	Bcl9	N
3.42E-44	0.417127768	0.737	0.568	6.41E-40	22	DEP	Cfap20	N
3.6E-44	0.320925215	0.327	0.119	6.75E-40	22	DEP	Ccnjl	N
3.72E-44	0.345762041	0.959	0.895	6.97E-40	22	DEP	Tra2b	N
3.92E-44	0.386795651	0.409	0.177	7.36E-40	22	DEP	Mmgt2	N
4.12E-44	0.327782071	0.33	0.124	7.73E-40	22	DEP	Plagl2	Y
4.62E-44	0.293271365	0.242	0.064	8.67E-40	22	DEP	Eras	N
5.2E-44	0.401194171	0.517	0.293	9.76E-40	22	DEP	Cep164	N
5.38E-44	0.414514306	0.532	0.318	1.01E-39	22	DEP	Zmym4	N
5.75E-44	0.206470429	0.153	0.01	1.08E-39	22	DEP	Arhgef19	N
6.95E-44	0.393202444	0.858	0.751	1.3E-39	22	DEP	Pbrm1	Y
8.93E-44	0.317180065	0.206	0.039	1.68E-39	22	DEP	Ecscr	N
9.69E-44	0.427583933	0.676	0.496	1.82E-39	22	DEP	Cdk12	N
1.2E-43	0.3147655	0.334	0.121	2.25E-39	22	DEP	Ptprs	N
1.23E-43	0.54939254	0.466	0.256	2.31E-39	22	DEP	Epha4	N
1.55E-43	0.27245617	0.21	0.04	2.92E-39	22	DEP	Cxxc4	N
2.15E-43	0.375204866	0.305	0.101	4.03E-39	22	DEP	Fzd7	N
2.25E-43	0.334452863	0.36	0.153	4.23E-39	22	DEP	Adgra3	N
2.32E-43	0.403505675	0.813	0.664	4.36E-39	22	DEP	Dnajc7	N
2.7E-43	0.214049739	0.142	0.006	5.06E-39	22	DEP	Ppp2r2b	N
2.9E-43	0.289955057	0.241	0.057	5.43E-39	22	DEP	Nphp1	N
3.07E-43	0.362423697	0.946	0.875	5.76E-39	22	DEP	Ddx46	N
3.22E-43	0.356922805	0.443	0.231	6.03E-39	22	DEP	Cfap36	N
3.74E-43	0.398947382	0.786	0.644	7.03E-39	22	DEP	Tsg101	N
6E-43	0.307419687	0.341	0.142	1.13E-38	22	DEP	Ccdc88a	N
6.96E-43	0.344225943	0.904	0.803	1.3E-38	22	DEP	Polr2h	N
7.17E-43	0.27213429	0.218	0.047	1.34E-38	22	DEP	Rcan2	N
7.37E-43	0.457530228	0.76	0.588	1.38E-38	22	DEP	Fip1l1	N
8.59E-43	0.22809719	0.161	0.017	1.61E-38	22	DEP	Fam178b	N
9.26E-43	0.416068597	0.514	0.299	1.74E-38	22	DEP	2610524H06Rik	N
1.31E-42	0.311695327	0.998	0.994	2.46E-38	22	DEP	Ddx5	N
1.54E-42	0.279144238	0.248	0.063	2.89E-38	22	DEP	Gm9844	N
1.55E-42	0.267712113	0.26	0.078	2.9E-38	22	DEP	Rnf165	N
1.56E-42	0.334559615	0.351	0.148	2.93E-38	22	DEP	Nucb2	N
1.71E-42	0.275712897	0.258	0.078	3.2E-38	22	DEP	Snn	N
1.86E-42	0.233731451	0.167	0.021	3.48E-38	22	DEP	Mpp2	N
1.86E-42	0.301255583	0.286	0.085	3.49E-38	22	DEP	Ror2	N
1.98E-42	0.421255002	0.227	0.061	3.71E-38	22	DEP	Pla2g7	N
2.29E-42	0.382427708	0.394	0.175	4.3E-38	22	DEP	Ptpn14	N
2.52E-42	0.453331881	0.67	0.485	4.72E-38	22	DEP	Fnbp1l	N
2.75E-42	0.207514301	0.162	0.019	5.16E-38	22	DEP	Cxcr4	N
3.06E-42	0.391546515	0.511	0.305	5.73E-38	22	DEP	Trim33	N
3.93E-42	0.429207526	0.691	0.498	7.37E-38	22	DEP	Ythdf2	N
4.43E-42	0.275975638	1	0.999	8.3E-38	22	DEP	Ube2s	N
4.78E-42	0.444109154	0.682	0.501	8.97E-38	22	DEP	Brd8	N
5.3E-42	0.296143959	0.318	0.124	9.93E-38	22	DEP	Phc1	N
5.54E-42	0.184259531	1	1	1.04E-37	22	DEP	Rps6	N
5.55E-42	0.371165753	0.835	0.723	1.04E-37	22	DEP	Nudt5	N
6.18E-42	0.311464293	0.243	0.064	1.16E-37	22	DEP	Prickle1	N
7.23E-42	0.321080561	0.308	0.108	1.36E-37	22	DEP	Airn	N
7.56E-42	0.41315051	0.719	0.549	1.42E-37	22	DEP	Glod4	N
7.89E-42	0.315629187	0.366	0.157	1.48E-37	22	DEP	Rabl2	N
8.01E-42	0.334045825	0.953	0.881	1.5E-37	22	DEP	Lsm7	N
8.18E-42	0.242173225	0.168	0.016	1.54E-37	22	DEP	Ppp1r16b	N
9.61E-42	0.335641101	0.386	0.165	1.8E-37	22	DEP	Pfn2	N
1.25E-41	0.407843655	0.745	0.592	2.34E-37	22	DEP	Tmem50a	N
1.81E-41	0.372565676	0.459	0.227	3.4E-37	22	DEP	Bnip2	N
1.96E-41	0.242314734	0.201	0.037	3.67E-37	22	DEP	Lrrn4	N
2.1E-41	0.406691668	0.485	0.273	3.94E-37	22	DEP	Utrn	N
2.73E-41	0.368499309	0.949	0.878	5.13E-37	22	DEP	Dhx15	N
3.3E-41	0.427293863	0.575	0.347	6.2E-37	22	DEP	Rpap3	N
3.48E-41	0.306635559	0.247	0.065	6.52E-37	22	DEP	Cers4	N
3.9E-41	0.467732109	0.995	0.998	7.32E-37	22	DEP	Malat1	N
4.24E-41	0.333022008	0.218	0.046	7.95E-37	22	DEP	Sox21	Y
4.61E-41	0.241357702	1	1	8.65E-37	22	DEP	Park7	N
4.76E-41	0.279843643	0.155	0.016	8.93E-37	22	DEP	D230030E09Rik	N
5.14E-41	0.248242561	0.198	0.041	9.64E-37	22	DEP	Nhs	N
5.51E-41	0.320570595	0.411	0.204	1.03E-36	22	DEP	Kdm2b	N
6.43E-41	0.178424562	0.134	0.01	1.21E-36	22	DEP	Myo5c	N
6.64E-41	0.408528339	0.709	0.532	1.25E-36	22	DEP	Ddx42	N
7.11E-41	0.323974814	0.977	0.921	1.33E-36	22	DEP	Raly	N
1.1E-40	0.213443384	1	1	2.06E-36	22	DEP	Gng5	N
1.18E-40	0.373560924	0.47	0.248	2.21E-36	22	DEP	Spred1	N
1.18E-40	0.31573166	0.318	0.128	2.22E-36	22	DEP	Hspg2	N
1.22E-40	0.429968659	0.532	0.332	2.28E-36	22	DEP	Phldb2	N
1.29E-40	0.369301443	0.741	0.59	2.41E-36	22	DEP	Bod1l	N
1.58E-40	0.374219995	0.47	0.254	2.96E-36	22	DEP	Smg6	N
1.63E-40	0.350763061	0.335	0.142	3.05E-36	22	DEP	Il17rd	N
1.7E-40	0.385846701	0.791	0.661	3.19E-36	22	DEP	Tmem165	N
1.79E-40	0.409012361	0.806	0.655	3.37E-36	22	DEP	Pfkl	N
1.81E-40	0.353560499	0.429	0.223	3.39E-36	22	DEP	Srpk2	N
2.59E-40	0.410615188	0.587	0.379	4.86E-36	22	DEP	Bub1	N
2.66E-40	0.369667218	0.542	0.335	4.98E-36	22	DEP	Fam98b	N
2.89E-40	0.194179767	1	1	5.41E-36	22	DEP	Ubb	N
3.09E-40	0.30585308	0.295	0.105	5.79E-36	22	DEP	Ago1	N
3.28E-40	0.348556212	0.283	0.097	6.15E-36	22	DEP	Akr1c19	N
3.55E-40	0.332962826	0.362	0.144	6.65E-36	22	DEP	Phf6	N
4.07E-40	0.305983574	0.997	0.985	7.64E-36	22	DEP	Dctpp1	N
4.08E-40	0.412162257	0.637	0.417	7.66E-36	22	DEP	Mnat1	N
5.05E-40	0.116115687	1	1	9.47E-36	22	DEP	Rpl19	N
5.2E-40	0.244363793	0.226	0.062	9.75E-36	22	DEP	Ldlrad3	N
5.74E-40	0.333285088	0.331	0.131	1.08E-35	22	DEP	Rab11fip1	N
6.5E-40	0.400228845	0.577	0.361	1.22E-35	22	DEP	Meaf6	N
6.53E-40	0.268861778	0.144	0.012	1.22E-35	22	DEP	Shh	N
7.14E-40	0.393214262	0.782	0.644	1.34E-35	22	DEP	Dhx36	N
7.36E-40	0.39190814	0.523	0.307	1.38E-35	22	DEP	Pgap2	N
8.13E-40	0.398698877	0.676	0.507	1.53E-35	22	DEP	Mier1	Y
8.9E-40	0.315542631	0.26	0.072	1.67E-35	22	DEP	Mid1ip1	N
9.4E-40	0.387665744	0.377	0.17	1.76E-35	22	DEP	Anxa5	N
9.43E-40	0.228882754	0.201	0.05	1.77E-35	22	DEP	Bicd1	N
9.59E-40	0.339688862	0.968	0.919	1.8E-35	22	DEP	Bag1	N
1.14E-39	0.348068094	0.968	0.904	2.13E-35	22	DEP	Igf2bp1	N
1.22E-39	0.36510039	0.497	0.293	2.29E-35	22	DEP	Med31	N
1.27E-39	0.405801531	0.499	0.264	2.38E-35	22	DEP	Chd6	N
1.28E-39	0.388025493	0.631	0.428	2.39E-35	22	DEP	Upf3b	N
1.41E-39	0.405016257	0.778	0.627	2.64E-35	22	DEP	Echs1	N
1.52E-39	0.324201927	0.327	0.124	2.85E-35	22	DEP	Trove2	N
1.63E-39	0.53237895	0.173	0.032	3.06E-35	22	DEP	Upk3a	N
2.1E-39	0.474684577	0.75	0.653	3.94E-35	22	DEP	Myh9	N
2.16E-39	0.783317743	0.151	0.018	4.06E-35	22	DEP	Nepn	N
2.25E-39	0.339692416	0.273	0.086	4.23E-35	22	DEP	Sox9	Y
2.33E-39	0.263234728	0.246	0.077	4.38E-35	22	DEP	Prps2	N
2.36E-39	0.372825977	0.434	0.23	4.43E-35	22	DEP	Tubb2b	N
2.59E-39	0.35070064	0.485	0.278	4.86E-35	22	DEP	Lgals1	N
3.38E-39	0.212151655	0.171	0.032	6.34E-35	22	DEP	Olfml3	N
4E-39	0.273910887	0.289	0.114	7.51E-35	22	DEP	Plekha8	N
4.27E-39	0.399325574	0.727	0.577	8.01E-35	22	DEP	Pigx	N
4.35E-39	0.361969778	0.389	0.184	8.17E-35	22	DEP	Itga6	N
4.75E-39	0.387404116	0.783	0.632	8.91E-35	22	DEP	Timm17b	N
4.8E-39	0.364590734	0.427	0.233	9.01E-35	22	DEP	Fam107b	N
5.11E-39	0.395667136	0.638	0.45	9.59E-35	22	DEP	Uri1	N
5.3E-39	0.343826491	0.916	0.842	9.93E-35	22	DEP	Pafah1b1	N
6E-39	0.371345813	0.437	0.235	1.13E-34	22	DEP	Fndc3b	N
6.64E-39	0.282221269	0.252	0.081	1.25E-34	22	DEP	Fgfr2	N
6.9E-39	0.221867632	0.178	0.035	1.3E-34	22	DEP	Ltbp1	N
1.02E-38	0.394818118	0.621	0.437	1.92E-34	22	DEP	Uhrf2	N
1.05E-38	0.349230504	0.892	0.796	1.98E-34	22	DEP	Ccar1	N
1.12E-38	0.276870662	0.997	0.985	2.1E-34	22	DEP	Rbm25	N
1.13E-38	0.335029621	0.476	0.271	2.12E-34	22	DEP	Camta1	Y
1.14E-38	0.222223697	0.192	0.049	2.14E-34	22	DEP	Porcn	N
1.28E-38	0.320995711	0.288	0.107	2.4E-34	22	DEP	Mxd4	Y
1.3E-38	0.32418314	0.957	0.877	2.44E-34	22	DEP	Snrpa	N
1.4E-38	0.374601901	0.902	0.792	2.63E-34	22	DEP	Acer2	N
1.46E-38	0.35665621	0.917	0.819	2.73E-34	22	DEP	Utp3	N
1.48E-38	0.337883222	0.404	0.199	2.78E-34	22	DEP	Tmem138	N
1.92E-38	0.265984605	0.291	0.117	3.6E-34	22	DEP	45175	N
2.82E-38	0.229481258	1	0.999	5.3E-34	22	DEP	Sem1	N
3.15E-38	0.223774947	0.159	0.023	5.92E-34	22	DEP	Slfn9	N
3.41E-38	0.352893104	0.803	0.689	6.4E-34	22	DEP	Sf3a3	N
3.83E-38	0.257150724	0.193	0.049	7.19E-34	22	DEP	Stra6	N
4.11E-38	0.395704639	0.871	0.78	7.71E-34	22	DEP	Txnrd1	N
4.42E-38	0.361716653	0.857	0.749	8.28E-34	22	DEP	Ppp4r2	N
4.58E-38	0.174664662	0.126	0.01	8.6E-34	22	DEP	Tcerg1l	N
4.61E-38	0.413495879	0.487	0.28	8.64E-34	22	DEP	Myo10	N
5.46E-38	0.30417408	0.993	0.96	1.02E-33	22	DEP	Lyar	Y
5.69E-38	0.354929573	0.949	0.855	1.07E-33	22	DEP	Ppid	N
6.05E-38	0.292239362	0.402	0.216	1.14E-33	22	DEP	Rbm15b	N
6.64E-38	0.24975101	0.229	0.06	1.24E-33	22	DEP	Zscan10	Y
6.7E-38	0.31690941	0.982	0.954	1.26E-33	22	DEP	Snrpc	N
6.88E-38	0.318913053	0.912	0.809	1.29E-33	22	DEP	Spint2	N
7.94E-38	0.23971792	0.233	0.07	1.49E-33	22	DEP	Tenm3	N
8.03E-38	0.389506302	0.229	0.063	1.51E-33	22	DEP	Cdh6	N
8.15E-38	0.353355304	0.42	0.202	1.53E-33	22	DEP	Slc4a7	N
1.02E-37	0.420271128	0.83	0.704	1.91E-33	22	DEP	Hells	N
1.07E-37	0.283775634	0.324	0.138	2E-33	22	DEP	Pdxp	N
1.09E-37	0.35945284	0.883	0.776	2.05E-33	22	DEP	Eif1b	N
1.1E-37	0.206314425	0.156	0.026	2.06E-33	22	DEP	Fam174b	N
1.11E-37	0.187369723	0.145	0.022	2.08E-33	22	DEP	Id4	Y
1.52E-37	0.326828851	0.354	0.155	2.84E-33	22	DEP	Ptpn12	N
1.73E-37	0.444316047	0.879	0.773	3.24E-33	22	DEP	Kcnq1ot1	N
1.83E-37	0.372835116	0.508	0.305	3.42E-33	22	DEP	Lpar6	N
1.93E-37	0.34698688	0.45	0.238	3.62E-33	22	DEP	Rasa1	N
1.94E-37	0.260616659	0.237	0.065	3.64E-33	22	DEP	Slc44a2	N
2.21E-37	0.19085904	0.143	0.016	4.14E-33	22	DEP	Eya2	N
2.4E-37	0.201832119	1	0.999	4.5E-33	22	DEP	Rpl22l1	N
2.69E-37	0.300676256	0.315	0.121	5.04E-33	22	DEP	E130308A19Rik	N
3.42E-37	0.39412568	0.686	0.524	6.41E-33	22	DEP	Setd5	N
3.57E-37	0.288172185	0.277	0.092	6.7E-33	22	DEP	Bcl2l11	N
4.32E-37	0.380657193	0.6	0.397	8.1E-33	22	DEP	Zmynd19	N
4.39E-37	0.33611434	0.356	0.158	8.23E-33	22	DEP	Fat1	N
4.56E-37	0.333761865	0.457	0.262	8.55E-33	22	DEP	Wbp1	N
4.66E-37	0.344477703	0.404	0.212	8.73E-33	22	DEP	Fbxl14	N
4.82E-37	0.322005591	0.404	0.198	9.04E-33	22	DEP	Lpcat1	N
4.83E-37	0.187504983	0.149	0.024	9.06E-33	22	DEP	Mme	N
4.99E-37	0.327418227	0.331	0.136	9.36E-33	22	DEP	Trp53bp2	N
5.11E-37	0.311287803	0.983	0.956	9.58E-33	22	DEP	Cdc37	N
5.66E-37	0.382292429	0.591	0.391	1.06E-32	22	DEP	Ppp2r5c	N
6.06E-37	0.332160759	0.976	0.942	1.14E-32	22	DEP	Sf3b6	N
7.03E-37	0.262263621	0.148	0.02	1.32E-32	22	DEP	Calca	N
8.25E-37	0.336780644	0.476	0.28	1.55E-32	22	DEP	Cdca4	N
8.54E-37	0.199266751	0.148	0.022	1.6E-32	22	DEP	Myl6b	N
9.56E-37	0.369570427	0.579	0.39	1.79E-32	22	DEP	Kif15	N
1.34E-36	0.341803501	0.501	0.286	2.52E-32	22	DEP	Hipk2	N
1.43E-36	0.238713089	0.225	0.07	2.68E-32	22	DEP	Ift57	N
1.62E-36	0.309262697	0.818	0.691	3.03E-32	22	DEP	Zfp207	Y
1.68E-36	0.375371711	0.699	0.528	3.14E-32	22	DEP	Fen1	N
1.77E-36	0.419070293	0.57	0.347	3.33E-32	22	DEP	Tsc22d4	Y
1.87E-36	0.380453345	0.582	0.368	3.51E-32	22	DEP	Gsta4	N
2.31E-36	0.19463262	0.163	0.032	4.33E-32	22	DEP	Capsl	N
2.38E-36	0.16995138	0.117	0.007	4.46E-32	22	DEP	Vwf	N
2.46E-36	0.361377126	0.435	0.217	4.61E-32	22	DEP	Ptbp2	N
2.54E-36	0.366506014	0.721	0.559	4.76E-32	22	DEP	Phf14	N
2.62E-36	0.329482138	0.41	0.196	4.91E-32	22	DEP	Spin2c	N
2.82E-36	0.248955066	0.999	0.997	5.3E-32	22	DEP	Pdia6	N
2.83E-36	0.383952292	0.633	0.446	5.32E-32	22	DEP	Cenpk	N
2.98E-36	0.183206097	1	1	5.59E-32	22	DEP	Tma7	N
3.15E-36	0.271623078	0.276	0.107	5.92E-32	22	DEP	Wdr60	N
3.16E-36	0.261231524	0.216	0.053	5.93E-32	22	DEP	Map7d2	N
3.51E-36	0.326940346	0.986	0.955	6.59E-32	22	DEP	Son	Y
4.23E-36	0.297772654	0.385	0.197	7.93E-32	22	DEP	Tnrc6b	N
4.53E-36	0.28947894	0.311	0.116	8.49E-32	22	DEP	Tex9	N
4.85E-36	0.237739104	0.213	0.054	9.11E-32	22	DEP	Hist3h2ba	N
5.8E-36	0.247777817	0.229	0.074	1.09E-31	22	DEP	Prdm1	Y
6.6E-36	0.360372873	0.82	0.701	1.24E-31	22	DEP	Tcerg1	N
6.71E-36	0.256995923	0.266	0.109	1.26E-31	22	DEP	Nectin1	N
7.49E-36	0.366226524	0.588	0.385	1.4E-31	22	DEP	Eif4g3	N
8.58E-36	0.378772778	0.562	0.387	1.61E-31	22	DEP	Stag2	N
8.76E-36	0.343522617	0.557	0.367	1.64E-31	22	DEP	Pinx1	N
1.1E-35	0.192762482	0.158	0.028	2.07E-31	22	DEP	Gulp1	N
1.24E-35	0.361109757	0.676	0.515	2.32E-31	22	DEP	Rab6a	N
1.26E-35	0.338797004	0.539	0.345	2.37E-31	22	DEP	Ubn2	N
1.44E-35	0.208839464	0.169	0.027	2.7E-31	22	DEP	Atoh8	Y
1.58E-35	0.384958146	0.494	0.29	2.96E-31	22	DEP	Pik3c2a	N
1.71E-35	0.311857267	0.958	0.904	3.21E-31	22	DEP	Ssbp1	N
2.01E-35	0.295195054	0.983	0.947	3.76E-31	22	DEP	Thoc7	N
2.27E-35	0.229482295	0.126	0.012	4.26E-31	22	DEP	Mnx1	Y
2.44E-35	0.422722253	0.73	0.563	4.58E-31	22	DEP	Rbm22	N
2.83E-35	0.37946708	0.823	0.687	5.31E-31	22	DEP	Rfc1	N
2.87E-35	0.320131652	0.409	0.212	5.38E-31	22	DEP	Inip	N
2.92E-35	0.408891643	0.624	0.425	5.47E-31	22	DEP	Mgea5	N
2.92E-35	0.269911325	0.272	0.103	5.48E-31	22	DEP	Phactr2	N
3.08E-35	0.342703459	0.472	0.264	5.78E-31	22	DEP	Spg21	N
3.59E-35	0.311837962	0.963	0.91	6.73E-31	22	DEP	Nudcd2	N
3.69E-35	0.228801345	0.194	0.041	6.92E-31	22	DEP	Sfn	N
3.84E-35	0.359816396	0.523	0.322	7.21E-31	22	DEP	Dynlt1f	N
4.06E-35	0.30644343	0.355	0.159	7.62E-31	22	DEP	Lztfl1	N
4.76E-35	0.302422481	0.395	0.204	8.92E-31	22	DEP	Cux1	Y
5.38E-35	0.297341619	0.413	0.221	1.01E-30	22	DEP	Rprd1a	N
6.18E-35	0.34863188	0.918	0.841	1.16E-30	22	DEP	Gmps	N
6.44E-35	0.45676176	0.485	0.294	1.21E-30	22	DEP	Mfge8	N
8.73E-35	0.29180375	0.345	0.155	1.64E-30	22	DEP	Usf1	Y
8.74E-35	0.302168193	0.893	0.816	1.64E-30	22	DEP	Ewsr1	N
8.81E-35	0.308409305	0.958	0.891	1.65E-30	22	DEP	Smc3	N
1.01E-34	0.331476732	0.442	0.252	1.89E-30	22	DEP	Aig1	N
1.22E-34	0.373426547	0.655	0.493	2.29E-30	22	DEP	Pigp	N
1.35E-34	0.293159298	0.882	0.8	2.54E-30	22	DEP	Commd1	N
1.48E-34	0.359847732	0.859	0.763	2.78E-30	22	DEP	Idh2	N
1.5E-34	0.31942167	0.92	0.847	2.81E-30	22	DEP	Cetn3	N
1.56E-34	0.368739288	0.468	0.279	2.93E-30	22	DEP	Hmgcs1	N
1.68E-34	0.320883894	0.977	0.925	3.15E-30	22	DEP	Bzw2	N
1.88E-34	0.305574096	0.333	0.15	3.52E-30	22	DEP	Iqcb1	N
1.97E-34	0.378082671	0.676	0.509	3.69E-30	22	DEP	Nrd1	N
2E-34	0.310252382	0.979	0.94	3.76E-30	22	DEP	Prpf4b	N
2.21E-34	0.21122482	0.195	0.052	4.15E-30	22	DEP	Mtss1l	N
2.28E-34	0.271788689	0.303	0.126	4.28E-30	22	DEP	Phtf1	Y
2.35E-34	0.371800971	0.813	0.703	4.42E-30	22	DEP	Csnk2a2	N
2.56E-34	0.220767005	0.199	0.049	4.8E-30	22	DEP	Cdk14	N
2.57E-34	0.35742353	0.6	0.424	4.82E-30	22	DEP	Zfp638	N
2.62E-34	0.238405875	1	0.999	4.92E-30	22	DEP	Pomp	N
2.82E-34	0.445097259	0.599	0.404	5.29E-30	22	DEP	E2f3	Y
3.29E-34	0.359337182	0.463	0.27	6.16E-30	22	DEP	Cirbp	N
3.37E-34	0.224045553	0.229	0.076	6.32E-30	22	DEP	Camk1	N
3.55E-34	0.231581233	0.199	0.049	6.66E-30	22	DEP	Adam19	N
3.73E-34	0.274776122	0.284	0.107	7E-30	22	DEP	Gdpd1	N
3.74E-34	0.382512856	0.613	0.437	7.02E-30	22	DEP	Casp8ap2	N
3.77E-34	0.304330455	0.273	0.097	7.07E-30	22	DEP	Homer2	N
3.91E-34	0.345726655	0.644	0.479	7.33E-30	22	DEP	Kif2a	N
3.99E-34	0.230411152	0.213	0.065	7.49E-30	22	DEP	Cttnbp2nl	N
4.26E-34	0.370076377	0.653	0.475	7.99E-30	22	DEP	Pafah1b2	N
4.27E-34	0.151693327	0.114	0.011	8.01E-30	22	DEP	Gm4675	N
4.66E-34	0.17378607	0.132	0.017	8.74E-30	22	DEP	Col9a3	N
4.88E-34	0.303882181	0.264	0.089	9.15E-30	22	DEP	Zfp608	Y
5.44E-34	0.119191793	1	1	1.02E-29	22	DEP	Rps13	N
6.24E-34	0.383984024	0.536	0.345	1.17E-29	22	DEP	Ogt	N
6.25E-34	0.197636782	0.159	0.029	1.17E-29	22	DEP	Hdac11	N
7.19E-34	0.416723666	0.846	0.779	1.35E-29	22	DEP	Rbpms	N
9.33E-34	0.195327393	0.159	0.029	1.75E-29	22	DEP	Tor3a	N
1.1E-33	0.364109563	0.603	0.432	2.06E-29	22	DEP	Naf1	N
1.2E-33	0.319601536	0.407	0.212	2.25E-29	22	DEP	Map7d1	N
1.29E-33	0.31122439	0.395	0.2	2.41E-29	22	DEP	Rbm4b	N
2.03E-33	0.361650454	0.801	0.679	3.81E-29	22	DEP	Ppp2r2a	N
2.2E-33	0.283492228	0.339	0.157	4.13E-29	22	DEP	Ldb1	N
2.5E-33	0.320326809	0.869	0.779	4.69E-29	22	DEP	Igf2bp3	N
2.53E-33	0.334771953	0.872	0.77	4.74E-29	22	DEP	Ckap4	N
2.56E-33	0.233985785	0.221	0.067	4.81E-29	22	DEP	Ncs1	N
2.94E-33	0.27968308	0.371	0.193	5.51E-29	22	DEP	Fbxw7	N
3.39E-33	0.345677998	0.884	0.813	6.36E-29	22	DEP	Actn1	N
4.51E-33	0.328790759	0.916	0.825	8.45E-29	22	DEP	Gtf3c6	N
6.15E-33	0.369697045	0.725	0.58	1.15E-28	22	DEP	Fam213a	N
6.88E-33	0.203674363	0.2	0.056	1.29E-28	22	DEP	Fbxl7	N
6.99E-33	0.233187776	0.251	0.095	1.31E-28	22	DEP	Ccp110	N
7.14E-33	0.349932336	0.566	0.379	1.34E-28	22	DEP	Ylpm1	N
7.34E-33	0.330905553	0.787	0.681	1.38E-28	22	DEP	Cdc123	N
9.43E-33	0.345644579	0.8	0.664	1.77E-28	22	DEP	Rsrp1	N
1E-32	0.376141314	0.513	0.302	1.88E-28	22	DEP	Kmt2a	N
1.04E-32	0.264564542	0.32	0.154	1.95E-28	22	DEP	Zfp219	Y
1.1E-32	0.275455254	0.331	0.15	2.07E-28	22	DEP	Znrf1	N
1.15E-32	0.219103318	0.163	0.029	2.15E-28	22	DEP	Tbx1	Y
1.86E-32	0.220979483	0.206	0.052	3.49E-28	22	DEP	Zfp618	Y
1.95E-32	0.344537215	0.527	0.321	3.65E-28	22	DEP	Ncapd2	N
2.04E-32	0.323879032	0.433	0.227	3.82E-28	22	DEP	Bcl2l12	N
2.12E-32	0.34638645	0.73	0.592	3.98E-28	22	DEP	Zfp326	Y
2.26E-32	0.276835527	0.963	0.912	4.24E-28	22	DEP	Erh	N
2.4E-32	0.266886801	0.322	0.147	4.49E-28	22	DEP	Lrrcc1	N
3.07E-32	0.189051513	0.143	0.022	5.76E-28	22	DEP	Pard3b	N
3.57E-32	0.413277173	0.658	0.5	6.7E-28	22	DEP	Cenps	N
3.63E-32	0.256691192	0.997	0.986	6.81E-28	22	DEP	Tomm7	N
3.64E-32	0.358583008	0.908	0.827	6.83E-28	22	DEP	Pdia4	N
3.73E-32	0.294554768	0.294	0.112	7E-28	22	DEP	F2r	N
3.83E-32	0.155427726	0.115	0.014	7.19E-28	22	DEP	Cadps	N
4.23E-32	0.333567223	0.437	0.249	7.94E-28	22	DEP	Ercc1	N
4.48E-32	0.256425283	0.264	0.095	8.41E-28	22	DEP	Ccdc136	N
4.59E-32	0.235219285	0.264	0.104	8.61E-28	22	DEP	Msi1	N
4.82E-32	0.188401214	0.147	0.021	9.04E-28	22	DEP	Cacna2d1	N
5.38E-32	0.285993221	0.977	0.94	1.01E-27	22	DEP	Psmd8	N
5.6E-32	0.311441534	0.408	0.222	1.05E-27	22	DEP	Cebpg	Y
6.88E-32	0.34180042	0.477	0.255	1.29E-27	22	DEP	Map1b	N
8.18E-32	0.229964093	0.162	0.033	1.53E-27	22	DEP	Robo2	N
1.03E-31	0.494306936	0.664	0.591	1.93E-27	22	DEP	Cpn1	N
1.19E-31	0.335886664	0.383	0.201	2.23E-27	22	DEP	Fhl2	N
1.2E-31	0.308342631	0.427	0.252	2.25E-27	22	DEP	Ajuba	N
1.39E-31	0.191237237	0.175	0.045	2.6E-27	22	DEP	Kctd1	N
1.42E-31	0.198761307	0.168	0.04	2.67E-27	22	DEP	Ephb3	N
1.51E-31	0.341279895	0.69	0.533	2.84E-27	22	DEP	Ilf3	N
1.59E-31	0.163089082	0.093	0.003	2.98E-27	22	DEP	Mal	N
1.71E-31	0.374511839	0.535	0.34	3.2E-27	22	DEP	N4bp2	N
1.81E-31	0.214701764	0.239	0.091	3.4E-27	22	DEP	Armcx1	N
1.94E-31	0.304393116	0.946	0.889	3.64E-27	22	DEP	Nisch	N
1.99E-31	0.201591717	0.136	0.021	3.74E-27	22	DEP	Igfbp3	N
2.18E-31	0.233255527	0.232	0.081	4.09E-27	22	DEP	Nedd9	N
2.24E-31	0.230605971	0.226	0.07	4.19E-27	22	DEP	Ninl	N
2.33E-31	0.344856238	0.531	0.358	4.37E-27	22	DEP	Pak4	N
2.75E-31	0.348926335	0.698	0.555	5.17E-27	22	DEP	Carnmt1	N
2.79E-31	0.34238212	0.821	0.715	5.24E-27	22	DEP	Sf3b3	N
3.35E-31	0.23926625	0.296	0.132	6.29E-27	22	DEP	Plscr3	N
3.49E-31	0.113697351	0.083	0.002	6.54E-27	22	DEP	Il17re	N
3.82E-31	0.210824348	0.208	0.062	7.17E-27	22	DEP	Rimklb	N
4.25E-31	0.289234087	0.323	0.144	7.97E-27	22	DEP	Gprasp1	N
4.73E-31	0.31481035	0.454	0.258	8.87E-27	22	DEP	Sap30	N
4.97E-31	0.358397952	0.536	0.359	9.32E-27	22	DEP	Bub1b	N
5.99E-31	0.111113522	1	1	1.12E-26	22	DEP	Rpl14	N
6.24E-31	0.373107721	0.573	0.385	1.17E-26	22	DEP	Cenpb	N
6.9E-31	0.298251202	0.923	0.853	1.29E-26	22	DEP	Ywhah	N
7.41E-31	0.38709029	0.82	0.709	1.39E-26	22	DEP	Dhx9	N
8.3E-31	0.329690339	0.393	0.202	1.56E-26	22	DEP	Rap2b	N
9.24E-31	0.269698689	0.305	0.123	1.73E-26	22	DEP	Gpc6	N
1.08E-30	0.267688665	0.298	0.132	2.02E-26	22	DEP	Mast4	N
1.17E-30	0.276923693	0.268	0.108	2.2E-26	22	DEP	Mtcl1	N
1.19E-30	0.324329218	0.584	0.411	2.23E-26	22	DEP	Pom121	N
1.25E-30	0.356696968	0.715	0.598	2.34E-26	22	DEP	Rbm26	N
1.28E-30	0.269874024	0.3	0.136	2.39E-26	22	DEP	Snx24	N
1.32E-30	0.345301002	0.506	0.315	2.48E-26	22	DEP	Tmed4	N
1.4E-30	0.362175782	0.665	0.497	2.63E-26	22	DEP	B230219D22Rik	N
1.41E-30	0.290830241	0.443	0.258	2.64E-26	22	DEP	Tmem101	N
1.54E-30	0.286826075	0.33	0.154	2.89E-26	22	DEP	Bphl	N
1.7E-30	0.345553947	0.622	0.458	3.18E-26	22	DEP	Ttc14	N
1.94E-30	0.170055601	0.136	0.021	3.64E-26	22	DEP	Vopp1	N
1.99E-30	0.19521224	0.167	0.041	3.74E-26	22	DEP	Gnb5	N
1.99E-30	0.186067018	0.148	0.023	3.74E-26	22	DEP	Sorcs2	N
2.32E-30	0.17283238	0.159	0.04	4.35E-26	22	DEP	Celsr2	N
2.48E-30	0.232402566	0.214	0.076	4.66E-26	22	DEP	Gadd45b	N
2.66E-30	0.360814473	0.531	0.335	4.99E-26	22	DEP	Rbfox2	N
2.77E-30	0.194813086	0.196	0.06	5.19E-26	22	DEP	Erbb3	N
3.08E-30	0.167151019	0.146	0.031	5.79E-26	22	DEP	Spred3	N
3.22E-30	0.223114951	0.234	0.087	6.04E-26	22	DEP	Tpst1	N
3.43E-30	0.268172015	0.164	0.041	6.44E-26	22	DEP	Wnt6	N
3.46E-30	0.197022947	1	1	6.49E-26	22	DEP	Sub1	Y
3.54E-30	0.308746358	0.454	0.258	6.64E-26	22	DEP	Emsy	N
3.78E-30	0.193080292	0.188	0.056	7.09E-26	22	DEP	Sirpa	N
4.24E-30	0.261099641	0.993	0.971	7.96E-26	22	DEP	Tsn	N
4.42E-30	0.212446765	0.191	0.054	8.3E-26	22	DEP	Dab1	N
4.49E-30	0.20733184	0.214	0.073	8.43E-26	22	DEP	Ift122	N
4.57E-30	0.168131677	0.136	0.026	8.58E-26	22	DEP	Metrnl	N
4.7E-30	0.352985903	0.738	0.598	8.82E-26	22	DEP	Brd4	N
5.7E-30	0.332782512	0.485	0.31	1.07E-25	22	DEP	Zfp24	Y
5.8E-30	0.314032142	0.731	0.601	1.09E-25	22	DEP	Nr2f6	Y
6.08E-30	0.312951011	0.867	0.784	1.14E-25	22	DEP	Nsfl1c	N
6.6E-30	0.294204709	0.422	0.225	1.24E-25	22	DEP	Cby1	N
6.88E-30	0.201297228	0.214	0.074	1.29E-25	22	DEP	Piezo1	N
7.88E-30	0.186488028	0.097	0.005	1.48E-25	22	DEP	Igf1	N
8.53E-30	0.150176724	0.113	0.013	1.6E-25	22	DEP	Piezo2	N
8.67E-30	0.525285712	0.631	0.509	1.63E-25	22	DEP	Nusap1	N
8.85E-30	0.320567055	0.859	0.767	1.66E-25	22	DEP	Prpf38b	N
9.55E-30	0.265261458	0.347	0.173	1.79E-25	22	DEP	Plekha5	N
1.07E-29	0.356492674	0.726	0.593	2E-25	22	DEP	Nxt1	N
1.15E-29	0.304049559	0.491	0.304	2.15E-25	22	DEP	Phc2	N
1.15E-29	0.307214477	0.936	0.861	2.16E-25	22	DEP	Polr2k	N
1.46E-29	0.27353571	0.367	0.192	2.74E-25	22	DEP	Zfp652	Y
1.71E-29	0.228671951	0.264	0.113	3.21E-25	22	DEP	S1pr2	N
1.73E-29	0.307279052	0.466	0.28	3.24E-25	22	DEP	Hs2st1	N
1.81E-29	0.32791096	0.712	0.609	3.4E-25	22	DEP	Calu	N
1.88E-29	0.211897582	0.229	0.087	3.53E-25	22	DEP	5730559C18Rik	N
2.38E-29	0.314854301	0.442	0.25	4.47E-25	22	DEP	Hmgxb4	Y
2.53E-29	0.426811027	0.684	0.526	4.74E-25	22	DEP	Fbxo5	N
2.78E-29	0.253398393	0.964	0.924	5.22E-25	22	DEP	Mlf2	N
2.86E-29	0.391667831	0.501	0.321	5.36E-25	22	DEP	G2e3	N
2.97E-29	0.307193459	0.462	0.285	5.57E-25	22	DEP	Asxl1	N
2.98E-29	0.2690494	0.317	0.156	5.58E-25	22	DEP	Ablim1	N
3.45E-29	0.281564339	0.985	0.947	6.47E-25	22	DEP	Snrnp70	N
3.88E-29	0.352970928	0.936	0.874	7.29E-25	22	DEP	Npm3	N
3.97E-29	0.267454344	0.226	0.073	7.44E-25	22	DEP	Smim3	N
3.97E-29	0.125588254	0.084	0.003	7.45E-25	22	DEP	Nkx2-6	Y
4.7E-29	0.330643426	0.735	0.601	8.81E-25	22	DEP	44990	N
5.44E-29	0.289465859	0.429	0.256	1.02E-24	22	DEP	Fam204a	N
5.51E-29	0.311823878	0.489	0.304	1.03E-24	22	DEP	2900097C17Rik	N
5.64E-29	0.4363822	0.351	0.161	1.06E-24	22	DEP	Sox2	Y
7.25E-29	0.360135056	0.752	0.628	1.36E-24	22	DEP	Pkig	N
7.37E-29	0.314960988	0.389	0.198	1.38E-24	22	DEP	Pdk3	N
7.39E-29	0.242678588	0.3	0.145	1.39E-24	22	DEP	Cep78	N
7.58E-29	0.225575982	0.223	0.09	1.42E-24	22	DEP	Amph	N
7.83E-29	0.156587711	0.136	0.031	1.47E-24	22	DEP	Heph	N
8.06E-29	0.316509361	0.73	0.621	1.51E-24	22	DEP	Wnk1	N
8.18E-29	0.355208578	0.71	0.565	1.53E-24	22	DEP	Cpsf6	N
8.62E-29	0.285870333	0.435	0.272	1.62E-24	22	DEP	Flywch1	N
8.8E-29	0.199549843	0.186	0.052	1.65E-24	22	DEP	Cuedc1	N
8.82E-29	0.363342456	0.567	0.391	1.65E-24	22	DEP	Tmeff1	N
8.83E-29	0.3166911	0.474	0.295	1.66E-24	22	DEP	Ccdc43	N
1.02E-28	0.181232226	0.139	0.032	1.91E-24	22	DEP	Hs3st3b1	N
1.04E-28	0.305347572	0.913	0.828	1.95E-24	22	DEP	Snw1	N
1.06E-28	0.217996792	0.243	0.107	1.99E-24	22	DEP	Smarca2	N
1.06E-28	0.347751366	0.797	0.709	2E-24	22	DEP	Yy1	Y
1.07E-28	0.341505519	0.655	0.516	2.01E-24	22	DEP	Med21	N
1.07E-28	0.348797595	0.793	0.66	2.02E-24	22	DEP	Brd7	N
1.13E-28	0.265182274	0.978	0.937	2.12E-24	22	DEP	Mbd3	Y
1.15E-28	0.33587687	0.562	0.358	2.17E-24	22	DEP	Pycr2	N
1.24E-28	0.287450607	0.972	0.92	2.33E-24	22	DEP	Dnajb6	N
1.33E-28	0.271004934	0.33	0.148	2.49E-24	22	DEP	Tspan5	N
1.34E-28	0.24741696	0.342	0.192	2.5E-24	22	DEP	Atat1	N
1.34E-28	0.146971288	0.103	0.012	2.51E-24	22	DEP	Thsd7a	N
1.4E-28	0.297487113	0.453	0.289	2.63E-24	22	DEP	Ddx23	N
1.43E-28	0.199396717	0.198	0.061	2.68E-24	22	DEP	Large1	N
1.45E-28	0.196370881	0.185	0.055	2.71E-24	22	DEP	Sema4c	N
1.51E-28	0.307428327	0.442	0.26	2.83E-24	22	DEP	Suv39h2	N
1.68E-28	0.216575962	0.215	0.074	3.15E-24	22	DEP	Mdm1	N
2.18E-28	0.29730046	0.94	0.907	4.1E-24	22	DEP	Caprin1	N
2.18E-28	0.307187375	0.818	0.722	4.1E-24	22	DEP	Ppdpf	N
2.25E-28	0.332446378	0.752	0.641	4.22E-24	22	DEP	Gtf2e2	N
2.33E-28	0.378345137	0.607	0.443	4.37E-24	22	DEP	Npepps	N
2.34E-28	0.207514756	0.169	0.043	4.39E-24	22	DEP	Mcc	N
2.36E-28	0.248802243	0.299	0.13	4.43E-24	22	DEP	Jam3	N
2.78E-28	0.30558411	0.498	0.301	5.22E-24	22	DEP	Nxn	N
2.8E-28	0.269762729	0.969	0.936	5.25E-24	22	DEP	Polr2j	N
3.07E-28	0.215924936	1	0.999	5.76E-24	22	DEP	Eif3k	N
3.25E-28	0.345390923	0.616	0.454	6.09E-24	22	DEP	Suclg2	N
4.49E-28	0.11882003	0.082	0.002	8.42E-24	22	DEP	Gm26894	N
4.5E-28	0.218901185	0.217	0.068	8.44E-24	22	DEP	Arrdc1	N
4.54E-28	0.267410724	0.315	0.15	8.52E-24	22	DEP	Klf3	Y
4.62E-28	0.331309014	0.457	0.284	8.67E-24	22	DEP	Plekhg3	N
4.7E-28	0.229169894	0.3	0.144	8.81E-24	22	DEP	Siah1a	N
4.76E-28	0.302249184	0.768	0.666	8.93E-24	22	DEP	Sf1	N
4.93E-28	0.255171998	0.25	0.105	9.25E-24	22	DEP	Lifr	N
5.05E-28	0.241547071	0.32	0.156	9.47E-24	22	DEP	Gnaq	N
5.21E-28	0.227471493	0.26	0.113	9.78E-24	22	DEP	Traf3ip1	N
5.83E-28	0.22312394	0.321	0.161	1.09E-23	22	DEP	Kif1b	N
6.15E-28	0.326668122	0.458	0.272	1.15E-23	22	DEP	Tmem57	N
6.74E-28	0.248388637	0.243	0.087	1.26E-23	22	DEP	Tmem158	N
6.88E-28	0.375521406	0.573	0.421	1.29E-23	22	DEP	Kif23	N
7.32E-28	0.179986942	0.168	0.047	1.37E-23	22	DEP	Tnfrsf21	N
7.43E-28	0.265959402	0.745	0.647	1.39E-23	22	DEP	Tdg	N
7.54E-28	0.158429058	0.137	0.029	1.41E-23	22	DEP	Rhbdf1	N
7.79E-28	0.332533942	0.809	0.711	1.46E-23	22	DEP	Elavl1	N
8.01E-28	0.326683505	0.761	0.652	1.5E-23	22	DEP	Mcrip1	N
8.22E-28	0.273422147	0.933	0.854	1.54E-23	22	DEP	Ruvbl1	N
9.54E-28	0.194370582	0.227	0.095	1.79E-23	22	DEP	Tceal5	N
1.06E-27	0.359871935	0.305	0.153	1.99E-23	22	DEP	Zfp703	N
1.19E-27	0.232765386	0.336	0.166	2.24E-23	22	DEP	Gng2	N
1.23E-27	0.218673286	0.216	0.075	2.3E-23	22	DEP	Fam168a	N
1.23E-27	0.234782984	0.288	0.136	2.3E-23	22	DEP	Cnpy4	N
1.24E-27	0.197165461	0.192	0.062	2.32E-23	22	DEP	Dzip1l	N
1.26E-27	0.149284202	0.109	0.018	2.37E-23	22	DEP	Cobl	N
1.29E-27	0.31373004	0.499	0.322	2.42E-23	22	DEP	Asns	N
1.4E-27	0.298732741	0.451	0.274	2.62E-23	22	DEP	Zranb1	N
1.56E-27	0.260065969	0.358	0.193	2.93E-23	22	DEP	Ncor2	Y
1.66E-27	0.190367232	0.181	0.054	3.12E-23	22	DEP	Rnf144a	N
1.73E-27	0.213269689	0.195	0.062	3.24E-23	22	DEP	Shisa2	N
1.78E-27	0.252555238	0.297	0.141	3.34E-23	22	DEP	Ubxn2b	N
1.79E-27	0.223691748	0.999	0.997	3.35E-23	22	DEP	Snrpd3	N
1.9E-27	0.158847956	0.127	0.021	3.56E-23	22	DEP	Pcsk9	N
1.99E-27	0.156609654	1	1	3.74E-23	22	DEP	Rps28	N
2.24E-27	0.28292077	0.348	0.185	4.21E-23	22	DEP	1110012L19Rik	N
2.33E-27	0.341267235	0.637	0.497	4.37E-23	22	DEP	Cyfip1	N
2.34E-27	0.133829515	0.104	0.013	4.39E-23	22	DEP	Prrg3	N
2.41E-27	0.259147943	0.984	0.96	4.52E-23	22	DEP	Ube2n	N
2.42E-27	0.273566796	0.879	0.828	4.53E-23	22	DEP	Tax1bp1	Y
2.71E-27	0.305235394	0.13	0.029	5.09E-23	22	DEP	Nkx2-9	Y
2.76E-27	0.18004094	0.182	0.059	5.17E-23	22	DEP	Zfp334	Y
3.21E-27	0.196576837	0.215	0.082	6.02E-23	22	DEP	Homer3	N
3.26E-27	0.258883181	0.994	0.98	6.12E-23	22	DEP	Dnajc8	N
3.5E-27	0.319506632	0.561	0.404	6.56E-23	22	DEP	Smarcad1	N
3.97E-27	0.140124398	0.114	0.017	7.45E-23	22	DEP	Asxl3	N
4.15E-27	0.129451856	0.092	0.006	7.79E-23	22	DEP	Kcnk16	N
4.22E-27	0.257807385	0.966	0.932	7.91E-23	22	DEP	Prpf40a	N
4.83E-27	0.180015938	0.156	0.04	9.05E-23	22	DEP	Slit3	N
5.1E-27	0.332065315	0.474	0.287	9.56E-23	22	DEP	Ankrd10	N
5.34E-27	0.131662541	0.095	0.005	1E-22	22	DEP	Rassf9	N
6.3E-27	0.239887394	0.269	0.116	1.18E-22	22	DEP	Sclt1	N
6.39E-27	0.342117084	0.632	0.494	1.2E-22	22	DEP	Ckap5	N
6.87E-27	0.159641657	0.164	0.05	1.29E-22	22	DEP	Efs	N
6.92E-27	0.309375626	0.516	0.359	1.3E-22	22	DEP	Bmpr1a	N
8.97E-27	0.254972293	0.295	0.134	1.68E-22	22	DEP	Krtcap3	N
1.02E-26	0.306036466	0.396	0.217	1.92E-22	22	DEP	Clasp1	N
1.14E-26	0.195000256	0.204	0.067	2.14E-22	22	DEP	Rgs12	N
1.18E-26	0.121916334	1	1	2.22E-22	22	DEP	Rps15	N
1.39E-26	0.333756144	0.485	0.327	2.62E-22	22	DEP	Palld	N
1.52E-26	0.166355282	0.16	0.047	2.85E-22	22	DEP	Lca5	N
1.76E-26	0.26495978	0.262	0.112	3.3E-22	22	DEP	Rflnb	N
1.77E-26	0.145791506	0.12	0.024	3.33E-22	22	DEP	Col4a5	N
1.84E-26	0.220960661	0.243	0.098	3.45E-22	22	DEP	Psrc1	N
1.84E-26	0.248429221	0.284	0.127	3.46E-22	22	DEP	Chsy1	N
2.02E-26	0.308680267	0.699	0.565	3.8E-22	22	DEP	Brd2	N
2.12E-26	0.171724459	0.152	0.038	3.98E-22	22	DEP	Adgrg1	N
2.31E-26	0.271568732	0.959	0.901	4.33E-22	22	DEP	Eif4a3	N
2.83E-26	0.115745966	0.087	0.009	5.31E-22	22	DEP	Fgd2	N
3E-26	0.231880439	0.28	0.117	5.63E-22	22	DEP	Sall2	Y
3.12E-26	0.278764308	0.704	0.604	5.86E-22	22	DEP	Prpf38a	N
3.23E-26	0.330346587	0.578	0.433	6.07E-22	22	DEP	Nbeal1	N
3.32E-26	0.246223366	0.998	0.991	6.23E-22	22	DEP	Prdx6	N
3.41E-26	0.114712743	0.088	0.007	6.4E-22	22	DEP	Hmgcll1	N
3.94E-26	0.216981097	0.193	0.071	7.38E-22	22	DEP	Rasgrp3	N
4.17E-26	0.269655252	0.34	0.176	7.82E-22	22	DEP	Rnf214	N
4.47E-26	0.284488493	0.387	0.231	8.39E-22	22	DEP	Aktip	N
4.82E-26	0.102516195	0.073	0.005	9.05E-22	22	DEP	Ust	N
5.2E-26	0.184339707	0.212	0.084	9.76E-22	22	DEP	Rarg	Y
5.85E-26	0.310874956	0.666	0.548	1.1E-21	22	DEP	Psme1	N
5.99E-26	0.250491964	0.205	0.065	1.12E-21	22	DEP	Jag1	N
6.06E-26	0.158472515	0.127	0.026	1.14E-21	22	DEP	Adgrf5	N
6.39E-26	0.177391225	0.195	0.072	1.2E-21	22	DEP	Pitpnc1	N
6.67E-26	0.218978661	0.288	0.138	1.25E-21	22	DEP	Llgl1	N
6.77E-26	0.175848557	0.178	0.056	1.27E-21	22	DEP	Slc22a17	N
6.99E-26	0.160262126	0.129	0.027	1.31E-21	22	DEP	Rnf43	N
8.47E-26	0.168023392	0.159	0.042	1.59E-21	22	DEP	Cyfip2	N
8.7E-26	0.136692207	0.12	0.025	1.63E-21	22	DEP	Fam69b	N
9.1E-26	0.292509718	0.715	0.618	1.71E-21	22	DEP	Atp1b3	N
9.2E-26	0.197700775	0.23	0.101	1.73E-21	22	DEP	Nt5c2	N
1.03E-25	0.270172438	0.4	0.238	1.94E-21	22	DEP	Zkscan3	Y
1.09E-25	0.193209903	0.218	0.083	2.05E-21	22	DEP	Itm2a	N
1.24E-25	0.206445734	0.197	0.071	2.33E-21	22	DEP	Chic1	N
1.5E-25	0.162100972	0.138	0.033	2.81E-21	22	DEP	Ccdc80	N
1.59E-25	0.269463704	0.368	0.212	2.98E-21	22	DEP	Vcl	N
1.6E-25	0.164821479	0.137	0.032	3.01E-21	22	DEP	Cttnbp2	N
1.68E-25	0.175181538	0.156	0.041	3.15E-21	22	DEP	Rab38	N
1.97E-25	0.120031985	0.086	0.008	3.7E-21	22	DEP	Nfe2l3	Y
2.04E-25	0.236654002	0.261	0.115	3.82E-21	22	DEP	44994	N
2.19E-25	0.15758608	0.135	0.029	4.11E-21	22	DEP	Zcchc18	N
2.2E-25	0.284610236	0.82	0.728	4.12E-21	22	DEP	Tsen34	N
2.33E-25	0.124812097	0.089	0.006	4.36E-21	22	DEP	Dennd1c	N
2.43E-25	0.23886924	0.967	0.923	4.57E-21	22	DEP	Rnps1	N
2.56E-25	0.293970251	0.799	0.707	4.81E-21	22	DEP	Med19	N
2.64E-25	0.293649443	0.459	0.283	4.96E-21	22	DEP	Samd4b	N
2.77E-25	0.309127273	0.656	0.512	5.2E-21	22	DEP	Rsrc1	N
2.81E-25	0.200003575	0.218	0.082	5.27E-21	22	DEP	Flywch2	N
3.47E-25	0.31003172	0.537	0.395	6.5E-21	22	DEP	Tjp2	N
3.58E-25	0.247659959	0.991	0.969	6.71E-21	22	DEP	Ppp2ca	N
4.28E-25	0.300987784	0.911	0.85	8.02E-21	22	DEP	Smn1	N
4.29E-25	0.194436937	0.204	0.064	8.06E-21	22	DEP	Dlg4	N
4.32E-25	0.329949986	0.61	0.471	8.1E-21	22	DEP	Cdk7	N
4.37E-25	0.345586219	0.489	0.331	8.19E-21	22	DEP	Greb1	N
4.46E-25	0.291599147	0.706	0.586	8.36E-21	22	DEP	Bod1	N
4.48E-25	0.324821183	0.668	0.529	8.41E-21	22	DEP	Rest	Y
4.65E-25	0.322487969	0.587	0.412	8.72E-21	22	DEP	Ddx41	N
4.75E-25	0.286766637	0.849	0.771	8.92E-21	22	DEP	Ncor1	Y
4.93E-25	0.265171434	0.355	0.197	9.25E-21	22	DEP	Agap1	N
5.52E-25	0.198242321	0.13	0.032	1.04E-20	22	DEP	Vstm2b	N
5.53E-25	0.332552743	0.769	0.616	1.04E-20	22	DEP	Ruvbl2	N
5.71E-25	0.165383614	0.157	0.045	1.07E-20	22	DEP	B4galt4	N
5.98E-25	0.197898986	0.219	0.082	1.12E-20	22	DEP	Zfp105	Y
6.2E-25	0.288366558	0.398	0.227	1.16E-20	22	DEP	Lrp1	N
6.71E-25	0.139453263	1	1	1.26E-20	22	DEP	Rps29	N
6.75E-25	0.229745312	0.284	0.135	1.27E-20	22	DEP	2700081O15Rik	N
7.44E-25	0.295444916	0.867	0.79	1.4E-20	22	DEP	Wbp11	N
7.58E-25	0.335025539	0.713	0.606	1.42E-20	22	DEP	Eml4	N
7.66E-25	0.265147121	0.869	0.785	1.44E-20	22	DEP	Actl6a	N
7.7E-25	0.294735903	0.501	0.337	1.44E-20	22	DEP	Fibp	N
8.39E-25	0.298416467	0.547	0.4	1.57E-20	22	DEP	Map3k4	N
8.98E-25	0.163792931	0.121	0.021	1.68E-20	22	DEP	1700013H16Rik	N
9.29E-25	0.303320164	0.332	0.184	1.74E-20	22	DEP	Tnnc1	N
9.68E-25	0.3028911	0.543	0.386	1.82E-20	22	DEP	Lbr	N
1.01E-24	0.15244044	0.131	0.035	1.9E-20	22	DEP	Rnf122	N
1.02E-24	0.304161846	0.675	0.568	1.92E-20	22	DEP	Ddx6	N
1.03E-24	0.163132801	0.095	0.012	1.94E-20	22	DEP	Lbh	N
1.07E-24	0.128955515	0.104	0.015	2.01E-20	22	DEP	Gria3	N
1.09E-24	0.294115176	0.687	0.57	2.04E-20	22	DEP	Snrnp25	N
1.11E-24	0.233913604	0.278	0.129	2.09E-20	22	DEP	Tmem123	N
1.18E-24	0.309096879	0.637	0.501	2.2E-20	22	DEP	Fam49b	N
1.27E-24	0.202104826	0.999	0.996	2.38E-20	22	DEP	Ndufa7	N
1.3E-24	0.442019962	0.622	0.519	2.44E-20	22	DEP	Rhou	N
1.45E-24	0.103015152	0.078	0.007	2.71E-20	22	DEP	Cpq	N
1.53E-24	0.17223851	0.163	0.046	2.87E-20	22	DEP	Grik5	N
1.73E-24	0.181430295	0.18	0.057	3.25E-20	22	DEP	2610008E11Rik	Y
1.79E-24	0.305781083	0.471	0.309	3.37E-20	22	DEP	Stx16	N
1.8E-24	0.248859199	0.572	0.399	3.37E-20	22	DEP	Crip1	N
1.82E-24	0.264003074	0.847	0.775	3.41E-20	22	DEP	Cops4	N
2.04E-24	0.164211847	0.137	0.031	3.82E-20	22	DEP	Trib2	N
2.16E-24	0.286882385	0.687	0.551	4.05E-20	22	DEP	Taf15	N
2.47E-24	0.290696107	0.357	0.185	4.63E-20	22	DEP	Ier5l	N
2.48E-24	0.267475135	0.36	0.199	4.64E-20	22	DEP	Tcf20	N
2.55E-24	0.190060628	0.198	0.067	4.78E-20	22	DEP	Dennd2a	N
2.62E-24	0.365583177	0.241	0.112	4.91E-20	22	DEP	Lmo2	N
2.68E-24	0.162217891	0.135	0.027	5.03E-20	22	DEP	Ctf1	N
2.78E-24	0.179501716	0.185	0.061	5.22E-20	22	DEP	Cd302	N
2.83E-24	0.162605947	0.128	0.029	5.32E-20	22	DEP	Samd4	N
2.98E-24	0.305550011	0.865	0.781	5.59E-20	22	DEP	Gar1	N
3.13E-24	0.297743578	0.582	0.431	5.87E-20	22	DEP	Rbm6	N
3.39E-24	0.190671571	0.215	0.087	6.35E-20	22	DEP	Mbd4	Y
3.59E-24	0.225535047	0.272	0.12	6.74E-20	22	DEP	Ubxn7	N
3.69E-24	0.202507417	0.239	0.107	6.93E-20	22	DEP	Frat2	N
4.05E-24	0.198897042	0.193	0.062	7.6E-20	22	DEP	Satb1	Y
4.19E-24	0.303160017	0.669	0.542	7.87E-20	22	DEP	Csnk1g2	N
4.28E-24	0.322280443	0.886	0.824	8.02E-20	22	DEP	Bub3	N
4.52E-24	0.208241991	0.226	0.093	8.49E-20	22	DEP	Ogfrl1	N
4.57E-24	0.285099949	0.669	0.551	8.58E-20	22	DEP	Ryk	N
4.89E-24	0.282591934	0.869	0.783	9.18E-20	22	DEP	Cyb5r3	N
5E-24	0.205535683	0.235	0.094	9.39E-20	22	DEP	Rgma	N
5.43E-24	0.19248767	0.222	0.097	1.02E-19	22	DEP	Panx1	N
5.59E-24	0.172151267	0.163	0.053	1.05E-19	22	DEP	Pde5a	N
5.88E-24	0.358757147	0.685	0.55	1.1E-19	22	DEP	Dnmt1	N
6.13E-24	0.279964145	0.672	0.552	1.15E-19	22	DEP	Pole4	N
6.71E-24	0.267725803	0.719	0.611	1.26E-19	22	DEP	Ppp1r11	N
6.73E-24	0.343537674	0.621	0.504	1.26E-19	22	DEP	Kpna3	N
7.81E-24	0.282561236	0.477	0.309	1.46E-19	22	DEP	N4bp1	N
8.25E-24	0.186181999	0.186	0.066	1.55E-19	22	DEP	Cox4i2	N
8.87E-24	0.262477525	0.879	0.811	1.66E-19	22	DEP	Cops5	N
9.1E-24	0.131065733	0.109	0.019	1.71E-19	22	DEP	Deptor	N
9.3E-24	0.162474532	0.164	0.054	1.74E-19	22	DEP	Lysmd2	N
1.02E-23	0.216996708	0.122	0.027	1.92E-19	22	DEP	Gprc5a	N
1.08E-23	0.210692473	0.994	0.981	2.03E-19	22	DEP	Eif3e	N
1.15E-23	0.262291565	0.39	0.234	2.16E-19	22	DEP	Gas8	N
1.17E-23	0.300404588	0.477	0.312	2.19E-19	22	DEP	Isoc1	N
1.23E-23	0.154308985	0.143	0.039	2.31E-19	22	DEP	Ptprz1	N
1.25E-23	0.348719913	0.634	0.474	2.34E-19	22	DEP	Rnf149	N
1.32E-23	0.299974162	0.482	0.318	2.47E-19	22	DEP	Spop	N
1.47E-23	0.126275354	0.1	0.017	2.76E-19	22	DEP	Gm26641	N
1.49E-23	0.294761127	0.615	0.466	2.8E-19	22	DEP	Pbx2	Y
1.52E-23	0.28213549	0.52	0.369	2.86E-19	22	DEP	Rbpj	Y
1.59E-23	0.179091963	1	0.998	2.98E-19	22	DEP	Cct2	N
1.66E-23	0.227559559	0.29	0.136	3.12E-19	22	DEP	Zfp704	N
1.67E-23	0.295057508	0.379	0.224	3.14E-19	22	DEP	Pawr	N
1.8E-23	0.116360405	0.091	0.012	3.38E-19	22	DEP	Amer2	N
1.88E-23	0.203716418	0.208	0.074	3.52E-19	22	DEP	Dock11	N
1.95E-23	0.27013251	0.451	0.293	3.66E-19	22	DEP	Dtl	N
2.08E-23	0.283530499	0.352	0.193	3.9E-19	22	DEP	Zfp329	Y
2.29E-23	0.254630655	0.411	0.246	4.3E-19	22	DEP	Fam220a	N
2.38E-23	0.121170655	0.084	0.007	4.46E-19	22	DEP	Kcnk2	N
2.46E-23	0.11960698	0.096	0.016	4.61E-19	22	DEP	Plppr3	N
2.52E-23	0.472430649	0.251	0.116	4.72E-19	22	DEP	Fgf8	N
2.53E-23	0.241622284	0.969	0.957	4.75E-19	22	DEP	Skp1a	N
2.92E-23	0.145034546	0.112	0.02	5.49E-19	22	DEP	Ripply3	N
3.05E-23	0.184580097	0.114	0.015	5.73E-19	22	DEP	Col11a1	N
3.42E-23	0.154043562	0.136	0.034	6.41E-19	22	DEP	Armcx6	N
3.72E-23	0.981856287	0.87	0.796	6.98E-19	22	DEP	Cdkn1c	N
3.75E-23	0.298318287	0.728	0.599	7.03E-19	22	DEP	Chmp5	N
4.08E-23	0.214929643	0.314	0.167	7.66E-19	22	DEP	Dpysl2	N
4.14E-23	0.151946394	0.127	0.034	7.77E-19	22	DEP	2010111I01Rik	N
4.23E-23	0.196577434	0.993	0.989	7.94E-19	22	DEP	Tmed9	N
4.43E-23	0.283562132	0.895	0.829	8.31E-19	22	DEP	Pbdc1	N
4.5E-23	0.211611378	0.319	0.188	8.45E-19	22	DEP	Ttyh3	N
4.54E-23	0.163029371	0.153	0.043	8.52E-19	22	DEP	Cask	N
4.92E-23	0.27742326	0.444	0.291	9.23E-19	22	DEP	Bcl2l1	N
5E-23	0.119236315	0.087	0.007	9.39E-19	22	DEP	Moxd1	N
5.33E-23	0.252519731	0.983	0.951	1E-18	22	DEP	Mat2a	N
5.4E-23	0.310776052	0.756	0.658	1.01E-18	22	DEP	Cenph	N
5.43E-23	0.232199422	0.366	0.23	1.02E-18	22	DEP	Zfp281	Y
5.71E-23	0.309940978	0.707	0.594	1.07E-18	22	DEP	Ivns1abp	N
5.8E-23	0.154569711	0.144	0.036	1.09E-18	22	DEP	B4galnt4	N
5.9E-23	0.226750945	0.259	0.112	1.11E-18	22	DEP	Cblb	N
6.26E-23	0.169779736	0.182	0.068	1.17E-18	22	DEP	P3h4	N
6.38E-23	0.271422079	0.483	0.342	1.2E-18	22	DEP	Reep3	N
6.69E-23	0.291030741	0.483	0.319	1.25E-18	22	DEP	Cnot2	N
7.25E-23	0.303969111	0.563	0.398	1.36E-18	22	DEP	Gipc1	N
7.77E-23	0.235942223	0.371	0.217	1.46E-18	22	DEP	Mapre2	N
8.13E-23	0.244763923	0.435	0.302	1.52E-18	22	DEP	Ext1	N
8.44E-23	0.114635032	0.084	0.007	1.58E-18	22	DEP	Coro2a	N
8.45E-23	0.141494264	0.126	0.034	1.59E-18	22	DEP	Setbp1	Y
9.56E-23	0.205409883	0.297	0.168	1.79E-18	22	DEP	Hmbox1	Y
9.6E-23	0.291907388	0.307	0.166	1.8E-18	22	DEP	Lrig3	N
1.02E-22	0.285952453	0.8	0.679	1.91E-18	22	DEP	Mcm5	N
1.04E-22	0.245215023	0.886	0.83	1.95E-18	22	DEP	Papola	N
1.05E-22	0.171536621	0.186	0.069	1.97E-18	22	DEP	Scai	N
1.36E-22	0.271214612	0.444	0.291	2.54E-18	22	DEP	Klhl9	N
1.78E-22	0.190052797	0.205	0.079	3.33E-18	22	DEP	Armcx3	N
1.95E-22	0.183066139	0.199	0.074	3.66E-18	22	DEP	Ptgfrn	N
2.18E-22	0.250443341	0.935	0.899	4.08E-18	22	DEP	Srsf5	N
2.2E-22	0.293649713	0.665	0.55	4.14E-18	22	DEP	1110038F14Rik	N
2.27E-22	0.279516044	1	1	4.26E-18	22	DEP	Bex1	N
2.41E-22	0.202914789	0.299	0.175	4.51E-18	22	DEP	Plekhg2	N
2.64E-22	0.297851066	0.428	0.256	4.96E-18	22	DEP	Creb1	Y
2.91E-22	0.241543764	0.348	0.183	5.45E-18	22	DEP	Trp53bp1	N
3.07E-22	0.132490224	0.1	0.013	5.76E-18	22	DEP	Dtna	N
3.11E-22	0.332600163	0.349	0.214	5.83E-18	22	DEP	Smad7	Y
3.19E-22	0.188686667	0.224	0.102	5.99E-18	22	DEP	Fign	N
3.31E-22	0.107172261	0.068	0.002	6.21E-18	22	DEP	Psors1c2	N
3.35E-22	0.175695886	0.191	0.074	6.28E-18	22	DEP	Bok	N
3.47E-22	0.298710309	0.377	0.221	6.5E-18	22	DEP	Rhob	N
3.47E-22	0.229687598	0.309	0.173	6.51E-18	22	DEP	Tns3	N
4.53E-22	0.21720016	0.325	0.178	8.5E-18	22	DEP	Ptgis	N
5.76E-22	0.283428958	0.674	0.557	1.08E-17	22	DEP	Pop4	N
5.87E-22	0.184811627	1	1	1.1E-17	22	DEP	Swi5	N
5.98E-22	0.184793622	0.235	0.112	1.12E-17	22	DEP	Gnpda2	N
5.99E-22	0.139343254	0.142	0.045	1.12E-17	22	DEP	Tmem98	N
6.28E-22	0.259503913	0.338	0.192	1.18E-17	22	DEP	Bcat2	N
6.32E-22	0.232754087	0.402	0.256	1.18E-17	22	DEP	Phf10	N
6.37E-22	0.262660433	0.395	0.226	1.19E-17	22	DEP	Rgs19	N
6.42E-22	0.276653423	0.538	0.382	1.2E-17	22	DEP	Gm17018	N
6.47E-22	0.145620907	0.129	0.033	1.21E-17	22	DEP	Irf2bpl	N
6.99E-22	0.14287347	0.152	0.054	1.31E-17	22	DEP	Chd9	N
7.14E-22	0.225873985	0.315	0.167	1.34E-17	22	DEP	1500011B03Rik	N
7.25E-22	0.205545166	0.999	0.997	1.36E-17	22	DEP	Phf5a	N
7.36E-22	0.18447701	0.204	0.083	1.38E-17	22	DEP	Exoc6b	N
9.01E-22	0.289900282	0.527	0.374	1.69E-17	22	DEP	Cdc40	N
9.37E-22	0.118021511	0.082	0.008	1.76E-17	22	DEP	Hhip	N
9.76E-22	0.251072386	0.877	0.793	1.83E-17	22	DEP	Polr2i	N
1.03E-21	0.139180818	0.137	0.041	1.93E-17	22	DEP	Tmem108	N
1.05E-21	0.114457159	0.095	0.017	1.96E-17	22	DEP	Spon2	N
1.11E-21	0.195568266	0.216	0.096	2.09E-17	22	DEP	B3gnt7	N
1.16E-21	0.164979792	0.179	0.068	2.17E-17	22	DEP	Slc25a24	N
1.17E-21	0.354957654	0.5	0.35	2.2E-17	22	DEP	Mis18bp1	Y
1.18E-21	0.337038754	0.565	0.41	2.21E-17	22	DEP	Clspn	N
1.26E-21	0.180870709	0.188	0.066	2.36E-17	22	DEP	Pcnx	N
1.26E-21	0.27969952	0.808	0.729	2.36E-17	22	DEP	Nap1l4	N
1.26E-21	0.110163445	0.078	0.01	2.37E-17	22	DEP	Dleu7	N
1.31E-21	0.233548919	0.972	0.944	2.45E-17	22	DEP	Taldo1	N
1.32E-21	0.156087007	0.081	0.009	2.48E-17	22	DEP	Fgfbp1	N
1.35E-21	0.143059954	0.118	0.027	2.53E-17	22	DEP	C1qtnf4	N
1.38E-21	0.27926822	0.614	0.491	2.59E-17	22	DEP	Gon4l	Y
1.4E-21	0.229507512	0.29	0.153	2.62E-17	22	DEP	Irs2	N
1.45E-21	0.247453915	0.494	0.354	2.71E-17	22	DEP	Dhx8	N
1.47E-21	0.147749326	0.174	0.07	2.75E-17	22	DEP	Gpsm1	N
1.62E-21	0.106030811	0.077	0.009	3.03E-17	22	DEP	Fam13c	N
1.63E-21	0.160521545	0.168	0.057	3.06E-17	22	DEP	Etv6	Y
1.8E-21	0.197473644	0.226	0.1	3.38E-17	22	DEP	Celf2	N
1.82E-21	0.110004367	0.083	0.01	3.42E-17	22	DEP	Plekhg1	N
2.02E-21	0.108140043	0.085	0.01	3.79E-17	22	DEP	Stox1	N
2.07E-21	0.268989007	0.576	0.457	3.89E-17	22	DEP	Trappc6a	N
2.09E-21	0.190390367	1	0.996	3.91E-17	22	DEP	Lsm4	N
2.16E-21	0.265386907	0.441	0.285	4.05E-17	22	DEP	Arid2	Y
2.24E-21	0.204473968	0.238	0.103	4.2E-17	22	DEP	Arvcf	N
2.42E-21	0.114559029	0.093	0.016	4.55E-17	22	DEP	Angptl2	N
2.6E-21	0.172188157	0.136	0.041	4.88E-17	22	DEP	Pax2	Y
2.64E-21	0.201681391	0.269	0.145	4.95E-17	22	DEP	Mex3c	N
2.64E-21	0.220156863	0.342	0.205	4.96E-17	22	DEP	Ptpn13	N
2.65E-21	0.310928659	0.67	0.576	4.96E-17	22	DEP	Baz1b	N
2.68E-21	0.149725554	0.148	0.041	5.02E-17	22	DEP	Lats2	N
2.71E-21	0.188397143	0.243	0.118	5.09E-17	22	DEP	Zfp532	Y
2.85E-21	0.263435499	0.812	0.728	5.34E-17	22	DEP	Gtf2a2	N
2.86E-21	0.286417058	0.511	0.35	5.36E-17	22	DEP	Cdkn2aipnl	N
3.13E-21	0.28313795	0.692	0.568	5.87E-17	22	DEP	Ppp1cb	N
3.47E-21	0.15209737	0.192	0.088	6.51E-17	22	DEP	Slc25a23	N
3.49E-21	0.285933655	0.37	0.223	6.55E-17	22	DEP	Mapk13	N
3.5E-21	0.294205932	0.75	0.654	6.56E-17	22	DEP	Rfc4	N
3.58E-21	0.261310305	0.335	0.179	6.72E-17	22	DEP	Ift22	N
3.65E-21	0.113417685	0.075	0.006	6.84E-17	22	DEP	Wif1	N
4.12E-21	0.256173988	0.53	0.379	7.73E-17	22	DEP	Ccnt1	N
4.14E-21	0.274214081	0.772	0.711	7.77E-17	22	DEP	Huwe1	N
4.21E-21	0.132730229	0.108	0.024	7.91E-17	22	DEP	Cpne8	N
4.71E-21	0.207901	0.309	0.168	8.84E-17	22	DEP	Arhgap35	N
4.95E-21	0.210895687	0.112	0.023	9.28E-17	22	DEP	Tlx2	Y
4.97E-21	0.132964494	0.128	0.036	9.33E-17	22	DEP	Kalrn	N
4.98E-21	0.233499682	0.363	0.21	9.34E-17	22	DEP	Uxs1	N
5.02E-21	0.229816914	0.343	0.203	9.41E-17	22	DEP	1700037H04Rik	N
5.06E-21	0.288464011	0.714	0.598	9.49E-17	22	DEP	Tfam	Y
5.5E-21	0.2533882	0.665	0.552	1.03E-16	22	DEP	Htatsf1	N
5.66E-21	0.321926472	0.908	0.792	1.06E-16	22	DEP	Rbp1	N
5.96E-21	0.102599531	0.074	0.005	1.12E-16	22	DEP	Adamts17	N
5.98E-21	0.287128478	0.631	0.512	1.12E-16	22	DEP	Ppp4c	N
6.17E-21	0.181975619	0.207	0.087	1.16E-16	22	DEP	Fam213b	N
6.37E-21	0.099241063	0.067	0.005	1.2E-16	22	DEP	Lypd6b	N
6.64E-21	0.196195388	0.295	0.165	1.25E-16	22	DEP	Ptpn9	N
6.74E-21	0.229341754	0.326	0.183	1.27E-16	22	DEP	Sorl1	N
7.13E-21	0.161879754	0.136	0.041	1.34E-16	22	DEP	Zfp711	Y
7.45E-21	0.273606571	0.485	0.343	1.4E-16	22	DEP	Dcaf1	N
7.47E-21	0.196386411	0.964	0.945	1.4E-16	22	DEP	2810004N23Rik	N
8.2E-21	0.171195042	0.143	0.041	1.54E-16	22	DEP	Tbx20	Y
8.62E-21	0.243591126	0.41	0.259	1.62E-16	22	DEP	Hbp1	Y
8.74E-21	0.194962385	0.179	0.055	1.64E-16	22	DEP	Fhdc1	N
8.91E-21	0.33213061	0.598	0.446	1.67E-16	22	DEP	Fdps	N
9.09E-21	0.183765314	0.305	0.185	1.7E-16	22	DEP	Fbxo11	N
9.14E-21	0.225777818	0.34	0.196	1.71E-16	22	DEP	E2f6	Y
9.61E-21	0.221545332	0.993	0.983	1.8E-16	22	DEP	Eif3m	N
1.01E-20	0.28883248	0.643	0.527	1.9E-16	22	DEP	Sf3a1	N
1.01E-20	0.138731247	0.121	0.031	1.9E-16	22	DEP	Fbxo16	N
1.05E-20	0.21223698	0.259	0.119	1.97E-16	22	DEP	Palm	N
1.06E-20	0.283701665	0.765	0.697	1.99E-16	22	DEP	Cetn2	N
1.09E-20	0.116223019	0.097	0.018	2.05E-16	22	DEP	Olfml2a	N
1.17E-20	0.256219903	0.345	0.215	2.19E-16	22	DEP	Vegfa	N
1.18E-20	0.144967564	0.145	0.046	2.21E-16	22	DEP	Nbea	N
1.2E-20	0.257798701	0.467	0.307	2.26E-16	22	DEP	Dnph1	N
1.23E-20	0.254937704	0.5	0.361	2.31E-16	22	DEP	Smc5	N
1.24E-20	0.301875887	0.661	0.54	2.34E-16	22	DEP	Arid3b	Y
1.25E-20	0.248519087	0.747	0.678	2.34E-16	22	DEP	Cdc5l	Y
1.28E-20	0.313254563	0.716	0.609	2.4E-16	22	DEP	Agpat5	N
1.32E-20	0.247496189	0.347	0.194	2.47E-16	22	DEP	Prmt2	N
1.33E-20	0.11242199	0.099	0.023	2.5E-16	22	DEP	Socs3	N
1.37E-20	0.224054445	0.33	0.177	2.57E-16	22	DEP	Tmem216	N
1.45E-20	0.209166411	0.233	0.097	2.72E-16	22	DEP	Hdac7	N
1.47E-20	0.162521376	0.167	0.061	2.75E-16	22	DEP	H2-D1	N
1.58E-20	0.114143296	0.082	0.008	2.96E-16	22	DEP	Efcab1	N
1.6E-20	0.286783275	0.397	0.245	3E-16	22	DEP	Rnf168	N
1.67E-20	0.281910411	0.458	0.299	3.12E-16	22	DEP	Dcp2	N
1.76E-20	0.101506237	0.083	0.016	3.3E-16	22	DEP	9030622O22Rik	N
1.79E-20	0.237579579	0.895	0.824	3.35E-16	22	DEP	U2af2	N
2.04E-20	0.24793788	0.807	0.728	3.82E-16	22	DEP	Tipin	N
2.18E-20	0.257899633	0.936	0.901	4.1E-16	22	DEP	Sugt1	N
2.22E-20	0.256665432	0.356	0.21	4.16E-16	22	DEP	Gfod2	N
2.29E-20	0.147098432	0.121	0.031	4.3E-16	22	DEP	Sobp	N
2.3E-20	0.138003297	0.1	0.018	4.31E-16	22	DEP	Cer1	N
2.39E-20	0.25864554	0.479	0.348	4.48E-16	22	DEP	Tssc4	N
2.68E-20	0.290018411	0.82	0.751	5.03E-16	22	DEP	Itgb1	N
2.76E-20	0.200427029	0.166	0.063	5.17E-16	22	DEP	Rbm24	N
2.81E-20	0.148960104	0.159	0.059	5.28E-16	22	DEP	Sh3bp4	N
2.87E-20	0.173535095	0.182	0.07	5.38E-16	22	DEP	Akap2	N
3.23E-20	0.206556159	0.995	0.982	6.06E-16	22	DEP	Ube2m	N
3.35E-20	0.150360084	0.132	0.034	6.29E-16	22	DEP	Hapln3	N
3.38E-20	0.087987768	0.072	0.01	6.34E-16	22	DEP	Foxp2	Y
3.4E-20	0.258124146	0.465	0.32	6.38E-16	22	DEP	Gltp	N
3.4E-20	0.289378037	0.671	0.556	6.39E-16	22	DEP	Taf11	N
3.67E-20	0.334945231	0.542	0.385	6.88E-16	22	DEP	Fkbp9	N
3.8E-20	0.364599551	0.726	0.587	7.13E-16	22	DEP	Hist1h2ap	N
3.83E-20	0.120235396	0.103	0.021	7.19E-16	22	DEP	Raver2	N
4.02E-20	0.128275351	0.132	0.041	7.54E-16	22	DEP	Wdr35	N
4.07E-20	0.130540923	0.134	0.045	7.63E-16	22	DEP	Samd10	N
4.17E-20	0.199302757	0.243	0.118	7.83E-16	22	DEP	Akap12	N
4.18E-20	0.289254545	0.636	0.501	7.85E-16	22	DEP	Ift43	N
4.24E-20	0.223561073	0.319	0.188	7.95E-16	22	DEP	Kank1	N
4.25E-20	0.248230707	0.563	0.417	7.97E-16	22	DEP	Arl2bp	N
4.38E-20	0.256987345	0.52	0.38	8.22E-16	22	DEP	Dpf2	N
4.58E-20	0.262921656	0.243	0.116	8.6E-16	22	DEP	Ddit4	N
4.73E-20	0.138698532	0.125	0.035	8.87E-16	22	DEP	Ttc26	N
4.9E-20	0.226991133	0.411	0.27	9.19E-16	22	DEP	Setdb1	Y
4.94E-20	0.090208905	0.067	0.006	9.27E-16	22	DEP	Calcrl	N
5.27E-20	0.217939408	0.309	0.16	9.89E-16	22	DEP	Lin28b	Y
5.3E-20	0.261460732	0.401	0.274	9.95E-16	22	DEP	Tpm2	N
5.56E-20	0.140885262	0.141	0.047	1.04E-15	22	DEP	Sh3kbp1	N
5.57E-20	0.237625825	0.384	0.239	1.05E-15	22	DEP	Xiap	N
5.91E-20	0.09551096	0.087	0.022	1.11E-15	22	DEP	Itgb8	N
5.92E-20	0.262246277	0.535	0.403	1.11E-15	22	DEP	Nom1	N
6.04E-20	0.087026951	0.062	0.002	1.13E-15	22	DEP	9530036O11Rik	N
6.17E-20	0.257426063	0.462	0.324	1.16E-15	22	DEP	Sin3a	N
6.53E-20	0.224483639	0.354	0.216	1.22E-15	22	DEP	4833420G17Rik	N
6.94E-20	0.107476409	0.097	0.025	1.3E-15	22	DEP	Rtkn2	N
7E-20	0.2088917	0.997	0.987	1.31E-15	22	DEP	Banf1	N
7.86E-20	0.269683326	0.505	0.359	1.47E-15	22	DEP	Akirin1	N
8.08E-20	0.247534688	0.944	0.911	1.52E-15	22	DEP	Cdca8	N
8.25E-20	0.270763665	0.397	0.239	1.55E-15	22	DEP	Rsbn1	N
8.6E-20	0.236582346	0.763	0.698	1.61E-15	22	DEP	Chmp4b	N
8.73E-20	0.111441867	0.087	0.013	1.64E-15	22	DEP	Eya4	N
8.95E-20	0.168639552	0.202	0.093	1.68E-15	22	DEP	Marveld2	N
9.93E-20	0.233747164	0.868	0.819	1.86E-15	22	DEP	Rala	N
9.93E-20	0.169285839	1	1	1.86E-15	22	DEP	Gm10076	N
1.03E-19	0.264891532	0.547	0.399	1.93E-15	22	DEP	Mprip	N
1.03E-19	0.227659208	0.303	0.169	1.94E-15	22	DEP	Csnk1g1	N
1.08E-19	0.182745089	0.229	0.11	2.03E-15	22	DEP	Arl6	N
1.09E-19	0.234710258	0.439	0.303	2.05E-15	22	DEP	Spin1	N
1.17E-19	0.106599361	0.08	0.008	2.19E-15	22	DEP	Spdef	Y
1.21E-19	0.209014279	0.246	0.118	2.27E-15	22	DEP	Kdm3b	N
1.24E-19	0.248537131	0.359	0.222	2.32E-15	22	DEP	Tle1	N
1.25E-19	0.249900281	0.901	0.839	2.35E-15	22	DEP	Syncrip	N
1.29E-19	0.181968068	0.249	0.131	2.41E-15	22	DEP	Mex3d	N
1.33E-19	0.226464287	0.318	0.184	2.49E-15	22	DEP	Hilpda	N
1.34E-19	0.222445514	0.301	0.168	2.51E-15	22	DEP	Cyp51	N
1.36E-19	0.192248	0.27	0.147	2.55E-15	22	DEP	Rps6ka3	N
1.43E-19	0.26941586	0.546	0.401	2.68E-15	22	DEP	Zmynd11	N
1.43E-19	0.275111264	0.52	0.384	2.69E-15	22	DEP	Cox20	N
1.5E-19	0.227840065	0.087	0.012	2.82E-15	22	DEP	Gsc	Y
1.56E-19	0.264596124	0.611	0.454	2.92E-15	22	DEP	Rangrf	N
1.58E-19	0.096044795	0.068	0.005	2.96E-15	22	DEP	Lpcat2	N
2E-19	0.276484113	0.57	0.408	3.75E-15	22	DEP	Diablo	N
2E-19	0.263787659	0.576	0.454	3.76E-15	22	DEP	Zmynd8	N
2.11E-19	0.070273006	0.05	0.002	3.96E-15	22	DEP	Eppk1	N
2.12E-19	0.209043242	0.296	0.172	3.98E-15	22	DEP	Gls	N
2.14E-19	0.264689922	0.525	0.4	4.02E-15	22	DEP	Kdm5a	N
2.19E-19	0.158639881	0.187	0.079	4.11E-15	22	DEP	Acvr2a	N
2.39E-19	0.267507865	0.665	0.565	4.48E-15	22	DEP	Nsmce1	N
2.5E-19	0.241662174	0.326	0.181	4.69E-15	22	DEP	Amn1	N
2.5E-19	0.189951179	0.25	0.126	4.7E-15	22	DEP	C2cd3	N
2.52E-19	0.149637152	0.151	0.051	4.72E-15	22	DEP	Robo1	N
2.63E-19	0.193833641	0.227	0.104	4.93E-15	22	DEP	Sh3rf1	N
2.75E-19	0.133127051	0.156	0.064	5.17E-15	22	DEP	N4bp3	N
2.78E-19	0.125927409	0.099	0.019	5.21E-15	22	DEP	Ptprd	N
2.79E-19	0.088376947	0.07	0.009	5.23E-15	22	DEP	Cd164l2	N
2.86E-19	0.126626242	0.131	0.043	5.36E-15	22	DEP	Vash2	N
2.86E-19	0.201866002	0.376	0.244	5.36E-15	22	DEP	Rps6ka6	N
2.99E-19	0.170913552	0.183	0.072	5.62E-15	22	DEP	Rilpl1	N
3.16E-19	0.080866239	0.056	0.002	5.92E-15	22	DEP	Fam107a	N
3.55E-19	0.240895549	0.805	0.734	6.67E-15	22	DEP	Smarcb1	N
3.57E-19	0.238166541	0.386	0.253	6.69E-15	22	DEP	Gt(ROSA)26Sor	N
3.63E-19	0.17598421	0.223	0.103	6.82E-15	22	DEP	Zc3hav1l	N
3.65E-19	0.303668989	0.689	0.582	6.85E-15	22	DEP	Crb3	N
3.82E-19	0.12590249	0.115	0.032	7.16E-15	22	DEP	Zfp467	Y
3.95E-19	0.224624113	0.966	0.93	7.4E-15	22	DEP	Ube2k	N
4.01E-19	0.190923461	0.241	0.115	7.53E-15	22	DEP	Zdbf2	N
4.07E-19	0.084445466	0.066	0.006	7.63E-15	22	DEP	Tmem200a	N
4.16E-19	0.242524133	0.355	0.214	7.81E-15	22	DEP	4931406P16Rik	N
4.16E-19	0.170048716	0.174	0.061	7.81E-15	22	DEP	Scmh1	N
4.24E-19	0.245007434	0.386	0.247	7.96E-15	22	DEP	Jmjd1c	N
4.28E-19	0.083526812	0.056	0.002	8.02E-15	22	DEP	Cmklr1	N
4.62E-19	0.232070686	0.368	0.227	8.66E-15	22	DEP	2410002F23Rik	N
4.62E-19	0.234369858	0.273	0.128	8.66E-15	22	DEP	Fndc4	N
4.65E-19	0.138698532	0.14	0.048	8.73E-15	22	DEP	Zfp30	Y
4.83E-19	0.272636232	0.626	0.493	9.06E-15	22	DEP	Chic2	N
5.2E-19	0.243584569	0.421	0.286	9.75E-15	22	DEP	Atf7ip	N
5.31E-19	0.242180969	0.663	0.546	9.96E-15	22	DEP	Nrbp1	N
5.33E-19	0.289038986	0.448	0.297	9.99E-15	22	DEP	Cep290	N
5.9E-19	0.23350489	0.261	0.128	1.11E-14	22	DEP	Frmd4b	N
6.11E-19	0.119241407	0.138	0.055	1.15E-14	22	DEP	Cradd	N
6.12E-19	0.232479308	0.326	0.185	1.15E-14	22	DEP	Nrm	N
6.23E-19	0.155657875	0.192	0.085	1.17E-14	22	DEP	Bcorl1	N
6.23E-19	0.117482046	0.114	0.034	1.17E-14	22	DEP	Raet1e	N
6.58E-19	0.215712925	0.314	0.18	1.23E-14	22	DEP	Zc2hc1a	N
6.59E-19	0.088370779	0.078	0.017	1.24E-14	22	DEP	Aim2	N
7.14E-19	0.199085775	0.316	0.185	1.34E-14	22	DEP	Wiz	Y
7.27E-19	0.171855085	0.215	0.099	1.36E-14	22	DEP	Adgrl1	N
7.41E-19	0.283211868	0.692	0.578	1.39E-14	22	DEP	Nelfe	N
7.7E-19	0.228351974	0.461	0.325	1.44E-14	22	DEP	Acly	N
8.04E-19	0.213125922	0.351	0.214	1.51E-14	22	DEP	Cdc7	N
9E-19	0.239697034	0.919	0.872	1.69E-14	22	DEP	Smc1a	N
9.31E-19	0.188071652	0.256	0.135	1.75E-14	22	DEP	Efemp2	N
9.81E-19	0.262369028	0.685	0.567	1.84E-14	22	DEP	Rnf10	N
9.89E-19	0.275416378	0.436	0.269	1.85E-14	22	DEP	Fam216a	N
1.05E-18	0.114967549	0.103	0.024	1.97E-14	22	DEP	Apobec3	N
1.08E-18	0.191144756	0.177	0.074	2.03E-14	22	DEP	Sp8	Y
1.1E-18	0.234497023	0.819	0.748	2.07E-14	22	DEP	Ncbp2	N
1.12E-18	0.121148042	0.106	0.028	2.11E-14	22	DEP	Slit2	N
1.15E-18	0.175752997	0.218	0.103	2.16E-14	22	DEP	Slc44a1	N
1.2E-18	0.246933245	0.724	0.634	2.26E-14	22	DEP	Akirin2	N
1.23E-18	0.112614255	0.091	0.018	2.31E-14	22	DEP	Agtr1a	N
1.25E-18	0.169013865	0.205	0.091	2.34E-14	22	DEP	Tlnrd1	N
1.26E-18	0.197245712	0.978	0.951	2.36E-14	22	DEP	Mrpl11	N
1.27E-18	0.2224007	0.303	0.167	2.39E-14	22	DEP	Zfp609	Y
1.3E-18	0.136165434	0.148	0.048	2.44E-14	22	DEP	Mycl	Y
1.4E-18	0.266069969	0.568	0.441	2.62E-14	22	DEP	Cldnd1	N
1.49E-18	0.246200438	0.256	0.143	2.8E-14	22	DEP	Rin2	N
1.58E-18	0.158836299	0.197	0.092	2.96E-14	22	DEP	Ahdc1	N
1.59E-18	0.158067217	0.164	0.067	2.98E-14	22	DEP	Prex2	N
1.59E-18	0.149832137	0.207	0.102	2.99E-14	22	DEP	Stox2	N
1.75E-18	0.206767026	0.29	0.161	3.28E-14	22	DEP	Zfp397	Y
1.85E-18	0.304591248	0.508	0.371	3.47E-14	22	DEP	Slc6a6	N
1.89E-18	0.215222022	0.23	0.103	3.54E-14	22	DEP	Gm42047	N
1.9E-18	0.119138574	0.128	0.046	3.56E-14	22	DEP	Nab1	N
1.91E-18	0.269154933	0.545	0.419	3.59E-14	22	DEP	Nme4	N
1.95E-18	0.23886511	0.474	0.334	3.66E-14	22	DEP	Nde1	N
1.96E-18	0.237290959	0.371	0.227	3.67E-14	22	DEP	Wdr76	N
1.97E-18	0.260134238	0.916	0.874	3.7E-14	22	DEP	Capzb	N
2.06E-18	0.188705492	0.261	0.147	3.86E-14	22	DEP	Mmp15	N
2.22E-18	0.210030172	0.301	0.165	4.16E-14	22	DEP	Arl5b	N
2.29E-18	0.161115575	0.154	0.052	4.3E-14	22	DEP	Mocs1	N
2.39E-18	0.188691193	0.992	0.983	4.49E-14	22	DEP	Arf5	N
2.44E-18	0.217362173	0.427	0.303	4.59E-14	22	DEP	Ice1	N
2.45E-18	0.124355981	0.143	0.056	4.6E-14	22	DEP	Prodh	N
2.69E-18	0.288381687	0.605	0.481	5.06E-14	22	DEP	Faf2	N
2.77E-18	0.268380221	0.711	0.635	5.19E-14	22	DEP	Safb	N
2.8E-18	0.287756003	0.631	0.531	5.26E-14	22	DEP	Cdh1	N
3.19E-18	0.195197533	0.229	0.115	5.99E-14	22	DEP	Spata24	N
3.31E-18	0.271160276	0.687	0.585	6.22E-14	22	DEP	Emd	N
3.42E-18	0.160701114	0.187	0.075	6.41E-14	22	DEP	Sntb2	N
3.57E-18	0.128472089	0.106	0.027	6.7E-14	22	DEP	Plk2	N
3.6E-18	0.267246752	0.637	0.513	6.75E-14	22	DEP	Naa35	N
3.65E-18	0.155912099	0.15	0.056	6.84E-14	22	DEP	H2-K1	N
3.75E-18	0.28634702	0.372	0.232	7.04E-14	22	DEP	Dusp6	N
3.93E-18	0.275152091	0.764	0.676	7.38E-14	22	DEP	Srrt	N
3.94E-18	0.201119728	0.278	0.158	7.39E-14	22	DEP	Clip1	N
4.06E-18	0.237943509	0.884	0.821	7.61E-14	22	DEP	Ppm1g	N
4.08E-18	0.152513345	0.175	0.067	7.66E-14	22	DEP	Pank1	N
4.28E-18	0.122453598	0.127	0.037	8.02E-14	22	DEP	Ccdc8	N
4.9E-18	0.211599537	0.173	0.061	9.19E-14	22	DEP	Foxc1	Y
4.93E-18	0.090451048	0.079	0.016	9.24E-14	22	DEP	Ikzf4	Y
5.31E-18	0.208015316	0.322	0.182	9.96E-14	22	DEP	Wrb	N
5.39E-18	0.23227132	0.59	0.473	1.01E-13	22	DEP	Wac	N
5.43E-18	0.193181582	0.25	0.126	1.02E-13	22	DEP	Ralgapa1	N
5.59E-18	0.134598234	0.146	0.053	1.05E-13	22	DEP	Haghl	N
6.09E-18	0.083434513	0.053	0.002	1.14E-13	22	DEP	Adam28	N
6.11E-18	0.078011154	0.052	0.002	1.15E-13	22	DEP	Gm45623	N
6.17E-18	0.062511666	0.047	0.004	1.16E-13	22	DEP	Klhdc7a	N
6.69E-18	0.231737234	0.445	0.318	1.25E-13	22	DEP	Stk38	N
6.85E-18	0.114892802	0.08	0.014	1.28E-13	22	DEP	Chrd	N
6.86E-18	0.118516972	0.112	0.033	1.29E-13	22	DEP	6720489N17Rik	N
7E-18	0.150423156	0.204	0.103	1.31E-13	22	DEP	Sh3pxd2b	N
7.39E-18	0.173254306	0.212	0.098	1.39E-13	22	DEP	Stau2	N
7.39E-18	0.32026193	0.697	0.623	1.39E-13	22	DEP	Tpx2	N
7.9E-18	0.172864011	0.188	0.077	1.48E-13	22	DEP	Kdm7a	N
9.14E-18	0.194507979	0.259	0.149	1.72E-13	22	DEP	Hbegf	N
9.65E-18	0.194078444	0.957	0.919	1.81E-13	22	DEP	Psmd11	N
9.83E-18	0.097163558	0.086	0.019	1.84E-13	22	DEP	Slco5a1	N
9.89E-18	0.879883016	0.381	0.272	1.85E-13	22	DEP	B930036N10Rik	N
1E-17	0.187659109	0.311	0.186	1.88E-13	22	DEP	Abl1	N
1.03E-17	0.144460961	0.159	0.06	1.93E-13	22	DEP	Zfhx2	Y
1.06E-17	0.270894582	0.687	0.575	1.99E-13	22	DEP	Svbp	N
1.15E-17	0.118442925	0.111	0.033	2.16E-13	22	DEP	Elovl4	N
1.15E-17	0.231631851	0.973	0.949	2.16E-13	22	DEP	Txnl4a	N
1.16E-17	0.141188682	0.156	0.067	2.17E-13	22	DEP	Myo5a	N
1.2E-17	0.157654276	1	0.999	2.24E-13	22	DEP	Ppp1ca	N
1.31E-17	0.247129493	0.565	0.437	2.45E-13	22	DEP	Fam192a	N
1.31E-17	0.226828394	0.456	0.336	2.45E-13	22	DEP	Cstf3	N
1.36E-17	0.179568346	0.18	0.067	2.55E-13	22	DEP	Mxi1	Y
1.39E-17	0.252958145	0.417	0.28	2.6E-13	22	DEP	Chd2	N
1.39E-17	0.259848048	0.469	0.337	2.6E-13	22	DEP	Btbd7	N
1.41E-17	0.16305447	0.164	0.066	2.65E-13	22	DEP	Arhgef26	N
1.42E-17	0.224848922	0.307	0.162	2.67E-13	22	DEP	Stmn2	N
1.44E-17	0.212264981	0.937	0.883	2.7E-13	22	DEP	Ddx1	N
1.45E-17	0.158531511	0.178	0.08	2.72E-13	22	DEP	Fam110a	N
1.49E-17	0.127864076	0.133	0.043	2.79E-13	22	DEP	Trib1	N
1.54E-17	0.23303633	0.298	0.169	2.9E-13	22	DEP	Cep162	N
1.54E-17	0.141968432	0.173	0.074	2.9E-13	22	DEP	Fads1	N
1.61E-17	0.189370819	0.347	0.231	3.02E-13	22	DEP	Zmym2	N
1.69E-17	0.173266944	0.244	0.129	3.17E-13	22	DEP	Tcp11l1	N
1.83E-17	0.192669611	0.255	0.136	3.43E-13	22	DEP	Gpx7	N
1.83E-17	0.270724643	0.473	0.319	3.43E-13	22	DEP	Tpgs2	N
1.84E-17	0.235981206	0.703	0.639	3.44E-13	22	DEP	Sf3b4	N
2.01E-17	0.23347807	0.662	0.565	3.78E-13	22	DEP	Zfand5	N
2.12E-17	0.232427933	0.818	0.751	3.97E-13	22	DEP	Zrsr2	N
2.34E-17	0.2950719	0.202	0.095	4.4E-13	22	DEP	Gm47117	N
2.35E-17	0.156558808	0.08	0.014	4.4E-13	22	DEP	Halr1	N
2.48E-17	0.258053268	0.456	0.328	4.65E-13	22	DEP	Apool	N
2.5E-17	0.096723608	0.097	0.031	4.7E-13	22	DEP	Dock4	N
2.63E-17	0.220279657	0.431	0.312	4.93E-13	22	DEP	Bag4	N
2.74E-17	0.208063381	0.941	0.912	5.14E-13	22	DEP	Gmnn	N
2.85E-17	0.203015411	0.275	0.152	5.34E-13	22	DEP	Arhgdig	N
3.2E-17	0.27699958	0.628	0.502	6.01E-13	22	DEP	Znhit6	N
3.22E-17	0.152493555	0.169	0.07	6.05E-13	22	DEP	Mlf1	N
3.28E-17	0.080265021	0.068	0.011	6.14E-13	22	DEP	Rnf32	N
3.3E-17	0.198234295	0.943	0.921	6.19E-13	22	DEP	Dynlrb1	N
3.37E-17	0.201954525	0.939	0.897	6.33E-13	22	DEP	Tbcb	N
3.42E-17	0.194758491	0.346	0.226	6.42E-13	22	DEP	Brca1	N
3.44E-17	0.141601051	0.144	0.054	6.45E-13	22	DEP	Spata6	N
3.49E-17	0.267552522	0.587	0.477	6.55E-13	22	DEP	Naxe	N
3.64E-17	0.19919854	0.259	0.137	6.83E-13	22	DEP	Apbb1	N
3.65E-17	0.235750346	0.914	0.859	6.84E-13	22	DEP	Cwc15	N
3.83E-17	0.234292972	0.598	0.488	7.18E-13	22	DEP	Frg1	N
4.02E-17	0.244366226	0.572	0.439	7.53E-13	22	DEP	Faap20	N
4.17E-17	0.067316089	0.052	0.004	7.81E-13	22	DEP	Lrrc3b	N
4.84E-17	0.187408101	0.26	0.131	9.07E-13	22	DEP	Zfp358	Y
4.87E-17	0.315282869	0.281	0.167	9.14E-13	22	DEP	Axin2	N
4.89E-17	0.158688113	0.162	0.059	9.18E-13	22	DEP	Tmod2	N
4.96E-17	0.177865899	0.225	0.107	9.31E-13	22	DEP	Dapk1	N
4.99E-17	0.086104985	0.068	0.011	9.37E-13	22	DEP	Ager	N
5.16E-17	0.211085129	0.382	0.247	9.68E-13	22	DEP	Ube2t	N
5.23E-17	0.198234295	0.191	0.083	9.8E-13	22	DEP	Gramd3	N
5.25E-17	0.308206572	0.678	0.583	9.85E-13	22	DEP	Trim44	N
5.25E-17	0.100244666	0.099	0.031	9.85E-13	22	DEP	Hmcn1	N
5.32E-17	0.238753282	0.324	0.164	9.98E-13	22	DEP	Irak1bp1	N
5.72E-17	0.092712326	0.078	0.014	1.07E-12	22	DEP	Rab37	N
5.77E-17	0.223967926	0.319	0.177	1.08E-12	22	DEP	Snhg11	N
5.8E-17	0.16732843	0.206	0.101	1.09E-12	22	DEP	Mdfi	N
5.86E-17	0.250768099	0.475	0.334	1.1E-12	22	DEP	Mfsd10	N
5.98E-17	0.16276477	0.236	0.128	1.12E-12	22	DEP	2410018L13Rik	N
6.07E-17	0.233594477	0.428	0.299	1.14E-12	22	DEP	Zfp280d	Y
6.18E-17	0.242595412	0.473	0.34	1.16E-12	22	DEP	Greb1l	N
6.22E-17	0.151328844	0.211	0.109	1.17E-12	22	DEP	Armcx5	N
6.27E-17	0.259212798	0.793	0.72	1.18E-12	22	DEP	Bcl7c	N
6.58E-17	0.136056427	0.185	0.098	1.23E-12	22	DEP	Ssbp2	N
6.65E-17	0.083029773	0.063	0.006	1.25E-12	22	DEP	Rab27b	N
7.35E-17	0.268540452	0.575	0.461	1.38E-12	22	DEP	Crebbp	N
7.86E-17	0.208490277	0.32	0.192	1.47E-12	22	DEP	Gabpb1	Y
7.88E-17	0.274730866	0.484	0.329	1.48E-12	22	DEP	Itgb3bp	N
8.99E-17	0.179404989	0.267	0.153	1.69E-12	22	DEP	Wipf2	N
9.05E-17	0.102471293	0.082	0.014	1.7E-12	22	DEP	Prr36	N
9.28E-17	0.144984099	0.144	0.049	1.74E-12	22	DEP	Flnc	N
9.36E-17	0.135839068	0.138	0.049	1.76E-12	22	DEP	Fbxl20	N
9.36E-17	0.188207497	0.311	0.188	1.76E-12	22	DEP	Rbms2	N
1E-16	0.170217436	0.219	0.106	1.88E-12	22	DEP	Zfp821	N
1.01E-16	0.256022259	0.489	0.348	1.9E-12	22	DEP	Polb	N
1.02E-16	0.108903403	0.105	0.029	1.92E-12	22	DEP	Pik3r3	N
1.02E-16	0.157823452	0.132	0.044	1.92E-12	22	DEP	Tmem27	N
1.03E-16	0.132624017	0.149	0.056	1.93E-12	22	DEP	E330009J07Rik	N
1.05E-16	0.10352351	0.108	0.04	1.96E-12	22	DEP	Neto2	N
1.05E-16	0.140815426	0.159	0.063	1.96E-12	22	DEP	Sh3bp1	N
1.1E-16	0.105879906	0.096	0.026	2.07E-12	22	DEP	Kirrel	N
1.14E-16	0.229524165	0.666	0.568	2.13E-12	22	DEP	Mtap	N
1.16E-16	0.110217649	0.11	0.038	2.17E-12	22	DEP	Pqlc1	N
1.25E-16	0.126195999	0.125	0.037	2.35E-12	22	DEP	Slain1	N
1.26E-16	0.175752997	0.214	0.098	2.36E-12	22	DEP	Stxbp4	N
1.26E-16	0.144370113	0.172	0.072	2.37E-12	22	DEP	Zfp41	Y
1.29E-16	0.251644392	0.852	0.81	2.41E-12	22	DEP	Cebpz	Y
1.3E-16	0.126678453	0.121	0.035	2.44E-12	22	DEP	Kcnmb4	N
1.45E-16	0.200023682	0.224	0.116	2.71E-12	22	DEP	Wnt5a	N
1.54E-16	0.203275552	0.358	0.222	2.89E-12	22	DEP	Ints13	N
1.57E-16	0.093357395	0.088	0.025	2.94E-12	22	DEP	Stbd1	N
1.63E-16	0.285226653	0.698	0.607	3.05E-12	22	DEP	Golgb1	N
1.64E-16	0.278836403	0.836	0.743	3.08E-12	22	DEP	Fam162a	N
1.69E-16	0.223103511	0.685	0.607	3.17E-12	22	DEP	Rbbp6	N
1.69E-16	0.211620329	0.397	0.267	3.17E-12	22	DEP	Nudt19	N
1.7E-16	0.169112319	0.227	0.114	3.19E-12	22	DEP	Bclaf3	N
1.7E-16	0.195654601	0.28	0.161	3.19E-12	22	DEP	Mrgbp	N
1.82E-16	0.189709774	0.324	0.204	3.42E-12	22	DEP	Bhlhb9	N
2.03E-16	0.184889068	0.978	0.959	3.8E-12	22	DEP	Lsm5	N
2.03E-16	0.069129371	0.051	0.004	3.8E-12	22	DEP	4631405K08Rik	N
2.04E-16	0.252252752	0.626	0.521	3.82E-12	22	DEP	Tfdp1	Y
2.18E-16	0.12464199	0.128	0.047	4.08E-12	22	DEP	AI661453	N
2.2E-16	0.22875584	0.914	0.858	4.13E-12	22	DEP	Zranb2	N
2.31E-16	0.190783395	0.23	0.109	4.34E-12	22	DEP	Nespas	N
2.35E-16	0.147337356	0.174	0.074	4.42E-12	22	DEP	Rab11fip2	N
2.45E-16	0.212179902	0.934	0.898	4.59E-12	22	DEP	Elof1	N
2.45E-16	0.098406696	0.073	0.013	4.6E-12	22	DEP	Cldn10	N
2.55E-16	0.179433566	0.25	0.134	4.78E-12	22	DEP	Cntrl	N
2.58E-16	0.233800019	0.484	0.361	4.84E-12	22	DEP	Dcaf8	N
2.59E-16	0.140578929	0.149	0.056	4.86E-12	22	DEP	Crybg3	N
2.59E-16	0.214444092	0.673	0.574	4.87E-12	22	DEP	Snrnp48	N
2.66E-16	0.25165862	0.586	0.47	4.99E-12	22	DEP	Chaf1a	N
2.69E-16	0.203098887	0.289	0.162	5.05E-12	22	DEP	Ube2e2	N
2.77E-16	0.105802049	0.1	0.029	5.19E-12	22	DEP	Fzd8	N
2.83E-16	0.130874113	0.072	0.008	5.3E-12	22	DEP	Tal2	Y
2.87E-16	0.208138117	0.381	0.262	5.38E-12	22	DEP	Rab13	N
2.9E-16	0.228355707	0.393	0.262	5.44E-12	22	DEP	Kansl1	N
2.92E-16	0.252051818	0.684	0.589	5.48E-12	22	DEP	Tspan31	N
2.99E-16	0.141746614	0.148	0.056	5.62E-12	22	DEP	6330403K07Rik	N
3.05E-16	0.131003798	0.137	0.053	5.73E-12	22	DEP	Cyb561	N
3.07E-16	0.232783823	0.771	0.707	5.76E-12	22	DEP	Arl6ip4	N
3.08E-16	0.211268181	0.343	0.215	5.79E-12	22	DEP	Mis12	N
3.32E-16	0.14721775	0.197	0.103	6.22E-12	22	DEP	Ulk1	N
3.41E-16	0.194778131	0.292	0.169	6.4E-12	22	DEP	Prkacb	N
3.44E-16	0.187150951	0.321	0.204	6.45E-12	22	DEP	Gtf2ird1	Y
3.44E-16	0.200174593	0.928	0.88	6.46E-12	22	DEP	Psmc2	N
3.54E-16	0.081903919	0.059	0.004	6.64E-12	22	DEP	Dmrt3	Y
3.58E-16	0.110195179	0.122	0.044	6.71E-12	22	DEP	Morn4	N
3.62E-16	0.12244872	0.149	0.066	6.79E-12	22	DEP	Zfp629	Y
3.73E-16	0.153709209	0.201	0.1	7.01E-12	22	DEP	Rpgr	N
3.74E-16	0.162220931	0.224	0.109	7.02E-12	22	DEP	Arhgef25	N
3.91E-16	0.204066004	0.989	0.975	7.34E-12	22	DEP	Ppa1	N
3.93E-16	0.237110088	0.748	0.637	7.38E-12	22	DEP	Dcakd	N
4.05E-16	0.135341805	0.157	0.061	7.59E-12	22	DEP	Prdm5	Y
4.43E-16	0.073621105	0.049	0.002	8.3E-12	22	DEP	Klk14	N
4.45E-16	0.121837835	0.14	0.057	8.34E-12	22	DEP	Fam189b	N
4.85E-16	0.189499572	0.258	0.139	9.1E-12	22	DEP	Serpine2	N
5.05E-16	0.076960399	0.06	0.008	9.48E-12	22	DEP	Tmem53	N
5.1E-16	0.119318031	0.131	0.05	9.58E-12	22	DEP	Thnsl1	N
5.53E-16	0.24360332	0.706	0.621	1.04E-11	22	DEP	Rraga	N
5.57E-16	0.160210895	0.173	0.064	1.04E-11	22	DEP	D16Ertd472e	N
5.95E-16	0.175058497	0.995	0.981	1.12E-11	22	DEP	Ube2l3	N
6.1E-16	0.122261709	0.134	0.047	1.15E-11	22	DEP	Crb2	N
6.21E-16	0.12917248	0.174	0.087	1.17E-11	22	DEP	Gcfc2	Y
6.26E-16	0.247542215	0.439	0.307	1.17E-11	22	DEP	Ttk	N
6.28E-16	0.140635758	0.183	0.091	1.18E-11	22	DEP	Spry2	N
6.32E-16	0.161198845	0.216	0.106	1.19E-11	22	DEP	Fndc3c1	N
6.47E-16	0.121982386	0.148	0.064	1.21E-11	22	DEP	Arhgap39	N
6.5E-16	0.266912267	0.839	0.79	1.22E-11	22	DEP	Smchd1	N
6.68E-16	0.207790743	0.278	0.149	1.25E-11	22	DEP	Rab26os	N
6.82E-16	0.253455467	0.518	0.391	1.28E-11	22	DEP	Mga	Y
6.84E-16	0.191900722	0.357	0.232	1.28E-11	22	DEP	Dmtf1	Y
7.03E-16	0.225238476	0.858	0.792	1.32E-11	22	DEP	Anapc13	N
7.04E-16	0.081532619	0.078	0.022	1.32E-11	22	DEP	Fam171b	N
7.25E-16	0.216626139	0.419	0.293	1.36E-11	22	DEP	Mpg	N
7.3E-16	0.258029587	0.442	0.318	1.37E-11	22	DEP	Pard3	N
7.86E-16	0.128133112	0.126	0.039	1.47E-11	22	DEP	4930452B06Rik	N
8.26E-16	0.114763932	0.11	0.031	1.55E-11	22	DEP	2810408A11Rik	N
9.71E-16	0.222904004	0.796	0.724	1.82E-11	22	DEP	Ier3ip1	N
9.99E-16	0.320786483	0.646	0.563	1.87E-11	22	DEP	Incenp	N
1.02E-15	0.115063854	0.114	0.04	1.91E-11	22	DEP	Prkd1	N
1.07E-15	0.207945072	0.789	0.749	2E-11	22	DEP	Tmed1	N
1.09E-15	0.272876956	0.599	0.507	2.04E-11	22	DEP	Kif20b	N
1.11E-15	0.146513834	0.177	0.08	2.07E-11	22	DEP	Epb41l4a	N
1.12E-15	0.184643549	0.979	0.971	2.11E-11	22	DEP	Akr1a1	N
1.12E-15	0.131399838	0.178	0.088	2.11E-11	22	DEP	Stim2	N
1.15E-15	0.078282843	0.066	0.011	2.15E-11	22	DEP	Lurap1	N
1.17E-15	0.225211578	0.331	0.206	2.2E-11	22	DEP	Zfp646	Y
1.22E-15	0.127996106	0.218	0.112	2.29E-11	22	DEP	Slc38a4	N
1.23E-15	0.161242052	0.196	0.089	2.3E-11	22	DEP	Peli2	N
1.25E-15	0.148159064	0.182	0.081	2.35E-11	22	DEP	Zfp113	Y
1.27E-15	0.246925779	0.714	0.644	2.39E-11	22	DEP	Sin3b	N
1.34E-15	0.264731401	0.551	0.417	2.52E-11	22	DEP	Hmgn5	N
1.39E-15	0.222217514	0.469	0.348	2.6E-11	22	DEP	Nck1	N
1.42E-15	0.129374866	0.123	0.044	2.67E-11	22	DEP	Gata5	Y
1.47E-15	0.210070925	0.34	0.22	2.77E-11	22	DEP	Tet3	N
1.51E-15	0.215964505	0.727	0.656	2.83E-11	22	DEP	Ralbp1	N
1.54E-15	0.268354381	0.523	0.378	2.88E-11	22	DEP	Eri3	N
[truncated: 13,178 more rows]
