# Supplementary material for: Gastrulation-stage gene expression in Nipbl+/− mouse embryos foreshadows the development of syndromic birth defects
Source: Sci Adv. 2024 Mar 20;10(12):eadl4239. doi: 10.1126/sciadv.adl4239 (PMC10954218; doi:10.1126/sciadv.adl4239)
Supplement: Supplementary file 2 — Data S1 to S45 [file sciadv.adl4239_data_s1_to_s45.zip › Supplementary Data2/Data_S24.xlsx]

## Sheet: Ectoderm
Cell_Barcode	Genotype	Embryo	Score_S_Phase	Score_G2M_Phase	Phase	PC_1	PC_2
AAACCTGCAAGGACAC-1	Wildtype	LB1	-0.158713	0.0792743	G2M	5.57521	0.517818
AAACGGGCACCTCGGA-1	Wildtype	LB1	-0.102059	-0.0339409	G1	0.587243	-3.05258
AAAGATGAGTTATCGC-1	Wildtype	LB1	-0.146436	0.0117485	G2M	2.23935	-4.70962
AAAGATGCAACAACCT-1	Wildtype	LB1	-0.0297289	0.192441	G2M	2.63275	1.70979
AAAGATGCATAAAGGT-1	Wildtype	LB1	0.0332449	-0.143253	S	-1.81878	-3.72837
AAAGCAAAGACATAAC-1	Wildtype	LB1	0.0722572	-0.188494	S	-2.41481	-5.8865
AAAGCAAGTCGCGTGT-1	Wildtype	LB1	-0.0361446	-0.0281072	G1	0.063249	-2.2428
AAAGTAGAGCCAGAAC-1	Wildtype	LB1	-0.208686	0.171955	G2M	4.33268	2.90787
AAAGTAGTCGCACTCT-1	Wildtype	LB1	-0.0888011	-0.110587	G1	0.812456	-4.70758
AAATGCCAGTAGGTGC-1	Wildtype	LB1	-0.241914	0.169065	G2M	4.61015	1.08652
AAATGCCCAGTACACT-1	Wildtype	LB1	-0.193444	-0.0166599	G1	-0.00718953	-2.76242
AACACGTAGATCCCAT-1	Wildtype	LB1	-0.0927952	0.048738	G2M	0.14277	-0.755769
AACACGTCACTTCGAA-1	Wildtype	LB1	0.0465458	0.0321666	S	-0.57341	0.335686
AACACGTGTACCAGTT-1	Wildtype	LB1	0.0665669	-0.0164191	S	-1.33127	0.248051
AACCATGAGATCTGCT-1	Wildtype	LB1	-0.198878	-0.105848	G1	0.845477	-3.9736
AACCATGGTTTGACAC-1	Wildtype	LB1	0.0942078	-0.0875636	S	-3.34648	-3.12784
AACCATGTCACAACGT-1	Wildtype	LB1	-0.148851	0.0937178	G2M	3.7329	0.683773
AACCGCGCAGCTCGAC-1	Wildtype	LB1	-0.214712	0.0537054	G2M	4.22414	-3.35625
AACCGCGCATGGTCAT-1	Wildtype	LB1	-0.149135	0.253878	G2M	6.96315	4.1493
AACCGCGGTAAGTGGC-1	Wildtype	LB1	0.172561	-0.00470453	S	-4.03372	-1.49473
AACGTTGCAGTATAAG-1	Wildtype	LB1	0.047775	0.024494	S	-2.46055	-1.13253
AACGTTGCATTTCACT-1	Wildtype	LB1	0.0343219	-0.0485267	S	-2.16474	-2.08909
AACGTTGTCAAGGCTT-1	Wildtype	LB1	-0.300421	-0.0290012	G1	1.69286	-0.94271
AACTCAGAGCTATGCT-1	Wildtype	LB1	0.244517	-0.164578	S	-4.80746	-4.01499
AACTCAGGTCTGATTG-1	Wildtype	LB1	0.0761523	-0.257593	S	-1.13087	-6.58095
AACTCTTGTGTGACCC-1	Wildtype	LB1	-0.196007	-0.024031	G1	-0.0168807	-1.22517
AACTCTTTCGGTCCGA-1	Wildtype	LB1	-0.00864858	0.118549	G2M	-0.625994	1.04527
AACTCTTTCGTACGGC-1	Wildtype	LB1	-0.17328	0.100678	G2M	4.48671	-1.51563
AAGACCTCAGACGTAG-1	Wildtype	LB1	-0.101239	0.0387686	G2M	3.14476	-4.61303
AAGACCTCAGTATGCT-1	Wildtype	LB1	-0.265985	0.17882	G2M	4.52508	0.0608634
AAGACCTTCTGCAGTA-1	Wildtype	LB1	0.0866317	-0.0792503	S	0.200629	-4.74012
AAGCCGCAGGGCTCTC-1	Wildtype	LB1	-0.199374	0.130471	G2M	5.32408	-0.926
AAGGAGCGTCCGTCAG-1	Wildtype	LB1	-0.190058	0.181294	G2M	3.55984	2.76079
AAGGAGCTCATTGCCC-1	Wildtype	LB1	-0.0264744	-0.0261965	G1	0.20927	-2.92109
AAGGCAGTCATGCAAC-1	Wildtype	LB1	-0.249859	0.19173	G2M	4.09402	3.09173
AAGGTTCAGAATGTGT-1	Wildtype	LB1	-0.197447	0.00436787	G2M	3.35994	-3.98638
AAGGTTCCACCAGATT-1	Wildtype	LB1	-0.0851566	-0.111555	G1	0.767516	-5.00219
AAGGTTCCATACGCCG-1	Wildtype	LB1	0.188022	-0.0884454	S	-4.12871	-1.41798
AAGGTTCGTGAAGGCT-1	Wildtype	LB1	-0.0838551	0.141015	G2M	0.919702	-0.903143
AAGGTTCTCAGCCTAA-1	Wildtype	LB1	0.122641	-0.0528498	S	-1.88065	-2.68309
AAGTCTGAGACAGGCT-1	Wildtype	LB1	0.129014	-0.0434854	S	-3.9882	1.55041
AAGTCTGCATAGACTC-1	Wildtype	LB1	-0.173727	0.10845	G2M	2.21408	1.88607
AAGTCTGGTGACTACT-1	Wildtype	LB1	0.00414833	-0.127912	S	-1.84208	-2.06559
AATCCAGTCGTGACAT-1	Wildtype	LB1	-0.0821965	0.194957	G2M	1.03354	3.05746
AATCGGTGTGTTTGTG-1	Wildtype	LB1	-0.118742	0.148281	G2M	2.53455	-0.17592
AATCGGTTCACATAGC-1	Wildtype	LB1	-0.113329	0.0435348	G2M	1.84161	-2.47431
ACACCAACAATCGAAA-1	Wildtype	LB1	-0.0421712	0.151756	G2M	4.41483	0.620885
ACACCAATCGCGTTTC-1	Wildtype	LB1	-0.0692491	0.0800557	G2M	1.26438	-0.299053
ACACCAATCTGTGCAA-1	Wildtype	LB1	-0.0592497	0.100153	G2M	0.135049	3.69883
ACACCCTAGGGTCGAT-1	Wildtype	LB1	-0.120404	0.144642	G2M	2.17518	3.00925
ACACCCTCACGTTGGC-1	Wildtype	LB1	-0.0192562	-0.0364502	G1	-0.785816	-3.20076
ACACCGGTCCACGCAG-1	Wildtype	LB1	0.102738	-0.00705337	S	-2.26337	-2.08629
ACACTGAAGAATCTCC-1	Wildtype	LB1	0.0153404	-0.0934796	S	0.127108	-3.74699
ACAGCCGAGAATTCCC-1	Wildtype	LB1	0.119253	-0.233152	S	-4.72928	-4.64204
ACAGCCGAGATGTGTA-1	Wildtype	LB1	-0.233716	0.0428116	G2M	3.05562	-0.486887
ACAGCCGAGCCAGGAT-1	Wildtype	LB1	-0.132353	-0.0438231	G1	1.71561	-3.78037
ACAGCTAAGACCACGA-1	Wildtype	LB1	0.115756	0.0736379	S	0.453947	-0.546857
ACAGCTAAGGCTATCT-1	Wildtype	LB1	0.0865348	-0.0702831	S	-2.67013	-2.93359
ACAGCTACACAGACAG-1	Wildtype	LB1	-0.160927	0.159486	G2M	4.48709	1.48728
ACAGCTATCTAACTTC-1	Wildtype	LB1	-0.111945	0.159222	G2M	2.22761	-2.97852
ACATACGGTTTGGCGC-1	Wildtype	LB1	-0.0669186	0.0442942	G2M	2.28593	-4.16232
ACATCAGTCAGGCCCA-1	Wildtype	LB1	0.0405614	-0.107646	S	-4.21483	-1.05958
ACATGGTAGAGGACGG-1	Wildtype	LB1	-0.138584	0.00487457	G2M	2.10087	-3.75366
ACATGGTGTCTAGTGT-1	Wildtype	LB1	0.114073	-0.197226	S	-5.08218	-1.25144
ACATGGTGTTTGACAC-1	Wildtype	LB1	-0.280727	0.0665565	G2M	5.05913	-4.3424
ACCAGTAAGGAGCGTT-1	Wildtype	LB1	-0.334438	-0.0290014	G1	5.82907	-4.83295
ACCCACTAGAATGTGT-1	Wildtype	LB1	-0.0495441	-0.0433801	G1	0.414365	-2.32533
ACCCACTAGGCGTACA-1	Wildtype	LB1	0.107023	-0.0717027	S	-3.20079	-1.5802
ACCCACTGTGGTCCGT-1	Wildtype	LB1	-0.142573	-0.20893	G1	-1.75715	-3.55609
ACCCACTTCACGCATA-1	Wildtype	LB1	-0.174995	0.0512232	G2M	2.22553	-1.65074
ACCGTAAGTCCGCTGA-1	Wildtype	LB1	-0.031923	-0.241782	G1	-1.60554	-3.50356
ACCGTAAGTTCAGTAC-1	Wildtype	LB1	-0.210232	0.0777833	G2M	3.1366	-0.554826
ACCGTAATCGAATGCT-1	Wildtype	LB1	-0.232531	0.203619	G2M	4.23667	-2.32715
ACCTTTATCACCCGAG-1	Wildtype	LB1	-0.147947	0.0730576	G2M	2.08576	-1.5193
ACGAGCCAGAGTGAGA-1	Wildtype	LB1	0.101888	0.0848654	S	-0.332792	2.03353
ACGATACGTAGCAAAT-1	Wildtype	LB1	-0.166621	0.141211	G2M	5.08736	-0.350182
ACGATGTAGTGTTAGA-1	Wildtype	LB1	-0.124888	0.083534	G2M	2.09078	-1.78926
ACGATGTGTACGAAAT-1	Wildtype	LB1	0.243584	-0.172592	S	-6.21169	-3.47925
ACGATGTTCATGCAAC-1	Wildtype	LB1	0.142639	-0.111391	S	-4.64652	-0.850647
ACGCAGCAGAGCTATA-1	Wildtype	LB1	-0.176837	0.161672	G2M	4.59076	1.22085
ACGCAGCAGTTGCAGG-1	Wildtype	LB1	-0.260824	-0.073631	G1	2.30857	-0.716032
ACGCAGCTCAGATAAG-1	Wildtype	LB1	0.0969874	-0.157163	S	-4.06348	-3.56894
ACGCCAGTCCACGCAG-1	Wildtype	LB1	-0.161218	0.0307682	G2M	3.29893	-3.33053
ACGCCAGTCCTACAGA-1	Wildtype	LB1	0.0548945	-0.126643	S	-3.07707	-2.90728
ACGCCAGTCCTATTCA-1	Wildtype	LB1	-0.134953	0.155912	G2M	3.73032	2.13643
ACGCCGAAGTACATGA-1	Wildtype	LB1	-0.0745807	0.0513117	G2M	1.48678	-0.999926
ACGCCGACAAGTCTAC-1	Wildtype	LB1	-0.0270903	-0.0528736	G1	2.45038	-1.80266
ACGCCGATCGATGAGG-1	Wildtype	LB1	-0.214506	0.121035	G2M	6.52129	-0.0783572
ACGGAGAAGAGCAATT-1	Wildtype	LB1	-0.100998	0.0248766	G2M	1.70938	-1.78503
ACGGCCAAGCGTGAGT-1	Wildtype	LB1	-0.21681	0.0728053	G2M	1.53599	0.0741524
ACGGCCAGTAACGACG-1	Wildtype	LB1	-0.0176157	-0.0359493	G1	-0.0748327	-2.36993
ACGGGCTAGAGTCTGG-1	Wildtype	LB1	-0.042915	-0.0458591	G1	-1.53157	-2.15728
ACGGGCTGTTGGAGGT-1	Wildtype	LB1	0.171112	-0.0891605	S	-3.07544	-1.12121
ACGGGTCCACTATCTT-1	Wildtype	LB1	0.00735598	-0.14588	S	-2.61494	-2.54547
ACGGGTCCATCGGAAG-1	Wildtype	LB1	0.0475703	-0.0285834	S	-2.19934	-1.55009
ACGTCAATCGCTTGTC-1	Wildtype	LB1	-0.0201059	-0.0442109	G1	-2.4675	0.715064
ACTATCTAGTAGTGCG-1	Wildtype	LB1	-0.0310978	0.170294	G2M	3.26297	-0.663436
ACTATCTCAAGTAATG-1	Wildtype	LB1	0.0261748	0.0172997	S	-1.1828	-1.66786
ACTATCTTCCTAAGTG-1	Wildtype	LB1	0.14163	-0.0839045	S	-4.48374	-0.782795
ACTGAACAGACGCTTT-1	Wildtype	LB1	-0.00355237	0.10457	G2M	1.68775	-1.37685
ACTGAACCAATGGATA-1	Wildtype	LB1	-0.15637	-0.131975	G1	-0.67147	-2.24942
ACTGAGTTCCAAATGC-1	Wildtype	LB1	-0.113115	0.0390434	G2M	1.82982	-1.07426
ACTGATGCACTGTGTA-1	Wildtype	LB1	-0.104268	-0.121547	G1	1.3894	-4.28999
ACTGATGGTCTCCACT-1	Wildtype	LB1	-0.098285	0.159185	G2M	4.22219	-0.0561376
ACTGCTCGTAATTGGA-1	Wildtype	LB1	-0.254544	-0.00596741	G1	2.28356	-1.61669
ACTGCTCGTCCGCTGA-1	Wildtype	LB1	-0.00116542	-0.110588	G1	-2.3581	-3.87737
ACTGCTCGTTGTTTGG-1	Wildtype	LB1	-0.132329	-0.135175	G1	2.47754	-6.59274
ACTGTCCCACCTGGTG-1	Wildtype	LB1	0.0346905	0.0595848	G2M	1.32054	-0.891654
ACTGTCCCATTATCTC-1	Wildtype	LB1	-0.0516965	-0.040341	G1	-0.539158	-2.1768
ACTGTCCTCTAGAGTC-1	Wildtype	LB1	-0.228655	0.0674504	G2M	3.67529	-3.82709
ACTTACTCAGGGAGAG-1	Wildtype	LB1	-0.021351	-0.175555	G1	-3.46486	-4.35035
ACTTACTTCTTCATGT-1	Wildtype	LB1	-0.217441	0.260649	G2M	6.79445	1.22595
ACTTGTTCACAGACAG-1	Wildtype	LB1	0.0942322	-0.112858	S	-2.87375	-2.77712
ACTTGTTGTAACGACG-1	Wildtype	LB1	-0.285879	0.214289	G2M	6.08795	-0.199817
ACTTTCAAGGCGATAC-1	Wildtype	LB1	-0.0425384	0.119502	G2M	3.06465	1.7209
ACTTTCACAGATAATG-1	Wildtype	LB1	-0.0772137	0.110729	G2M	1.99308	2.21995
AGAATAGAGGGTATCG-1	Wildtype	LB1	-0.0546077	0.00866048	G2M	1.79312	-3.99932
AGAATAGTCTTTCCTC-1	Wildtype	LB1	-0.0791795	-0.0291552	G1	0.091249	-2.47208
AGACGTTTCAAGAAGT-1	Wildtype	LB1	-0.158783	-0.00011631	G1	0.786778	-2.72084
AGAGCGAAGTATCTCG-1	Wildtype	LB1	-0.243095	0.11719	G2M	4.88794	1.52018
AGAGCTTCATCGTCGG-1	Wildtype	LB1	-0.00747772	-0.0369003	G1	-0.341882	-0.831798
AGAGTGGCAGTATAAG-1	Wildtype	LB1	0.069387	0.0833106	G2M	-0.844132	-0.477073
AGAGTGGTCCGAGCCA-1	Wildtype	LB1	-0.184356	-0.14396	G1	3.72934	-6.13543
AGATCTGCAGACACTT-1	Wildtype	LB1	-0.135448	-0.138726	G1	-0.698689	-1.60238
AGATCTGGTTAAGAAC-1	Wildtype	LB1	-0.125609	0.193552	G2M	3.1403	1.70386
AGATCTGTCACGATGT-1	Wildtype	LB1	-0.204014	-0.0220449	G1	4.44295	-4.26222
AGATTGCTCAACGCTA-1	Wildtype	LB1	-0.238812	0.165546	G2M	5.63012	1.7096
AGATTGCTCTTCATGT-1	Wildtype	LB1	-0.233178	0.191452	G2M	5.46507	1.01524
AGCAGCCTCCTTGCCA-1	Wildtype	LB1	-0.28088	-0.117828	G1	4.46165	-6.24243
AGCATACAGGCTCATT-1	Wildtype	LB1	-0.107983	0.241809	G2M	4.09369	0.939671
AGCATACGTGATGATA-1	Wildtype	LB1	-0.0976621	-0.0100845	G1	0.242625	-0.638726
AGCATACGTGTAACGG-1	Wildtype	LB1	0.0792919	-0.0358086	S	-1.77198	-0.597399
AGCCTAAAGGCCCTCA-1	Wildtype	LB1	0.0633225	0.172134	G2M	1.43766	3.44446
AGCCTAACAGACACTT-1	Wildtype	LB1	0.114388	-0.0347598	S	-1.91718	-2.92844
AGCCTAAGTCGCATCG-1	Wildtype	LB1	-0.183047	0.111324	G2M	4.4502	-2.35143
AGCGGTCGTACTCTCC-1	Wildtype	LB1	-0.152949	-0.0528276	G1	3.06455	-3.6063
AGCGTATAGGAGTCTG-1	Wildtype	LB1	-0.0101666	-0.085219	G1	-0.70002	-3.80689
AGCGTATCATGGAATA-1	Wildtype	LB1	-0.115255	0.122591	G2M	1.68531	0.388156
AGCGTATTCCCGGATG-1	Wildtype	LB1	0.0733533	0.242513	G2M	1.64763	3.2528
AGCTCCTGTTCTCATT-1	Wildtype	LB1	0.0468532	-0.0151462	S	-3.36569	-1.48133
AGCTCTCGTCTGCCAG-1	Wildtype	LB1	-0.107079	0.0706771	G2M	3.56889	-2.16687
AGCTTGACATCAGTCA-1	Wildtype	LB1	0.0961256	-0.11072	S	-2.12876	-3.18406
AGCTTGACATCCAACA-1	Wildtype	LB1	0.0776564	-0.0593554	S	-0.656866	-3.64539
AGGCCACCATGGATGG-1	Wildtype	LB1	0.04186	-0.205933	S	-1.30821	-4.02467
AGGCCGTCAAGGACAC-1	Wildtype	LB1	-0.173813	0.083582	G2M	3.44435	-2.62453
AGGCCGTCACCCATGG-1	Wildtype	LB1	-0.156075	0.0095028	G2M	1.79496	0.0820258
AGGCCGTCATGACATC-1	Wildtype	LB1	0.121702	-0.0681176	S	-3.74188	-1.46183
AGGCCGTTCTGCTGTC-1	Wildtype	LB1	0.0168272	0.0271593	G2M	-0.983176	0.254567
AGGGAGTCACCCATGG-1	Wildtype	LB1	-0.25553	0.135513	G2M	5.97699	2.53207
AGGGTGAAGATGTGGC-1	Wildtype	LB1	-0.114473	-0.128989	G1	-0.801801	-3.33142
AGGGTGAAGGACACCA-1	Wildtype	LB1	-0.0816141	0.0336373	G2M	0.575299	1.69037
AGGGTGAAGTGTACTC-1	Wildtype	LB1	-0.105592	-0.0597348	G1	1.23472	-3.69262
AGGGTGATCTGACCTC-1	Wildtype	LB1	0.0820531	-0.136384	S	-2.39661	-3.53847
AGGGTGATCTTTAGGG-1	Wildtype	LB1	0.0719433	-0.180952	S	-1.09501	-5.30185
AGGTCATTCGAGCCCA-1	Wildtype	LB1	0.0581383	-0.158646	S	-3.45169	-0.519682
AGGTCCGAGAAACGCC-1	Wildtype	LB1	-0.101184	0.0700574	G2M	1.97902	-1.23185
AGGTCCGAGCGGATCA-1	Wildtype	LB1	0.103511	-0.0503083	S	-2.31549	-1.42054
AGTAGTCAGACGACGT-1	Wildtype	LB1	0.162676	-0.135765	S	-3.67869	-2.72067
AGTAGTCCACAGCCCA-1	Wildtype	LB1	0.0479588	-0.0604557	S	-3.2936	-0.945822
AGTAGTCCATGCGCAC-1	Wildtype	LB1	-0.122191	-0.0894327	G1	0.666865	-5.36969
AGTAGTCTCGAGAGCA-1	Wildtype	LB1	-0.0682039	-0.0364976	G1	-0.158113	-0.785083
AGTCTTTCACTGCCAG-1	Wildtype	LB1	-0.0733039	-0.101927	G1	-0.22924	-4.31642
AGTCTTTTCGCATGAT-1	Wildtype	LB1	-0.243989	0.202978	G2M	5.20496	2.36343
AGTGGGAGTACCCAAT-1	Wildtype	LB1	0.0299336	0.00940232	S	-1.94695	-0.194648
AGTGGGATCAAGATCC-1	Wildtype	LB1	-0.139326	0.14686	G2M	4.48634	1.30567
AGTGGGATCAGCGATT-1	Wildtype	LB1	0.108851	-0.000761673	S	-1.14238	-2.01743
AGTGTCAAGGTTCCTA-1	Wildtype	LB1	-0.145919	0.150022	G2M	0.25199	1.93061
ATAACGCGTTGTGGAG-1	Wildtype	LB1	-0.268702	0.144063	G2M	5.32506	0.893338
ATAACGCTCCCAAGAT-1	Wildtype	LB1	-0.258092	0.23326	G2M	4.03295	2.37056
ATAAGAGAGGCTATCT-1	Wildtype	LB1	0.0203191	0.0767834	G2M	-0.32632	3.03743
ATAAGAGAGTGGGCTA-1	Wildtype	LB1	-0.0764641	0.0331287	G2M	2.98367	2.09198
ATAAGAGGTAGGAGTC-1	Wildtype	LB1	-0.081717	0.0907428	G2M	0.78094	2.18364
ATAGACCAGCTGATAA-1	Wildtype	LB1	-0.000621542	-0.142201	G1	0.534164	-2.53711
ATAGACCAGCTTATCG-1	Wildtype	LB1	-0.118297	-0.134313	G1	2.00746	-6.17384
ATAGACCCACGACGAA-1	Wildtype	LB1	0.0847585	-0.153088	S	-3.53568	-2.78518
ATAGACCCATCGTCGG-1	Wildtype	LB1	-0.232208	0.031685	G2M	6.07493	-1.13252
ATAGACCCATTATCTC-1	Wildtype	LB1	-0.0519794	-0.108281	G1	-0.0700769	-4.47443
ATCACGACAGTCACTA-1	Wildtype	LB1	0.000117976	0.0849375	G2M	-0.120191	-2.95225
ATCACGAGTCGCTTTC-1	Wildtype	LB1	-0.0736045	0.0592595	G2M	0.94537	-0.742501
ATCATCTGTTACCAGT-1	Wildtype	LB1	-0.0900104	0.0051677	G2M	0.611443	-1.77354
ATCCACCGTCCAGTTA-1	Wildtype	LB1	-0.204063	0.19092	G2M	5.67463	-1.03442
ATCCGAAAGTCATCCA-1	Wildtype	LB1	-0.187261	0.0533499	G2M	-0.192359	-0.408495
ATCCGAATCACCAGGC-1	Wildtype	LB1	0.0975745	-0.0631159	S	-3.45399	-0.524146
ATCTACTAGGTGTTAA-1	Wildtype	LB1	-0.0823516	0.0045485	G2M	-0.958742	2.49199
ATCTACTGTCTAGTGT-1	Wildtype	LB1	-0.0505513	0.0849414	G2M	0.711365	2.53457
ATGAGGGCAAACTGTC-1	Wildtype	LB1	0.0255185	-0.0914053	S	1.59198	-3.92019
ATGAGGGGTTGGGACA-1	Wildtype	LB1	0.100838	0.0950845	S	-0.801516	0.803881
ATGAGGGTCACAACGT-1	Wildtype	LB1	0.081431	-0.078745	S	0.451335	-4.99001
ATGGGAGAGGTGCAAC-1	Wildtype	LB1	-0.203155	0.0806386	G2M	2.46443	0.413745
ATGGGAGCACATGACT-1	Wildtype	LB1	-0.0936193	0.264848	G2M	4.35485	8.3384
ATGTGTGAGGATGTAT-1	Wildtype	LB1	-0.241463	-0.138143	G1	3.66012	-4.42188
ATGTGTGCAGACGCAA-1	Wildtype	LB1	-0.120298	-0.354094	G1	-2.51048	-2.83201
ATGTGTGCATTGGGCC-1	Wildtype	LB1	-0.0710722	0.01664	G2M	-0.537151	-0.758035
ATGTGTGGTGATGCCC-1	Wildtype	LB1	-0.122474	0.121741	G2M	3.57528	-1.48431
ATGTGTGGTTACGCGC-1	Wildtype	LB1	-0.250412	-0.00378411	G1	2.67175	-1.97793
ATGTGTGTCGTAGGAG-1	Wildtype	LB1	-0.11973	0.167291	G2M	4.22394	-0.0542894
ATTACTCCACTTGGAT-1	Wildtype	LB1	0.0799881	-0.179378	S	-3.84336	-1.92631
ATTACTCTCTTAGCCC-1	Wildtype	LB1	-0.0214032	-0.181426	G1	-0.876703	-7.23311
ATTATCCAGAGTTGGC-1	Wildtype	LB1	-0.197178	0.229204	G2M	5.79499	1.98962
ATTCTACCACCAACCG-1	Wildtype	LB1	-0.0975946	0.0117787	G2M	4.30819	-2.2403
ATTCTACGTATATGGA-1	Wildtype	LB1	-0.0795148	0.139225	G2M	3.6567	0.993991
ATTGGACAGCGTTCCG-1	Wildtype	LB1	-0.0994513	-0.0155093	G1	-0.316025	-1.18002
ATTGGACGTCGAATCT-1	Wildtype	LB1	-0.467857	-0.220508	G1	2.7028	-5.5829
ATTGGACGTTGGTAAA-1	Wildtype	LB1	-0.251204	0.0902821	G2M	4.58728	-0.272556
ATTGGTGAGTGGTCCC-1	Wildtype	LB1	0.127623	-0.0182981	S	-2.66476	-1.98809
ATTTCTGGTATGGTTC-1	Wildtype	LB1	-0.1363	-0.150784	G1	0.109096	-2.42252
ATTTCTGGTTCATGGT-1	Wildtype	LB1	-0.209763	0.209411	G2M	6.00782	-1.64806
ATTTCTGTCATGTCCC-1	Wildtype	LB1	0.00519077	0.152744	G2M	1.69345	-0.252229
CAACCAAAGCACCGCT-1	Wildtype	LB1	0.0919248	0.0209604	S	-3.62103	1.41045
CAACCAAGTTTGCATG-1	Wildtype	LB1	-0.232356	0.203626	G2M	6.33695	1.59896
CAACCTCGTACATCCA-1	Wildtype	LB1	-0.273569	0.321315	G2M	7.80052	2.64545
CAACTAGTCAATACCG-1	Wildtype	LB1	-0.0685942	0.201219	G2M	5.28042	0.0353477
CAAGAAAGTCGAGTTT-1	Wildtype	LB1	-0.0657073	0.0723673	G2M	-0.862771	0.0307189
CAAGAAAGTGTCTGAT-1	Wildtype	LB1	-0.0682453	-0.130558	G1	-0.0563091	-3.03218
CAAGAAATCGGAGGTA-1	Wildtype	LB1	-0.225788	-0.12952	G1	-0.8302	-2.12519
CAAGATCAGAGAGCTC-1	Wildtype	LB1	-0.204654	-0.0675635	G1	3.85576	-4.96191
CAAGATCGTCTCAACA-1	Wildtype	LB1	0.0126429	-0.0246791	S	-0.131219	-5.06361
CAAGGCCAGCCAGTTT-1	Wildtype	LB1	-0.0394847	0.127741	G2M	2.21229	-1.61016
CAAGGCCGTTGGTAAA-1	Wildtype	LB1	-0.0673663	-0.048864	G1	-0.432929	-1.20469
CAAGTTGGTTCCACTC-1	Wildtype	LB1	-0.265464	0.130229	G2M	3.73132	2.16079
CACAAACCAGTCAGCC-1	Wildtype	LB1	-0.13892	0.28502	G2M	6.07808	2.77631
CACAAACCAGTCCTTC-1	Wildtype	LB1	-0.0640521	-0.0497564	G1	-2.13385	-1.96151
CACACAAAGAAACCAT-1	Wildtype	LB1	-0.282124	0.162421	G2M	3.07917	-0.869442
CACACAATCCTTTCTC-1	Wildtype	LB1	-0.233036	-0.0475942	G1	3.29969	-4.33492
CACACTCCAGTCAGAG-1	Wildtype	LB1	-0.161904	0.275103	G2M	6.33975	2.93465
CACACTCGTAAATGTG-1	Wildtype	LB1	0.0963238	-0.0347801	S	-3.76728	-0.764828
CACACTCTCCGATATG-1	Wildtype	LB1	-0.10827	0.00479782	G2M	-0.0407483	-3.49323
CACACTCTCGTATCAG-1	Wildtype	LB1	0.0602638	-0.10418	S	-2.75164	-2.65489
CACAGGCAGACCACGA-1	Wildtype	LB1	-0.0388869	-0.0733132	G1	-0.344507	-1.98535
CACAGGCCAGAAGCAC-1	Wildtype	LB1	0.02463	0.00836823	S	-1.22696	-2.06429
CACAGGCTCCAGGGCT-1	Wildtype	LB1	-0.105007	0.12295	G2M	2.59447	-0.00550475
CACAGTACAGCTGGCT-1	Wildtype	LB1	-0.00481658	-0.00875814	G1	-1.02063	-0.535665
CACAGTAGTGTTGGGA-1	Wildtype	LB1	-0.11458	0.0807568	G2M	1.46286	0.589447
CACATAGAGACTTGAA-1	Wildtype	LB1	-0.112197	0.0389869	G2M	3.50962	0.0751529
CACATAGTCAAAGTAG-1	Wildtype	LB1	0.0321147	-0.158531	S	-2.08482	-3.70467
CACATTTAGCCACCTG-1	Wildtype	LB1	0.00805332	0.0670542	G2M	-0.995529	0.825103
CACATTTTCGACAGCC-1	Wildtype	LB1	-0.146862	-0.0452482	G1	2.25151	-5.63712
CACCACTCATTCGACA-1	Wildtype	LB1	-0.00413879	-0.0151571	G1	0.390641	-1.68269
CACCACTTCCCATTTA-1	Wildtype	LB1	-0.094566	0.179298	G2M	2.48695	3.68327
CACCACTTCTCACATT-1	Wildtype	LB1	-0.0123226	0.122677	G2M	1.57806	-0.18801
CACCAGGCACATTAGC-1	Wildtype	LB1	0.0595671	-0.126352	S	-3.85255	-2.2666
CACCTTGAGTGGGTTG-1	Wildtype	LB1	0.110162	-0.0112625	S	-1.48523	-1.46425
CACCTTGCATGCAACT-1	Wildtype	LB1	-0.171202	0.340893	G2M	8.11483	3.53774
CACTCCACAGTGGGAT-1	Wildtype	LB1	-0.0871926	-0.00761679	G1	1.95684	-3.53294
CACTCCATCTGTACGA-1	Wildtype	LB1	-0.114937	0.10377	G2M	2.84033	0.10092
CACTCCATCTTGTTTG-1	Wildtype	LB1	0.0278092	-0.0278811	S	-0.130734	-1.33713
CAGAATCAGCCAACAG-1	Wildtype	LB1	-0.207158	-0.00981259	G1	2.76803	-2.63275
CAGAGAGCAGCAGTTT-1	Wildtype	LB1	-0.346884	0.0513086	G2M	5.40008	-2.65939
CAGAGAGCAGTGAGTG-1	Wildtype	LB1	0.140647	-0.189582	S	-5.09285	-2.2121
CAGAGAGGTGACAAAT-1	Wildtype	LB1	0.0871026	0.00278393	S	-0.482081	1.6377
CAGAGAGTCAGTACGT-1	Wildtype	LB1	-0.138895	0.116593	G2M	1.86701	0.117958
CAGATCACACACCGCA-1	Wildtype	LB1	-0.200239	-0.0702732	G1	1.32107	-2.00204
CAGATCACACCTGGTG-1	Wildtype	LB1	-0.00636084	-0.0431252	G1	1.89639	-4.31942
CAGATCAGTCCGAAGA-1	Wildtype	LB1	-0.135161	0.209482	G2M	5.91593	0.26258
CAGCAGCGTTCAGGCC-1	Wildtype	LB1	-0.156014	0.202923	G2M	6.58133	1.42588
CAGCAGCTCTGAGTGT-1	Wildtype	LB1	0.015514	-0.0292161	S	-1.11961	-1.38987
CAGCATATCAACCAAC-1	Wildtype	LB1	-0.192244	0.0905148	G2M	0.47371	4.18019
CAGCATATCTAACTGG-1	Wildtype	LB1	-0.133737	0.0544421	G2M	3.85609	-3.5506
CAGCGACTCTGTCTAT-1	Wildtype	LB1	-0.0542255	-0.0493692	G1	0.860882	-2.91635
CAGCTAATCTACGAGT-1	Wildtype	LB1	0.118554	-0.092364	S	-3.94646	-1.86245
CAGGTGCCAAACAACA-1	Wildtype	LB1	-0.29376	0.00984644	G2M	3.92797	-4.74112
CAGTAACAGCTTTGGT-1	Wildtype	LB1	-0.161923	0.171957	G2M	1.82047	2.74355
CAGTAACCAAGTTCTG-1	Wildtype	LB1	0.0369913	0.0593595	G2M	-0.886819	0.342851
CATATGGAGAGTACAT-1	Wildtype	LB1	-0.00639065	-0.186055	G1	-2.77005	-4.60532
CATATTCAGTCTCCTC-1	Wildtype	LB1	-0.0242179	-0.225886	G1	-1.9165	-1.14506
CATATTCCAGGCAGTA-1	Wildtype	LB1	-0.0295738	-0.00889609	G1	-2.43592	-0.357348
CATATTCCATTTCACT-1	Wildtype	LB1	-0.0294826	0.32346	G2M	6.3173	-2.8126
CATCAAGAGCGCCTCA-1	Wildtype	LB1	0.0160084	-0.164451	S	-4.90007	-1.10523
CATCAAGCAGGTCTCG-1	Wildtype	LB1	-0.239129	0.103958	G2M	4.0188	-4.3811
CATCAAGGTACGCTGC-1	Wildtype	LB1	-0.199459	0.101621	G2M	4.24244	-2.29536
CATCAGAGTGTGAATA-1	Wildtype	LB1	-0.0196376	-0.135311	G1	-1.84714	-3.06282
CATCCACTCAGCGATT-1	Wildtype	LB1	-0.0501424	0.0299057	G2M	0.979548	-1.26118
CATGACACAACGATGG-1	Wildtype	LB1	-0.122783	-0.0223447	G1	1.75302	-1.88339
CATGACATCTAACGGT-1	Wildtype	LB1	-0.192924	0.0126838	G2M	2.9406	-3.93209
CATGGCGTCCACTCCA-1	Wildtype	LB1	-0.281913	0.205495	G2M	7.39215	-0.204255
CATTATCTCCTTGCCA-1	Wildtype	LB1	-0.0778981	0.102517	G2M	2.47344	-0.210206
CATTCGCAGAGGTAGA-1	Wildtype	LB1	-0.274961	0.0750695	G2M	3.05108	-0.208114
CATTCGCCATAGGATA-1	Wildtype	LB1	0.0816389	-0.107448	S	-1.81559	-2.48392
CATTCGCTCACAATGC-1	Wildtype	LB1	-0.05087	0.142372	G2M	-0.258771	-0.599375
CCAATCCAGCCTCGTG-1	Wildtype	LB1	-0.105007	-0.0429702	G1	0.582669	-0.426907
CCAATCCAGCGTCTAT-1	Wildtype	LB1	-0.264658	0.0477586	G2M	3.96396	-0.997501
CCAATCCCAAACTGTC-1	Wildtype	LB1	0.0484885	-0.0145963	S	-0.347785	-1.42017
CCAATCCCACATAACC-1	Wildtype	LB1	-0.0633022	-0.138423	G1	-3.76989	0.263421
CCAATCCCAGCGTTCG-1	Wildtype	LB1	-0.0651734	0.0360322	G2M	0.789417	-2.96823
CCAATCCGTGGCTCCA-1	Wildtype	LB1	-0.177415	-0.061772	G1	3.36857	-7.36131
CCAATCCTCGTGACAT-1	Wildtype	LB1	-0.308214	0.133794	G2M	4.73977	-2.84425
CCACCTAGTCAAAGAT-1	Wildtype	LB1	-0.149272	0.193162	G2M	5.48806	1.18048
CCACGGAAGATGGGTC-1	Wildtype	LB1	-0.154349	0.0197396	G2M	3.09811	-1.65233
CCACGGAAGTGGCACA-1	Wildtype	LB1	0.00291224	-0.0637112	S	2.11764	-4.56807
CCACGGATCTAACGGT-1	Wildtype	LB1	-0.117092	0.190509	G2M	4.25748	1.24039
CCACTACCAATGAAAC-1	Wildtype	LB1	-0.120518	0.0627562	G2M	2.24007	-0.618053
CCAGCGACAGCTGGCT-1	Wildtype	LB1	-0.162112	0.0981531	G2M	1.68367	-1.10517
CCAGCGACATGGAATA-1	Wildtype	LB1	-0.24454	0.161288	G2M	4.95235	1.88078
CCAGCGATCCTGCAGG-1	Wildtype	LB1	-0.0301783	0.0719223	G2M	0.0864129	2.31583
CCATGTCCATGGGACA-1	Wildtype	LB1	-0.109468	0.297385	G2M	4.90094	3.74996
CCATTCGTCAACACAC-1	Wildtype	LB1	-0.204996	-0.0331395	G1	5.34406	-5.30941
CCCAATCCAGATCGGA-1	Wildtype	LB1	-0.368303	-0.192344	G1	2.79499	-5.94635
CCCAATCTCCGCGTTT-1	Wildtype	LB1	-0.0325191	-0.0643489	G1	-0.839686	-1.81948
CCCAGTTGTAAGAGAG-1	Wildtype	LB1	-0.126313	0.0572215	G2M	1.06849	-1.65329
CCCATACGTGCAACTT-1	Wildtype	LB1	-0.194488	0.0581711	G2M	4.26391	-2.68657
CCCTCCTAGTCGTACT-1	Wildtype	LB1	-0.0727104	0.0590452	G2M	2.90059	-3.97466
CCCTCCTCATAGGATA-1	Wildtype	LB1	-0.0752521	0.127648	G2M	0.0243462	1.38683
CCGGTAGAGCTAACTC-1	Wildtype	LB1	0.096274	-0.0607179	S	-3.25908	-0.37911
CCGGTAGAGTGACATA-1	Wildtype	LB1	-0.021758	-0.157063	G1	-1.15055	-3.46057
CCGGTAGCAAGCTGGA-1	Wildtype	LB1	-0.205138	0.19261	G2M	3.8689	-0.162366
CCGGTAGGTCCTCTTG-1	Wildtype	LB1	0.0454278	-0.0834461	S	-1.63891	-1.40749
CCGGTAGTCCCGGATG-1	Wildtype	LB1	-0.0407172	-0.159486	G1	-1.08068	-5.99907
CCGTACTAGTCCGTAT-1	Wildtype	LB1	0.115958	-0.0607335	S	-3.27498	-1.58634
CCGTACTCATGCAATC-1	Wildtype	LB1	-0.182555	0.11468	G2M	2.11846	0.334784
CCGTACTGTGCGGTAA-1	Wildtype	LB1	0.00792809	-0.148422	S	-3.30105	-2.33799
CCGTACTTCCGTTGTC-1	Wildtype	LB1	0.036054	0.0318479	S	-3.14841	1.09557
CCGTACTTCGGCATCG-1	Wildtype	LB1	0.0173199	-0.0951613	S	-1.6567	-2.40084
CCGTGGAGTCGCGGTT-1	Wildtype	LB1	-0.173109	-0.0342302	G1	1.45234	-1.57015
CCGTTCACATCCGCGA-1	Wildtype	LB1	-0.215449	0.117759	G2M	5.6253	0.375258
CCTAAAGGTTTGTTTC-1	Wildtype	LB1	0.164037	-0.0324066	S	-2.24217	-4.73203
CCTAAAGTCAGCATGT-1	Wildtype	LB1	-0.119091	0.034504	G2M	2.16246	-0.296624
CCTACACAGAATGTTG-1	Wildtype	LB1	-0.125857	-0.00111693	G1	0.411185	-2.57312
CCTACACTCTCTTATG-1	Wildtype	LB1	-0.141375	0.139641	G2M	2.88032	-0.968287
CCTACCAGTACGCACC-1	Wildtype	LB1	0.151016	-0.00372875	S	-2.13911	-3.74088
CCTACCAGTCGCTTTC-1	Wildtype	LB1	-0.183234	0.110717	G2M	4.27063	0.0482288
CCTACCATCATTTGGG-1	Wildtype	LB1	-0.134009	0.0125855	G2M	0.933828	-1.34989
CCTAGCTAGCTGCCCA-1	Wildtype	LB1	-0.00305176	-0.177595	G1	0.161115	-5.21328
CCTAGCTCACTTAAGC-1	Wildtype	LB1	-0.0219209	0.0708582	G2M	2.84198	-0.0973498
CCTAGCTCATGATCCA-1	Wildtype	LB1	-0.0586492	-0.027592	G1	2.0104	-2.50794
CCTAGCTGTCTAACGT-1	Wildtype	LB1	-0.0772206	0.144426	G2M	3.72739	1.21007
CCTATTACAGACAAAT-1	Wildtype	LB1	-0.0900123	0.0118244	G2M	1.09962	-4.67245
CCTATTATCAGTTAGC-1	Wildtype	LB1	-0.100562	0.187313	G2M	4.63933	2.43305
CCTATTATCGCAGGCT-1	Wildtype	LB1	0.040711	-0.0535308	S	-1.88295	-1.32111
CCTCTGAAGGCTAGGT-1	Wildtype	LB1	-0.136235	0.011824	G2M	3.37442	-3.98118
CCTCTGAAGGTACTCT-1	Wildtype	LB1	0.238378	-0.139456	S	-5.22626	-3.35887
CCTCTGACACTTAAGC-1	Wildtype	LB1	-0.0497709	-0.0521843	G1	-0.568115	-3.61445
CCTCTGAGTAGCGCAA-1	Wildtype	LB1	-0.219461	0.232653	G2M	5.99383	1.69912
CCTCTGAGTGAAATCA-1	Wildtype	LB1	-0.109784	-0.151984	G1	1.81572	-7.01962
CCTCTGATCTGCTTGC-1	Wildtype	LB1	-0.282216	0.0166811	G2M	2.00901	-3.17174
CCTTACGCACCTCGGA-1	Wildtype	LB1	0.166319	-0.19834	S	-5.46251	-1.91615
CCTTCCCAGACTTGAA-1	Wildtype	LB1	-0.228402	0.121293	G2M	4.22441	-1.0415
CCTTCCCCATCACGAT-1	Wildtype	LB1	-0.205043	0.126273	G2M	3.93466	-1.65867
CCTTCCCGTACTTAGC-1	Wildtype	LB1	0.0816255	-0.126641	S	-2.00498	0.0219179
CCTTCGAAGGACGAAA-1	Wildtype	LB1	0.00394876	-0.0234678	S	-2.91903	1.35286
CCTTCGAAGGCTCTTA-1	Wildtype	LB1	-0.142062	0.020821	G2M	-0.00772454	-0.347581
CCTTTCTTCAGCAACT-1	Wildtype	LB1	-0.192382	0.220306	G2M	6.19556	-2.4553
CGAACATTCTGGTGTA-1	Wildtype	LB1	-0.0363635	-0.0723431	G1	-0.779952	-2.43928
CGAATGTAGATAGCAT-1	Wildtype	LB1	-0.111863	0.112596	G2M	2.17698	0.613687
CGACCTTCAATAGCGG-1	Wildtype	LB1	0.155588	-0.223998	S	-2.49534	-2.6676
CGACTTCTCCTCCTAG-1	Wildtype	LB1	-0.0140739	0.248572	G2M	1.37956	3.87001
CGAGAAGGTCTTCTCG-1	Wildtype	LB1	0.0632251	-0.126266	S	-3.29489	-1.59669
CGAGAAGGTGAGGCTA-1	Wildtype	LB1	-0.0991822	-0.156918	G1	0.912313	-5.16961
CGAGCACAGCTGGAAC-1	Wildtype	LB1	-0.111602	0.0209831	G2M	2.29472	-2.96764
CGAGCACGTGGTTTCA-1	Wildtype	LB1	-0.137129	0.242435	G2M	6.39062	0.495042
CGAGCACTCACTATTC-1	Wildtype	LB1	-0.172097	0.233534	G2M	7.49527	-1.11327
CGAGCACTCGGACAAG-1	Wildtype	LB1	-0.0951797	0.0242677	G2M	2.05212	-1.3803
CGAGCACTCGGTGTTA-1	Wildtype	LB1	-0.0153944	-0.208674	G1	-2.34117	-3.98908
CGAGCACTCTCGTATT-1	Wildtype	LB1	-0.201919	-0.0618735	G1	1.00735	-2.00985
CGAGCACTCTGCGGCA-1	Wildtype	LB1	0.041272	-0.172112	S	-2.86903	-2.55979
CGAGCCAAGCTACCTA-1	Wildtype	LB1	-0.243517	-0.185189	G1	-0.340895	-4.87806
CGAGCCACAGCGATCC-1	Wildtype	LB1	0.102045	-0.0789857	S	-2.13181	0.319981
CGATCGGAGCTAACTC-1	Wildtype	LB1	-0.218328	-0.0832392	G1	2.95038	-6.61319
CGATCGGGTCTCTTAT-1	Wildtype	LB1	-0.0583352	0.0354911	G2M	-0.564722	0.838
CGATCGGGTCTTCGTC-1	Wildtype	LB1	-0.0968223	-0.060288	G1	1.09075	-3.90231
CGATCGGTCTGGAGCC-1	Wildtype	LB1	-0.0848024	-0.0883071	G1	-0.505785	-2.67817
CGATGGCCAGGCTCAC-1	Wildtype	LB1	-0.180666	0.00304716	G2M	0.361476	-1.82083
CGATGGCTCACCAGGC-1	Wildtype	LB1	-0.0241888	-0.0290225	G1	-1.6944	-0.237307
CGATGTAGTAGTGAAT-1	Wildtype	LB1	-0.123724	0.142284	G2M	4.65576	2.18578
CGATGTAGTCTCCATC-1	Wildtype	LB1	-0.205928	0.285414	G2M	5.262	7.33409
CGATTGAAGAGCTATA-1	Wildtype	LB1	0.141023	-0.252329	S	-4.41257	-4.21532
CGATTGAAGCGACGTA-1	Wildtype	LB1	-0.254777	-0.182299	G1	-0.0624002	-3.12202
CGATTGAGTAACGCGA-1	Wildtype	LB1	0.00742813	0.134644	G2M	1.46449	0.793957
CGATTGAGTCTAGTCA-1	Wildtype	LB1	0.0345493	-0.122892	S	-2.64034	-1.76569
CGATTGATCAACACGT-1	Wildtype	LB1	0.339215	-0.193449	S	-7.92575	0.216136
CGCCAAGAGTGGGTTG-1	Wildtype	LB1	-0.00609143	-0.0392061	G1	-0.772486	-2.13519
CGCCAAGCATCGGAAG-1	Wildtype	LB1	-0.339839	-0.0156555	G1	2.30903	-0.835006
CGCCAAGGTCTTGATG-1	Wildtype	LB1	-0.121669	-0.0026099	G1	0.109365	-4.12806
CGCGTTTAGGATCGCA-1	Wildtype	LB1	0.0467004	-0.130694	S	-3.7658	-1.54248
CGCGTTTTCCTTGGTC-1	Wildtype	LB1	-0.137834	0.227647	G2M	5.87518	-0.679938
CGCTATCAGAAGGTGA-1	Wildtype	LB1	-0.29302	0.0622403	G2M	6.56562	-0.952366
CGCTATCAGCGACGTA-1	Wildtype	LB1	0.0563997	-0.0650625	S	-1.09153	-2.07493
CGCTGGAGTGAGGCTA-1	Wildtype	LB1	-0.144941	0.00462103	G2M	0.835905	-0.816869
CGCTTCAGTCTAGCCG-1	Wildtype	LB1	0.112888	-0.0681501	S	-3.09053	-2.74624
CGGACACAGTTACGGG-1	Wildtype	LB1	-0.0968748	-0.103472	G1	2.24947	-5.95111
CGGACACCACACATGT-1	Wildtype	LB1	-0.0293021	-0.115416	G1	-3.44993	-1.02047
CGGACACCATACGCTA-1	Wildtype	LB1	-0.259749	0.0974061	G2M	3.88197	-2.5994
CGGACTGCACAACTGT-1	Wildtype	LB1	-0.0757863	0.053508	G2M	1.24705	-1.28848
CGGACTGTCCATGCTC-1	Wildtype	LB1	-0.0535216	-0.0973834	G1	-2.38862	-1.91945
CGGAGCTAGACAAAGG-1	Wildtype	LB1	-0.193001	-0.0561077	G1	1.19013	-5.11511
CGGAGCTAGATGCCTT-1	Wildtype	LB1	0.0309249	-0.021872	S	-1.7908	-0.996602
CGGAGCTCAAACGTGG-1	Wildtype	LB1	0.0444128	-0.191525	S	-2.13671	-4.40877
CGGAGCTGTTGTTTGG-1	Wildtype	LB1	-0.258716	0.235236	G2M	6.90222	1.01315
CGGAGTCCACGGTGTC-1	Wildtype	LB1	-0.17599	0.157872	G2M	3.25249	0.668407
CGGAGTCGTAAGTAGT-1	Wildtype	LB1	-0.0758222	-0.0108992	G1	2.60049	-4.86373
CGGGTCATCGAGCCCA-1	Wildtype	LB1	-0.266145	0.318323	G2M	6.47772	3.13985
CGGTTAATCCGCTGTT-1	Wildtype	LB1	-0.384335	-0.0276458	G1	5.09093	-4.54497
CGGTTAATCTGCTTGC-1	Wildtype	LB1	0.108223	-0.0814666	S	-3.30789	-1.01692
CGTAGCGAGCGTCAAG-1	Wildtype	LB1	-0.0252343	-0.0815411	G1	-0.141364	-0.407281
CGTAGCGAGTTAAGTG-1	Wildtype	LB1	-0.0636268	0.0269478	G2M	-1.63066	0.603623
CGTAGCGGTCGAATCT-1	Wildtype	LB1	-0.0615129	-0.0421785	G1	1.99029	-2.3624
CGTAGCGGTTTAGGAA-1	Wildtype	LB1	-0.304728	0.0924047	G2M	4.35254	0.196308
CGTAGGCGTTCATGGT-1	Wildtype	LB1	0.238223	-0.158501	S	-5.28338	-4.09368
CGTCCATAGTATTGGA-1	Wildtype	LB1	-0.198055	0.0104046	G2M	2.44169	-2.83558
CGTCCATGTATCTGCA-1	Wildtype	LB1	-0.185278	-0.0838096	G1	2.14716	-2.81399
CGTCCATTCTCAAACG-1	Wildtype	LB1	-0.0684788	0.140293	G2M	3.38164	1.06324
CGTCCATTCTGGTGTA-1	Wildtype	LB1	0.250728	-0.189336	S	-4.84907	-3.88096
CGTCTACGTATCAGTC-1	Wildtype	LB1	-0.323804	0.176877	G2M	5.85702	-0.236971
CGTGAGCAGACATAAC-1	Wildtype	LB1	-0.0235029	-0.15236	G1	-3.09327	-0.821949
CGTGAGCAGATGTGTA-1	Wildtype	LB1	-0.346856	0.272831	G2M	5.99987	3.08209
CGTGAGCCACGGCCAT-1	Wildtype	LB1	-0.0797074	0.343066	G2M	8.02521	1.82749
CGTGAGCGTAGGGACT-1	Wildtype	LB1	-0.259454	-0.105224	G1	2.63409	-5.97312
CGTGTAAAGGTCATCT-1	Wildtype	LB1	-0.0604241	-0.108577	G1	-2.68882	-0.115229
CGTGTAACACGTTGGC-1	Wildtype	LB1	-0.149601	0.157343	G2M	3.79368	1.5905
CGTGTAAGTCTACCTC-1	Wildtype	LB1	0.0883868	0.089574	G2M	-1.23947	-0.110502
CGTGTAATCTAGAGTC-1	Wildtype	LB1	-0.14551	0.0219873	G2M	1.72291	-3.16833
CGTGTCTCAGCTCCGA-1	Wildtype	LB1	-0.143382	0.0811306	G2M	3.14685	-2.50592
CGTGTCTGTATCGCAT-1	Wildtype	LB1	0.0584553	-0.138728	S	-3.30852	-3.5841
CGTGTCTTCACCATAG-1	Wildtype	LB1	-0.0882606	0.309024	G2M	4.95238	4.27454
CGTGTCTTCGCCTGAG-1	Wildtype	LB1	-0.0412707	0.0938963	G2M	1.32825	1.75876
CGTTAGAAGAGATGAG-1	Wildtype	LB1	0.13713	-0.0598271	S	-2.91332	-1.90779
CGTTAGACAATAGAGT-1	Wildtype	LB1	0.0677402	-0.194648	S	-3.13679	-3.78891
CGTTCTGCATGGTTGT-1	Wildtype	LB1	-0.163083	0.167423	G2M	6.6929	1.36595
CGTTCTGCATGTTCCC-1	Wildtype	LB1	-0.158821	0.0888096	G2M	4.14543	-4.72081
CGTTCTGGTAATAGCA-1	Wildtype	LB1	-0.171362	0.0361223	G2M	2.85566	1.51446
CGTTGGGGTTAAGATG-1	Wildtype	LB1	-0.307223	0.202784	G2M	6.43158	0.370951
CTAACTTAGACACGAC-1	Wildtype	LB1	-0.154087	0.00738151	G2M	5.56347	-3.69412
CTAACTTGTTCGCTAA-1	Wildtype	LB1	-0.177739	0.0562967	G2M	4.62671	-4.91057
CTAAGACAGCAATATG-1	Wildtype	LB1	0.0010569	-0.053362	S	-1.05021	-2.95146
CTAAGACCATGAGCGA-1	Wildtype	LB1	-0.189193	-0.121518	G1	-1.0985	-2.69299
CTAAGACTCATGCAAC-1	Wildtype	LB1	0.0578355	-0.0410736	S	-1.92214	-2.42357
CTAATGGAGGACTGGT-1	Wildtype	LB1	0.0074481	-0.0663608	S	-2.4521	-1.52219
CTAATGGAGTGTGAAT-1	Wildtype	LB1	0.021067	0.0138072	S	0.191033	-0.772012
CTAATGGCAGCCAGAA-1	Wildtype	LB1	0.133463	-0.134081	S	-1.53705	-2.97717
CTAATGGTCCCGGATG-1	Wildtype	LB1	-0.255001	-0.146945	G1	3.39733	-5.37978
CTACACCAGAATTGTG-1	Wildtype	LB1	-0.0709129	-0.118464	G1	0.255647	-4.64672
CTACACCTCACAAACC-1	Wildtype	LB1	-0.190785	0.0839809	G2M	5.58998	-3.44117
CTACACCTCTGGTATG-1	Wildtype	LB1	-0.18678	0.240772	G2M	6.07834	0.209166
CTACACCTCTGTGCAA-1	Wildtype	LB1	-0.20077	0.110546	G2M	3.93672	-2.05669
CTACATTAGTTATCGC-1	Wildtype	LB1	0.12672	-0.036615	S	-3.00113	-0.410515
CTACATTCAAGAGGCT-1	Wildtype	LB1	-0.163698	0.177192	G2M	4.88246	-0.555713
CTACATTTCGACGGAA-1	Wildtype	LB1	-0.112458	0.201084	G2M	1.95286	3.75325
CTACATTTCGCGTTTC-1	Wildtype	LB1	-0.0559085	0.0684782	G2M	3.6249	-5.55491
CTACCCACAAAGGCGT-1	Wildtype	LB1	0.0934615	-0.0730631	S	-0.945367	-4.50944
CTACCCAGTTGTCGCG-1	Wildtype	LB1	-0.0430943	-0.102175	G1	-1.18886	-2.74369
CTACGTCGTGATAAAC-1	Wildtype	LB1	-0.134959	-0.0407529	G1	1.96561	-2.59518
CTACGTCTCAGAGACG-1	Wildtype	LB1	0.201907	-0.249688	S	-5.71218	-1.52953
CTACGTCTCCAATGGT-1	Wildtype	LB1	-0.261406	0.196679	G2M	7.18788	0.429969
CTAGAGTCACCACGTG-1	Wildtype	LB1	-0.163632	-0.162583	G1	-0.0939018	-6.59144
CTAGAGTGTCTGCAAT-1	Wildtype	LB1	0.00137758	-0.130282	S	-0.118993	-3.46257
CTAGCCTAGCCTATGT-1	Wildtype	LB1	-0.162304	-0.166068	G1	2.27642	-5.67405
CTAGCCTAGGTTCCTA-1	Wildtype	LB1	-0.0742871	0.0608435	G2M	3.99122	1.64073
CTCACACCATTCCTCG-1	Wildtype	LB1	-0.177666	0.242272	G2M	5.39467	2.69496
CTCAGAATCTTAACCT-1	Wildtype	LB1	0.132882	-0.0963138	S	-5.62549	1.32341
CTCAGAATCTTTACGT-1	Wildtype	LB1	0.0579016	-0.211237	S	-3.30928	-1.8626
CTCATTACACAGGTTT-1	Wildtype	LB1	0.134989	-0.188447	S	-4.87259	-2.25171
CTCATTACATCTCCCA-1	Wildtype	LB1	-0.125442	0.163399	G2M	2.48468	-0.717866
CTCCTAGAGGCCCTCA-1	Wildtype	LB1	-0.0375108	0.341984	G2M	5.4543	4.71823
CTCCTAGCACTTCTGC-1	Wildtype	LB1	0.289175	-0.0894592	S	-6.27566	-1.17111
CTCCTAGCAGGCTGAA-1	Wildtype	LB1	-0.226776	0.207078	G2M	2.65433	2.95017
CTCCTAGCATGACGGA-1	Wildtype	LB1	-0.0450836	-0.0567472	G1	1.65032	-3.1913
CTCCTAGGTTGTGGAG-1	Wildtype	LB1	-0.152181	-0.0441999	G1	1.84879	-3.61729
CTCGAAAGTGCAGACA-1	Wildtype	LB1	-0.0613423	-0.0181748	G1	-0.626687	0.227481
CTCGAGGCAGGATTGG-1	Wildtype	LB1	-0.132109	0.143421	G2M	2.15097	1.12121
CTCGAGGGTTAGAACA-1	Wildtype	LB1	-0.0408419	-0.15188	G1	-2.6443	-1.23066
CTCGGAGAGATGTGGC-1	Wildtype	LB1	-0.0937287	-0.0733333	G1	0.0259777	-5.45313
CTCGGAGCAAGGACTG-1	Wildtype	LB1	0.0375026	-0.149588	S	-1.71337	-3.09683
CTCGGAGTCGTGGACC-1	Wildtype	LB1	0.233472	-0.205847	S	-6.03082	-0.94119
CTCGGGAAGCTAGCCC-1	Wildtype	LB1	-0.104564	-0.103647	G1	1.73622	-6.00003
CTCGGGATCTCTGTCG-1	Wildtype	LB1	0.106186	-0.143665	S	-3.41289	-1.71158
CTCGTACAGGCATGTG-1	Wildtype	LB1	-0.13241	-0.134362	G1	1.02964	-4.85506
CTCGTACCAGGTGCCT-1	Wildtype	LB1	-0.100297	0.228537	G2M	7.10168	-1.25044
CTCGTACTCACAATGC-1	Wildtype	LB1	-0.196575	0.366285	G2M	6.66198	1.90649
CTCGTCACATCTCCCA-1	Wildtype	LB1	-0.0465437	-0.0166264	G1	0.150795	-2.38294
CTCGTCATCATCGGAT-1	Wildtype	LB1	-0.0789887	-0.0265101	G1	-1.20753	-1.18786
CTCTAATAGCTGATAA-1	Wildtype	LB1	0.0713625	-0.131412	S	-3.9179	-1.98468
CTCTAATAGTATGACA-1	Wildtype	LB1	-0.235084	0.139672	G2M	5.09025	-0.64937
CTCTAATGTACGCACC-1	Wildtype	LB1	-0.38223	0.243011	G2M	7.38434	0.492344
CTCTAATGTCACTTCC-1	Wildtype	LB1	-0.126891	0.298271	G2M	4.80545	2.83562
CTCTAATGTCCAGTAT-1	Wildtype	LB1	-0.157639	0.224865	G2M	6.89389	0.0802406
CTCTAATGTGACGGTA-1	Wildtype	LB1	-0.192455	0.0787684	G2M	3.51292	-1.73095
CTCTACGCAATGGAGC-1	Wildtype	LB1	0.0351345	0.0272252	S	1.87448	-1.13429
CTCTGGTAGCCACGCT-1	Wildtype	LB1	0.14345	-0.0898778	S	-3.22936	-1.1563
CTCTGGTGTGTGACGA-1	Wildtype	LB1	-0.000271477	-0.193896	G1	-2.86028	-2.47676
CTGAAGTCATTACGAC-1	Wildtype	LB1	-0.208075	0.23701	G2M	7.56768	0.219632
CTGATAGAGTTACGGG-1	Wildtype	LB1	0.072287	-0.0742998	S	-3.13672	-1.03189
CTGATAGGTGAGGGTT-1	Wildtype	LB1	-0.0597458	-0.00810473	G1	-1.30088	1.43361
CTGATAGTCCTTGACC-1	Wildtype	LB1	-0.013901	-0.101424	G1	-1.34255	-2.68581
CTGCCTAAGACAAGCC-1	Wildtype	LB1	-0.164674	-0.116273	G1	2.33623	-7.347
CTGCCTAAGGACCACA-1	Wildtype	LB1	-0.10236	0.000118814	G2M	0.20624	-2.62562
CTGCCTACAAGGACTG-1	Wildtype	LB1	-0.0816791	-0.10237	G1	0.543825	-2.48528
CTGCCTATCATTGCGA-1	Wildtype	LB1	-0.126569	-0.00378381	G1	1.15724	0.219946
CTGCGGAGTCCTCCAT-1	Wildtype	LB1	-0.133979	0.0919266	G2M	1.73996	-0.278489
CTGCGGATCCGCGCAA-1	Wildtype	LB1	-0.195634	0.0467799	G2M	-0.792798	1.29935
CTGCGGATCTGTCTCG-1	Wildtype	LB1	-0.129043	-0.00665451	G1	1.74672	0.0553836
CTGCTGTCACACCGCA-1	Wildtype	LB1	-0.243509	0.00786656	G2M	2.15758	-4.38368
CTGCTGTGTCATACTG-1	Wildtype	LB1	-0.170831	0.19813	G2M	5.44657	0.481322
CTGCTGTGTCGAGATG-1	Wildtype	LB1	-0.254315	-0.0783243	G1	3.50096	-3.1668
CTGGTCTAGAAACCTA-1	Wildtype	LB1	0.0623352	-0.0529232	S	-2.06867	-2.44683
CTGGTCTAGTGTACTC-1	Wildtype	LB1	-0.0934764	0.276226	G2M	6.39672	1.00659
CTGTGCTCAGGATTGG-1	Wildtype	LB1	-0.00174313	0.0907035	G2M	2.06676	2.97066
CTGTGCTGTAGCTTGT-1	Wildtype	LB1	0.292534	0.0246935	S	-3.25179	-3.4838
CTGTGCTGTCACCTAA-1	Wildtype	LB1	-0.195308	0.00232955	G2M	5.67882	-4.21963
CTGTTTAGTACGACCC-1	Wildtype	LB1	-0.279523	0.162018	G2M	5.70718	-0.510117
CTGTTTAGTGGGTCAA-1	Wildtype	LB1	-0.0828358	0.218582	G2M	4.52107	3.29066
CTTAACTGTACAGCAG-1	Wildtype	LB1	0.166224	-0.174504	S	-3.49871	-3.40191
CTTACCGAGACCTAGG-1	Wildtype	LB1	-0.26855	0.119687	G2M	1.87453	2.29017
CTTACCGAGAGACGAA-1	Wildtype	LB1	0.154713	-0.102218	S	-3.26058	-2.80265
CTTACCGTCTCTGCTG-1	Wildtype	LB1	0.0741959	0.0198341	S	-0.91625	2.28801
CTTAGGAAGTGCGATG-1	Wildtype	LB1	0.0568085	-0.016464	S	0.714312	-3.96835
CTTAGGACATAGACTC-1	Wildtype	LB1	-0.0268659	0.170827	G2M	0.903795	0.464248
CTTAGGAGTTCCACAA-1	Wildtype	LB1	-0.276947	0.020152	G2M	6.04926	-3.23052
CTTCTCTCACGGCGTT-1	Wildtype	LB1	-0.111009	0.233065	G2M	4.07812	1.29755
CTTCTCTTCCTACAGA-1	Wildtype	LB1	-0.109353	0.0829113	G2M	2.14211	-0.996544
CTTGGCTCATCGGAAG-1	Wildtype	LB1	-0.172215	-0.139378	G1	1.80423	-3.16022
CTTGGCTGTCGCTTCT-1	Wildtype	LB1	0.0204348	0.0139211	S	0.639488	-4.98523
CTTTGCGAGTGTCCCG-1	Wildtype	LB1	-0.0414842	-0.230532	G1	-2.71089	-3.18833
CTTTGCGGTAAGGGAA-1	Wildtype	LB1	-0.197501	-0.0903842	G1	4.48749	-3.88017
CTTTGCGTCAGTCCCT-1	Wildtype	LB1	0.112805	-0.119296	S	-4.21099	-0.944468
GAAACTCAGGCTAGGT-1	Wildtype	LB1	-0.204547	0.151903	G2M	1.10135	0.881543
GAAACTCGTGCGGTAA-1	Wildtype	LB1	-0.106661	-0.0320026	G1	1.10118	-1.27499
GAAATGACATGGTCAT-1	Wildtype	LB1	0.0548129	0.05724	G2M	-2.05114	-0.342434
GAAATGATCCATGAGT-1	Wildtype	LB1	-0.113844	-0.181109	G1	-1.65955	-5.1101
GAAATGATCGCCCTTA-1	Wildtype	LB1	-0.207276	0.0429996	G2M	1.69828	-2.38296
GAACATCTCAGCGATT-1	Wildtype	LB1	0.193089	-0.151503	S	-4.80883	-2.69686
GAACATCTCCTGTACC-1	Wildtype	LB1	-0.217135	0.197296	G2M	4.44249	3.24896
GAACCTATCTAACTTC-1	Wildtype	LB1	-0.0861631	-0.229566	G1	-1.89935	-2.70392
GAAGCAGAGTGCCAGA-1	Wildtype	LB1	-0.149502	-0.071901	G1	-0.480714	-1.59949
GAAGCAGCACGAAACG-1	Wildtype	LB1	-0.117826	-0.141586	G1	0.0777013	-4.77748
GAAGCAGGTAAACACA-1	Wildtype	LB1	-0.189696	-0.0269076	G1	1.26418	-1.0163
GAAGCAGTCTGTTTGT-1	Wildtype	LB1	-0.245467	-0.0321841	G1	5.16945	-4.69619
GAATGAAGTCGCGGTT-1	Wildtype	LB1	-0.151538	-0.12934	G1	-0.0110399	-3.63192
GACACGCCAGGAATGC-1	Wildtype	LB1	-0.0166466	0.0129441	G2M	-0.778798	-1.60185
GACACGCGTCCAGTTA-1	Wildtype	LB1	-0.131987	0.228672	G2M	5.56701	1.86521
GACACGCGTTAGGGTG-1	Wildtype	LB1	-0.286296	0.132894	G2M	5.39374	-2.6489
GACAGAGCAACAACCT-1	Wildtype	LB1	-0.0404915	0.0460573	G2M	-0.738322	-0.756295
GACAGAGCAATGGATA-1	Wildtype	LB1	-0.093526	-0.0835438	G1	0.510787	-5.21265
GACAGAGTCGGTGTCG-1	Wildtype	LB1	-0.0647653	0.0464403	G2M	0.327465	-1.20764
GACCAATCAATCACAC-1	Wildtype	LB1	0.195074	-0.183893	S	-4.57886	-2.52342
GACCAATGTTCACCTC-1	Wildtype	LB1	0.0761933	-0.100925	S	-1.56183	-3.16514
GACCAATTCACCGGGT-1	Wildtype	LB1	0.0872508	-0.208438	S	-4.37285	-2.53866
GACCTGGAGTCGATAA-1	Wildtype	LB1	-0.320944	0.0862164	G2M	3.35871	-0.273553
GACCTGGCAGTAACGG-1	Wildtype	LB1	-0.194084	0.028622	G2M	4.3688	-1.89184
GACCTGGGTGAGTATA-1	Wildtype	LB1	-0.21801	0.0207797	G2M	4.7172	-4.86599
GACCTGGGTTACCGAT-1	Wildtype	LB1	0.0536275	0.0787106	G2M	-0.44954	0.059992
GACGCGTCATTGCGGC-1	Wildtype	LB1	-0.320614	0.217548	G2M	5.76761	1.65071
GACGCGTTCATTGCCC-1	Wildtype	LB1	-0.24017	0.108916	G2M	4.70067	-1.88882
GACGCGTTCGGGAGTA-1	Wildtype	LB1	-0.107254	-0.0455817	G1	0.70831	-2.29402
GACGCGTTCGTTTGCC-1	Wildtype	LB1	0.130509	-0.0811422	S	-7.05597	2.26914
GACGGCTCATATGGTC-1	Wildtype	LB1	0.0810479	0.261462	G2M	1.45626	3.69178
GACGTGCCAGACGCCT-1	Wildtype	LB1	-0.184402	0.0257824	G2M	2.95814	-0.294911
GACGTTAAGATACACA-1	Wildtype	LB1	-0.156656	0.244089	G2M	5.91284	0.604879
GACGTTAAGCCGGTAA-1	Wildtype	LB1	0.00859296	-0.215723	S	-1.42102	-5.75778
GACGTTATCCGAGCCA-1	Wildtype	LB1	0.09113	-0.128581	S	-3.19647	-3.25453
GACGTTATCGCCGTGA-1	Wildtype	LB1	0.0789851	-0.116118	S	-2.9939	-2.27702
GACTAACCAGAAGCAC-1	Wildtype	LB1	0.141972	-0.0303109	S	-2.63463	-2.54818
GACTAACGTGATGCCC-1	Wildtype	LB1	-0.000764883	-0.211492	G1	-2.06761	-1.44121
GACTAACTCCAAGTAC-1	Wildtype	LB1	0.0452926	0.142338	G2M	1.93478	1.21227
GACTACACATTCGACA-1	Wildtype	LB1	-0.187472	0.175091	G2M	5.66042	-2.95879
GACTACAGTCTGATCA-1	Wildtype	LB1	0.0699894	-0.0493218	S	-2.16847	-3.91974
GACTGCGCAGCATACT-1	Wildtype	LB1	-0.164016	0.0264062	G2M	-0.230096	0.438596
GACTGCGGTTCGAATC-1	Wildtype	LB1	-0.176237	0.0318564	G2M	2.98312	-3.90315
GACTGCGGTTCTGAAC-1	Wildtype	LB1	-0.115279	0.117666	G2M	2.73405	-0.37256
GACTGCGTCGAACTGT-1	Wildtype	LB1	-0.0731841	-0.103205	G1	0.266222	-7.04415
GAGCAGACACTAGTAC-1	Wildtype	LB1	0.1169	0.0291256	S	-3.59433	0.447687
GAGCAGAGTAATCACC-1	Wildtype	LB1	-0.175691	0.0593673	G2M	3.51728	-3.0018
GAGCAGATCGGAGCAA-1	Wildtype	LB1	-0.0406059	0.267945	G2M	3.69547	3.86613
GATCAGTAGGTGCTTT-1	Wildtype	LB1	-0.120985	-0.188579	G1	-1.93829	-0.200841
GATCGATCAAGTTGTC-1	Wildtype	LB1	0.0161202	0.0470846	G2M	-0.476633	-2.04709
GATCGATGTAGTACCT-1	Wildtype	LB1	0.0810136	-0.0192864	S	-1.65155	-2.81445
GATCGATGTCGGGTCT-1	Wildtype	LB1	-0.0633288	-0.0138543	G1	-0.0452623	-2.13609
GATCGATTCCCATTTA-1	Wildtype	LB1	-0.0390808	0.022738	G2M	-1.0985	0.273625
GATCGCGCATGATCCA-1	Wildtype	LB1	0.0725251	-0.0852054	S	-1.13372	-1.8796
GATCGCGTCACTTCAT-1	Wildtype	LB1	-0.256107	-0.0492222	G1	2.31481	-1.86442
GATCGTAAGTACATGA-1	Wildtype	LB1	-0.0982333	0.00349909	G2M	3.00367	-4.41222
GATGCTATCGTTTAGG-1	Wildtype	LB1	-0.0609886	-0.0309052	G1	0.183804	-3.73988
GATTCAGCAAGTCATC-1	Wildtype	LB1	-0.156022	-0.0723215	G1	0.357952	-1.61147
GATTCAGTCGCAGGCT-1	Wildtype	LB1	0.226631	-0.109815	S	-2.28806	-2.73694
GCAAACTCACTGCCAG-1	Wildtype	LB1	-0.303487	0.0164924	G2M	5.42468	-4.05709
GCAAACTTCCGCATCT-1	Wildtype	LB1	-0.277611	0.189522	G2M	5.03754	0.959447
GCAAACTTCCGCGTTT-1	Wildtype	LB1	-0.140137	0.102273	G2M	2.33513	-1.36255
GCAAACTTCTCTGTCG-1	Wildtype	LB1	-0.015484	-0.0282479	G1	0.659499	-4.60279
GCAATCAAGAGGTTGC-1	Wildtype	LB1	-0.0221927	-0.0363438	G1	-0.584164	-2.60687
GCAATCATCAACACAC-1	Wildtype	LB1	-0.113829	0.0998326	G2M	3.58348	-3.69974
GCACATAAGACTAGGC-1	Wildtype	LB1	-0.00850324	0.015163	G2M	-0.162154	-1.10727
GCACATAAGGATGCGT-1	Wildtype	LB1	-0.233219	-0.159598	G1	1.75458	-5.48805
GCACATAAGTCCATAC-1	Wildtype	LB1	-0.188433	0.248774	G2M	5.69753	2.23111
GCACATACAATGCCAT-1	Wildtype	LB1	-0.12475	0.107532	G2M	2.53123	-0.500259
GCACATAGTACATCCA-1	Wildtype	LB1	0.191528	-0.0830946	S	-5.18393	-1.73024
GCACATAGTCCCTTGT-1	Wildtype	LB1	0.0269497	-0.0891901	S	-2.164	-1.68201
GCACATATCGGTGTCG-1	Wildtype	LB1	-0.166796	0.127355	G2M	3.01134	1.41064
GCACTCTCAAACTGTC-1	Wildtype	LB1	-0.0782509	-0.0563406	G1	0.145993	-4.23071
GCAGCCACATGTTGAC-1	Wildtype	LB1	-0.153233	0.0218418	G2M	3.96848	-3.82881
GCAGCCAGTTACCGAT-1	Wildtype	LB1	-0.0560091	0.0533653	G2M	2.33454	-3.69885
GCAGTTAAGCTGGAAC-1	Wildtype	LB1	-0.101014	0.14749	G2M	1.76377	-0.874055
GCAGTTAAGTCCGGTC-1	Wildtype	LB1	0.0152053	-0.0581806	S	-1.49841	0.878937
GCAGTTAGTAGTACCT-1	Wildtype	LB1	0.00838335	-0.0502239	S	-0.335783	-2.18793
GCATACACATTGGGCC-1	Wildtype	LB1	-0.0555622	0.102503	G2M	1.11032	0.514349
GCATACAGTCGAATCT-1	Wildtype	LB1	-0.1198	0.0858958	G2M	0.117839	-0.343337
GCATACAGTTTGGCGC-1	Wildtype	LB1	-0.251629	0.168264	G2M	6.74415	0.364154
GCATACATCAGTGCAT-1	Wildtype	LB1	-0.10815	-0.166043	G1	1.09832	-4.16478
GCATGATGTTCTGGTA-1	Wildtype	LB1	-0.06937	0.0952853	G2M	2.19961	-3.48848
GCATGCGCACCACGTG-1	Wildtype	LB1	0.13204	-0.0514694	S	-2.75329	-1.51939
GCATGCGCAGATCCAT-1	Wildtype	LB1	-0.102522	0.00596657	G2M	4.25305	-4.52753
GCCAAATGTCTAACGT-1	Wildtype	LB1	-0.0715512	0.10863	G2M	3.00542	0.704947
GCCAAATTCTGGCGTG-1	Wildtype	LB1	-0.0975877	0.0284683	G2M	2.09131	-1.79497
GCCTCTAGTAGCACGA-1	Wildtype	LB1	-0.123601	-0.0109877	G1	0.646608	-0.778228
GCGACCAGTGACAAAT-1	Wildtype	LB1	-0.162254	-0.0568657	G1	0.52268	-2.71248
GCGACCAGTTGAGGTG-1	Wildtype	LB1	-0.020362	0.00585314	G2M	1.28958	-2.70312
GCGACCAGTTGTGGAG-1	Wildtype	LB1	-0.207686	0.211531	G2M	4.7335	3.20054
GCGAGAATCGCACTCT-1	Wildtype	LB1	-0.218433	0.0407777	G2M	4.94773	-4.82389
GCGCAGTAGCCGCCTA-1	Wildtype	LB1	-0.194768	-0.0066804	G1	4.12053	-1.84944
GCGCAGTAGGCTACGA-1	Wildtype	LB1	0.0230397	-0.0430374	S	-1.68447	-2.26877
GCGCAGTAGGGATGGG-1	Wildtype	LB1	-0.271801	0.00834046	G2M	2.8067	-3.87394
GCGCAGTTCGTCTGCT-1	Wildtype	LB1	-0.224231	-0.038587	G1	2.15628	-2.39322
GCGCCAACACATGGGA-1	Wildtype	LB1	0.0496773	-0.0632546	S	-2.59758	-2.09193
GCGCCAACAGGCGATA-1	Wildtype	LB1	-0.0890011	-0.0887759	G1	0.492233	-5.00268
GCGCCAATCTTTACGT-1	Wildtype	LB1	0.0513605	-0.177821	S	-4.80897	-2.34525
GCGCGATAGGCGCTCT-1	Wildtype	LB1	-0.234642	0.284167	G2M	6.99853	1.68229
GCTCTGTAGAGGGATA-1	Wildtype	LB1	-0.146694	-0.0641544	G1	-0.419229	-2.57665
GCTCTGTCAGACGCAA-1	Wildtype	LB1	-0.0713045	0.265575	G2M	6.45608	2.30047
GCTCTGTTCAAACCGT-1	Wildtype	LB1	0.0526279	-0.0831913	S	-3.71651	-0.819814
GCTCTGTTCTGAAAGA-1	Wildtype	LB1	-0.22427	0.149423	G2M	3.18557	1.00753
GCTGCAGAGGGATCTG-1	Wildtype	LB1	0.0323427	-0.202226	S	-4.25982	-4.10987
GCTGCGACATCCCACT-1	Wildtype	LB1	0.0369586	0.126251	G2M	0.811129	-0.0876725
GCTGCGAGTTATTCTC-1	Wildtype	LB1	0.132317	-0.161011	S	-3.74125	-1.53285
GCTGCTTAGACACTAA-1	Wildtype	LB1	-0.167674	0.125128	G2M	2.59173	1.04521
GCTGCTTTCTGATTCT-1	Wildtype	LB1	0.0234246	-0.0463948	S	-1.3795	-0.867255
GCTGGGTAGGCGACAT-1	Wildtype	LB1	0.232986	-0.064894	S	-7.71915	1.04293
GCTGGGTGTCAAACTC-1	Wildtype	LB1	-0.0403527	0.216212	G2M	2.67711	0.108402
GCTTCCAGTAAGGGCT-1	Wildtype	LB1	0.064574	-0.0910794	S	-3.52092	-0.364216
GCTTCCAGTCTAAACC-1	Wildtype	LB1	-0.183757	0.312665	G2M	7.28013	2.634
GCTTCCATCCCATTTA-1	Wildtype	LB1	-0.0229233	-0.32208	G1	-2.20037	-6.16293
GCTTGAAAGTAGGCCA-1	Wildtype	LB1	-0.165591	0.0568656	G2M	2.91369	-0.526655
GGAAAGCAGAATTCCC-1	Wildtype	LB1	-0.0304596	0.139225	G2M	2.77386	-0.573018
GGAAAGCAGCTAAGAT-1	Wildtype	LB1	-0.0105562	0.0147157	G2M	1.5677	-6.28102
GGAAAGCTCAACACGT-1	Wildtype	LB1	-0.102052	0.155056	G2M	3.9715	2.15057
GGAAAGCTCGTGGTCG-1	Wildtype	LB1	-0.0777649	-0.0807194	G1	-1.87691	0.00680336
GGAACTTCACATAACC-1	Wildtype	LB1	-0.122743	0.0978399	G2M	4.79591	-4.33714
GGAACTTGTCACTGGC-1	Wildtype	LB1	-0.182841	-0.00347745	G1	0.790241	-3.5037
GGAACTTGTGTTCGAT-1	Wildtype	LB1	-0.178271	0.115383	G2M	4.48168	0.183023
GGAATAACATTGCGGC-1	Wildtype	LB1	-0.0488607	-0.245479	G1	-1.34088	-5.25116
GGACAAGTCATCACCC-1	Wildtype	LB1	0.136164	0.0684381	S	-1.50521	0.217561
GGACAGAAGTCATCCA-1	Wildtype	LB1	-0.0104242	-0.103433	G1	-0.203018	-3.44407
GGACATTAGTGGTAGC-1	Wildtype	LB1	-0.30112	0.241424	G2M	5.21614	0.718181
GGACATTCACGCGAAA-1	Wildtype	LB1	-0.169677	0.0787217	G2M	4.52801	-1.14806
GGACATTCAGCGTCCA-1	Wildtype	LB1	0.0089667	0.280956	G2M	3.13697	1.15172
GGACGTCCAGAGCCAA-1	Wildtype	LB1	-0.195265	-0.0172137	G1	5.22984	-4.95421
GGACGTCCATCCGGGT-1	Wildtype	LB1	-0.160196	-0.150367	G1	1.81529	-5.23868
GGACGTCCATCGGGTC-1	Wildtype	LB1	-0.0203298	-0.0380216	G1	0.0660742	0.730999
GGACGTCCATTTCAGG-1	Wildtype	LB1	-0.00601412	-0.157428	G1	-0.084463	-6.06658
GGACGTCGTTTGACAC-1	Wildtype	LB1	-0.293799	0.0929533	G2M	4.70452	1.43488
GGATGTTAGGCAAAGA-1	Wildtype	LB1	0.0266536	-0.0297976	S	0.235313	-5.30295
GGATGTTGTATCAGTC-1	Wildtype	LB1	-0.109671	0.0527909	G2M	2.23065	-0.76192
GGATTACAGGACCACA-1	Wildtype	LB1	-0.122607	0.00474472	G2M	0.689921	-0.156886
GGATTACCAGGTCGTC-1	Wildtype	LB1	-0.114785	0.00914848	G2M	-0.2379	0.260327
GGATTACTCCTGCCAT-1	Wildtype	LB1	0.00783079	0.0964005	G2M	2.35321	-1.27332
GGCAATTGTGGAAAGA-1	Wildtype	LB1	0.0599	-0.0431453	S	-1.55353	-0.932674
GGCGACTTCGTTACGA-1	Wildtype	LB1	-0.284336	0.0144108	G2M	4.23715	-0.508851
GGCTCGAAGGGCTCTC-1	Wildtype	LB1	-0.18138	-0.0480672	G1	-0.290401	-1.68408
GGCTCGACAAGTTGTC-1	Wildtype	LB1	0.0412915	-0.0135105	S	0.428305	-3.90948
GGCTCGACACTAAGTC-1	Wildtype	LB1	-0.0466273	0.0458666	G2M	-0.81401	2.16579
GGCTGGTAGCGAAGGG-1	Wildtype	LB1	-0.178625	0.00716019	G2M	2.23868	-4.80497
GGCTGGTTCGCATGGC-1	Wildtype	LB1	-0.139949	0.214179	G2M	5.61144	-0.574272
GGGAATGGTCATCCCT-1	Wildtype	LB1	-0.142621	0.0661553	G2M	2.56838	-3.16187
GGGAATGGTCGCCATG-1	Wildtype	LB1	-0.138558	-0.0813988	G1	2.43455	-5.42872
GGGAATGTCTGCGGCA-1	Wildtype	LB1	-0.206976	0.0965685	G2M	2.56199	1.96954
GGGACCTGTTCCATGA-1	Wildtype	LB1	0.365471	-0.111302	S	-5.99112	-4.83384
GGGACCTTCCAGAGGA-1	Wildtype	LB1	0.0988899	-0.0838817	S	-0.841714	-4.14593
GGGAGATCAGACAGGT-1	Wildtype	LB1	-0.429264	0.0803334	G2M	4.71625	1.99317
GGGAGATGTTCGGGCT-1	Wildtype	LB1	0.0390139	0.0997689	G2M	0.185838	0.948252
GGGATGAAGTCCATAC-1	Wildtype	LB1	-0.0998216	0.152977	G2M	3.3855	-1.24951
GGGATGAAGTGGAGTC-1	Wildtype	LB1	-0.252259	0.0739472	G2M	4.27086	-3.21853
GGGATGAAGTTATCGC-1	Wildtype	LB1	-0.11074	0.132344	G2M	0.620191	-0.184918
GGGATGATCATTCACT-1	Wildtype	LB1	-0.0276847	0.126338	G2M	1.50773	2.10535
GGGATGATCCATGAGT-1	Wildtype	LB1	0.115414	-0.0331341	S	-2.10808	-0.238625
GGGCACTAGTTACCCA-1	Wildtype	LB1	0.0103708	0.295601	G2M	5.58651	2.56217
GGGCACTCAAAGGCGT-1	Wildtype	LB1	-0.295328	0.0131144	G2M	2.67004	-3.94521
GGGCACTCAGGGTACA-1	Wildtype	LB1	0.0141944	-0.103131	S	-2.81587	-0.0959417
GGGCATCGTCGCGGTT-1	Wildtype	LB1	0.0502616	-0.153966	S	-2.46201	-3.92866
GGGCATCTCGCTTAGA-1	Wildtype	LB1	-0.154162	0.14669	G2M	4.19115	0.712666
GGGTCTGCAGGGTACA-1	Wildtype	LB1	-0.151037	-0.095167	G1	0.492774	-4.41434
GGGTCTGCATGCAACT-1	Wildtype	LB1	-0.245737	-0.154819	G1	2.91475	-7.29838
GGGTCTGTCGTGGGAA-1	Wildtype	LB1	-0.0321769	-0.0620645	G1	-0.0118297	-2.00648
GGGTCTGTCGTTTATC-1	Wildtype	LB1	0.0250716	0.00131305	S	-1.55038	0.491988
GGGTTGCGTAATTGGA-1	Wildtype	LB1	-0.193486	0.0645983	G2M	2.34359	-0.846954
GGGTTGCGTTGTTTGG-1	Wildtype	LB1	-0.323892	-0.0922646	G1	2.96687	-4.23772
GGGTTGCTCATGTGGT-1	Wildtype	LB1	-0.0152149	0.0181719	G2M	-0.815154	-2.32753
GGTGCGTAGTGAAGAG-1	Wildtype	LB1	-0.0151235	-0.0628304	G1	-1.58582	0.295499
GGTGCGTCACCCATTC-1	Wildtype	LB1	-0.108319	-0.14372	G1	-0.287835	-5.2282
GGTGTTACACCCATTC-1	Wildtype	LB1	-0.200222	0.0474933	G2M	3.5237	-3.51066
GGTGTTAGTAACGACG-1	Wildtype	LB1	-0.309922	0.0484159	G2M	4.21348	-0.936142
GGTGTTAGTCTAGCGC-1	Wildtype	LB1	0.0854805	-0.187773	S	-3.73628	-3.71308
GGTGTTATCCTAAGTG-1	Wildtype	LB1	0.0929024	-0.214844	S	-3.92466	-3.79199
GTAACGTAGATCCCGC-1	Wildtype	LB1	-0.0470084	0.0522727	G2M	-0.326514	0.711046
GTAACGTAGCGGATCA-1	Wildtype	LB1	-0.14357	-0.140157	G1	1.35481	-6.45759
GTAACGTAGCGTCTAT-1	Wildtype	LB1	-0.273437	0.0969092	G2M	3.72747	-0.396454
GTAACGTCAGACGCTC-1	Wildtype	LB1	-0.0864091	-0.177554	G1	-1.68975	-1.15451
GTAACGTTCACGACTA-1	Wildtype	LB1	-0.107889	0.0837805	G2M	4.95557	-5.25751
GTAACTGCATGTCGAT-1	Wildtype	LB1	-0.0218386	-0.0284617	G1	-0.11037	-1.58423
GTAACTGGTTATCGGT-1	Wildtype	LB1	-0.0891304	0.0896053	G2M	3.46578	-3.73982
GTACGTATCCTTGGTC-1	Wildtype	LB1	-0.079331	0.0967897	G2M	1.0076	2.69376
GTACTCCGTTCGTGAT-1	Wildtype	LB1	-0.208903	-0.162118	G1	2.76137	-5.1986
GTACTTTAGACACTAA-1	Wildtype	LB1	-0.0103222	-0.0666004	G1	-2.29012	-2.67718
GTACTTTAGTGAATTG-1	Wildtype	LB1	-0.223637	0.14775	G2M	4.41336	-0.0392416
GTACTTTTCTTGTACT-1	Wildtype	LB1	-0.154518	-0.109351	G1	0.516942	-3.16546
GTAGGCCAGATGTCGG-1	Wildtype	LB1	-0.00875848	-0.10698	G1	-2.81425	-1.47232
GTAGGCCAGGCGTACA-1	Wildtype	LB1	-0.229015	-0.146884	G1	2.18106	-4.14549
GTAGGCCAGTAGCCGA-1	Wildtype	LB1	-0.234781	-0.168218	G1	3.26446	-7.66903
GTAGGCCGTCTCTTAT-1	Wildtype	LB1	-0.141958	0.241228	G2M	4.46618	3.44092
GTAGTCAAGGATTCGG-1	Wildtype	LB1	-0.0486246	-0.00924794	G1	0.287301	-1.37597
GTATCTTCACGGACAA-1	Wildtype	LB1	-0.148454	0.0736627	G2M	1.20354	0.218526
GTATTCTAGTGTGAAT-1	Wildtype	LB1	-0.056227	0.078168	G2M	-0.413588	2.10131
GTATTCTCACGTCTCT-1	Wildtype	LB1	0.00731359	-0.0784344	S	-2.0339	-1.397
GTATTCTCATGCAATC-1	Wildtype	LB1	0.17002	-0.0424146	S	-3.30375	-1.29554
GTATTCTCATGGTAGG-1	Wildtype	LB1	-0.012341	0.0681766	G2M	-0.93	-0.892518
GTATTCTTCTGACCTC-1	Wildtype	LB1	0.0919774	-0.0353857	S	-1.91325	-2.31657
GTCAAGTAGGCTCAGA-1	Wildtype	LB1	-0.0861579	-0.0674678	G1	1.48956	-3.93026
GTCAAGTGTTCCAACA-1	Wildtype	LB1	-0.150735	-0.0701579	G1	0.937465	-5.02506
GTCAAGTTCTTCTGGC-1	Wildtype	LB1	-0.0243787	-0.038915	G1	-0.595627	-0.740559
GTCACAACACCTCGGA-1	Wildtype	LB1	-0.151254	0.0837596	G2M	4.94711	-0.878462
GTCACAAGTACCGTAT-1	Wildtype	LB1	-0.00284726	-0.0139313	G1	0.894882	-3.49025
GTCACGGAGTAACCCT-1	Wildtype	LB1	-0.118747	0.288733	G2M	3.10735	1.28199
GTCATTTAGTTATCGC-1	Wildtype	LB1	-0.173621	0.210776	G2M	4.29363	0.237889
GTCATTTTCAGCTTAG-1	Wildtype	LB1	-0.0177165	-0.14116	G1	-1.72644	-2.61216
GTCTCGTTCGCCGTGA-1	Wildtype	LB1	-0.131678	-0.0539004	G1	0.265857	-1.48432
GTGAAGGAGATAGCAT-1	Wildtype	LB1	-0.0362139	0.130136	G2M	1.94433	0.0331826
GTGCAGCAGGTAAACT-1	Wildtype	LB1	-0.174583	-0.0299119	G1	2.36878	-1.01265
GTGCAGCAGTCAATAG-1	Wildtype	LB1	-0.183419	-0.101452	G1	2.64517	-3.95675
GTGCAGCAGTGACTCT-1	Wildtype	LB1	0.0757533	-0.161539	S	-2.29308	-1.93475
GTGCATACACGTCTCT-1	Wildtype	LB1	-0.00673802	0.044146	G2M	-0.0810609	0.0773031
GTGCATACATCGGACC-1	Wildtype	LB1	-0.123683	0.226632	G2M	5.15119	1.03157
GTGCGGTAGGGCTTGA-1	Wildtype	LB1	0.00912435	-0.0146962	S	-0.037771	-2.3757
GTGCTTCCACCTGGTG-1	Wildtype	LB1	0.161281	-0.171561	S	-3.47699	-3.07141
GTGCTTCCAGATCTGT-1	Wildtype	LB1	0.00982165	0.0382143	G2M	-0.965586	-1.02107
GTGCTTCGTAAACGCG-1	Wildtype	LB1	-0.288632	0.0789797	G2M	4.96018	-1.83964
GTGTGCGAGTCAAGGC-1	Wildtype	LB1	-0.0816438	0.0668239	G2M	3.29839	1.94873
GTGTGCGGTCCGCTGA-1	Wildtype	LB1	0.0824113	-0.0174026	S	-2.16559	0.617974
GTGTGCGTCAATCACG-1	Wildtype	LB1	-0.11778	-0.0508992	G1	0.897379	-2.2296
GTGTTAGCAAAGTGCG-1	Wildtype	LB1	-0.104933	-0.0512752	G1	1.2919	-5.24727
GTTAAGCGTGCCTGTG-1	Wildtype	LB1	0.00902833	0.0750651	G2M	0.623413	-0.718017
GTTACAGCATTAGGCT-1	Wildtype	LB1	-0.15828	0.0786623	G2M	3.38579	-3.42252
GTTCATTCAACGATCT-1	Wildtype	LB1	-0.160942	-0.0020234	G1	4.48772	-5.47475
GTTCATTCAATCGGTT-1	Wildtype	LB1	-0.0201288	0.0980857	G2M	-0.24305	0.191424
GTTCATTCACGGTAGA-1	Wildtype	LB1	-0.00252442	-0.198724	G1	-2.6935	-2.16128
GTTCATTGTACCTACA-1	Wildtype	LB1	0.274479	-0.0295286	S	-4.29815	-3.53747
GTTCATTTCAGTTAGC-1	Wildtype	LB1	-0.141334	0.0476902	G2M	2.91722	-2.13486
GTTCGGGAGACAATAC-1	Wildtype	LB1	0.0744316	-0.0480273	S	-1.79846	-2.52013
GTTCGGGCAGACGCTC-1	Wildtype	LB1	-0.200989	0.141564	G2M	3.33263	-0.603863
GTTCGGGCATTTGCCC-1	Wildtype	LB1	-0.0037753	0.0111265	G2M	0.391335	-0.181881
GTTCTCGGTGTAATGA-1	Wildtype	LB1	0.140743	0.0198265	S	-3.08345	-1.89061
GTTTCTAAGCGCCTCA-1	Wildtype	LB1	-0.0846121	0.240432	G2M	5.83525	2.06721
GTTTCTACAGCTATTG-1	Wildtype	LB1	-0.0116255	-0.0594733	G1	-1.361	-0.301093
GTTTCTAGTCGCTTCT-1	Wildtype	LB1	0.0613999	0.0336344	S	0.579897	-4.19166
TAAACCGGTCACCCAG-1	Wildtype	LB1	-0.0841586	0.052515	G2M	4.15817	-1.507
TAAACCGGTGTCGCTG-1	Wildtype	LB1	-0.225504	0.199031	G2M	4.76494	0.721254
TAAGAGAAGACTGTAA-1	Wildtype	LB1	0.128273	-0.0295455	S	-2.27653	-1.80088
TAAGAGACACGTCAGC-1	Wildtype	LB1	-0.178694	0.210018	G2M	4.82578	1.70171
TAAGAGATCGCCTGTT-1	Wildtype	LB1	-0.242012	0.113915	G2M	5.3546	-0.742095
TAAGCGTAGTAGATGT-1	Wildtype	LB1	-0.219363	0.0904617	G2M	1.37475	1.52743
TAAGCGTTCTCGGACG-1	Wildtype	LB1	-0.243991	0.159394	G2M	4.23516	1.31476
TAAGTGCGTCCTGCTT-1	Wildtype	LB1	-0.142181	-0.241766	G1	0.408342	-6.40058
TAAGTGCGTTTAGCTG-1	Wildtype	LB1	-0.141807	0.0497216	G2M	1.9088	1.49149
TAAGTGCTCGGCGCTA-1	Wildtype	LB1	-0.292579	0.104896	G2M	4.99645	0.257045
TACACGAAGTGCCATT-1	Wildtype	LB1	-0.229273	0.190602	G2M	5.79246	-3.40506
TACACGAGTCAGATAA-1	Wildtype	LB1	-0.0407823	-0.0525412	G1	-0.632629	-4.79437
TACAGTGAGAGCTGGT-1	Wildtype	LB1	-0.105446	0.0918957	G2M	0.736583	-0.568835
TACAGTGAGGACGAAA-1	Wildtype	LB1	-0.22192	-0.102845	G1	2.64306	-6.61292
TACAGTGTCACTGGGC-1	Wildtype	LB1	-0.057966	0.136376	G2M	0.493491	0.77229
TACCTATGTACGCACC-1	Wildtype	LB1	-0.156007	-0.019395	G1	1.79136	-2.25149
TACCTATTCGCTTAGA-1	Wildtype	LB1	0.127891	-0.18352	S	-4.44369	-1.63023
TACCTTACACTCGACG-1	Wildtype	LB1	-0.248723	0.120641	G2M	4.52088	-1.10683
TACCTTATCGGGAGTA-1	Wildtype	LB1	-0.088519	0.0668961	G2M	2.44763	-0.994246
TACGGGCGTCCAGTTA-1	Wildtype	LB1	-0.18254	0.0147962	G2M	2.93352	-4.5212
TACGGTAGTACAGTGG-1	Wildtype	LB1	-0.314527	0.218718	G2M	5.5097	2.22503
TACGGTAGTACCATCA-1	Wildtype	LB1	0.0189759	0.254633	G2M	1.99183	0.0906083
TACGGTATCCCAAGTA-1	Wildtype	LB1	-0.0505388	-0.1924	G1	-1.59018	-1.64943
TACTCATCACCATGTA-1	Wildtype	LB1	-0.0781992	0.0943792	G2M	-0.0358577	0.780953
TACTCATGTTAAGATG-1	Wildtype	LB1	-0.113817	-0.0867525	G1	2.4289	-4.56262
TACTCATTCCTATTCA-1	Wildtype	LB1	-0.176907	-0.0774212	G1	1.85217	-4.84137
TACTCGCTCTGCCAGG-1	Wildtype	LB1	0.0367446	-0.124925	S	-1.78607	-1.13014
TACTTACCAGGTCTCG-1	Wildtype	LB1	0.167579	-0.0445062	S	-2.31103	-4.74376
TACTTACTCTGTCTAT-1	Wildtype	LB1	0.0389918	-0.0702695	S	-0.979629	-2.9266
TACTTGTAGAATTCCC-1	Wildtype	LB1	0.0696199	-0.063001	S	-4.52768	-1.33659
TACTTGTAGTCCGTAT-1	Wildtype	LB1	-0.0800806	0.0396744	G2M	2.995	-3.25414
TACTTGTGTTGGTTTG-1	Wildtype	LB1	0.169628	-0.0230787	S	-4.38072	-1.69569
TAGACCAGTTAGATGA-1	Wildtype	LB1	-0.067895	-0.0837518	G1	1.22273	-3.36834
TAGACCATCTTTACGT-1	Wildtype	LB1	0.182977	-0.222822	S	-4.39713	-3.76411
TAGAGCTCAAGCCGTC-1	Wildtype	LB1	-0.0767329	-0.0367613	G1	-0.0514785	-0.363442
TAGCCGGAGACTAGAT-1	Wildtype	LB1	-0.23813	0.224703	G2M	5.03432	1.76259
TAGCCGGGTGAACCTT-1	Wildtype	LB1	-0.0325876	0.301516	G2M	5.10125	1.33196
TAGTGGTGTTCGAATC-1	Wildtype	LB1	-0.106144	-0.157655	G1	-0.47555	-2.92864
TAGTGGTTCGTGGTCG-1	Wildtype	LB1	0.238527	-0.245241	S	-6.81747	-3.10248
TAGTTGGCACGAAACG-1	Wildtype	LB1	-0.161742	-0.0164982	G1	2.86324	-5.50228
TAGTTGGCATCTACGA-1	Wildtype	LB1	-0.158172	0.149867	G2M	5.65423	-1.71898
TATCTCACACTGTGTA-1	Wildtype	LB1	-0.107428	0.143329	G2M	3.84947	0.651328
TATCTCACAGTATAAG-1	Wildtype	LB1	-0.0978004	0.304273	G2M	4.73176	3.86912
TATGCCCAGTGCCAGA-1	Wildtype	LB1	-0.164111	-0.0271168	G1	3.06853	-4.82344
TATGCCCCAGCTGTAT-1	Wildtype	LB1	0.126373	-0.0687884	S	-0.918744	-0.923823
TATGCCCTCAGCTCTC-1	Wildtype	LB1	-0.119235	0.153386	G2M	5.68783	-2.47672
TATGCCCTCTTGTACT-1	Wildtype	LB1	-0.154059	0.0500261	G2M	5.13885	-4.54332
TATTACCCAATCCGAT-1	Wildtype	LB1	0.0664617	-0.108269	S	0.262951	-6.21938
TATTACCCACTTCTGC-1	Wildtype	LB1	-0.0306288	-0.0792049	G1	0.720654	-4.10922
TATTACCGTGTCGCTG-1	Wildtype	LB1	0.0557513	-0.256359	S	-3.21164	-5.05658
TATTACCTCATCTGCC-1	Wildtype	LB1	0.191576	0.0439465	S	-5.44171	3.5539
TCAACGAGTAGCGATG-1	Wildtype	LB1	0.179935	-0.0257588	S	-3.79236	-0.371809
TCAACGATCCACGCAG-1	Wildtype	LB1	-0.0139011	-0.120331	G1	-1.4086	-4.22785
TCAATCTCACCATCCT-1	Wildtype	LB1	-0.187569	0.168619	G2M	3.80444	0.781683
TCAATCTCAGCATACT-1	Wildtype	LB1	0.0291835	-0.0865388	S	-1.09201	-1.61394
TCAATCTGTTTAGCTG-1	Wildtype	LB1	-0.145727	-0.0657539	G1	0.95651	-3.67664
TCACGAACACCACGTG-1	Wildtype	LB1	0.186728	-0.103855	S	-4.78973	-2.60528
TCACGAAGTTGTGGAG-1	Wildtype	LB1	-0.215493	-0.0689138	G1	0.717409	-2.77956
TCACGAATCACCAGGC-1	Wildtype	LB1	-0.136331	0.120056	G2M	3.18369	-1.18273
TCACGAATCTACTATC-1	Wildtype	LB1	-0.120769	-0.0797053	G1	0.731214	-2.88055
TCAGATGAGACAGAGA-1	Wildtype	LB1	-0.267123	0.0150824	G2M	4.93506	-4.75762
TCAGATGTCTACCAGA-1	Wildtype	LB1	0.029502	-0.0403524	S	-1.57956	-2.34098
TCAGCAAAGGGATACC-1	Wildtype	LB1	-0.152085	0.240092	G2M	4.08738	-0.216914
TCAGCAAGTGCCTGTG-1	Wildtype	LB1	-0.095873	0.158292	G2M	2.34165	6.54343
TCAGCTCAGTCTTGCA-1	Wildtype	LB1	-0.0484385	-0.0169855	G1	-0.125626	-2.30428
TCAGCTCTCTTGTTTG-1	Wildtype	LB1	0.0541124	0.0666756	G2M	-1.91535	1.80401
TCAGGATAGGCTCAGA-1	Wildtype	LB1	-0.146776	-0.0461448	G1	-0.073313	0.283328
TCAGGATAGTGTTGAA-1	Wildtype	LB1	-0.134968	0.164483	G2M	2.33102	0.643313
TCAGGATCACCACGTG-1	Wildtype	LB1	-0.228943	0.0287291	G2M	3.35177	-4.38372
TCAGGATGTAAGAGGA-1	Wildtype	LB1	0.126795	-0.0623329	S	-3.06459	-1.01275
TCAGGATGTCTTCAAG-1	Wildtype	LB1	-0.0539527	-0.102732	G1	1.12134	-5.54321
TCAGGTAAGCAATCTC-1	Wildtype	LB1	-0.0618718	0.169462	G2M	2.362	-0.736681
TCAGGTAAGGACCACA-1	Wildtype	LB1	-0.195612	-0.00298532	G1	0.92726	-1.75959
TCAGGTAAGTCCCACG-1	Wildtype	LB1	-0.212818	0.128423	G2M	5.05576	0.504425
TCAGGTAAGTCCGTAT-1	Wildtype	LB1	0.0901639	-0.158147	S	-1.98608	-3.30003
TCAGGTACACCACCAG-1	Wildtype	LB1	-0.0937779	0.0643104	G2M	2.16045	0.483894
TCAGGTAGTACTCGCG-1	Wildtype	LB1	-0.220024	0.101622	G2M	2.81571	-0.887714
TCAGGTAGTCTCTCGT-1	Wildtype	LB1	-0.202087	0.20247	G2M	5.11438	1.60475
TCAGGTAGTCTGATTG-1	Wildtype	LB1	-0.288439	0.0484186	G2M	3.72756	1.66016
TCATTTGAGACCCACC-1	Wildtype	LB1	-0.149759	0.128038	G2M	4.42573	-4.44039
TCATTTGGTAGGACAC-1	Wildtype	LB1	0.0979633	0.00266503	S	-2.29595	-3.25222
TCATTTGTCCCAAGTA-1	Wildtype	LB1	-0.176615	-0.049437	G1	0.417553	-2.26849
TCCACACAGCCACCTG-1	Wildtype	LB1	0.126198	0.0014864	S	-1.81792	-0.754695
TCCACACAGGCATTGG-1	Wildtype	LB1	-0.0367401	0.0767264	G2M	0.77231	0.747483
TCCACACCATAGTAAG-1	Wildtype	LB1	-0.152253	0.130206	G2M	2.50913	1.72252
TCCCGATGTTGGTTTG-1	Wildtype	LB1	-0.166409	0.123385	G2M	2.48738	1.23806
TCGCGAGAGAGGTAGA-1	Wildtype	LB1	0.282558	-0.180115	S	-8.48263	0.67649
TCGCGAGAGTTGAGAT-1	Wildtype	LB1	-0.319831	-0.116481	G1	3.94777	-4.88111
TCGCGAGCATCACGAT-1	Wildtype	LB1	-0.107194	0.0283272	G2M	1.02476	0.429862
TCGCGTTCAAGGACAC-1	Wildtype	LB1	-0.18099	0.0295382	G2M	2.0668	-3.13772
TCGCGTTCAGTTTACG-1	Wildtype	LB1	-0.275903	0.271019	G2M	5.15258	2.33945
TCGGGACGTGCAGTAG-1	Wildtype	LB1	-0.0637926	-0.000638907	G1	1.97606	-4.92503
TCGGTAATCTCAAGTG-1	Wildtype	LB1	-0.0588697	0.068244	G2M	-0.866278	0.132142
TCGTACCAGATTACCC-1	Wildtype	LB1	-0.0500738	0.0389211	G2M	3.52858	-5.44533
TCTCATAAGATGGGTC-1	Wildtype	LB1	-0.207155	0.101783	G2M	4.61184	-2.22883
TCTCATACAAGAAAGG-1	Wildtype	LB1	-0.198291	0.143079	G2M	3.75843	0.283247
TCTCATAGTACATGTC-1	Wildtype	LB1	0.0485593	-0.0240759	S	-4.48096	-0.258797
TCTCTAAAGACGACGT-1	Wildtype	LB1	-0.257456	0.118681	G2M	4.45421	0.85194
TCTGAGAAGAAGGTGA-1	Wildtype	LB1	-0.122836	0.186156	G2M	6.52583	-1.88658
TCTGAGACAATCCGAT-1	Wildtype	LB1	-0.164251	0.00628009	G2M	4.64236	-4.38272
TCTGAGAGTACTCGCG-1	Wildtype	LB1	-0.239219	0.0831931	G2M	3.48261	-0.249328
TCTGGAAAGAAGGGTA-1	Wildtype	LB1	-0.0309184	-0.0332547	G1	-0.732817	-1.3031
TCTGGAAAGTTTCCTT-1	Wildtype	LB1	-0.288282	0.253787	G2M	8.1376	2.228
TCTGGAACACCCATTC-1	Wildtype	LB1	-0.306816	0.379063	G2M	9.09629	4.3218
TCTTCGGCACATCCGG-1	Wildtype	LB1	-0.0784505	-0.00455316	G1	-1.99756	-0.573229
TCTTCGGGTGCCTGTG-1	Wildtype	LB1	-0.247414	-0.153301	G1	1.71601	-4.43141
TCTTCGGTCACCTTAT-1	Wildtype	LB1	-0.149242	0.0508919	G2M	2.6336	-3.95707
TCTTTCCTCACAATGC-1	Wildtype	LB1	0.0698334	0.112495	G2M	-0.385595	1.67864
TGAAAGAGTGGAAAGA-1	Wildtype	LB1	-0.150006	0.0913645	G2M	4.01383	-2.7208
TGAAAGATCTGCCCTA-1	Wildtype	LB1	0.0630584	-0.00124262	S	-3.24246	-0.181454
TGACGGCGTAAACACA-1	Wildtype	LB1	0.107861	-0.155351	S	-3.08832	-2.4584
TGACTAGAGGACACCA-1	Wildtype	LB1	0.0293	0.0476441	G2M	-0.712623	0.0661523
TGACTAGGTCGCCATG-1	Wildtype	LB1	-0.0736878	-0.135908	G1	-0.747561	-2.23972
TGACTAGTCCAGTATG-1	Wildtype	LB1	-0.0904334	0.123273	G2M	1.4601	-0.421132
TGACTTTAGAGGGATA-1	Wildtype	LB1	0.0744956	0.119605	G2M	-2.11833	1.12421
TGACTTTAGGCGCTCT-1	Wildtype	LB1	-0.0530722	-0.0354196	G1	-1.21658	-2.84551
TGACTTTCACCACCAG-1	Wildtype	LB1	-0.170836	0.105637	G2M	4.23184	1.80707
TGACTTTGTCGAATCT-1	Wildtype	LB1	-0.130964	0.138201	G2M	3.92825	-2.31933
TGAGAGGCATACGCTA-1	Wildtype	LB1	-0.0146129	-0.0579137	G1	0.407101	-3.78462
TGAGCATAGAGGGCTT-1	Wildtype	LB1	-0.112897	0.0941739	G2M	1.98559	0.605628
TGAGCATAGCTAGCCC-1	Wildtype	LB1	-0.0632218	-0.0957381	G1	-0.570637	-1.91451
TGAGCCGAGAGTCTGG-1	Wildtype	LB1	0.0101083	0.32303	G2M	5.69359	1.79612
TGAGCCGGTACTTAGC-1	Wildtype	LB1	-0.110888	0.177865	G2M	3.99757	0.289886
TGAGCCGGTCCGCTGA-1	Wildtype	LB1	-0.249965	0.193326	G2M	4.41536	0.870877
TGAGCCGTCGAGGTAG-1	Wildtype	LB1	-0.224215	0.102181	G2M	1.8923	-0.234929
TGAGGGAAGGAACTGC-1	Wildtype	LB1	-0.201011	-0.125737	G1	3.98305	-6.20911
TGAGGGACAGGAACGT-1	Wildtype	LB1	0.0149175	-0.197904	S	-2.91948	-4.57072
TGCCCATAGGCGATAC-1	Wildtype	LB1	-0.166332	0.163395	G2M	6.53108	-0.669318
TGCCCATCAACGATCT-1	Wildtype	LB1	0.0905145	-0.150399	S	-4.13931	-1.40838
TGCCCATTCCAAACAC-1	Wildtype	LB1	-0.168806	0.15739	G2M	5.57326	-1.02047
TGCCCTAAGGTAAACT-1	Wildtype	LB1	-0.095678	0.250163	G2M	6.20054	0.279179
TGCCCTACAAGCCGCT-1	Wildtype	LB1	0.129862	-0.110523	S	-3.28573	-2.39293
TGCCCTATCGTTACAG-1	Wildtype	LB1	-0.228829	-0.0834288	G1	2.01685	-5.73733
TGCGCAGAGAGCCCAA-1	Wildtype	LB1	-0.214519	0.130501	G2M	1.82738	-1.06844
TGCGCAGAGGCTCATT-1	Wildtype	LB1	-0.163671	0.199694	G2M	5.7981	0.835212
TGCGGGTAGGCTAGCA-1	Wildtype	LB1	0.0663779	-0.0282704	S	-3.86716	-0.703189
TGCGGGTTCCGCATAA-1	Wildtype	LB1	-0.135963	0.116004	G2M	1.9417	-1.42583
TGCGTGGAGGCAATTA-1	Wildtype	LB1	-0.0916551	0.108432	G2M	1.88432	2.57732
TGCGTGGAGTCAAGGC-1	Wildtype	LB1	-0.336117	0.180227	G2M	3.713	-0.61873
TGCTACCAGCATGGCA-1	Wildtype	LB1	-0.0230444	0.0223711	G2M	-0.4445	-0.117166
TGCTACCAGGGTGTGT-1	Wildtype	LB1	-0.255401	0.103814	G2M	5.58952	0.12419
TGCTACCGTGGTGTAG-1	Wildtype	LB1	-0.111125	-0.13302	G1	-1.54146	-3.76132
TGCTACCTCCCTTGTG-1	Wildtype	LB1	-0.19261	0.228791	G2M	4.84107	-0.608534
TGCTGCTAGCTAGTGG-1	Wildtype	LB1	-0.0694935	0.125612	G2M	1.19874	-0.412595
TGGCCAGCAATCCAAC-1	Wildtype	LB1	0.189773	-0.176923	S	-5.24642	-2.32734
TGGCCAGTCTTGAGAC-1	Wildtype	LB1	0.0385035	-0.196921	S	-2.52369	-2.18627
TGGCGCACAATTGCTG-1	Wildtype	LB1	-0.0255345	0.27086	G2M	1.98024	2.03853
TGGCGCACAGCATGAG-1	Wildtype	LB1	0.0794469	-0.112318	S	-0.956077	-3.64656
TGGCGCATCCTAGGGC-1	Wildtype	LB1	-0.015744	0.157459	G2M	1.12609	0.843109
TGGGAAGAGACGCACA-1	Wildtype	LB1	-0.161104	0.00612998	G2M	1.38591	-2.14768
TGGGAAGAGACTAGGC-1	Wildtype	LB1	0.0450937	-0.0831916	S	-2.04298	-2.3336
TGGGAAGAGGATGGTC-1	Wildtype	LB1	-0.180933	0.205867	G2M	3.74501	1.67848
TGGGAAGAGGCCCGTT-1	Wildtype	LB1	0.0829241	-0.11577	S	-2.78809	-1.90196
TGGTTAGAGTCTCGGC-1	Wildtype	LB1	-0.0947246	-0.136457	G1	-0.95255	-1.62891
TGGTTAGGTCTAACGT-1	Wildtype	LB1	-0.183238	0.136371	G2M	4.30173	2.02642
TGGTTAGGTCTAGAGG-1	Wildtype	LB1	-0.20057	-0.0758779	G1	2.60261	-4.10778
TGGTTAGTCGCATGAT-1	Wildtype	LB1	0.0227704	-0.00315079	S	1.32184	-3.0686
TGGTTAGTCGTGGGAA-1	Wildtype	LB1	-0.135635	-0.159004	G1	2.0108	-6.20825
TGGTTCCAGTAACCCT-1	Wildtype	LB1	0.0403716	-0.132983	S	-4.01536	-2.82406
TGGTTCCAGTCCATAC-1	Wildtype	LB1	-0.000224781	0.0846449	G2M	3.68804	-2.46188
TGGTTCCGTAATCACC-1	Wildtype	LB1	-0.0297966	-0.14473	G1	0.427518	-6.4381
TGGTTCCGTAGAGTGC-1	Wildtype	LB1	-0.0403045	-0.0465288	G1	-0.0506634	-2.92995
TGTATTCCAACACGCC-1	Wildtype	LB1	-0.0171218	0.0860871	G2M	-0.440307	0.447338
TGTATTCTCATGTCCC-1	Wildtype	LB1	-0.0577937	-0.0339457	G1	2.2329	-5.19461
TGTCCCAAGAGTAAGG-1	Wildtype	LB1	0.219216	-0.0606691	S	-4.08085	-1.8729
TGTCCCATCTTCAACT-1	Wildtype	LB1	-0.0208986	-0.195994	G1	-1.64446	-3.06083
TGTGGTAAGAGTCTGG-1	Wildtype	LB1	-0.03451	0.0360649	G2M	0.0420364	-0.870033
TGTGGTAGTAAGGGCT-1	Wildtype	LB1	0.170483	-0.116619	S	-3.51292	-1.05776
TGTGTTTAGAAACCGC-1	Wildtype	LB1	-0.0382764	-0.0343625	G1	2.26809	-6.70034
TGTGTTTAGAATTGTG-1	Wildtype	LB1	-0.0715134	-0.0914768	G1	0.25464	-5.37271
TGTGTTTCACGGTTTA-1	Wildtype	LB1	-0.231707	0.219168	G2M	5.77129	1.56085
TGTGTTTTCCAGATCA-1	Wildtype	LB1	-0.199191	0.0579722	G2M	4.11214	-3.82446
TGTGTTTTCCGTCAAA-1	Wildtype	LB1	0.226144	-0.114145	S	-3.63411	-1.81401
TGTTCCGAGAGCTGCA-1	Wildtype	LB1	-0.297884	0.244159	G2M	4.43834	3.78766
TGTTCCGAGGGTGTGT-1	Wildtype	LB1	-0.291002	0.288708	G2M	7.42422	1.66827
TGTTCCGGTCAGGACA-1	Wildtype	LB1	-0.259574	0.208974	G2M	5.28334	-2.4137
TTAACTCAGGCGTACA-1	Wildtype	LB1	0.0614341	-0.144398	S	-2.26206	-1.81478
TTAACTCGTCCTAGCG-1	Wildtype	LB1	-0.274091	0.132052	G2M	5.04986	-3.3333
TTAACTCTCCACGACG-1	Wildtype	LB1	0.122618	-0.111705	S	-2.26487	-4.26484
TTAGGACAGAGATGAG-1	Wildtype	LB1	0.0282128	-0.111014	S	-4.07774	-1.98403
TTAGGACAGCCGGTAA-1	Wildtype	LB1	-0.0167035	0.053329	G2M	0.381686	0.798164
TTAGGACCACCGAATT-1	Wildtype	LB1	-0.384752	0.258743	G2M	7.08261	1.21607
TTAGGACCACGAGAGT-1	Wildtype	LB1	-0.177303	0.162427	G2M	6.63188	-2.89461
TTAGGACGTCACCCAG-1	Wildtype	LB1	0.0114201	0.0506834	G2M	-0.818324	2.10172
TTAGGACGTCTCACCT-1	Wildtype	LB1	0.0376648	0.0598267	G2M	-1.58836	1.44194
TTAGGCACAGTCCTTC-1	Wildtype	LB1	-0.221152	0.113654	G2M	2.65065	-1.26827
TTAGGCATCTACTATC-1	Wildtype	LB1	-0.106884	0.15948	G2M	4.12607	-0.186578
TTATGCTAGACTCGGA-1	Wildtype	LB1	-0.260369	0.132561	G2M	5.06899	-2.37758
TTATGCTCAATCTGCA-1	Wildtype	LB1	-0.0400035	0.0536123	G2M	-1.55309	3.05195
TTATGCTGTACCGCTG-1	Wildtype	LB1	0.113572	-0.00542121	S	-3.15391	0.678861
TTATGCTTCACGATGT-1	Wildtype	LB1	0.177803	-0.204638	S	-4.939	-2.82824
TTCCCAGAGAACAACT-1	Wildtype	LB1	0.0428863	-0.170347	S	-2.98809	-4.06685
TTCGAAGCAGGGTATG-1	Wildtype	LB1	-0.129164	0.0308331	G2M	3.55639	-3.3066
TTCGAAGTCCTACAGA-1	Wildtype	LB1	-0.186177	-0.0959198	G1	3.82265	-6.0424
TTCGAAGTCGCGATCG-1	Wildtype	LB1	-0.220187	0.151471	G2M	4.11925	-0.0502812
TTCGGTCAGCGCTCCA-1	Wildtype	LB1	0.0592528	0.0233988	S	-2.70771	2.17792
TTCGGTCCAATGAAAC-1	Wildtype	LB1	-0.155063	0.0452785	G2M	0.635505	-1.26876
TTCTACAAGATTACCC-1	Wildtype	LB1	-0.140529	-0.0758217	G1	2.64865	-7.02115
TTCTACACACATGTGT-1	Wildtype	LB1	-0.195493	0.232729	G2M	6.66872	1.49005
TTCTACATCAAGAAGT-1	Wildtype	LB1	0.126838	-0.159223	S	-4.31815	-2.88994
TTCTCCTTCAGAGGTG-1	Wildtype	LB1	-0.0440828	-0.0991059	G1	-2.12209	-1.1484
TTCTCCTTCATGGTCA-1	Wildtype	LB1	0.132341	-0.0186565	S	-2.38704	-3.39744
TTCTTAGAGAATTCCC-1	Wildtype	LB1	-0.0386933	0.0528484	G2M	1.72311	-0.619628
TTCTTAGGTAGGGTAC-1	Wildtype	LB1	-0.291112	0.147052	G2M	7.22645	1.05014
TTGAACGCACGGCGTT-1	Wildtype	LB1	0.0184785	-0.179221	S	-3.19406	-2.50526
TTGAACGGTACTTCTT-1	Wildtype	LB1	-0.218471	-0.00498723	G1	4.97619	-6.63399
TTGACTTAGTACACCT-1	Wildtype	LB1	-0.047296	0.0278525	G2M	1.21117	-0.365971
TTGCGTCCAGGTTTCA-1	Wildtype	LB1	0.108509	-0.0695613	S	-4.62953	-0.357837
TTGCGTCGTCGGCATC-1	Wildtype	LB1	0.0526126	-0.119618	S	-1.66368	-4.56505
TTGCGTCTCTTGTATC-1	Wildtype	LB1	-0.197464	-0.144653	G1	3.5614	-5.1987
TTGGCAAAGCTCCTCT-1	Wildtype	LB1	0.0620132	-0.230348	S	-3.96463	-4.20507
TTGGCAAAGTCAATAG-1	Wildtype	LB1	0.078814	-0.111579	S	-3.73521	-2.67847
TTGGCAACAATAGCGG-1	Wildtype	LB1	-0.181682	-0.0132355	G1	3.38069	-3.4572
TTGGCAACACTGTTAG-1	Wildtype	LB1	0.0911335	0.215616	G2M	-1.19399	2.93326
TTGGCAACAGTAAGAT-1	Wildtype	LB1	-0.215553	0.165151	G2M	6.22591	-2.76699
TTGTAGGCACTTAACG-1	Wildtype	LB1	0.111094	0.104992	S	-1.59441	-1.89553
TTGTAGGGTGTATGGG-1	Wildtype	LB1	-0.272468	0.018203	G2M	3.94565	-4.83929
TTGTAGGGTTCCAACA-1	Wildtype	LB1	-0.250847	-0.111167	G1	2.22113	-5.71505
TTTACTGAGAAGAAGC-1	Wildtype	LB1	-0.153002	0.0132475	G2M	4.15683	-3.94654
TTTACTGCAGGTGGAT-1	Wildtype	LB1	0.0462431	-0.0842821	S	-3.9526	-2.07373
TTTATGCTCGAATGCT-1	Wildtype	LB1	-0.0209055	0.0293207	G2M	2.09636	-1.48195
TTTCCTCGTGCCTGCA-1	Wildtype	LB1	0.0621595	-0.128447	S	-2.64822	-4.3965
TTTGCGCAGTACGACG-1	Wildtype	LB1	-0.064397	0.0213206	G2M	0.254397	-2.87249
TTTGGTTTCTGCCCTA-1	Wildtype	LB1	0.0333632	-0.00924547	S	0.623592	-3.34157
TTTGTCAAGAAGATTC-1	Wildtype	LB1	-0.170722	0.198311	G2M	5.38171	2.09928
TTTGTCAAGGGATCTG-1	Wildtype	LB1	-0.192317	-0.0924268	G1	2.63906	-5.55137
TTTGTCAGTATCACCA-1	Wildtype	LB1	-0.146127	0.0846627	G2M	2.37979	-1.47904
AAACCTGTCGAATCCA-2	Wildtype	LB2	-0.288726	0.0244022	G2M	4.49125	-2.71892
AAACCTGTCTACTTAC-2	Wildtype	LB2	-0.117233	0.143837	G2M	4.14907	-3.26641
AAAGATGAGTACGCCC-2	Wildtype	LB2	-0.282582	0.0426018	G2M	5.90748	-4.70834
AAAGATGCAAGACACG-2	Wildtype	LB2	-0.126795	-0.059479	G1	2.26768	-4.32447
AAAGCAAGTATGCTTG-2	Wildtype	LB2	-0.125509	-0.107453	G1	1.67051	-5.69904
AACACGTAGTGGGATC-2	Wildtype	LB2	0.0212119	-0.00678863	S	0.338783	-1.01092
AACACGTGTATGAAAC-2	Wildtype	LB2	-0.294925	0.0292928	G2M	3.47573	-3.43041
AACACGTTCTTTAGTC-2	Wildtype	LB2	-0.190149	-0.0579749	G1	2.24323	-5.62609
AACGTTGTCGCCTGAG-2	Wildtype	LB2	-0.17388	-0.129533	G1	-0.965824	-2.16219
AACTCAGTCCCTTGTG-2	Wildtype	LB2	0.0315344	-0.00378167	S	-1.73165	-3.40194
AAGGTTCAGTGAAGAG-2	Wildtype	LB2	-0.0508109	-0.0684122	G1	-0.820468	-1.03962
AAGTCTGCAGTATCTG-2	Wildtype	LB2	-0.126879	-0.169805	G1	3.35065	-4.79299
AATCCAGTCACAACGT-2	Wildtype	LB2	-0.0901233	0.00139586	G2M	0.12246	-1.55217
ACACCAAAGAAGAAGC-2	Wildtype	LB2	-0.0791693	0.041288	G2M	0.811091	-0.255278
ACACCAAAGACTAGAT-2	Wildtype	LB2	-0.13822	-0.19855	G1	-0.214349	-5.13968
ACACCGGAGTTGTCGT-2	Wildtype	LB2	-0.162787	0.11054	G2M	4.9068	-0.735625
ACAGCCGTCTCTGCTG-2	Wildtype	LB2	0.00126326	-0.0889307	S	-2.48159	-0.998114
ACAGCTACACCCATGG-2	Wildtype	LB2	-0.0283704	-0.0399841	G1	0.825533	-2.98623
ACATCAGTCGCCAAAT-2	Wildtype	LB2	-0.140642	0.0264214	G2M	3.08	-2.40381
ACATGGTTCCGAGCCA-2	Wildtype	LB2	-0.177215	0.124644	G2M	2.8891	-1.05024
ACCCACTAGTGTCCAT-2	Wildtype	LB2	-0.20197	0.0939375	G2M	4.23503	0.0824444
ACCCACTTCACTTCAT-2	Wildtype	LB2	-0.415936	0.0391877	G2M	7.67446	-0.820063
ACCGTAACATCGATTG-2	Wildtype	LB2	-0.125755	-0.0539875	G1	2.31827	-3.24275
ACCTTTAGTAACGCGA-2	Wildtype	LB2	-0.09797	-0.123567	G1	-2.25694	-2.19294
ACGAGCCAGAAGCCCA-2	Wildtype	LB2	-0.281812	-0.019711	G1	3.10192	-2.41514
ACGAGCCAGAGGTTAT-2	Wildtype	LB2	-0.319686	0.139525	G2M	5.93216	0.764514
ACGAGCCCAATTGCTG-2	Wildtype	LB2	-0.196032	0.0116825	G2M	2.97811	-4.95159
ACGAGGATCAGTTTGG-2	Wildtype	LB2	-0.195401	0.01409	G2M	1.26476	-1.86985
ACGCAGCCACACTGCG-2	Wildtype	LB2	-0.205206	0.0011861	G2M	2.96543	-5.93204
ACGCAGCTCACCACCT-2	Wildtype	LB2	-0.18722	-0.033987	G1	2.94069	-1.02352
ACGCCGAAGTCAAGGC-2	Wildtype	LB2	-0.0603538	0.113491	G2M	1.25787	-1.11549
ACGGAGAAGTGTTGAA-2	Wildtype	LB2	-0.123132	-0.0733603	G1	3.12864	-3.30185
ACGGCCAGTAACGCGA-2	Wildtype	LB2	0.0612984	-0.167317	S	-0.254268	-6.94191
ACGGGTCCAGCCTTTC-2	Wildtype	LB2	-0.0681677	-0.0773342	G1	1.713	-6.30167
ACGGGTCTCGAGGTAG-2	Wildtype	LB2	-0.322642	-0.138463	G1	2.50837	-5.04752
ACTGAACGTCTGGAGA-2	Wildtype	LB2	-0.156687	-0.00123103	G1	3.33407	-4.18342
ACTGAGTAGATCTGCT-2	Wildtype	LB2	-0.244852	-0.0987898	G1	2.78558	-6.22065
ACTTACTTCTCTAAGG-2	Wildtype	LB2	-0.233168	0.146195	G2M	5.35998	0.756912
ACTTGTTCAGATGGCA-2	Wildtype	LB2	-0.203847	-0.0153786	G1	2.3655	-6.6072
ACTTTCACACATGACT-2	Wildtype	LB2	-0.198529	-0.104083	G1	2.24427	-6.59967
AGACGTTAGATAGTCA-2	Wildtype	LB2	-0.16776	-0.0517228	G1	2.43466	-3.80204
AGACGTTTCGCTAGCG-2	Wildtype	LB2	-0.0366556	0.00184544	G2M	-0.270162	-1.7163
AGAGCGATCTAACGGT-2	Wildtype	LB2	-0.109977	-0.0317969	G1	1.73481	-2.57493
AGAGCTTCACTTAAGC-2	Wildtype	LB2	-0.154245	-0.0452888	G1	1.61283	-5.2797
AGAGTGGTCAGTTGAC-2	Wildtype	LB2	-0.343058	-0.076839	G1	3.53328	-3.93136
AGATCTGCAGCTGCAC-2	Wildtype	LB2	-0.266921	-0.0290373	G1	3.99361	-5.22817
AGCCTAAAGGAGCGTT-2	Wildtype	LB2	-0.199695	-0.0859602	G1	2.92668	-5.95531
AGCCTAAGTGAACCTT-2	Wildtype	LB2	-0.340867	0.00378404	G2M	3.5258	-2.43183
AGCGTCGCATCTATGG-2	Wildtype	LB2	-0.116488	0.0576347	G2M	1.52653	-2.5894
AGCTCCTGTTAAAGTG-2	Wildtype	LB2	-0.330042	0.00779766	G2M	5.01691	-2.00666
AGCTCTCGTTGAGTTC-2	Wildtype	LB2	0.17065	-0.0750383	S	-3.34738	-1.74941
AGCTTGACACATAACC-2	Wildtype	LB2	0.0874142	-0.101861	S	-4.05988	-0.915519
AGGCCACAGCTAAACA-2	Wildtype	LB2	-0.147392	-0.0850338	G1	3.19951	-3.97587
AGGCCGTCATCCGCGA-2	Wildtype	LB2	-0.190451	0.038235	G2M	3.47055	-2.81007
AGGCCGTTCTGAAAGA-2	Wildtype	LB2	0.205719	-0.157925	S	-8.45629	2.13608
AGGGTGAGTAGAAAGG-2	Wildtype	LB2	0.0302069	-0.0536674	S	-0.702153	-4.4723
AGGGTGAGTAGGGTAC-2	Wildtype	LB2	-0.181126	0.110555	G2M	1.83156	2.52149
AGGTCATAGCGATAGC-2	Wildtype	LB2	-0.231588	-0.113321	G1	1.24214	-3.35004
AGTGAGGAGAAGGTGA-2	Wildtype	LB2	-0.11195	0.0297099	G2M	4.3792	-3.67863
AGTGAGGCAGCTATTG-2	Wildtype	LB2	-0.224971	-0.00295373	G1	3.39798	-2.84375
AGTGGGAGTCTCTTAT-2	Wildtype	LB2	0.0258808	-0.166082	S	-3.77397	-3.3338
ATAACGCAGCTAAACA-2	Wildtype	LB2	-0.315503	0.0232336	G2M	4.55196	-2.77353
ATAACGCGTAGCACGA-2	Wildtype	LB2	-0.116807	0.0700132	G2M	2.10605	-2.69858
ATCACGAAGCTAGGCA-2	Wildtype	LB2	-0.271687	-0.0498592	G1	4.15269	-4.35887
ATCATCTCACGTCTCT-2	Wildtype	LB2	-0.00130905	-0.0166809	G1	-1.47847	-1.05146
ATCATGGCACTGAAGG-2	Wildtype	LB2	0.159459	-0.0574541	S	-4.23243	-3.063
ATCGAGTAGAAGGCCT-2	Wildtype	LB2	-0.183596	-0.0672012	G1	2.27026	-2.67153
ATCTACTAGGCATGTG-2	Wildtype	LB2	-0.338419	-0.0946065	G1	4.05734	-4.44659
ATCTACTCACGGTAAG-2	Wildtype	LB2	-0.281574	-0.0280263	G1	4.00482	-5.18666
ATCTACTCACTTGGAT-2	Wildtype	LB2	0.076819	0.0400974	S	-2.35775	-1.38986
ATCTACTTCAATCACG-2	Wildtype	LB2	-0.117651	0.201381	G2M	5.17165	3.48837
ATGGGAGCATAACCTG-2	Wildtype	LB2	-0.213387	-0.13129	G1	2.27005	-5.30702
ATGTGTGAGACTAGGC-2	Wildtype	LB2	-0.272274	-0.0941258	G1	3.27337	-4.72404
ATTATCCGTCTTCAAG-2	Wildtype	LB2	-0.334619	-0.0688677	G1	1.48549	-2.38648
ATTCTACAGACAGACC-2	Wildtype	LB2	-0.046755	0.0138651	G2M	1.12492	-0.460378
ATTCTACGTGTGCGTC-2	Wildtype	LB2	-0.308823	-0.0252193	G1	4.99535	-4.01527
ATTCTACTCTCGATGA-2	Wildtype	LB2	-0.276161	-0.292946	G1	-0.523534	-3.53797
ATTGGACTCAGTGCAT-2	Wildtype	LB2	-0.115253	0.073667	G2M	4.79689	-3.29804
ATTTCTGTCCCAAGTA-2	Wildtype	LB2	-0.199848	-0.0443316	G1	2.69445	-4.07975
CAACCTCTCGCTTGTC-2	Wildtype	LB2	-0.21211	-0.0138972	G1	3.36823	-3.97313
CAACTAGGTGCTTCTC-2	Wildtype	LB2	-0.341495	-0.0712998	G1	2.39984	-2.90006
CAACTAGTCACTTACT-2	Wildtype	LB2	-0.17199	0.117684	G2M	3.82035	-0.697176
CAAGATCAGTATCTCG-2	Wildtype	LB2	-0.183997	-0.0731555	G1	2.508	-4.12402
CAAGATCGTTATGCGT-2	Wildtype	LB2	-0.155817	0.0261606	G2M	1.63334	-0.495629
CAAGGCCTCCCTTGCA-2	Wildtype	LB2	-0.1125	0.0155837	G2M	0.967974	1.7403
CAAGTTGAGACTACAA-2	Wildtype	LB2	-0.0961999	0.338456	G2M	6.48207	4.65914
CACACAACACATTAGC-2	Wildtype	LB2	-0.112256	-0.0512472	G1	4.37738	-5.59192
CACACTCGTAGATTAG-2	Wildtype	LB2	-0.229158	0.0651696	G2M	5.53363	-5.23201
CACCACTAGCTAACTC-2	Wildtype	LB2	-0.184986	0.0447715	G2M	2.0977	-4.7875
CACCAGGGTCTTGCGG-2	Wildtype	LB2	-0.0950267	-0.118819	G1	0.95607	-4.73733
CACCTTGGTTCGTGAT-2	Wildtype	LB2	-0.313629	-0.00546754	G1	3.47464	-0.457922
CACCTTGTCAGCTCTC-2	Wildtype	LB2	-0.0249853	-0.0786293	G1	-3.18526	-0.84842
CAGAGAGAGTGGACGT-2	Wildtype	LB2	0.115831	-0.0712572	S	-4.50186	2.35237
CAGATCACACTAGTAC-2	Wildtype	LB2	-0.126972	-0.101397	G1	1.39034	-6.41192
CAGCAGCAGTATCTCG-2	Wildtype	LB2	-0.154115	-0.0470431	G1	0.864499	-3.25818
CAGCAGCCATCCCACT-2	Wildtype	LB2	0.00226052	-0.195665	S	-1.14142	-4.65035
CAGCATAAGAACAACT-2	Wildtype	LB2	-0.191233	0.0928492	G2M	5.34525	-0.878706
CAGCCGAAGCGTGTCC-2	Wildtype	LB2	-0.151917	0.013196	G2M	4.04146	-3.08326
CAGCCGACAAATTGCC-2	Wildtype	LB2	-0.0952455	-0.136277	G1	0.229525	-3.75299
CAGCTGGAGAAGGTGA-2	Wildtype	LB2	-0.088152	0.219395	G2M	4.04416	3.00884
CAGCTGGAGCTCCCAG-2	Wildtype	LB2	-0.0411518	0.0290774	G2M	1.95985	0.306284
CAGCTGGCACATCTTT-2	Wildtype	LB2	-0.153558	0.0295928	G2M	2.71545	-3.58279
CAGGTGCGTCTTGATG-2	Wildtype	LB2	0.00975204	-0.140161	S	-4.22917	-0.0695791
CAGTAACCAGCCTTGG-2	Wildtype	LB2	-0.249137	-0.0734312	G1	3.31742	-4.60671
CAGTCCTCAGCTTCGG-2	Wildtype	LB2	-0.24609	-0.0387749	G1	4.81158	-4.63432
CATATGGGTGGTCCGT-2	Wildtype	LB2	-0.0766816	0.0488131	G2M	-0.0144443	-1.65722
CATATGGGTTTGACAC-2	Wildtype	LB2	-0.197176	0.110075	G2M	5.20964	-1.45088
CATCAAGTCCGCGTTT-2	Wildtype	LB2	-0.09289	0.0636281	G2M	1.89731	-2.74391
CATCAGAGTGCCTGCA-2	Wildtype	LB2	-0.218321	-0.0962839	G1	4.01285	-5.28698
CATCCACCAGCTGGCT-2	Wildtype	LB2	-0.138466	0.118811	G2M	3.89019	-0.558651
CATCGGGCAGCTCGCA-2	Wildtype	LB2	-0.202519	-0.237965	G1	2.10724	-7.25435
CATGACAAGAATTCCC-2	Wildtype	LB2	-0.222604	-0.111772	G1	1.69449	-3.34176
CATGCCTGTAGGAGTC-2	Wildtype	LB2	-0.175118	-0.042117	G1	3.38772	-3.73316
CATTATCGTTAAAGAC-2	Wildtype	LB2	-0.1758	-0.172978	G1	-0.172515	-4.13034
CATTCGCCAGTATGCT-2	Wildtype	LB2	-0.118508	-0.128569	G1	1.22355	-5.89214
CATTCGCTCTTGTATC-2	Wildtype	LB2	-0.25336	0.0266922	G2M	4.96146	-6.10913
CCAATCCAGTGAACAT-2	Wildtype	LB2	0.100321	-0.189909	S	-3.50272	-3.11622
CCAATCCCATACAGCT-2	Wildtype	LB2	-0.0942357	0.0130019	G2M	1.08871	-3.21631
CCACCTATCTGCGGCA-2	Wildtype	LB2	0.00457632	-0.056791	S	0.271609	-0.716779
CCACGGAAGGACTGGT-2	Wildtype	LB2	-0.354093	-0.0278347	G1	5.24294	-2.8634
CCACGGATCGTCTGCT-2	Wildtype	LB2	-0.157571	0.161741	G2M	4.72899	-2.56999
CCAGCGAGTAGAAAGG-2	Wildtype	LB2	-0.28773	-0.0189947	G1	3.27088	-3.31591
CCAGCGAGTAGTAGTA-2	Wildtype	LB2	-0.166395	-0.100204	G1	0.160657	-2.46371
CCATGTCGTAGAAAGG-2	Wildtype	LB2	-0.0418353	0.0241074	G2M	2.12478	-0.731951
CCATGTCGTCTTGTCC-2	Wildtype	LB2	-0.142088	-0.0682075	G1	1.68005	-5.00414
CCATTCGGTTACCGAT-2	Wildtype	LB2	0.00785919	0.0393133	G2M	0.536117	-2.08971
CCATTCGTCTGTACGA-2	Wildtype	LB2	-0.0500289	-0.0579799	G1	2.72758	-6.43437
CCCAGTTAGCTAGCCC-2	Wildtype	LB2	-0.246452	-0.0309292	G1	4.09834	-3.33577
CCCAGTTTCACGAAGG-2	Wildtype	LB2	-0.245984	0.0371027	G2M	4.18227	-0.34411
CCCATACCAAGTTAAG-2	Wildtype	LB2	-0.309219	0.0331508	G2M	3.60645	-1.05471
CCCTCCTTCATTCACT-2	Wildtype	LB2	0.0692054	-0.143522	S	-3.11341	-2.23332
CCGTGGAAGACCACGA-2	Wildtype	LB2	0.0766368	-0.0374596	S	-1.49102	-3.45692
CCGTGGAAGGGTCTCC-2	Wildtype	LB2	0.180914	-0.0858529	S	-7.70011	1.72591
CCTACCACACCACGTG-2	Wildtype	LB2	-0.0911923	-0.0814415	G1	1.56925	-2.69164
CCTACCACATAAGACA-2	Wildtype	LB2	-0.138653	0.00986117	G2M	2.2653	-5.69831
CCTATTAAGACCTTTG-2	Wildtype	LB2	-0.238695	-0.0533377	G1	1.92082	-3.73028
CCTATTAGTGTGACCC-2	Wildtype	LB2	0.0233019	-0.0322854	S	-3.66082	0.771085
CCTCTGATCCAAACTG-2	Wildtype	LB2	-0.129828	-0.0916405	G1	0.66252	-4.18839
CGAACATCAAACTGTC-2	Wildtype	LB2	-0.192673	-0.151274	G1	2.22434	-5.94906
CGAACATTCAACGGGA-2	Wildtype	LB2	-0.220731	-0.103852	G1	0.900966	-2.96653
CGAATGTCAAGTTGTC-2	Wildtype	LB2	-0.127805	0.217807	G2M	5.17036	1.82353
CGACCTTGTGTGACGA-2	Wildtype	LB2	-0.233801	-0.035813	G1	2.93148	-3.41686
CGACCTTGTGTGCGTC-2	Wildtype	LB2	-0.00874092	-0.145553	G1	-0.341041	-5.03348
CGACTTCAGCAAATCA-2	Wildtype	LB2	0.0604844	-0.0803711	S	-0.88932	-1.27505
CGAGCACCACAACGTT-2	Wildtype	LB2	-0.231891	-0.2352	G1	-0.778027	-3.60253
CGAGCCACAGTTCCCT-2	Wildtype	LB2	-0.126722	0.0249223	G2M	3.2178	1.06296
CGATGTACATATGGTC-2	Wildtype	LB2	-0.224193	0.0101427	G2M	1.11064	-0.057693
CGATTGAGTGATAAAC-2	Wildtype	LB2	-0.160513	-0.18567	G1	2.10757	-6.66247
CGCGGTATCTGCCAGG-2	Wildtype	LB2	-0.0782414	-0.00785983	G1	2.26342	-5.99234
CGCTATCCACTTACGA-2	Wildtype	LB2	0.065813	-0.081247	S	-3.49839	0.287595
CGGACACAGAAACCTA-2	Wildtype	LB2	-0.268057	0.0120507	G2M	3.62342	-1.11757
CGGACACTCTTCCTTC-2	Wildtype	LB2	-0.212673	-0.00630026	G1	3.48987	-4.95369
CGGACGTAGCTAACAA-2	Wildtype	LB2	-0.210068	-0.0250159	G1	2.36139	-3.08846
CGGACTGGTATTCTCT-2	Wildtype	LB2	-0.271424	-0.00375314	G1	4.40363	-4.55136
CGGAGCTAGGTGGGTT-2	Wildtype	LB2	-0.204453	-0.114308	G1	2.87988	-6.3888
CGGAGTCCAAGGTTCT-2	Wildtype	LB2	-0.293118	-0.000334827	G1	5.54449	-2.72539
CGGCTAGTCTCGTATT-2	Wildtype	LB2	-0.144343	-0.163897	G1	2.39554	-6.18332
CGGGTCACAGCAGTTT-2	Wildtype	LB2	-0.259666	-0.0671744	G1	3.24673	-3.8312
CGGTTAACAAGCTGGA-2	Wildtype	LB2	-0.174484	0.00862355	G2M	1.50459	-4.46041
CGGTTAACATGAGCGA-2	Wildtype	LB2	-0.0352624	0.189089	G2M	2.13017	3.08504
CGTAGCGAGCAAATCA-2	Wildtype	LB2	-0.141884	-0.00128097	G1	1.85035	-1.04172
CGTAGCGGTCTTGATG-2	Wildtype	LB2	-0.0612584	0.0663261	G2M	-0.827756	-0.572442
CGTAGCGGTGATAAGT-2	Wildtype	LB2	-0.246364	0.0637198	G2M	2.6315	-0.811865
CGTAGCGTCTTTAGGG-2	Wildtype	LB2	-0.121873	-0.0636953	G1	1.48253	-2.99792
CGTAGGCGTTGATTCG-2	Wildtype	LB2	-0.131215	-0.136428	G1	0.300763	-4.13088
CGTCACTAGGAGCGAG-2	Wildtype	LB2	-0.0765122	0.00498813	G2M	1.27581	-1.59671
CGTCACTAGGATCGCA-2	Wildtype	LB2	-0.169564	0.0288449	G2M	1.9988	-1.81152
CGTCCATAGAAAGTGG-2	Wildtype	LB2	-0.157532	-0.0400025	G1	4.18663	-4.86037
CGTCCATTCTCCAACC-2	Wildtype	LB2	0.161606	-0.193136	S	-4.46574	-3.19702
CGTGTAACAGCCTTTC-2	Wildtype	LB2	0.163225	-0.0255538	S	-3.99549	-1.51212
CGTGTAAGTTATTCTC-2	Wildtype	LB2	-0.0795858	-0.0516556	G1	0.299414	-3.83729
CGTTAGAGTGTCGCTG-2	Wildtype	LB2	-0.200777	-0.157871	G1	2.50635	-3.71705
CGTTGGGAGAGTGAGA-2	Wildtype	LB2	-0.127954	0.153874	G2M	3.61028	0.425895
CTAACTTAGGTCATCT-2	Wildtype	LB2	-0.275198	-0.0788053	G1	1.86487	-2.99374
CTAACTTTCTTGAGGT-2	Wildtype	LB2	-0.127124	0.0208002	G2M	1.09907	-0.943665
CTAAGACGTAAGAGAG-2	Wildtype	LB2	-0.14475	-0.0234659	G1	3.02628	-5.82262
CTACCCATCTTAGCCC-2	Wildtype	LB2	-0.086079	0.0300328	G2M	4.03971	-5.14925
CTACGTCAGATAGCAT-2	Wildtype	LB2	-0.289963	-0.111899	G1	4.29739	-5.60805
CTACGTCAGGTGGGTT-2	Wildtype	LB2	-0.244576	0.0684839	G2M	3.6842	-4.43963
CTACGTCGTCGATTGT-2	Wildtype	LB2	-0.201138	0.0087864	G2M	1.46643	-1.09927
CTAGAGTGTTATGTGC-2	Wildtype	LB2	-0.261017	-0.042016	G1	6.10285	-3.23471
CTAGCCTCACTCAGGC-2	Wildtype	LB2	0.112575	-0.0845808	S	-2.97041	-1.53242
CTAGTGATCTGCGGCA-2	Wildtype	LB2	-0.0312908	0.0310386	G2M	0.176727	-2.69531
CTCACACAGAGCTGGT-2	Wildtype	LB2	-0.202358	0.0906609	G2M	2.69938	0.0320936
CTCATTACAGATCCAT-2	Wildtype	LB2	-0.302365	-0.0663463	G1	3.39737	-4.21093
CTCGAAAAGGTTACCT-2	Wildtype	LB2	-0.0449656	0.0181128	G2M	1.99212	-4.22864
CTCGAGGCACACCGCA-2	Wildtype	LB2	-0.151204	0.0632591	G2M	2.3952	-2.13688
CTCGGAGGTGCCTTGG-2	Wildtype	LB2	-0.0876118	-0.202808	G1	-1.70642	-4.07224
CTCGGGAAGAGACGAA-2	Wildtype	LB2	-0.315062	-0.0775354	G1	3.08021	-2.81432
CTCGTACCACTGTCGG-2	Wildtype	LB2	-0.236506	-0.109417	G1	1.76792	-5.04551
CTGAAACGTTAAGTAG-2	Wildtype	LB2	-0.0514095	0.071408	G2M	2.27685	-0.33604
CTGAAGTCAAGCTGAG-2	Wildtype	LB2	-0.157388	-0.0351498	G1	0.403531	0.409604
CTGATAGCATCGATGT-2	Wildtype	LB2	-0.146529	-0.0722536	G1	1.1247	-3.94525
CTGATCCAGGACGAAA-2	Wildtype	LB2	-0.0720589	0.0163372	G2M	2.78135	-4.36326
CTGCGGACACTCGACG-2	Wildtype	LB2	-0.0360221	-0.000557678	G1	-0.913557	-2.40937
CTGCTGTAGAATGTGT-2	Wildtype	LB2	-0.0926952	0.000803724	G2M	1.55597	-5.11529
CTGTGCTCAAGGCTCC-2	Wildtype	LB2	-0.152522	-0.112178	G1	0.310594	-3.4904
CTTGGCTCATGTCTCC-2	Wildtype	LB2	-0.0954524	-0.14461	G1	2.38219	-6.66594
CTTTGCGTCTTTCCTC-2	Wildtype	LB2	0.0416263	-0.105882	S	-2.11413	-1.59514
GAAACTCAGTGCGTGA-2	Wildtype	LB2	-0.229015	0.0267058	G2M	4.11069	-2.82206
GAAACTCCACAAGACG-2	Wildtype	LB2	-0.0632043	0.0439147	G2M	1.08528	-3.7963
GAAACTCGTATTCGTG-2	Wildtype	LB2	-0.284492	0.0119672	G2M	5.27117	-4.32092
GAAACTCGTGCACTTA-2	Wildtype	LB2	-0.158998	-0.115101	G1	1.0181	-5.50811
GAACATCCATAGGATA-2	Wildtype	LB2	0.0212753	-0.181598	S	-4.9051	-2.42076
GAACGGATCACAAACC-2	Wildtype	LB2	-0.142306	-0.106125	G1	2.39177	-4.05688
GAACGGATCTGGAGCC-2	Wildtype	LB2	0.0931524	-0.0776243	S	-4.58951	-1.14436
GAAGCAGAGTCGCCGT-2	Wildtype	LB2	-0.109508	-0.173134	G1	0.954766	-5.38283
GAAGCAGCAAACGCGA-2	Wildtype	LB2	-0.234522	-0.110557	G1	3.63081	-3.59266
GAATGAAAGAAGGGTA-2	Wildtype	LB2	-0.302961	-0.0157568	G1	3.85114	-3.53397
GAATGAATCGGATGTT-2	Wildtype	LB2	-0.155257	-0.104371	G1	3.28189	-6.68504
GACCAATGTTGCGCAC-2	Wildtype	LB2	-0.195533	0.0812244	G2M	3.52904	-3.14735
GACCTGGTCTTGACGA-2	Wildtype	LB2	-0.154413	-0.0786615	G1	0.332542	-4.0016
GACGCGTTCAACACGT-2	Wildtype	LB2	-0.156414	-0.00810378	G1	3.99811	-1.86803
GAGGTGACAAGCTGAG-2	Wildtype	LB2	-0.275084	0.0315412	G2M	3.68794	-1.64689
GATCGATGTACGAAAT-2	Wildtype	LB2	-0.169908	-0.150579	G1	1.6487	-5.07547
GATCGTAAGTCTCGGC-2	Wildtype	LB2	-0.203157	0.0545215	G2M	3.89845	-3.79784
GATGAAAAGTGCAAGC-2	Wildtype	LB2	-0.33738	-0.017665	G1	2.58765	-1.26696
GATGAAAGTACTCGCG-2	Wildtype	LB2	-0.216253	0.18952	G2M	5.2715	1.69789
GATTCAGAGTCTCCTC-2	Wildtype	LB2	-0.194988	-0.0893036	G1	2.41633	-4.05678
GATTCAGTCAACGAAA-2	Wildtype	LB2	-0.206797	-0.0140711	G1	1.96318	-4.92258
GATTCAGTCGGTTAAC-2	Wildtype	LB2	-0.307774	-0.0738583	G1	4.72607	-2.80695
GCATACACACACAGAG-2	Wildtype	LB2	0.0445897	-0.0328366	S	-1.98913	-2.01036
GCATACATCTTAGAGC-2	Wildtype	LB2	-0.0232334	0.071849	G2M	1.31936	0.12656
GCATGATAGCTACCGC-2	Wildtype	LB2	-0.180591	-0.113314	G1	0.780038	-3.68014
GCATGCGAGTTACCCA-2	Wildtype	LB2	-0.0625075	0.0323002	G2M	2.76629	-3.57368
GCATGCGGTAAGGGAA-2	Wildtype	LB2	-0.21479	-0.163455	G1	2.38498	-5.32932
GCCAAATGTATGGTTC-2	Wildtype	LB2	-0.239298	0.165704	G2M	3.57178	2.26139
GCGACCAAGTGTTAGA-2	Wildtype	LB2	-0.222322	0.161956	G2M	3.83033	-0.481598
GCGCAACAGCCGTCGT-2	Wildtype	LB2	-0.213464	-0.0784386	G1	2.914	-3.60004
GCGCCAAAGCTGTCTA-2	Wildtype	LB2	-0.0884582	0.0854749	G2M	-0.31024	2.39771
GCGGGTTGTTCTGAAC-2	Wildtype	LB2	-0.2208	0.105752	G2M	5.55605	1.49231
GCTCCTATCAGTTAGC-2	Wildtype	LB2	-0.0246392	-0.0641769	G1	-0.449647	-4.90178
GCTGCGACATGTCGAT-2	Wildtype	LB2	-0.30801	0.0798372	G2M	4.56804	-2.85262
GCTGCGATCGCTTAGA-2	Wildtype	LB2	-0.0395207	-0.0552399	G1	1.83924	-3.5907
GCTGCTTAGCGTTGCC-2	Wildtype	LB2	-0.298771	0.0205722	G2M	2.88937	-1.83216
GCTGCTTGTTTGACAC-2	Wildtype	LB2	-0.214478	-0.0454211	G1	1.90775	-4.60988
GCTTGAACACCACGTG-2	Wildtype	LB2	-0.0254029	-0.0993219	G1	-2.78426	-1.90927
GCTTGAACATCACAAC-2	Wildtype	LB2	-0.135685	-0.0763307	G1	0.231818	-5.2568
GGAAAGCTCAGTCAGT-2	Wildtype	LB2	-0.00350143	-0.0185423	G1	-1.64928	-1.7952
GGACAAGAGACATAAC-2	Wildtype	LB2	-0.380837	-0.0723685	G1	3.81458	-6.02338
GGACAGATCATCGATG-2	Wildtype	LB2	-0.117766	-0.114216	G1	-0.291091	-1.20773
GGACATTGTTCCACTC-2	Wildtype	LB2	-0.135231	0.0526198	G2M	1.38773	-1.90595
GGACGTCAGGAGTACC-2	Wildtype	LB2	-0.0734269	0.041426	G2M	2.13154	-2.45316
GGACGTCTCGCCGTGA-2	Wildtype	LB2	0.0235819	-0.103003	S	-2.18941	-0.364159
GGAGCAACATTGAGCT-2	Wildtype	LB2	0.0456509	-0.0437172	S	-2.55107	-1.38043
GGAGCAATCGCCATAA-2	Wildtype	LB2	-0.100305	-0.00281479	G1	-0.255014	-2.21572
GGATGTTAGTTACCCA-2	Wildtype	LB2	-0.297777	-0.110398	G1	2.7368	-6.25073
GGATTACAGGACGAAA-2	Wildtype	LB2	-0.189317	-0.197126	G1	1.61423	-5.52838
GGATTACCATGCATGT-2	Wildtype	LB2	-0.118074	0.0711219	G2M	1.40068	-2.55863
GGCAATTTCTAACTCT-2	Wildtype	LB2	-0.201551	-0.25685	G1	-0.100148	-7.20544
GGCCGATAGGCATGGT-2	Wildtype	LB2	-0.321767	-0.0751749	G1	5.02616	-3.94941
GGCCGATAGTTTCCTT-2	Wildtype	LB2	0.0246781	-0.13755	S	-1.18403	-3.76147
GGCGACTGTATATGGA-2	Wildtype	LB2	-0.204437	-0.057111	G1	1.48855	-5.43708
GGCGACTGTCTCACCT-2	Wildtype	LB2	0.0424023	0.126655	G2M	-1.09742	4.56509
GGCGTGTGTTTGTTTC-2	Wildtype	LB2	0.0340196	-0.137639	S	-2.4346	-2.65042
GGCTCGAGTCCGTTAA-2	Wildtype	LB2	-0.225174	0.013652	G2M	0.665458	0.755141
GGCTGGTAGGCGCTCT-2	Wildtype	LB2	-0.101864	0.039347	G2M	-1.32337	1.66628
GGGACCTAGAAGCCCA-2	Wildtype	LB2	-0.145868	-0.0849735	G1	2.10963	-5.74785
GGGAGATCAATCTGCA-2	Wildtype	LB2	-0.15002	-0.0201578	G1	0.27284	0.157588
GGGCATCCAAAGGCGT-2	Wildtype	LB2	-0.0929049	-0.143376	G1	2.21935	-5.71794
GGGTCTGCAGTCAGAG-2	Wildtype	LB2	0.110149	-0.171737	S	-3.27615	-1.65758
GGGTCTGGTAACGACG-2	Wildtype	LB2	-0.0272139	-0.0128683	G1	-0.413276	0.499362
GGGTTGCCATTGGCGC-2	Wildtype	LB2	-0.231788	-0.141697	G1	2.723	-4.51947
GGGTTGCGTTGACGTT-2	Wildtype	LB2	-0.0519077	0.0758608	G2M	0.553622	1.25516
GGTATTGCACATTTCT-2	Wildtype	LB2	-0.106985	-0.141595	G1	2.73918	-6.30163
GTAACGTAGAATAGGG-2	Wildtype	LB2	-0.201173	-0.153694	G1	1.02124	-6.43744
GTAACGTCAGTAAGCG-2	Wildtype	LB2	-0.307124	-0.0640421	G1	3.47432	-6.00685
GTAACGTCAGTACACT-2	Wildtype	LB2	-0.185689	0.0704781	G2M	2.96158	0.316884
GTACTCCAGCGATTCT-2	Wildtype	LB2	-0.13909	0.0572968	G2M	3.9238	1.02397
GTACTTTGTGTAACGG-2	Wildtype	LB2	-0.107766	0.0248573	G2M	1.17108	-4.14834
GTATCTTGTGGTCCGT-2	Wildtype	LB2	-0.110587	-0.00284618	G1	1.43545	-1.22709
GTATTCTCAGGGCATA-2	Wildtype	LB2	-0.087835	0.0083338	G2M	-1.08475	-1.01871
GTATTCTGTATTACCG-2	Wildtype	LB2	-0.0182729	0.13899	G2M	1.67086	-2.53258
GTATTCTTCTGTTGAG-2	Wildtype	LB2	-0.0844649	-0.0540245	G1	1.16191	-5.39304
GTCAAGTAGATATGGT-2	Wildtype	LB2	-0.1746	-0.12688	G1	0.628714	-4.1236
GTCAAGTGTGTGAATA-2	Wildtype	LB2	-0.180008	0.00143545	G2M	0.347759	-1.23591
GTCACAAGTAAGTTCC-2	Wildtype	LB2	-0.0665513	0.175487	G2M	4.16738	-2.44758
GTCACAATCACATAGC-2	Wildtype	LB2	0.0464799	-0.110126	S	-1.61264	-4.03047
GTCACGGTCGACAGCC-2	Wildtype	LB2	-0.0817428	-0.114423	G1	-2.55947	-1.61926
GTCACGGTCTCCTATA-2	Wildtype	LB2	-0.0947054	-0.0553433	G1	1.49471	-4.79167
GTCATTTCACGAAGCA-2	Wildtype	LB2	-0.367471	0.0937618	G2M	4.71452	-0.892006
GTCGGGTCATGATCCA-2	Wildtype	LB2	-0.256787	-0.172183	G1	4.03458	-5.6378
GTCGGGTTCCAGTAGT-2	Wildtype	LB2	-0.112046	-0.064243	G1	1.97666	-4.85226
GTCGTAACACGTTGGC-2	Wildtype	LB2	0.0340306	-0.110694	S	-0.0789196	-3.65125
GTGCAGCGTCCTCCAT-2	Wildtype	LB2	-0.155683	0.180919	G2M	3.5162	0.317062
GTGCAGCGTTGGACCC-2	Wildtype	LB2	-0.25757	-0.0474232	G1	1.45291	-2.39349
GTGCATACAGCTCCGA-2	Wildtype	LB2	-0.0115753	-0.0907166	G1	-1.45182	-2.94887
GTGCGGTAGCGTTTAC-2	Wildtype	LB2	-0.192638	-0.0198396	G1	2.38262	-1.58477
GTGCTTCCATTCTTAC-2	Wildtype	LB2	-0.0985431	-0.0429465	G1	0.150804	-1.73491
GTGTGCGCACACGCTG-2	Wildtype	LB2	-0.136385	-0.105321	G1	2.50734	-6.35081
GTGTGCGTCTCACATT-2	Wildtype	LB2	-0.17046	-0.0420404	G1	1.52333	-0.951278
GTGTTAGCAAGAGTCG-2	Wildtype	LB2	0.10159	-0.150108	S	-3.07393	-2.15563
GTGTTAGTCATGTAGC-2	Wildtype	LB2	0.0120968	0.0153351	G2M	1.36773	-5.46698
GTTCATTCAGACGCCT-2	Wildtype	LB2	-0.0180018	0.115619	G2M	-0.522747	4.32531
GTTCATTGTACGCACC-2	Wildtype	LB2	-0.171194	0.194576	G2M	4.86775	0.962841
GTTCGGGAGGAACTGC-2	Wildtype	LB2	-0.169285	0.00688143	G2M	3.86725	-4.4126
GTTCGGGGTCTACCTC-2	Wildtype	LB2	-0.330565	-0.126691	G1	4.1844	-4.2495
GTTTCTACAGTTTACG-2	Wildtype	LB2	-0.0736417	0.152731	G2M	4.79087	1.5049
GTTTCTATCACCAGGC-2	Wildtype	LB2	-0.191198	-0.139248	G1	4.2519	-6.34498
TAAACCGCATACGCTA-2	Wildtype	LB2	-0.121814	-0.0230541	G1	1.08576	-2.57259
TAAACCGGTATCTGCA-2	Wildtype	LB2	-0.22906	0.244602	G2M	4.95526	0.287857
TAAGAGATCGAATGGG-2	Wildtype	LB2	-0.30135	-0.00264137	G1	3.5881	-2.25901
TACAGTGAGATATACG-2	Wildtype	LB2	0.00759816	0.0310098	G2M	-0.0498541	-0.176507
TACAGTGGTCGTGGCT-2	Wildtype	LB2	-0.142315	0.111819	G2M	2.57804	-0.721028
TACAGTGTCATTGCGA-2	Wildtype	LB2	-0.116326	-0.0254338	G1	3.12144	0.78139
TACCTTAAGATATGCA-2	Wildtype	LB2	-0.104503	-0.139631	G1	1.08953	-2.19963
TACCTTAGTCCGAACC-2	Wildtype	LB2	-0.107709	0.0348495	G2M	3.37577	-3.14908
TACGGATTCATGCATG-2	Wildtype	LB2	0.0183674	-0.00844293	S	-2.66826	0.777721
TACGGTAAGGCAAAGA-2	Wildtype	LB2	-0.0587531	-0.0818861	G1	0.385835	-4.30964
TACGGTACAATGGAGC-2	Wildtype	LB2	-0.209311	-0.0713933	G1	0.240014	-2.52916
TACGGTAGTCGAGTTT-2	Wildtype	LB2	-0.175627	-0.0976535	G1	4.01211	-4.67884
TACTCATCACTGTTAG-2	Wildtype	LB2	-0.125419	-0.0830999	G1	-1.16855	-2.25767
TACTCGCAGGTGCTAG-2	Wildtype	LB2	-0.117855	-0.0918913	G1	-1.86934	-1.4263
TACTCGCGTCATATGC-2	Wildtype	LB2	0.0540294	-0.174239	S	-3.16408	-1.62293
TACTTACCATGCAACT-2	Wildtype	LB2	-0.238998	0.172206	G2M	4.53714	-0.143238
TAGAGCTCAGCTGCAC-2	Wildtype	LB2	-0.0178466	-0.0301007	G1	-0.381821	-1.61096
TAGAGCTCATATGCTG-2	Wildtype	LB2	-0.342972	0.264285	G2M	7.78459	2.1729
TAGAGCTTCCTAGAAC-2	Wildtype	LB2	-0.221277	-0.147616	G1	2.06651	-4.87207
TAGTGGTCAAGCTGAG-2	Wildtype	LB2	-0.0182275	-0.0724896	G1	0.327485	-5.82763
TAGTGGTGTCTCTTAT-2	Wildtype	LB2	-0.0127231	0.148491	G2M	2.92739	-0.826628
TATTACCTCAGTTGAC-2	Wildtype	LB2	-0.00537149	-0.0710579	G1	0.155352	-3.51485
TCAACGATCCAGTAGT-2	Wildtype	LB2	-0.163895	-0.160564	G1	1.38481	-4.49528
TCACAAGTCAATACCG-2	Wildtype	LB2	-0.12707	-0.162613	G1	-0.395288	-5.15304
TCACGAACATGCCTAA-2	Wildtype	LB2	-0.142037	0.0109685	G2M	1.26325	-4.08047
TCAGCTCCAGGACCCT-2	Wildtype	LB2	-0.122398	0.07789	G2M	2.84127	-6.25795
TCAGGATCAACCGCCA-2	Wildtype	LB2	-0.0636308	-0.0331717	G1	1.28306	-2.64819
TCAGGTAAGTGGTAAT-2	Wildtype	LB2	-0.110554	-0.0788919	G1	2.26391	-4.70208
TCAGGTATCTCGCATC-2	Wildtype	LB2	-0.284663	0.0749458	G2M	5.37526	-4.18554
TCGGGACAGTGGGCTA-2	Wildtype	LB2	-0.273134	0.150163	G2M	5.37939	1.41176
TCGGGACTCTCACATT-2	Wildtype	LB2	-0.185207	0.0472079	G2M	2.77505	-4.28323
TCGGTAATCAGTTGAC-2	Wildtype	LB2	-0.382775	0.166461	G2M	5.74383	0.808589
TCGTACCAGAGGTAGA-2	Wildtype	LB2	-0.0768581	-0.00496832	G1	-2.805	-0.724652
TCTATTGGTACAAGTA-2	Wildtype	LB2	-0.148227	0.0188738	G2M	0.820662	-1.93416
TCTCATAAGGCATGTG-2	Wildtype	LB2	-0.163781	-0.127378	G1	1.85444	-6.56335
TCTCATACAATTCCTT-2	Wildtype	LB2	-0.146471	-0.165784	G1	0.35433	-5.66018
TCTCATAGTATGCTTG-2	Wildtype	LB2	-0.058563	0.0227979	G2M	2.16422	-3.64928
TCTCTAACATGCCTTC-2	Wildtype	LB2	0.0902988	-0.0485506	S	-3.55283	-1.06666
TCTGAGACAATGACCT-2	Wildtype	LB2	-0.194658	-0.0755041	G1	2.49072	-2.93833
TCTGGAACACGTGAGA-2	Wildtype	LB2	-0.227625	0.0450819	G2M	1.80337	1.52197
TCTGGAATCTATCCCG-2	Wildtype	LB2	-0.0298784	0.107809	G2M	0.0865132	2.75426
TCTTCGGTCTCCAGGG-2	Wildtype	LB2	0.06991	0.0164141	S	-2.66365	1.21306
TCTTTCCTCAACACGT-2	Wildtype	LB2	-0.0560447	0.157936	G2M	1.61354	-0.488531
TGAAAGACATGGGACA-2	Wildtype	LB2	-0.0393198	-0.126903	G1	-1.13024	-1.32917
TGACAACTCACTATTC-2	Wildtype	LB2	-0.141456	0.157281	G2M	5.79567	-3.29136
TGACGGCGTGCATCTA-2	Wildtype	LB2	-0.260655	-0.121603	G1	2.61021	-4.5749
TGACTAGAGTCCATAC-2	Wildtype	LB2	-0.114185	0.0549623	G2M	2.20752	-3.07304
TGACTAGCATTACCTT-2	Wildtype	LB2	-0.211865	0.113313	G2M	5.01079	-3.60162
TGACTAGGTCTCCCTA-2	Wildtype	LB2	-0.0435885	-0.143032	G1	2.06734	-5.9805
TGAGAGGGTACCTACA-2	Wildtype	LB2	-0.203531	-0.0290716	G1	3.06869	-2.67136
TGAGCATAGGCAGGTT-2	Wildtype	LB2	0.0729504	0.0666204	S	1.34046	-5.05096
TGAGCCGGTTGGTGGA-2	Wildtype	LB2	-0.248987	0.185567	G2M	3.96937	0.370976
TGAGGGACAGGCAGTA-2	Wildtype	LB2	-0.252809	-0.17867	G1	2.87472	-5.71022
TGCACCTCACATCTTT-2	Wildtype	LB2	-0.053033	-0.0155702	G1	1.97942	-5.2266
TGCACCTCATCGACGC-2	Wildtype	LB2	0.136944	-0.0974586	S	-3.90996	-2.33914
TGCCAAACATTGCGGC-2	Wildtype	LB2	-0.335282	-0.107006	G1	3.53107	-5.59353
TGCCAAAGTTTGTGTG-2	Wildtype	LB2	-0.313846	-0.106547	G1	4.17745	-4.54039
TGCCCATCAACACCTA-2	Wildtype	LB2	-0.0961688	0.24296	G2M	4.6214	1.4677
TGCGCAGAGCGGATCA-2	Wildtype	LB2	-0.316581	0.335282	G2M	4.80467	1.49737
TGCGCAGGTAGCCTCG-2	Wildtype	LB2	-0.239403	0.0207076	G2M	1.64336	-4.7228
TGCGGGTCAGTGGAGT-2	Wildtype	LB2	-0.068007	0.0708337	G2M	2.33739	1.03131
TGCGGGTTCATTTGGG-2	Wildtype	LB2	-0.264065	0.0181054	G2M	4.98772	-2.79355
TGCTGCTCATGAACCT-2	Wildtype	LB2	0.116924	-0.0100125	S	-3.29207	-1.83582
TGGCCAGAGTACGCGA-2	Wildtype	LB2	-0.2359	0.0197897	G2M	0.769305	0.0873759
TGGCGCAAGAAACGCC-2	Wildtype	LB2	-0.109218	-0.0525089	G1	2.6571	-4.24972
TGGCGCATCCGCAGTG-2	Wildtype	LB2	0.0665991	0.114478	G2M	-0.940461	-0.74018
TGGTTAGAGATCACGG-2	Wildtype	LB2	0.0140999	-0.0577619	S	-0.0824143	-4.01186
TGGTTCCCATACTACG-2	Wildtype	LB2	-0.165425	-0.0170139	G1	2.69497	-2.85287
TGTCCCAAGTCCTCCT-2	Wildtype	LB2	-0.0775007	0.13651	G2M	3.38776	-0.551675
TGTCCCAGTTGGGACA-2	Wildtype	LB2	-0.0809488	-0.0267812	G1	1.62772	-5.87418
TGTCCCAGTTTGGGCC-2	Wildtype	LB2	-0.214999	-0.20785	G1	1.64797	-5.49114
TGTGTTTGTACCGTTA-2	Wildtype	LB2	-0.20356	-0.0521362	G1	-0.0808441	-1.78462
TGTGTTTGTTGTGGCC-2	Wildtype	LB2	-0.10607	0.127518	G2M	2.53819	-2.13821
TGTTCCGAGGCCCTCA-2	Wildtype	LB2	-0.256406	-0.230149	G1	2.32801	-6.44768
TGTTCCGGTATGGTTC-2	Wildtype	LB2	-0.163335	-0.124236	G1	-0.518382	-5.19512
TTAACTCTCCAAACTG-2	Wildtype	LB2	0.0916554	-0.176608	S	-3.58057	-3.42566
TTAACTCTCCATGCTC-2	Wildtype	LB2	-0.127108	0.0369416	G2M	2.83217	-2.77104
TTAGGACAGCACACAG-2	Wildtype	LB2	-0.279546	-0.0130017	G1	3.36435	-2.59853
TTAGGCAGTGCATCTA-2	Wildtype	LB2	-0.251022	-0.0639177	G1	3.67186	-4.8898
TTAGTTCAGATGCCAG-2	Wildtype	LB2	-0.121843	0.0144007	G2M	-1.53578	0.949835
TTATGCTAGCTAACTC-2	Wildtype	LB2	-0.104995	0.0209324	G2M	1.10584	-3.98252
TTATGCTTCTTTACGT-2	Wildtype	LB2	-0.0958339	0.106047	G2M	2.75744	-4.66834
TTCCCAGTCAAACGGG-2	Wildtype	LB2	-0.0145683	-0.0240121	G1	0.662789	-5.157
TTCGGTCGTCGGGTCT-2	Wildtype	LB2	-0.0912338	0.14933	G2M	0.86607	0.790321
TTCTACAGTTCGTTGA-2	Wildtype	LB2	0.00173623	-0.0529478	S	-1.12016	-3.06216
TTGCCGTAGAGACTTA-2	Wildtype	LB2	-0.172755	-0.0664807	G1	0.294139	-2.31455
TTGGAACGTCCAAGTT-2	Wildtype	LB2	-0.218678	0.149212	G2M	4.83228	-0.655906
TTGGAACTCAACACCA-2	Wildtype	LB2	-0.001726	0.119819	G2M	1.41143	-0.378788
TTTATGCCAGGGTATG-2	Wildtype	LB2	-0.200094	0.105232	G2M	4.82674	-0.635546
TTTGTCAAGTCCAGGA-2	Wildtype	LB2	-0.235141	-0.220819	G1	2.03984	-7.06283
AAACCTGCATCTGGTA-3	Wildtype	LB3	-0.328917	0.0374439	G2M	5.18452	-2.81957
AAACGGGAGCTTCGCG-3	Wildtype	LB3	0.0740042	-0.173619	S	-2.96053	-2.40861
AAAGATGGTTGTCGCG-3	Wildtype	LB3	-0.0471604	-0.149244	G1	-2.04435	-2.09879
AAAGATGTCGGGAGTA-3	Wildtype	LB3	-0.103253	-0.108358	G1	-1.01734	-2.16781
AAAGCAAGTCTCATCC-3	Wildtype	LB3	-0.164469	0.0724518	G2M	4.89972	-4.38219
AAAGTAGCAAGCGCTC-3	Wildtype	LB3	0.0959254	-0.116808	S	-2.34161	-3.09985
AAAGTAGCATCCCATC-3	Wildtype	LB3	-0.1084	-0.0283695	G1	1.40682	-5.59528
AAAGTAGTCGGACAAG-3	Wildtype	LB3	-0.204865	0.0224107	G2M	3.26971	-2.00176
AAATGCCAGAGTGAGA-3	Wildtype	LB3	-0.075238	-0.111562	G1	-1.09188	-0.379432
AAATGCCAGATCACGG-3	Wildtype	LB3	-0.166017	-0.0682101	G1	1.07786	-4.03238
AAATGCCTCCGCATAA-3	Wildtype	LB3	-0.0834001	-0.128812	G1	-0.105346	-3.85268
AACACGTCAATGGAAT-3	Wildtype	LB3	-0.158665	-0.103761	G1	-1.33323	-0.776534
AACACGTTCAGCGATT-3	Wildtype	LB3	-0.0512155	-0.227057	G1	-1.75042	-3.7823
AACCATGTCGCCAAAT-3	Wildtype	LB3	0.0126981	-0.156635	S	-2.30062	-2.84637
AACCGCGTCTCGCTTG-3	Wildtype	LB3	-0.180934	-0.0351763	G1	2.65153	-4.44983
AACGTTGCACACCGCA-3	Wildtype	LB3	-0.046551	0.101194	G2M	0.962252	0.262539
AACGTTGCACATTTCT-3	Wildtype	LB3	-0.131692	0.0482527	G2M	-0.180507	0.513205
AACGTTGGTGCATCTA-3	Wildtype	LB3	-0.362984	-0.100567	G1	4.37272	-5.84894
AACGTTGTCTGTGCAA-3	Wildtype	LB3	-0.124368	0.158223	G2M	7.04838	0.686262
AACTCAGAGTTCGCAT-3	Wildtype	LB3	-0.179191	0.14104	G2M	4.07923	1.01724
AACTCAGTCACAAACC-3	Wildtype	LB3	-0.0763339	0.04789	G2M	1.8635	-3.54302
AACTCCCCACATGACT-3	Wildtype	LB3	-0.154304	0.021444	G2M	0.851347	-0.033958
AACTGGTAGTACGCGA-3	Wildtype	LB3	-0.178336	-0.197332	G1	0.00343812	-4.36501
AACTGGTTCTAACGGT-3	Wildtype	LB3	-0.0398458	-0.0529508	G1	-0.0163107	-2.67609
AACTTTCGTCGCGAAA-3	Wildtype	LB3	-0.123014	-0.233657	G1	-1.68066	-4.1737
AACTTTCGTGAAAGAG-3	Wildtype	LB3	-0.402027	-0.114286	G1	4.10032	-5.56682
AAGACCTAGGGCATGT-3	Wildtype	LB3	-0.145756	0.1178	G2M	4.43172	-0.565628
AAGACCTGTTGAACTC-3	Wildtype	LB3	-0.157619	0.13426	G2M	2.23938	0.339355
AAGCCGCAGGAACTGC-3	Wildtype	LB3	-0.230405	0.0744103	G2M	4.49055	1.24883
AAGCCGCAGGGCATGT-3	Wildtype	LB3	-0.352343	-0.100156	G1	3.44855	-3.96971
AAGCCGCCAAATCCGT-3	Wildtype	LB3	-0.112163	-0.127438	G1	0.328676	-6.48341
AAGCCGCTCTGAAAGA-3	Wildtype	LB3	-0.215446	-0.219092	G1	1.49321	-6.10555
AAGGAGCGTTCATGGT-3	Wildtype	LB3	-0.150406	-0.00362209	G1	0.0945654	-0.747588
AAGGCAGTCAGTCAGT-3	Wildtype	LB3	-0.00913332	-0.115055	G1	-2.38269	-2.71024
AAGGTTCAGGACTGGT-3	Wildtype	LB3	-0.239302	-0.00635042	G1	2.73905	-4.3601
AATCCAGCAGACTCGC-3	Wildtype	LB3	-0.0440166	-0.131208	G1	-2.15081	-3.32303
AATCCAGGTCGCCATG-3	Wildtype	LB3	-0.106698	-0.0889855	G1	2.64405	-6.03974
AATCGGTCAAACCCAT-3	Wildtype	LB3	-0.19793	0.117543	G2M	4.38829	1.45239
ACACCGGAGTCTCCTC-3	Wildtype	LB3	-0.175025	0.104365	G2M	3.46614	0.0203255
ACACCGGCATGGTCAT-3	Wildtype	LB3	-0.238392	-0.0578132	G1	3.6129	-5.97088
ACACCGGGTATAGGGC-3	Wildtype	LB3	0.0746709	-0.0686267	S	-3.48351	-0.724964
ACACTGATCCGATATG-3	Wildtype	LB3	-0.252152	0.0771434	G2M	3.66947	-0.677926
ACAGCCGGTCAGAATA-3	Wildtype	LB3	-0.104837	0.0159817	G2M	0.673138	-1.02759
ACAGCTAAGGATTCGG-3	Wildtype	LB3	-0.097859	-0.0781335	G1	1.71323	-4.08382
ACATACGCAGCCTATA-3	Wildtype	LB3	-0.0542096	0.0410189	G2M	3.53618	-0.00769961
ACATACGGTTGCTCCT-3	Wildtype	LB3	0.143161	-0.086884	S	-4.36095	-3.40042
ACATCAGGTAAAGGAG-3	Wildtype	LB3	-0.0738562	0.0752433	G2M	0.331639	0.554971
ACATGGTCACGAGAGT-3	Wildtype	LB3	-0.143659	0.0747839	G2M	2.85767	0.558966
ACCAGTAGTCTTGTCC-3	Wildtype	LB3	-0.22671	0.179706	G2M	5.52995	-0.486195
ACCCACTGTTGATTGC-3	Wildtype	LB3	-0.118085	-0.184336	G1	0.21318	-6.24614
ACCCACTTCGCGATCG-3	Wildtype	LB3	-0.13315	0.120693	G2M	4.15342	0.832828
ACCGTAACATGAACCT-3	Wildtype	LB3	-0.188953	-0.11228	G1	2.27952	-6.37246
ACCTTTAAGATGTGTA-3	Wildtype	LB3	-0.328394	0.353453	G2M	8.35993	4.27171
ACCTTTAAGCAGCCTC-3	Wildtype	LB3	-0.143701	-0.0604916	G1	3.17872	-4.89987
ACCTTTACACATCTTT-3	Wildtype	LB3	-0.0939474	-0.0103246	G1	0.994183	-0.636356
ACCTTTATCCAAGTAC-3	Wildtype	LB3	0.00714516	-0.0834443	S	-3.52296	-0.188038
ACGAGCCAGTACGTTC-3	Wildtype	LB3	-0.262065	-0.00347173	G1	0.666012	-1.55154
ACGAGGAAGTATCTCG-3	Wildtype	LB3	-0.0960811	-0.114193	G1	-0.943536	-2.36597
ACGAGGAGTAATCGTC-3	Wildtype	LB3	-0.223528	-0.0372714	G1	3.65466	-4.36122
ACGAGGAGTGTTCGAT-3	Wildtype	LB3	-0.114144	-0.245735	G1	0.79161	-5.98074
ACGATACGTTAAGACA-3	Wildtype	LB3	0.113496	-0.129572	S	-3.80079	-2.71018
ACGATGTTCAGTTCGA-3	Wildtype	LB3	-0.0122694	0.00438776	G2M	-2.03512	-0.992637
ACGCCAGAGTTACGGG-3	Wildtype	LB3	-0.280151	0.0811251	G2M	5.12776	0.744831
ACGCCAGTCCTGTAGA-3	Wildtype	LB3	-0.188938	-0.0209244	G1	1.21623	-1.91622
ACGCCGAGTTCGCTAA-3	Wildtype	LB3	-0.352133	0.0620203	G2M	5.27184	-2.35888
ACGGCCAAGCTAGGCA-3	Wildtype	LB3	-0.25837	-0.0521893	G1	2.66433	-5.20017
ACGGGTCAGGCATTGG-3	Wildtype	LB3	-0.244681	-0.237814	G1	-0.719619	-3.28988
ACTGAACTCTTTAGTC-3	Wildtype	LB3	-0.173627	0.0357762	G2M	3.52307	-5.78269
ACTGAGTTCATTATCC-3	Wildtype	LB3	0.00283396	-0.000443144	S	1.65921	-2.3661
ACTGCTCGTGACGCCT-3	Wildtype	LB3	-0.215908	0.162346	G2M	5.47032	-0.4055
ACTGTCCAGTACATGA-3	Wildtype	LB3	-0.187436	-0.003038	G1	2.0018	-5.64278
ACTGTCCCAAAGGAAG-3	Wildtype	LB3	-0.376509	0.111774	G2M	5.14988	0.597692
ACTGTCCGTAAGTGGC-3	Wildtype	LB3	-0.175803	0.0393967	G2M	-0.474398	-2.77115
ACTGTCCTCCACTCCA-3	Wildtype	LB3	0.107288	-0.138747	S	-2.2956	-5.09872
ACTTACTCAGCTTCGG-3	Wildtype	LB3	-0.288222	-0.0596841	G1	4.0699	-5.33606
ACTTACTGTCTTCGTC-3	Wildtype	LB3	0.150251	-0.0899917	S	-2.93065	-1.9594
ACTTACTTCTGCAAGT-3	Wildtype	LB3	-0.266327	0.0914086	G2M	3.99115	-2.22131
ACTTGTTCACCGATAT-3	Wildtype	LB3	-0.110212	0.0488639	G2M	1.93255	-0.987542
ACTTTCAAGATTACCC-3	Wildtype	LB3	-0.267783	0.0103011	G2M	4.67469	-4.38893
AGAATAGAGACGCACA-3	Wildtype	LB3	-0.20634	0.0547028	G2M	4.52567	-1.55883
AGAATAGAGTAAGTAC-3	Wildtype	LB3	-0.00717087	-0.0639354	G1	-1.32372	-2.17152
AGAATAGTCACGCGGT-3	Wildtype	LB3	-0.119393	-0.11924	G1	-0.546275	-2.66353
AGACGTTAGCTAAGAT-3	Wildtype	LB3	-0.130347	-0.109201	G1	-1.0654	-1.78752
AGACGTTAGTATTGGA-3	Wildtype	LB3	-0.0260732	-0.229433	G1	-1.95501	-3.7538
AGAGCGAAGGGCTCTC-3	Wildtype	LB3	-0.144075	0.00445599	G2M	-1.12756	0.423328
AGAGCGAAGTACCGGA-3	Wildtype	LB3	-0.212392	0.072915	G2M	3.72392	0.333116
AGAGCTTTCTAACTGG-3	Wildtype	LB3	-0.284607	0.0287292	G2M	3.79472	-1.70378
AGAGCTTTCTTGACGA-3	Wildtype	LB3	-0.135795	-0.100482	G1	0.493251	-4.56809
AGATCTGCAAAGCAAT-3	Wildtype	LB3	0.0208146	-0.108571	S	-2.58508	-2.68513
AGATTGCCATGCCTAA-3	Wildtype	LB3	-0.22071	0.0843981	G2M	3.88268	-2.51584
AGCAGCCAGCTGCAAG-3	Wildtype	LB3	-0.173203	-0.0377856	G1	1.49466	-5.44675
AGCATACGTCGAGATG-3	Wildtype	LB3	-0.0618096	-0.0701264	G1	-3.92421	-1.61384
AGCATACTCACTATTC-3	Wildtype	LB3	-0.216595	0.107639	G2M	4.12263	-1.5381
AGCCTAATCGTCTGAA-3	Wildtype	LB3	-0.0272694	-0.0388418	G1	-0.736632	-3.23862
AGCGGTCTCAGAAATG-3	Wildtype	LB3	-0.202242	-0.061154	G1	2.1526	-3.3879
AGCGTCGGTATATCCG-3	Wildtype	LB3	-0.0309223	-0.150216	G1	0.186246	-3.81464
AGCGTCGGTTCAGGCC-3	Wildtype	LB3	-0.128195	-0.101139	G1	-0.550205	-0.138501
AGCGTCGTCAACACGT-3	Wildtype	LB3	-0.157126	-0.0172577	G1	3.10211	-4.47792
AGCTTGACATACCATG-3	Wildtype	LB3	-0.297853	0.0746195	G2M	5.37571	-3.64452
AGGCCACGTCAGGACA-3	Wildtype	LB3	-0.0494681	-0.0883814	G1	-1.58736	-0.912439
AGGCCACTCTTGTATC-3	Wildtype	LB3	0.037916	-0.00681431	S	-1.71405	-2.11887
AGGCCGTAGCGTTCCG-3	Wildtype	LB3	-0.16316	-0.058988	G1	2.12846	-4.9237
AGGCCGTCACGACTCG-3	Wildtype	LB3	-0.0891416	-0.185028	G1	-3.36102	-2.33926
AGGGAGTGTGAGGGTT-3	Wildtype	LB3	-0.222267	-0.0344489	G1	5.4811	-2.66382
AGGGTGATCTATCGCC-3	Wildtype	LB3	0.0392477	-0.143672	S	-2.08827	-5.73909
AGGTCATAGTGGTAGC-3	Wildtype	LB3	-0.192269	-0.0122238	G1	1.24259	-0.494651
AGGTCCGGTACCGTAT-3	Wildtype	LB3	-0.03636	-0.201548	G1	-0.680279	-6.08422
AGTAGTCAGTTAAGTG-3	Wildtype	LB3	-0.0616151	-0.0642363	G1	0.381501	-2.74498
AGTCTTTGTGGGTATG-3	Wildtype	LB3	-0.173819	0.244523	G2M	5.2049	2.13865
AGTCTTTTCGTCACGG-3	Wildtype	LB3	-0.0695813	-0.0162078	G1	1.44429	-2.07933
AGTGAGGCAGTAAGCG-3	Wildtype	LB3	-0.252967	-0.106879	G1	1.84775	-2.92047
AGTGAGGTCTTTAGTC-3	Wildtype	LB3	-0.0911973	-0.0770815	G1	-0.294038	-1.65362
AGTGGGAAGTAAGTAC-3	Wildtype	LB3	-0.203939	-0.094768	G1	0.903317	-4.59122
AGTGGGAAGTGAACAT-3	Wildtype	LB3	-0.134865	-0.0135979	G1	1.40497	-1.11993
AGTGGGAGTCCATCCT-3	Wildtype	LB3	-0.14689	-0.0610613	G1	0.148836	-1.80336
AGTGGGAGTGATAAAC-3	Wildtype	LB3	-0.159137	0.10073	G2M	4.1177	1.59951
AGTGTCAAGCCAGGAT-3	Wildtype	LB3	-0.129953	-0.0998052	G1	-0.311411	-3.44077
AGTTGGTAGCGTCAAG-3	Wildtype	LB3	0.133143	-0.192985	S	-4.25369	-1.71278
AGTTGGTGTTAAGGGC-3	Wildtype	LB3	-0.180811	-0.1175	G1	1.56032	-5.69271
ATAACGCAGATCTGCT-3	Wildtype	LB3	-0.12513	0.0710811	G2M	5.0621	-6.03574
ATAACGCAGGCATGGT-3	Wildtype	LB3	-0.100704	-0.0577029	G1	2.44281	-5.12705
ATAACGCCAGCATGAG-3	Wildtype	LB3	-0.102637	0.116431	G2M	3.15428	2.71014
ATAACGCGTTAAGATG-3	Wildtype	LB3	-0.147897	-0.0467824	G1	1.89513	-2.01817
ATAAGAGCACTAGTAC-3	Wildtype	LB3	-0.25671	0.347028	G2M	5.91953	2.20891
ATAAGAGTCACCAGGC-3	Wildtype	LB3	-0.0507989	-0.0365037	G1	-1.0209	-1.91556
ATAAGAGTCTCTGAGA-3	Wildtype	LB3	-0.182858	-0.142731	G1	1.05455	-5.28723
ATCACGAAGAATTCCC-3	Wildtype	LB3	-0.150193	-0.0756047	G1	3.87675	-4.81112
ATCACGACAGTTTACG-3	Wildtype	LB3	-0.00891309	0.0169629	G2M	-1.11725	-0.861201
ATCACGAGTCGGGTCT-3	Wildtype	LB3	-0.00148758	-0.0438271	G1	0.560867	0.0308113
ATCACGATCTGTTGAG-3	Wildtype	LB3	-0.0109025	-0.0762227	G1	-2.3985	-1.40429
ATCATCTAGCCAGTAG-3	Wildtype	LB3	0.0793492	-0.0961832	S	-1.90424	-2.97703
ATCATGGCACAAGCCC-3	Wildtype	LB3	-0.224139	0.240107	G2M	5.76748	1.48947
ATCATGGGTCTGGAGA-3	Wildtype	LB3	-0.133315	0.0112512	G2M	2.59384	0.662611
ATCATGGTCACATGCA-3	Wildtype	LB3	0.106958	0.0284914	S	-0.517847	-2.31375
ATCCGAAAGGGATCTG-3	Wildtype	LB3	-0.0279917	-0.106778	G1	1.38956	-5.66677
ATCCGAAGTCCTAGCG-3	Wildtype	LB3	-0.042296	0.00728352	G2M	-0.845623	-2.36759
ATCCGAATCAGAGACG-3	Wildtype	LB3	0.025527	-0.0393331	S	0.0997655	-2.1783
ATCGAGTAGTCGTACT-3	Wildtype	LB3	-0.0763723	-0.00123103	G1	0.196651	-1.52811
ATCGAGTGTGATGTCT-3	Wildtype	LB3	-0.00204398	-0.168536	G1	-4.2617	-1.52975
ATCGAGTGTGCACGAA-3	Wildtype	LB3	-0.00423096	0.0112045	G2M	0.0260677	-0.577991
ATCTACTCAGGAATCG-3	Wildtype	LB3	0.0730381	-0.0520783	S	-3.06065	-3.08267
ATCTACTGTGCACCAC-3	Wildtype	LB3	-0.0147881	-0.047875	G1	-1.03348	-2.80647
ATCTACTTCAACCAAC-3	Wildtype	LB3	-0.200312	0.0286294	G2M	2.28161	-1.38626
ATCTACTTCGTAGGAG-3	Wildtype	LB3	-0.0628826	0.127454	G2M	2.3204	1.97887
ATCTACTTCTCAAACG-3	Wildtype	LB3	-0.32989	0.107808	G2M	2.58162	-0.66749
ATGAGGGAGAATCTCC-3	Wildtype	LB3	-0.12782	-0.129287	G1	-0.989016	-3.10793
ATGCGATCAATGGAGC-3	Wildtype	LB3	-0.104764	0.137296	G2M	3.20878	3.18081
ATGCGATTCAACACTG-3	Wildtype	LB3	0.0416846	-0.0707129	S	-1.97792	-2.85393
ATGTGTGAGACGCAAC-3	Wildtype	LB3	0.0675355	0.0839817	G2M	2.01448	-2.48742
ATTACTCCATGCCCGA-3	Wildtype	LB3	0.0173513	-0.0675882	S	-0.175811	-3.71706
ATTACTCTCCTGCTTG-3	Wildtype	LB3	-0.00629865	0.0879128	G2M	1.18534	-0.097774
ATTATCCTCGGTTCGG-3	Wildtype	LB3	0.0320915	0.0922222	G2M	-1.23283	-2.04554
ATTCTACAGCCAGAAC-3	Wildtype	LB3	-0.0689585	0.132267	G2M	1.65878	1.81736
ATTGGACTCTATCGCC-3	Wildtype	LB3	-0.0652951	0.0604904	G2M	-0.33432	0.0662552
ATTGGTGGTTCGCTAA-3	Wildtype	LB3	-0.20673	0.00779117	G2M	1.5461	-0.135654
ATTGGTGTCAACCAAC-3	Wildtype	LB3	-0.00435391	0.0791834	G2M	0.326422	-0.479356
ATTGGTGTCTGGTGTA-3	Wildtype	LB3	-0.261698	0.197764	G2M	5.44236	-0.669819
ATTTCTGAGCACAGGT-3	Wildtype	LB3	-0.137333	0.0357171	G2M	1.6732	-0.515478
CAACCAAAGATAGCAT-3	Wildtype	LB3	-0.205619	0.227483	G2M	6.22813	0.562788
CAACCAAAGCGTGTCC-3	Wildtype	LB3	0.0227286	-0.142887	S	-2.80375	-3.89901
CAACCAAGTCTGCCAG-3	Wildtype	LB3	0.0117359	-0.1577	S	-1.769	-2.31539
CAACCAAGTGCAACGA-3	Wildtype	LB3	-0.130408	0.0728331	G2M	4.69108	-2.02251
CAACCTCAGGATTCGG-3	Wildtype	LB3	-0.1017	0.0134393	G2M	0.300805	-0.655246
CAACCTCGTTGCGCAC-3	Wildtype	LB3	0.0795833	-0.145475	S	-2.15946	-3.54732
CAACCTCGTTTGACAC-3	Wildtype	LB3	0.0220474	-0.110917	S	-2.23359	-5.31498
CAACTAGGTCTGCGGT-3	Wildtype	LB3	-0.0507285	-0.0390551	G1	-0.75678	-1.48171
CAACTAGTCGGTGTTA-3	Wildtype	LB3	-0.204557	0.0209537	G2M	2.83725	-3.20405
CAAGATCAGAAGGTTT-3	Wildtype	LB3	-0.319665	0.0734588	G2M	5.80993	-0.759144
CAAGATCAGCCAGTTT-3	Wildtype	LB3	-0.161118	0.0941274	G2M	3.25697	-4.15003
CACAAACAGTCGTTTG-3	Wildtype	LB3	0.0464556	0.00569482	S	-1.54109	-1.97623
CACAAACAGTGTACTC-3	Wildtype	LB3	-0.081897	-0.0513431	G1	0.848312	-2.58809
CACACAAAGTGCGTGA-3	Wildtype	LB3	-0.251455	0.0084065	G2M	2.60771	-2.88394
CACACAACAAGTTCTG-3	Wildtype	LB3	-0.151248	0.105308	G2M	4.21801	-1.79608
CACACAACATTTGCCC-3	Wildtype	LB3	0.0798904	0.0449955	S	-1.04437	0.580428
CACACAAGTTCACCTC-3	Wildtype	LB3	0.0821566	-0.0869464	S	-1.518	-3.29603
CACACAAGTTGGGACA-3	Wildtype	LB3	-0.0885623	-0.0363454	G1	2.62976	-5.64955
CACACAATCCAAACTG-3	Wildtype	LB3	0.110591	-0.125515	S	-3.7096	-3.3334
CACACAATCCCAACGG-3	Wildtype	LB3	-0.136459	0.00587212	G2M	1.57834	-1.94309
CACACAATCGGTGTTA-3	Wildtype	LB3	0.151399	-0.125268	S	-5.40563	-2.50199
CACACCTAGTCGAGTG-3	Wildtype	LB3	0.00189039	-0.157735	S	-3.79228	-0.867772
CACACCTGTGACAAAT-3	Wildtype	LB3	0.0609247	-0.0755421	S	-4.11057	-1.86313
CACACCTTCACGCGGT-3	Wildtype	LB3	-0.195475	-0.0624184	G1	0.0445576	-5.08946
CACAGGCAGAAGGCCT-3	Wildtype	LB3	-0.230835	0.122048	G2M	5.03865	-0.606861
CACAGGCTCTGCCAGG-3	Wildtype	LB3	-0.216976	0.0445293	G2M	4.41333	-3.6786
CACATAGGTTCAGGCC-3	Wildtype	LB3	-0.190574	0.0327408	G2M	1.93819	-1.92281
CACATAGTCTCCCTGA-3	Wildtype	LB3	-0.210606	0.0664377	G2M	2.30247	0.332409
CACATTTCATTTGCTT-3	Wildtype	LB3	-0.25798	-0.0832005	G1	3.1802	-5.26931
CACATTTTCTGCTGCT-3	Wildtype	LB3	-0.065071	-0.201957	G1	-0.579744	-5.98244
CACCACTAGTACGATA-3	Wildtype	LB3	-0.12168	0.18535	G2M	5.6016	1.24184
CACCACTAGTACGCCC-3	Wildtype	LB3	-0.0583885	-0.07677	G1	1.79633	-4.5633
CACCACTTCTGGTTCC-3	Wildtype	LB3	-0.16658	-0.100893	G1	0.429797	-5.3573
CACCAGGAGCCTATGT-3	Wildtype	LB3	-0.0880913	0.0085662	G2M	1.38975	-2.33815
CACCAGGAGGACAGCT-3	Wildtype	LB3	-0.109065	-0.107248	G1	-1.05709	-1.59114
CACCAGGGTCGCATCG-3	Wildtype	LB3	-0.236958	0.0409381	G2M	4.42244	-3.11511
CACCAGGTCGAATGCT-3	Wildtype	LB3	-0.0562932	-0.227532	G1	-2.28073	-2.30669
CACCTTGAGTTGAGAT-3	Wildtype	LB3	-0.118703	0.0672805	G2M	3.52481	-1.1371
CACCTTGTCTGCGGCA-3	Wildtype	LB3	0.0512029	0.0766862	G2M	-0.661878	-1.15624
CACCTTGTCTGTCCGT-3	Wildtype	LB3	-0.0711853	-0.117172	G1	-1.12603	-4.86049
CACTCCACACATCCAA-3	Wildtype	LB3	-0.00901593	0.008799	G2M	-1.1528	-1.42284
CACTCCATCCGCTGTT-3	Wildtype	LB3	-0.12885	0.051253	G2M	1.43254	-3.40459
CACTCCATCGCAAACT-3	Wildtype	LB3	0.0575076	-0.0453098	S	-1.45061	-1.2954
CAGAATCAGTACGCCC-3	Wildtype	LB3	-0.0733094	-0.0673334	G1	-1.71335	-2.33438
CAGAGAGGTAGCGATG-3	Wildtype	LB3	-0.221931	0.152811	G2M	2.15892	1.16968
CAGAGAGGTTGTGGCC-3	Wildtype	LB3	-0.129531	-0.0318778	G1	0.807896	-3.09637
CAGATCACAGTCACTA-3	Wildtype	LB3	-0.226989	0.0612421	G2M	4.96618	-2.75922
CAGCAGCAGAGTACAT-3	Wildtype	LB3	-0.0552047	-0.0748354	G1	-0.817853	-3.28817
CAGCAGCAGGTAAACT-3	Wildtype	LB3	-0.0512585	-0.151823	G1	-3.91581	-1.80807
CAGCAGCCACCAGTTA-3	Wildtype	LB3	-0.0143047	-0.185811	G1	-1.92582	-3.5191
CAGCAGCGTGAGCGAT-3	Wildtype	LB3	-0.152855	0.128141	G2M	3.15883	-0.0720483
CAGCAGCTCAGGCCCA-3	Wildtype	LB3	-0.212919	-0.0943989	G1	3.34972	-4.16973
CAGCAGCTCTCCAACC-3	Wildtype	LB3	-0.179179	0.0333211	G2M	2.73005	-3.14325
CAGCATAAGGAGCGAG-3	Wildtype	LB3	0.00438182	-0.212469	S	-2.18463	-3.1677
CAGCCGAGTCAAAGAT-3	Wildtype	LB3	-0.0484974	0.00650061	G2M	2.50279	-2.8046
CAGCCGATCACGACTA-3	Wildtype	LB3	-0.00555878	-0.23608	G1	-4.28724	-2.6313
CAGCCGATCGTGGGAA-3	Wildtype	LB3	-0.169154	-0.112314	G1	1.30768	-5.40878
CAGCGACTCGTGACAT-3	Wildtype	LB3	-0.100562	0.125893	G2M	2.86379	1.70937
CAGCTAACACTACAGT-3	Wildtype	LB3	0.221745	-0.147976	S	-4.07378	-3.79214
CAGCTGGAGTGTTAGA-3	Wildtype	LB3	-0.109389	0.0676692	G2M	2.20385	-2.06698
CAGGTGCTCGTCACGG-3	Wildtype	LB3	-0.0773778	-0.129017	G1	0.0816511	-3.54578
CAGTAACCACGCGAAA-3	Wildtype	LB3	0.18134	-0.0170385	S	-4.03377	-2.71481
CAGTAACCATAAGACA-3	Wildtype	LB3	-0.241829	-0.0494269	G1	2.073	-3.58861
CAGTAACTCCACGCAG-3	Wildtype	LB3	-0.158101	-0.00127324	G1	3.59381	-0.9516
CAGTAACTCGGAAACG-3	Wildtype	LB3	-0.20396	-0.0640656	G1	2.54873	-3.07089
CAGTCCTGTCTAGTGT-3	Wildtype	LB3	-0.136342	-0.0363583	G1	0.47287	-3.69293
CAGTCCTGTTACTGAC-3	Wildtype	LB3	-0.0545114	0.0956571	G2M	0.889651	2.5174
CATATGGGTGCAGACA-3	Wildtype	LB3	0.147622	-0.03653	S	-4.31165	-2.41259
CATATGGGTTAGGGTG-3	Wildtype	LB3	-0.274079	0.197727	G2M	5.66289	1.0866
CATATTCTCCAAACTG-3	Wildtype	LB3	-0.158534	0.184007	G2M	4.02714	2.80572
CATCAAGGTGACGGTA-3	Wildtype	LB3	0.203726	-0.155526	S	-6.48865	-1.16492
CATCAGACAAGTTGTC-3	Wildtype	LB3	-0.102677	0.10658	G2M	3.96271	-0.364563
CATCAGACAGGCAGTA-3	Wildtype	LB3	-0.0139383	-0.0931156	G1	0.361022	-6.80968
CATCAGATCTGTGCAA-3	Wildtype	LB3	-0.275537	0.0608341	G2M	2.1988	-0.628239
CATCAGATCTTTAGGG-3	Wildtype	LB3	-0.125719	0.0196995	G2M	1.42025	-0.792943
CATCCACCATCGATGT-3	Wildtype	LB3	0.0664698	-0.206872	S	-5.26806	-1.57652
CATCCACGTTCGTCTC-3	Wildtype	LB3	0.037694	0.147536	G2M	3.99758	-1.81642
CATCCACTCAGTCAGT-3	Wildtype	LB3	-0.162484	-0.0757252	G1	2.67453	-6.07666
CATCGGGAGACTGGGT-3	Wildtype	LB3	-0.159184	0.198516	G2M	5.26345	1.03093
CATCGGGTCAGAGCTT-3	Wildtype	LB3	0.0203989	0.0540854	G2M	1.30133	-3.43865
CATCGGGTCTAACTCT-3	Wildtype	LB3	0.0905416	-0.167975	S	-3.86088	-1.1685
CATGCCTAGAGGTTGC-3	Wildtype	LB3	-0.0528675	-0.0633994	G1	-0.0243181	-1.14074
CATGCCTCATACTACG-3	Wildtype	LB3	-0.0949952	-0.122053	G1	-1.37633	-0.98319
CATGGCGAGATGTCGG-3	Wildtype	LB3	-0.277853	0.0113357	G2M	4.84538	-2.74442
CATGGCGAGCAATATG-3	Wildtype	LB3	-0.162908	0.00967442	G2M	1.6948	-2.47052
CATGGCGTCACTGGGC-3	Wildtype	LB3	-0.229162	-0.0557968	G1	2.64779	-3.60825
CATGGCGTCCGCTGTT-3	Wildtype	LB3	-0.0971904	-0.164946	G1	-0.471643	-5.56995
CATTATCAGAAACGCC-3	Wildtype	LB3	-0.194148	0.105323	G2M	4.83473	-2.63289
CATTATCAGACTTTCG-3	Wildtype	LB3	0.0334436	-0.0543032	S	-2.19612	-2.28363
CATTATCGTCTCCATC-3	Wildtype	LB3	-0.0961108	0.310749	G2M	5.21287	0.180435
CATTATCTCATAACCG-3	Wildtype	LB3	-0.140667	0.0068985	G2M	3.49068	-0.0893378
CATTCGCAGCGTTCCG-3	Wildtype	LB3	-0.113422	-0.0477841	G1	-1.02764	-1.03743
CATTCGCTCTTCATGT-3	Wildtype	LB3	-0.113885	0.0456745	G2M	2.78438	-5.21244
CCACCTAAGCGTGAGT-3	Wildtype	LB3	0.0174198	-0.0704872	S	0.922495	-7.16272
CCACCTAGTACCCAAT-3	Wildtype	LB3	-0.0375932	-0.165063	G1	-1.34082	-5.79989
CCACTACAGATATGGT-3	Wildtype	LB3	-0.164209	0.0377494	G2M	3.81618	2.31436
CCACTACAGCTAACTC-3	Wildtype	LB3	-0.0574688	-0.191021	G1	-1.61749	-2.70913
CCACTACCAACTGCTA-3	Wildtype	LB3	-0.258841	0.235437	G2M	5.38705	2.83819
CCAGCGAAGGGCTTGA-3	Wildtype	LB3	-0.121638	-0.0135258	G1	-0.59902	0.294662
CCAGCGACAAGCCTAT-3	Wildtype	LB3	0.0360697	-0.0588172	S	-3.14061	-2.79208
CCAGCGATCGGCGGTT-3	Wildtype	LB3	0.0167291	-0.128952	S	-2.1144	-0.0970515
CCATGTCAGCGTGTCC-3	Wildtype	LB3	-0.121728	-0.0620146	G1	0.188056	-2.46223
CCATGTCAGGCTAGGT-3	Wildtype	LB3	-0.19243	0.0538127	G2M	3.74657	-4.70343
CCATGTCCAAGCCCAC-3	Wildtype	LB3	-0.133509	0.0678386	G2M	2.75627	-1.57507
CCATGTCCACCAGTTA-3	Wildtype	LB3	0.0990646	-0.16584	S	-5.07028	-1.89769
CCATGTCCACGCATCG-3	Wildtype	LB3	-0.309985	0.149484	G2M	4.52649	0.879699
CCATGTCCAGCCTGTG-3	Wildtype	LB3	-0.189223	-0.23964	G1	0.103884	-5.29964
CCATTCGGTAGGCATG-3	Wildtype	LB3	0.00681882	-0.172807	S	-2.4837	-3.73684
CCATTCGTCAACACAC-3	Wildtype	LB3	-0.0852224	0.00576458	G2M	0.473146	-1.85027
CCCAATCAGTTCGCAT-3	Wildtype	LB3	-0.0642377	-0.0655658	G1	-0.345052	-0.850872
CCCAATCCAGTAACGG-3	Wildtype	LB3	-0.0718157	-0.117585	G1	-1.45621	-3.12745
CCCAATCTCGCCATAA-3	Wildtype	LB3	0.0121176	-0.209139	S	-3.94687	-3.63461
CCCAGTTAGGCTACGA-3	Wildtype	LB3	-0.0846076	-0.0654554	G1	0.87798	0.115835
CCCAGTTGTCCAGTAT-3	Wildtype	LB3	-0.0777721	-0.0934703	G1	-2.71554	-1.14871
CCCAGTTGTTTGACAC-3	Wildtype	LB3	-0.0667984	-0.0842816	G1	-2.13923	-3.69568
CCCATACAGACTGTAA-3	Wildtype	LB3	0.116588	-0.216627	S	-3.48486	-4.03014
CCCATACCACAGGCCT-3	Wildtype	LB3	-0.0648903	-0.0254046	G1	-1.92799	-2.57116
CCGGGATCACAACGTT-3	Wildtype	LB3	0.0952824	-0.0740097	S	-2.07247	-3.04308
CCGGGATTCTCCCTGA-3	Wildtype	LB3	0.0119542	-0.12994	S	-1.59775	-1.9115
CCGGTAGAGACTACAA-3	Wildtype	LB3	0.0135722	-0.169968	S	-2.18089	-2.20113
CCGGTAGCACCGAATT-3	Wildtype	LB3	-0.185443	-0.00627211	G1	3.43867	-2.59672
CCGGTAGGTATTCGTG-3	Wildtype	LB3	-0.243556	-0.0615065	G1	0.901456	-0.155754
CCGGTAGTCGAACTGT-3	Wildtype	LB3	-0.24438	0.137006	G2M	5.42482	1.61245
CCGTACTCAGGGCATA-3	Wildtype	LB3	-0.17035	0.0659037	G2M	2.96994	-2.99069
CCGTACTGTTATCCGA-3	Wildtype	LB3	-0.264183	0.0933153	G2M	4.51985	1.04982
CCGTGGAAGGCTCTTA-3	Wildtype	LB3	0.0026418	-0.144229	S	-2.24893	-1.00507
CCGTGGACACCGAATT-3	Wildtype	LB3	-0.138164	0.0897556	G2M	0.0784422	0.882989
CCTAAAGAGTAGGTGC-3	Wildtype	LB3	-0.132154	-0.13212	G1	0.505349	-3.21228
CCTAAAGCATGTAAGA-3	Wildtype	LB3	0.00316329	-0.103337	S	-2.13522	-2.26481
CCTACCACAATCCGAT-3	Wildtype	LB3	-0.163045	0.0136891	G2M	2.43874	-2.93028
CCTACCAGTGGTGTAG-3	Wildtype	LB3	-0.207871	0.116416	G2M	3.67935	-1.21284
CCTACCATCTTAGCCC-3	Wildtype	LB3	-0.125905	0.245534	G2M	4.08206	2.76383
CCTAGCTAGATAGGAG-3	Wildtype	LB3	-0.340857	-0.0970225	G1	3.54547	-5.41505
CCTAGCTCAGATGGCA-3	Wildtype	LB3	0.135849	-0.134306	S	-2.36519	-3.47872
CCTAGCTCATGGATGG-3	Wildtype	LB3	-0.323617	0.167775	G2M	5.04334	0.116799
CCTAGCTTCCTTTACA-3	Wildtype	LB3	0.00350645	0.022779	G2M	0.0593859	-2.12514
CCTAGCTTCTTAGAGC-3	Wildtype	LB3	-0.329905	0.0426924	G2M	3.52401	0.267232
CCTATTAAGCCGTCGT-3	Wildtype	LB3	-0.233537	0.144774	G2M	3.41617	0.577055
CCTATTACAAACAACA-3	Wildtype	LB3	-0.290343	0.196329	G2M	7.09545	0.740555
CCTATTACACCCTATC-3	Wildtype	LB3	-0.246533	0.0169055	G2M	4.31769	-2.42979
CCTATTATCATAACCG-3	Wildtype	LB3	-0.089851	0.172803	G2M	4.84	1.30821
CCTCAGTAGGGTCGAT-3	Wildtype	LB3	-0.136968	0.163321	G2M	4.13761	-0.924055
CCTCAGTCACAAGTAA-3	Wildtype	LB3	-0.152568	-0.0906136	G1	2.9392	-5.5359
CCTCAGTTCAACACTG-3	Wildtype	LB3	-0.181506	-0.0598766	G1	3.36607	-5.35531
CCTCAGTTCCTTGCCA-3	Wildtype	LB3	0.0353301	0.0603293	G2M	1.10601	-2.65936
CCTCTGAAGCCAACAG-3	Wildtype	LB3	-0.011971	-0.0330084	G1	-1.12202	-3.71099
CCTTACGAGGGTTTCT-3	Wildtype	LB3	-0.219215	0.0590805	G2M	4.0195	-2.76435
CCTTCCCTCCTGTACC-3	Wildtype	LB3	-0.276529	-0.0364096	G1	3.03439	-2.49125
CCTTCGAAGACTCGGA-3	Wildtype	LB3	0.0315998	-0.252654	S	-1.58746	-5.56611
CCTTTCTAGTACGTTC-3	Wildtype	LB3	-0.154655	0.0193846	G2M	1.59536	-4.09385
CCTTTCTCACGGTAGA-3	Wildtype	LB3	0.0280402	-0.0489197	S	-1.86167	-1.31144
CCTTTCTTCGCATGAT-3	Wildtype	LB3	-0.168691	0.122729	G2M	3.24318	-1.62883
CGAACATAGGGTTTCT-3	Wildtype	LB3	-0.244034	-0.0579428	G1	2.00129	-5.78781
CGAACATCATTATCTC-3	Wildtype	LB3	0.0790526	0.0303791	S	-1.61605	-2.40334
CGACCTTGTTTGGCGC-3	Wildtype	LB3	0.018483	-0.0710104	S	0.806094	-2.68769
CGACCTTTCGTCTGCT-3	Wildtype	LB3	-0.205521	-0.00353354	G1	4.42814	-2.40007
CGACCTTTCGTTACGA-3	Wildtype	LB3	-0.119266	0.0280967	G2M	3.3494	0.64571
CGACTTCGTTACGCGC-3	Wildtype	LB3	-0.178855	0.108587	G2M	4.74276	-2.53716
CGACTTCTCCGAAGAG-3	Wildtype	LB3	-0.311371	0.145352	G2M	4.6571	2.28464
CGAGAAGCAAAGGAAG-3	Wildtype	LB3	-0.12109	-0.133002	G1	-1.62458	-2.50539
CGAGCACCATTAACCG-3	Wildtype	LB3	-0.173978	0.00915418	G2M	1.54407	1.68061
CGAGCACGTAGCGTGA-3	Wildtype	LB3	-0.166073	-0.10222	G1	1.4696	-5.28185
CGAGCACTCCCATTTA-3	Wildtype	LB3	-0.259364	-0.0216772	G1	2.01217	-0.447128
CGAGCCACAAGCCCAC-3	Wildtype	LB3	0.0943481	-0.10618	S	-4.52286	-1.43849
CGATGGCAGAGCTGCA-3	Wildtype	LB3	-0.22427	0.0232003	G2M	3.7672	-1.14481
CGATGGCTCGTTTAGG-3	Wildtype	LB3	-0.152113	0.136474	G2M	2.27498	0.918074
CGATGTAAGCATGGCA-3	Wildtype	LB3	-0.0802639	0.00131395	G2M	-0.267048	0.150127
CGATGTAAGGGAAACA-3	Wildtype	LB3	-0.131356	-0.0653496	G1	0.314501	-2.44627
CGATGTAGTGAGTATA-3	Wildtype	LB3	0.108174	-0.013279	S	-2.66207	-2.15101
CGATTGAGTACCAGTT-3	Wildtype	LB3	-0.202804	-0.122925	G1	1.65444	-5.17972
CGATTGAGTAGGGTAC-3	Wildtype	LB3	-0.19833	0.0568346	G2M	2.90635	-0.906317
CGATTGAGTGTGGCTC-3	Wildtype	LB3	-0.0895848	0.0456182	G2M	1.90712	0.389696
CGATTGAGTTGAGGTG-3	Wildtype	LB3	0.10341	-0.0398723	S	-1.51719	-0.654908
CGCCAAGCACGCTTTC-3	Wildtype	LB3	-0.126194	-0.0251937	G1	0.261559	-3.24144
CGCGTTTTCATCGATG-3	Wildtype	LB3	-0.107351	-0.0906313	G1	-1.85375	-1.0371
CGCGTTTTCATCTGTT-3	Wildtype	LB3	-0.352689	0.174845	G2M	4.61365	-0.211128
CGCTGGAAGCGATGAC-3	Wildtype	LB3	-0.0153602	-0.112331	G1	-2.79879	-1.76587
CGCTTCACAGTTCATG-3	Wildtype	LB3	0.0795852	-0.206064	S	-2.46641	-4.65181
CGCTTCATCCTGCTTG-3	Wildtype	LB3	-0.0250412	-0.177532	G1	-2.01606	-2.80199
CGGACACAGGTACTCT-3	Wildtype	LB3	-0.0257846	0.00564398	G2M	-0.624343	0.498939
CGGACACCAGACGCTC-3	Wildtype	LB3	-0.268695	-0.0368957	G1	2.24524	-2.61418
CGGACGTGTGGTTTCA-3	Wildtype	LB3	-0.048316	0.0760636	G2M	-0.207339	-0.62419
CGGACGTTCATGCTCC-3	Wildtype	LB3	-0.155758	0.188744	G2M	3.30116	0.344219
CGGACGTTCCCTAACC-3	Wildtype	LB3	0.0258826	-0.184347	S	-3.45111	-1.63388
CGGACTGAGAGTGACC-3	Wildtype	LB3	-0.032812	-0.0419228	G1	-2.39511	0.226975
CGGACTGAGGATGGTC-3	Wildtype	LB3	-0.32976	0.122646	G2M	4.4986	0.107893
CGGAGCTAGTTACGGG-3	Wildtype	LB3	-0.241059	-0.106796	G1	1.93893	-3.5966
CGGAGTCCATGACGGA-3	Wildtype	LB3	-0.0220983	-0.180744	G1	-1.52617	-2.75729
CGGAGTCGTCAGCTAT-3	Wildtype	LB3	-0.0664972	-0.0556378	G1	-0.876173	-0.684912
CGGAGTCGTCCAGTTA-3	Wildtype	LB3	-0.0569122	-0.0804879	G1	-1.53909	-2.08148
CGGAGTCTCCACGTGG-3	Wildtype	LB3	-0.15473	0.0350807	G2M	4.01345	-0.689988
CGGGTCAAGAGTACCG-3	Wildtype	LB3	0.0640046	-0.0563745	S	-1.44441	-0.910298
CGGGTCACATTGAGCT-3	Wildtype	LB3	-0.256618	-0.120585	G1	1.63014	-5.25349
CGGGTCATCCTCGCAT-3	Wildtype	LB3	-0.00218626	-0.00890426	G1	-1.85031	-2.09794
CGGTTAACAAGCCTAT-3	Wildtype	LB3	-0.0993032	0.240496	G2M	4.22552	1.73007
CGTAGGCCAGACGCCT-3	Wildtype	LB3	-0.112685	-0.121296	G1	-2.49569	-1.98167
CGTCACTAGATGCCAG-3	Wildtype	LB3	-0.101985	0.0203641	G2M	0.790492	-1.45692
CGTCACTGTTCCACTC-3	Wildtype	LB3	0.018912	-0.0824524	S	-2.82168	-2.93448
CGTCAGGAGTTCGCAT-3	Wildtype	LB3	-0.16062	-0.0081484	G1	-0.246178	-0.787494
CGTCAGGCAGGGTATG-3	Wildtype	LB3	0.0562481	-0.116539	S	-3.80546	-0.828667
CGTCAGGTCGTAGGAG-3	Wildtype	LB3	-0.274543	-0.114974	G1	4.01485	-5.3891
CGTCAGGTCTCGTTTA-3	Wildtype	LB3	-0.00369655	-0.0704164	G1	-0.389895	-4.23808
CGTCCATCAGTGGAGT-3	Wildtype	LB3	-0.271237	0.0932536	G2M	5.04093	-2.43727
CGTCCATGTCCTCCAT-3	Wildtype	LB3	-0.0419868	-0.0401888	G1	-2.05695	-0.356107
CGTCCATGTTGAGTTC-3	Wildtype	LB3	-0.112664	0.0504203	G2M	1.39908	-2.37685
CGTCCATGTTTGACTG-3	Wildtype	LB3	-0.168611	0.0703141	G2M	4.33206	0.535658
CGTCTACAGGACAGAA-3	Wildtype	LB3	-0.128473	0.049895	G2M	1.57323	-1.32231
CGTCTACTCGGCGGTT-3	Wildtype	LB3	-0.320004	0.0196488	G2M	5.13719	-1.84045
CGTGAGCCAGCTTAAC-3	Wildtype	LB3	0.022899	-0.0198806	S	-2.10099	1.4155
CGTGTCTAGTCTCGGC-3	Wildtype	LB3	0.0629016	-0.167948	S	-3.67501	-2.57514
CGTGTCTGTCGGGTCT-3	Wildtype	LB3	-0.173282	0.238838	G2M	3.61087	3.35497
CGTTAGAAGGCTAGCA-3	Wildtype	LB3	-0.212634	-0.0349696	G1	1.69713	-2.8609
CGTTAGAGTACTTCTT-3	Wildtype	LB3	0.00600294	-0.180639	S	-3.61585	-3.34117
CGTTCTGAGTACGTAA-3	Wildtype	LB3	0.00758683	-0.112342	S	-1.90457	-2.33841
CGTTCTGCAGCTCGAC-3	Wildtype	LB3	-0.221718	0.190332	G2M	5.58031	1.38687
CGTTGGGCAATGGAGC-3	Wildtype	LB3	0.0260539	-0.103587	S	-3.71582	-1.64919
CGTTGGGGTTGACGTT-3	Wildtype	LB3	0.138945	-0.172882	S	-4.40353	-2.68279
CGTTGGGTCGGACAAG-3	Wildtype	LB3	-0.0945808	-0.0894754	G1	-1.37165	0.148276
CGTTGGGTCTTGGGTA-3	Wildtype	LB3	-0.117034	-0.0197413	G1	1.64509	-3.19829
CTAACTTGTATTCTCT-3	Wildtype	LB3	0.0208046	-0.129211	S	-1.99792	-4.40695
CTAACTTTCGAACGGA-3	Wildtype	LB3	0.00894888	0.122204	G2M	1.67112	1.11577
CTAAGACAGATGTGTA-3	Wildtype	LB3	-0.0370541	0.017391	G2M	-1.44762	-1.87859
CTAAGACAGCCTATGT-3	Wildtype	LB3	-0.154473	-0.0447672	G1	1.20989	-0.700045
CTAAGACTCGTCACGG-3	Wildtype	LB3	-0.18976	-0.13081	G1	1.25858	-5.81744
CTAATGGAGATGTGTA-3	Wildtype	LB3	0.254051	-0.113018	S	-4.79115	-2.78616
CTAATGGCAGCCAATT-3	Wildtype	LB3	0.0297126	-0.00736751	S	-1.74915	-1.46648
CTACACCGTCTCTCTG-3	Wildtype	LB3	-0.0753277	0.00255252	G2M	1.68495	-3.66475
CTACATTAGATGGGTC-3	Wildtype	LB3	-0.214335	0.0117035	G2M	1.17398	-0.978441
CTACATTTCGGAGGTA-3	Wildtype	LB3	-0.245552	0.0605268	G2M	5.45367	-3.65266
CTACGTCAGTACATGA-3	Wildtype	LB3	-0.246497	-0.121147	G1	3.80797	-4.93349
CTACGTCCATGCTAGT-3	Wildtype	LB3	0.0274155	-0.0886924	S	-2.26344	-1.41313
CTACGTCTCGAATGGG-3	Wildtype	LB3	-0.109618	-0.172607	G1	-2.94875	-1.01828
CTAGAGTAGCGACGTA-3	Wildtype	LB3	-0.200376	0.0610805	G2M	4.40749	-2.70211
CTAGCCTGTTATTCTC-3	Wildtype	LB3	-0.192852	-0.00444669	G1	2.61081	-5.59318
CTAGCCTTCACGAAGG-3	Wildtype	LB3	-0.028002	-0.0975948	G1	-0.473114	-1.7365
CTCACACAGATCGATA-3	Wildtype	LB3	0.0505192	-0.122678	S	0.38947	-5.19593
CTCACACAGTGTCCCG-3	Wildtype	LB3	-0.0725352	0.157929	G2M	3.81558	-0.350611
CTCAGAAAGCTTTGGT-3	Wildtype	LB3	0.081513	-0.105837	S	-2.30157	-2.72769
CTCAGAACAACACGCC-3	Wildtype	LB3	0.0100193	-0.145763	S	-1.02015	-5.55407
CTCAGAACAAGGTGTG-3	Wildtype	LB3	-0.212045	-0.152321	G1	2.19756	-6.17875
CTCAGAACATACAGCT-3	Wildtype	LB3	-0.189166	-0.126276	G1	0.183137	-4.27942
CTCAGAACATTTCACT-3	Wildtype	LB3	-0.177427	0.140501	G2M	3.49119	2.7106
CTCAGAATCAGGATCT-3	Wildtype	LB3	-0.168118	0.0139011	G2M	2.02358	-3.4029
CTCATTAGTCAATACC-3	Wildtype	LB3	-0.0188372	-0.0557496	G1	2.69561	-6.92471
CTCATTAGTGGAAAGA-3	Wildtype	LB3	0.0237974	-0.14922	S	-2.86727	-2.15037
CTCATTATCAGCATGT-3	Wildtype	LB3	-0.0208263	-0.119798	G1	-2.11282	0.313374
CTCATTATCAGCTTAG-3	Wildtype	LB3	-0.00948738	-0.148016	G1	-3.05815	-0.217347
CTCCTAGAGAGCTTCT-3	Wildtype	LB3	-0.142474	0.130302	G2M	5.00086	-2.56127
CTCCTAGCAGGATCGA-3	Wildtype	LB3	-0.188833	-0.00861085	G1	2.94641	-2.66179
CTCGAAAAGGCGATAC-3	Wildtype	LB3	-0.122638	-0.0609982	G1	0.844661	-3.45108
CTCGAAAAGTGAAGTT-3	Wildtype	LB3	0.0681394	-0.209976	S	-2.51564	-2.93307
CTCGAAACACTAGTAC-3	Wildtype	LB3	-0.15768	-0.109967	G1	1.04359	-6.08166
CTCGAAAGTCGAATCT-3	Wildtype	LB3	-0.0692007	-0.119256	G1	-1.95252	-2.44794
CTCGAGGTCTGTCAAG-3	Wildtype	LB3	-0.0603849	-0.15248	G1	-1.05126	-2.71891
CTCGGAGCAAGTACCT-3	Wildtype	LB3	-0.116036	0.0150886	G2M	2.25419	-1.36614
CTCGGAGGTAGCGCAA-3	Wildtype	LB3	0.0724249	-0.136936	S	-1.93305	-2.4201
CTCGGAGGTATGCTTG-3	Wildtype	LB3	-0.0426688	-0.0222127	G1	0.158654	-0.674711
CTCGGGAAGGGCACTA-3	Wildtype	LB3	-0.202103	0.0934986	G2M	2.59867	-3.33211
CTCGGGATCAGTTGAC-3	Wildtype	LB3	-0.204855	-0.201787	G1	2.51444	-6.82163
CTCGGGATCTGAGGGA-3	Wildtype	LB3	-0.142132	0.0607298	G2M	3.94414	-3.3443
CTCGTACCACTGTTAG-3	Wildtype	LB3	0.260398	-0.17777	S	-6.10853	-1.9863
CTCGTACGTTCCAACA-3	Wildtype	LB3	-0.194746	0.0651998	G2M	3.19058	0.476755
CTCGTCACACCTGGTG-3	Wildtype	LB3	-0.000815034	-0.0576476	G1	2.16736	-6.25012
CTCGTCATCTTTAGGG-3	Wildtype	LB3	0.0438281	-0.135991	S	-2.84119	-2.93143
CTCTAATCACGGTAGA-3	Wildtype	LB3	-0.158732	-0.133363	G1	1.81727	-4.42417
CTCTAATCAGACAGGT-3	Wildtype	LB3	-0.277465	-0.02734	G1	3.18195	-3.11201
CTCTAATCATCACAAC-3	Wildtype	LB3	0.0147427	-0.117998	S	-0.821005	-2.3621
CTCTAATGTACTTAGC-3	Wildtype	LB3	-0.128109	0.198674	G2M	5.14571	1.50056
CTCTAATGTAGTGAAT-3	Wildtype	LB3	0.079755	-0.0460313	S	-0.502689	-1.85145
CTCTAATTCAAGAAGT-3	Wildtype	LB3	-0.255041	0.11733	G2M	5.56644	-4.24288
CTCTAATTCCGCAGTG-3	Wildtype	LB3	-0.083733	-0.00532263	G1	3.45207	-4.90853
CTCTACGAGCTTCGCG-3	Wildtype	LB3	0.0370396	-0.0476312	S	-2.21362	-2.36213
CTCTACGTCAGGCCCA-3	Wildtype	LB3	-0.226852	-0.0248351	G1	2.95385	-3.70084
CTCTGGTGTATAGTAG-3	Wildtype	LB3	-0.293671	0.134426	G2M	5.32166	-1.52786
CTGAAACGTCGCGAAA-3	Wildtype	LB3	-0.206589	0.00840374	G2M	5.10821	0.10863
CTGAAGTAGGGATGGG-3	Wildtype	LB3	-0.0316421	-0.0106044	G1	-0.0819629	0.200602
CTGAAGTCACCACCAG-3	Wildtype	LB3	-0.0208745	0.0619849	G2M	-1.96369	4.6628
CTGAAGTGTCGGCTCA-3	Wildtype	LB3	-0.288978	0.179877	G2M	3.77722	-1.32981
CTGAAGTTCGCAAACT-3	Wildtype	LB3	-0.186506	0.0475506	G2M	4.77429	-1.88115
CTGATAGGTAGATTAG-3	Wildtype	LB3	-0.0337261	-0.223963	G1	-2.56678	-2.95554
CTGATAGTCTTGTCAT-3	Wildtype	LB3	-0.120427	-0.107094	G1	0.327649	-2.9341
CTGATCCAGTGTGAAT-3	Wildtype	LB3	-0.170189	-0.118032	G1	-1.23112	-0.560609
CTGATCCCAAGGCTCC-3	Wildtype	LB3	-0.02405	0.139916	G2M	2.99796	0.161529
CTGATCCCATCCTTGC-3	Wildtype	LB3	-0.120329	0.0164832	G2M	1.62411	-0.628623
CTGATCCGTCTCCCTA-3	Wildtype	LB3	-0.00638602	0.0411706	G2M	-0.719668	-0.659354
CTGATCCTCAAGAAGT-3	Wildtype	LB3	-0.182818	-0.143015	G1	1.38842	-5.49641
CTGCCTACAAGTTGTC-3	Wildtype	LB3	0.0228665	-0.195304	S	-2.54307	-4.4035
CTGCCTACATCCGGGT-3	Wildtype	LB3	-0.0940699	-0.00024463	G1	1.03118	-2.4237
CTGCGGACAAGACACG-3	Wildtype	LB3	-0.177271	-0.0660618	G1	2.54599	-3.64163
CTGGTCTGTTCCGGCA-3	Wildtype	LB3	-0.140606	-0.0716998	G1	-0.0762433	-3.66756
CTGGTCTTCCCTCAGT-3	Wildtype	LB3	-0.16491	0.12363	G2M	4.09787	-2.843
CTGTGCTCAGGAATCG-3	Wildtype	LB3	-0.115919	-0.0941066	G1	-0.222539	-0.746134
CTGTGCTGTATAGGTA-3	Wildtype	LB3	-0.198116	-0.128027	G1	-0.871182	-2.76234
CTGTGCTGTGTTGAGG-3	Wildtype	LB3	-0.114043	0.0748221	G2M	3.69586	-2.75848
CTGTGCTTCTGAAAGA-3	Wildtype	LB3	-0.169933	-0.0826556	G1	3.204	-4.50207
CTGTTTAGTACATGTC-3	Wildtype	LB3	-0.198502	0.114307	G2M	4.16469	-3.08816
CTGTTTATCCTAGAAC-3	Wildtype	LB3	0.125103	-0.144964	S	-2.21757	-1.61479
CTTACCGTCGTACCGG-3	Wildtype	LB3	0.0719686	-0.121359	S	-1.98882	-1.14726
CTTAGGAAGGATGGTC-3	Wildtype	LB3	-0.278849	0.0656761	G2M	3.81683	-1.73808
CTTAGGATCCTCCTAG-3	Wildtype	LB3	-0.0529225	0.0851963	G2M	1.51829	-1.28035
CTTAGGATCTACCTGC-3	Wildtype	LB3	0.0869227	0.0703621	S	-1.61604	-0.189997
CTTCTCTCAGTAAGAT-3	Wildtype	LB3	-0.170879	-0.0375031	G1	2.5359	-3.69432
CTTGGCTCACGCATCG-3	Wildtype	LB3	-0.0942168	-0.0856702	G1	1.86196	-7.87783
CTTTGCGTCGGCTACG-3	Wildtype	LB3	0.125377	-0.177082	S	-4.05673	-1.2744
GAAACTCGTCTAAACC-3	Wildtype	LB3	-0.0257033	-0.00501722	G1	-2.69859	1.78569
GAACATCGTGCTCTTC-3	Wildtype	LB3	-0.229063	0.151309	G2M	5.69509	1.58335
GAACATCTCGATCCCT-3	Wildtype	LB3	-0.420378	0.152951	G2M	6.94784	-1.79441
GAACGGACATTGGGCC-3	Wildtype	LB3	-0.0321835	-0.122554	G1	1.61733	-5.9437
GAACGGATCATGTGGT-3	Wildtype	LB3	-0.0580965	-0.00259663	G1	-0.218657	-0.708644
GAAGCAGTCTGGCGTG-3	Wildtype	LB3	-0.226901	-0.0028983	G1	3.38411	0.211325
GAATAAGAGCGTGAGT-3	Wildtype	LB3	0.0870853	-0.110826	S	-3.60311	-2.09413
GAATAAGGTGCGGTAA-3	Wildtype	LB3	-0.195305	0.176813	G2M	2.29921	1.18276
GAATAAGTCGGCTTGG-3	Wildtype	LB3	-0.176692	-0.111124	G1	2.41149	-4.59021
GAATGAAAGTGATCGG-3	Wildtype	LB3	0.0763982	-0.239401	S	-3.95776	-3.11876
GAATGAAGTACAGACG-3	Wildtype	LB3	0.000739043	-0.128294	S	-3.33038	-3.12961
GAATGAATCTCGATGA-3	Wildtype	LB3	-0.208528	0.0531697	G2M	0.735921	0.408901
GACAGAGAGACGCACA-3	Wildtype	LB3	-0.218465	0.0663784	G2M	3.65353	-1.60208
GACAGAGCAATGTAAG-3	Wildtype	LB3	-0.0796622	-0.105755	G1	-1.48184	-1.99347
GACCAATAGCAATATG-3	Wildtype	LB3	-0.0515439	0.0297132	G2M	-0.253306	-1.64108
GACCAATAGCTGTCTA-3	Wildtype	LB3	-0.281361	-0.1615	G1	1.8247	-5.97089
GACCAATGTTGGAGGT-3	Wildtype	LB3	0.0159637	-0.187656	S	-4.01614	-2.90939
GACCTGGGTTTCCACC-3	Wildtype	LB3	0.0356555	0.090718	G2M	1.33837	-2.18177
GACGCGTTCATCGATG-3	Wildtype	LB3	-0.0323655	-0.157327	G1	-2.12962	-2.56253
GACGGCTAGGACACCA-3	Wildtype	LB3	-0.234315	-0.137058	G1	1.26498	-6.95442
GACGGCTAGGAGCGTT-3	Wildtype	LB3	-0.0766398	0.0366616	G2M	-0.359843	-1.71612
GACGGCTGTCCTCCAT-3	Wildtype	LB3	-0.0358173	0.0294369	G2M	3.20827	-6.05559
GACTAACAGAGCTTCT-3	Wildtype	LB3	-0.173209	-0.00770193	G1	2.12167	-1.22677
GACTAACGTGCCTTGG-3	Wildtype	LB3	-0.0171403	-0.120308	G1	-2.14408	-3.05037
GACTAACTCATGTCCC-3	Wildtype	LB3	-0.0373213	-0.0330854	G1	-0.238282	-1.31195
GACTACAGTTTGGGCC-3	Wildtype	LB3	-0.190342	0.0306376	G2M	4.03092	-6.24416
GACTGCGTCACCACCT-3	Wildtype	LB3	-0.125453	0.120515	G2M	3.2122	-2.23811
GAGCAGACACAGATTC-3	Wildtype	LB3	-0.17874	-0.053661	G1	3.29377	-4.86449
GAGCAGACACATTCGA-3	Wildtype	LB3	0.144448	-0.103139	S	-2.11301	-4.35645
GAGCAGAGTTAAGTAG-3	Wildtype	LB3	-0.233308	-0.0401012	G1	1.57985	-2.38884
GAGGTGACACGAAAGC-3	Wildtype	LB3	-0.169045	0.043647	G2M	0.864796	2.31724
GAGGTGACATAGTAAG-3	Wildtype	LB3	-0.0879066	-0.0472632	G1	1.40883	-4.30534
GAGGTGATCGCTTGTC-3	Wildtype	LB3	-0.101324	0.0123024	G2M	-0.946837	1.43009
GAGTCCGCATCGACGC-3	Wildtype	LB3	0.0367877	-0.071916	S	-1.97179	-3.85199
GAGTCCGCATCTCGCT-3	Wildtype	LB3	-0.193643	-0.0686474	G1	2.73981	-4.51352
GATCAGTTCGAATGGG-3	Wildtype	LB3	-0.237396	0.171002	G2M	3.83601	2.65721
GATCGATAGGAATCGC-3	Wildtype	LB3	-0.140944	-0.0471585	G1	3.03193	-4.69689
GATCGATTCTCTAAGG-3	Wildtype	LB3	-0.22289	0.251445	G2M	3.70942	1.56977
GATCGCGAGATCCTGT-3	Wildtype	LB3	-0.104911	-0.0428981	G1	-0.135647	-2.43348
GATCGCGCACTACAGT-3	Wildtype	LB3	-0.174835	0.0222159	G2M	2.67836	-5.02596
GATCGCGTCCGTACAA-3	Wildtype	LB3	0.176676	-0.122023	S	-5.233	-1.75507
GATCGTACAGCCTATA-3	Wildtype	LB3	-0.0799359	-0.152313	G1	-2.84868	-1.19175
GATCGTAGTAGCAAAT-3	Wildtype	LB3	0.120157	-0.178492	S	-3.21045	-2.56863
GATCTAGAGCACACAG-3	Wildtype	LB3	0.0392327	-0.15386	S	-2.35734	-2.81989
GATGAAACACCCAGTG-3	Wildtype	LB3	-0.207273	-0.0728893	G1	0.213914	-1.69714
GATGAGGGTATAAACG-3	Wildtype	LB3	0.0667306	-0.103785	S	-2.06947	-0.747962
GATGCTAAGTGCAAGC-3	Wildtype	LB3	-0.144588	-0.0266889	G1	2.43394	-2.9743
GATGCTACAAACAACA-3	Wildtype	LB3	-0.196065	0.177431	G2M	5.85309	-0.449088
GATGCTAGTCGTCTTC-3	Wildtype	LB3	-0.183091	-0.0377064	G1	2.5205	-0.612761
GATGCTAGTCTAGGTT-3	Wildtype	LB3	-0.094292	-0.0380609	G1	-0.567218	-1.45365
GATGCTAGTTTGTGTG-3	Wildtype	LB3	-0.0342119	-0.0474824	G1	-1.22089	-0.714396
GATGCTATCGGCATCG-3	Wildtype	LB3	-0.223285	0.129565	G2M	5.80049	0.500598
GATTCAGAGACAGGCT-3	Wildtype	LB3	-0.157771	-0.0964111	G1	1.8453	-5.07597
GATTCAGAGAGCAATT-3	Wildtype	LB3	-0.38523	0.0256526	G2M	5.12005	0.620602
GATTCAGCAGGTGCCT-3	Wildtype	LB3	-0.136364	0.0237287	G2M	3.44382	-0.761228
GCAAACTCACGTCTCT-3	Wildtype	LB3	-0.237492	0.0885579	G2M	4.71688	-1.88399
GCAAACTGTATTACCG-3	Wildtype	LB3	-0.125395	0.0461663	G2M	-0.321391	2.80247
GCAATCAAGCCAGGAT-3	Wildtype	LB3	-0.192253	0.0165262	G2M	2.89114	1.01923
GCAATCATCCTCAACC-3	Wildtype	LB3	-0.236667	-0.0707261	G1	2.96187	-3.98502
GCACATAGTTCAGTAC-3	Wildtype	LB3	-0.0402417	-0.0647691	G1	-1.00317	-3.92925
GCACTCTCACCAGGTC-3	Wildtype	LB3	0.0359311	-0.155963	S	-3.67603	-2.52036
GCAGCCACATCGATGT-3	Wildtype	LB3	-0.147407	0.0693458	G2M	2.16641	-0.684622
GCAGCCATCTGTCTAT-3	Wildtype	LB3	-0.0238982	-0.187722	G1	-1.69324	-2.39188
GCAGTTACAGCTGCAC-3	Wildtype	LB3	-0.200145	-0.217893	G1	0.962844	-4.96352
GCATACAAGCTGAACG-3	Wildtype	LB3	-0.105359	0.106184	G2M	2.54608	0.978268
GCATACATCAACCAAC-3	Wildtype	LB3	-0.244829	-0.0227153	G1	3.00185	-5.19985
GCATGATAGTAGGTGC-3	Wildtype	LB3	0.111155	-0.22253	S	-4.12984	-2.68061
GCATGCGAGTGTACTC-3	Wildtype	LB3	-0.2777	0.152274	G2M	4.16245	-0.559799
GCATGCGGTGGGTATG-3	Wildtype	LB3	-0.158144	-0.189454	G1	-2.39923	-2.98627
GCATGTACAGTTCATG-3	Wildtype	LB3	-0.193192	-0.000344329	G1	2.88262	-3.55465
GCATGTATCAGCTGGC-3	Wildtype	LB3	-0.15655	0.171095	G2M	3.60733	-1.10085
GCCAAATGTTCTGGTA-3	Wildtype	LB3	-0.0430214	-0.106277	G1	-0.656629	-1.67089
GCGACCACAGCTGCTG-3	Wildtype	LB3	0.00488986	-0.211415	S	-1.71701	-4.19805
GCGACCACAGTTTACG-3	Wildtype	LB3	-0.0066252	-0.00118953	G1	-1.58939	-3.90394
GCGACCACATTATCTC-3	Wildtype	LB3	-0.00981754	-0.12555	G1	-1.8417	-2.40499
GCGAGAATCAGTACGT-3	Wildtype	LB3	0.0113609	0.0830134	G2M	-0.46916	3.75562
GCGCAACAGTCGTTTG-3	Wildtype	LB3	-0.118098	0.131947	G2M	3.05203	-0.139645
GCGCAGTAGCACGCCT-3	Wildtype	LB3	-0.203929	0.163473	G2M	4.96198	-0.181652
GCGCAGTTCATGTCTT-3	Wildtype	LB3	-0.170618	0.00632653	G2M	3.64137	-3.92251
GCGCCAAAGGCCCGTT-3	Wildtype	LB3	0.0702515	-0.0872248	S	-2.32075	0.4372
GCGCCAAAGGTACTCT-3	Wildtype	LB3	-0.0275748	-0.198155	G1	-2.86589	-4.03265
GCGCGATCAACTGGCC-3	Wildtype	LB3	-0.0416473	-0.0698634	G1	-0.208193	-2.20437
GCGCGATCAGTCAGCC-3	Wildtype	LB3	-0.0826822	-0.0549226	G1	-0.557863	-1.19992
GCGCGATGTAGCTCCG-3	Wildtype	LB3	-0.216792	0.15049	G2M	3.97581	2.18939
GCGCGATTCGCAAACT-3	Wildtype	LB3	-0.130454	0.00709084	G2M	3.65172	-3.72096
GCGGGTTCACCTATCC-3	Wildtype	LB3	-0.415395	0.324046	G2M	8.63985	2.10778
GCGGGTTTCGCGATCG-3	Wildtype	LB3	-0.00691013	-0.0332192	G1	-0.846508	-2.57289
GCTCCTAAGCGATATA-3	Wildtype	LB3	-0.276565	0.199415	G2M	4.16872	2.39412
GCTCCTAGTAAGTTCC-3	Wildtype	LB3	-0.101819	0.10516	G2M	2.88723	-1.1183
GCTCTGTAGCGATCCC-3	Wildtype	LB3	-0.100374	0.0250548	G2M	-0.24352	3.0553
GCTCTGTGTATAGGGC-3	Wildtype	LB3	-0.12192	0.0838958	G2M	4.53347	-0.0425623
GCTCTGTTCGGTTCGG-3	Wildtype	LB3	-0.130706	-0.17888	G1	0.572516	-5.48635
GCTGCAGAGGATCGCA-3	Wildtype	LB3	-0.346447	0.128368	G2M	5.81016	-0.620653
GCTGCAGCAAACAACA-3	Wildtype	LB3	-0.152812	0.0359886	G2M	1.75262	-1.92373
GCTGCAGGTCTTGATG-3	Wildtype	LB3	-0.111698	0.0228689	G2M	0.318842	0.491367
GCTGCTTCAGTATCTG-3	Wildtype	LB3	0.125096	-0.117302	S	-2.72472	-4.15183
GCTGCTTTCGCTTAGA-3	Wildtype	LB3	-0.134948	-0.0753009	G1	1.82771	-5.62189
GCTGGGTAGATGTCGG-3	Wildtype	LB3	-0.0959475	0.0710667	G2M	1.77766	-0.570009
GCTTCCAAGGTAGCTG-3	Wildtype	LB3	-0.113838	-0.174459	G1	2.41701	-7.51309
GCTTCCAGTAGCAAAT-3	Wildtype	LB3	-0.200491	0.1995	G2M	5.52395	1.59064
GCTTCCAGTGGTCCGT-3	Wildtype	LB3	-0.0668174	-0.251108	G1	-2.08917	-2.90005
GCTTGAACAGGTCCAC-3	Wildtype	LB3	-0.186226	-0.16235	G1	0.201384	-2.40067
GCTTGAAGTAAAGTCA-3	Wildtype	LB3	-0.0394516	-0.126268	G1	-1.914	-2.00335
GCTTGAATCGGAAACG-3	Wildtype	LB3	-0.116359	-0.0457109	G1	2.29522	-4.47638
GGAAAGCAGTTGCAGG-3	Wildtype	LB3	0.0202416	-0.0763186	S	-1.29753	-4.22618
GGAAAGCGTGTCCTCT-3	Wildtype	LB3	-0.165512	0.114988	G2M	2.98476	1.16816
GGAACTTCAATGGTCT-3	Wildtype	LB3	-0.211394	-0.0843402	G1	2.8401	-5.36358
GGAACTTGTAAGTGGC-3	Wildtype	LB3	-0.0687253	-0.158046	G1	-2.50113	-2.08269
GGAACTTGTATCAGTC-3	Wildtype	LB3	-0.0179548	-0.1692	G1	-0.877014	-2.35843
GGAACTTTCTGAGTGT-3	Wildtype	LB3	-0.232224	-0.169166	G1	2.69739	-4.85261
GGAATAACAGACGCTC-3	Wildtype	LB3	-0.0165681	0.126199	G2M	4.12158	-1.6061
GGACAAGCATGGGAAC-3	Wildtype	LB3	-0.160764	-0.108815	G1	1.23702	-2.51499
GGACAAGTCACCATAG-3	Wildtype	LB3	-0.213533	-0.0589072	G1	2.45546	-2.15104
GGACAGAAGTGACTCT-3	Wildtype	LB3	-0.0679451	-0.0135264	G1	0.81961	-1.98974
GGACAGACAACACCTA-3	Wildtype	LB3	-0.168788	0.152994	G2M	6.8502	0.765658
GGACAGACACGTGAGA-3	Wildtype	LB3	-0.184782	0.0810675	G2M	4.32378	0.389168
GGACAGAGTATTCTCT-3	Wildtype	LB3	-0.0609046	-0.0851831	G1	-0.88399	0.100068
GGACATTGTCCCTTGT-3	Wildtype	LB3	0.0632287	0.0260964	S	-2.34424	-1.47848
GGACGTCCAGATGGGT-3	Wildtype	LB3	-0.01145	-0.221706	G1	-3.59928	-2.72469
GGACGTCGTGCAGGTA-3	Wildtype	LB3	-0.132487	-0.016842	G1	0.824886	-2.49325
GGAGCAAGTCGACTAT-3	Wildtype	LB3	-0.124807	0.0888404	G2M	2.63773	0.220597
GGATGTTAGTACGCCC-3	Wildtype	LB3	0.0588006	-0.0880239	S	-3.25619	-1.30092
GGATGTTCAAGTAATG-3	Wildtype	LB3	-0.178909	0.0461184	G2M	3.47384	1.79844
GGATGTTTCTTACCTA-3	Wildtype	LB3	-0.207084	0.0460164	G2M	4.83817	-2.22924
GGATTACAGAAGAAGC-3	Wildtype	LB3	-0.169371	-0.0954818	G1	1.10726	-3.78269
GGATTACGTGACGGTA-3	Wildtype	LB3	-0.040474	-0.196468	G1	-2.49644	-1.36777
GGATTACGTGATGTGG-3	Wildtype	LB3	-0.115654	0.267426	G2M	-0.0637125	6.93218
GGCAATTAGATGGCGT-3	Wildtype	LB3	-0.214395	0.0810503	G2M	5.05181	-0.988474
GGCAATTAGTTTCCTT-3	Wildtype	LB3	-0.126806	0.25679	G2M	5.53858	-1.53902
GGCAATTTCGGCTTGG-3	Wildtype	LB3	-0.200002	0.120645	G2M	4.23949	-1.74229
GGCCGATTCACCGTAA-3	Wildtype	LB3	-0.123871	-0.199691	G1	-1.42918	-3.75066
GGCGACTAGACTCGGA-3	Wildtype	LB3	-0.111964	-0.049139	G1	-1.24423	-2.09846
GGCGACTTCCATTCTA-3	Wildtype	LB3	-0.0368279	-0.0721	G1	2.02945	-5.05124
GGCGTGTGTCCAAGTT-3	Wildtype	LB3	-0.115267	-0.218296	G1	-2.29452	-2.71397
GGCGTGTTCTGGTATG-3	Wildtype	LB3	-0.127778	-0.117188	G1	0.927063	-5.7957
GGCTCGATCTAACTCT-3	Wildtype	LB3	-0.0725658	0.0121564	G2M	-0.196919	-2.53839
GGCTGGTAGGAGTTGC-3	Wildtype	LB3	0.0554634	-0.135263	S	-2.6374	-2.36377
GGCTGGTGTCATGCCG-3	Wildtype	LB3	-0.20458	-0.0650364	G1	1.97247	-0.940409
GGCTGGTGTTCAGTAC-3	Wildtype	LB3	-0.210606	0.152483	G2M	3.99822	-0.817948
GGGAATGAGTCCCACG-3	Wildtype	LB3	-0.24618	0.189285	G2M	3.42042	1.45055
GGGAATGGTCCGAAGA-3	Wildtype	LB3	-0.265177	0.0704146	G2M	3.34213	-0.543079
GGGACCTCAGGCTGAA-3	Wildtype	LB3	-0.160286	-0.168037	G1	-2.28129	-2.45603
GGGACCTTCGTGACAT-3	Wildtype	LB3	-0.117861	-0.0407888	G1	2.88431	-0.798009
GGGAGATCAGAGCCAA-3	Wildtype	LB3	0.159115	-0.152983	S	-4.14368	-4.13504
GGGAGATGTTACGTCA-3	Wildtype	LB3	0.126194	-0.172079	S	-3.76362	-2.45625
GGGAGATTCCAAATGC-3	Wildtype	LB3	-0.0382225	0.0297462	G2M	1.02966	-1.13587
GGGATGAGTCCAGTAT-3	Wildtype	LB3	0.113973	-0.14568	S	-2.20103	-3.73962
GGGATGAGTGTCAATC-3	Wildtype	LB3	-0.122573	0.0828504	G2M	1.53	-0.618077
GGGATGATCATGCTCC-3	Wildtype	LB3	-0.166486	0.0271911	G2M	3.8251	0.298613
GGGCACTAGCCGCCTA-3	Wildtype	LB3	-0.206247	0.0523063	G2M	3.75296	-3.02299
GGGCACTAGCTCCCAG-3	Wildtype	LB3	-0.143093	-0.0135584	G1	4.25197	-5.27426
GGGCACTTCCAAGTAC-3	Wildtype	LB3	0.00796462	-0.111152	S	-2.12161	-2.46637
GGGCACTTCGCCAGCA-3	Wildtype	LB3	-0.148294	0.133304	G2M	5.48644	-0.480966
GGGCATCCATCTGGTA-3	Wildtype	LB3	-0.00805996	-0.0840736	G1	-1.69887	-0.829693
GGGCATCGTTCAGACT-3	Wildtype	LB3	-0.15786	-0.01515	G1	2.18876	-3.15686
GGGTCTGCACCGAATT-3	Wildtype	LB3	-0.23716	-0.124172	G1	3.42059	-5.27734
GGGTCTGTCACATACG-3	Wildtype	LB3	-0.0343854	0.00392585	G2M	-0.762281	-1.92814
GGGTCTGTCGGAAACG-3	Wildtype	LB3	-0.167891	0.11885	G2M	3.20301	-1.10497
GGGTTGCAGATCGATA-3	Wildtype	LB3	-0.0972536	-0.0065981	G1	1.34543	-1.4688
GGTATTGAGCGCTTAT-3	Wildtype	LB3	-0.186804	-0.0160524	G1	2.40759	-2.51622
GGTATTGAGGTGACCA-3	Wildtype	LB3	-0.176135	-0.00607213	G1	2.60366	-2.5163
GGTGAAGTCTTCGAGA-3	Wildtype	LB3	0.0368148	-0.0498871	S	-1.49261	-0.715943
GGTGCGTAGCCAACAG-3	Wildtype	LB3	-0.0738017	0.0995319	G2M	4.85207	2.47938
GGTGCGTCACGCGAAA-3	Wildtype	LB3	-0.309553	-0.0160661	G1	3.13838	-4.86409
GGTGTTAGTGCGATAG-3	Wildtype	LB3	-0.165113	-0.033765	G1	3.3811	-1.29614
GGTGTTAGTTATCCGA-3	Wildtype	LB3	0.0433852	-0.112872	S	-1.69762	-2.31651
GTAACTGTCATTGCCC-3	Wildtype	LB3	0.0467106	-0.0983675	S	-3.12914	-2.37786
GTAACTGTCCCTAATT-3	Wildtype	LB3	-0.3746	0.0426974	G2M	4.3922	-3.84522
GTAACTGTCTGGTATG-3	Wildtype	LB3	0.029494	-0.0521191	S	-2.04451	-1.93606
GTACGTACATGACGGA-3	Wildtype	LB3	-0.0879188	-0.0597899	G1	1.68514	-6.38744
GTACTCCGTTGGTGGA-3	Wildtype	LB3	-0.31794	-0.0253311	G1	3.11063	-3.97577
GTACTTTCAAGCTGAG-3	Wildtype	LB3	-0.292372	0.0756215	G2M	4.25162	-3.81039
GTACTTTCAGACGCCT-3	Wildtype	LB3	-0.0359766	0.0603955	G2M	-0.432887	0.937445
[truncated: 12,047 more rows]

## Sheet: Mesoderm
Cell_Barcode	Genotype	Embryo	Score_S_Phase	Score_G2M_Phase	Phase	PC_1	PC_2
AAACCTGAGCTGAACG-1	Wildtype	LB1	-0.0917658	-0.100288	G1	-1.20887	-2.05968
AAACCTGAGTCTCAAC-1	Wildtype	LB1	-0.103183	0.339328	G2M	-7.19093	0.664569
AAACCTGTCCTGCTTG-1	Wildtype	LB1	-0.0422628	0.196978	G2M	-5.45655	1.97711
AAACGGGCACTTCTGC-1	Wildtype	LB1	0.0097402	0.242755	G2M	-4.90688	1.44382
AAACGGGTCACTTACT-1	Wildtype	LB1	-0.258213	0.0419828	G2M	-1.91091	-2.47429
AAACGGGTCTTAACCT-1	Wildtype	LB1	-0.155501	0.328078	G2M	-7.27529	-1.03851
AAAGATGCACATGACT-1	Wildtype	LB1	-0.0150943	0.111845	G2M	-1.52542	-0.653815
AAAGATGCATTCCTGC-1	Wildtype	LB1	0.282088	-0.185921	S	5.63967	-3.22065
AAAGCAACAGGCTCAC-1	Wildtype	LB1	-0.294609	-0.00655107	G1	-2.79079	-0.588833
AAAGTAGAGATCCGAG-1	Wildtype	LB1	-0.0237907	-0.0744725	G1	1.04646	-2.12165
AAAGTAGAGGACGAAA-1	Wildtype	LB1	-0.143774	-0.133715	G1	0.720715	-7.20652
AAAGTAGAGGTCGGAT-1	Wildtype	LB1	0.166345	-0.220102	S	5.07753	-0.247352
AAAGTAGCACCCAGTG-1	Wildtype	LB1	-0.233767	0.00912537	G2M	-1.9148	-3.89692
AAAGTAGCAGCCTATA-1	Wildtype	LB1	-0.000254875	-0.243376	G1	2.97802	-2.17305
AACACGTTCACCCTCA-1	Wildtype	LB1	0.0396675	0.0227638	S	-1.33103	-3.41221
AACACGTTCGTTTATC-1	Wildtype	LB1	-0.0465377	0.207594	G2M	-5.94101	-2.10516
AACCATGAGCGAGAAA-1	Wildtype	LB1	-0.238638	-0.0334402	G1	-3.11582	-5.46261
AACCATGCACTAAGTC-1	Wildtype	LB1	-0.0191404	-0.164407	G1	3.63054	-2.45774
AACCATGTCCCATTAT-1	Wildtype	LB1	-0.199627	-0.114911	G1	-2.29591	-5.36889
AACCGCGAGTCTCAAC-1	Wildtype	LB1	-0.0523761	-0.0379398	G1	-2.09603	-6.48537
AACCGCGCATGCTGGC-1	Wildtype	LB1	-0.16695	0.117267	G2M	-3.97447	-1.95421
AACCGCGGTGTGAATA-1	Wildtype	LB1	0.0121241	-0.0183533	S	0.654229	-1.35236
AACCGCGTCAACTCTT-1	Wildtype	LB1	0.18795	-0.0342814	S	2.4694	-1.99499
AACGTTGCAATCCAAC-1	Wildtype	LB1	-0.117204	0.164808	G2M	-5.45019	-2.26307
AACGTTGCAGGACCCT-1	Wildtype	LB1	-0.0334305	-0.0720407	G1	0.615788	-2.93814
AACGTTGGTAGCGTCC-1	Wildtype	LB1	-0.434633	-0.0297206	G1	-2.80331	-6.26337
AACTCAGAGCGTAATA-1	Wildtype	LB1	-0.1205	0.144618	G2M	-2.8998	-0.375236
AACTCCCCACCAGCAC-1	Wildtype	LB1	0.0172959	0.0330754	G2M	-1.59725	0.00157916
AACTCCCGTCACCTAA-1	Wildtype	LB1	-0.269478	0.0502622	G2M	-3.92265	-1.57131
AACTCCCGTGCTCTTC-1	Wildtype	LB1	-0.381251	0.000531513	G2M	-3.05822	-3.62473
AACTCCCGTTAAGGGC-1	Wildtype	LB1	-0.133765	0.210263	G2M	-6.43229	-0.30723
AACTCTTCAACGCACC-1	Wildtype	LB1	-0.0322233	0.0128053	G2M	-0.742602	-0.912679
AACTCTTGTTCGCTAA-1	Wildtype	LB1	-0.252841	0.162807	G2M	-4.22896	-3.50849
AACTCTTTCTGCTGTC-1	Wildtype	LB1	-0.120764	0.0469105	G2M	-0.981093	-2.34845
AACTGGTTCGTTGACA-1	Wildtype	LB1	-0.118055	0.4169	G2M	-10.7157	1.28699
AACTTTCAGATATGCA-1	Wildtype	LB1	-0.0912989	-0.100513	G1	-0.173514	-7.20425
AACTTTCCATACCATG-1	Wildtype	LB1	-0.12315	-0.0279462	G1	-1.37765	-2.6876
AACTTTCGTGAGGGTT-1	Wildtype	LB1	0.126025	-0.126335	S	2.77095	-0.140756
AACTTTCTCAGCCTAA-1	Wildtype	LB1	0.128312	-0.00664934	S	0.983416	-0.91558
AACTTTCTCTTTACGT-1	Wildtype	LB1	-0.310632	0.0577713	G2M	-4.65087	-3.15835
AAGACCTCAAGCCGCT-1	Wildtype	LB1	0.0080858	-0.118335	S	3.03298	-1.65214
AAGACCTCAGGTGGAT-1	Wildtype	LB1	-0.186546	0.157066	G2M	-4.92265	0.244603
AAGACCTGTTCGCTAA-1	Wildtype	LB1	-0.0443064	0.0554044	G2M	-3.15931	-4.57409
AAGCCGCAGCAGATCG-1	Wildtype	LB1	-0.408712	0.193527	G2M	-7.68195	0.405873
AAGCCGCGTCATGCAT-1	Wildtype	LB1	-0.28414	0.0844977	G2M	-4.6911	-0.961312
AAGGAGCGTAGATTAG-1	Wildtype	LB1	0.0113495	-0.211766	S	4.34623	-0.953036
AAGGCAGAGTTTGCGT-1	Wildtype	LB1	-0.270311	-0.0248688	G1	-2.90185	-5.32489
AAGGCAGCAGGATTGG-1	Wildtype	LB1	0.201211	-0.131096	S	4.13498	-2.01414
AAGGTTCCAGGTCTCG-1	Wildtype	LB1	-0.256551	0.00381848	G2M	-3.26376	-5.9635
AAGTCTGCACGGACAA-1	Wildtype	LB1	-0.0886317	0.0418761	G2M	-0.753249	-1.70654
AATCCAGAGTCATGCT-1	Wildtype	LB1	-0.146289	0.021489	G2M	-1.94535	-3.09564
AATCCAGCATTACCTT-1	Wildtype	LB1	0.0776585	-0.0727229	S	2.69129	0.723156
AATCGGTAGTTCCACA-1	Wildtype	LB1	-0.221267	-0.00871125	G1	-2.4788	-6.76678
AATCGGTCACTAAGTC-1	Wildtype	LB1	-0.189875	0.177935	G2M	-5.65883	-5.92187
AATCGGTTCACATACG-1	Wildtype	LB1	-0.120631	0.00935844	G2M	-1.28416	-4.43963
AATCGGTTCGCAAACT-1	Wildtype	LB1	-0.0549443	0.00593955	G2M	-1.1379	-2.44549
ACACCAAAGCTAAACA-1	Wildtype	LB1	-0.136164	0.0822573	G2M	-1.56037	0.481486
ACACCAAAGGCATTGG-1	Wildtype	LB1	-0.158516	0.133572	G2M	-3.37294	-1.45296
ACACCAAAGTTACGGG-1	Wildtype	LB1	-0.133562	0.0042239	G2M	-0.75187	-4.30225
ACACCAACAAGCCTAT-1	Wildtype	LB1	-0.341189	0.111632	G2M	-4.69404	-0.808261
ACACCAAGTGATGTGG-1	Wildtype	LB1	-0.240827	-0.042137	G1	-0.442904	-5.82616
ACACCAATCGTCACGG-1	Wildtype	LB1	-0.0960731	-0.16923	G1	1.11343	-0.669941
ACACCCTAGCGATGAC-1	Wildtype	LB1	-0.291373	-0.43637	G1	3.60523	-4.73594
ACACCCTTCAGCGACC-1	Wildtype	LB1	-0.285067	0.29161	G2M	-9.09681	-0.643288
ACACCCTTCCAAACTG-1	Wildtype	LB1	-0.412122	0.0527398	G2M	-4.94189	-6.1402
ACACCGGCATGCATGT-1	Wildtype	LB1	-0.175142	0.185302	G2M	-6.76518	-3.7063
ACACCGGTCTACCAGA-1	Wildtype	LB1	-0.149692	-0.0693871	G1	-0.686084	-6.59356
ACACTGAAGGGTTTCT-1	Wildtype	LB1	-0.05855	0.201455	G2M	-2.40905	-0.869551
ACACTGACACATTAGC-1	Wildtype	LB1	-0.210999	-0.0320812	G1	-2.06909	-4.70008
ACACTGACATGCCCGA-1	Wildtype	LB1	0.0124258	0.0238315	G2M	-0.467729	0.0550477
ACACTGAGTCCTGCTT-1	Wildtype	LB1	0.000874679	-0.103727	S	0.747185	-5.5608
ACACTGAGTCGAGATG-1	Wildtype	LB1	-0.272325	0.055642	G2M	-3.98	-2.19335
ACAGCCGAGCGAGAAA-1	Wildtype	LB1	-0.080844	-0.13025	G1	2.43761	-2.28793
ACAGCTAAGTCAATAG-1	Wildtype	LB1	0.0835166	-0.241107	S	3.57562	-3.17378
ACATACGAGATCACGG-1	Wildtype	LB1	0.0107304	-0.215789	S	3.74038	-3.30587
ACATACGAGCGATGAC-1	Wildtype	LB1	0.0674726	-0.207329	S	5.20791	-1.74677
ACATACGGTTAAGAAC-1	Wildtype	LB1	-0.109937	-0.0350985	G1	-2.23407	-8.76351
ACATACGGTTACGCGC-1	Wildtype	LB1	0.148824	-0.176086	S	3.6174	1.48831
ACATACGTCAACCATG-1	Wildtype	LB1	0.0777635	-0.0792965	S	2.70186	-1.12715
ACATCAGAGACAAGCC-1	Wildtype	LB1	-0.16923	0.0655885	G2M	-2.85033	-0.542563
ACATCAGAGCTCCTTC-1	Wildtype	LB1	-0.364789	0.156846	G2M	-6.21709	-3.27368
ACATCAGAGGCAGTCA-1	Wildtype	LB1	-0.109285	-0.186826	G1	0.954564	-6.63147
ACATCAGCAACGATGG-1	Wildtype	LB1	-0.216492	-0.135904	G1	-0.413982	-6.79948
ACATGGTAGCAGCGTA-1	Wildtype	LB1	-0.288628	-0.106756	G1	-0.66376	-2.40777
ACATGGTCATTATCTC-1	Wildtype	LB1	-0.0271583	0.208332	G2M	-3.35535	1.04976
ACATGGTCATTCTCAT-1	Wildtype	LB1	-0.0957224	-0.0439339	G1	0.415789	-1.70972
ACCAGTAAGACTAGAT-1	Wildtype	LB1	-0.208441	0.241379	G2M	-6.5268	-0.256451
ACCAGTAAGATTACCC-1	Wildtype	LB1	0.103551	-0.0247673	S	2.52264	3.45059
ACCAGTAGTCGCGAAA-1	Wildtype	LB1	-0.0710166	-0.0871193	G1	0.468365	-3.43285
ACCAGTATCGTAGATC-1	Wildtype	LB1	-0.21877	0.037648	G2M	-4.59882	-1.3402
ACCCACTAGTCGAGTG-1	Wildtype	LB1	-0.0810633	-0.0366055	G1	-0.0205812	-2.01869
ACCCACTTCACCTCGT-1	Wildtype	LB1	-0.411096	-0.201693	G1	0.581441	-0.447033
ACCGTAAAGGCTAGCA-1	Wildtype	LB1	-0.0323293	-0.0876627	G1	2.40596	0.797967
ACCGTAAAGTGGCACA-1	Wildtype	LB1	0.0451185	-0.160788	S	1.85473	-4.02546
ACCGTAACAGAAGCAC-1	Wildtype	LB1	0.143758	-0.222569	S	3.91933	-1.72951
ACCGTAAGTGTGTGCC-1	Wildtype	LB1	-0.15919	0.0578478	G2M	-2.93788	-2.80949
ACCGTAAGTTCATGGT-1	Wildtype	LB1	-0.294191	0.14913	G2M	-6.35879	-0.760695
ACCTTTATCATAACCG-1	Wildtype	LB1	-0.130714	0.134954	G2M	-3.79414	-1.66222
ACGAGCCAGCATCATC-1	Wildtype	LB1	0.0763722	-0.123452	S	2.73828	-1.80474
ACGAGGAGTGGTTTCA-1	Wildtype	LB1	-0.326163	0.179522	G2M	-4.89285	-1.63265
ACGAGGATCACATACG-1	Wildtype	LB1	-0.120861	0.0830038	G2M	-5.02007	-0.166263
ACGAGGATCATAGCAC-1	Wildtype	LB1	-0.222019	0.0974869	G2M	-4.66869	-3.06728
ACGAGGATCTACTCAT-1	Wildtype	LB1	0.119542	-0.14175	S	4.05546	0.0418472
ACGATACGTTATCGGT-1	Wildtype	LB1	-0.294096	0.212393	G2M	-7.53286	-1.20508
ACGATGTAGAGGTTGC-1	Wildtype	LB1	-0.0423877	-0.225584	G1	2.51259	-0.114264
ACGCAGCCACCATCCT-1	Wildtype	LB1	0.0939329	-0.162722	S	3.65069	-1.75314
ACGCAGCGTACCGGCT-1	Wildtype	LB1	0.0773226	-0.058526	S	2.65755	-0.362057
ACGCCAGCAATGGACG-1	Wildtype	LB1	-0.206182	0.152461	G2M	-3.63942	-2.1654
ACGCCAGCAGTAAGAT-1	Wildtype	LB1	-0.306383	0.0962276	G2M	-6.10927	-4.85671
ACGCCAGGTTCGAATC-1	Wildtype	LB1	0.0542687	-0.243807	S	3.47771	-3.56766
ACGCCGAGTGACTCAT-1	Wildtype	LB1	0.0700788	-0.0660645	S	3.4388	-0.0180597
ACGCCGATCACAGTAC-1	Wildtype	LB1	-0.254809	0.0687947	G2M	-1.88347	-1.26785
ACGCCGATCGCTGATA-1	Wildtype	LB1	-0.129279	0.0870745	G2M	-2.20295	-2.59881
ACGGAGAGTACGAAAT-1	Wildtype	LB1	-0.0133836	0.0512054	G2M	0.12474	-1.93741
ACGGCCAAGACCGGAT-1	Wildtype	LB1	-0.150105	-0.0331327	G1	0.129268	-1.9322
ACGGCCAAGATACACA-1	Wildtype	LB1	-0.00729219	-0.247078	G1	3.44435	-2.34175
ACGGCCAAGGTCATCT-1	Wildtype	LB1	-0.0578476	-0.0568391	G1	1.66693	-0.796325
ACGGCCAAGGTGCAAC-1	Wildtype	LB1	-0.112742	-0.0862937	G1	0.432085	-0.185145
ACGGCCACAGCTGTGC-1	Wildtype	LB1	-0.117474	-0.202317	G1	1.55721	-2.78064
ACGGCCAGTTCTGAAC-1	Wildtype	LB1	-0.221017	0.0834981	G2M	-2.88892	-6.25098
ACGGCCATCGAATGGG-1	Wildtype	LB1	-0.279767	-0.0963482	G1	-0.712828	-6.8578
ACGGGCTCACCAACCG-1	Wildtype	LB1	0.109076	-0.0127779	S	1.2859	-0.855793
ACGGGTCAGCGATGAC-1	Wildtype	LB1	0.0988925	-0.194485	S	3.59395	-0.910883
ACGGGTCCACCAGTTA-1	Wildtype	LB1	-0.231548	0.158786	G2M	-7.79223	-2.39822
ACGGGTCGTCTAGTCA-1	Wildtype	LB1	-0.0690701	0.0141031	G2M	0.261226	-3.29583
ACGTCAACAGACGTAG-1	Wildtype	LB1	0.158283	-0.298086	S	5.23584	-0.199881
ACGTCAAGTCTAGAGG-1	Wildtype	LB1	-0.146618	-0.118704	G1	1.27434	-0.839091
ACGTCAATCACTTACT-1	Wildtype	LB1	0.137375	-0.078257	S	1.86619	-2.52975
ACGTCAATCCTGCCAT-1	Wildtype	LB1	0.0878076	-0.0483107	S	1.7743	-2.97219
ACTATCTAGTTAACGA-1	Wildtype	LB1	0.0989808	-0.195717	S	3.81264	-0.357392
ACTATCTTCAAGAAGT-1	Wildtype	LB1	-0.0219542	-0.100812	G1	0.240947	-4.70437
ACTGAACAGTAAGTAC-1	Wildtype	LB1	-0.455855	-0.352906	G1	1.94422	-1.48348
ACTGAACCACAGTCGC-1	Wildtype	LB1	-0.169867	0.0825009	G2M	-3.50017	-3.13569
ACTGAACGTGACCAAG-1	Wildtype	LB1	-0.151813	0.121527	G2M	-2.02452	-2.11691
ACTGAACTCAAAGACA-1	Wildtype	LB1	0.10743	-0.0906003	S	2.0448	-1.61354
ACTGAACTCGGAAACG-1	Wildtype	LB1	-0.262094	0.160118	G2M	-6.02271	-2.1338
ACTGAGTAGAGCTTCT-1	Wildtype	LB1	-0.228646	0.263816	G2M	-6.81558	-0.42123
ACTGAGTCAATGAATG-1	Wildtype	LB1	-0.226932	0.268198	G2M	-7.18043	-0.436477
ACTGAGTTCTTGAGGT-1	Wildtype	LB1	-0.0151999	-0.0456807	G1	0.0840468	-5.0942
ACTGATGAGCTGTTCA-1	Wildtype	LB1	0.0888849	-0.158763	S	2.69416	-2.98761
ACTGATGGTTGCTCCT-1	Wildtype	LB1	-0.130251	-0.136762	G1	1.96312	-5.18475
ACTGATGTCGTACGGC-1	Wildtype	LB1	-0.404638	-0.194434	G1	0.609573	-1.18825
ACTGCTCAGGAGCGTT-1	Wildtype	LB1	-0.28764	0.241986	G2M	-7.50769	-3.83563
ACTGCTCGTAGTACCT-1	Wildtype	LB1	-0.0237966	0.120006	G2M	-2.07486	-3.46277
ACTGCTCGTGCAACGA-1	Wildtype	LB1	-0.101326	-0.0380564	G1	-2.92543	-4.403
ACTGTCCAGATGTGGC-1	Wildtype	LB1	0.0677052	-0.176558	S	4.50144	-3.29128
ACTGTCCCAGTAGAGC-1	Wildtype	LB1	-0.222689	-0.121459	G1	0.326212	-3.83697
ACTGTCCCATTACGAC-1	Wildtype	LB1	-0.0741458	-0.17404	G1	2.34348	-3.13829
ACTTACTAGACTAGGC-1	Wildtype	LB1	-0.0406642	0.265354	G2M	-6.31314	0.185211
ACTTACTCACAGATTC-1	Wildtype	LB1	0.046539	-0.103346	S	2.47503	-1.97719
ACTTACTTCGTTGACA-1	Wildtype	LB1	-0.10763	0.17246	G2M	-4.1314	0.31163
ACTTGTTAGTGACTCT-1	Wildtype	LB1	-0.398311	0.0265274	G2M	-3.1365	-3.20962
ACTTGTTGTACCGTAT-1	Wildtype	LB1	-0.391635	0.100456	G2M	-5.14454	-4.62204
ACTTGTTGTCGCTTCT-1	Wildtype	LB1	-0.0300663	0.11823	G2M	-3.12061	-4.09956
ACTTGTTTCAAGGCTT-1	Wildtype	LB1	-0.0338176	-0.0518758	G1	0.871731	-4.55229
ACTTGTTTCACTGGGC-1	Wildtype	LB1	-0.0865783	-0.160113	G1	1.69323	-5.72374
ACTTTCACAGGGAGAG-1	Wildtype	LB1	0.015288	-0.132814	S	2.8664	-1.42206
ACTTTCATCAGGTAAA-1	Wildtype	LB1	-0.217148	-0.0669908	G1	-2.61525	-4.76801
AGAATAGTCACCTCGT-1	Wildtype	LB1	0.000996862	-0.181374	S	2.98886	-1.70972
AGACGTTCAACTTGAC-1	Wildtype	LB1	-0.135401	-0.0385387	G1	-1.64822	-4.79525
AGACGTTGTCTGCAAT-1	Wildtype	LB1	-0.152528	0.0894277	G2M	-1.97751	1.18467
AGACGTTTCCGAAGAG-1	Wildtype	LB1	-0.272196	0.0756678	G2M	-4.56083	-3.57724
AGAGCGAAGGCGATAC-1	Wildtype	LB1	-0.401855	0.0604733	G2M	-3.13501	-2.2526
AGAGTGGCAATCGAAA-1	Wildtype	LB1	0.107796	-0.186239	S	4.47274	-0.466288
AGAGTGGGTACATGTC-1	Wildtype	LB1	-0.190226	0.261281	G2M	-5.73313	-2.3445
AGAGTGGGTCTAAACC-1	Wildtype	LB1	-0.227292	0.0612954	G2M	-3.91223	-3.33198
AGATCTGCATCTCGCT-1	Wildtype	LB1	0.0352562	-0.053534	S	1.24978	0.986655
AGATCTGGTTCTCATT-1	Wildtype	LB1	-0.151936	0.307429	G2M	-5.23541	-1.18479
AGATCTGTCACTCTTA-1	Wildtype	LB1	-0.280172	0.176139	G2M	-5.74497	-3.50662
AGATCTGTCGTACCGG-1	Wildtype	LB1	-0.0186197	0.141695	G2M	-3.18956	2.26586
AGATCTGTCTATGTGG-1	Wildtype	LB1	-0.155908	0.0313595	G2M	-0.901067	-0.0272064
AGATTGCCAAGCCGTC-1	Wildtype	LB1	0.0149418	-0.0408384	S	0.464112	-0.0378345
AGATTGCCACATTTCT-1	Wildtype	LB1	-0.13094	0.215938	G2M	-4.46034	-2.91378
AGATTGCCAGATGGCA-1	Wildtype	LB1	-0.36661	0.295387	G2M	-7.77755	-0.284381
AGATTGCCATTGGCGC-1	Wildtype	LB1	-0.042453	-0.0390574	G1	-0.895654	0.905355
AGCAGCCCACCAGGCT-1	Wildtype	LB1	0.0444228	-0.149	S	3.17015	-0.594231
AGCAGCCCACGTTGGC-1	Wildtype	LB1	0.239505	-0.0576262	S	5.19243	0.0475552
AGCAGCCGTACCCAAT-1	Wildtype	LB1	0.1776	0.0496084	S	0.75736	-2.57105
AGCATACCATCCTAGA-1	Wildtype	LB1	-0.0548887	0.0778901	G2M	-2.66463	-0.149631
AGCATACGTGTTCTTT-1	Wildtype	LB1	-0.329507	0.106688	G2M	-4.97704	-2.87967
AGCATACTCAACGGGA-1	Wildtype	LB1	-0.0481129	0.016288	G2M	-1.91622	-2.05436
AGCATACTCCGCATAA-1	Wildtype	LB1	0.0210913	-0.036244	S	0.142556	0.0213121
AGCCTAAAGCTAGTTC-1	Wildtype	LB1	-0.0835249	0.057189	G2M	-0.842803	-1.25964
AGCCTAAGTTCCTCCA-1	Wildtype	LB1	0.0261267	-0.0345791	S	0.98185	-2.29968
AGCGGTCCAATAGCGG-1	Wildtype	LB1	-0.125233	-0.0388805	G1	0.32486	-2.31721
AGCGGTCCAGGTGGAT-1	Wildtype	LB1	-0.0097942	-0.171857	G1	2.57095	-2.04817
AGCGGTCGTATATGGA-1	Wildtype	LB1	-0.175179	-0.114196	G1	-0.0461953	-6.79613
AGCGGTCGTCTCTTTA-1	Wildtype	LB1	0.00441438	-0.110517	S	2.44099	-1.67464
AGCGTATAGGAGTAGA-1	Wildtype	LB1	0.065646	-0.120607	S	3.34288	-0.487476
AGCGTATGTCTCCACT-1	Wildtype	LB1	-0.0257178	-0.132415	G1	2.04501	-3.17669
AGCGTATGTGGCCCTA-1	Wildtype	LB1	-0.358781	0.071309	G2M	-6.33714	-2.97414
AGCGTATTCATCGGAT-1	Wildtype	LB1	-0.277828	-0.0475227	G1	-1.1372	-2.14311
AGCGTCGAGAGCAATT-1	Wildtype	LB1	0.0810144	-0.118867	S	2.72871	-0.939011
AGCGTCGCATCGTCGG-1	Wildtype	LB1	0.127585	0.0738543	S	0.370584	0.055956
AGCGTCGGTAAGGATT-1	Wildtype	LB1	-0.219586	0.072976	G2M	-3.97163	-1.67671
AGCGTCGTCCCTAATT-1	Wildtype	LB1	-0.198312	-0.230851	G1	2.07311	-5.83348
AGCTCCTGTAAGGGAA-1	Wildtype	LB1	-0.0641861	0.041177	G2M	-0.693184	-0.426582
AGCTCCTGTTACGGAG-1	Wildtype	LB1	-0.0256272	0.068003	G2M	-1.49042	-4.13335
AGCTCTCAGAGATGAG-1	Wildtype	LB1	-0.107866	0.0479369	G2M	-2.27764	2.21661
AGCTCTCAGCGATATA-1	Wildtype	LB1	0.0372864	-0.00645092	S	0.311081	-3.64765
AGCTCTCAGGCAGGTT-1	Wildtype	LB1	0.0354575	-0.123019	S	2.91249	-0.988115
AGCTCTCCAGCTGGCT-1	Wildtype	LB1	-0.120626	-0.0262605	G1	-1.09506	-1.29459
AGCTCTCCATAGGATA-1	Wildtype	LB1	-0.01213	0.0448521	G2M	0.854895	1.81211
AGCTTGATCTGGTGTA-1	Wildtype	LB1	0.0542048	-0.217855	S	3.40839	-3.69829
AGGCCGTAGACTTGAA-1	Wildtype	LB1	-0.425736	0.228622	G2M	-6.70796	0.757963
AGGCCGTGTCGGGTCT-1	Wildtype	LB1	0.164773	-0.104204	S	3.94276	-0.16736
AGGCCGTTCCAAATGC-1	Wildtype	LB1	-0.185677	0.162785	G2M	-5.14366	-2.1289
AGGCCGTTCGCCGTGA-1	Wildtype	LB1	-0.145393	-0.0971727	G1	0.345718	-1.85201
AGGGAGTAGTGGACGT-1	Wildtype	LB1	-0.253668	0.296494	G2M	-10.2868	2.69916
AGGGAGTGTGACAAAT-1	Wildtype	LB1	-0.420905	0.00116046	G2M	-3.35285	-5.579
AGGGAGTTCACAACGT-1	Wildtype	LB1	-0.116887	-0.131027	G1	-0.640204	-7.33907
AGGGATGCACGGTAGA-1	Wildtype	LB1	-0.0784282	-0.156877	G1	2.5639	-2.29606
AGGTCATCAGTATGCT-1	Wildtype	LB1	-0.0763123	-0.0792724	G1	-0.519318	-3.00953
AGGTCATGTTTGTTTC-1	Wildtype	LB1	-0.0394895	-0.0953512	G1	0.982389	-4.90703
AGGTCCGCACGCATCG-1	Wildtype	LB1	-0.0484378	-0.0306295	G1	-0.162241	-0.322359
AGTAGTCCACACTGCG-1	Wildtype	LB1	0.0891757	-0.00510948	S	1.10956	0.623509
AGTAGTCGTTTGTTGG-1	Wildtype	LB1	-0.153654	0.238563	G2M	-6.19002	0.455898
AGTAGTCTCTCGTTTA-1	Wildtype	LB1	-0.251684	0.107564	G2M	-3.67364	-0.777397
AGTCTTTCATTCCTCG-1	Wildtype	LB1	-0.198442	-0.284366	G1	2.9108	-3.13186
AGTGAGGAGATCCTGT-1	Wildtype	LB1	-0.0810141	0.183171	G2M	-2.31311	-0.0565618
AGTGAGGCATATGGTC-1	Wildtype	LB1	-0.139494	0.0141425	G2M	-1.23435	-0.846008
AGTGAGGTCTGTACGA-1	Wildtype	LB1	-0.269195	-0.00849034	G1	-2.99142	-1.61445
AGTGGGAAGCCACCTG-1	Wildtype	LB1	0.0552156	-0.0843829	S	1.16848	-1.69883
AGTGGGACACAAGCCC-1	Wildtype	LB1	-0.116699	0.152661	G2M	-3.97959	-0.989016
AGTGGGATCGGCGGTT-1	Wildtype	LB1	-0.216393	0.147704	G2M	-4.29576	-1.13699
AGTGGGATCTTGCAAG-1	Wildtype	LB1	-0.201356	0.0457805	G2M	-3.14733	-2.59969
AGTTGGTAGAAACGCC-1	Wildtype	LB1	-0.0831052	-0.146892	G1	-0.1414	-6.23157
AGTTGGTGTGCCTGGT-1	Wildtype	LB1	-0.0939979	0.195878	G2M	-5.7344	-0.493318
AGTTGGTTCTCGGACG-1	Wildtype	LB1	-0.305098	0.221784	G2M	-5.89356	-3.54948
ATAAGAGCACTTCTGC-1	Wildtype	LB1	-0.0635829	-0.0615167	G1	-0.951255	-2.68522
ATAAGAGCAGGCTCAC-1	Wildtype	LB1	-0.142866	0.145298	G2M	-6.00587	-1.49681
ATAAGAGTCGGCGCAT-1	Wildtype	LB1	0.133047	-0.0812864	S	3.57819	-0.407017
ATAGACCAGATACACA-1	Wildtype	LB1	-0.270975	-0.0275415	G1	-2.02268	-3.90003
ATAGACCAGGCTAGCA-1	Wildtype	LB1	-0.237501	0.0468919	G2M	-2.75045	-1.20007
ATAGACCCACCGAAAG-1	Wildtype	LB1	0.0957289	-0.203945	S	3.98521	-1.55129
ATCACGAAGAAGGGTA-1	Wildtype	LB1	-0.156359	0.0123679	G2M	-2.56896	-2.85808
ATCACGAAGATAGCAT-1	Wildtype	LB1	-0.113552	-0.301253	G1	4.00116	-2.6501
ATCACGAAGCGTCAAG-1	Wildtype	LB1	-0.17019	0.245475	G2M	-7.08911	-1.35829
ATCACGACACACTGCG-1	Wildtype	LB1	-0.106307	0.154244	G2M	-4.22064	-3.20491
ATCACGACACTATCTT-1	Wildtype	LB1	0.0958788	0.0490645	S	0.62506	1.24885
ATCATCTAGCTCCTTC-1	Wildtype	LB1	-0.0222522	-0.0474079	G1	-0.634215	-3.62468
ATCCACCCAAGAGGCT-1	Wildtype	LB1	0.0466214	-0.0134505	S	0.0200255	0.703009
ATCCACCTCACCTTAT-1	Wildtype	LB1	-0.0276125	-0.0848696	G1	1.35869	-1.44681
ATCCGAAAGTACATGA-1	Wildtype	LB1	-0.0515102	0.0399816	G2M	-2.49347	-0.639065
ATCCGAACATACTCTT-1	Wildtype	LB1	-0.193865	0.0908733	G2M	-3.15929	-0.505176
ATCGAGTAGATATGGT-1	Wildtype	LB1	-0.253913	0.0165349	G2M	-2.81107	1.24588
ATCGAGTGTCTCTCTG-1	Wildtype	LB1	-0.430681	-0.0286217	G1	-3.54439	-6.27939
ATCGAGTGTTTAAGCC-1	Wildtype	LB1	0.0188296	0.0954132	G2M	-3.57023	-3.81868
ATCGAGTTCACCACCT-1	Wildtype	LB1	0.211564	0.0609675	S	2.30466	3.22971
ATCTACTAGCATGGCA-1	Wildtype	LB1	-0.134119	-0.0592192	G1	-1.01703	-2.79471
ATCTGCCCACATCCGG-1	Wildtype	LB1	0.0911546	-0.222828	S	3.44192	-1.88559
ATCTGCCCACCGGAAA-1	Wildtype	LB1	0.0361605	-0.109137	S	2.5701	-1.21936
ATCTGCCGTCCAGTTA-1	Wildtype	LB1	-0.0887921	0.0213101	G2M	-1.269	-1.37985
ATGAGGGAGAGTCGGT-1	Wildtype	LB1	-0.24403	0.158356	G2M	-3.33044	-1.7591
ATGAGGGTCTGTCAAG-1	Wildtype	LB1	-0.135895	-0.114487	G1	0.710493	-1.24114
ATGCGATCAAGAAGAG-1	Wildtype	LB1	-0.0409385	-0.116033	G1	1.87115	-2.16252
ATGGGAGCAAGTTCTG-1	Wildtype	LB1	-0.0517648	0.0809895	G2M	-2.13433	-5.33721
ATGGGAGGTCAGATAA-1	Wildtype	LB1	0.118809	-0.0884335	S	2.68977	-0.786443
ATGTGTGCAGATTGCT-1	Wildtype	LB1	-0.0614761	-0.011419	G1	-0.0762097	-1.5904
ATTACTCAGGAGTAGA-1	Wildtype	LB1	-0.0862968	-0.170822	G1	2.07646	-0.685592
ATTACTCAGTCACGCC-1	Wildtype	LB1	-0.267922	0.0798409	G2M	-5.1405	-4.25615
ATTACTCTCGATCCCT-1	Wildtype	LB1	-0.262422	0.253456	G2M	-7.96762	-2.71762
ATTACTCTCGTGGACC-1	Wildtype	LB1	-0.00152409	-0.215709	G1	3.6903	-0.968804
ATTACTCTCTCGTTTA-1	Wildtype	LB1	-0.00684741	-0.141057	G1	1.42253	-2.93018
ATTATCCAGCCAACAG-1	Wildtype	LB1	-0.11192	0.244552	G2M	-7.10672	-2.5374
ATTATCCGTAAAGGAG-1	Wildtype	LB1	-0.0618112	-0.0248153	G1	-0.882161	-0.959396
ATTATCCTCATAGCAC-1	Wildtype	LB1	-0.117407	0.0189603	G2M	-1.3106	-5.48029
ATTCTACAGGGTATCG-1	Wildtype	LB1	0.0397386	0.125739	G2M	-4.81472	-3.39269
ATTCTACTCAACACAC-1	Wildtype	LB1	0.130753	-0.095257	S	1.26019	-0.88345
ATTGGACTCCTATGTT-1	Wildtype	LB1	-0.233308	0.0339517	G2M	-4.10524	-2.57244
ATTGGACTCTTGGGTA-1	Wildtype	LB1	-0.263602	0.00674713	G2M	-2.92284	-6.01328
ATTGGTGAGAGGTTAT-1	Wildtype	LB1	-0.150178	0.0883075	G2M	-2.50223	0.903692
ATTGGTGAGTGTGAAT-1	Wildtype	LB1	-0.133933	0.0804056	G2M	-3.08506	-2.28144
ATTGGTGTCAACACGT-1	Wildtype	LB1	0.100768	-0.162467	S	2.70993	-1.9512
ATTGGTGTCCATGAGT-1	Wildtype	LB1	0.171468	-0.21548	S	5.15194	1.94858
ATTGGTGTCTACGAGT-1	Wildtype	LB1	-0.0532057	0.0806796	G2M	-3.63075	-5.98736
ATTTCTGAGTCCGTAT-1	Wildtype	LB1	-0.0165911	-0.020469	G1	-1.09212	-8.23143
ATTTCTGCAAGACACG-1	Wildtype	LB1	-0.05569	-0.00938071	G1	-0.730264	-0.278732
ATTTCTGGTATAGGTA-1	Wildtype	LB1	-0.000314508	-0.00963257	G1	0.015099	-2.75314
CAACCAAGTAGATTAG-1	Wildtype	LB1	-0.259872	0.11708	G2M	-5.4202	-3.81331
CAACCAAGTGTGAATA-1	Wildtype	LB1	-0.354878	0.249281	G2M	-8.2317	-0.447688
CAACCAATCCAAAGTC-1	Wildtype	LB1	-0.0238198	-0.127832	G1	1.74524	-3.22297
CAACCTCAGATGGCGT-1	Wildtype	LB1	-0.161769	0.0249036	G2M	-2.39592	-1.96135
CAACCTCCAAGTCTGT-1	Wildtype	LB1	-0.183476	0.324557	G2M	-10.3803	-0.641644
CAACCTCGTAATTGGA-1	Wildtype	LB1	0.147861	-0.162764	S	4.12671	-0.120786
CAACCTCTCTGCGACG-1	Wildtype	LB1	0.100586	-0.0274114	S	1.08036	-1.01829
CAAGAAAAGACAAAGG-1	Wildtype	LB1	-0.335084	0.161436	G2M	-5.762	0.142186
CAAGAAAAGATCCGAG-1	Wildtype	LB1	-0.0734187	0.0513389	G2M	-0.368389	0.370599
CAAGAAACAGGTCGTC-1	Wildtype	LB1	-0.130755	0.147096	G2M	-5.59684	-0.433361
CAAGAAACATGGATGG-1	Wildtype	LB1	0.129779	-0.230875	S	4.60505	-0.0578036
CAAGAAAGTAGCTAAA-1	Wildtype	LB1	0.0546883	-0.161148	S	2.33541	-3.07094
CAAGAAAGTTAGAACA-1	Wildtype	LB1	-0.149718	-0.412997	G1	3.99046	0.124332
CAAGAAATCCAAATGC-1	Wildtype	LB1	0.0845445	-0.12382	S	5.547	0.597574
CAAGATCTCAGAAATG-1	Wildtype	LB1	-0.208266	0.036833	G2M	-2.41427	-2.90429
CAAGGCCCATGATCCA-1	Wildtype	LB1	0.0289704	-0.127529	S	1.94341	-2.03459
CAAGGCCGTGATGATA-1	Wildtype	LB1	0.00305788	-0.140175	S	2.98208	-1.72768
CAAGGCCTCTAACTCT-1	Wildtype	LB1	-0.122126	0.144324	G2M	-6.40101	-5.11007
CAAGTTGGTGTGTGCC-1	Wildtype	LB1	-0.390539	0.114121	G2M	-4.05598	-2.32834
CAAGTTGGTGTTGAGG-1	Wildtype	LB1	0.0780675	-0.298499	S	5.04775	0.826931
CAAGTTGGTTGGACCC-1	Wildtype	LB1	-0.0125647	0.141463	G2M	-2.06323	1.2242
CACAAACAGTGGTAAT-1	Wildtype	LB1	-0.0109455	-0.235292	G1	2.62167	-5.62387
CACACAACAAGCCGCT-1	Wildtype	LB1	0.0123413	-0.0687706	S	1.10425	-1.31791
CACACAACACCAACCG-1	Wildtype	LB1	0.0809523	-0.269258	S	4.05736	-1.22967
CACACAACATATACGC-1	Wildtype	LB1	-0.0921985	0.0692543	G2M	-4.5003	-1.31902
CACACCTTCCTGCTTG-1	Wildtype	LB1	0.0191849	-0.0846492	S	1.53011	-7.84862
CACACCTTCTGCTGCT-1	Wildtype	LB1	0.153651	0.0131366	S	1.66806	-2.13163
CACACCTTCTTAGCCC-1	Wildtype	LB1	0.189176	-0.0457789	S	1.88281	-2.37003
CACACTCAGCTAAACA-1	Wildtype	LB1	-0.0819929	0.266698	G2M	-6.22933	0.465169
CACACTCCATAAAGGT-1	Wildtype	LB1	-0.226457	-0.0505265	G1	-1.02623	-1.19448
CACACTCTCGGAAATA-1	Wildtype	LB1	0.0785237	-0.286336	S	5.34681	0.932436
CACAGGCAGGACTGGT-1	Wildtype	LB1	-0.199704	-0.157058	G1	-0.481466	-6.71304
CACAGGCAGTCGTACT-1	Wildtype	LB1	-0.114002	0.225251	G2M	-6.20832	0.530732
CACAGGCTCGGCATCG-1	Wildtype	LB1	-0.068991	0.129377	G2M	-4.7318	-3.25959
CACAGTAAGAGCCTAG-1	Wildtype	LB1	-0.0549562	0.200609	G2M	-4.83819	2.67676
CACATAGCAGACGTAG-1	Wildtype	LB1	-0.0361262	0.0116648	G2M	-0.131243	-0.557169
CACATAGGTCGACTGC-1	Wildtype	LB1	0.0750918	-0.18066	S	2.80644	-4.89154
CACATAGGTTTGGGCC-1	Wildtype	LB1	-0.0310984	-0.0841231	G1	-0.205315	0.0522507
CACATTTAGTGGGATC-1	Wildtype	LB1	0.135107	-0.366062	S	5.17974	-5.28243
CACATTTGTAGAGTGC-1	Wildtype	LB1	0.0742221	-0.0630403	S	1.19445	-0.841993
CACATTTGTCGACTAT-1	Wildtype	LB1	-0.180615	0.0322084	G2M	-2.02404	0.713569
CACCACTCACCTCGTT-1	Wildtype	LB1	0.163963	-0.0831152	S	3.56529	1.3261
CACCAGGAGATGTGGC-1	Wildtype	LB1	-0.00265148	-0.0611168	G1	0.580082	-0.793304
CACCTTGAGAATGTGT-1	Wildtype	LB1	-0.226759	0.147536	G2M	-5.34907	-2.72578
CACCTTGAGCGACGTA-1	Wildtype	LB1	-0.0525933	0.0649769	G2M	-1.21855	-0.435456
CACCTTGGTTCCAACA-1	Wildtype	LB1	-0.0290301	-0.00732571	G1	-0.706482	1.07461
CACCTTGTCGGTGTTA-1	Wildtype	LB1	-0.0849986	-0.0868802	G1	1.23548	0.691386
CACTCCAAGAAACCTA-1	Wildtype	LB1	-0.0766073	-0.0813874	G1	1.84874	0.561732
CACTCCAAGAGGTAGA-1	Wildtype	LB1	-0.149178	-0.0890764	G1	0.203647	-1.33651
CACTCCAAGGATGGTC-1	Wildtype	LB1	-0.12336	-0.0438767	G1	-0.331346	-6.75025
CACTCCACATCGGGTC-1	Wildtype	LB1	0.105583	-0.205012	S	2.334	-2.95211
CACTCCATCTAACGGT-1	Wildtype	LB1	-0.402104	0.203339	G2M	-8.37356	-1.59171
CAGAATCGTGCAACGA-1	Wildtype	LB1	0.114554	-0.15295	S	3.7461	-1.28779
CAGAATCGTTGTACAC-1	Wildtype	LB1	-0.050556	0.0965492	G2M	-2.15759	-0.760412
CAGAATCTCAGGCAAG-1	Wildtype	LB1	0.0666888	-0.00548997	S	1.40164	-0.944483
CAGAGAGAGTACGTTC-1	Wildtype	LB1	-0.246275	-0.0252576	G1	-2.34886	-3.42546
CAGAGAGCATATACCG-1	Wildtype	LB1	-0.318954	-0.578573	G1	5.10768	-2.44316
CAGATCAAGAAGGCCT-1	Wildtype	LB1	-0.128333	0.108052	G2M	-1.71133	2.06065
CAGATCAAGGAATTAC-1	Wildtype	LB1	0.0102413	-0.129329	S	2.76797	-0.567035
CAGATCAGTGCGATAG-1	Wildtype	LB1	-0.270854	-0.0350354	G1	-2.06526	-4.64124
CAGATCAGTTTGCATG-1	Wildtype	LB1	0.0175652	-0.104744	S	1.82215	-2.19704
CAGCAGCAGAATTGTG-1	Wildtype	LB1	-0.244021	0.253633	G2M	-8.77618	-0.874687
CAGCAGCAGCCCAATT-1	Wildtype	LB1	-0.0371799	-0.125247	G1	1.5834	-4.32527
CAGCAGCCAATCCGAT-1	Wildtype	LB1	-0.0573535	-0.0329739	G1	-0.412353	-1.27601
CAGCAGCCACCGGAAA-1	Wildtype	LB1	-0.194758	0.183113	G2M	-6.25996	-2.55194
CAGCAGCGTCTCACCT-1	Wildtype	LB1	0.0444078	-0.103217	S	2.86953	0.345703
CAGCATACAGTTTACG-1	Wildtype	LB1	-0.155978	0.166821	G2M	-4.34283	-1.61841
CAGCATAGTGGCGAAT-1	Wildtype	LB1	-0.127984	0.220751	G2M	-7.54054	-4.18141
CAGCATATCTTGCATT-1	Wildtype	LB1	0.0954264	-0.179221	S	3.93541	-2.33005
CAGCCGAAGTCCTCCT-1	Wildtype	LB1	0.300008	-0.187329	S	5.18245	-2.61785
CAGCCGAGTAGAGCTG-1	Wildtype	LB1	0.111728	-0.133957	S	3.58172	-2.48786
CAGCGACCACATTAGC-1	Wildtype	LB1	0.0311679	-0.0376173	S	0.398071	-1.14079
CAGCGACGTCGCATAT-1	Wildtype	LB1	-0.22529	0.0726925	G2M	-3.66294	-3.3162
CAGCGACTCCCATTAT-1	Wildtype	LB1	-0.0291848	-0.0215475	G1	-0.272555	-1.05141
CAGCTAAAGCAGCCTC-1	Wildtype	LB1	0.0596976	-0.122319	S	3.29996	-0.0720082
CAGCTAAAGGTACTCT-1	Wildtype	LB1	0.207581	-0.100343	S	3.74932	-1.26768
CAGCTAAGTATTCTCT-1	Wildtype	LB1	0.112783	-0.101298	S	1.76984	-2.0607
CAGCTGGAGCTGCAAG-1	Wildtype	LB1	-0.0333284	-0.266614	G1	3.80054	-4.08994
CAGCTGGAGTGCCAGA-1	Wildtype	LB1	0.000836087	-0.111357	S	2.68752	-1.60211
CAGCTGGCAAATACAG-1	Wildtype	LB1	-0.0791867	0.148355	G2M	-4.72705	0.876458
CAGCTGGCATCGATGT-1	Wildtype	LB1	0.225267	-0.0864357	S	2.80196	-0.314898
CAGGTGCAGGACGAAA-1	Wildtype	LB1	-0.117987	-0.161213	G1	1.81723	-1.69235
CAGGTGCCATGGAATA-1	Wildtype	LB1	-0.153338	-0.0953384	G1	0.837459	-6.89895
CAGGTGCTCAAAGACA-1	Wildtype	LB1	0.116148	-0.135903	S	4.16142	-2.45838
CAGTAACAGCGTTGCC-1	Wildtype	LB1	0.0564945	-0.0878269	S	1.86884	-1.21201
CAGTAACCATGGGACA-1	Wildtype	LB1	0.233988	-0.338522	S	6.02424	-0.62988
CAGTAACTCGGTTAAC-1	Wildtype	LB1	-0.00319407	-0.185291	G1	2.73718	-2.80844
CAGTCCTGTAGCTTGT-1	Wildtype	LB1	-0.00183842	-0.109762	G1	3.03225	-1.54913
CAGTCCTGTCGGGTCT-1	Wildtype	LB1	-0.103429	0.0332542	G2M	-0.639409	-2.11051
CATATGGAGTGAACGC-1	Wildtype	LB1	-0.302154	0.329706	G2M	-10.4077	-2.33505
CATATTCAGACGCAAC-1	Wildtype	LB1	0.111588	-0.0816755	S	2.63235	-3.85627
CATATTCAGATGTAAC-1	Wildtype	LB1	0.0391403	-0.242155	S	2.91991	-5.0471
CATATTCCAATGACCT-1	Wildtype	LB1	-0.0561661	-0.201938	G1	3.23768	-1.71133
CATATTCCACATCTTT-1	Wildtype	LB1	-0.102636	-0.000731945	G1	-1.31316	-5.21775
CATATTCCAGCTGCTG-1	Wildtype	LB1	0.0139344	-0.0849944	S	0.65185	-4.43471
CATCAAGAGCCAGGAT-1	Wildtype	LB1	-0.396738	0.139196	G2M	-5.46352	-4.21232
CATCAAGAGTTCCACA-1	Wildtype	LB1	-0.0306863	0.207912	G2M	-4.11447	1.80012
CATCAAGCACTCTGTC-1	Wildtype	LB1	-0.0488959	-0.0808332	G1	-0.761966	-5.39526
CATCAGAGTCGTTGTA-1	Wildtype	LB1	-0.140599	-0.00654454	G1	-1.41774	-4.80278
CATCAGAGTTCGTTGA-1	Wildtype	LB1	0.0908825	-0.101537	S	2.93616	-2.3706
CATCCACAGAGATGAG-1	Wildtype	LB1	-0.066079	0.0861431	G2M	-0.767296	-2.30482
CATCCACGTCATGCCG-1	Wildtype	LB1	-0.13149	0.0440233	G2M	-2.03645	-6.27409
CATCCACGTCGCTTTC-1	Wildtype	LB1	-0.172048	0.0670462	G2M	-1.99157	-0.690108
CATCGAACAATCCAAC-1	Wildtype	LB1	-0.173928	0.186712	G2M	-5.72255	-2.74198
CATCGAATCAGTGCAT-1	Wildtype	LB1	-0.0903993	-0.0787241	G1	1.59821	-3.50844
CATCGGGAGGGTGTTG-1	Wildtype	LB1	0.0688547	-0.152098	S	2.89071	-0.8581
CATCGGGCATCCTTGC-1	Wildtype	LB1	0.199093	-0.0634829	S	3.577	-1.64098
CATCGGGGTACATCCA-1	Wildtype	LB1	-0.170383	0.236069	G2M	-6.92586	-1.23574
CATGACATCCGCTGTT-1	Wildtype	LB1	-0.151165	0.0478493	G2M	-2.28348	0.298494
CATGCCTCACGACGAA-1	Wildtype	LB1	-0.0280497	0.0311648	G2M	-0.891729	-0.657734
CATGCCTCACTCGACG-1	Wildtype	LB1	-0.102332	-0.0931944	G1	1.91741	0.527001
CATGCCTTCTCAAGTG-1	Wildtype	LB1	-0.158323	0.230341	G2M	-6.86721	-3.06704
CATGGCGGTCAAAGAT-1	Wildtype	LB1	0.212623	-0.193716	S	4.48277	-2.11544
CATGGCGTCACAGGCC-1	Wildtype	LB1	0.100663	-0.158049	S	2.62179	-2.0109
CATTATCGTTGTCGCG-1	Wildtype	LB1	0.18516	-0.0321907	S	2.22417	1.47732
CATTCGCGTACCCAAT-1	Wildtype	LB1	-0.103223	-0.0980467	G1	0.410789	-0.684788
CCAATCCAGTGGGTTG-1	Wildtype	LB1	-0.208519	0.128797	G2M	-5.62311	-2.99947
CCAATCCTCGGTTCGG-1	Wildtype	LB1	-0.166452	0.0251732	G2M	-2.97936	-6.8621
CCACCTACACATTAGC-1	Wildtype	LB1	-0.337694	0.168177	G2M	-5.6878	-4.02566
CCACCTACACGGTAAG-1	Wildtype	LB1	-0.0447666	-0.0676199	G1	1.8597	-1.41213
CCACCTACATCACGAT-1	Wildtype	LB1	-0.166807	0.205732	G2M	-5.84301	-1.23605
CCACCTAGTGAACCTT-1	Wildtype	LB1	0.0295252	-0.193056	S	3.94854	-5.58737
CCACCTAGTGCATCTA-1	Wildtype	LB1	-0.172361	0.372657	G2M	-7.63935	1.90557
CCACCTAGTTCGGCAC-1	Wildtype	LB1	-0.176471	0.0419365	G2M	-2.74307	-2.74804
CCACCTATCAAGGTAA-1	Wildtype	LB1	-0.26765	0.22135	G2M	-7.00244	-1.44391
CCACCTATCCTTGACC-1	Wildtype	LB1	-0.365244	0.204617	G2M	-5.453	-5.02262
CCACGGACATGTAAGA-1	Wildtype	LB1	-0.104781	0.295915	G2M	-6.93026	-2.31176
CCACGGATCACCGGGT-1	Wildtype	LB1	0.0317103	0.0752603	G2M	-0.691782	-0.263722
CCACGGATCCTTAATC-1	Wildtype	LB1	-0.342124	0.203219	G2M	-8.25355	-2.4014
CCACTACAGAGTACCG-1	Wildtype	LB1	-0.107597	0.183639	G2M	-4.16554	-1.41969
CCACTACAGGCGCTCT-1	Wildtype	LB1	-0.0455666	-0.125548	G1	1.22154	-1.32902
CCACTACAGTAAGTAC-1	Wildtype	LB1	-0.0968354	-0.08794	G1	-1.18903	-4.88615
CCACTACCACTGAAGG-1	Wildtype	LB1	0.0681024	-0.135688	S	3.40758	0.375503
CCACTACCAGACGTAG-1	Wildtype	LB1	-0.141443	-0.133196	G1	1.47449	-3.18603
CCACTACCATCTCCCA-1	Wildtype	LB1	-0.100334	0.208198	G2M	-5.67695	-2.83581
CCACTACCATGAACCT-1	Wildtype	LB1	-0.22116	-0.092465	G1	0.771326	-1.80336
CCAGCGAGTTCGGGCT-1	Wildtype	LB1	-0.204832	0.100311	G2M	-5.16448	5.07328
CCATGTCAGCTGATAA-1	Wildtype	LB1	-0.015403	-0.120246	G1	1.73466	-0.778988
CCATGTCCAATCGGTT-1	Wildtype	LB1	0.144568	-0.171452	S	3.98993	-0.897755
CCATGTCGTACTTCTT-1	Wildtype	LB1	-0.065322	0.177497	G2M	-3.31899	-1.8669
CCATGTCGTTTGTTGG-1	Wildtype	LB1	-0.058715	-0.00747862	G1	0.376475	-2.20564
CCATTCGAGAGCTGGT-1	Wildtype	LB1	-0.0962347	-0.0167645	G1	-2.50434	-5.03817
CCATTCGGTTGAACTC-1	Wildtype	LB1	0.00465686	-0.157387	S	2.05324	-3.99115
CCATTCGTCGTTGACA-1	Wildtype	LB1	-0.0374646	-0.0607198	G1	-0.423074	-6.98648
CCCAATCAGGATGCGT-1	Wildtype	LB1	-0.0458291	-0.11685	G1	1.63154	-0.608338
CCCAATCAGTCTCCTC-1	Wildtype	LB1	-0.233958	0.294704	G2M	-7.92955	-3.23331
CCCAGTTAGTAGGTGC-1	Wildtype	LB1	0.0807668	-0.17526	S	3.8583	-2.08431
CCCAGTTGTACCGCTG-1	Wildtype	LB1	-0.101849	0.188845	G2M	-5.62313	0.306305
CCCAGTTGTCCGACGT-1	Wildtype	LB1	0.154323	-0.212581	S	3.68778	-3.62329
CCCAGTTGTGTGAATA-1	Wildtype	LB1	-0.0948525	0.0629594	G2M	-2.49308	-2.91324
CCCAGTTTCCCTTGCA-1	Wildtype	LB1	-0.0366525	-0.197877	G1	2.13464	-0.432557
CCCATACTCGTTACAG-1	Wildtype	LB1	0.00331698	-0.0480577	S	0.543391	-2.57707
CCCTCCTAGACTGGGT-1	Wildtype	LB1	-0.0115102	0.104864	G2M	-1.08349	-2.15599
CCCTCCTCAAGCCGTC-1	Wildtype	LB1	-0.122397	0.134489	G2M	-3.76183	-1.32821
CCCTCCTGTGTTGGGA-1	Wildtype	LB1	-0.168326	0.256323	G2M	-5.70924	1.85601
CCCTCCTTCAGCGATT-1	Wildtype	LB1	0.152554	-0.0287658	S	3.48137	0.430806
CCGGGATCACAACGTT-1	Wildtype	LB1	0.089656	0.0176238	S	1.31225	-1.69614
CCGGGATGTATATGAG-1	Wildtype	LB1	-0.149268	0.201662	G2M	-6.02249	-1.89683
CCGTACTAGCGGATCA-1	Wildtype	LB1	-0.24101	0.368837	G2M	-9.94955	1.23797
CCGTACTTCACTATTC-1	Wildtype	LB1	-0.0576995	-0.0237238	G1	1.53038	-2.03157
CCGTGGAAGAAACCAT-1	Wildtype	LB1	-0.0595393	0.0584628	G2M	-1.25328	-0.801881
CCGTGGAAGCAAATCA-1	Wildtype	LB1	0.181737	-0.109757	S	3.49032	-1.06003
CCGTGGACACATGTGT-1	Wildtype	LB1	-0.327416	0.066751	G2M	-4.7738	-1.80792
CCGTGGACAGTCCTTC-1	Wildtype	LB1	0.00332184	0.0357109	G2M	-0.683972	-0.253435
CCGTGGACATCTATGG-1	Wildtype	LB1	-0.145044	0.313036	G2M	-9.46231	-1.38535
CCGTGGATCAACGGCC-1	Wildtype	LB1	-0.170459	-0.0688067	G1	-0.145418	-3.06872
CCGTTCAAGATGAGAG-1	Wildtype	LB1	-0.292567	-0.0551973	G1	-3.63825	-5.15158
CCGTTCACATGCTGGC-1	Wildtype	LB1	-0.04273	-0.160584	G1	2.64158	-1.14067
CCGTTCAGTTACGTCA-1	Wildtype	LB1	-0.115964	0.0658536	G2M	-3.78164	-1.7123
CCTAAAGAGCTATGCT-1	Wildtype	LB1	-0.386678	0.175216	G2M	-6.96422	-1.58938
CCTAAAGCACGTAAGG-1	Wildtype	LB1	-0.0777555	-0.0245582	G1	-0.406082	-2.22171
CCTAAAGCATACAGCT-1	Wildtype	LB1	-0.131781	-0.0221996	G1	-0.191232	-2.28052
CCTAAAGGTAATCGTC-1	Wildtype	LB1	-0.0500431	0.0382817	G2M	-0.888843	-1.66886
CCTACACAGATCTGCT-1	Wildtype	LB1	-0.297169	-0.0298622	G1	-1.57776	-6.18828
CCTACACTCACCTCGT-1	Wildtype	LB1	0.230827	-0.0998235	S	4.08685	-1.62665
CCTACACTCCAAATGC-1	Wildtype	LB1	-0.11082	0.224133	G2M	-7.98032	-2.63614
CCTAGCTAGTGGCACA-1	Wildtype	LB1	-0.0413228	-0.201653	G1	2.54216	-3.96191
CCTAGCTCAATGGACG-1	Wildtype	LB1	-0.26924	0.351603	G2M	-8.94005	-0.2416
CCTAGCTGTCTTCGTC-1	Wildtype	LB1	-0.348582	-0.10566	G1	-1.14575	-5.47647
CCTATTATCTTCAACT-1	Wildtype	LB1	-0.0409513	0.184682	G2M	-6.01481	-2.64907
CCTCAGTCACCGGAAA-1	Wildtype	LB1	-0.0175497	-0.0985119	G1	1.98622	-2.02698
CCTCTGAAGTAAGTAC-1	Wildtype	LB1	0.236361	-0.084421	S	3.84826	0.0170284
CCTCTGACAATCAGAA-1	Wildtype	LB1	0.219198	-0.063553	S	3.62512	2.29171
CCTCTGATCTCAACTT-1	Wildtype	LB1	0.117775	-0.111744	S	3.8223	-1.72468
CCTTACGCATTGCGGC-1	Wildtype	LB1	-0.123459	0.162333	G2M	-5.02983	-3.77728
CCTTACGTCAAACCAC-1	Wildtype	LB1	0.182362	-0.183442	S	4.55944	-0.867154
CCTTCCCAGGAGCGTT-1	Wildtype	LB1	-0.15591	0.00481718	G2M	-3.06465	-1.72001
CCTTCGAAGGTGACCA-1	Wildtype	LB1	-0.0899344	0.037886	G2M	0.0420896	-0.49281
CCTTCGACAGATCTGT-1	Wildtype	LB1	-0.0789815	-0.145301	G1	1.89273	-5.81343
CCTTTCTCATCGACGC-1	Wildtype	LB1	0.152795	-0.171144	S	2.5763	-2.89063
CCTTTCTGTCCTCTTG-1	Wildtype	LB1	0.0274	-0.0796185	S	0.310871	-6.31097
CCTTTCTGTTGCTCCT-1	Wildtype	LB1	0.162244	-0.116423	S	3.21268	-4.46746
CGAACATAGCTGAAAT-1	Wildtype	LB1	-0.140783	-0.0192186	G1	-2.65425	-6.05703
CGAACATAGGGTTCCC-1	Wildtype	LB1	-0.260045	0.227725	G2M	-8.15776	0.915811
CGAATGTAGACTGGGT-1	Wildtype	LB1	-0.165001	0.00210895	G2M	-0.880845	-7.91575
CGACCTTAGTGTTGAA-1	Wildtype	LB1	-0.271748	0.154669	G2M	-5.20643	-2.10478
CGACTTCCAAGTTCTG-1	Wildtype	LB1	-0.0772535	0.147848	G2M	-2.95473	-1.83789
CGACTTCGTCTAAAGA-1	Wildtype	LB1	-0.102964	-0.126529	G1	1.09424	-2.35956
CGAGAAGCAGATGGGT-1	Wildtype	LB1	-0.00754624	-0.0676346	G1	2.61934	1.36769
CGAGCACCACATTAGC-1	Wildtype	LB1	-0.0148537	0.0766703	G2M	-3.50097	-3.09825
CGAGCACCATCCGGGT-1	Wildtype	LB1	-0.12716	0.184961	G2M	-3.22797	-0.82542
CGAGCACTCTCACATT-1	Wildtype	LB1	0.029405	-0.0614507	S	2.50974	-0.201509
CGAGCCAAGAAGGGTA-1	Wildtype	LB1	-0.334473	0.000551394	G2M	-3.43485	-3.05764
CGAGCCACAGACGCCT-1	Wildtype	LB1	-0.125933	0.147973	G2M	-3.38284	-3.36613
CGAGCCACATAGGATA-1	Wildtype	LB1	-0.0339008	0.00770688	G2M	-0.0687752	-1.5103
CGAGCCACATAGTAAG-1	Wildtype	LB1	0.219555	-0.177037	S	4.89039	0.6975
CGATCGGCAATAGCGG-1	Wildtype	LB1	-0.0312274	-0.194976	G1	2.16007	-1.27875
CGATGGCAGCACGCCT-1	Wildtype	LB1	-0.151634	-0.0375301	G1	-0.413745	-2.51142
CGATGGCAGGGTATCG-1	Wildtype	LB1	0.178332	-0.199962	S	5.17733	-1.34418
CGATGGCGTCTCTCTG-1	Wildtype	LB1	0.227498	-0.236516	S	4.73107	-2.50387
CGATGGCTCGTAGGAG-1	Wildtype	LB1	-0.122481	0.0534725	G2M	-4.15479	-1.13993
CGATGTATCACTTCAT-1	Wildtype	LB1	-0.251327	0.213026	G2M	-4.91134	-3.55029
CGATGTATCTCTAGGA-1	Wildtype	LB1	-0.142247	-0.0512512	G1	-0.666838	-3.85592
CGATTGAAGTGTCCAT-1	Wildtype	LB1	0.0435281	-0.0201538	S	1.02196	-2.97321
CGATTGACACACAGAG-1	Wildtype	LB1	-0.0836888	-0.00466177	G1	-0.376858	-3.27963
CGCGGTACACAACGTT-1	Wildtype	LB1	-0.0686249	0.0544476	G2M	-1.98021	-1.10634
CGCGTTTCAGGTGGAT-1	Wildtype	LB1	-0.0452008	0.161224	G2M	-3.66151	1.18237
CGCGTTTTCGTTACAG-1	Wildtype	LB1	-0.0599704	0.1079	G2M	-1.81481	-1.40015
CGCTATCAGATGGGTC-1	Wildtype	LB1	-0.159335	-0.0157544	G1	-2.24519	-3.08402
CGCTATCCAATGGAAT-1	Wildtype	LB1	-0.0894384	-0.00680737	G1	-1.74991	-2.59676
CGCTATCGTTTAGCTG-1	Wildtype	LB1	0.0560805	-0.11681	S	1.7569	-2.70254
CGCTTCAAGTCGTACT-1	Wildtype	LB1	-0.113246	0.0546876	G2M	-1.43467	-0.726765
CGCTTCACAGATAATG-1	Wildtype	LB1	0.0153884	0.00980349	S	0.272736	-5.05552
CGCTTCACAGGTCGTC-1	Wildtype	LB1	-0.0229234	-0.11339	G1	2.37367	0.11102
CGGACACAGAAGCCCA-1	Wildtype	LB1	-0.172523	0.156924	G2M	-4.65542	-1.18082
CGGACACAGGTAGCTG-1	Wildtype	LB1	0.140068	-0.214906	S	4.27051	-3.50117
CGGACACCAGTACACT-1	Wildtype	LB1	-0.121089	0.0154683	G2M	-4.36354	-5.00405
CGGACACTCATCACCC-1	Wildtype	LB1	-0.277023	0.0460652	G2M	-5.29343	-7.12057
CGGACGTAGATGGGTC-1	Wildtype	LB1	0.0325763	-0.171032	S	2.24579	-2.91441
CGGACGTCAGGCAGTA-1	Wildtype	LB1	-0.137347	-0.0247216	G1	0.745715	-4.19169
CGGACGTGTTGCTCCT-1	Wildtype	LB1	0.16029	-0.00482857	S	0.909469	0.32682
CGGACTGAGCGCTTAT-1	Wildtype	LB1	-0.0712818	0.14635	G2M	-5.35324	-2.37941
CGGACTGTCCAATGGT-1	Wildtype	LB1	-0.181004	0.139075	G2M	-2.19691	-1.17724
CGGAGCTCAAGAAGAG-1	Wildtype	LB1	-0.242981	-0.254565	G1	1.29366	-5.76964
CGGAGTCAGGCCATAG-1	Wildtype	LB1	-0.220854	-0.000638816	G1	-3.63659	-4.98757
CGGAGTCAGTACGTTC-1	Wildtype	LB1	0.0386071	-0.188132	S	3.91003	-1.09367
CGGAGTCCACAAGACG-1	Wildtype	LB1	0.150397	-0.189703	S	3.40975	-0.713484
CGGAGTCTCGACCAGC-1	Wildtype	LB1	-0.18257	0.221606	G2M	-5.32061	1.75225
CGGAGTCTCTTCCTTC-1	Wildtype	LB1	0.0332611	-0.208431	S	3.82308	-0.304587
CGGCTAGGTACCGTTA-1	Wildtype	LB1	-0.141233	0.25163	G2M	-7.86946	-0.0414541
CGGGTCAAGACCACGA-1	Wildtype	LB1	-0.0756717	-0.0208221	G1	-1.28168	0.374243
CGGGTCAAGATGTGGC-1	Wildtype	LB1	-0.0468755	0.295883	G2M	-4.90401	1.06068
CGGGTCAAGGGTCTCC-1	Wildtype	LB1	0.0958399	-0.138161	S	3.33407	0.724105
CGGGTCACAATACGCT-1	Wildtype	LB1	-0.194293	0.266852	G2M	-7.38048	-0.892815
CGGGTCACACGGCCAT-1	Wildtype	LB1	-0.0171808	-0.0587686	G1	-0.223759	-3.06818
CGGGTCATCCAACCAA-1	Wildtype	LB1	0.0208651	-0.0888235	S	-0.948217	0.675074
CGGGTCATCGCTTAGA-1	Wildtype	LB1	0.0778521	-0.167294	S	2.38369	-1.8415
CGGTTAAAGCGTCTAT-1	Wildtype	LB1	-0.165806	0.045765	G2M	-3.20089	-1.99285
CGGTTAAAGCTCCCAG-1	Wildtype	LB1	0.0646726	0.00281158	S	0.629958	-1.36183
CGGTTAAGTTTGGGCC-1	Wildtype	LB1	-0.132047	0.0274028	G2M	-2.76834	-3.75159
CGGTTAATCGGGAGTA-1	Wildtype	LB1	-0.22216	-0.234149	G1	1.37711	-6.20624
CGTAGCGAGCGGATCA-1	Wildtype	LB1	0.0940207	-0.0925109	S	2.40546	-1.51059
CGTAGCGAGGCTCAGA-1	Wildtype	LB1	0.0269496	-0.00535106	S	-0.267582	1.28988
CGTAGCGGTGATGTGG-1	Wildtype	LB1	-0.28376	0.0622735	G2M	-2.91228	-3.75345
CGTAGGCAGGAGCGAG-1	Wildtype	LB1	-0.244144	0.000695807	G2M	-2.46154	-1.56769
CGTAGGCCAAGTCTAC-1	Wildtype	LB1	0.0807958	-0.122203	S	4.30399	0.544138
CGTAGGCCAGGCAGTA-1	Wildtype	LB1	0.0754299	-0.163808	S	3.25057	-1.78945
CGTAGGCGTACCATCA-1	Wildtype	LB1	-0.150135	0.215081	G2M	-4.61544	-1.01948
CGTAGGCGTCTAGCGC-1	Wildtype	LB1	-0.0288536	-0.119903	G1	1.68443	-1.33126
CGTCACTGTAAGCACG-1	Wildtype	LB1	0.203838	-0.100811	S	3.3055	-0.322574
CGTCAGGCATTTGCTT-1	Wildtype	LB1	-0.0775239	-0.0853745	G1	0.349087	-1.42159
CGTCAGGGTCATATCG-1	Wildtype	LB1	-0.210122	0.0184077	G2M	-2.89334	-5.22353
CGTCAGGGTTCGCTAA-1	Wildtype	LB1	0.0063332	-0.0238982	S	1.3892	-2.18604
CGTCAGGTCCGAGCCA-1	Wildtype	LB1	-0.0149807	-0.0189927	G1	0.523708	-1.32396
CGTCAGGTCTACTTAC-1	Wildtype	LB1	-0.0422516	-0.161858	G1	1.84532	-8.09117
CGTCCATAGGGAGTAA-1	Wildtype	LB1	-0.11886	0.102969	G2M	-1.73721	-3.55788
CGTCCATGTGTATGGG-1	Wildtype	LB1	-0.0665229	-0.106799	G1	1.27735	-1.4489
CGTCTACAGTGAACGC-1	Wildtype	LB1	0.0392098	-0.154996	S	3.65817	0.424323
CGTCTACTCATTATCC-1	Wildtype	LB1	-0.0721057	-0.184663	G1	2.07067	-3.78827
CGTGAGCAGTCGCCGT-1	Wildtype	LB1	0.0260743	-0.0388146	S	1.75623	-0.755757
CGTGAGCCAAGTACCT-1	Wildtype	LB1	-0.313362	0.175408	G2M	-6.18538	-1.81945
CGTGAGCCAGATCGGA-1	Wildtype	LB1	-0.257901	0.132652	G2M	-4.14604	-2.52837
CGTGAGCTCTGTCTCG-1	Wildtype	LB1	-0.164941	0.221581	G2M	-5.98389	-2.57788
CGTGTAAAGATCTGAA-1	Wildtype	LB1	-0.0783231	-0.102266	G1	1.5051	-0.844897
CGTGTAACACTTGGAT-1	Wildtype	LB1	-0.120951	0.062897	G2M	-2.83629	-2.44757
CGTGTAACATAGTAAG-1	Wildtype	LB1	-0.0694418	0.154394	G2M	-1.53495	0.800937
CGTGTAAGTGTAACGG-1	Wildtype	LB1	-0.0490404	-0.0897581	G1	0.535051	-6.5878
CGTGTCTCACTTCTGC-1	Wildtype	LB1	0.0401728	0.0485741	G2M	0.298505	-3.02703
CGTGTCTTCAGTGTTG-1	Wildtype	LB1	-0.11794	0.166394	G2M	-3.79356	0.301276
CGTTAGACACACCGAC-1	Wildtype	LB1	-0.226661	0.192343	G2M	-6.44642	-3.85631
CGTTAGACACGGACAA-1	Wildtype	LB1	-0.252158	0.156627	G2M	-7.90483	-3.48766
CGTTAGAGTATCACCA-1	Wildtype	LB1	-0.149763	-0.0670868	G1	-0.156699	-0.741938
CGTTAGAGTCGATTGT-1	Wildtype	LB1	-0.190709	0.0684212	G2M	-1.43664	-2.45207
CGTTCTGAGGAGTTTA-1	Wildtype	LB1	0.0284804	-0.0919665	S	0.203926	0.0544233
CGTTCTGTCCTAGTGA-1	Wildtype	LB1	-0.0497384	-0.0466478	G1	0.530869	-3.10392
CGTTCTGTCTGGCGAC-1	Wildtype	LB1	0.12966	0.0927048	S	-0.792672	-0.970403
CGTTCTGTCTTCATGT-1	Wildtype	LB1	-0.242728	0.0556247	G2M	-1.82651	-4.318
CGTTGGGAGAAACGCC-1	Wildtype	LB1	-0.132188	-0.116665	G1	0.579958	-3.14417
CGTTGGGCAGTATGCT-1	Wildtype	LB1	0.0344055	-0.0501656	S	0.662814	-3.68882
CGTTGGGGTGACTACT-1	Wildtype	LB1	-0.158037	0.000938885	G2M	-2.03024	-4.7408
CGTTGGGTCCACTCCA-1	Wildtype	LB1	-0.285996	0.211109	G2M	-6.1974	-2.71808
CTAACTTAGCGTAATA-1	Wildtype	LB1	-0.0217643	-0.292729	G1	4.44614	-1.28162
CTAAGACCAATCACAC-1	Wildtype	LB1	-0.0342582	0.0316884	G2M	0.0264749	0.976299
CTAATGGAGTTACCCA-1	Wildtype	LB1	-0.159499	0.0676409	G2M	-2.17514	-0.53981
CTAATGGGTATATGAG-1	Wildtype	LB1	-0.236244	0.137427	G2M	-6.36933	-2.53372
CTAATGGTCAACCATG-1	Wildtype	LB1	0.00834081	-0.178502	S	3.1283	-1.75148
CTACACCAGTGTCCCG-1	Wildtype	LB1	0.0152043	-0.114382	S	1.76238	-3.42516
CTACACCCAGATAATG-1	Wildtype	LB1	0.0894238	-0.0386684	S	2.77812	-2.46108
CTACACCGTTGAGTTC-1	Wildtype	LB1	-0.0204665	0.000193215	G2M	-0.480668	-4.39006
CTACATTGTCGTCTTC-1	Wildtype	LB1	-0.235808	0.124511	G2M	-6.01142	-0.962526
CTACATTTCGTCGTTC-1	Wildtype	LB1	-0.288286	0.117192	G2M	-3.39882	-4.13755
CTACATTTCTGATACG-1	Wildtype	LB1	-0.353334	0.151713	G2M	-6.82615	-1.87363
CTACCCAAGAAGATTC-1	Wildtype	LB1	-0.134422	0.260827	G2M	-8.01088	0.384068
CTACCCAAGACATAAC-1	Wildtype	LB1	-0.00104868	-0.0157175	G1	0.140143	-4.09469
CTACCCAAGCCAGTAG-1	Wildtype	LB1	0.00627083	0.0920831	G2M	-1.17696	-1.73504
CTACCCAGTATAGGTA-1	Wildtype	LB1	-0.0883645	0.0982962	G2M	-3.96269	-1.88441
CTACGTCAGACAGACC-1	Wildtype	LB1	-0.174083	-0.0596971	G1	-0.881018	-5.33425
CTACGTCAGCCGATTT-1	Wildtype	LB1	-0.070921	0.0699513	G2M	-1.06518	-0.615187
CTACGTCGTGCTCTTC-1	Wildtype	LB1	-0.261436	-0.0576936	G1	-2.05579	-1.61445
CTAGAGTAGCTGATAA-1	Wildtype	LB1	-0.0146079	-0.0717025	G1	1.83944	-0.598729
CTAGAGTCAGTCTTCC-1	Wildtype	LB1	0.0183539	-0.178684	S	4.00115	1.40822
CTAGCCTAGGGCTTGA-1	Wildtype	LB1	-0.228896	-0.0507373	G1	-2.00743	-3.83513
CTAGCCTAGTACGCCC-1	Wildtype	LB1	-0.0431704	0.106326	G2M	-1.11491	-1.57754
CTAGCCTAGTTAGGTA-1	Wildtype	LB1	0.0573198	-0.0651915	S	-0.0709763	-3.53941
CTAGCCTCAATTCCTT-1	Wildtype	LB1	-0.181677	0.0226722	G2M	-3.0164	-5.13182
CTAGCCTCAGGTTTCA-1	Wildtype	LB1	-0.22708	0.278726	G2M	-7.18281	-2.16349
CTAGCCTGTCAAAGAT-1	Wildtype	LB1	-0.203093	0.0437387	G2M	-2.77376	-2.02074
CTAGCCTTCAGTTTGG-1	Wildtype	LB1	-0.0772483	-0.0927563	G1	2.52874	-1.17203
CTAGTGAAGCGGATCA-1	Wildtype	LB1	-0.196743	-0.0720916	G1	-0.488088	-1.27294
CTAGTGACAATCGAAA-1	Wildtype	LB1	-0.0529331	-0.156124	G1	1.6065	-3.89415
CTAGTGACACGTTGGC-1	Wildtype	LB1	-0.00795376	-0.0233694	G1	0.615513	0.0738934
CTAGTGAGTCTTGCGG-1	Wildtype	LB1	-0.382778	0.352307	G2M	-10.4355	-3.88472
CTAGTGAGTGGCGAAT-1	Wildtype	LB1	0.0369049	-0.085094	S	1.06716	-0.86027
CTCACACAGGCTATCT-1	Wildtype	LB1	-0.189042	0.0411155	G2M	-1.24195	-4.85633
CTCACACCATGCAATC-1	Wildtype	LB1	-0.27742	-0.0797555	G1	-2.72084	-3.09372
CTCACACGTCGGATCC-1	Wildtype	LB1	-0.0449579	0.144751	G2M	-3.32675	-5.57996
CTCACACTCTCAAGTG-1	Wildtype	LB1	-0.0311504	-0.0817379	G1	1.75854	-1.88112
CTCAGAACAAACTGTC-1	Wildtype	LB1	0.125225	-0.245594	S	5.12315	2.80097
CTCATTAAGCTAGCCC-1	Wildtype	LB1	-0.191463	0.214789	G2M	-6.98237	-1.47641
CTCATTACAAGAAAGG-1	Wildtype	LB1	-0.111939	-0.0814322	G1	0.545992	-1.11899
CTCATTAGTCGCCATG-1	Wildtype	LB1	0.0937905	-0.125553	S	3.57641	-0.978168
CTCATTAGTTCCAACA-1	Wildtype	LB1	-0.368841	-0.623973	G1	3.71633	-2.61949
CTCATTATCCTCAACC-1	Wildtype	LB1	0.310611	-0.140335	S	4.72348	0.0974628
CTCCTAGAGCTAAACA-1	Wildtype	LB1	0.00068547	0.12925	G2M	-2.81411	-0.422007
CTCCTAGCAAAGCGGT-1	Wildtype	LB1	-0.027539	0.000620884	G2M	1.05378	-1.20303
CTCCTAGTCTATCGCC-1	Wildtype	LB1	0.0731234	0.0308124	S	0.394958	-0.658844
CTCGAGGAGGGATACC-1	Wildtype	LB1	0.098978	-0.152744	S	3.83264	-0.593813
CTCGAGGTCACCGTAA-1	Wildtype	LB1	-0.0347298	-0.021665	G1	-0.673873	0.191127
CTCGAGGTCCTTCAAT-1	Wildtype	LB1	0.0355984	-0.130843	S	2.6775	-0.707457
CTCGAGGTCGTCACGG-1	Wildtype	LB1	-0.265667	0.0304062	G2M	-0.94359	-1.59651
CTCGGAGCACAACGTT-1	Wildtype	LB1	-0.101756	-0.0751628	G1	0.0360647	-5.46037
CTCGGAGGTCTAGAGG-1	Wildtype	LB1	-0.0759089	-0.0945699	G1	1.06747	-1.41597
CTCGGAGTCGGTGTTA-1	Wildtype	LB1	-0.0961982	-0.031782	G1	-0.304461	-0.443201
CTCGGGAAGTGGTAAT-1	Wildtype	LB1	0.0100774	-0.231045	S	2.81248	-1.05068
CTCGGGAGTACAGCAG-1	Wildtype	LB1	-0.210583	0.0295609	G2M	-1.88446	0.621994
CTCGGGATCATCGGAT-1	Wildtype	LB1	-0.0258176	-0.0277151	G1	-1.1372	-0.171593
CTCGGGATCGCGCCAA-1	Wildtype	LB1	-0.110395	0.0173527	G2M	0.868691	-0.184886
CTCGTACAGAGATGAG-1	Wildtype	LB1	-0.157974	0.392554	G2M	-10.3099	-0.402974
CTCGTACTCCTAAGTG-1	Wildtype	LB1	-0.103013	0.0360041	G2M	-1.40226	-3.31355
CTCGTACTCGGCTACG-1	Wildtype	LB1	-0.166075	-0.0797157	G1	-1.40768	-2.926
CTCTAATAGGAACTGC-1	Wildtype	LB1	-0.267553	-0.070005	G1	0.392343	-2.01155
CTCTAATGTCAGTGGA-1	Wildtype	LB1	0.231198	-0.082936	S	3.16091	-0.201784
CTCTAATTCAGCTTAG-1	Wildtype	LB1	-0.132742	-0.139977	G1	1.14274	-1.28877
CTCTACGAGGGCTTGA-1	Wildtype	LB1	-0.143114	-0.0822531	G1	-1.19811	-3.63274
CTCTACGGTCTAGTCA-1	Wildtype	LB1	-0.260315	0.283307	G2M	-9.47777	1.9455
CTCTACGGTCTCATCC-1	Wildtype	LB1	0.0413997	-0.0244401	S	1.18237	-2.03632
CTCTACGTCCGCAGTG-1	Wildtype	LB1	-0.305054	0.223553	G2M	-6.48571	-2.41318
CTCTGGTCACCATCCT-1	Wildtype	LB1	-0.188157	-0.477007	G1	3.84518	-1.41064
CTCTGGTCATAAAGGT-1	Wildtype	LB1	-0.201453	0.176749	G2M	-6.94171	-0.979996
CTCTGGTCATATACCG-1	Wildtype	LB1	-0.00679374	-0.146986	G1	1.7886	-2.63028
CTCTGGTCATTTGCCC-1	Wildtype	LB1	0.0891509	-0.0309262	S	0.701029	-5.8929
CTGAAACGTCTCTTTA-1	Wildtype	LB1	-0.456331	0.234068	G2M	-7.91664	-1.16756
CTGAAACGTTACCAGT-1	Wildtype	LB1	-0.0650322	0.157325	G2M	-4.46823	-1.91959
CTGAAACTCGTAGGTT-1	Wildtype	LB1	-0.210186	-0.110329	G1	-0.134616	0.208724
CTGAAGTAGAATGTTG-1	Wildtype	LB1	0.175146	-0.226654	S	4.69693	-1.3778
CTGAAGTAGCGATTCT-1	Wildtype	LB1	-0.206151	0.221065	G2M	-9.32932	-0.692154
CTGATAGAGAACTCGG-1	Wildtype	LB1	-0.292809	0.161563	G2M	-8.78402	0.962862
CTGATAGCAATCCAAC-1	Wildtype	LB1	0.115977	-0.42761	S	5.49057	-1.93613
CTGATAGGTATTACCG-1	Wildtype	LB1	0.026858	-0.218696	S	3.57183	-2.57379
CTGATCCGTAGCTGCC-1	Wildtype	LB1	-0.24967	-0.0870763	G1	-2.18021	-7.84013
CTGATCCGTATAGGTA-1	Wildtype	LB1	-0.161479	0.0524207	G2M	-4.52475	-4.4674
CTGATCCGTTCAACCA-1	Wildtype	LB1	-0.0680864	0.120377	G2M	-1.13978	-1.93427
CTGCCTAAGGTGCTAG-1	Wildtype	LB1	-0.016538	-0.25157	G1	3.24943	-4.28174
CTGCCTAGTGTTTGTG-1	Wildtype	LB1	-0.138005	-0.0274322	G1	0.247852	-6.12267
CTGCCTATCAACACTG-1	Wildtype	LB1	-0.229392	-0.10035	G1	-0.66646	-3.0548
CTGCCTATCGCGCCAA-1	Wildtype	LB1	-0.216839	-0.00953081	G1	-2.46795	-7.37567
CTGCCTATCTTGCAAG-1	Wildtype	LB1	-0.0383621	-0.133257	G1	1.95196	-1.80872
CTGCGGAAGGGTGTTG-1	Wildtype	LB1	-0.349433	0.140233	G2M	-6.67655	-0.302494
CTGCGGACAATCACAC-1	Wildtype	LB1	-0.189089	0.232618	G2M	-4.82309	3.66848
CTGCGGATCATCTGCC-1	Wildtype	LB1	-0.0316947	-0.176107	G1	2.22183	-2.57996
CTGCGGATCCTGCTTG-1	Wildtype	LB1	-0.216171	0.187918	G2M	-4.45635	-0.537492
CTGCGGATCTCCCTGA-1	Wildtype	LB1	-0.0424582	-0.138706	G1	1.72775	-4.48697
CTGCTGTAGATCCTGT-1	Wildtype	LB1	-0.116629	0.129605	G2M	-4.55976	-2.47795
CTGGTCTCAACGATGG-1	Wildtype	LB1	-0.356045	-0.354342	G1	2.20798	-0.543309
CTGGTCTGTCAAACTC-1	Wildtype	LB1	-0.111531	0.011504	G2M	-0.211169	0.255242
CTGGTCTGTCTCTTTA-1	Wildtype	LB1	-0.223265	0.23203	G2M	-9.78868	3.17019
CTGTGCTCACCCTATC-1	Wildtype	LB1	0.0964529	-0.035194	S	2.3006	0.591889
CTGTTTACAGTAAGCG-1	Wildtype	LB1	-0.0368581	-0.181878	G1	2.6564	-2.04281
CTGTTTACATGCCTTC-1	Wildtype	LB1	-0.073675	-0.0280295	G1	0.483563	-1.17875
CTTAACTAGTGATCGG-1	Wildtype	LB1	-0.110679	-0.230047	G1	1.39595	-5.96424
CTTAACTCAGGGAGAG-1	Wildtype	LB1	-0.0681097	0.174518	G2M	-6.72222	-0.0065217
CTTAACTGTCTTTCAT-1	Wildtype	LB1	0.204114	0.0046738	S	2.94682	-0.952999
CTTAACTTCCCATTTA-1	Wildtype	LB1	0.0840808	-0.12038	S	2.70696	-3.22778
CTTACCGAGTGGTAAT-1	Wildtype	LB1	-0.00920993	0.141649	G2M	-2.04248	0.862988
CTTAGGATCATCTGTT-1	Wildtype	LB1	-0.226591	0.0597939	G2M	-1.15906	-3.42205
CTTAGGATCCTCGCAT-1	Wildtype	LB1	0.108592	-0.114328	S	2.88895	-1.19991
CTTCTCTGTGTAAGTA-1	Wildtype	LB1	-0.367335	0.243339	G2M	-6.55453	-1.38116
CTTCTCTTCCACTGGG-1	Wildtype	LB1	-0.0163461	0.241402	G2M	-4.17779	-2.73332
CTTGGCTGTAGAGGAA-1	Wildtype	LB1	-0.26327	0.137207	G2M	-5.19855	-4.28653
CTTGGCTGTCCGAGTC-1	Wildtype	LB1	-0.0575	-0.12697	G1	1.48588	-2.85949
CTTGGCTGTCGGCACT-1	Wildtype	LB1	-0.180836	0.146286	G2M	-2.22907	-0.328235
CTTGGCTTCTTGAGGT-1	Wildtype	LB1	-0.099074	0.118941	G2M	-2.56848	2.23553
CTTTGCGTCATCGGAT-1	Wildtype	LB1	0.0152923	-0.0739569	S	-0.285152	-2.95301
GAAACTCCACCTGGTG-1	Wildtype	LB1	-0.124001	0.0623317	G2M	-1.67729	-1.58974
GAAACTCGTAGAGTGC-1	Wildtype	LB1	0.145369	-0.148974	S	3.58414	-3.97401
GAAACTCGTCTCTTTA-1	Wildtype	LB1	-0.241253	0.0393413	G2M	-4.08898	-6.20963
GAAATGAAGGCATGGT-1	Wildtype	LB1	-0.150006	0.00176388	G2M	-0.584795	-3.32403
GAAATGACATAACCTG-1	Wildtype	LB1	-0.0116963	-0.237958	G1	3.48091	-2.28632
GAAATGACATATGCTG-1	Wildtype	LB1	-0.0497806	0.128757	G2M	-5.71125	-1.15853
GAAATGAGTTACGACT-1	Wildtype	LB1	0.0488925	0.166238	G2M	-2.69609	-1.2794
GAACATCTCCTAGGGC-1	Wildtype	LB1	-0.112889	-0.11212	G1	0.811029	-2.98231
GAACCTAAGGGTGTTG-1	Wildtype	LB1	-0.101002	-0.00826693	G1	-1.0047	-3.36488
GAACCTAAGGTGCTAG-1	Wildtype	LB1	-0.256246	0.156483	G2M	-4.21071	-0.934925
GAACCTAAGTGTTGAA-1	Wildtype	LB1	-0.0175516	0.164424	G2M	-3.50739	2.3743
GAACCTACAATGCCAT-1	Wildtype	LB1	-0.185722	0.0242033	G2M	-2.74316	-2.76881
GAACGGAAGCCGGTAA-1	Wildtype	LB1	0.0473408	-0.0916369	S	2.3689	-0.819457
GAACGGAAGCGTCTAT-1	Wildtype	LB1	-0.266704	0.0329388	G2M	-4.34688	-3.35447
GAACGGACAGAGCCAA-1	Wildtype	LB1	0.105558	-0.266145	S	4.59622	-0.225301
GAACGGACAGCCAGAA-1	Wildtype	LB1	-0.0548176	-0.0684992	G1	1.56471	-1.91919
GAACGGACAGGCTCAC-1	Wildtype	LB1	-0.244316	0.260452	G2M	-5.63154	-0.0723511
GAACGGAGTCAACTGT-1	Wildtype	LB1	-0.0844998	0.0863918	G2M	-2.86988	-2.56023
GAAGCAGCACGTCTCT-1	Wildtype	LB1	0.17272	-0.235452	S	4.12997	-2.21611
GAAGCAGCATCGATGT-1	Wildtype	LB1	0.0225752	-0.0575965	S	0.88322	-4.66893
GAAGCAGGTACAAGTA-1	Wildtype	LB1	-0.0494545	-0.0387385	G1	0.54202	-2.38564
GAAGCAGGTCATGCAT-1	Wildtype	LB1	-0.0802225	0.105571	G2M	-3.83324	1.03574
GAAGCAGGTTATCCGA-1	Wildtype	LB1	0.0530402	-0.0863031	S	1.12635	-0.925014
GAATAAGAGAATGTGT-1	Wildtype	LB1	-0.0719298	-0.0767777	G1	-0.808975	-1.32913
GAATAAGCACACGCTG-1	Wildtype	LB1	0.040841	-0.0784648	S	2.28522	0.442648
GAATAAGGTCATGCAT-1	Wildtype	LB1	-0.143095	0.127172	G2M	-1.51744	-1.40508
GAATAAGGTCTCAACA-1	Wildtype	LB1	-0.0220821	0.0683372	G2M	-0.43898	-3.64723
GAATGAATCACAGGCC-1	Wildtype	LB1	0.114565	0.0514572	S	0.764332	-0.595226
GACACGCAGGCACATG-1	Wildtype	LB1	-0.00596443	-0.121422	G1	2.77403	-1.84801
GACACGCTCGAGGTAG-1	Wildtype	LB1	-0.0565094	0.0812922	G2M	-1.15684	-1.03488
GACACGCTCGGCATCG-1	Wildtype	LB1	-0.0936536	0.227699	G2M	-6.63629	-1.60392
GACAGAGGTCAACTGT-1	Wildtype	LB1	-0.371392	-0.00586831	G1	-4.59944	-2.66657
GACAGAGGTTTAGGAA-1	Wildtype	LB1	-0.100659	0.0651157	G2M	-2.38215	1.57326
GACAGAGTCACATACG-1	Wildtype	LB1	-0.163804	0.128265	G2M	-2.28505	-1.07361
GACCAATCACATTCGA-1	Wildtype	LB1	-0.168444	-0.0966135	G1	1.07701	-4.08962
GACGCGTAGGGAAACA-1	Wildtype	LB1	-0.172097	0.21508	G2M	-6.63703	-3.25189
GACGCGTGTCTAGTGT-1	Wildtype	LB1	0.114954	0.00282294	S	0.608718	-0.974679
GACGCGTGTTCGCTAA-1	Wildtype	LB1	-0.185339	0.135556	G2M	-6.62613	0.420514
GACGGCTAGTCTCAAC-1	Wildtype	LB1	-0.27731	0.126142	G2M	-2.23319	-7.10695
GACGGCTCATCCGCGA-1	Wildtype	LB1	-0.314231	0.15135	G2M	-5.50961	-6.72247
GACGTGCAGCCCTAAT-1	Wildtype	LB1	-0.134943	0.0499325	G2M	-3.61637	-5.3215
GACGTGCAGTGACTCT-1	Wildtype	LB1	0.055177	-0.0783207	S	1.49499	-2.19241
GACGTTACAACGATCT-1	Wildtype	LB1	-0.306893	0.0386549	G2M	-4.1465	-6.41303
GACGTTACATGGGAAC-1	Wildtype	LB1	-0.0463724	0.0266739	G2M	0.563599	-0.587339
GACGTTAGTTCGTCTC-1	Wildtype	LB1	0.0134292	0.0910705	G2M	-2.07639	-0.129297
GACGTTATCTTGAGAC-1	Wildtype	LB1	0.0356659	-0.253503	S	3.79764	-3.25701
GACTAACAGAACAATC-1	Wildtype	LB1	-0.216114	-0.12952	G1	-0.268797	-4.53767
GACTAACCAGCGTCCA-1	Wildtype	LB1	0.0510201	-0.12555	S	2.66249	-0.382597
GACTAACCATAACCTG-1	Wildtype	LB1	-0.0374972	0.199163	G2M	-2.6312	-2.15489
GACTACACAGGTGCCT-1	Wildtype	LB1	0.017553	-0.0271047	S	-1.03876	-2.26436
GACTACAGTAAGAGAG-1	Wildtype	LB1	-0.0230198	-0.145881	G1	2.43835	-1.14114
GACTGCGAGTTTGCGT-1	Wildtype	LB1	-0.190288	-0.203382	G1	1.42698	-5.14815
GACTGCGCAAGCCTAT-1	Wildtype	LB1	-0.0990378	0.0830514	G2M	-1.40208	1.28983
GAGCAGACACGTCAGC-1	Wildtype	LB1	-0.037514	0.137432	G2M	-1.97589	0.150892
GAGCAGACATGCCACG-1	Wildtype	LB1	-0.0500912	-0.180778	G1	0.998693	-5.25757
GAGCAGAGTGCAGACA-1	Wildtype	LB1	-0.225848	0.162681	G2M	-4.9649	-1.80069
GAGGTGACATTAGCCA-1	Wildtype	LB1	0.170663	-0.206724	S	4.82347	-2.69547
GAGGTGACATTCTCAT-1	Wildtype	LB1	0.0261794	0.0900148	G2M	-1.69307	-2.38334
GAGGTGAGTATCACCA-1	Wildtype	LB1	-0.305652	0.136909	G2M	-5.26636	-3.31757
GAGGTGAGTCCAACTA-1	Wildtype	LB1	0.207501	0.0534023	S	0.0568701	-0.060631
GAGTCCGAGATGTTAG-1	Wildtype	LB1	0.0359009	0.02533	S	0.555456	-2.10467
GAGTCCGGTCAGAAGC-1	Wildtype	LB1	-0.0103968	-0.0239847	G1	1.81572	0.251096
GAGTCCGTCGTCACGG-1	Wildtype	LB1	-0.378201	-0.0335527	G1	-3.6893	-5.0975
GATCAGTAGGACAGCT-1	Wildtype	LB1	0.278572	-0.217471	S	5.01252	-0.935019
GATCGATAGTCTTGCA-1	Wildtype	LB1	0.195372	-0.177394	S	5.09896	3.40684
GATCGATGTGACAAAT-1	Wildtype	LB1	-0.0267113	-0.233142	G1	3.67934	-0.857801
GATCGCGAGCCCAACC-1	Wildtype	LB1	-0.0335911	-0.0314532	G1	-0.179555	-0.6862
GATCGCGGTAGGGACT-1	Wildtype	LB1	-0.00108279	-0.000882364	G1	-0.0946077	-0.835696
GATCGCGTCCAGAGGA-1	Wildtype	LB1	-0.083829	0.0810225	G2M	-1.07866	-4.04932
GATCGTACACTTCGAA-1	Wildtype	LB1	-0.0827264	0.018948	G2M	-0.238654	1.14464
GATCGTAGTTCCCGAG-1	Wildtype	LB1	-0.142129	0.0193464	G2M	-1.07911	-3.78433
GATCTAGAGGCTACGA-1	Wildtype	LB1	0.0947318	-0.0338954	S	0.696705	-0.51661
GATGAAAAGTCCTCCT-1	Wildtype	LB1	-0.0288464	-0.017748	G1	0.809277	1.14372
GATGAAACAAGACGTG-1	Wildtype	LB1	0.125759	-0.188317	S	5.34665	2.20594
GATGAAACATATGAGA-1	Wildtype	LB1	-0.100868	0.104294	G2M	-5.49781	-1.65904
GATGAAATCTCCTATA-1	Wildtype	LB1	0.0681536	-0.118524	S	3.06725	-1.02859
GATGAGGAGAAACGCC-1	Wildtype	LB1	-0.404648	-0.472481	G1	3.11284	-0.867894
GATGAGGCAGTGGAGT-1	Wildtype	LB1	-0.17953	0.0282283	G2M	-2.87466	-2.62145
GATGAGGTCCAAACAC-1	Wildtype	LB1	-0.0557168	-0.00400471	G1	-0.361022	-0.121897
GATGCTAAGCCTCGTG-1	Wildtype	LB1	0.0223746	-0.0595937	S	1.1921	-1.91531
GATGCTACATCTATGG-1	Wildtype	LB1	0.123451	-0.149086	S	2.80317	0.327898
GATTCAGAGAGTCGGT-1	Wildtype	LB1	0.090918	-0.197137	S	3.95346	-2.14508
GATTCAGTCTTGTATC-1	Wildtype	LB1	-0.0569148	-0.0842844	G1	0.476382	-3.69478
GCAAACTCAATAAGCA-1	Wildtype	LB1	-0.0850396	-0.199128	G1	2.01329	-2.14876
GCAAACTGTTCCACTC-1	Wildtype	LB1	-0.295268	0.247602	G2M	-9.06036	-0.292039
GCAATCACAACACCCG-1	Wildtype	LB1	-0.245379	0.067868	G2M	-3.14329	-1.45876
GCAATCACATGTCGAT-1	Wildtype	LB1	0.0249743	-0.17443	S	3.0376	-2.23564
GCAATCAGTGTGTGCC-1	Wildtype	LB1	-0.0331241	-0.186466	G1	2.83492	-1.78496
GCAATCATCAGCTTAG-1	Wildtype	LB1	-0.142686	-0.0729739	G1	0.0367283	-1.11305
GCAATCATCATCGATG-1	Wildtype	LB1	-0.177917	-0.11713	G1	-0.126176	0.422152
GCACATATCGGTCTAA-1	Wildtype	LB1	-0.0723322	0.0516367	G2M	-2.39429	-0.986522
GCACTCTAGTGAACAT-1	Wildtype	LB1	-0.149699	0.118842	G2M	-3.74884	-3.15079
GCAGCCAAGATGTTAG-1	Wildtype	LB1	0.0656277	-0.076351	S	1.17381	-1.31664
GCAGCCAAGGATGGTC-1	Wildtype	LB1	-0.259742	0.0774452	G2M	-4.75554	0.501421
GCAGCCACAACTGCGC-1	Wildtype	LB1	0.00572726	-0.129834	S	2.71874	-0.898246
GCAGCCACACATAACC-1	Wildtype	LB1	0.0972461	-0.187405	S	2.56901	-5.4914
GCAGCCACACCAGCAC-1	Wildtype	LB1	-0.0299266	-0.204751	G1	1.37394	-2.75644
GCAGCCAGTTGACGTT-1	Wildtype	LB1	-0.183011	0.128102	G2M	-3.79326	-3.61374
GCAGCCATCTTACCTA-1	Wildtype	LB1	-0.0425402	-0.0299572	G1	1.09859	-0.340219
GCAGTTACACGGACAA-1	Wildtype	LB1	-0.0991873	-0.0772311	G1	0.135351	-4.87324
GCAGTTAGTTCAGTAC-1	Wildtype	LB1	-0.0288156	0.200297	G2M	-4.91698	-0.609783
GCAGTTAGTTGGTGGA-1	Wildtype	LB1	-0.0243753	-0.0666293	G1	0.878679	-3.67666
GCAGTTATCAGAAATG-1	Wildtype	LB1	0.14129	0.0336259	S	-0.674199	-0.471342
GCAGTTATCTGCCAGG-1	Wildtype	LB1	0.0256904	-0.162301	S	2.25748	-0.386381
GCATACAAGCTCAACT-1	Wildtype	LB1	-0.130541	-0.205379	G1	1.3703	-3.47344
GCATACACAATCTACG-1	Wildtype	LB1	0.0316286	-0.168683	S	3.40615	-1.57057
GCATACACAGCTCGCA-1	Wildtype	LB1	-0.127547	0.226001	G2M	-4.62954	-2.57554
GCATGATGTTTAGCTG-1	Wildtype	LB1	-0.277963	0.0571245	G2M	-5.51294	-5.21433
GCATGCGTCGGTTAAC-1	Wildtype	LB1	-0.134977	0.112689	G2M	-6.4722	-3.24939
GCATGCGTCTCGAGTA-1	Wildtype	LB1	-0.335722	-0.152369	G1	-1.01133	-6.11267
GCATGTAGTTGTTTGG-1	Wildtype	LB1	-0.2109	-0.0153327	G1	-3.30475	-2.18095
GCCAAATCACAGGCCT-1	Wildtype	LB1	-0.19973	0.230564	G2M	-4.97933	-1.90932
GCCTCTATCACGACTA-1	Wildtype	LB1	-0.0859411	0.120206	G2M	-2.02831	-0.404318
GCGACCAAGTGGTCCC-1	Wildtype	LB1	-0.00310053	-0.0793932	G1	2.28376	-2.2251
GCGACCACATGATCCA-1	Wildtype	LB1	-0.506783	-0.643708	G1	3.60838	-3.01706
GCGACCAGTCGATTGT-1	Wildtype	LB1	0.0139512	-0.053798	S	1.24998	-2.80137
GCGAGAAGTCTTTCAT-1	Wildtype	LB1	-0.321416	0.013517	G2M	-1.3598	-3.95719
GCGCAACTCCAAGTAC-1	Wildtype	LB1	0.050866	-0.155602	S	2.69568	-4.22709
GCGCAGTAGCGCTTAT-1	Wildtype	LB1	-0.373779	0.0592592	G2M	-4.00553	-4.77502
GCGCAGTCAGAAGCAC-1	Wildtype	LB1	0.0447119	-0.14174	S	2.93203	-2.0885
GCGCAGTGTCTCCACT-1	Wildtype	LB1	-0.198603	0.0620597	G2M	-4.65635	-5.30468
GCGCAGTGTTGATTCG-1	Wildtype	LB1	-0.108055	-0.0894298	G1	0.266408	-0.817039
GCGCAGTTCTCTGCTG-1	Wildtype	LB1	-0.0866471	0.21949	G2M	-3.9583	1.23613
GCGCCAACAGCCTTGG-1	Wildtype	LB1	-0.210932	-0.0345495	G1	-1.79965	-8.60458
GCGCCAAGTCCAGTTA-1	Wildtype	LB1	-0.0619471	-0.277392	G1	3.45152	-4.81771
GCGCGATAGCTCAACT-1	Wildtype	LB1	-0.173507	-0.00323187	G1	-2.45439	-1.99279
GCGCGATGTAAGTAGT-1	Wildtype	LB1	-0.336004	0.0704928	G2M	-4.45228	-3.67978
GCGCGATGTGACGGTA-1	Wildtype	LB1	-0.0546616	-0.0902433	G1	1.95085	-0.544734
GCGCGATGTGATGCCC-1	Wildtype	LB1	-0.204953	0.00689644	G2M	-3.6132	-5.06781
GCGGGTTAGCCAACAG-1	Wildtype	LB1	0.0292707	-0.138903	S	3.11028	-2.91496
GCGGGTTTCAACACCA-1	Wildtype	LB1	-0.216675	-0.421036	G1	3.47697	-1.65876
GCTCCTACATGAAGTA-1	Wildtype	LB1	-0.2124	0.0943315	G2M	-2.85442	0.351562
GCTCCTAGTGCATCTA-1	Wildtype	LB1	0.142317	-0.22957	S	3.95536	-4.13814
GCTCTGTAGGCCCTTG-1	Wildtype	LB1	0.135936	-0.205331	S	3.3243	-1.9053
GCTCTGTGTGCTCTTC-1	Wildtype	LB1	0.0231151	-0.128803	S	3.24342	-1.79492
GCTCTGTGTTATCGGT-1	Wildtype	LB1	-0.157495	-0.101869	G1	-0.479814	-2.45276
GCTCTGTTCTCGCTTG-1	Wildtype	LB1	-0.0404573	0.103469	G2M	-0.416382	-3.84194
GCTGCAGAGGCATGGT-1	Wildtype	LB1	0.067634	-0.00568742	S	2.1237	-0.0517846
GCTGCGAGTAGCGCTC-1	Wildtype	LB1	-0.148356	0.198537	G2M	-5.52412	-0.406267
GCTGCGAGTCTCTTTA-1	Wildtype	LB1	-0.0979009	-0.0969855	G1	2.59327	-1.78311
GCTGCGAGTGTTGAGG-1	Wildtype	LB1	0.164755	-0.170891	S	3.1892	-0.934842
GCTGCTTAGCCACCTG-1	Wildtype	LB1	0.213323	-0.160795	S	4.68039	-1.06391
GCTGCTTGTTTAAGCC-1	Wildtype	LB1	0.0207248	-0.0416953	S	1.39308	-1.50285
GCTGCTTTCTACTTAC-1	Wildtype	LB1	0.154375	-0.206296	S	4.80452	0.021383
GCTGGGTAGCGTGTCC-1	Wildtype	LB1	-0.0796247	-0.120793	G1	-0.4328	-1.91554
GCTGGGTCATGCGCAC-1	Wildtype	LB1	0.130716	-0.190974	S	4.19603	-2.24712
GCTGGGTGTACCAGTT-1	Wildtype	LB1	-0.0345096	-0.100696	G1	1.33843	-2.45471
GCTGGGTGTCCAACTA-1	Wildtype	LB1	-0.254061	-0.170786	G1	0.871517	-2.76921
GCTGGGTTCCTGTACC-1	Wildtype	LB1	-0.137437	0.0761346	G2M	-2.58915	0.554001
GCTTCCAAGCTCTCGG-1	Wildtype	LB1	-0.178386	0.102327	G2M	-3.13621	-2.72677
GCTTCCAAGTCTCAAC-1	Wildtype	LB1	-0.22475	0.166212	G2M	-6.09735	-4.14838
GCTTCCAAGTGTTAGA-1	Wildtype	LB1	0.131662	-0.0864435	S	2.35628	-0.319483
GCTTGAAAGAGGACGG-1	Wildtype	LB1	-0.17865	0.214268	G2M	-7.82755	-0.209218
GCTTGAAAGCCTCGTG-1	Wildtype	LB1	0.00799702	-0.135287	S	2.74736	-1.85095
GCTTGAATCGCTAGCG-1	Wildtype	LB1	-0.177698	-0.0404979	G1	-0.755895	-2.15694
GGAAAGCAGTCATCCA-1	Wildtype	LB1	-0.0486892	-0.0476487	G1	1.40146	-1.36338
GGAAAGCTCCCTGACT-1	Wildtype	LB1	-0.0137554	-0.140893	G1	2.83618	-1.95206
GGAACTTCAGATCTGT-1	Wildtype	LB1	-0.0714968	0.0934853	G2M	-3.49703	-1.18028
GGAATAAGTACGAAAT-1	Wildtype	LB1	-0.41054	-0.533665	G1	3.42792	-1.74055
GGACAAGAGTGTACGG-1	Wildtype	LB1	0.0790372	0.0621298	S	-1.69562	0.479041
GGACAAGTCTCTAAGG-1	Wildtype	LB1	0.0407718	-0.220381	S	2.70713	-2.41499
GGACAGAAGGGTTCCC-1	Wildtype	LB1	-0.14455	0.282406	G2M	-6.14095	-0.534855
GGACAGAAGTAGGTGC-1	Wildtype	LB1	0.0138828	0.0855379	G2M	-1.43759	-0.997984
GGACAGACAGACGCCT-1	Wildtype	LB1	-0.133324	0.0593961	G2M	-3.1337	-3.75218
GGACAGATCGGTCCGA-1	Wildtype	LB1	0.0973549	-0.00416007	S	0.453046	-0.300383
GGACAGATCTTAGAGC-1	Wildtype	LB1	0.00149653	-0.015401	S	-1.33373	-3.75429
GGACATTAGCTAACAA-1	Wildtype	LB1	-0.223734	-0.176216	G1	0.395658	-4.96827
GGACATTTCGTGGTCG-1	Wildtype	LB1	0.0780265	0.011606	S	-0.419736	-2.50749
GGACGTCGTACTTGAC-1	Wildtype	LB1	0.0537201	-0.058979	S	1.73307	-0.392652
GGACGTCGTGTCTGAT-1	Wildtype	LB1	-0.0932062	-0.0442267	G1	0.00987664	-1.01035
GGACGTCTCATCGATG-1	Wildtype	LB1	-0.135732	0.196396	G2M	-5.50531	-0.0152457
GGAGCAACACAACGTT-1	Wildtype	LB1	0.0174691	0.214334	G2M	-2.8369	0.949632
GGAGCAATCAGGATCT-1	Wildtype	LB1	0.141449	-0.209314	S	4.19743	-2.33303
GGATGTTTCGGTTCGG-1	Wildtype	LB1	-0.0154723	0.0168426	G2M	-0.390294	0.6147
GGATTACAGAGGGATA-1	Wildtype	LB1	-0.0961033	0.273468	G2M	-7.376	-1.67746
GGATTACCATGACGGA-1	Wildtype	LB1	0.00174815	-0.0523479	S	0.158845	-1.41968
GGATTACGTATTACCG-1	Wildtype	LB1	-0.255135	0.174331	G2M	-4.96974	-2.14444
GGCAATTCACCGCTAG-1	Wildtype	LB1	-0.199142	0.201436	G2M	-6.68054	-4.77902
GGCCGATAGCGTAGTG-1	Wildtype	LB1	-0.238675	0.0839204	G2M	-3.39465	-1.65865
GGCCGATGTACAAGTA-1	Wildtype	LB1	0.112682	-0.175032	S	2.03046	-3.74008
GGCGACTAGACCTAGG-1	Wildtype	LB1	0.105561	-0.189688	S	2.52174	-2.33162
GGCGACTGTTGATTCG-1	Wildtype	LB1	-0.151048	-0.190335	G1	0.886011	-5.19003
GGCGTGTCACATTTCT-1	Wildtype	LB1	0.0786027	0.0272463	S	-0.650777	-0.224807
GGCGTGTGTAGCAAAT-1	Wildtype	LB1	-0.0235886	-0.14462	G1	3.54	-2.12593
GGCGTGTTCCTAGAAC-1	Wildtype	LB1	-0.113382	-0.239094	G1	2.50083	-6.35574
GGCTCGATCCCATTTA-1	Wildtype	LB1	-0.0558732	0.14919	G2M	-2.73273	-3.14531
GGCTGGTAGCCAACAG-1	Wildtype	LB1	-0.10792	-0.0154304	G1	-0.276414	-6.13742
GGCTGGTAGGCATTGG-1	Wildtype	LB1	-0.213477	0.183187	G2M	-4.1931	-2.95387
GGCTGGTCATCGGAAG-1	Wildtype	LB1	-0.0104561	-0.00488429	G1	0.417652	-1.88516
GGGAATGCATGCAACT-1	Wildtype	LB1	-0.258836	0.130944	G2M	-5.08321	-2.30309
GGGAATGGTGCACGAA-1	Wildtype	LB1	-0.0158212	0.124834	G2M	-1.93112	-0.396476
GGGAATGGTTGGTGGA-1	Wildtype	LB1	0.0382928	0.0424889	G2M	-0.421027	0.265416
GGGAATGTCCAAACAC-1	Wildtype	LB1	0.026806	-0.0425185	S	0.989167	-3.35964
GGGACCTAGACTAGGC-1	Wildtype	LB1	-0.210233	0.0586708	G2M	-1.87491	-4.16637
GGGACCTCATGGTAGG-1	Wildtype	LB1	-0.027936	0.0314858	G2M	-1.33041	-4.15864
GGGAGATAGAGCCCAA-1	Wildtype	LB1	-0.222222	0.00521031	G2M	-1.80649	-2.43005
GGGAGATAGTCAATAG-1	Wildtype	LB1	-0.213413	-0.114704	G1	-0.705769	-3.14155
GGGAGATCATGCCACG-1	Wildtype	LB1	-0.0118983	0.0319186	G2M	-1.1471	-1.53076
GGGAGATGTTCCAACA-1	Wildtype	LB1	0.20577	-0.125861	S	4.07892	-1.09164
GGGAGATTCCAGAAGG-1	Wildtype	LB1	0.0743081	0.0616758	S	-1.973	1.47738
GGGATGACATGAACCT-1	Wildtype	LB1	-0.256931	0.0684836	G2M	-4.68698	-2.10044
GGGATGAGTCATATGC-1	Wildtype	LB1	-0.201884	0.00474046	G2M	-2.23333	-3.24659
GGGCACTGTCCTAGCG-1	Wildtype	LB1	-0.306293	0.168467	G2M	-7.058	1.02639
GGGCACTTCAACACCA-1	Wildtype	LB1	-0.0267731	0.262225	G2M	-4.86777	2.13871
GGGCATCAGTAACCCT-1	Wildtype	LB1	-0.155149	0.0962931	G2M	-2.41834	-1.58915
GGGCATCCAAACTGCT-1	Wildtype	LB1	-0.311032	0.210861	G2M	-7.47612	-1.31476
GGGCATCGTAGTGAAT-1	Wildtype	LB1	0.0857901	-0.107123	S	3.21812	0.0736804
GGGCATCGTCAGATAA-1	Wildtype	LB1	-0.0119389	-0.0884086	G1	1.67084	-3.8859
GGGTCTGAGGCTAGGT-1	Wildtype	LB1	0.183377	-0.224835	S	4.21778	-0.898109
GGGTCTGAGTAGCGGT-1	Wildtype	LB1	-0.139997	0.267839	G2M	-6.70021	5.41375
GGGTCTGCAAGTCTAC-1	Wildtype	LB1	-0.145876	0.243729	G2M	-5.91481	-3.76875
GGGTCTGCAAGTTCTG-1	Wildtype	LB1	-0.318882	-0.512111	G1	3.63059	-1.60454
GGGTTGCCAAACCCAT-1	Wildtype	LB1	-0.281731	-0.103031	G1	-1.05226	-6.27848
GGGTTGCGTCACACGC-1	Wildtype	LB1	0.0702481	-0.220397	S	3.49994	-3.70566
GGTATTGCAGTCTTCC-1	Wildtype	LB1	-0.145732	0.176114	G2M	-4.71469	-4.84145
GGTATTGTCGGTCCGA-1	Wildtype	LB1	-0.0135422	0.00519144	G2M	0.5008	-1.96655
GGTGAAGAGGATGCGT-1	Wildtype	LB1	-0.324882	0.068038	G2M	-3.73566	-1.15268
GGTGAAGAGGCGTACA-1	Wildtype	LB1	-0.307735	-0.188695	G1	-2.50656	-6.75915
GGTGAAGAGTTTCCTT-1	Wildtype	LB1	0.0226502	-0.213187	S	4.46875	-0.879962
GGTGAAGGTTTAGCTG-1	Wildtype	LB1	0.0457228	-0.0220645	S	1.02029	1.41037
GGTGCGTAGCTGTCTA-1	Wildtype	LB1	-0.0487048	-0.000510768	G1	-1.77866	-2.71929
GGTGCGTAGGTGTTAA-1	Wildtype	LB1	-0.0709648	-0.133335	G1	1.43686	-1.68529
GGTGCGTCACAGGAGT-1	Wildtype	LB1	0.0304877	0.183742	G2M	-2.53497	-1.11886
GGTGCGTGTATAATGG-1	Wildtype	LB1	0.0111525	0.0464793	G2M	-0.916177	-5.11226
GGTGTTAAGTAGGTGC-1	Wildtype	LB1	0.000492592	-0.21034	S	4.86662	-0.816401
GGTGTTACACCATGTA-1	Wildtype	LB1	-0.125519	0.244277	G2M	-8.20666	-0.459973
GGTGTTAGTCCGTTAA-1	Wildtype	LB1	0.0975766	0.0292333	S	-0.504225	-0.620681
GGTGTTAGTGGCGAAT-1	Wildtype	LB1	0.196934	-0.0383642	S	2.65824	-4.04756
GGTGTTATCGTTACGA-1	Wildtype	LB1	0.111278	0.0371469	S	-0.297851	-0.533761
GTAACGTGTCCTGCTT-1	Wildtype	LB1	-0.195013	0.119753	G2M	-6.27156	-0.451987
GTAACTGGTAGCTCCG-1	Wildtype	LB1	0.0679897	-0.18511	S	3.88692	-3.46881
GTAACTGGTCGAATCT-1	Wildtype	LB1	-0.236238	0.146928	G2M	-5.15071	-1.03516
GTAACTGTCACCTCGT-1	Wildtype	LB1	0.128838	-0.0969654	S	3.96411	0.549711
GTACGTAAGAAGATTC-1	Wildtype	LB1	-0.0024127	-0.0657914	G1	2.22835	-1.15908
GTACGTAAGCAATCTC-1	Wildtype	LB1	0.0371668	0.0807463	G2M	0.456398	-1.94995
GTACGTACATGCTGGC-1	Wildtype	LB1	-0.154832	0.28562	G2M	-7.35664	-1.45237
GTACGTAGTTCCGTCT-1	Wildtype	LB1	-0.0704015	-0.0988375	G1	-0.0664339	1.06829
GTACGTATCACAAACC-1	Wildtype	LB1	-0.196457	0.281319	G2M	-7.06504	4.73244
GTACGTATCATGCAAC-1	Wildtype	LB1	-0.0805122	0.0576088	G2M	-1.82859	-2.38235
GTACTCCAGCAACGGT-1	Wildtype	LB1	0.0564226	0.0828482	G2M	-1.37601	-2.53234
GTACTCCTCACGGTTA-1	Wildtype	LB1	-0.0520818	0.100304	G2M	-2.68151	-2.63032
GTACTCCTCCCGACTT-1	Wildtype	LB1	-0.0219907	-0.0328021	G1	-0.0756618	-4.01118
GTACTCCTCGCTTGTC-1	Wildtype	LB1	-0.22386	-0.142461	G1	-0.692349	-6.29868
GTACTTTCAATGAATG-1	Wildtype	LB1	-0.184842	-0.100824	G1	-0.03235	-4.14967
GTAGGCCCACCAGGCT-1	Wildtype	LB1	0.00485832	-0.0901356	S	2.01453	-2.93437
GTAGGCCCATCGGAAG-1	Wildtype	LB1	0.0685857	-0.244782	S	5.46928	0.634887
GTAGGCCTCTACTATC-1	Wildtype	LB1	0.052658	-0.143665	S	2.5045	-1.10794
GTAGTCAAGACTGGGT-1	Wildtype	LB1	-0.180869	0.0553145	G2M	-3.55045	-3.23796
GTAGTCACAGGAATCG-1	Wildtype	LB1	-0.0878368	-0.0334989	G1	-0.579056	0.526577
GTAGTCATCAGCATGT-1	Wildtype	LB1	0.0742012	-0.135314	S	1.25562	-3.50358
GTAGTCATCTTTCCTC-1	Wildtype	LB1	-0.0825691	0.103473	G2M	-1.5656	-4.59407
GTATCTTCAAACGCGA-1	Wildtype	LB1	-0.0734529	-0.0750128	G1	2.06858	-3.21324
GTATCTTGTTAAAGAC-1	Wildtype	LB1	-0.211686	0.153158	G2M	-5.33469	-3.39993
GTATTCTCATTCCTGC-1	Wildtype	LB1	0.164275	-0.0363135	S	2.36191	-2.55406
GTATTCTGTATTACCG-1	Wildtype	LB1	-0.26235	0.155702	G2M	-8.93602	-2.78369
GTATTCTTCACATACG-1	Wildtype	LB1	-0.086434	0.0226954	G2M	-0.331013	-1.22651
GTCACAATCGGTTAAC-1	Wildtype	LB1	0.0138287	-0.14808	S	2.72105	-5.68863
GTCACGGCACGAAAGC-1	Wildtype	LB1	0.0314101	-0.146265	S	1.15803	-3.08729
GTCACGGTCCGTAGTA-1	Wildtype	LB1	-0.293745	-0.0535878	G1	-2.21801	-4.99061
GTCATTTTCGCAGGCT-1	Wildtype	LB1	-0.191271	-0.0988595	G1	0.217864	-6.53261
GTCCTCAAGTACGTAA-1	Wildtype	LB1	-0.111232	-0.105491	G1	-1.63446	-3.63563
GTCGGGTAGACACTAA-1	Wildtype	LB1	-0.125265	-0.00363038	G1	1.14885	-1.62987
GTCGGGTCATCGGACC-1	Wildtype	LB1	-0.0785215	-0.00210366	G1	-0.935701	-3.27266
GTCGGGTGTTATGTGC-1	Wildtype	LB1	-0.0208935	0.282143	G2M	-6.78735	-0.520588
GTCGTAAAGGTGCACA-1	Wildtype	LB1	0.011565	-0.225021	S	2.93927	-3.54734
GTCTCGTAGTCATGCT-1	Wildtype	LB1	-0.155653	0.0173752	G2M	-2.01584	-4.64708
GTCTTCGTCTTGTCAT-1	Wildtype	LB1	-0.0909233	0.126611	G2M	-2.62535	-1.10261
GTGAAGGCACTGTTAG-1	Wildtype	LB1	0.0568065	-0.148736	S	1.90536	-2.84368
GTGAAGGCAGCTGCAC-1	Wildtype	LB1	-0.211193	-0.0268368	G1	-0.848681	-0.508622
GTGAAGGGTGGCAAAC-1	Wildtype	LB1	-0.0990495	-0.00110602	G1	-1.201	-3.74153
GTGCAGCGTACCTACA-1	Wildtype	LB1	-0.25355	0.267737	G2M	-5.98139	-2.36792
GTGCAGCTCGGTTCGG-1	Wildtype	LB1	-0.235981	0.0910742	G2M	-2.71224	1.50339
GTGCATAGTACTCTCC-1	Wildtype	LB1	-0.169787	-0.097009	G1	-2.17541	-6.22906
GTGCATATCTCTAAGG-1	Wildtype	LB1	0.280871	-0.0777663	S	3.87228	-1.72853
GTGCGGTAGCGTCAAG-1	Wildtype	LB1	-0.0912975	-0.265265	G1	2.93101	-3.62111
GTGCGGTAGGATGGTC-1	Wildtype	LB1	-0.156571	-0.050189	G1	0.98666	-2.95426
GTGCGGTCACAGAGGT-1	Wildtype	LB1	-0.0512854	0.00823663	G2M	-0.58378	-2.20486
GTGCGGTCATCCCATC-1	Wildtype	LB1	0.261601	-0.121262	S	3.93619	-2.48211
GTGCTTCCATCGGAAG-1	Wildtype	LB1	-0.0639709	-0.0204025	G1	-1.22653	0.0386516
GTGGGTCGTTCCACAA-1	Wildtype	LB1	-0.270163	-0.0177838	G1	-2.19755	-3.39397
GTGTGCGAGAGTGACC-1	Wildtype	LB1	0.14458	-0.213586	S	3.91849	-1.80742
GTGTTAGAGATGTGGC-1	Wildtype	LB1	-0.0982994	0.0456833	G2M	-0.415833	-0.839172
GTGTTAGCAAGGTGTG-1	Wildtype	LB1	-0.151111	0.246902	G2M	-6.87119	3.18556
GTGTTAGGTGGCAAAC-1	Wildtype	LB1	0.0203224	-0.0144992	S	0.184418	1.11336
GTTAAGCAGGTGTTAA-1	Wildtype	LB1	0.0734279	-0.180544	S	3.93414	0.675679
GTTAAGCCACGAGAGT-1	Wildtype	LB1	-0.160248	0.128431	G2M	-6.96587	-2.46044
GTTAAGCGTAAGTAGT-1	Wildtype	LB1	-0.147165	-0.139098	G1	1.11276	-5.50504
GTTAAGCTCACCTTAT-1	Wildtype	LB1	0.247497	-0.204245	S	4.48884	-1.63299
GTTAAGCTCTCTGAGA-1	Wildtype	LB1	-0.2908	-0.0894669	G1	-0.423714	-6.19577
GTTCATTCAGTATCTG-1	Wildtype	LB1	0.0549244	-0.0920307	S	-0.0835189	-4.21181
GTTCATTGTTAGATGA-1	Wildtype	LB1	0.166743	-0.217679	S	4.52569	-2.28582
GTTCATTTCCTCTAGC-1	Wildtype	LB1	0.153158	-0.175784	S	3.07057	-5.26568
GTTCGGGAGTACACCT-1	Wildtype	LB1	0.0768219	-0.171788	S	2.7027	-6.56166
GTTCTCGCACCACGTG-1	Wildtype	LB1	-0.194813	0.0249364	G2M	-1.09929	-0.78891
GTTCTCGCATGTCTCC-1	Wildtype	LB1	0.0370429	0.0310924	S	0.477932	0.460913
GTTCTCGGTTGGTGGA-1	Wildtype	LB1	0.0817317	-0.132652	S	3.04757	-1.32299
GTTTCTACATTACGAC-1	Wildtype	LB1	-0.169643	0.165371	G2M	-3.93794	-0.58952
GTTTCTAGTGACCAAG-1	Wildtype	LB1	-0.128962	-0.319511	G1	2.91944	-2.47368
TAAACCGTCACCGGGT-1	Wildtype	LB1	-0.204445	0.126247	G2M	-4.24821	-3.48027
TAAACCGTCTGGGCCA-1	Wildtype	LB1	-0.15528	-0.199676	G1	1.94181	-6.71383
TAAACCGTCTTTAGTC-1	Wildtype	LB1	-0.19554	0.233546	G2M	-6.27168	0.888872
TAAGAGACATGGATGG-1	Wildtype	LB1	-0.311748	-0.167413	G1	-0.906702	-5.21302
TAAGAGAGTCACCTAA-1	Wildtype	LB1	0.0112696	0.0199785	G2M	1.06705	0.241964
TAAGAGAGTGAGCGAT-1	Wildtype	LB1	0.177351	-0.0772082	S	4.47509	-0.480445
TAAGCGTTCAACCATG-1	Wildtype	LB1	-0.149494	0.0911351	G2M	-2.21585	3.38822
TAAGTGCCAGCTGCTG-1	Wildtype	LB1	0.00423774	-0.0294754	S	0.564822	-1.69336
TAAGTGCGTGGTCTCG-1	Wildtype	LB1	-0.0424103	-0.0902609	G1	1.62271	-1.04199
TAAGTGCGTTCGAATC-1	Wildtype	LB1	0.115127	-0.101274	S	2.92337	1.48905
TAAGTGCTCGTTTATC-1	Wildtype	LB1	0.0831739	-0.122023	S	3.34767	-0.633339
TACACGACATAGACTC-1	Wildtype	LB1	-0.0902263	-0.133616	G1	1.67967	-2.98838
TACACGAGTTGGTTTG-1	Wildtype	LB1	-0.194161	0.162324	G2M	-5.39632	-5.6142
TACAGTGGTACCCAAT-1	Wildtype	LB1	-0.312876	-0.0778959	G1	-1.94941	-6.33342
TACCTATAGCTAACAA-1	Wildtype	LB1	0.0261655	0.14951	G2M	-1.62638	0.153908
TACCTTACAGGGTTAG-1	Wildtype	LB1	-0.0428916	-0.122103	G1	1.1201	-3.29739
TACGGATAGCGTCTAT-1	Wildtype	LB1	-0.0609729	0.0145578	G2M	-0.542708	-5.33083
TACGGATTCCAATGGT-1	Wildtype	LB1	-0.0635213	0.0359716	G2M	-0.78515	-3.14096
TACGGATTCGAATCCA-1	Wildtype	LB1	-0.202221	-0.00830946	G1	-1.32807	-3.23991
TACGGGCAGCGTCAAG-1	Wildtype	LB1	-0.380717	-0.352875	G1	2.41003	-2.30733
TACGGTAAGAGACTTA-1	Wildtype	LB1	-0.128121	-0.0504911	G1	-0.279713	-2.54333
TACGGTAAGGACAGCT-1	Wildtype	LB1	-0.180548	-0.101162	G1	-1.58351	-3.39229
TACGGTAAGGTGCACA-1	Wildtype	LB1	-0.174849	-0.0130213	G1	-1.47895	-6.85025
TACGGTAAGTCAAGGC-1	Wildtype	LB1	-0.232043	0.0992176	G2M	-4.74221	-6.57274
TACGGTACACAGCCCA-1	Wildtype	LB1	-0.284123	0.135888	G2M	-3.68915	-1.01051
TACGGTACATGACGGA-1	Wildtype	LB1	0.0880847	-0.181134	S	3.3577	-2.45603
TACGGTATCACTCTTA-1	Wildtype	LB1	0.0136334	-0.00889463	S	-0.675081	-1.0146
TACGGTATCTGAGGGA-1	Wildtype	LB1	-0.163594	-0.0137805	G1	-2.11676	-2.64536
TACTCATAGGCTAGGT-1	Wildtype	LB1	-0.115584	-0.0103862	G1	-1.22616	-2.85404
TACTCGCAGGAGTACC-1	Wildtype	LB1	-0.201628	0.0239863	G2M	-2.19009	-5.32651
TACTCGCAGGGCTTGA-1	Wildtype	LB1	-0.313592	0.179207	G2M	-7.12061	-4.05987
TACTCGCGTAAATGTG-1	Wildtype	LB1	0.0743849	-0.176155	S	2.55683	-0.608978
TACTCGCGTCGAGTTT-1	Wildtype	LB1	0.0641449	-0.0506783	S	1.86735	0.662374
TACTCGCTCTTCAACT-1	Wildtype	LB1	0.0111285	-0.0663036	S	1.17338	-0.717928
TACTTACAGGCCCGTT-1	Wildtype	LB1	-0.183525	-0.0347463	G1	-1.21505	-6.12624
TACTTACCACCCATGG-1	Wildtype	LB1	0.0260513	-0.0267568	S	-0.0508254	-1.12973
TACTTACGTCTAGGTT-1	Wildtype	LB1	0.10793	-0.116825	S	3.0006	-1.44226
TACTTACGTTCGGCAC-1	Wildtype	LB1	-0.0702359	0.0529093	G2M	-0.604805	-1.04313
TACTTGTAGTTTAGGA-1	Wildtype	LB1	-0.268884	0.107805	G2M	-2.53549	-2.04705
TACTTGTCATAAGACA-1	Wildtype	LB1	0.0910213	-0.187453	S	2.40159	-1.09301
TACTTGTCATATGGTC-1	Wildtype	LB1	0.039772	-0.143658	S	2.91264	-2.31443
TACTTGTGTAGTGAAT-1	Wildtype	LB1	0.0854378	-0.225246	S	4.55875	-2.78089
TACTTGTGTCATATCG-1	Wildtype	LB1	-0.184719	0.203945	G2M	-6.74674	-1.91736
TACTTGTGTTCTGAAC-1	Wildtype	LB1	-0.0973536	-0.0452035	G1	-0.614203	-3.75264
TAGACCATCTGCCAGG-1	Wildtype	LB1	-0.258279	0.164149	G2M	-5.58623	-2.24723
TAGACCATCTTGGGTA-1	Wildtype	LB1	-0.0680677	0.0430455	G2M	-1.16924	-1.50619
TAGAGCTAGAGGGCTT-1	Wildtype	LB1	-0.245834	0.265872	G2M	-8.67002	-4.6679
TAGAGCTCAGTTCCCT-1	Wildtype	LB1	-0.135752	-0.0246197	G1	-0.972867	-3.8366
TAGAGCTGTAGCCTAT-1	Wildtype	LB1	0.166902	-0.1225	S	4.13516	-2.18174
TAGAGCTGTGGTCTCG-1	Wildtype	LB1	-0.119237	-0.175863	G1	2.06118	-2.76522
TAGGCATAGACGCTTT-1	Wildtype	LB1	-0.0991075	-0.288823	G1	3.39553	-3.30946
TAGTGGTCAGTATCTG-1	Wildtype	LB1	0.119278	-0.0972761	S	3.86738	1.15682
TAGTGGTGTATCGCAT-1	Wildtype	LB1	-0.333341	0.0286431	G2M	-4.2967	-5.44261
TAGTGGTTCACAATGC-1	Wildtype	LB1	0.00658212	-0.0656594	S	2.87991	-0.483659
TAGTTGGAGTTAACGA-1	Wildtype	LB1	-0.0717985	0.0284204	G2M	-1.16223	-0.753449
TAGTTGGCAATCCAAC-1	Wildtype	LB1	-0.332527	0.162806	G2M	-6.13971	0.561349
TAGTTGGGTCGCGAAA-1	Wildtype	LB1	0.015632	-0.128078	S	1.3746	-1.69843
TAGTTGGGTGCATCTA-1	Wildtype	LB1	0.159967	-0.19952	S	3.17075	-2.35093
TAGTTGGGTTCATGGT-1	Wildtype	LB1	0.108635	-0.224394	S	5.00045	-2.31079
TATCAGGGTATATGAG-1	Wildtype	LB1	-0.178577	-0.0138884	G1	-2.07998	-5.49221
TATCAGGTCGTTTGCC-1	Wildtype	LB1	0.0235684	-0.0226519	S	0.270942	-1.48466
TATCAGGTCTCAAACG-1	Wildtype	LB1	-0.069708	-0.0422693	G1	0.872149	-2.43511
TATCAGGTCTCGTTTA-1	Wildtype	LB1	-0.0348429	-0.171608	G1	2.84937	-2.4487
TATCAGGTCTTAGAGC-1	Wildtype	LB1	0.0131028	0.0817019	G2M	-2.60169	4.17025
TATCTCACACTTCGAA-1	Wildtype	LB1	0.0726468	-0.00115664	S	1.78123	1.04571
TATCTCAGTCAAACTC-1	Wildtype	LB1	-0.053077	0.217015	G2M	-4.71637	-5.23208
TATGCCCAGACCTAGG-1	Wildtype	LB1	0.00474379	-0.00888076	S	0.0532091	-0.880543
TATGCCCAGATCCCGC-1	Wildtype	LB1	0.0079951	-0.121067	S	2.30419	-0.316435
TATGCCCAGCCACGTC-1	Wildtype	LB1	0.0786299	-0.0882912	S	1.94247	-1.4459
TATGCCCTCACGCGGT-1	Wildtype	LB1	-0.315595	0.173435	G2M	-5.45544	-5.39308
TATTACCCAACCGCCA-1	Wildtype	LB1	-0.31898	0.188364	G2M	-7.94172	1.37966
TATTACCGTAAGTGTA-1	Wildtype	LB1	-0.522153	-0.60056	G1	3.5848	-3.51297
TCAACGAAGCTAGTGG-1	Wildtype	LB1	-0.0591097	-0.00390756	G1	-0.729745	-1.32162
TCAACGATCGCACTCT-1	Wildtype	LB1	-0.129125	0.196508	G2M	-4.62013	-2.5635
TCAATCTCACATTTCT-1	Wildtype	LB1	-0.0564067	-0.0615378	G1	0.180895	-4.02947
TCAATCTTCAGCTTAG-1	Wildtype	LB1	-0.164054	0.043484	G2M	-2.24936	-1.82453
TCACAAGCACTTAACG-1	Wildtype	LB1	-0.0804297	0.0289901	G2M	0.439361	-1.42407
TCACAAGGTCCGACGT-1	Wildtype	LB1	-0.0960323	0.0822028	G2M	-3.8648	-6.73675
TCACGAAAGACAGGCT-1	Wildtype	LB1	0.106867	-0.251028	S	4.9163	-1.7606
TCACGAACAGTCGTGC-1	Wildtype	LB1	-0.0385191	-0.170833	G1	3.21832	-2.58846
TCACGAAGTAGATTAG-1	Wildtype	LB1	-0.223624	0.141247	G2M	-6.84166	-1.8955
TCACGAAGTCGAGATG-1	Wildtype	LB1	0.0526911	0.143229	G2M	-1.15841	0.187719
TCACGAATCGTCACGG-1	Wildtype	LB1	0.100129	0.00746183	S	0.5267	1.50571
TCAGATGCATCAGTAC-1	Wildtype	LB1	-0.311274	0.36924	G2M	-8.67263	-2.85488
TCAGATGCATCGTCGG-1	Wildtype	LB1	-0.205177	0.0546944	G2M	-2.99819	-2.19472
TCAGATGTCCAAACTG-1	Wildtype	LB1	0.210539	-0.0711985	S	2.94504	-1.7362
TCAGCAAAGAAACCGC-1	Wildtype	LB1	0.0234316	-0.0572575	S	0.936668	-2.93274
TCAGCAAAGACCTTTG-1	Wildtype	LB1	0.156454	-0.107638	S	2.76806	-2.71574
TCAGCAAAGCGCTTAT-1	Wildtype	LB1	-0.157121	-0.0157755	G1	-0.600694	-4.33745
TCAGCAACAGATAATG-1	Wildtype	LB1	0.0096039	-0.253928	S	3.84811	-2.17496
TCAGCAAGTCAATACC-1	Wildtype	LB1	0.0212951	-0.15714	S	1.08981	-2.98762
TCAGCTCCATCCCACT-1	Wildtype	LB1	-0.0393684	0.104319	G2M	-1.14822	-2.28745
TCAGCTCCATGTCCTC-1	Wildtype	LB1	0.0645179	-0.0429472	S	2.02488	-1.78249
TCAGCTCGTGTAAGTA-1	Wildtype	LB1	0.00655256	-0.0394774	S	1.44064	-2.18105
TCAGCTCGTTTGGGCC-1	Wildtype	LB1	-0.234966	-0.120713	G1	0.237418	-1.96696
TCAGGTAGTCTGGTCG-1	Wildtype	LB1	0.0321133	-0.1782	S	2.17203	-1.79385
TCAGGTATCACCACCT-1	Wildtype	LB1	0.23333	-0.0447743	S	2.97317	-2.10899
TCAGGTATCGCCCTTA-1	Wildtype	LB1	-0.1876	0.258059	G2M	-6.37143	-1.29852
TCATTACAGCGACGTA-1	Wildtype	LB1	-0.0063822	-0.185596	G1	3.08626	-2.43378
TCATTACAGGGAACGG-1	Wildtype	LB1	-0.0153565	0.0481733	G2M	-1.63753	-0.242347
TCATTTGCACATTTCT-1	Wildtype	LB1	-0.0834914	0.200858	G2M	-5.58858	-1.20305
TCATTTGGTTGATTGC-1	Wildtype	LB1	-0.0592958	0.0975017	G2M	-4.02008	-1.72656
TCCACACTCATAGCAC-1	Wildtype	LB1	-0.0392364	0.277607	G2M	-8.60702	-1.85867
TCCACACTCCAAACTG-1	Wildtype	LB1	-0.277891	0.141415	G2M	-3.95998	-2.2312
TCCCGATAGAACAACT-1	Wildtype	LB1	0.00305393	-0.136666	S	3.11601	-1.80123
TCCCGATCACAGGTTT-1	Wildtype	LB1	0.154871	-0.124489	S	4.08279	-0.810356
TCCCGATGTACAGCAG-1	Wildtype	LB1	-0.0877006	-0.0588969	G1	0.811362	-1.213
TCCCGATTCTGGTGTA-1	Wildtype	LB1	-0.222041	0.0728713	G2M	-4.20016	-1.34697
TCGAGGCAGTGGAGAA-1	Wildtype	LB1	-0.174019	-0.0743679	G1	-0.804396	-5.05526
TCGCGAGAGACTAGGC-1	Wildtype	LB1	-0.104851	0.201764	G2M	-6.23916	-1.48576
TCGCGAGAGATCGATA-1	Wildtype	LB1	0.0862446	0.0413415	S	-0.114682	1.32217
TCGCGTTCAATAGAGT-1	Wildtype	LB1	0.014267	0.0398241	G2M	-0.295966	-1.39034
TCGGGACAGGCTATCT-1	Wildtype	LB1	-0.0599549	-0.21076	G1	2.0115	-3.67219
TCGGGACCATGCAATC-1	Wildtype	LB1	-0.255541	0.0972437	G2M	-6.55515	-5.14413
TCGGGACGTTTGACAC-1	Wildtype	LB1	-0.250058	0.0160548	G2M	-4.59229	-1.83527
TCGGTAACACATTAGC-1	Wildtype	LB1	-0.20674	0.0813053	G2M	-4.39923	-1.26645
TCGGTAATCTGCTGTC-1	Wildtype	LB1	-0.238201	-0.136272	G1	-0.708411	-5.28653
TCGTACCAGTTACGGG-1	Wildtype	LB1	-0.160277	0.0609464	G2M	-2.95482	-3.32857
TCGTACCCACGAAGCA-1	Wildtype	LB1	-0.047173	0.089241	G2M	-1.27927	1.89065
TCGTAGAGTACTTGAC-1	Wildtype	LB1	-0.220235	-0.203837	G1	1.4337	-6.1651
TCGTAGAGTGTGCCTG-1	Wildtype	LB1	0.00197545	-0.00730131	S	-0.122962	0.316687
TCGTAGATCTCGAGTA-1	Wildtype	LB1	-0.0516428	-0.137157	G1	1.30828	-4.64022
TCTATTGCACCAACCG-1	Wildtype	LB1	-0.298251	-0.179051	G1	-0.283488	-6.41081
TCTATTGCAGGAATGC-1	Wildtype	LB1	0.0311005	-0.037795	S	-0.8393	-4.83719
TCTATTGCATACTCTT-1	Wildtype	LB1	-0.131394	8.66507e-05	G2M	-0.833749	-3.43445
TCTATTGCATCGGACC-1	Wildtype	LB1	-0.375012	0.503216	G2M	-15.5075	5.0538
TCTCATAAGACCACGA-1	Wildtype	LB1	-0.02198	-0.205699	G1	2.24146	-5.24327
TCTCATAGTAAATACG-1	Wildtype	LB1	-0.185382	0.159453	G2M	-4.15969	-1.70138
TCTCATATCCTCTAGC-1	Wildtype	LB1	-0.191893	0.134312	G2M	-4.03546	-5.79415
TCTCTAAGTCCTCTTG-1	Wildtype	LB1	-0.135351	-0.181306	G1	2.02628	-6.99583
TCTCTAAGTTAAGACA-1	Wildtype	LB1	0.0693312	-0.0995652	S	2.34753	-4.12331
TCTGAGAGTCGTGGCT-1	Wildtype	LB1	-0.227024	0.0586725	G2M	-4.74389	-3.65941
TCTGAGATCACCTTAT-1	Wildtype	LB1	-0.0224098	-0.0452425	G1	0.932398	-0.893952
TCTGGAAAGCGCCTCA-1	Wildtype	LB1	-0.0241939	-0.155884	G1	1.10288	-2.64271
TCTGGAACACATTTCT-1	Wildtype	LB1	0.0784913	-0.112648	S	3.6273	-2.78861
TCTTCGGCAATGGAGC-1	Wildtype	LB1	-0.189105	0.140689	G2M	-4.63082	-1.1925
TCTTCGGCAGCTGTTA-1	Wildtype	LB1	-0.192502	-0.0518098	G1	-0.558982	-5.84936
TCTTCGGGTCGAGATG-1	Wildtype	LB1	-0.415225	0.17862	G2M	-6.67081	2.21169
TCTTTCCTCTCTGAGA-1	Wildtype	LB1	0.0396498	-0.0765644	S	2.52994	1.61829
TGAAAGAGTTTGACTG-1	Wildtype	LB1	-0.0870566	-0.0167062	G1	-0.17504	-1.10863
TGAAAGATCGTGGTCG-1	Wildtype	LB1	-0.111863	0.0228967	G2M	-1.64827	-2.71394
TGACAACAGGAATGGA-1	Wildtype	LB1	-0.205402	-0.063144	G1	-0.881333	-5.05942
TGACGGCAGCAGCGTA-1	Wildtype	LB1	0.205146	-0.179101	S	4.76935	-1.23332
TGACGGCAGTACGTTC-1	Wildtype	LB1	-0.00245027	-0.30593	G1	3.6995	-1.25881
TGACTAGCAAAGGTGC-1	Wildtype	LB1	-0.0566581	0.256872	G2M	-5.41015	0.83506
TGACTAGGTAGGGACT-1	Wildtype	LB1	-0.181869	0.114358	G2M	-4.21852	-1.56552
TGACTAGGTCTAGCCG-1	Wildtype	LB1	-0.00368792	-0.00637501	G1	-4.0345	-2.2472
TGACTAGTCTGATACG-1	Wildtype	LB1	-0.0936179	0.00747958	G2M	-0.850922	-2.12042
TGACTTTAGACCGGAT-1	Wildtype	LB1	-0.222794	0.185829	G2M	-7.98798	-5.94175
TGACTTTCATCCTTGC-1	Wildtype	LB1	-0.126806	-0.0067829	G1	-1.68356	-3.10162
TGACTTTGTCTGCCAG-1	Wildtype	LB1	-0.160645	-0.107102	G1	0.316211	-2.56342
TGACTTTTCTAGAGTC-1	Wildtype	LB1	-0.251074	-0.0425204	G1	-2.40722	-6.48818
TGAGAGGAGAAACCGC-1	Wildtype	LB1	0.0815186	-0.204262	S	5.13859	-1.45881
TGAGAGGAGTTTAGGA-1	Wildtype	LB1	0.141982	-0.147109	S	3.6555	0.176298
TGAGAGGTCACGGTTA-1	Wildtype	LB1	-0.0585982	0.161129	G2M	-4.40794	1.23724
TGAGCATAGACTACAA-1	Wildtype	LB1	-0.0664868	0.325861	G2M	-8.39	0.10037
TGAGCATAGGCTAGGT-1	Wildtype	LB1	-0.199432	0.161381	G2M	-4.9733	-1.02413
TGAGCATAGTGAAGAG-1	Wildtype	LB1	-0.00476304	-0.107342	G1	-0.728456	-4.79846
TGAGCATGTCCGACGT-1	Wildtype	LB1	-0.0363947	-0.102075	G1	0.134213	-7.28009
TGAGCATTCTTGTATC-1	Wildtype	LB1	-0.176984	0.14581	G2M	-5.40732	-3.99677
TGAGCCGCAAAGTCAA-1	Wildtype	LB1	-0.328925	0.155388	G2M	-6.23106	-2.06068
TGAGCCGCACCTTGTC-1	Wildtype	LB1	0.121739	-0.175547	S	3.43763	-3.08455
TGAGGGAAGATAGCAT-1	Wildtype	LB1	-0.116674	0.117305	G2M	-3.68473	-2.72205
TGAGGGACATGGTAGG-1	Wildtype	LB1	0.111456	-0.113235	S	3.22486	-3.36323
TGATTTCTCTTATCTG-1	Wildtype	LB1	0.0651133	-0.0842333	S	2.46412	-0.704419
TGCACCTAGCTCCCAG-1	Wildtype	LB1	-0.0933672	0.190053	G2M	-4.52798	-0.19043
TGCACCTGTCAAAGCG-1	Wildtype	LB1	-0.0520414	-0.143842	G1	2.27992	-0.786076
TGCCAAAAGAGGGATA-1	Wildtype	LB1	-0.0377631	-0.235315	G1	3.37747	-2.08375
TGCCAAACAGAGCCAA-1	Wildtype	LB1	-0.218709	-0.110509	G1	-0.296868	-1.39446
TGCCAAAGTGGTCTCG-1	Wildtype	LB1	-0.186849	0.382775	G2M	-9.67611	-1.49856
TGCCCATTCCTTTCGG-1	Wildtype	LB1	-0.286465	0.338191	G2M	-9.34172	-2.05921
TGCCCATTCGCGTAGC-1	Wildtype	LB1	0.0885861	-0.106056	S	2.8108	-2.63546
TGCCCTACAAGAAAGG-1	Wildtype	LB1	-0.501286	-0.648815	G1	3.59134	-2.22665
TGCCCTACAGCTGTGC-1	Wildtype	LB1	-0.20016	-0.122679	G1	-1.03683	-4.2838
TGCCCTAGTGATGTCT-1	Wildtype	LB1	0.0722642	0.081565	G2M	-0.720265	-2.0633
TGCCCTATCAGTACGT-1	Wildtype	LB1	-0.157567	0.0656669	G2M	-1.53466	-1.7056
TGCCCTATCCGATATG-1	Wildtype	LB1	-0.0505906	0.13518	G2M	-1.36112	0.813912
TGCCCTATCTCCCTGA-1	Wildtype	LB1	-0.14241	0.156074	G2M	-4.96829	-1.99837
TGCGCAGGTGATAAAC-1	Wildtype	LB1	-0.121064	-0.295293	G1	2.8587	-3.64096
TGCGCAGGTGTTTGTG-1	Wildtype	LB1	-0.120649	0.133663	G2M	-3.59799	-1.04702
TGCGCAGGTTGTTTGG-1	Wildtype	LB1	-0.025604	0.0944532	G2M	-3.16147	0.852356
TGCGGGTAGACTTGAA-1	Wildtype	LB1	-0.0740176	-0.0865242	G1	-0.891293	-5.95549
TGCGGGTGTCGGGTCT-1	Wildtype	LB1	0.103051	-0.0253699	S	1.54808	-0.770968
TGCGGGTTCGTGGTCG-1	Wildtype	LB1	-0.261908	-0.170359	G1	0.237029	-1.53983
TGCTACCGTGACCAAG-1	Wildtype	LB1	-0.083378	0.152651	G2M	-5.30873	-2.40398
TGCTACCTCACTCTTA-1	Wildtype	LB1	-0.0798892	-0.122344	G1	1.01504	-3.22026
TGCTACCTCCCTAACC-1	Wildtype	LB1	0.158765	0.0474331	S	0.440669	0.727767
TGCTACCTCGGCTACG-1	Wildtype	LB1	-0.248528	0.258394	G2M	-6.84618	3.73885
TGCTGCTGTGGTAACG-1	Wildtype	LB1	-0.316739	0.0901375	G2M	-6.54114	-2.76083
TGGCCAGAGTCCTCCT-1	Wildtype	LB1	-0.103414	0.348585	G2M	-7.2569	-2.39405
TGGCCAGGTCGGCATC-1	Wildtype	LB1	-0.0989247	0.127624	G2M	-2.12487	-1.31508
TGGCGCAAGAGCTGCA-1	Wildtype	LB1	-0.128252	0.223948	G2M	-5.16571	1.14247
TGGCTGGAGCTCAACT-1	Wildtype	LB1	-0.131963	0.0525025	G2M	-3.10946	0.109172
TGGCTGGCAAGCCCAC-1	Wildtype	LB1	-0.206444	0.344529	G2M	-9.09543	-0.921472
TGGCTGGTCCTAGGGC-1	Wildtype	LB1	-0.204726	0.101729	G2M	-4.39195	-6.20036
TGGGAAGAGAGGGCTT-1	Wildtype	LB1	-0.119951	-0.114916	G1	1.34449	-1.68679
TGGGAAGAGTAGATGT-1	Wildtype	LB1	-0.0200083	-0.165507	G1	1.32682	-5.16215
TGGGAAGAGTGTCTCA-1	Wildtype	LB1	0.0248316	-0.108815	S	3.61769	0.466984
TGGGAAGTCACTTCAT-1	Wildtype	LB1	0.0597971	0.150902	G2M	-1.11791	-0.176311
TGGGCGTGTCAACTGT-1	Wildtype	LB1	-0.117941	-0.135098	G1	2.16635	-1.74227
TGGGCGTTCCAATGGT-1	Wildtype	LB1	-0.14086	-0.252531	G1	2.4675	-2.03099
TGGGCGTTCGATCCCT-1	Wildtype	LB1	-0.162619	0.106469	G2M	-2.59061	1.53609
TGGTTAGAGACGCACA-1	Wildtype	LB1	-0.163459	0.00448191	G2M	-2.503	-1.76143
TGGTTAGAGCTAACTC-1	Wildtype	LB1	-0.064239	0.240867	G2M	-4.58077	0.103882
TGTATTCAGATGTTAG-1	Wildtype	LB1	-0.310142	-0.0205737	G1	-2.22424	-3.73735
TGTCCCAAGGCAGGTT-1	Wildtype	LB1	-0.307333	0.0528898	G2M	-4.04106	-3.36989
TGTCCCACACCAGATT-1	Wildtype	LB1	-0.111399	0.209099	G2M	-3.85845	-2.59848
TGTCCCATCACTCTTA-1	Wildtype	LB1	-0.108901	0.04435	G2M	-2.73181	-0.726947
TGTCCCATCTGCAGTA-1	Wildtype	LB1	-0.016946	-0.16131	G1	2.39816	-2.40581
TGTGGTAAGCTGTCTA-1	Wildtype	LB1	-0.150316	-0.0913375	G1	-0.743805	-0.625591
TGTGGTACACAGACAG-1	Wildtype	LB1	-0.0695412	-0.0954456	G1	0.964144	-3.47419
TGTGGTACATCCCACT-1	Wildtype	LB1	0.0902286	-0.0458554	S	1.64391	-2.20317
TGTGTTTGTTGATTCG-1	Wildtype	LB1	-0.0117614	0.152682	G2M	-4.32123	-0.173084
TGTTCCGAGCATCATC-1	Wildtype	LB1	-0.120327	-0.144729	G1	1.14292	-3.70706
TGTTCCGGTAAACGCG-1	Wildtype	LB1	-0.128283	0.0469951	G2M	-2.20548	0.123403
TTAACTCAGCTAGTCT-1	Wildtype	LB1	-0.4409	0.00860528	G2M	-3.27925	-6.98417
TTAACTCCAGGTCCAC-1	Wildtype	LB1	-0.220091	0.179056	G2M	-6.647	-2.71507
TTAGGACAGGTTCCTA-1	Wildtype	LB1	-0.106368	0.193871	G2M	-6.06958	-4.35752
TTAGGACGTCCGAGTC-1	Wildtype	LB1	-0.0186025	-0.27503	G1	3.39313	-3.97168
TTAGGACGTCCGTGAC-1	Wildtype	LB1	0.096334	-0.145273	S	3.08791	-4.41423
TTAGGACTCGTGGTCG-1	Wildtype	LB1	-0.13976	0.114404	G2M	-3.14644	-2.40196
TTAGGCACAGATCCAT-1	Wildtype	LB1	-0.0705191	-0.0744299	G1	0.425428	-1.05286
TTAGGCAGTCTAGGTT-1	Wildtype	LB1	0.141377	-0.334858	S	5.66862	-3.28481
TTAGTTCAGATGGGTC-1	Wildtype	LB1	-0.166383	-0.0580875	G1	-0.0496645	-0.803943
TTAGTTCCAGGACCCT-1	Wildtype	LB1	0.00620398	0.0309947	G2M	0.241918	0.380401
TTAGTTCCATGACATC-1	Wildtype	LB1	-0.323427	0.293213	G2M	-9.31609	-2.73968
TTATGCTAGGAGCGAG-1	Wildtype	LB1	-0.113602	0.0604093	G2M	-4.18799	-3.57268
TTATGCTAGTTAAGTG-1	Wildtype	LB1	-0.0878257	0.187356	G2M	-4.4274	-0.945619
TTATGCTTCTCTTGAT-1	Wildtype	LB1	0.0215348	0.00215315	S	-2.53838	-6.17628
TTCCCAGCACAACGTT-1	Wildtype	LB1	0.112585	-0.123728	S	2.78525	-2.4808
TTCCCAGCATGCCTTC-1	Wildtype	LB1	0.180368	-0.143876	S	3.34576	0.74949
TTCCCAGGTTGTGGCC-1	Wildtype	LB1	0.0136513	0.133539	G2M	-3.2493	-4.76337
TTCCCAGTCGACCAGC-1	Wildtype	LB1	-0.196141	-0.00782313	G1	-2.01057	-1.82305
TTCGAAGAGTGAACGC-1	Wildtype	LB1	-0.0678346	-0.14892	G1	1.63875	-2.70402
TTCGAAGGTACCGTTA-1	Wildtype	LB1	-0.0206189	0.00926323	G2M	0.647038	-1.61419
TTCGAAGGTCCAACTA-1	Wildtype	LB1	0.206923	-0.168347	S	3.59611	-3.07264
TTCGAAGTCCGTAGTA-1	Wildtype	LB1	-0.138915	0.0432548	G2M	-1.27829	0.343834
TTCGGTCAGACTGGGT-1	Wildtype	LB1	-0.0952632	-0.231733	G1	1.33272	-5.81595
TTCGGTCGTGGAAAGA-1	Wildtype	LB1	0.133368	-0.137338	S	4.16742	-2.69615
TTCGGTCTCTTGACGA-1	Wildtype	LB1	0.0629862	-0.243684	S	4.05285	-4.01485
TTCTACAAGTCACGCC-1	Wildtype	LB1	-0.1373	0.0576115	G2M	-1.08467	-1.43545
TTCTACACACGTGAGA-1	Wildtype	LB1	-0.0352694	0.0296513	G2M	-2.38829	0.940119
TTCTACAGTGTAATGA-1	Wildtype	LB1	-0.269599	0.00986239	G2M	-2.64326	-5.24747
TTCTCAAAGCTCCTCT-1	Wildtype	LB1	-0.050904	0.124409	G2M	-4.07638	-0.947156
TTCTCAATCGTCGTTC-1	Wildtype	LB1	-0.136321	-0.152341	G1	1.72495	-2.7445
TTCTCCTCATTGGTAC-1	Wildtype	LB1	0.105969	-0.155749	S	1.94679	-5.45049
TTCTTAGAGTTATCGC-1	Wildtype	LB1	0.0326105	-0.12189	S	2.843	-3.62547
TTCTTAGGTGTGACCC-1	Wildtype	LB1	-0.0460242	0.0804243	G2M	-4.20302	-0.968479
TTCTTAGTCGGCTACG-1	Wildtype	LB1	-0.161528	0.0944043	G2M	-3.94996	-2.78116
TTGAACGCATTAACCG-1	Wildtype	LB1	-0.223114	-0.274581	G1	3.21233	-3.55475
TTGAACGGTCTCCATC-1	Wildtype	LB1	-0.150332	0.0449905	G2M	-2.37021	-7.66362
TTGAACGTCTACCTGC-1	Wildtype	LB1	-0.00971986	0.0157626	G2M	-2.38284	-5.49769
TTGACTTAGTATCTCG-1	Wildtype	LB1	0.0232186	-0.0558089	S	1.58525	-2.86697
TTGACTTGTGAGGCTA-1	Wildtype	LB1	0.0104265	0.0488893	G2M	-2.50272	0.25787
TTGCCGTAGCCCGAAA-1	Wildtype	LB1	-0.284228	0.155826	G2M	-4.5332	-0.928338
TTGCCGTCAGGGTACA-1	Wildtype	LB1	-0.0292536	-0.0869193	G1	-0.968745	-5.07214
TTGCCGTCATGCATGT-1	Wildtype	LB1	-0.0341852	-0.0996976	G1	1.53751	-5.65137
TTGCCGTGTGCTCTTC-1	Wildtype	LB1	-0.10008	0.100519	G2M	-2.92266	-2.47589
TTGCCGTGTTCGTCTC-1	Wildtype	LB1	0.0785486	-0.0565835	S	2.47148	-2.4718
TTGCGTCAGCTTCGCG-1	Wildtype	LB1	-0.00411005	0.00920654	G2M	-0.78584	-3.12872
TTGCGTCTCCGTCAAA-1	Wildtype	LB1	0.120558	0.0305337	S	1.38226	2.40157
TTGCGTCTCTGCGGCA-1	Wildtype	LB1	-0.147156	-0.000630684	G1	-0.736438	-4.60176
TTGGAACAGGAGCGAG-1	Wildtype	LB1	0.172816	-0.081091	S	4.00561	-1.42576
TTGGAACTCGGCGGTT-1	Wildtype	LB1	0.0811152	-0.256335	S	4.85325	-3.08
TTGTAGGAGCCGGTAA-1	Wildtype	LB1	-0.018241	0.194198	G2M	-2.36982	2.76561
TTGTAGGAGGGTCTCC-1	Wildtype	LB1	0.0726259	-0.0680303	S	1.12532	-0.879935
TTGTAGGGTAGAGTGC-1	Wildtype	LB1	-0.20575	0.183482	G2M	-5.10563	0.168947
TTGTAGGGTGATGATA-1	Wildtype	LB1	-0.0527905	-0.0470718	G1	0.0707858	-2.57488
TTGTAGGTCTGCGTAA-1	Wildtype	LB1	-0.201717	0.0227801	G2M	-2.78846	-4.60815
TTTACTGCATACGCCG-1	Wildtype	LB1	0.0993088	-0.0773198	S	3.70228	1.7398
TTTACTGTCAGGCGAA-1	Wildtype	LB1	0.0244156	0.151036	G2M	-2.03903	-1.57438
TTTATGCGTCCAGTAT-1	Wildtype	LB1	-0.10918	-9.83069e-05	G1	-1.41435	-1.56175
TTTCCTCAGCGGATCA-1	Wildtype	LB1	-0.0419936	-0.168616	G1	2.62413	-2.7287
TTTCCTCAGTCTCCTC-1	Wildtype	LB1	-0.23226	-0.16098	G1	0.159574	-6.7669
TTTGCGCAGATGTTAG-1	Wildtype	LB1	0.0440727	-0.213609	S	4.90271	-1.57637
TTTGCGCGTCTTGTCC-1	Wildtype	LB1	-0.20671	0.00704825	G2M	-2.37662	-4.26443
TTTGCGCTCATCGATG-1	Wildtype	LB1	-0.0442554	0.0886638	G2M	-2.03208	-3.00745
TTTGCGCTCCTCAATT-1	Wildtype	LB1	0.0328037	0.0213233	S	0.0720602	-2.07508
TTTGCGCTCTGTGCAA-1	Wildtype	LB1	-0.0945744	-0.00861155	G1	-0.217752	-0.379598
TTTGCGCTCTGTTGAG-1	Wildtype	LB1	-0.134683	-0.0287588	G1	-0.147639	-1.09712
TTTGGTTAGAGTAAGG-1	Wildtype	LB1	0.0820528	-0.148863	S	3.79626	-2.74899
TTTGGTTCAAGCTGGA-1	Wildtype	LB1	-0.0101637	-0.039075	G1	1.56305	-0.124057
TTTGGTTTCTGTCAAG-1	Wildtype	LB1	-0.139113	-0.0272707	G1	-0.855793	-3.66814
TTTGTCAAGATGTTAG-1	Wildtype	LB1	-0.0696712	-0.189388	G1	1.68861	-3.67764
TTTGTCAAGTGGTAAT-1	Wildtype	LB1	-0.0405286	0.332208	G2M	-6.2153	-0.329148
TTTGTCATCCCGGATG-1	Wildtype	LB1	0.100551	-0.171361	S	4.0472	0.407506
TTTGTCATCGACGGAA-1	Wildtype	LB1	-0.000711606	0.0754736	G2M	-2.53811	-4.15444
AAACCTGCACAGCCCA-2	Wildtype	LB2	-0.167196	0.00611798	G2M	-2.10036	-7.35678
AAACGGGCAAGACGTG-2	Wildtype	LB2	-0.0585637	-0.0221934	G1	-1.24237	-2.66153
AAACGGGGTACCGGCT-2	Wildtype	LB2	0.143753	0.0911204	S	0.0105356	2.41101
AAACGGGTCTAACTGG-2	Wildtype	LB2	0.0544898	-0.109455	S	0.865177	-5.11702
AAAGATGAGGATGCGT-2	Wildtype	LB2	-0.121927	0.0380246	G2M	0.542215	-2.43029
AAAGATGCAGCGAACA-2	Wildtype	LB2	-0.210899	-0.153703	G1	-0.333199	-5.72458
AAAGATGCAGGTGCCT-2	Wildtype	LB2	-0.161557	-0.0894287	G1	1.02081	-6.70333
AAAGATGGTGTGAAAT-2	Wildtype	LB2	0.129183	-0.128135	S	2.97796	-3.64475
AAAGATGTCGGACAAG-2	Wildtype	LB2	-0.200357	0.0838195	G2M	-3.14294	0.842745
AAAGCAACACCATGTA-2	Wildtype	LB2	-0.230299	-0.0287993	G1	-0.0826888	-6.48876
AAAGCAAGTCCTCTTG-2	Wildtype	LB2	-0.101128	-0.0492009	G1	-0.15123	-5.40979
AAAGCAATCCCTAACC-2	Wildtype	LB2	0.0994277	-0.132911	S	4.79421	-2.28765
AAATGCCAGAGACGAA-2	Wildtype	LB2	-0.478836	-0.0301464	G1	-2.24447	-5.08515
AACACGTCACAGGAGT-2	Wildtype	LB2	-0.350135	0.380159	G2M	-9.03147	2.42149
AACCATGAGTGGAGTC-2	Wildtype	LB2	-0.15197	0.090136	G2M	-4.55191	-0.192842
AACCATGTCACGATGT-2	Wildtype	LB2	-0.138023	-0.0400967	G1	-0.733126	-6.61673
AACCGCGCAACACCCG-2	Wildtype	LB2	-0.213078	0.0238926	G2M	-3.22354	-4.02814
AACTCAGAGAGACTTA-2	Wildtype	LB2	0.0355321	-0.150405	S	3.17286	-4.64806
AACTCAGTCCCACTTG-2	Wildtype	LB2	-0.0841563	0.131016	G2M	-2.8103	3.32807
AACTCCCCAATAGAGT-2	Wildtype	LB2	0.0954208	-0.0402645	S	0.954941	-0.00909901
AACTCTTCAAGTCTAC-2	Wildtype	LB2	0.0374658	0.00370294	S	-0.12754	-2.70795
AACTCTTCAGGTCTCG-2	Wildtype	LB2	0.0811746	0.00353559	S	0.529468	1.48904
AACTGGTAGGGCATGT-2	Wildtype	LB2	0.132151	-0.21648	S	4.83711	-0.950911
AACTTTCCAACACCTA-2	Wildtype	LB2	-0.00558207	-0.191976	G1	1.7615	-5.31905
AAGACCTGTAAGGATT-2	Wildtype	LB2	0.139002	-0.223334	S	4.96309	-0.752364
AAGCCGCTCTGTGCAA-2	Wildtype	LB2	0.118458	-0.0711387	S	1.88494	-2.00292
AAGGAGCAGTGAAGTT-2	Wildtype	LB2	-0.18803	0.0146811	G2M	-3.39741	-2.66188
AAGGAGCGTTGGTGGA-2	Wildtype	LB2	0.167548	-0.156033	S	3.01711	-1.70321
AAGGCAGCACGAGGTA-2	Wildtype	LB2	-0.204715	0.261359	G2M	-5.47322	3.04231
AAGGCAGCATCAGTAC-2	Wildtype	LB2	-0.0325652	-0.209346	G1	3.3867	-1.1417
AAGTCTGAGGCCCTCA-2	Wildtype	LB2	-0.0385242	-0.0502226	G1	1.46136	-0.711072
AAGTCTGGTGCGATAG-2	Wildtype	LB2	-0.0485577	-0.191923	G1	2.36099	-3.50751
AAGTCTGGTTGAGGTG-2	Wildtype	LB2	-0.213024	0.0588768	G2M	-4.17236	1.14382
AATCCAGAGAGTAATC-2	Wildtype	LB2	-0.132422	-0.00326453	G1	-1.03981	-3.93435
AATCCAGCAAACGTGG-2	Wildtype	LB2	0.0137365	-0.157607	S	2.88588	-1.66668
AATCGGTTCGCACTCT-2	Wildtype	LB2	-0.0580557	0.0782616	G2M	-0.375631	0.346303
ACACCAACATGGTTGT-2	Wildtype	LB2	0.132074	-0.114591	S	3.66277	-2.39962
ACACCAATCATTTGGG-2	Wildtype	LB2	-0.213226	0.0257415	G2M	-2.71023	-3.89523
ACACCCTAGTGTCCCG-2	Wildtype	LB2	-0.0634841	-0.151123	G1	3.53433	-0.976214
ACACCCTTCTCGCATC-2	Wildtype	LB2	-0.106909	-0.0421047	G1	-0.746085	-6.83603
ACACCCTTCTTAGAGC-2	Wildtype	LB2	0.0658027	-0.250771	S	4.72981	-3.13388
ACACCGGAGTAGGTGC-2	Wildtype	LB2	-0.204726	0.134789	G2M	-2.61591	-0.3129
ACACCGGGTCCTAGCG-2	Wildtype	LB2	-0.110925	0.0896273	G2M	-2.56523	-3.08204
ACACCGGTCCTACAGA-2	Wildtype	LB2	-0.0476477	0.0834509	G2M	-3.35165	-1.68188
ACACTGAAGGAGTTGC-2	Wildtype	LB2	-0.264288	-0.147019	G1	-0.3499	-5.38969
ACAGCCGGTCGCTTCT-2	Wildtype	LB2	0.188395	-0.105421	S	3.42747	-0.77122
ACAGCCGTCAGCAACT-2	Wildtype	LB2	-0.259218	-0.0324515	G1	-1.95374	-7.18715
ACAGCCGTCGGCGCTA-2	Wildtype	LB2	-0.255347	-0.0716001	G1	-2.00901	-6.54886
ACAGCTAGTTGGTGGA-2	Wildtype	LB2	-0.0272025	0.220617	G2M	-5.0677	4.73345
ACATACGAGCATCATC-2	Wildtype	LB2	-0.244947	-0.388314	G1	3.17237	-1.8941
ACATACGAGTGGGCTA-2	Wildtype	LB2	-0.00802961	0.00987983	G2M	-1.42383	-1.56539
ACATCAGAGACTACAA-2	Wildtype	LB2	-0.0811921	0.0325142	G2M	-2.32345	-5.83329
ACATCAGAGTGGGCTA-2	Wildtype	LB2	-0.0958383	0.0450802	G2M	-0.246152	-0.789928
ACATCAGAGTGTGAAT-2	Wildtype	LB2	-0.154976	-0.182768	G1	1.63151	-0.670747
ACATGGTTCAACGCTA-2	Wildtype	LB2	0.0761753	-0.0689388	S	1.35972	-1.94534
ACCAGTAAGACTACAA-2	Wildtype	LB2	0.0289173	-0.00778876	S	1.08724	-1.59116
ACCCACTAGGCGTACA-2	Wildtype	LB2	-0.036665	0.0461991	G2M	0.0625022	0.942907
ACCCACTAGTCATGCT-2	Wildtype	LB2	-0.121744	0.142703	G2M	-4.75102	-0.489975
ACCCACTGTGTTGAGG-2	Wildtype	LB2	0.0743254	-0.0798374	S	2.50399	0.615642
ACCCACTTCAGTTGAC-2	Wildtype	LB2	-0.20516	0.00947197	G2M	-1.62439	-4.64684
ACCTTTAAGACACGAC-2	Wildtype	LB2	-0.0476174	0.0386433	G2M	-2.08484	-4.55932
ACCTTTATCTGCCCTA-2	Wildtype	LB2	0.0798059	-0.104143	S	1.69628	-4.01413
ACGAGCCCAGCTGTTA-2	Wildtype	LB2	-0.185925	-0.0825419	G1	0.255691	-6.99499
ACGAGCCGTTTAGCTG-2	Wildtype	LB2	0.236656	-0.250778	S	4.31732	-1.52362
ACGAGGACAGATGGGT-2	Wildtype	LB2	-0.177825	0.141538	G2M	-3.04403	0.102503
ACGAGGAGTCCGACGT-2	Wildtype	LB2	-0.0769077	-0.201615	G1	2.69784	-5.69677
ACGAGGATCAAGGCTT-2	Wildtype	LB2	-0.0713544	-0.0906467	G1	-0.652824	0.938401
ACGATACCAGGATCGA-2	Wildtype	LB2	-0.0710268	-0.0840944	G1	1.02608	-2.90976
ACGATACTCCCGACTT-2	Wildtype	LB2	-0.056916	-0.174802	G1	-0.051894	-8.79235
ACGATGTAGATGAGAG-2	Wildtype	LB2	-0.064239	0.00182463	G2M	0.450239	-3.29219
ACGATGTGTGTGAATA-2	Wildtype	LB2	-0.0478328	-0.175106	G1	2.00519	-3.08704
ACGATGTGTTACGGAG-2	Wildtype	LB2	-0.0154255	0.0221623	G2M	0.252782	-3.25858
ACGCAGCCAGCTGCTG-2	Wildtype	LB2	-0.0941122	0.127173	G2M	-2.41654	-0.974257
ACGCAGCGTGCGAAAC-2	Wildtype	LB2	0.00110442	0.0370085	G2M	-1.56397	-2.61635
ACGCCAGCAGTATCTG-2	Wildtype	LB2	-0.412781	0.00662047	G2M	-3.57697	0.650608
ACGCCAGTCACTTACT-2	Wildtype	LB2	-0.132585	0.0714509	G2M	-3.03978	-4.96726
ACGCCGATCTAACTCT-2	Wildtype	LB2	-0.213523	0.00971126	G2M	-1.17139	-5.97913
ACGGAGAGTGAGTATA-2	Wildtype	LB2	-0.107349	0.00169889	G2M	-1.27611	-5.07187
ACGGCCATCAGAGGTG-2	Wildtype	LB2	-0.0052807	-0.124354	G1	3.30958	1.60436
ACGGGTCTCACGAAGG-2	Wildtype	LB2	-0.166584	0.0131302	G2M	-2.36079	-7.1061
ACTATCTAGGATATAC-2	Wildtype	LB2	-0.131436	0.0936737	G2M	-1.90796	0.501184
ACTGAGTAGTGCAAGC-2	Wildtype	LB2	0.0346845	-0.0608676	S	-0.397459	-2.79026
ACTGAGTCAGCCTTGG-2	Wildtype	LB2	-0.187468	0.0987454	G2M	-3.72267	-3.644
ACTGAGTTCAGTGTTG-2	Wildtype	LB2	0.0947843	-0.108657	S	2.95557	-1.61794
ACTGATGGTAGGGTAC-2	Wildtype	LB2	0.000830832	-0.234404	S	2.80129	-3.72298
ACTGCTCCAGACGCTC-2	Wildtype	LB2	-0.0753502	-0.105346	G1	1.15523	-6.51098
ACTGCTCCATTAACCG-2	Wildtype	LB2	-0.33039	0.0658515	G2M	-5.2364	-8.00563
ACTGTCCCAAACTGTC-2	Wildtype	LB2	-0.137584	0.0741096	G2M	-2.24064	-4.90063
ACTGTCCCACATAACC-2	Wildtype	LB2	-0.11174	-0.0971793	G1	0.99804	-6.70365
ACTGTCCTCCATGAAC-2	Wildtype	LB2	-0.0994826	0.130929	G2M	-2.79586	-1.82761
ACTTACTAGCTCTCGG-2	Wildtype	LB2	0.166947	-0.0144586	S	3.2658	1.60979
ACTTACTCACAACGTT-2	Wildtype	LB2	-0.173666	-0.0327018	G1	-0.564634	-5.34931
ACTTACTTCGGAGGTA-2	Wildtype	LB2	-0.148534	-0.139643	G1	0.616333	-5.21719
ACTTGTTAGACAAGCC-2	Wildtype	LB2	0.0004932	0.00934154	G2M	-1.08807	-0.112378
AGACGTTAGAAGATTC-2	Wildtype	LB2	-0.015334	-0.00590393	G1	-0.0170626	-2.30121
AGACGTTTCAAGAAGT-2	Wildtype	LB2	-0.0196619	-0.0364823	G1	-1.12615	-7.05385
AGAGCGACAACACCCG-2	Wildtype	LB2	-0.166663	-0.0670617	G1	-1.09393	-2.35886
AGAGCGAGTTTAGGAA-2	Wildtype	LB2	-0.260661	-0.298472	G1	2.56142	-2.61241
AGAGCTTCAGATCCAT-2	Wildtype	LB2	-0.0154403	-0.0371793	G1	0.563533	0.357537
AGAGCTTCATTCCTGC-2	Wildtype	LB2	-0.207197	-0.136188	G1	0.60865	-7.8332
AGAGTGGAGCAGCGTA-2	Wildtype	LB2	-0.109163	-0.0472161	G1	0.707679	-0.254044
AGAGTGGGTCTCCACT-2	Wildtype	LB2	-0.0512685	-0.157902	G1	3.34161	-2.70841
AGAGTGGTCCTAGAAC-2	Wildtype	LB2	0.0609774	-0.131796	S	2.84777	-4.2779
AGATCTGAGCCCAGCT-2	Wildtype	LB2	-0.0799736	-0.0407596	G1	0.663466	-6.89771
AGATCTGGTTGCGCAC-2	Wildtype	LB2	-0.0465701	0.0335515	G2M	-1.50577	-6.56027
AGATCTGTCCACTCCA-2	Wildtype	LB2	0.0117166	-0.255916	S	3.9936	-1.03124
AGATCTGTCTTCAACT-2	Wildtype	LB2	-0.15657	-0.125854	G1	-0.712085	-6.26202
AGATTGCAGTGGGCTA-2	Wildtype	LB2	-0.174552	-0.326373	G1	2.75358	-2.17169
AGATTGCTCATCACCC-2	Wildtype	LB2	-0.00973303	0.0782662	G2M	-0.532578	-1.03984
AGCAGCCAGGAGCGAG-2	Wildtype	LB2	-0.206009	-0.115556	G1	-1.13616	-4.22298
AGCAGCCCACATTCGA-2	Wildtype	LB2	0.031627	-0.19959	S	4.28701	-3.1578
AGCATACCAAATACAG-2	Wildtype	LB2	-0.112163	0.0372041	G2M	-2.69431	-3.95717
AGCATACGTGTCTGAT-2	Wildtype	LB2	-0.100435	-0.0456002	G1	-0.831148	-3.09735
AGCATACTCTCCGGTT-2	Wildtype	LB2	-0.165013	0.0300716	G2M	-2.14888	-5.75274
AGCGGTCCATTCCTGC-2	Wildtype	LB2	0.0197768	0.051146	G2M	-2.9727	0.576103
AGCGTATAGCGGCTTC-2	Wildtype	LB2	-0.192231	0.241472	G2M	-6.02148	-1.52061
AGCGTATTCCGCGTTT-2	Wildtype	LB2	-0.093757	-0.0256106	G1	-0.283003	-5.0745
AGCGTATTCGTCCAGG-2	Wildtype	LB2	-0.0231466	-0.0104803	G1	-0.600378	-5.58672
AGCGTCGCACCATGTA-2	Wildtype	LB2	-0.0336234	-0.0949941	G1	2.28871	-1.92427
AGCTCCTGTGGCGAAT-2	Wildtype	LB2	-0.125673	0.0407628	G2M	-1.03264	-5.98641
AGCTCCTTCCAAACAC-2	Wildtype	LB2	-0.0832197	-0.00354135	G1	-0.509571	-3.68614
AGCTCTCCATCCGGGT-2	Wildtype	LB2	-0.0902476	-0.193507	G1	1.51823	-2.45868
AGCTCTCTCAATACCG-2	Wildtype	LB2	-0.140911	0.0221632	G2M	-1.13303	-2.4659
AGCTTGACAAATCCGT-2	Wildtype	LB2	-0.0847985	-0.059639	G1	1.5696	-2.24158
AGGCCACAGCAATCTC-2	Wildtype	LB2	0.0377333	-0.0995981	S	2.09216	-3.59241
AGGCCACAGGTGCACA-2	Wildtype	LB2	-0.110581	0.0319064	G2M	-1.59432	-1.80503
AGGCCACCAGCCAGAA-2	Wildtype	LB2	-0.000298363	-0.119288	G1	1.13305	-7.08474
AGGCCACGTGTAAGTA-2	Wildtype	LB2	0.0989636	-0.257718	S	3.70962	-4.09068
AGGCCGTTCGAACTGT-2	Wildtype	LB2	-0.118784	0.135913	G2M	-3.35178	-3.77939
AGGCCGTTCTTCCTTC-2	Wildtype	LB2	-0.170892	0.0159262	G2M	-0.119574	-0.515656
AGGGAGTGTCAAGCGA-2	Wildtype	LB2	0.119505	0.0502676	S	0.0923818	1.3851
AGGGATGTCTTGGGTA-2	Wildtype	LB2	-0.26663	-0.17421	G1	0.287042	-6.33794
AGGGTGAGTGATGTCT-2	Wildtype	LB2	-0.527343	-0.313022	G1	1.79182	-3.11864
AGGTCATAGATATGGT-2	Wildtype	LB2	-0.00348641	0.0966355	G2M	-1.63513	0.476191
AGGTCATAGCGCCTCA-2	Wildtype	LB2	-0.0999857	-0.026386	G1	-1.95641	-6.44853
AGGTCATGTTGATTCG-2	Wildtype	LB2	0.0731589	-0.243879	S	3.9609	-3.47484
AGGTCATTCTTTCCTC-2	Wildtype	LB2	-0.0579356	-0.135443	G1	1.70473	-3.54688
AGGTCCGGTAGATTAG-2	Wildtype	LB2	-0.0290403	-0.16904	G1	2.39696	0.727593
AGTAGTCAGTACGTTC-2	Wildtype	LB2	-0.0913445	-0.038893	G1	-0.432019	-4.7161
AGTAGTCGTTCCACAA-2	Wildtype	LB2	-0.202639	0.125741	G2M	-4.00149	-2.05749
AGTAGTCTCTTCGAGA-2	Wildtype	LB2	-0.0278915	0.0626579	G2M	-1.38579	-1.7698
AGTGAGGAGTGTCCAT-2	Wildtype	LB2	0.117817	-0.0645044	S	2.75094	-1.36473
AGTGGGAAGGGTTCCC-2	Wildtype	LB2	-0.0848085	-0.171462	G1	0.670229	-1.48786
AGTGGGACACGGTTTA-2	Wildtype	LB2	-0.145035	-0.0623701	G1	-0.687453	-2.30379
AGTGGGACAGGAACGT-2	Wildtype	LB2	0.0374382	0.0317834	S	0.831163	-1.10516
AGTGTCATCTCGATGA-2	Wildtype	LB2	-0.0206869	0.0287588	G2M	-1.13137	0.0501075
AGTTGGTAGAACAATC-2	Wildtype	LB2	0.130732	-0.221005	S	3.66207	-2.81326
AGTTGGTAGTAGATGT-2	Wildtype	LB2	0.00394511	0.00359618	S	0.591746	-2.14736
ATAAGAGGTTTCGCTC-2	Wildtype	LB2	-0.0147744	0.0309719	G2M	-2.2776	-2.38518
ATAGACCAGGGCACTA-2	Wildtype	LB2	-0.201677	-0.110767	G1	-0.842627	-6.18697
ATAGACCCACGAAATA-2	Wildtype	LB2	0.0546564	-0.0135633	S	0.910687	-0.900602
ATAGACCCACTTACGA-2	Wildtype	LB2	-0.118882	-0.0747806	G1	-0.609668	-5.43857
ATCACGAAGGCTAGCA-2	Wildtype	LB2	-0.195372	0.0197572	G2M	-2.20745	-1.68835
ATCATCTAGGAGTCTG-2	Wildtype	LB2	-0.161621	-0.0658048	G1	-0.106428	-1.02951
ATCATCTCACTCGACG-2	Wildtype	LB2	-0.251376	0.0307947	G2M	-1.18213	-1.13729
ATCATCTGTGTATGGG-2	Wildtype	LB2	-0.0136296	-0.175283	G1	2.88504	-2.1172
ATCATGGGTTCAACCA-2	Wildtype	LB2	-0.0901259	0.0781972	G2M	-0.964059	-3.31493
ATCATGGTCACTTACT-2	Wildtype	LB2	-0.169212	-0.032035	G1	-0.992531	-5.38328
ATCCACCGTTGGTAAA-2	Wildtype	LB2	0.116486	0.0199827	S	0.71709	0.236781
ATCCACCTCTAAGCCA-2	Wildtype	LB2	0.22549	-0.121991	S	3.18295	-2.87111
ATCCACCTCTGGCGAC-2	Wildtype	LB2	-0.125384	-0.0699569	G1	-1.18212	-5.44069
ATCCGAACATCTCGCT-2	Wildtype	LB2	-0.224672	0.120891	G2M	-5.40665	-0.626906
ATCCGAATCGGAAACG-2	Wildtype	LB2	0.0808185	-0.236315	S	4.31175	-2.48363
ATCGAGTAGCGATTCT-2	Wildtype	LB2	-0.0452173	-0.0999133	G1	0.428426	-3.7642
ATCGAGTGTGCACGAA-2	Wildtype	LB2	-0.256764	0.280151	G2M	-7.01316	6.88248
ATCTGCCGTGCACTTA-2	Wildtype	LB2	-0.14642	0.0917532	G2M	-2.05338	-0.764018
ATGAGGGCAGTAGAGC-2	Wildtype	LB2	0.0258403	-0.103377	S	2.72232	-2.17765
ATGCGATCAGATCGGA-2	Wildtype	LB2	0.205461	-0.0590751	S	4.46767	0.360587
ATGGGAGAGTATGACA-2	Wildtype	LB2	-0.053783	0.192125	G2M	-4.52764	-1.71498
ATGGGAGCAGCTCCGA-2	Wildtype	LB2	-0.108614	0.0257266	G2M	-2.71216	-4.941
ATGGGAGGTCTGCCAG-2	Wildtype	LB2	-0.0477195	-0.232445	G1	2.00642	-3.73675
ATGGGAGGTGGACGAT-2	Wildtype	LB2	-0.0128646	-0.104562	G1	0.115522	-1.98992
ATGTGTGCAAGTTGTC-2	Wildtype	LB2	-0.144407	0.315128	G2M	-6.37719	-2.40263
ATGTGTGCACTGTCGG-2	Wildtype	LB2	-0.430283	-0.400026	G1	2.62304	-2.73929
ATGTGTGGTATGGTTC-2	Wildtype	LB2	0.215271	-0.145796	S	3.74083	-2.65007
ATTACTCCACGTGAGA-2	Wildtype	LB2	-0.189485	0.101327	G2M	-2.40867	-2.67645
ATTATCCTCGTCGTTC-2	Wildtype	LB2	-0.235481	-0.139076	G1	-0.0220655	-4.10745
ATTCTACAGAAGGACA-2	Wildtype	LB2	-0.140023	-0.0915692	G1	-0.0899954	-5.49713
ATTCTACTCATCTGTT-2	Wildtype	LB2	-0.109649	0.306311	G2M	-5.39682	-1.88291
ATTGGTGAGGCGATAC-2	Wildtype	LB2	-0.154553	0.0430271	G2M	-1.69563	-0.756023
ATTGGTGGTATTCTCT-2	Wildtype	LB2	-0.0147127	-0.199266	G1	1.98747	-4.11142
ATTGGTGTCAGGATCT-2	Wildtype	LB2	-0.11933	0.0486875	G2M	1.30947	-0.969779
ATTTCTGCACAAGTAA-2	Wildtype	LB2	-0.140359	0.128347	G2M	-4.72283	-2.6593
CAACCAACAGACGTAG-2	Wildtype	LB2	0.244473	-0.0406596	S	4.05618	-1.32878
CAACCAAGTCCCTACT-2	Wildtype	LB2	-0.086211	-0.0500617	G1	0.480434	-2.85389
CAACCTCTCCGCGCAA-2	Wildtype	LB2	-0.154418	0.0310183	G2M	-0.931666	-6.68875
CAACTAGAGAGCTGCA-2	Wildtype	LB2	-0.29698	0.126933	G2M	-4.99914	-4.17711
CAACTAGTCCAAGTAC-2	Wildtype	LB2	-0.00838165	0.0628169	G2M	0.188014	-2.55001
CAAGAAAGTTTGGGCC-2	Wildtype	LB2	-0.0383465	-0.0293059	G1	0.119672	-2.7568
CAAGATCTCTCATTCA-2	Wildtype	LB2	0.0707635	-0.155955	S	2.34664	-2.84365
CAAGGCCCAAGCTGGA-2	Wildtype	LB2	-0.115618	0.0558085	G2M	-2.62841	-1.62476
CAAGGCCTCTTGTATC-2	Wildtype	LB2	-0.109274	-0.0116419	G1	-0.181571	-1.9465
CAAGTTGCAATGTAAG-2	Wildtype	LB2	0.176851	-0.207243	S	5.78052	-0.666019
CAAGTTGTCCACGAAT-2	Wildtype	LB2	-0.0247912	0.00223964	G2M	-0.31779	-1.50494
CACAAACAGGCGTACA-2	Wildtype	LB2	0.05899	0.0880676	G2M	-4.17449	-0.0593634
CACAAACCAAGAGGCT-2	Wildtype	LB2	-0.133644	-0.108456	G1	-0.44637	-7.68563
CACAAACGTCATGCCG-2	Wildtype	LB2	-0.188895	-0.0396152	G1	-0.54527	-6.48286
CACAAACGTCGCATCG-2	Wildtype	LB2	-0.15432	-0.0381988	G1	-0.678821	-3.2745
CACACAATCGTGGACC-2	Wildtype	LB2	0.146287	-0.141726	S	4.7403	-0.580383
CACACCTAGGGATCTG-2	Wildtype	LB2	0.0392304	0.0628341	G2M	-1.70316	-3.57936
CACACCTAGTACGCGA-2	Wildtype	LB2	-0.000405558	-0.0431342	G1	0.256255	-0.469712
CACACCTGTTGGTAAA-2	Wildtype	LB2	-0.0423717	-0.0199341	G1	-0.448341	-5.71629
CACACTCGTCTAGTCA-2	Wildtype	LB2	-0.177698	0.138119	G2M	-4.20723	-5.57419
CACACTCTCAAACAAG-2	Wildtype	LB2	-0.0496219	0.0464519	G2M	-0.519868	0.353071
CACAGGCAGTATTGGA-2	Wildtype	LB2	-0.187048	-0.00406852	G1	-2.78482	-3.38103
CACAGGCGTCCGTCAG-2	Wildtype	LB2	0.025022	-0.0480124	S	1.69358	0.194496
CACAGTACACAGGAGT-2	Wildtype	LB2	-0.239902	0.205003	G2M	-4.70412	-3.30587
CACAGTATCACGATGT-2	Wildtype	LB2	0.0245247	-0.0177494	S	1.03401	0.00442346
CACAGTATCGCGGATC-2	Wildtype	LB2	0.0758555	-0.00726264	S	1.17604	-3.4285
CACATAGAGCCGCCTA-2	Wildtype	LB2	0.137015	-0.122401	S	4.02639	-1.96798
CACATAGTCGTACCGG-2	Wildtype	LB2	-0.0084892	-0.232929	G1	3.7563	0.520261
CACATTTAGACAAGCC-2	Wildtype	LB2	0.0361707	-0.161573	S	2.37637	-4.35198
CACCACTAGATATGCA-2	Wildtype	LB2	-0.077435	0.082744	G2M	-1.90877	-1.88358
CACCACTCAGTATGCT-2	Wildtype	LB2	-0.0052678	0.0473978	G2M	-1.00541	-0.66204
CACCAGGCACTTGGAT-2	Wildtype	LB2	-0.102676	0.0352073	G2M	-1.82905	-4.69122
CACCTTGAGTATGACA-2	Wildtype	LB2	-0.0856816	0.0863413	G2M	-2.18852	-4.70914
CACCTTGGTGCACTTA-2	Wildtype	LB2	0.132352	-0.202264	S	4.01398	-0.977292
CACCTTGTCTGACCTC-2	Wildtype	LB2	0.0741204	-0.172649	S	3.33189	-2.07907
CACTCCAGTTACAGAA-2	Wildtype	LB2	-0.00290109	-0.173395	G1	1.81897	-4.83168
CACTCCATCCTACAGA-2	Wildtype	LB2	-0.204241	-0.112577	G1	0.4773	-5.99918
CAGAATCCAGCCTGTG-2	Wildtype	LB2	-0.22075	0.086259	G2M	-3.7668	-1.20085
CAGAATCCATTACGAC-2	Wildtype	LB2	-0.0845549	-0.165845	G1	1.26234	-6.00434
CAGAATCGTCTTGCGG-2	Wildtype	LB2	-0.00971404	0.230176	G2M	-4.68353	-2.04957
CAGAGAGGTTTGACTG-2	Wildtype	LB2	-0.326113	0.210262	G2M	-5.48674	-5.58452
CAGAGAGTCAAAGACA-2	Wildtype	LB2	-0.301414	0.184151	G2M	-7.46201	-2.80889
CAGATCAGTGATGATA-2	Wildtype	LB2	-0.0736296	0.111895	G2M	-4.09198	-2.40403
CAGCATAGTTCAGGCC-2	Wildtype	LB2	-0.0635476	-0.0442697	G1	-0.4788	-2.02783
CAGCATAGTTCGTCTC-2	Wildtype	LB2	-0.294769	0.0450038	G2M	-2.85842	-6.02269
CAGCCGACAGGGTACA-2	Wildtype	LB2	-0.0968908	-0.0276937	G1	0.0589207	-2.30677
CAGCCGAGTACAGCAG-2	Wildtype	LB2	-0.125882	0.265413	G2M	-5.78461	-0.858307
CAGCGACAGCACAGGT-2	Wildtype	LB2	-0.0192767	-0.12287	G1	1.71715	-2.91316
CAGCTGGAGAGACTTA-2	Wildtype	LB2	-0.0555522	-0.167583	G1	1.92776	-2.67209
CAGCTGGAGCTATGCT-2	Wildtype	LB2	-0.216492	-0.0872282	G1	-1.73266	-7.99881
CAGCTGGAGGATGTAT-2	Wildtype	LB2	0.043237	0.149897	G2M	-4.30694	-1.29366
CAGCTGGAGGGCTTCC-2	Wildtype	LB2	-0.111792	0.0595476	G2M	-1.79246	-2.70949
CAGCTGGAGTTGCAGG-2	Wildtype	LB2	-0.131112	-0.197085	G1	2.97861	-1.62353
CAGCTGGCATCTCCCA-2	Wildtype	LB2	0.0602341	-0.094955	S	0.476942	-4.57962
CAGCTGGTCTGGCGAC-2	Wildtype	LB2	-0.112104	0.147721	G2M	-2.2341	-0.618538
CAGCTGGTCTTAGAGC-2	Wildtype	LB2	-0.111168	0.0855319	G2M	-3.75475	-2.59578
CAGGTGCAGGCGTACA-2	Wildtype	LB2	-0.0137642	-0.156297	G1	2.51384	-1.46564
CAGTAACGTAGAGTGC-2	Wildtype	LB2	-0.478159	-0.590592	G1	3.83965	-2.46063
CAGTAACTCAACGAAA-2	Wildtype	LB2	0.0730825	-0.0922266	S	1.78278	-0.588477
CAGTCCTGTGGCGAAT-2	Wildtype	LB2	-0.233588	-0.18838	G1	0.210603	-6.49916
CAGTCCTGTGTGCCTG-2	Wildtype	LB2	-0.0406314	0.0883737	G2M	-1.30677	-0.755131
CATATTCGTTCAACCA-2	Wildtype	LB2	-0.31161	-0.038505	G1	0.699968	-0.438497
CATCAAGCATGCAATC-2	Wildtype	LB2	-0.289414	-0.0233824	G1	-2.43976	-5.70238
CATCAAGGTGATGTCT-2	Wildtype	LB2	0.1481	-0.110259	S	2.07612	-1.41541
CATCAGACATTAACCG-2	Wildtype	LB2	0.0547886	-0.0767499	S	1.19576	-0.739608
CATCAGACATTCACTT-2	Wildtype	LB2	0.00148678	0.240107	G2M	-4.08466	0.655512
CATCAGAGTGTGTGCC-2	Wildtype	LB2	0.135115	-0.228578	S	4.10709	-3.89897
CATCAGAGTTAGGGTG-2	Wildtype	LB2	-0.0459268	-0.155279	G1	3.01528	-2.15932
CATCCACAGAGGACGG-2	Wildtype	LB2	-0.134859	0.0637649	G2M	-2.59799	-1.3878
CATCCACGTTCTCATT-2	Wildtype	LB2	-0.0581486	0.0865336	G2M	-1.92506	0.622826
CATCGAAAGACGACGT-2	Wildtype	LB2	-0.139002	0.062846	G2M	-1.99782	-3.49467
CATCGGGAGATCACGG-2	Wildtype	LB2	-0.221846	-0.068581	G1	-1.43521	-7.22689
CATGACACACGAAGCA-2	Wildtype	LB2	0.112493	-0.104156	S	2.63423	-2.67889
CATGCCTTCCTTTACA-2	Wildtype	LB2	0.155656	0.0210727	S	2.76348	0.0676128
CATGGCGAGATATACG-2	Wildtype	LB2	-0.0623804	-0.0428258	G1	0.915307	-2.8485
CATGGCGTCGAACGGA-2	Wildtype	LB2	-0.286361	0.0102739	G2M	-2.89402	-2.07112
CATTCGCAGTTTAGGA-2	Wildtype	LB2	0.020794	-0.191459	S	3.09418	-2.93154
CATTCGCGTGACGCCT-2	Wildtype	LB2	-0.231281	0.0894087	G2M	-2.40906	-2.50542
CATTCGCGTTTAGCTG-2	Wildtype	LB2	-0.16802	0.182885	G2M	-4.89345	-2.80234
CCAATCCAGTCTCGGC-2	Wildtype	LB2	-0.0610139	0.04015	G2M	-1.98056	-5.55422
CCAATCCGTGGAAAGA-2	Wildtype	LB2	0.0640978	-0.00401442	S	0.942932	-0.367343
CCACCTAAGATAGTCA-2	Wildtype	LB2	-0.0496232	0.230159	G2M	-5.84725	-3.90321
CCACCTACACCAGATT-2	Wildtype	LB2	-0.12774	0.118368	G2M	-3.91026	-3.22416
CCACGGAAGTACGCGA-2	Wildtype	LB2	0.0940788	0.0797162	S	0.858696	1.64993
CCACGGACACAAGACG-2	Wildtype	LB2	-0.0180992	0.049532	G2M	-1.6796	0.0929599
CCACGGAGTAAGTGGC-2	Wildtype	LB2	0.12109	-0.210159	S	4.28583	-2.69461
CCACTACTCTTGTCAT-2	Wildtype	LB2	-0.162353	0.204043	G2M	-6.97481	-2.18553
CCATGTCTCCCACTTG-2	Wildtype	LB2	-0.164687	0.0547616	G2M	-2.23706	-0.926607
CCATGTCTCTGACCTC-2	Wildtype	LB2	0.0074444	0.0546701	G2M	-0.756408	-4.60232
CCCAATCAGAAAGTGG-2	Wildtype	LB2	-0.123223	0.111168	G2M	-3.1938	-0.323895
CCCAATCAGAGTGAGA-2	Wildtype	LB2	-0.0601655	-0.193834	G1	2.53113	-3.81013
CCCAATCTCCCAAGAT-2	Wildtype	LB2	0.0287755	-0.040635	S	1.72604	0.427083
CCCAATCTCTGGTTCC-2	Wildtype	LB2	-0.0334391	0.122824	G2M	-2.83892	-3.83504
CCCAGTTTCTTGTTTG-2	Wildtype	LB2	-0.000453704	0.14805	G2M	-2.25326	-0.595478
CCCATACGTGGCAAAC-2	Wildtype	LB2	-0.0902507	-0.124739	G1	0.612842	-1.48987
CCCATACTCCTTGCCA-2	Wildtype	LB2	0.002119	0.0172149	G2M	-1.4853	-2.3322
CCCATACTCGAGCCCA-2	Wildtype	LB2	-0.21133	0.0942091	G2M	-5.09461	-0.0270035
CCCATACTCTAACCGA-2	Wildtype	LB2	0.0153012	0.0201199	G2M	-0.838533	-3.75465
CCGGGATCATCGGAAG-2	Wildtype	LB2	-0.189432	-0.0514211	G1	-0.896957	-3.58294
CCGGGATGTAGCGATG-2	Wildtype	LB2	-0.193427	-0.00660481	G1	-2.08457	-1.20188
CCGGGATTCTCGTATT-2	Wildtype	LB2	0.143481	-0.101983	S	3.37252	-0.159439
CCGTACTAGCTGTTCA-2	Wildtype	LB2	-0.282246	-0.0477831	G1	-2.26635	-7.57607
CCGTACTCAGAGTGTG-2	Wildtype	LB2	-0.0889663	-0.136049	G1	-1.40174	-6.66978
CCGTACTGTAGTAGTA-2	Wildtype	LB2	-0.00389708	0.274959	G2M	-3.49939	3.39332
CCGTTCAAGAGTCGGT-2	Wildtype	LB2	0.0549298	-0.0483819	S	2.31686	0.617657
CCTACCAAGCCCAATT-2	Wildtype	LB2	-0.0785237	0.0295268	G2M	1.85981	-0.976288
CCTAGCTAGGTGCTTT-2	Wildtype	LB2	-0.194088	-0.269074	G1	1.58272	-6.46568
CCTAGCTCAAGGCTCC-2	Wildtype	LB2	-0.285614	-0.0126019	G1	-0.984677	-6.50117
CCTAGCTTCCGGCACA-2	Wildtype	LB2	-0.109116	-0.126161	G1	2.62811	-1.30008
CCTATTAAGATTACCC-2	Wildtype	LB2	-0.076236	0.030715	G2M	-0.738609	-3.60804
CCTATTAAGCCTTGAT-2	Wildtype	LB2	-0.0650361	0.127521	G2M	-2.64671	-0.993339
CCTCAGTAGGGTCGAT-2	Wildtype	LB2	-0.15619	-0.147182	G1	0.675462	-3.68976
CCTCAGTAGGTCGGAT-2	Wildtype	LB2	-0.0354809	-0.0659901	G1	1.56875	0.687739
CCTCTGACAGACGCAA-2	Wildtype	LB2	-0.149992	-0.0409937	G1	-2.98389	-4.75323
CCTCTGATCACCATAG-2	Wildtype	LB2	0.00182338	0.0744714	G2M	-0.357377	0.242192
CCTCTGATCTCGCATC-2	Wildtype	LB2	-0.0759471	0.235912	G2M	-5.87036	-2.85278
CCTTACGCAAGTAGTA-2	Wildtype	LB2	-0.0556582	-0.142962	G1	0.944097	-4.37722
CCTTACGTCCTCAATT-2	Wildtype	LB2	-0.182682	-0.0255907	G1	-1.64873	-7.79415
CCTTCGACAAGAAAGG-2	Wildtype	LB2	-0.126736	0.163648	G2M	-4.4582	-2.27972
CCTTCGATCCGTACAA-2	Wildtype	LB2	-0.193982	0.0577709	G2M	-1.50136	-3.74124
CCTTTCTGTTACGTCA-2	Wildtype	LB2	-0.178334	0.015659	G2M	-0.82968	-5.94247
CCTTTCTGTTGTGGAG-2	Wildtype	LB2	0.0136094	0.0339978	G2M	-0.421634	-6.22223
CCTTTCTTCCTTGCCA-2	Wildtype	LB2	-0.259408	0.254609	G2M	-6.85688	-4.75432
CGAACATAGATGTCGG-2	Wildtype	LB2	0.0492131	-0.237124	S	4.51614	-1.94797
CGAATGTTCGTCTGAA-2	Wildtype	LB2	-0.0939339	-0.00336842	G1	-2.89041	-4.78744
CGACCTTCAGGCTCAC-2	Wildtype	LB2	0.00993158	-0.166774	S	3.20149	-1.44516
CGACCTTGTAGCTCCG-2	Wildtype	LB2	-0.142745	-0.0375984	G1	-0.633913	-5.48633
CGACCTTTCCAATGGT-2	Wildtype	LB2	0.0689193	-0.0939532	S	2.28077	-0.683318
CGACCTTTCGTCTGAA-2	Wildtype	LB2	-0.144975	-0.0809748	G1	0.317896	-3.70368
CGACTTCAGCACGCCT-2	Wildtype	LB2	0.0960224	-0.0579902	S	2.24448	-3.11467
CGACTTCAGCCAACAG-2	Wildtype	LB2	0.00172045	-0.0748536	S	1.40102	-3.56853
CGAGAAGCATCCTTGC-2	Wildtype	LB2	-0.0269791	0.0996068	G2M	-2.09862	0.144325
CGAGAAGGTAGCTCCG-2	Wildtype	LB2	-0.0199056	-0.0268931	G1	-0.581086	-4.29603
CGAGCACCAGATGAGC-2	Wildtype	LB2	-0.0711886	-0.0640364	G1	-1.65387	-6.39212
CGAGCACGTTCAGACT-2	Wildtype	LB2	0.0385591	0.0285037	S	0.623402	-4.14249
CGAGCCACATCACGTA-2	Wildtype	LB2	-0.131871	-0.0604048	G1	-1.46896	-4.84225
CGATCGGCAGTTTACG-2	Wildtype	LB2	0.0804249	0.180923	G2M	-2.76547	3.95926
CGATCGGTCGGAGGTA-2	Wildtype	LB2	-0.0987298	0.159728	G2M	-3.66797	0.582328
CGATGGCAGAAACCAT-2	Wildtype	LB2	-0.0566751	0.0235306	G2M	0.292652	-1.10735
CGATGTAAGAAGGGTA-2	Wildtype	LB2	-0.080582	0.0749618	G2M	-2.80387	-1.47466
CGATGTAGTCACAAGG-2	Wildtype	LB2	-0.0969838	-0.161061	G1	0.372934	-6.82887
CGATGTATCCATGAAC-2	Wildtype	LB2	-0.286304	0.0298189	G2M	-3.78827	-5.35879
CGATTGAGTTTGCATG-2	Wildtype	LB2	-0.284922	0.0417725	G2M	-2.99605	-3.93426
CGCCAAGAGCATCATC-2	Wildtype	LB2	-0.074393	0.0886027	G2M	-4.79789	-2.45259
CGCGGTACACAAGCCC-2	Wildtype	LB2	-0.2891	-0.538008	G1	3.96193	-2.77324
CGCGTTTCAGTGACAG-2	Wildtype	LB2	-0.0320931	0.0613782	G2M	-2.03143	-3.3908
CGCTGGAAGCCTCGTG-2	Wildtype	LB2	0.0270762	0.0601171	G2M	-1.26338	0.327185
CGCTTCAAGAAACCTA-2	Wildtype	LB2	0.0191455	-0.10098	S	2.21361	-4.52219
CGCTTCAGTAATAGCA-2	Wildtype	LB2	-0.116258	-0.0436042	G1	-0.181103	-4.22446
CGGACACAGGGTTCCC-2	Wildtype	LB2	0.0464435	-0.161533	S	2.17781	-3.69214
CGGACACGTAGGCTGA-2	Wildtype	LB2	-0.288946	0.17193	G2M	-5.14961	-1.3322
CGGACGTAGGTGTGGT-2	Wildtype	LB2	-0.193271	-0.161528	G1	-1.1752	-6.8637
CGGACTGGTCAACATC-2	Wildtype	LB2	-0.0555029	0.0831341	G2M	-1.0909	-1.75576
CGGAGCTAGGAATCGC-2	Wildtype	LB2	-0.0978389	-0.0673282	G1	-1.44954	-5.08941
CGGAGCTCATCCGTGG-2	Wildtype	LB2	-0.0533265	-0.13321	G1	2.44356	-3.40163
CGGAGTCCAGTCACTA-2	Wildtype	LB2	-0.350369	0.107614	G2M	-1.82339	-0.750475
CGGCTAGCAGACGCCT-2	Wildtype	LB2	-0.00142357	-0.153876	G1	4.7258	-1.4702
CGGGTCACAATGGACG-2	Wildtype	LB2	-0.202877	0.0714325	G2M	-2.04679	-6.61946
CGGGTCAGTATGAATG-2	Wildtype	LB2	0.0351445	-0.126146	S	1.74219	-3.11567
CGGGTCAGTGCTAGCC-2	Wildtype	LB2	-0.158126	-0.0409535	G1	-0.682641	-5.34918
CGGTTAACATGGTCAT-2	Wildtype	LB2	-0.0195382	-0.0884342	G1	1.02568	-3.09123
CGGTTAAGTAAACGCG-2	Wildtype	LB2	0.00790179	-0.0882132	S	3.03483	-1.16712
CGGTTAATCCTATGTT-2	Wildtype	LB2	0.0750984	-0.129991	S	1.72588	-4.59938
CGGTTAATCGTGGACC-2	Wildtype	LB2	-0.0533495	-0.117683	G1	0.543534	-5.30722
CGTAGCGCAAACCTAC-2	Wildtype	LB2	-0.277721	-0.0981561	G1	-0.820223	-1.39933
CGTCACTGTGCAGGTA-2	Wildtype	LB2	-0.0396176	-0.0953912	G1	-0.744319	-6.31915
CGTCACTGTGTAAGTA-2	Wildtype	LB2	-0.459409	-0.489301	G1	3.34925	-2.99794
CGTCACTTCTCCGGTT-2	Wildtype	LB2	0.00648494	-0.000330678	S	-1.80466	-2.51237
CGTGAGCTCATGTAGC-2	Wildtype	LB2	-0.165004	-0.0318769	G1	-1.40218	-1.62834
CGTGAGCTCGATAGAA-2	Wildtype	LB2	-0.241145	0.196691	G2M	-4.84498	-1.18593
CGTGTCTCACGGTGTC-2	Wildtype	LB2	-0.10431	-0.0323273	G1	0.103053	-1.70771
CGTGTCTGTGACTCAT-2	Wildtype	LB2	-0.126782	-0.108398	G1	-1.44367	-5.96059
CGTGTCTTCGGCGCTA-2	Wildtype	LB2	0.0788766	0.121325	G2M	-0.650438	0.471704
CGTTAGACATTACGAC-2	Wildtype	LB2	-0.206508	0.0254995	G2M	-2.27007	-5.73899
CGTTCTGTCTATCCCG-2	Wildtype	LB2	0.00930382	-0.185545	S	3.50294	-0.557055
CTAAGACCAATGTAAG-2	Wildtype	LB2	0.192701	-0.0643664	S	3.50181	-3.29525
CTAATGGCAGTTCATG-2	Wildtype	LB2	-0.369116	0.126416	G2M	-6.67043	-5.89752
CTACACCCATCTGGTA-2	Wildtype	LB2	-0.0259896	-0.107822	G1	1.9951	-2.44208
CTACACCGTTAGGGTG-2	Wildtype	LB2	-0.0531277	0.0359941	G2M	-0.970873	-1.89262
CTACATTTCAGCAACT-2	Wildtype	LB2	0.0971665	-0.110998	S	3.32446	-0.720568
CTACATTTCGTCACGG-2	Wildtype	LB2	-0.149751	-0.0600847	G1	1.0242	0.738685
CTACCCACAAGGACAC-2	Wildtype	LB2	-0.128576	0.0166902	G2M	-2.14466	-5.24996
CTACGTCAGTGGCACA-2	Wildtype	LB2	-0.242929	0.0124387	G2M	-1.5194	-2.76516
CTACGTCCAAGCCCAC-2	Wildtype	LB2	-0.0508216	-0.1935	G1	2.87457	-4.08574
CTAGAGTAGTCATCCA-2	Wildtype	LB2	0.0918896	-0.261363	S	4.69829	-3.1144
CTAGCCTCAGCTGTAT-2	Wildtype	LB2	-0.149567	0.139991	G2M	-4.75307	-1.9145
CTAGTGAAGCTGAACG-2	Wildtype	LB2	-0.15567	0.06235	G2M	-4.52844	-1.26624
CTAGTGACAGGCAGTA-2	Wildtype	LB2	0.0125775	0.0391285	G2M	-1.4168	-2.41562
CTCAGAAAGAACTGTA-2	Wildtype	LB2	-0.131539	-0.0338778	G1	-0.345653	-4.43839
CTCAGAAAGGGATGGG-2	Wildtype	LB2	0.150651	-0.119686	S	2.55274	-1.31938
CTCAGAAGTAAATGTG-2	Wildtype	LB2	-0.186059	0.0750019	G2M	-3.38068	-3.20125
CTCAGAATCTCTAGGA-2	Wildtype	LB2	-0.0204582	-0.245787	G1	2.61765	-2.18958
CTCATTAAGGGATGGG-2	Wildtype	LB2	-0.0231019	-0.233111	G1	4.35211	-1.70076
CTCATTACATGTCGAT-2	Wildtype	LB2	-0.0729602	0.18184	G2M	-3.2008	2.09168
CTCATTACATTCCTGC-2	Wildtype	LB2	-0.201842	-0.0345493	G1	-1.21649	-6.77849
CTCATTATCTCCAGGG-2	Wildtype	LB2	-0.0164217	-0.102357	G1	2.56125	-1.24407
CTCCTAGGTGTCAATC-2	Wildtype	LB2	-0.214355	0.111505	G2M	-5.01449	-4.49253
CTCGAAACAAGCTGTT-2	Wildtype	LB2	0.0867242	-0.206506	S	2.97234	-2.43084
CTCGAAAGTCTCTCGT-2	Wildtype	LB2	-0.0357971	0.07528	G2M	-1.33396	-2.60067
CTCGAGGAGATGCCAG-2	Wildtype	LB2	0.0204078	-0.122038	S	2.01745	-3.99652
CTCGAGGAGGTAAACT-2	Wildtype	LB2	-0.547732	-0.0145436	G1	-2.88204	-0.821032
CTCGAGGAGGTGCTTT-2	Wildtype	LB2	0.0480459	-0.122572	S	1.51337	-3.74684
CTCGAGGCAAGTCTAC-2	Wildtype	LB2	-0.551307	0.00840696	G2M	-4.11995	-0.564587
CTCGGAGCATGACATC-2	Wildtype	LB2	0.0421154	-0.0559764	S	1.98471	-4.45925
CTCGGAGCATGCATGT-2	Wildtype	LB2	-0.131308	-0.0482838	G1	-1.394	-3.53468
CTCGTCACATCACGTA-2	Wildtype	LB2	-0.0753037	0.175351	G2M	-4.05869	-1.36047
CTCTAATAGGCTACGA-2	Wildtype	LB2	-0.22981	-0.0507393	G1	-3.08726	-6.15026
CTCTGGTAGACAGACC-2	Wildtype	LB2	0.0545853	-0.0746661	S	0.661251	-1.14148
CTCTGGTCATCCTAGA-2	Wildtype	LB2	0.0857453	-0.0724166	S	2.13753	-0.472605
CTCTGGTCATGGTCTA-2	Wildtype	LB2	0.00879171	-0.172173	S	3.15172	-2.2192
CTGAAACGTCCAGTGC-2	Wildtype	LB2	-0.167863	0.100653	G2M	-3.84403	-6.9977
CTGAAGTGTACAGCAG-2	Wildtype	LB2	-0.007909	0.0737536	G2M	-0.821302	-0.34127
CTGATAGCACCCATGG-2	Wildtype	LB2	-0.0599608	-0.0226669	G1	0.803776	-0.544736
CTGATAGCAGACGTAG-2	Wildtype	LB2	-0.124298	-0.0248593	G1	-1.07859	-3.56472
CTGATCCCACAACGCC-2	Wildtype	LB2	-0.0823303	-0.0679923	G1	0.938402	-6.34285
CTGATCCGTACCGTAT-2	Wildtype	LB2	-0.0865954	-0.100421	G1	1.46054	-4.93451
CTGATCCGTCCATGAT-2	Wildtype	LB2	0.0725233	-0.300004	S	3.84332	-2.9236
CTGCCTATCCACGACG-2	Wildtype	LB2	-0.0877263	-0.00449437	G1	-0.667421	-3.78712
CTGCCTATCTATCGCC-2	Wildtype	LB2	-0.107345	0.017167	G2M	-1.24419	-4.7554
CTGCGGAGTTAGGGTG-2	Wildtype	LB2	-0.0801279	0.0639531	G2M	-3.51323	-5.1061
CTGCGGATCTTGTATC-2	Wildtype	LB2	-0.283534	-0.0560147	G1	-1.72274	-5.71397
CTGCTGTAGTTAAGTG-2	Wildtype	LB2	-0.000595335	-0.0944926	G1	2.33704	-3.28675
CTGTGCTCAGGGTTAG-2	Wildtype	LB2	-0.135532	-0.313705	G1	3.71421	-0.754394
CTGTGCTTCCGTCATC-2	Wildtype	LB2	-0.151963	0.16482	G2M	-6.36043	-0.726909
CTGTGCTTCGCCTGTT-2	Wildtype	LB2	-0.195838	0.0504953	G2M	-1.12915	-6.71519
CTGTTTAAGCAGGTCA-2	Wildtype	LB2	-0.248756	-0.05245	G1	-1.17576	-5.82598
CTGTTTACATCAGTAC-2	Wildtype	LB2	0.0286711	-0.111168	S	1.64615	-2.41739
CTTACCGTCTACGAGT-2	Wildtype	LB2	-0.210079	0.0271255	G2M	-2.62887	-4.63996
CTTAGGAAGGCATGTG-2	Wildtype	LB2	-0.30883	0.242013	G2M	-6.4344	-2.21718
CTTCTCTTCCGTACAA-2	Wildtype	LB2	-0.227176	0.210817	G2M	-4.715	-4.51518
CTTGGCTCAATCTGCA-2	Wildtype	LB2	0.0127551	-0.122262	S	3.34174	-1.11461
CTTTGCGCAAGGCTCC-2	Wildtype	LB2	0.16898	-0.100097	S	2.96229	-1.21845
CTTTGCGCACACGCTG-2	Wildtype	LB2	-0.271007	0.315944	G2M	-9.16989	-0.406791
CTTTGCGGTGGCGAAT-2	Wildtype	LB2	-0.222534	0.1385	G2M	-4.25529	-2.34081
CTTTGCGTCAGTCCCT-2	Wildtype	LB2	0.107835	-0.0859612	S	3.00053	-1.13262
GAAACTCCACAACGCC-2	Wildtype	LB2	0.0694662	0.00550203	S	0.40861	-1.63551
GAAACTCCACGCATCG-2	Wildtype	LB2	-0.188632	-0.0292998	G1	-2.06275	-7.40137
GAAATGAGTAAGTGGC-2	Wildtype	LB2	-0.199638	0.0953086	G2M	-2.89947	-2.62621
GAAATGATCCTTTCGG-2	Wildtype	LB2	-0.172027	-0.0572992	G1	-1.24897	-6.08027
GAACATCTCAATCTCT-2	Wildtype	LB2	0.00306979	-0.11056	S	0.696643	-6.10883
GAACATCTCTGGAGCC-2	Wildtype	LB2	-0.248864	-0.233152	G1	0.181586	-7.99974
GAAGCAGAGAAGCCCA-2	Wildtype	LB2	0.0858433	-0.0970296	S	1.60007	-0.509524
GAAGCAGAGTGAATTG-2	Wildtype	LB2	0.105688	-0.134022	S	4.58607	-0.758205
GAATAAGCACCGATAT-2	Wildtype	LB2	-0.176751	0.0183262	G2M	-1.60008	-0.626601
GAATAAGGTTCCAACA-2	Wildtype	LB2	0.0514236	-0.16287	S	3.10069	-1.32308
GAATGAACATCAGTAC-2	Wildtype	LB2	0.0989704	0.121445	G2M	0.824658	-0.328582
GACACGCTCTTACCTA-2	Wildtype	LB2	-0.0493155	-0.0495592	G1	-0.322045	-3.4519
GACAGAGAGTACGCGA-2	Wildtype	LB2	-0.0225606	-0.129512	G1	1.55936	-4.81354
GACAGAGTCAAGCCTA-2	Wildtype	LB2	-0.160121	0.014478	G2M	-2.21669	-6.67016
GACAGAGTCTACTATC-2	Wildtype	LB2	0.0544746	-0.018461	S	1.27784	-3.787
GACCAATAGAAACCGC-2	Wildtype	LB2	-0.153134	-0.053938	G1	-0.883377	-7.8372
GACCAATCACAGACAG-2	Wildtype	LB2	-0.263306	-0.00108585	G1	-2.05929	-6.54571
GACCAATTCATGTCTT-2	Wildtype	LB2	-0.292787	0.058391	G2M	-2.35229	-5.05099
GACCAATTCGAATGCT-2	Wildtype	LB2	-0.109416	0.0518656	G2M	-2.12305	-0.878887
GACGCGTAGTGCTGCC-2	Wildtype	LB2	-0.0549366	-0.00699576	G1	-1.08883	-5.13769
GACGCGTGTACAGTGG-2	Wildtype	LB2	0.0244217	-0.21336	S	3.73602	-0.0271054
GACGGCTAGAGTCTGG-2	Wildtype	LB2	-0.0862044	0.175275	G2M	-5.25981	1.01828
GACGGCTAGCAGCCTC-2	Wildtype	LB2	0.0117982	0.248382	G2M	-5.02816	-1.72515
GACGTTAGTCTCCCTA-2	Wildtype	LB2	-0.124725	0.0771103	G2M	-1.56319	-1.65397
GACGTTAGTCTGCAAT-2	Wildtype	LB2	-0.0766647	-0.167156	G1	1.87184	-1.6241
GACTAACCAGTCCTTC-2	Wildtype	LB2	0.317192	-0.104036	S	4.41242	2.9332
GACTAACTCGGAGCAA-2	Wildtype	LB2	-0.0521251	-0.0969693	G1	-0.268726	-3.5263
GACTACATCCGGGTGT-2	Wildtype	LB2	0.185427	-0.0747571	S	4.07087	2.69476
GACTGCGCACCCTATC-2	Wildtype	LB2	-0.0125065	-0.13529	G1	2.73523	-1.66592
GAGCAGAGTAGCGTAG-2	Wildtype	LB2	-0.381897	-0.149182	G1	-0.0324484	-5.83025
GAGCAGATCATAACCG-2	Wildtype	LB2	0.0430772	-0.211004	S	5.13993	-0.0341084
GAGGTGAGTCGACTAT-2	Wildtype	LB2	0.000448109	-0.0211407	S	0.269459	-2.43968
GAGGTGATCTTGCATT-2	Wildtype	LB2	0.0080354	-0.125068	S	1.00194	-4.1097
GAGTCCGCAGCCTTTC-2	Wildtype	LB2	-0.116997	0.110133	G2M	-4.31744	-3.1863
GATCGATTCCTAGTGA-2	Wildtype	LB2	-0.0324917	-0.190569	G1	2.26673	-3.02406
GATCGTAAGTCGTACT-2	Wildtype	LB2	-0.285817	-0.0599173	G1	-0.608822	0.488476
GATCGTAGTCGAGATG-2	Wildtype	LB2	-0.235842	-0.202022	G1	1.48963	-6.18255
GATCGTAGTCTAGCCG-2	Wildtype	LB2	0.0252783	0.0578036	G2M	-0.883748	-1.72039
GATCTAGCACAGATTC-2	Wildtype	LB2	-0.0527469	-0.157015	G1	2.54669	-0.221399
GATCTAGTCGCTGATA-2	Wildtype	LB2	-0.293321	0.0614473	G2M	-3.83563	-3.57246
GATGAAATCCACGACG-2	Wildtype	LB2	-0.247311	0.00648401	G2M	-2.12217	-4.52208
GATGAGGAGGGTGTTG-2	Wildtype	LB2	-0.106003	0.0539639	G2M	-1.64797	3.13488
GATGAGGGTGTTGGGA-2	Wildtype	LB2	0.0330357	-0.0501351	S	1.85751	-0.560797
GATGAGGTCTACCAGA-2	Wildtype	LB2	0.00535458	0.00170282	S	-1.2164	-4.78071
GATGCTAGTGATAAGT-2	Wildtype	LB2	0.0900737	-0.256765	S	3.93092	-2.80909
GATGCTAGTTACGGAG-2	Wildtype	LB2	-0.0423356	0.0101371	G2M	-1.24098	-5.24447
GATTCAGCACATGGGA-2	Wildtype	LB2	-0.0238689	-0.0292998	G1	0.637441	0.0228406
GATTCAGGTTAAGATG-2	Wildtype	LB2	-0.131418	0.0036815	G2M	0.830671	1.00413
GCAAACTCATTGTGCA-2	Wildtype	LB2	-0.270238	0.0246377	G2M	-3.61463	-3.70591
GCAATCAAGCCAACAG-2	Wildtype	LB2	-0.0726256	-0.0928701	G1	0.625482	-5.40521
GCAATCAAGGGAAACA-2	Wildtype	LB2	0.210936	-0.218023	S	5.90464	-1.37172
GCAATCAGTTTGTGTG-2	Wildtype	LB2	0.200373	-0.234769	S	3.5353	-3.93119
GCACATAAGATGCGAC-2	Wildtype	LB2	-0.104629	-0.0813801	G1	-0.0857923	-7.78604
GCACTCTCAGCTTAAC-2	Wildtype	LB2	-0.0635377	0.142468	G2M	-4.87528	-0.920064
GCACTCTGTAAGAGAG-2	Wildtype	LB2	0.0218018	0.0235551	G2M	0.0105821	0.360364
GCACTCTGTGTTCGAT-2	Wildtype	LB2	-0.205439	-0.206031	G1	2.39506	-0.094601
GCACTCTGTTCACCTC-2	Wildtype	LB2	-0.158786	0.00255824	G2M	0.290421	-5.49997
GCAGTTACAGGGTACA-2	Wildtype	LB2	-0.411413	-0.245145	G1	1.54478	-0.516803
GCATACAAGGTGATTA-2	Wildtype	LB2	0.0407485	-0.384157	S	4.54314	-2.7008
GCATACACAGGGTATG-2	Wildtype	LB2	-0.473964	-0.0577301	G1	-0.904909	-0.687739
GCATGATAGAGATGAG-2	Wildtype	LB2	0.0960831	-0.113328	S	3.1997	1.54549
GCATGCGGTGTGCCTG-2	Wildtype	LB2	-0.130493	-0.00909059	G1	-1.08605	-2.78818
GCATGTACACCATGTA-2	Wildtype	LB2	-0.229577	-0.03996	G1	-1.47939	-8.04062
GCCAAATCATGCCTTC-2	Wildtype	LB2	-0.0161128	0.00504739	G2M	0.515669	-2.73231
GCCAAATTCGTCTGCT-2	Wildtype	LB2	-0.182099	0.108261	G2M	-6.44639	-0.497268
GCCTCTACAGGTGCCT-2	Wildtype	LB2	0.0757259	0.123344	G2M	1.51221	1.67695
GCCTCTACAGTATCTG-2	Wildtype	LB2	-0.0203417	0.0460003	G2M	-1.49261	-0.192629
GCGACCAAGCCACTAT-2	Wildtype	LB2	0.118821	-0.0773494	S	1.97879	-3.30457
GCGACCAGTTAAGAAC-2	Wildtype	LB2	0.087079	-0.063989	S	2.67805	-1.27637
GCGACCATCGACCAGC-2	Wildtype	LB2	-0.0925086	0.0646745	G2M	-2.76822	-4.48385
GCGAGAAAGAGGGATA-2	Wildtype	LB2	-0.156393	-0.141679	G1	1.37471	-4.1581
GCGAGAAAGCGTCTAT-2	Wildtype	LB2	0.042533	-0.0372873	S	2.03686	-1.28626
GCGAGAAAGTGAACAT-2	Wildtype	LB2	-0.250781	-0.029499	G1	-1.96526	-3.82828
GCGAGAAGTCAGAGGT-2	Wildtype	LB2	-0.0181551	0.125487	G2M	-3.93753	-1.31264
GCGAGAATCTGCCAGG-2	Wildtype	LB2	-0.0137512	-0.0195017	G1	0.351784	-6.69961
GCGCAACGTGTATGGG-2	Wildtype	LB2	-0.259021	0.0625832	G2M	-4.02152	-3.40916
GCGCAACTCACAAACC-2	Wildtype	LB2	-0.0143816	0.127627	G2M	-3.32149	0.892183
GCGCAGTAGCGGATCA-2	Wildtype	LB2	-0.30552	-0.0286795	G1	-2.09814	-7.06152
GCGCAGTGTAGCACGA-2	Wildtype	LB2	0.0235066	-0.0864558	S	2.66986	-1.28779
GCGCAGTTCTGTCTCG-2	Wildtype	LB2	-0.162602	0.0909391	G2M	-1.92649	-2.49353
GCGCCAAGTCCAGTAT-2	Wildtype	LB2	-0.120488	0.0819144	G2M	-3.35306	-2.98846
GCGCCAATCAGCTCTC-2	Wildtype	LB2	-0.00720148	0.0139149	G2M	1.50078	-2.59343
GCGCCAATCTACTTAC-2	Wildtype	LB2	0.00723493	0.0752185	G2M	-2.18811	-5.17567
GCGCGATTCAGATAAG-2	Wildtype	LB2	-0.177692	0.234621	G2M	-5.31554	-2.64981
GCGGGTTCACCGAAAG-2	Wildtype	LB2	-0.0716492	-0.140717	G1	-0.328481	-4.69501
GCGGGTTCATTCCTGC-2	Wildtype	LB2	0.0214727	-0.171537	S	2.61937	-2.43474
GCGGGTTGTATAAACG-2	Wildtype	LB2	-0.0797822	-0.0254354	G1	-0.192882	-2.85553
GCTCCTATCTCAAACG-2	Wildtype	LB2	-0.0455121	0.137101	G2M	-3.00852	-1.9273
GCTCCTATCTCGTATT-2	Wildtype	LB2	0.0503225	-0.0391778	S	-0.661957	-6.79278
GCTCTGTCAGCCACCA-2	Wildtype	LB2	0.0380612	-0.134371	S	2.86829	-1.69157
GCTCTGTTCAGAGGTG-2	Wildtype	LB2	0.0778205	0.0589558	S	0.413701	-0.996867
GCTGCAGCAGACGCCT-2	Wildtype	LB2	-0.0486335	0.128171	G2M	-4.31154	-6.25425
GCTGCAGTCCCTAACC-2	Wildtype	LB2	-0.128497	-0.00182388	G1	-0.569014	-4.73983
GCTGCGAAGAAACCGC-2	Wildtype	LB2	-0.15207	-0.0518349	G1	-0.638482	-4.42824
GCTGCGAAGATCGGGT-2	Wildtype	LB2	-0.0772246	0.0974284	G2M	-2.08484	-0.142125
GCTGCGAAGTGTACCT-2	Wildtype	LB2	-0.177853	0.173096	G2M	-3.65745	2.67002
GCTGCGAGTGTAATGA-2	Wildtype	LB2	-0.377584	0.0842109	G2M	-5.53753	-5.38429
GCTGCTTCATGTTGAC-2	Wildtype	LB2	-0.00100617	0.11339	G2M	-2.33766	-0.213015
GCTGGGTGTAGTAGTA-2	Wildtype	LB2	0.0374263	0.0979442	G2M	0.295476	-0.270616
GCTTCCAAGACTTGAA-2	Wildtype	LB2	0.0236565	-0.0519557	S	1.25961	-2.16206
GCTTCCAAGGAGCGAG-2	Wildtype	LB2	-0.119927	-0.0575403	G1	0.205206	-5.07592
GCTTCCACAATGCCAT-2	Wildtype	LB2	-0.209738	-0.115225	G1	0.346833	-6.16724
GGAACTTAGGAGTAGA-2	Wildtype	LB2	0.029111	-0.185977	S	3.03082	-0.234266
GGAACTTAGGCCCTTG-2	Wildtype	LB2	-0.0807911	-0.292366	G1	3.46755	-1.73418
GGAACTTAGTATCGAA-2	Wildtype	LB2	-0.0139955	-0.0337725	G1	0.241346	-0.478816
GGAATAAAGCTAAGAT-2	Wildtype	LB2	-0.0268912	-0.134338	G1	1.25277	-3.66945
GGAATAATCCGCGGTA-2	Wildtype	LB2	0.0550883	-0.037042	S	1.66647	-2.76299
GGACAGAAGAAACCGC-2	Wildtype	LB2	-0.0951451	0.231915	G2M	-7.8228	5.33232
GGACAGATCGATGAGG-2	Wildtype	LB2	-0.00656096	0.013688	G2M	-0.502619	-0.595241
GGACATTTCACCGGGT-2	Wildtype	LB2	-0.00640124	-0.00214037	G1	2.12376	1.3157
GGAGCAATCATTGCCC-2	Wildtype	LB2	-0.201166	-0.0552144	G1	-0.312741	-2.50414
GGAGCAATCGTCGTTC-2	Wildtype	LB2	-0.103614	0.035578	G2M	-1.69456	-1.72838
GGATGTTTCGCCATAA-2	Wildtype	LB2	-0.0496883	-0.0755992	G1	0.200521	-4.74766
GGATTACAGCTAAACA-2	Wildtype	LB2	0.109726	-0.0870387	S	2.68122	-2.56639
GGATTACGTGTGCGTC-2	Wildtype	LB2	0.130907	-0.120463	S	3.16081	-2.17558
GGATTACTCTTGTACT-2	Wildtype	LB2	0.146624	-0.237635	S	5.01189	-1.41369
GGCAATTGTAGCGCTC-2	Wildtype	LB2	-0.0659018	-0.198673	G1	0.935784	-6.15411
GGCCGATAGCCACTAT-2	Wildtype	LB2	0.157834	-0.0434633	S	3.60612	-2.32988
GGCCGATAGTTATCGC-2	Wildtype	LB2	-0.100572	-0.150051	G1	1.25588	-1.1588
GGCCGATTCAGTCCCT-2	Wildtype	LB2	0.0360889	0.117727	G2M	-0.0379377	2.08141
GGCGACTGTGTCAATC-2	Wildtype	LB2	-0.167587	0.0888233	G2M	-3.25074	-4.94882
GGCGACTTCGTAGGTT-2	Wildtype	LB2	-0.205149	0.0161066	G2M	-1.00831	-7.30919
GGCGACTTCGTGACAT-2	Wildtype	LB2	-0.238562	0.148491	G2M	-2.93803	-1.19493
GGCGACTTCTGCGGCA-2	Wildtype	LB2	0.135626	-0.0891475	S	2.61215	-0.619174
GGCGTGTAGTGCGATG-2	Wildtype	LB2	-0.0458701	-0.00906291	G1	0.60161	-2.76204
GGCTCGAGTACTCTCC-2	Wildtype	LB2	-0.00757135	-0.0237226	G1	-0.59732	-3.80525
GGCTCGATCATCATTC-2	Wildtype	LB2	0.143167	-0.133591	S	2.12291	-0.977803
GGGAATGCAACACGCC-2	Wildtype	LB2	0.117525	-0.108797	S	1.92811	-2.9051
GGGACCTAGGCTACGA-2	Wildtype	LB2	-0.265106	0.197191	G2M	-5.13783	-1.70399
GGGACCTTCTGCAAGT-2	Wildtype	LB2	-0.129791	-0.0350886	G1	0.00910917	-6.05173
GGGAGATTCTGGAGCC-2	Wildtype	LB2	-0.160584	-0.0420433	G1	-1.34935	-4.67591
GGGATGAAGAGGTAGA-2	Wildtype	LB2	-0.0620001	-0.0305293	G1	-0.0426984	-4.01877
GGGATGACAGACTCGC-2	Wildtype	LB2	-0.154812	0.0585825	G2M	-1.54416	-3.99954
GGGCACTTCTTCTGGC-2	Wildtype	LB2	-0.037268	0.00185466	G2M	0.294482	-0.804413
GGGCATCCAGTTCCCT-2	Wildtype	LB2	-0.00492053	-0.143456	G1	2.26195	-3.33656
GGGTCTGCATCCAACA-2	Wildtype	LB2	-0.0128998	0.108994	G2M	-2.69438	-2.24349
GGGTTGCAGACATAAC-2	Wildtype	LB2	-0.0931373	-0.0546968	G1	-1.28579	-5.09527
GGGTTGCAGTACCGGA-2	Wildtype	LB2	0.0799243	-0.0456038	S	1.60538	-5.19212
GGGTTGCCACGTAAGG-2	Wildtype	LB2	-0.0292475	-0.0110352	G1	-0.494372	-3.44285
GGTGAAGGTCAGAATA-2	Wildtype	LB2	-0.160889	0.160698	G2M	-6.10534	-2.81001
GGTGAAGGTCCTCTTG-2	Wildtype	LB2	-0.119168	-0.0681046	G1	-0.829134	-7.76545
GGTGCGTCAAAGAATC-2	Wildtype	LB2	-0.0874579	-0.0229557	G1	0.133582	-2.18582
GGTGTTATCGGCGCAT-2	Wildtype	LB2	-0.112639	0.076342	G2M	-2.46691	-2.54802
GTAACTGAGATGTTAG-2	Wildtype	LB2	0.163865	-0.171751	S	4.33015	-1.81071
GTAACTGAGGCATGTG-2	Wildtype	LB2	-0.00156652	-0.111783	G1	0.121125	-3.31805
GTAACTGCATCGGGTC-2	Wildtype	LB2	-0.112709	0.285472	G2M	-6.27066	-0.0113
GTAACTGGTGAAAGAG-2	Wildtype	LB2	-0.00102508	-0.339425	G1	5.43568	-0.513578
GTAACTGGTGTGCCTG-2	Wildtype	LB2	0.064463	0.105683	G2M	-0.313496	0.873482
GTAACTGTCAACACTG-2	Wildtype	LB2	0.138423	-0.0541875	S	3.05536	-1.60627
GTAACTGTCAGGTAAA-2	Wildtype	LB2	-0.172984	0.0083089	G2M	-3.25	-2.34974
GTAACTGTCGATGAGG-2	Wildtype	LB2	-0.0635131	-0.0311364	G1	-0.0813359	-5.56135
GTACGTACAAGAGGCT-2	Wildtype	LB2	-0.140427	-0.05315	G1	-0.583733	-3.03876
GTACGTAGTACCTACA-2	Wildtype	LB2	-0.0793166	-0.0309341	G1	-0.7336	-5.40188
GTACGTAGTATAGTAG-2	Wildtype	LB2	-0.0309377	-0.0756412	G1	1.53417	-4.73437
GTACTCCCAATCCGAT-2	Wildtype	LB2	-0.142012	0.107728	G2M	-4.06332	-3.41717
GTACTTTCAAGAAGAG-2	Wildtype	LB2	-0.131689	-0.0397201	G1	0.902931	-1.20073
GTACTTTTCTCACATT-2	Wildtype	LB2	-0.0673981	0.257854	G2M	-4.93232	-3.349
GTAGGCCAGCGCCTCA-2	Wildtype	LB2	-0.0412371	-0.103958	G1	0.592569	-2.02505
GTAGTCATCAGGTAAA-2	Wildtype	LB2	0.086041	-0.1353	S	3.02816	2.32164
GTAGTCATCCGAAGAG-2	Wildtype	LB2	0.0127334	-0.11753	S	0.949994	-5.87344
GTATCTTAGCATCATC-2	Wildtype	LB2	-0.0366092	-0.0462117	G1	0.142226	-4.35039
GTATCTTGTGTCCTCT-2	Wildtype	LB2	-0.0361516	-0.220267	G1	2.63556	-5.82514
GTATCTTTCCCAGGTG-2	Wildtype	LB2	-0.0348135	-0.22851	G1	3.45858	-2.23121
GTATCTTTCGGGAGTA-2	Wildtype	LB2	0.12246	-0.131923	S	2.96272	0.104753
GTCAAGTCAATAGCGG-2	Wildtype	LB2	-0.145654	0.075725	G2M	-2.46111	-0.239983
GTCACAACACCAGCAC-2	Wildtype	LB2	-0.184782	0.0393778	G2M	-3.22098	-5.2411
GTCACGGAGCGTAATA-2	Wildtype	LB2	0.122961	-0.0131032	S	0.495239	-1.0313
GTCATTTGTACCGCTG-2	Wildtype	LB2	-0.313326	0.0210776	G2M	-3.5309	-5.86977
GTCGGGTAGCTCTCGG-2	Wildtype	LB2	-0.122735	0.0437919	G2M	-2.61724	-2.33026
GTCGGGTGTTGTCTTT-2	Wildtype	LB2	-0.104204	-0.264356	G1	1.65831	-3.95336
GTCTTCGCAGATTGCT-2	Wildtype	LB2	-0.248797	0.130101	G2M	-4.68478	-4.6548
GTGCAGCCAAACGTGG-2	Wildtype	LB2	-0.0781843	0.0543977	G2M	-1.78003	-0.275153
GTGCAGCTCACGATGT-2	Wildtype	LB2	-0.233942	0.237506	G2M	-6.17042	5.39019
GTGCAGCTCTTGTCAT-2	Wildtype	LB2	-0.129058	0.183687	G2M	-4.07922	-2.59295
GTGCATAAGTGGTAAT-2	Wildtype	LB2	-0.224103	0.0248005	G2M	-3.14329	-5.41166
GTGCGGTTCATGCTCC-2	Wildtype	LB2	-0.111518	0.0533297	G2M	-1.3789	-2.93819
GTGCGGTTCGGTTAAC-2	Wildtype	LB2	-0.147224	0.0196941	G2M	-2.36844	-5.38191
GTGGGTCAGCGGCTTC-2	Wildtype	LB2	-0.140613	-0.0613894	G1	-0.44857	-3.99727
GTGGGTCTCCGGGTGT-2	Wildtype	LB2	-0.0153324	0.120053	G2M	-1.78099	-3.37671
GTGTGCGAGATCCCGC-2	Wildtype	LB2	0.00732225	0.136421	G2M	-2.56201	-0.408151
GTGTGCGAGCTGGAAC-2	Wildtype	LB2	-0.107477	-0.0774169	G1	0.704833	-1.31658
GTGTGCGGTTCTCATT-2	Wildtype	LB2	-0.137034	0.13531	G2M	-4.30558	-3.13184
GTGTTAGAGCTGTTCA-2	Wildtype	LB2	0.0135468	0.0331009	G2M	-0.00822072	-4.10494
GTTAAGCAGTTAACGA-2	Wildtype	LB2	-0.00492656	0.00142886	G2M	1.1202	-1.65762
GTTAAGCGTGTAATGA-2	Wildtype	LB2	-0.245135	0.0678007	G2M	-4.11846	-2.16951
GTTAAGCGTTAGATGA-2	Wildtype	LB2	-0.088562	0.144231	G2M	-2.25961	-1.77389
GTTACAGAGTTCGCGC-2	Wildtype	LB2	0.0142369	-0.00883513	S	1.41299	-2.31368
GTTACAGCAAACAACA-2	Wildtype	LB2	-0.119762	0.120396	G2M	-4.1164	-3.34782
GTTCATTCAAGCTGGA-2	Wildtype	LB2	0.121384	-0.151776	S	3.95354	-0.954528
GTTCATTTCGATGAGG-2	Wildtype	LB2	-0.108348	-0.111118	G1	0.847529	-4.54025
GTTCTCGAGCACCGCT-2	Wildtype	LB2	-0.0353451	0.119391	G2M	-1.24981	3.68104
GTTCTCGGTCCATGAT-2	Wildtype	LB2	0.0210721	-0.105955	S	1.46796	-2.03942
GTTTCTACATGGTCTA-2	Wildtype	LB2	-0.0999234	0.094622	G2M	-5.78598	-1.39993
TAAACCGCAATAGCAA-2	Wildtype	LB2	-0.131338	0.115615	G2M	-2.7579	-4.90619
TAAGAGAGTCAACATC-2	Wildtype	LB2	-0.0271089	0.0423769	G2M	-0.428079	-4.03188
TAAGCGTAGATCACGG-2	Wildtype	LB2	0.0133874	-0.0106638	S	1.38187	-0.730858
TAAGCGTGTGAGTATA-2	Wildtype	LB2	-0.23442	0.0394641	G2M	-1.18261	-2.7353
TAAGTGCCATATGAGA-2	Wildtype	LB2	-0.0356866	-0.0889033	G1	2.02623	-1.86826
TACACGAGTAGAGTGC-2	Wildtype	LB2	-0.0445809	0.110175	G2M	-3.18703	-3.78192
TACAGTGAGTTATCGC-2	Wildtype	LB2	-0.201781	0.175643	G2M	-4.06619	-3.38528
TACCTTAGTCTAACGT-2	Wildtype	LB2	-0.0222208	0.00540027	G2M	-0.913182	-1.14664
TACCTTATCGAGAACG-2	Wildtype	LB2	0.0777049	-0.0606515	S	0.961319	-1.94466
TACCTTATCGTTTAGG-2	Wildtype	LB2	-0.214957	-0.0704039	G1	-1.94267	-5.24001
TACCTTATCTGGAGCC-2	Wildtype	LB2	-0.142073	-0.0704508	G1	-0.672963	-7.58857
TACTCATAGACAATAC-2	Wildtype	LB2	-0.231438	-0.190529	G1	0.391262	-5.3693
TACTCGCAGTGGGCTA-2	Wildtype	LB2	-0.185226	-0.0167344	G1	-1.32224	-6.86091
TACTCGCGTAATTGGA-2	Wildtype	LB2	-0.0278603	0.0675544	G2M	0.289055	-0.425267
TACTCGCTCCCTTGCA-2	Wildtype	LB2	0.0472399	-0.169415	S	2.84145	-1.17484
TACTTACGTTGGACCC-2	Wildtype	LB2	0.336676	-0.059217	S	4.554	0.773717
TACTTGTTCCAGTATG-2	Wildtype	LB2	-0.152327	-0.0905525	G1	0.405486	-3.52365
TAGACCATCACATGCA-2	Wildtype	LB2	0.0949538	-0.0561018	S	1.74069	-1.80052
TAGAGCTAGGCTACGA-2	Wildtype	LB2	-0.27229	-0.0698786	G1	-1.44296	-6.78845
TAGCCGGCAGTATGCT-2	Wildtype	LB2	-0.523331	-0.549107	G1	3.01115	-2.59856
TAGCCGGTCCAGAAGG-2	Wildtype	LB2	-0.0330288	0.111799	G2M	-1.61297	-4.12354
TAGTGGTGTTTGCATG-2	Wildtype	LB2	0.00623921	0.0272918	G2M	-0.377371	-4.95823
TAGTGGTTCAGTGCAT-2	Wildtype	LB2	-0.026029	-0.00904081	G1	-0.874767	-1.89618
TAGTTGGGTGTATGGG-2	Wildtype	LB2	-0.0754748	-0.0695517	G1	-0.933494	-5.9294
TATCAGGAGGATGCGT-2	Wildtype	LB2	-0.220534	-0.085472	G1	-0.352029	-5.09085
TATCAGGAGTAGATGT-2	Wildtype	LB2	-0.0239629	0.218101	G2M	-2.60315	1.30314
TATCTCAGTATAGGTA-2	Wildtype	LB2	-0.269116	-0.0427933	G1	-1.21114	-6.97486
TATCTCATCATGTCTT-2	Wildtype	LB2	-0.0187679	-0.0602003	G1	1.84397	-0.216228
TATGCCCAGACACGAC-2	Wildtype	LB2	-0.0536925	0.175678	G2M	-4.87667	-0.573092
TCAACGAAGTTAAGTG-2	Wildtype	LB2	0.0280522	-0.126448	S	1.60613	-3.99784
TCAACGACACGTTGGC-2	Wildtype	LB2	-0.089746	0.0491184	G2M	-1.57713	-5.46258
TCAACGAGTGTCGCTG-2	Wildtype	LB2	-0.12427	0.045084	G2M	-2.36795	-4.02021
TCAATCTCAGTCGTGC-2	Wildtype	LB2	0.043624	0.0674748	G2M	-1.48194	0.212227
TCACAAGCAATCGGTT-2	Wildtype	LB2	-0.121772	0.0266112	G2M	-2.03187	-5.42948
TCACGAACAATGAAAC-2	Wildtype	LB2	-0.270046	0.0871101	G2M	-4.22237	-4.08664
TCACGAATCCGGCACA-2	Wildtype	LB2	-0.073914	-0.0993761	G1	1.29986	-2.69156
TCAGATGAGTGTACCT-2	Wildtype	LB2	-0.0729958	-0.0550561	G1	0.760422	-0.845933
TCAGATGCAATCTGCA-2	Wildtype	LB2	-0.113883	0.0664239	G2M	-2.22477	-6.55599
TCAGATGCAGCCTGTG-2	Wildtype	LB2	0.0790659	-0.177655	S	4.2888	-0.656488
TCAGATGGTAAGTGGC-2	Wildtype	LB2	-0.21596	0.138242	G2M	-5.35215	-0.861236
TCAGCAAAGAGGGATA-2	Wildtype	LB2	-0.0940762	0.0802303	G2M	-3.19479	-1.91869
TCAGCAAGTCGCTTTC-2	Wildtype	LB2	-0.249816	-0.160367	G1	-0.29379	-6.615
TCAGCAAGTGTCCTCT-2	Wildtype	LB2	0.0439826	0.00421549	S	0.279764	-1.92437
TCAGCAATCCTGCCAT-2	Wildtype	LB2	-0.285425	0.00761364	G2M	-1.95915	-4.09727
TCAGCTCGTTCAGTAC-2	Wildtype	LB2	0.0113999	-0.0131105	S	0.809777	0.131212
TCAGCTCTCCACTCCA-2	Wildtype	LB2	-0.216863	-0.383344	G1	3.89884	-1.34603
TCAGGTATCCTGTACC-2	Wildtype	LB2	0.00242794	-0.0307602	S	-0.516275	-4.05431
TCATTACAGATCCGAG-2	Wildtype	LB2	0.16107	-0.151881	S	3.19964	-0.741365
TCATTACAGTCCGTAT-2	Wildtype	LB2	-0.0926995	0.2134	G2M	-5.51909	-2.55013
TCATTACGTCAAAGAT-2	Wildtype	LB2	-0.0401173	0.0420701	G2M	-1.81696	-2.71302
TCATTTGAGTTGAGTA-2	Wildtype	LB2	0.0223475	-0.172592	S	3.85918	0.606845
TCCACACAGGCCCTCA-2	Wildtype	LB2	-0.0532648	-0.0336519	G1	0.211839	-4.95803
TCCCGATAGAGTAATC-2	Wildtype	LB2	-0.0047413	0.047566	G2M	-0.763961	1.37417
TCGAGGCTCCACTCCA-2	Wildtype	LB2	-0.222375	0.112629	G2M	-4.07862	-1.96098
TCGCGAGAGCGTCTAT-2	Wildtype	LB2	-0.189997	0.041432	G2M	-1.79013	-3.66062
TCGCGAGAGTGAACAT-2	Wildtype	LB2	-0.126744	0.287496	G2M	-6.72378	3.21024
TCGGGACGTCCTCTTG-2	Wildtype	LB2	0.166611	-0.0140823	S	1.68322	-3.31827
TCGGTAAAGGCCGAAT-2	Wildtype	LB2	0.103114	0.064534	S	1.54912	3.36958
TCGTACCCATGTCCTC-2	Wildtype	LB2	-0.292963	-0.1766	G1	1.0697	-1.8566
TCGTACCGTAGAGCTG-2	Wildtype	LB2	-0.122151	-0.00430968	G1	0.159626	-5.26169
TCGTACCGTCATGCCG-2	Wildtype	LB2	0.0913215	-0.0996758	S	2.99723	0.109085
TCGTAGACATGATCCA-2	Wildtype	LB2	0.0433136	0.00204638	S	0.775628	-0.474258
TCTATTGAGTGTTTGC-2	Wildtype	LB2	-0.0943032	-0.053609	G1	0.459692	-5.38264
TCTATTGCAGCTGGCT-2	Wildtype	LB2	-0.227353	0.393089	G2M	-10.0836	4.06333
TCTCATAAGTGAAGAG-2	Wildtype	LB2	-0.261063	-0.041035	G1	-1.434	-6.28799
TCTCTAACAAAGCAAT-2	Wildtype	LB2	-0.0847753	-0.0863048	G1	0.758891	-1.9536
TCTCTAAGTATGAATG-2	Wildtype	LB2	-0.098849	-0.196323	G1	2.07379	-7.127
TCTGAGAAGTACGATA-2	Wildtype	LB2	-0.099011	-0.184906	G1	1.81491	-2.30339
TCTGAGACAGGAATGC-2	Wildtype	LB2	-0.131147	0.192323	G2M	-5.23669	0.0545861
TCTGAGACAGTATAAG-2	Wildtype	LB2	-0.194283	-0.0223696	G1	-2.07594	-5.55465
TCTGAGACATCACGAT-2	Wildtype	LB2	-0.0853168	0.00377888	G2M	-1.20751	-7.88639
TCTTCGGCAATGACCT-2	Wildtype	LB2	-0.0118366	0.0144415	G2M	-0.640835	-1.65045
TCTTCGGGTCACCCAG-2	Wildtype	LB2	-0.0441177	-0.211598	G1	1.67315	-3.86553
TGAAAGACATCGATTG-2	Wildtype	LB2	-0.242248	-0.235476	G1	2.61154	-1.24913
TGACAACAGCCATCGC-2	Wildtype	LB2	0.0671593	-0.135004	S	1.95946	-2.64247
TGACAACCAACGATGG-2	Wildtype	LB2	-0.118581	-0.0674342	G1	-1.55084	-4.74744
TGACAACTCATAGCAC-2	Wildtype	LB2	-0.0719393	-0.0252554	G1	-0.880847	-4.13301
TGACTAGAGAGGACGG-2	Wildtype	LB2	-0.0781587	-0.0830961	G1	1.45295	-1.9881
TGACTAGGTACATCCA-2	Wildtype	LB2	0.0230028	-0.212483	S	1.21241	-2.84272
TGACTAGGTGACGGTA-2	Wildtype	LB2	0.0619103	-0.152116	S	1.83438	-7.16365
TGACTTTAGACCACGA-2	Wildtype	LB2	-0.0920955	0.20972	G2M	-3.85567	-0.907211
TGACTTTCAGCGTCCA-2	Wildtype	LB2	0.0230866	-0.140984	S	1.35465	-7.87063
TGAGCATGTCAATGTC-2	Wildtype	LB2	-0.171452	-0.178632	G1	0.842353	-5.82425
TGAGGGAAGCGCCTCA-2	Wildtype	LB2	0.194228	-0.0840503	S	4.36863	-1.6364
TGAGGGAAGTGTGAAT-2	Wildtype	LB2	-0.00122592	0.0935143	G2M	-2.25282	-0.150253
TGAGGGACATCATCCC-2	Wildtype	LB2	-0.0672734	-0.127245	G1	1.77011	-1.16099
TGAGGGAGTCGGCTCA-2	Wildtype	LB2	-0.106318	-0.196223	G1	2.17454	-3.25098
TGAGGGATCCCTTGTG-2	Wildtype	LB2	-0.214349	0.185695	G2M	-7.01983	-3.71005
TGATTTCAGACTTTCG-2	Wildtype	LB2	-0.0305835	-0.220574	G1	3.41476	-1.64469
TGCACCTTCTTGTACT-2	Wildtype	LB2	-0.144793	0.0407134	G2M	-1.98287	-6.125
TGCCAAAAGGCTCAGA-2	Wildtype	LB2	0.0703434	-0.0333773	S	2.84874	-1.33565
TGCCAAACATGTCTCC-2	Wildtype	LB2	-0.0127417	0.199384	G2M	-3.40418	-0.0100415
TGCCCATAGAAGGTTT-2	Wildtype	LB2	-0.0806996	0.0707005	G2M	-2.09553	-3.28884
TGCCCATCAAACGTGG-2	Wildtype	LB2	-0.0511003	0.0971933	G2M	-2.83279	-2.87918
TGCGCAGAGTGGAGTC-2	Wildtype	LB2	-0.195773	0.0804786	G2M	-1.77012	-3.75174
TGCGTGGGTACTCTCC-2	Wildtype	LB2	-0.180079	0.183612	G2M	-4.57297	-3.78573
TGCGTGGGTACTTCTT-2	Wildtype	LB2	-0.0954045	-0.194472	G1	2.14435	-6.04507
TGCTGCTCATGGATGG-2	Wildtype	LB2	0.0208416	-0.00136116	S	-1.07817	-4.76369
TGCTGCTTCGGATGTT-2	Wildtype	LB2	-0.158919	-0.12134	G1	0.272322	-3.75368
TGGACGCAGACATAAC-2	Wildtype	LB2	-0.179592	-0.0519304	G1	-0.613943	0.446958
TGGACGCCACATGGGA-2	Wildtype	LB2	-0.0405116	-0.0404652	G1	0.75496	-4.08372
TGGCCAGGTCTCTTTA-2	Wildtype	LB2	-0.104837	0.198279	G2M	-2.75653	-2.26928
TGGCGCATCACCATAG-2	Wildtype	LB2	-0.084194	-0.0687846	G1	-0.722492	-5.49384
TGGCTGGCACATTAGC-2	Wildtype	LB2	0.0158421	-0.0841707	S	1.03005	-3.83584
TGGGAAGAGCTCTCGG-2	Wildtype	LB2	0.103716	-0.101371	S	2.621	-2.59764
TGGGCGTGTATAGGTA-2	Wildtype	LB2	-0.159459	-0.130086	G1	0.417075	-4.78136
TGGGCGTTCAATAAGG-2	Wildtype	LB2	-0.46136	-0.330511	G1	1.03442	-2.72062
TGGTTCCAGTACGTAA-2	Wildtype	LB2	-0.0110974	-0.0601164	G1	0.0044557	-0.201409
TGGTTCCAGTAGGCCA-2	Wildtype	LB2	-0.154392	-0.137822	G1	0.271697	-5.98771
TGTATTCCAAGAAGAG-2	Wildtype	LB2	-0.26626	-0.248955	G1	2.05039	-1.74238
TGTATTCGTAGAGGAA-2	Wildtype	LB2	-0.118937	-0.00520133	G1	-2.78148	-0.316084
TGTATTCTCCGCAAGC-2	Wildtype	LB2	-0.136198	-0.12069	G1	0.503002	-5.25561
TGTATTCTCCTGCAGG-2	Wildtype	LB2	0.194237	-0.0959253	S	4.18868	-3.14629
TGTATTCTCTCAAACG-2	Wildtype	LB2	-0.0566689	-0.0572335	G1	0.296444	-5.23213
TGTCCCAGTCTAGAGG-2	Wildtype	LB2	-0.0711145	-0.0199449	G1	0.673485	-2.46421
TGTGTTTCAGTCAGAG-2	Wildtype	LB2	-0.0696679	-0.100286	G1	1.58301	-4.43162
TGTGTTTGTAGAGTGC-2	Wildtype	LB2	-0.298649	-0.200491	G1	1.90997	-1.16411
TGTTCCGTCATAACCG-2	Wildtype	LB2	-0.0414595	0.0238562	G2M	-2.00267	-4.1814
TGTTCCGTCTAACGGT-2	Wildtype	LB2	0.060814	0.0676029	G2M	-1.4767	-4.32403
TTAACTCAGCTGCGAA-2	Wildtype	LB2	-0.0530659	-0.118713	G1	1.40441	-3.07076
TTAACTCCATATACCG-2	Wildtype	LB2	0.010623	-0.170643	S	2.6849	-3.76158
[truncated: 15,398 more rows]

## Sheet: Endoderm
Cell_Barcode	Genotype	Embryo	Score_S_Phase	Score_G2M_Phase	Phase	PC_1	PC_2
AAACCTGAGGAATTAC-1	Wildtype	LB1	-0.00654763	-0.121901	G1	-5.64865	0.776934
AAACGGGAGTAGCCGA-1	Wildtype	LB1	-0.0874125	-0.0979699	G1	-6.43946	1.26042
AAAGCAATCAGCTTAG-1	Wildtype	LB1	-0.188928	-0.0202338	G1	-5.23289	-1.28099
AACCGCGCACTTAACG-1	Wildtype	LB1	0.0667974	0.199061	G2M	-2.01471	1.97958
AACCGCGGTAGAGGAA-1	Wildtype	LB1	-0.278363	0.267706	G2M	-4.01565	12.7821
AACGTTGGTAGGCATG-1	Wildtype	LB1	-0.00574917	-0.137449	G1	-6.01949	-1.23307
AACTCTTCACGTGAGA-1	Wildtype	LB1	-0.0264698	-0.0796393	G1	-5.23037	-0.687393
AACTTTCGTTTACTCT-1	Wildtype	LB1	-0.00324581	-0.125416	G1	-5.92721	1.64489
AAGCCGCTCTTTACAC-1	Wildtype	LB1	0.135198	0.050473	S	-3.65835	-1.52426
AAGGCAGAGCAATATG-1	Wildtype	LB1	0.0506544	-0.340383	S	-4.79252	-4.96998
AAGGCAGTCTAACGGT-1	Wildtype	LB1	-0.00597041	-0.0702653	G1	-4.09938	-2.94551
AATCGGTCATCTGGTA-1	Wildtype	LB1	0.359469	0.04302	S	-0.943927	-3.41611
ACACCGGAGGCTAGGT-1	Wildtype	LB1	-0.119812	-0.023195	G1	-6.28042	1.52758
ACAGCCGCATTGAGCT-1	Wildtype	LB1	-0.227524	0.0122427	G2M	-6.75206	1.99961
ACCGTAAGTACAAGTA-1	Wildtype	LB1	-0.208056	0.0148532	G2M	-6.68238	2.63131
ACCTTTAGTACCTACA-1	Wildtype	LB1	0.00526138	-0.0261365	S	-5.56215	0.155867
ACGAGGACAATGTTGC-1	Wildtype	LB1	0.426917	-0.0306677	S	0.536639	-3.33082
ACGATACCAATCTACG-1	Wildtype	LB1	-0.248371	-0.0440907	G1	-7.0742	4.55413
ACGCCGATCTTGCAAG-1	Wildtype	LB1	-0.04341	0.0863798	G2M	-4.93806	0.924471
ACGGAGAGTAGCTGCC-1	Wildtype	LB1	-0.000764873	-0.204669	G1	-5.46064	-1.17233
ACTATCTAGCAGGTCA-1	Wildtype	LB1	-0.0559964	-0.358984	G1	-5.67849	-3.86526
ACTGTCCAGCTGCCCA-1	Wildtype	LB1	0.193555	-0.0938277	S	-1.09615	-4.27504
ACTTGTTCATACGCCG-1	Wildtype	LB1	0.106572	-0.0159652	S	-2.14194	-2.9243
ACTTTCAAGAAGAAGC-1	Wildtype	LB1	-0.0351868	-0.138837	G1	-6.32799	-3.1726
ACTTTCAAGACTGGGT-1	Wildtype	LB1	0.119029	0.261844	G2M	0.946034	0.825995
AGACGTTCAGATCCAT-1	Wildtype	LB1	-0.0671115	0.419973	G2M	0.334205	6.0502
AGACGTTTCCATGAAC-1	Wildtype	LB1	0.168658	0.115992	S	-2.52211	1.39321
AGAGCTTCAATCTACG-1	Wildtype	LB1	-0.0481414	-0.0239146	G1	-3.58233	-2.54811
AGAGCTTGTAAATACG-1	Wildtype	LB1	0.0616365	0.088357	G2M	-1.57741	-0.325164
AGAGTGGTCCAAACAC-1	Wildtype	LB1	0.089068	-0.139098	S	-5.61397	-2.20258
AGATCTGCAGCTGTAT-1	Wildtype	LB1	-0.042674	-0.185	G1	-7.00098	-0.397911
AGATCTGGTCGCATCG-1	Wildtype	LB1	0.116833	-0.219351	S	-6.51017	-1.55084
AGATTGCTCAGTACGT-1	Wildtype	LB1	-0.207561	-0.129887	G1	-6.4608	-0.724885
AGCATACCAGGAACGT-1	Wildtype	LB1	-0.165107	0.125667	G2M	-4.82428	0.61194
AGCGTATAGGTGTGGT-1	Wildtype	LB1	-0.0700091	-0.190237	G1	-5.0705	-2.30229
AGCGTCGTCTTGGGTA-1	Wildtype	LB1	-0.265856	0.116836	G2M	-5.14215	5.96525
AGCTCCTTCACAGGCC-1	Wildtype	LB1	-0.023815	-0.220371	G1	-6.36549	-2.37556
AGCTTGAGTAAGCACG-1	Wildtype	LB1	-0.153681	-0.00313647	G1	-5.36665	2.02388
AGGCCGTCATCGATTG-1	Wildtype	LB1	-0.110769	-0.0676288	G1	-6.22041	2.09046
AGTGAGGCACGGACAA-1	Wildtype	LB1	-0.0896619	0.0453769	G2M	-4.16687	1.43846
AGTGTCAGTATATGGA-1	Wildtype	LB1	-0.0298279	0.158761	G2M	-4.12912	0.732465
ATAGACCAGTCGAGTG-1	Wildtype	LB1	0.304812	0.211636	S	1.04322	-0.0198444
ATCACGACACGGCCAT-1	Wildtype	LB1	-0.109357	0.20776	G2M	-3.56353	0.770151
ATCATCTTCCCGACTT-1	Wildtype	LB1	0.00463812	0.334425	G2M	-1.50171	3.79299
ATCGAGTGTTACCAGT-1	Wildtype	LB1	-0.0961233	0.55849	G2M	2.26898	14.0924
ATCTGCCAGTGGTCCC-1	Wildtype	LB1	-0.0598749	0.40662	G2M	0.199285	6.89423
ATGAGGGAGCGCCTCA-1	Wildtype	LB1	0.122747	-0.13839	S	-5.7107	-1.88359
ATGGGAGGTCGAATCT-1	Wildtype	LB1	-0.00164366	0.000967989	G2M	-4.77166	-0.0473457
ATGGGAGTCAAACAAG-1	Wildtype	LB1	-0.188588	0.419444	G2M	-3.01311	8.77936
ATTACTCCAATGGAGC-1	Wildtype	LB1	-0.0154246	0.538142	G2M	0.184204	9.80226
ATTACTCCATGACGGA-1	Wildtype	LB1	0.190023	0.0900091	S	-1.01898	-0.919009
ATTGGACAGGTGTTAA-1	Wildtype	LB1	0.198565	0.249801	G2M	0.827809	3.6949
ATTGGACCACCGAATT-1	Wildtype	LB1	-0.178264	-0.0661894	G1	-6.90121	0.667804
CAAGGCCAGTTGAGTA-1	Wildtype	LB1	0.252117	-0.131714	S	-3.58535	-2.36727
CACAAACTCACCGTAA-1	Wildtype	LB1	-0.334609	0.00248701	G2M	-7.21466	5.61113
CACACTCGTGGCAAAC-1	Wildtype	LB1	-0.161158	-0.0558082	G1	-5.41362	1.39142
CAGAGAGCATCGACGC-1	Wildtype	LB1	0.0986467	0.329018	G2M	1.15103	5.62913
CAGCAGCGTGCGATAG-1	Wildtype	LB1	0.022206	-0.0900511	S	-5.53861	-0.674464
CAGCGACAGCTGCGAA-1	Wildtype	LB1	0.0182703	0.417174	G2M	-0.635118	7.95803
CAGGTGCCAACAACCT-1	Wildtype	LB1	-0.0190353	-0.0141552	G1	-4.64911	1.3944
CAGTCCTAGTAGGCCA-1	Wildtype	LB1	0.128632	-0.0844203	S	-3.68683	-1.47981
CATGCCTAGCGTAATA-1	Wildtype	LB1	0.00484314	0.00982925	G2M	-4.5621	1.90796
CATGGCGGTCTGCCAG-1	Wildtype	LB1	-0.0691984	-0.207861	G1	-6.71373	-0.665117
CCATGTCCAGACTCGC-1	Wildtype	LB1	-0.159324	0.240571	G2M	-2.0469	4.8729
CCATGTCGTGTTTGGT-1	Wildtype	LB1	0.0538517	-0.0645998	S	-6.12585	-0.0114818
CCCAATCGTTGATTCG-1	Wildtype	LB1	-0.20712	-0.00685891	G1	-6.27198	3.42917
CCCAGTTGTCCAAGTT-1	Wildtype	LB1	-0.0764846	-0.0699714	G1	-6.12273	1.45349
CCCAGTTGTCTCTCTG-1	Wildtype	LB1	0.297689	-0.00525767	S	-0.913325	-1.99791
CCTATTAGTAGCGTAG-1	Wildtype	LB1	-0.00299174	0.313925	G2M	-2.17914	3.06028
CCTCAGTAGTAGCGGT-1	Wildtype	LB1	-0.0724737	-0.141229	G1	-6.98913	-0.762983
CGACCTTCATTTGCTT-1	Wildtype	LB1	-0.130452	0.000720665	G2M	-5.78489	3.19434
CGCCAAGAGCCACGCT-1	Wildtype	LB1	0.0202693	0.194849	G2M	-3.34638	1.14539
CGCTATCCAGTCGTGC-1	Wildtype	LB1	-0.0792139	-0.276423	G1	-6.56063	-2.15782
CGGACGTCACGGTAGA-1	Wildtype	LB1	0.0334848	0.070857	G2M	-3.37401	0.0726624
CGGACTGTCTGGCGTG-1	Wildtype	LB1	-0.133405	0.109762	G2M	-4.10683	0.229963
CGGCTAGAGAAACGAG-1	Wildtype	LB1	0.200369	-0.170992	S	-1.57274	-5.94149
CGGCTAGGTTACGACT-1	Wildtype	LB1	0.287513	-0.0555085	S	0.267205	-3.99307
CGGCTAGTCGAGAGCA-1	Wildtype	LB1	0.246611	0.305718	G2M	1.58095	2.68595
CGGGTCACAGGTGCCT-1	Wildtype	LB1	-0.238071	-0.501816	G1	-7.23909	-5.16184
CGTAGCGTCCCGACTT-1	Wildtype	LB1	-0.352896	0.168783	G2M	-5.95384	9.54034
CGTAGGCGTAGCGTCC-1	Wildtype	LB1	0.112601	-0.135986	S	-3.18175	-3.54603
CGTCACTTCAGTTGAC-1	Wildtype	LB1	0.171518	-0.241561	S	-3.16419	-3.53763
CTAATGGAGAGTCTGG-1	Wildtype	LB1	-0.0392127	0.448271	G2M	-0.179128	9.60803
CTAGTGAAGTGGTAGC-1	Wildtype	LB1	-0.0560587	-0.0997386	G1	-6.4377	-0.327308
CTCACACTCAACACCA-1	Wildtype	LB1	-0.264151	0.195289	G2M	-3.08168	3.38305
CTCCTAGGTTCTCATT-1	Wildtype	LB1	0.198759	0.0240037	S	-1.27941	-0.797883
CTCGAAACATACAGCT-1	Wildtype	LB1	0.135674	-0.0089663	S	-1.80637	-2.21625
CTCTACGTCCAGATCA-1	Wildtype	LB1	-0.2028	0.480543	G2M	-1.16956	12.4171
CTGAAACCATGCAATC-1	Wildtype	LB1	-0.191403	-0.0477643	G1	-7.17582	1.68505
CTGATAGCATTCACTT-1	Wildtype	LB1	-0.152699	-0.221466	G1	-6.74426	-1.55838
CTGGTCTGTACTTGAC-1	Wildtype	LB1	0.222517	0.159668	S	-0.446015	1.64205
CTTAACTAGATGTAAC-1	Wildtype	LB1	0.10981	-0.118922	S	-5.40485	-2.17863
CTTAACTGTGATGTCT-1	Wildtype	LB1	0.216175	0.019329	S	-0.677365	-2.9735
CTTACCGCAATGGAAT-1	Wildtype	LB1	0.283806	0.185528	S	-0.118836	-1.64566
CTTACCGCACATCCGG-1	Wildtype	LB1	0.342924	0.226312	S	4.52183	1.2673
CTTTGCGCAAACCTAC-1	Wildtype	LB1	-0.245893	0.00562159	G2M	-5.72909	2.98182
GAAACTCAGAGGTTGC-1	Wildtype	LB1	-0.0622417	-0.0655088	G1	-6.0706	1.22853
GAAACTCGTTGGTGGA-1	Wildtype	LB1	-0.0617306	-0.117689	G1	-5.60807	0.155463
GAAATGAAGATATGCA-1	Wildtype	LB1	-0.121615	0.30006	G2M	-3.62284	2.39173
GAAATGAAGTGAACGC-1	Wildtype	LB1	0.0429338	-0.222767	S	-4.80439	-3.76153
GAAATGATCTGCCCTA-1	Wildtype	LB1	-0.105778	0.100271	G2M	-4.89722	3.47328
GAATAAGTCTTCGGTC-1	Wildtype	LB1	0.120453	0.0346162	S	-2.96655	-0.409789
GACACGCTCTGGTGTA-1	Wildtype	LB1	0.154326	0.235691	G2M	-0.802932	1.86174
GACGTTACACCGAATT-1	Wildtype	LB1	-0.016106	-0.0106267	G1	-4.39505	0.73491
GACGTTACATACGCCG-1	Wildtype	LB1	0.109758	0.270766	G2M	2.73185	4.97183
GACTAACGTCAACATC-1	Wildtype	LB1	0.0169532	-0.112009	S	-4.39629	-1.19965
GACTACACACTTGGAT-1	Wildtype	LB1	0.264463	-0.0728556	S	0.0732836	-3.87832
GAGCAGAGTGATGCCC-1	Wildtype	LB1	-0.0759864	0.105381	G2M	-5.05559	3.13147
GAGTCCGTCAGTACGT-1	Wildtype	LB1	0.247676	0.114381	S	-1.09515	-1.43381
GATCAGTTCAATAAGG-1	Wildtype	LB1	-0.0378306	-0.0567969	G1	-4.18366	0.651931
GATCGCGGTAGCACGA-1	Wildtype	LB1	-0.116382	0.288808	G2M	-2.43979	5.57784
GATCGCGGTGCCTGCA-1	Wildtype	LB1	-0.209811	-0.0987845	G1	-7.30858	1.60218
GATCTAGCATTTCACT-1	Wildtype	LB1	-0.00697863	-0.230986	G1	-5.92957	-3.80122
GATGAAAAGCTGCCCA-1	Wildtype	LB1	-0.181473	0.238207	G2M	-2.91092	4.39732
GATGAAATCCGAACGC-1	Wildtype	LB1	-0.030127	0.449829	G2M	1.37375	11.1214
GCACATAAGGTACTCT-1	Wildtype	LB1	-0.11156	0.0055346	G2M	-5.97263	3.67047
GCACTCTAGGTGCACA-1	Wildtype	LB1	0.199104	-0.0279506	S	-2.38793	-3.40551
GCACTCTTCGCAAGCC-1	Wildtype	LB1	-0.0609258	-0.218585	G1	-6.61995	-0.622738
GCAGCCATCAACGGGA-1	Wildtype	LB1	-0.368888	0.0365846	G2M	-8.18267	2.85236
GCCAAATCACCGATAT-1	Wildtype	LB1	0.368603	-0.0266253	S	0.674426	-4.24726
GCCAAATGTCCGCTGA-1	Wildtype	LB1	0.00255088	-0.0214705	S	-5.37714	0.20124
GCGAGAAAGAGTTGGC-1	Wildtype	LB1	0.0827025	-0.180634	S	-4.71819	-3.72487
GCTTGAAGTACTCAAC-1	Wildtype	LB1	0.127658	0.0805818	S	-1.6681	-0.0992405
GCTTGAATCATGCTCC-1	Wildtype	LB1	0.10251	0.0601006	S	-2.36319	-0.235385
GGAATAAAGCCGCCTA-1	Wildtype	LB1	-0.0634175	0.539773	G2M	2.08381	11.2933
GGAATAACAGCTCGCA-1	Wildtype	LB1	0.0287405	-0.0963736	S	-3.17038	-3.1492
GGACAAGGTGTAATGA-1	Wildtype	LB1	0.0447412	0.00739578	S	-3.27267	-1.43699
GGACAAGTCGAGAACG-1	Wildtype	LB1	0.181701	0.048895	S	0.137587	-0.91689
GGATTACAGGGTATCG-1	Wildtype	LB1	-0.0668264	-0.0804111	G1	-3.96116	1.90565
GGCGTGTCACTCAGGC-1	Wildtype	LB1	-0.0474423	0.0352806	G2M	-4.17962	0.191616
GGCGTGTCAGTTCCCT-1	Wildtype	LB1	0.0478588	0.0629477	G2M	-2.32318	-1.62954
GGGAATGGTCGACTAT-1	Wildtype	LB1	0.00565467	0.339329	G2M	-1.00729	3.2961
GGGTCTGCATGTCTCC-1	Wildtype	LB1	-0.0912534	0.161316	G2M	-3.25895	1.21344
GGTGTTAAGCCATCGC-1	Wildtype	LB1	0.389015	-0.0236171	S	0.384685	-2.48231
GTACTCCTCCGTACAA-1	Wildtype	LB1	-0.0106077	-0.170878	G1	-6.75491	-1.21792
GTACTTTCAAGTTCTG-1	Wildtype	LB1	0.0177834	0.0309762	G2M	-3.38977	-2.41992
GTAGGCCGTACATGTC-1	Wildtype	LB1	-0.249253	0.0867326	G2M	-6.09962	5.0264
GTAGTCAAGGCTCAGA-1	Wildtype	LB1	-0.134971	-0.193401	G1	-4.75954	-2.20245
GTCACAAGTGAAATCA-1	Wildtype	LB1	-0.00957852	0.287157	G2M	-1.21857	3.69993
GTCGGGTCATTCACTT-1	Wildtype	LB1	-0.349267	-0.0481827	G1	-7.5367	2.00691
GTCGTAAGTACGCACC-1	Wildtype	LB1	0.0341077	-0.111662	S	-4.87794	-1.44108
GTCTCGTTCTAGCACA-1	Wildtype	LB1	-0.0275792	-0.120359	G1	-4.669	-1.1938
GTGTGCGGTTCCATGA-1	Wildtype	LB1	0.175264	-0.145883	S	-1.37982	-4.29994
TAAACCGAGCGTGAGT-1	Wildtype	LB1	0.178502	0.165282	S	-0.606395	-1.51653
TAAACCGGTACATGTC-1	Wildtype	LB1	-0.0497921	0.0440606	G2M	-3.54962	2.45088
TAAGAGAAGATCACGG-1	Wildtype	LB1	0.0727136	0.324531	G2M	-0.197799	4.40337
TAAGCGTCACGTCAGC-1	Wildtype	LB1	0.129931	0.0814836	S	-3.2778	0.252392
TACAGTGAGAAACGCC-1	Wildtype	LB1	0.0469803	0.156919	G2M	-4.00706	1.01762
TACCTATCAAGTTAAG-1	Wildtype	LB1	-0.279163	0.122881	G2M	-5.37564	7.41745
TACCTATTCTTTACAC-1	Wildtype	LB1	0.065069	0.12874	G2M	-2.55857	1.81881
TACGGATTCGAACTGT-1	Wildtype	LB1	-0.168418	-0.0523893	G1	-7.03977	1.2874
TACGGGCGTAATCACC-1	Wildtype	LB1	0.0177981	0.344432	G2M	-0.838644	4.51531
TACGGGCTCAATAAGG-1	Wildtype	LB1	0.206012	-0.0635213	S	-2.14392	-3.38572
TACTCGCAGAAACCAT-1	Wildtype	LB1	0.0680311	-0.373325	S	-4.88757	-5.56926
TACTCGCCATCAGTAC-1	Wildtype	LB1	-0.124565	-0.0847805	G1	-6.86997	0.820349
TACTCGCTCCATGAAC-1	Wildtype	LB1	0.108897	-0.0296499	S	-3.36622	-0.61819
TAGACCAAGAAACGAG-1	Wildtype	LB1	-0.103668	0.0769274	G2M	-3.01201	0.34487
TAGACCAGTCAGAGGT-1	Wildtype	LB1	0.322887	-0.0603293	S	-0.0681926	-4.07832
TAGACCAGTGGCCCTA-1	Wildtype	LB1	0.0725699	-0.017783	S	-4.26306	-0.47079
TAGGCATCAATCCGAT-1	Wildtype	LB1	0.367257	-0.00581939	S	-1.82444	-4.34096
TAGTGGTTCAGGTAAA-1	Wildtype	LB1	-0.0905123	-0.141257	G1	-4.90981	-2.3764
TAGTTGGGTCAACATC-1	Wildtype	LB1	0.101466	0.0856798	S	-2.08712	0.202083
TATGCCCAGGCATGTG-1	Wildtype	LB1	-0.133631	-0.169939	G1	-5.97301	-1.10017
TATGCCCCATGCCTTC-1	Wildtype	LB1	0.264687	0.292221	G2M	2.29115	3.30673
TATGCCCGTCTTTCAT-1	Wildtype	LB1	-0.130244	-0.129471	G1	-6.91037	-0.587268
TATGCCCTCGTCGTTC-1	Wildtype	LB1	-0.140633	0.289668	G2M	-3.98235	7.28088
TCAGATGCAATACGCT-1	Wildtype	LB1	-0.0719662	-0.0536087	G1	-5.34901	1.471
TCAGCAACAGACGCAA-1	Wildtype	LB1	0.0886665	0.343483	G2M	0.467499	2.54128
TCCACACTCCGTCAAA-1	Wildtype	LB1	0.0900731	-0.126989	S	-6.44222	-2.1654
TCGAGGCGTAGCCTAT-1	Wildtype	LB1	0.0415548	0.142761	G2M	-2.80034	4.31548
TCGAGGCGTCCAGTTA-1	Wildtype	LB1	-0.275717	-0.427761	G1	-7.72016	-4.21156
TCGCGAGAGACTGGGT-1	Wildtype	LB1	-0.139747	-0.107112	G1	-6.27306	1.44676
TCGCGAGAGCCAGTTT-1	Wildtype	LB1	-0.20932	-0.218484	G1	-6.95604	-2.51252
TCGGGACGTACAGCAG-1	Wildtype	LB1	-0.155547	0.0578953	G2M	-6.07892	4.91404
TCGTACCTCTCGTTTA-1	Wildtype	LB1	0.134262	0.110343	S	-0.375116	-1.31766
TGAAAGATCCACGTGG-1	Wildtype	LB1	0.0914914	-0.21094	S	-4.33884	-1.72145
TGACGGCAGAGGTAGA-1	Wildtype	LB1	0.0116801	-0.0408433	S	-4.04881	-0.652902
TGACTTTCAGCGTTCG-1	Wildtype	LB1	-0.18124	-0.202219	G1	-6.41713	-2.62767
TGACTTTCATCCCATC-1	Wildtype	LB1	-0.205918	-0.0350979	G1	-7.46903	2.42671
TGAGCCGCATTAACCG-1	Wildtype	LB1	0.193261	0.153895	S	0.977131	-0.738794
TGATTTCCAGCTCGAC-1	Wildtype	LB1	-0.0216064	-0.0956314	G1	-4.87722	-2.23385
TGCCAAAAGCTCTCGG-1	Wildtype	LB1	0.242141	0.0780418	S	0.739848	-1.43486
TGCCCATGTCAAAGAT-1	Wildtype	LB1	0.168393	-0.363991	S	-4.16681	-4.85767
TGCGCAGAGATAGGAG-1	Wildtype	LB1	-0.0963703	0.239946	G2M	-1.23588	5.28164
TGCGTGGGTCAAAGCG-1	Wildtype	LB1	0.0739087	0.0173633	S	-3.53038	-0.518681
TGCTACCAGGAATTAC-1	Wildtype	LB1	0.15726	-0.0456224	S	-3.96716	-3.77606
TGCTACCTCACATACG-1	Wildtype	LB1	-0.0169991	0.0106284	G2M	-6.34147	1.48888
TGGACGCGTTAAGGGC-1	Wildtype	LB1	0.0075762	-0.104857	S	-5.88788	0.292276
TGGCGCAGTTAAAGAC-1	Wildtype	LB1	0.00653905	0.0813419	G2M	-4.55391	-0.177011
TGGGAAGTCCCGGATG-1	Wildtype	LB1	-0.152683	-0.0682383	G1	-5.73923	0.190552
TGGGCGTCAGTAAGAT-1	Wildtype	LB1	0.252767	-0.0476938	S	-0.321342	-3.98311
TGGTTAGTCTACTTAC-1	Wildtype	LB1	0.153433	0.00336988	S	-3.00672	0.878664
TGGTTCCAGATCGATA-1	Wildtype	LB1	0.193078	0.00284909	S	-1.44123	-2.4948
TGTATTCCACTGTCGG-1	Wildtype	LB1	0.109419	0.0485127	S	-1.33017	-1.20649
TGTCCCACATCGGGTC-1	Wildtype	LB1	-0.361494	-0.0516848	G1	-7.07372	1.36463
TGTGTTTCACAAGCCC-1	Wildtype	LB1	0.00600606	0.254748	G2M	-1.85878	9.06292
TGTGTTTTCTGATTCT-1	Wildtype	LB1	-0.127554	-0.171525	G1	-6.94488	-0.914425
TTAACTCTCCGCTGTT-1	Wildtype	LB1	0.11285	-0.0533329	S	-4.00247	-2.33864
TTAGTTCAGATGCCAG-1	Wildtype	LB1	0.175478	-0.0681399	S	-3.10093	-0.651357
TTCGAAGAGCGGCTTC-1	Wildtype	LB1	0.333904	-0.151356	S	-1.96637	-5.18376
TTCGGTCAGGCCATAG-1	Wildtype	LB1	-0.0195497	-0.238823	G1	-6.65977	-3.78269
TTCTCAAGTAGATTAG-1	Wildtype	LB1	-0.104722	0.0161093	G2M	-3.83778	3.11631
TTCTTAGAGAGGTAGA-1	Wildtype	LB1	-0.149465	0.0631962	G2M	-6.09523	4.24516
TTGAACGCAAAGTGCG-1	Wildtype	LB1	-0.0681924	-0.136953	G1	-5.94048	-0.0484806
TTGCGTCCACTCTGTC-1	Wildtype	LB1	-0.293059	0.164692	G2M	-6.66218	8.21261
TTGGAACCAGCTGCAC-1	Wildtype	LB1	0.0346424	0.281212	G2M	-0.703642	1.99339
TTGGAACGTGTGCCTG-1	Wildtype	LB1	-0.032329	-0.141511	G1	-5.28467	-3.26627
TTGTAGGTCTATGTGG-1	Wildtype	LB1	0.0892751	-0.138389	S	-5.30597	-2.21982
TTTCCTCGTTAAGAAC-1	Wildtype	LB1	0.000157701	-0.129022	S	-5.10092	-2.89079
TTTCCTCTCAGAAATG-1	Wildtype	LB1	-0.325111	0.180822	G2M	-6.14364	7.49553
TTTGGTTAGAGGACGG-1	Wildtype	LB1	-0.286008	0.24972	G2M	-5.06591	9.27236
AAAGATGGTAAGGGAA-2	Wildtype	LB2	-0.0292442	-0.0516459	G1	-6.15218	0.634188
AAAGTAGAGAGCCTAG-2	Wildtype	LB2	-0.020773	-0.0522131	G1	-5.30476	0.622927
AAAGTAGAGTGTCCAT-2	Wildtype	LB2	-0.154166	0.0804245	G2M	-6.17955	1.59907
AACCGCGTCAGTCAGT-2	Wildtype	LB2	-0.166612	0.0545764	G2M	-5.5829	1.86948
AACTCAGGTTCCACAA-2	Wildtype	LB2	-0.0842888	-0.0697676	G1	-5.69495	0.101404
AAGACCTCAGGGCATA-2	Wildtype	LB2	0.0753074	0.385465	G2M	0.458338	7.56561
AAGGAGCAGTTGAGTA-2	Wildtype	LB2	-0.12819	-0.00896766	G1	-5.47415	0.639357
ACACCAATCGGCGCAT-2	Wildtype	LB2	-0.0449438	0.182774	G2M	-4.10761	-0.0144303
ACACTGAAGGTAGCCA-2	Wildtype	LB2	0.0500377	0.0884666	G2M	-2.3637	-1.88195
ACCCACTTCAGGCCCA-2	Wildtype	LB2	0.0762988	-0.0253057	S	-3.24933	-1.34245
ACCTTTAGTAACGACG-2	Wildtype	LB2	-0.22771	0.0279733	G2M	-6.30042	1.40857
ACGTCAACAGTCACTA-2	Wildtype	LB2	0.135099	0.0775694	S	-1.59562	-0.985306
ACGTCAACATTGGCGC-2	Wildtype	LB2	0.126992	0.006283	S	-3.03489	-0.984306
ACGTCAATCCAGAGGA-2	Wildtype	LB2	-0.0374153	-0.0302166	G1	-5.00557	1.79275
ACTTGTTCAGTCGATT-2	Wildtype	LB2	-0.18016	-0.0922775	G1	-6.12047	-0.563806
AGACGTTGTAAGTGGC-2	Wildtype	LB2	-0.134247	0.00695354	G2M	-5.66549	2.53612
AGAGCTTAGGCATGTG-2	Wildtype	LB2	0.0998465	-0.16731	S	-4.85971	-3.03864
AGCTTGAAGCTGCAAG-2	Wildtype	LB2	0.0941705	0.125783	G2M	-2.70757	1.42853
AGGGAGTCACAGGCCT-2	Wildtype	LB2	-0.214322	0.321589	G2M	-3.67008	7.15522
AGGGAGTCATGTCTCC-2	Wildtype	LB2	0.0558127	0.210537	G2M	0.6303	2.27744
AGGTCCGGTGTTGAGG-2	Wildtype	LB2	0.0658431	-0.0113409	S	-3.85562	-0.0145274
AGTAGTCTCACGACTA-2	Wildtype	LB2	-0.255277	0.00576712	G2M	-7.14734	2.33491
AGTCTTTCATGCTGGC-2	Wildtype	LB2	0.0875279	-0.144458	S	-4.05815	-2.1388
ATAAGAGGTTCGTCTC-2	Wildtype	LB2	0.10296	-0.00745601	S	-3.09247	-0.149241
ATTCTACGTAGAGCTG-2	Wildtype	LB2	-0.0979634	-0.0558068	G1	-7.31921	3.36174
ATTTCTGTCCGCGGTA-2	Wildtype	LB2	0.16347	0.0568926	S	-3.1811	-0.427685
CAAGAAAGTACCTACA-2	Wildtype	LB2	-0.0765341	-0.101118	G1	-6.03239	-0.36188
CACATAGTCCTTGCCA-2	Wildtype	LB2	-0.0149778	-0.248899	G1	-6.58132	-2.13923
CAGTCCTAGTCGCCGT-2	Wildtype	LB2	0.233973	0.163125	S	0.139426	1.44451
CAGTCCTGTGTTTGGT-2	Wildtype	LB2	0.283547	-0.229277	S	-2.56036	-3.92567
CAGTCCTTCAGGTTCA-2	Wildtype	LB2	0.122163	0.309802	G2M	1.14504	5.88364
CATCGAACATACAGCT-2	Wildtype	LB2	-0.068639	0.0913847	G2M	-5.32686	1.45519
CATCGGGCATAGGATA-2	Wildtype	LB2	0.0225465	-0.201509	S	-4.98862	-2.05971
CATTATCGTGTTCTTT-2	Wildtype	LB2	-0.0321432	0.0369671	G2M	-4.96722	-1.16379
CCACCTATCAAAGACA-2	Wildtype	LB2	0.0778799	0.277175	G2M	-0.0629314	5.06316
CCCAATCTCAGTTCGA-2	Wildtype	LB2	0.0135369	0.244471	G2M	-2.42795	4.73883
CCCAGTTTCTGCCCTA-2	Wildtype	LB2	-0.0907884	-0.162176	G1	-7.46987	-0.0532537
CCGTACTAGGTCATCT-2	Wildtype	LB2	-0.134074	0.0631679	G2M	-2.43408	2.06914
CCGTACTGTAATCGTC-2	Wildtype	LB2	-0.0597743	0.0719248	G2M	-4.00584	-0.584421
CCTTCGAGTCCCTTGT-2	Wildtype	LB2	-0.00150132	0.191433	G2M	-2.45343	0.0522935
CGACTTCGTTCTGGTA-2	Wildtype	LB2	-0.19745	0.284441	G2M	-4.39863	5.37869
CGCGGTAGTTCGGCAC-2	Wildtype	LB2	0.228558	-0.102965	S	-3.37167	-2.58337
CGCTGGAAGAGCAATT-2	Wildtype	LB2	0.215702	-0.170072	S	-2.71427	-3.26926
CGCTTCAGTATGGTTC-2	Wildtype	LB2	-0.114834	0.0441863	G2M	-4.2624	2.06833
CGGACACCAACACCCG-2	Wildtype	LB2	-0.0436013	0.0120009	G2M	-5.59838	0.411705
CGGACTGTCAAACGGG-2	Wildtype	LB2	-0.300375	-0.00451131	G1	-7.02777	4.91754
CGGAGTCCAATAGCGG-2	Wildtype	LB2	0.109067	-0.057695	S	-2.80047	-1.49151
CGTCTACTCCGTAGTA-2	Wildtype	LB2	0.112233	0.0451604	S	-2.55433	-2.22697
CGTGAGCCATGCGCAC-2	Wildtype	LB2	0.032035	0.0810553	G2M	-2.76533	3.34897
CTCAGAATCAGTTAGC-2	Wildtype	LB2	-0.0299285	-0.0400483	G1	-4.19305	0.016947
CTCGTACAGAACAACT-2	Wildtype	LB2	0.0767727	-0.022658	S	-3.7424	-2.20659
CTGAAGTAGCATCATC-2	Wildtype	LB2	-0.142485	-0.0847143	G1	-6.31979	1.00146
CTGAAGTAGGAATGGA-2	Wildtype	LB2	-0.120212	0.107297	G2M	-3.65494	4.72472
CTGCCTATCGCCGTGA-2	Wildtype	LB2	0.493622	0.102739	S	3.17668	-2.88314
CTGCTGTCAAGTCATC-2	Wildtype	LB2	0.22951	-0.124787	S	-1.63389	-2.83483
CTTTGCGGTTTAGGAA-2	Wildtype	LB2	0.291958	0.128182	S	1.18318	1.15377
GAAGCAGTCTACCAGA-2	Wildtype	LB2	-0.278204	0.182107	G2M	-6.25965	5.33374
GAATAAGGTAAATGAC-2	Wildtype	LB2	0.0351946	-0.21074	S	-6.22659	-1.67693
GACACGCCACATCCAA-2	Wildtype	LB2	-0.012744	0.507041	G2M	-0.0506431	9.09893
GACACGCGTCCCTACT-2	Wildtype	LB2	0.0851622	0.117713	G2M	-3.86421	0.142555
GACCTGGTCACCCGAG-2	Wildtype	LB2	-0.129482	0.170235	G2M	-4.09232	-0.513769
GACGGCTCAATCTACG-2	Wildtype	LB2	0.0993573	0.184771	G2M	-0.486265	2.63271
GACGTGCGTCATGCAT-2	Wildtype	LB2	-0.0303527	0.00370475	G2M	-6.72205	1.78542
GAGCAGACAGACAGGT-2	Wildtype	LB2	-0.100215	0.0426243	G2M	-5.28806	1.11655
GAGGTGATCCGAACGC-2	Wildtype	LB2	0.0755255	-0.221978	S	-4.92376	-3.98924
GATCGTAAGACACTAA-2	Wildtype	LB2	-0.119997	-0.269081	G1	-6.21688	-3.47517
GATCTAGGTGCGATAG-2	Wildtype	LB2	0.00362652	-0.0675184	S	-5.31314	0.0113644
GATGAGGGTCGACTGC-2	Wildtype	LB2	0.16002	-0.143464	S	-4.56187	-1.95878
GCATGATGTACCGCTG-2	Wildtype	LB2	0.0360811	-0.162976	S	-6.04875	-2.05694
GCCTCTAAGTGGTAAT-2	Wildtype	LB2	-0.00699049	-0.132438	G1	-5.43852	-0.65066
GCTTCCACACCATGTA-2	Wildtype	LB2	-0.00960851	-0.103522	G1	-4.64231	0.0893478
GCTTCCACATGTCGAT-2	Wildtype	LB2	0.131187	-0.157577	S	-4.19991	-1.82124
GGAACTTTCTCGCATC-2	Wildtype	LB2	0.19516	0.10952	S	-2.49484	1.39648
GGACGTCTCAATCACG-2	Wildtype	LB2	-0.31601	0.1584	G2M	-5.91196	4.4183
GGCCGATAGACAATAC-2	Wildtype	LB2	-0.166373	0.0646567	G2M	-6.55297	5.19519
GGCGACTAGGTCATCT-2	Wildtype	LB2	-0.114709	-0.0904266	G1	-6.60977	0.295633
GGCGTGTGTATAATGG-2	Wildtype	LB2	-0.104643	-0.141316	G1	-6.20564	-0.03255
GGGATGAGTCATACTG-2	Wildtype	LB2	-0.153732	-0.00983612	G1	-5.51521	0.333397
GGGCACTGTTTCGCTC-2	Wildtype	LB2	-0.225274	0.0327828	G2M	-5.46756	1.17941
GTACGTACAGGTCGTC-2	Wildtype	LB2	-0.0561074	0.0130388	G2M	-3.94638	0.875407
GTACTTTGTCTCCATC-2	Wildtype	LB2	-0.150945	-0.105993	G1	-7.52663	-0.985319
GTAGGCCCACCGATAT-2	Wildtype	LB2	0.146466	0.260998	G2M	0.237824	2.32417
GTATCTTAGGGTTCCC-2	Wildtype	LB2	0.106015	-0.0345256	S	-3.88828	-2.33672
GTCAAGTGTAAATACG-2	Wildtype	LB2	-0.0680038	0.247617	G2M	-3.75551	4.28377
GTCACGGAGGTGTGGT-2	Wildtype	LB2	0.335791	-0.221514	S	0.273195	-5.34899
GTCGTAAAGATGTGTA-2	Wildtype	LB2	0.0627099	-0.0484839	S	-5.46826	0.108924
GTCTCGTCAATGCCAT-2	Wildtype	LB2	0.0943506	-0.156257	S	-5.1832	-2.13807
GTGCTTCAGCAGACTG-2	Wildtype	LB2	0.360445	-0.117151	S	-0.100093	-5.6297
GTGGGTCTCAGAAATG-2	Wildtype	LB2	-0.233291	-0.00460967	G1	-7.45687	3.25089
GTGTGCGTCGTGGGAA-2	Wildtype	LB2	0.112345	0.0134268	S	-3.70667	-1.47974
GTGTTAGTCACGGTTA-2	Wildtype	LB2	-0.261469	0.03486	G2M	-5.81718	1.2292
GTTCGGGGTAAGCACG-2	Wildtype	LB2	-0.0382365	0.303505	G2M	0.0915398	7.35234
TAAGAGAAGAGGTACC-2	Wildtype	LB2	0.0617028	-0.262957	S	-6.0559	-3.05909
TACGGATAGAAGGGTA-2	Wildtype	LB2	-0.175664	-0.0120463	G1	-6.04686	0.958879
TACGGGCGTCATATGC-2	Wildtype	LB2	0.00337098	-3.50826e-05	S	-3.61078	0.0514955
TACTCATGTCATGCCG-2	Wildtype	LB2	-0.184769	0.0915942	G2M	-5.28351	2.25983
TAGACCACAGTCGATT-2	Wildtype	LB2	-0.0481704	-0.186906	G1	-4.70389	-3.83835
TAGGCATGTACTCAAC-2	Wildtype	LB2	-0.301701	0.00773056	G2M	-6.71489	3.35865
TCGTACCGTACTTAGC-2	Wildtype	LB2	-0.0859856	0.305011	G2M	-1.5777	5.61487
TGACTAGCAGTCCTTC-2	Wildtype	LB2	-0.146873	-0.081909	G1	-6.9148	0.75222
TGACTAGGTTGATTCG-2	Wildtype	LB2	0.0808573	-0.0751462	S	-5.39442	-1.8089
TGCCCTAAGATGGCGT-2	Wildtype	LB2	0.260588	-0.258981	S	-2.93522	-4.84906
TGCCCTACACCCTATC-2	Wildtype	LB2	-0.202954	-0.10582	G1	-7.60273	-0.129091
TGCTGCTCAGCTGCTG-2	Wildtype	LB2	-0.0841318	0.346562	G2M	-1.23982	6.78166
TGCTGCTGTCTCATCC-2	Wildtype	LB2	0.0400485	0.10061	G2M	-2.3085	-1.22597
TGGCGCACACGACTCG-2	Wildtype	LB2	-0.068985	-0.0028776	G1	-6.48299	1.22334
TGGCGCATCTAACTTC-2	Wildtype	LB2	0.106657	-0.12293	S	-3.93542	-2.1484
TGTGGTAAGCAAATCA-2	Wildtype	LB2	-0.251795	0.0687756	G2M	-6.55256	4.47058
TTAGGACAGCGTAGTG-2	Wildtype	LB2	0.0684819	-0.0298121	S	-4.80464	0.370903
TTATGCTGTCAACTGT-2	Wildtype	LB2	-0.0722918	-0.126401	G1	-5.53004	-0.325803
TTCTACAGTGCAACGA-2	Wildtype	LB2	0.0356632	0.0538663	G2M	-3.02216	-0.187028
TTGACTTAGTGTACCT-2	Wildtype	LB2	-0.245632	0.243388	G2M	-4.80549	4.81859
TTTATGCCAAACCTAC-2	Wildtype	LB2	-0.0855452	0.0071197	G2M	-5.74908	0.514812
AAACCTGCATTACCTT-3	Wildtype	LB3	-0.0923983	0.268613	G2M	0.190649	7.00982
AAAGTAGTCGGCTTGG-3	Wildtype	LB3	0.00884279	0.224885	G2M	-2.74933	1.46181
AAATGCCAGATCGGGT-3	Wildtype	LB3	-0.160815	0.0864703	G2M	-6.23599	-0.39028
AACGTTGCAACGCACC-3	Wildtype	LB3	0.0177636	0.0576306	G2M	-2.58544	-1.72241
AACTCAGAGCGTCTAT-3	Wildtype	LB3	-0.00067791	0.0606792	G2M	-4.80567	0.0426127
AACTCAGGTCATTAGC-3	Wildtype	LB3	-0.213256	0.166912	G2M	-6.65509	6.82103
AACTGGTAGTACTTGC-3	Wildtype	LB3	0.349561	0.040271	S	-0.394539	-5.47978
AAGACCTAGTGGTAAT-3	Wildtype	LB3	0.2128	-0.0514659	S	-2.08047	-3.84929
AAGACCTGTCAAAGAT-3	Wildtype	LB3	0.0735598	-0.0945197	S	-4.3853	-0.474501
AAGGCAGTCATAGCAC-3	Wildtype	LB3	0.124453	0.0758431	S	-2.28782	-3.00882
AAGGTTCAGTGACTCT-3	Wildtype	LB3	-0.175839	0.351862	G2M	-2.53439	5.43767
AAGGTTCTCCGATATG-3	Wildtype	LB3	-0.151707	-0.168983	G1	-7.05561	-0.602782
AAGTCTGGTCGAAAGC-3	Wildtype	LB3	-0.185681	0.281463	G2M	-3.68288	4.71138
AATCCAGAGCAATCTC-3	Wildtype	LB3	-0.15698	-0.000426052	G1	-6.70297	2.04144
AATCCAGAGTCGATAA-3	Wildtype	LB3	-0.089728	-0.161929	G1	-4.56461	-3.19087
AATCCAGCATCTATGG-3	Wildtype	LB3	0.327116	0.113214	S	1.03405	-3.4047
AATCGGTTCGCCGTGA-3	Wildtype	LB3	-0.0143866	-0.139596	G1	-5.59955	-1.46266
ACACCCTAGGATGGAA-3	Wildtype	LB3	0.129871	0.0668281	S	-0.382104	3.01391
ACACCCTCACCGAAAG-3	Wildtype	LB3	-0.16468	-0.0974877	G1	-5.60252	-0.252071
ACATACGGTCCTGCTT-3	Wildtype	LB3	-0.218021	-0.109459	G1	-8.0522	-0.250446
ACATCAGTCGCCAGCA-3	Wildtype	LB3	-0.186582	0.117443	G2M	-5.86735	3.17918
ACATCAGTCTGCGTAA-3	Wildtype	LB3	-0.207376	0.15494	G2M	-5.23077	4.39219
ACCCACTCATTACGAC-3	Wildtype	LB3	0.0804728	0.0594144	S	-3.09594	-0.499046
ACCCACTGTCTTGCGG-3	Wildtype	LB3	0.286823	0.0610557	S	0.0290992	-2.16434
ACCGTAAGTCGCTTCT-3	Wildtype	LB3	-0.167288	0.320497	G2M	-2.62936	3.67667
ACCGTAAGTTTGACTG-3	Wildtype	LB3	-0.0958325	0.149216	G2M	-3.69015	3.28323
ACCTTTAGTACCCAAT-3	Wildtype	LB3	0.151757	0.0425393	S	-0.394668	-2.40295
ACGAGGACATGGGAAC-3	Wildtype	LB3	-0.183409	0.160273	G2M	-5.00104	3.30195
ACGATGTTCGCCTGTT-3	Wildtype	LB3	-0.0490383	0.00643323	G2M	-3.5194	-0.933978
ACGATGTTCTTGACGA-3	Wildtype	LB3	-0.20999	-0.160394	G1	-7.08179	-0.659689
ACGCCAGAGCTCCCAG-3	Wildtype	LB3	-0.0360165	0.139469	G2M	-4.126	2.29339
ACGGCCATCTGTTGAG-3	Wildtype	LB3	-0.246876	0.3016	G2M	-3.29658	4.41057
ACGGGCTAGACTAGGC-3	Wildtype	LB3	0.0608226	0.0780667	G2M	-2.22765	3.46044
ACTATCTAGTGGTAAT-3	Wildtype	LB3	-0.0266538	0.273288	G2M	-2.69701	1.55366
ACTGAGTTCGAGGTAG-3	Wildtype	LB3	-0.0201657	0.232055	G2M	-2.87664	3.2595
ACTGCTCCATGCAATC-3	Wildtype	LB3	-0.00612675	-0.136843	G1	-5.85812	-1.10504
ACTTACTAGGCCGAAT-3	Wildtype	LB3	0.0904892	0.492523	G2M	1.43454	7.70304
ACTTTCAAGCGATCCC-3	Wildtype	LB3	0.110245	-0.104815	S	-3.23059	-3.92502
AGATCTGGTAGAGCTG-3	Wildtype	LB3	0.230933	0.0817254	S	0.111098	-2.57756
AGATTGCGTTAAGGGC-3	Wildtype	LB3	-0.0285403	0.00636883	G2M	-5.58253	-1.69817
AGCATACTCTCTTGAT-3	Wildtype	LB3	0.0661991	-0.00915958	S	-3.97807	-1.44048
AGCGGTCCATGCCTAA-3	Wildtype	LB3	-0.0916457	0.214045	G2M	-3.35825	3.38447
AGCGGTCGTCACTTCC-3	Wildtype	LB3	0.309471	0.011767	S	-0.272594	-4.56481
AGCGTATAGATCACGG-3	Wildtype	LB3	-0.128528	-0.125963	G1	-7.88973	-1.91201
AGCTCTCGTTTAGGAA-3	Wildtype	LB3	0.343896	-0.0920634	S	-1.02392	-3.31133
AGCTTGAGTTCGCTAA-3	Wildtype	LB3	-0.0706409	0.022652	G2M	-5.43497	-1.40661
AGGGAGTAGTCTTGCA-3	Wildtype	LB3	-0.112025	0.0299137	G2M	-4.90025	-1.47632
AGGGAGTCATCACAAC-3	Wildtype	LB3	0.00196295	0.191818	G2M	-0.678104	0.356167
AGGTCCGTCAACGAAA-3	Wildtype	LB3	0.125377	0.0350397	S	-2.54817	-3.28315
AGGTCCGTCTGCGTAA-3	Wildtype	LB3	-0.0573036	-0.09355	G1	-6.09277	-0.547305
AGTAGTCGTTCAGCGC-3	Wildtype	LB3	-0.00471111	-0.0985404	G1	-4.59845	-2.18265
AGTCTTTAGGGAAACA-3	Wildtype	LB3	0.140831	0.0586362	S	-2.87778	-2.57529
AGTCTTTAGGGCTCTC-3	Wildtype	LB3	-0.0949359	0.373941	G2M	-0.613967	2.71773
AGTCTTTAGGTAAACT-3	Wildtype	LB3	0.065315	-0.0128254	S	-4.10397	0.220928
AGTCTTTGTGGAAAGA-3	Wildtype	LB3	0.02466	0.105265	G2M	-4.16241	1.53526
AGTGGGATCTCCCTGA-3	Wildtype	LB3	-0.256197	0.371291	G2M	-3.33116	5.31312
AGTTGGTAGCTGAAAT-3	Wildtype	LB3	0.297049	-0.00567232	S	-1.01388	-3.70972
AGTTGGTCATCGGAAG-3	Wildtype	LB3	-0.0961142	0.0317398	G2M	-5.10779	-1.14985
AGTTGGTTCAGAGCTT-3	Wildtype	LB3	0.0678448	0.182668	G2M	-2.14368	2.07599
ATAAGAGGTCGACTAT-3	Wildtype	LB3	-0.0508442	-0.0424977	G1	-5.65605	-0.449107
ATAGACCAGGAATCGC-3	Wildtype	LB3	0.156031	-0.139372	S	-3.98287	-3.48296
ATCACGAAGTGGAGAA-3	Wildtype	LB3	-0.204633	0.0116876	G2M	-7.34841	2.77675
ATGGGAGCAACTGGCC-3	Wildtype	LB3	0.2203	0.103743	S	-1.80322	-2.1731
ATGTGTGCATCGTCGG-3	Wildtype	LB3	-0.111231	0.105308	G2M	-4.79079	-0.328177
ATTGGACCATCTGGTA-3	Wildtype	LB3	0.358797	0.0194237	S	0.176305	-3.31898
CAACTAGCAAGTTCTG-3	Wildtype	LB3	-0.211615	-0.0664685	G1	-5.56299	-1.04554
CAAGGCCCAGGCGATA-3	Wildtype	LB3	0.0289774	-0.0693735	S	-4.33031	-1.03294
CAAGGCCGTCACCTAA-3	Wildtype	LB3	0.397744	-0.241447	S	-1.68132	-5.80197
CACAAACCACGGCTAC-3	Wildtype	LB3	-0.264405	0.285724	G2M	-3.44328	3.27446
CACATAGTCAGCAACT-3	Wildtype	LB3	0.0818806	0.0302174	S	-4.54465	0.910298
CACATTTTCGTGGTCG-3	Wildtype	LB3	0.180161	0.154904	S	-0.381624	0.562637
CACCTTGAGTTGTCGT-3	Wildtype	LB3	0.132003	0.0736559	S	-0.682073	-2.79714
CACTCCACAGCTGCTG-3	Wildtype	LB3	-0.0139166	0.218807	G2M	-1.18835	1.80784
CAGAATCGTACTTGAC-3	Wildtype	LB3	-0.104869	0.420146	G2M	-1.92296	5.66748
CAGAATCGTTCGTGAT-3	Wildtype	LB3	0.172302	-0.0170667	S	-2.93948	-3.61025
CAGAATCGTTGGTGGA-3	Wildtype	LB3	-0.0146337	-0.00954947	G1	-5.31969	0.418997
CAGAGAGCACTTCGAA-3	Wildtype	LB3	-0.117061	0.309741	G2M	-4.24914	3.72438
CAGAGAGCAGACACTT-3	Wildtype	LB3	-0.0229864	-0.0883421	G1	-6.17903	-0.344109
CAGCAGCGTCTCCCTA-3	Wildtype	LB3	-0.149497	-0.161316	G1	-7.72121	0.259636
CAGCAGCTCGGCTTGG-3	Wildtype	LB3	0.0126006	0.069241	G2M	-4.59633	0.679908
CAGCGACGTCGCGTGT-3	Wildtype	LB3	0.135433	0.145077	G2M	-1.9159	-0.683737
CAGCTGGGTAGAAGGA-3	Wildtype	LB3	-0.0147358	0.171222	G2M	-2.52952	1.6429
CAGCTGGGTCAATGTC-3	Wildtype	LB3	-0.00647717	-0.107342	G1	-6.36437	-1.04127
CAGCTGGTCGCATGAT-3	Wildtype	LB3	-0.217741	0.0535507	G2M	-5.51514	5.38676
CAGGTGCTCCGCGTTT-3	Wildtype	LB3	0.0162879	0.0342318	G2M	-4.29344	-0.396056
CAGTAACCAATCGGTT-3	Wildtype	LB3	-0.145926	-0.00277217	G1	-5.5358	3.35791
CATATGGTCGGAATCT-3	Wildtype	LB3	-0.0510334	0.0494108	G2M	-3.15074	-0.779173
CATCGAAAGATGTCGG-3	Wildtype	LB3	-0.251449	0.204237	G2M	-5.50407	4.50107
CATCGAATCTGAAAGA-3	Wildtype	LB3	-0.16884	-0.168412	G1	-6.45919	-0.27148
CATGCCTCAAGTAATG-3	Wildtype	LB3	-0.084305	0.0762221	G2M	-4.94183	0.638449
CATGGCGAGATGTGGC-3	Wildtype	LB3	-0.156775	0.0264589	G2M	-6.07734	1.0554
CATGGCGTCCTGTACC-3	Wildtype	LB3	-0.124115	-0.0935557	G1	-5.78364	-0.127707
CATTATCAGAGCCTAG-3	Wildtype	LB3	0.10357	-0.169749	S	-4.72438	-2.94745
CATTATCGTCTCTCGT-3	Wildtype	LB3	0.0847488	0.0147614	S	-3.90725	-3.60073
CATTCGCTCCCTGACT-3	Wildtype	LB3	-0.105277	0.315847	G2M	-3.51471	5.56862
CCACCTAAGCGATCCC-3	Wildtype	LB3	0.132903	-0.0292809	S	-5.73993	-1.56497
CCACCTATCCTGTACC-3	Wildtype	LB3	0.0160427	-0.100533	S	-6.14536	0.906144
CCACGGATCAGGCGAA-3	Wildtype	LB3	0.266849	0.0802992	S	-0.329127	-3.23155
CCACTACAGGATGGTC-3	Wildtype	LB3	0.0229983	-0.122575	S	-5.65875	-2.16157
CCATGTCCATTTGCCC-3	Wildtype	LB3	-0.225157	0.189458	G2M	-4.14461	1.54693
CCCAATCAGGTGCTTT-3	Wildtype	LB3	0.0275138	-0.114688	S	-5.94835	-0.21754
CCCAGTTCACTTAAGC-3	Wildtype	LB3	-0.0105826	0.214726	G2M	-1.38171	4.43471
CCCAGTTCATGGATGG-3	Wildtype	LB3	-0.116361	0.196656	G2M	-3.16269	4.31331
CCCTCCTCAACACCCG-3	Wildtype	LB3	0.194434	-0.235607	S	-4.47236	-4.70584
CCGGGATGTTTCGCTC-3	Wildtype	LB3	-0.027651	0.00352244	G2M	-5.15488	-0.817427
CCGTACTTCTCCAACC-3	Wildtype	LB3	0.068576	0.111662	G2M	-2.36987	-1.90811
CCGTGGAGTCATCCCT-3	Wildtype	LB3	0.34259	0.123276	S	0.176057	-1.88448
CCGTGGATCCACTGGG-3	Wildtype	LB3	-0.189134	0.0176204	G2M	-6.60269	1.56873
CCGTTCAAGGATTCGG-3	Wildtype	LB3	-0.100887	-0.0417634	G1	-6.28257	-2.19579
CCGTTCACAGTCGTGC-3	Wildtype	LB3	0.0814597	-0.00261975	S	-4.5098	-0.395882
CCGTTCATCTCTGTCG-3	Wildtype	LB3	0.0652206	-0.043754	S	-4.84928	1.09925
CCTAGCTAGTACTTGC-3	Wildtype	LB3	0.0501241	-0.0400809	S	-5.18249	-1.42673
CCTAGCTCACAGACTT-3	Wildtype	LB3	0.0423882	0.170027	G2M	-1.98158	1.38434
CCTCAGTCAGACACTT-3	Wildtype	LB3	-0.154956	0.548151	G2M	-0.835089	9.01775
CCTCTGAGTAGAGCTG-3	Wildtype	LB3	0.0641692	-0.0251966	S	-5.67761	-1.16515
CCTCTGAGTATTCTCT-3	Wildtype	LB3	-0.188548	0.0673871	G2M	-6.23895	0.702097
CCTTCCCCAGACACTT-3	Wildtype	LB3	0.00992691	0.229715	G2M	-1.98489	0.872831
CCTTCGAGTACAGCAG-3	Wildtype	LB3	-0.0959399	0.0852497	G2M	-3.94149	3.00454
CCTTTCTCAGACAAAT-3	Wildtype	LB3	-0.0145584	-0.0268204	G1	-4.88088	1.21393
CGAACATGTGTGAAAT-3	Wildtype	LB3	-0.116407	0.0312029	G2M	-6.84595	3.41573
CGAATGTGTCACAAGG-3	Wildtype	LB3	0.0235172	-0.133618	S	-6.345	-1.43432
CGACCTTAGCCGATTT-3	Wildtype	LB3	-0.0113674	0.233193	G2M	-0.858809	2.10322
CGACTTCAGGCACATG-3	Wildtype	LB3	0.107777	-0.126566	S	-5.26733	-1.53819
CGACTTCCACATTCGA-3	Wildtype	LB3	-0.308681	0.248944	G2M	-4.32017	7.35257
CGAGAAGGTGCGGTAA-3	Wildtype	LB3	0.0182285	-0.052725	S	-5.84694	-0.655781
CGAGCACGTAGCACGA-3	Wildtype	LB3	-0.0158302	0.0461433	G2M	-3.72579	2.16115
CGATGGCCAGCGAACA-3	Wildtype	LB3	-0.0463003	-0.102369	G1	-5.22426	-2.80867
CGATGTACACCTATCC-3	Wildtype	LB3	-0.160348	0.257641	G2M	-4.8373	4.40825
CGATGTATCTAGCACA-3	Wildtype	LB3	-0.268847	-0.0607145	G1	-7.39635	1.45878
CGATTGATCCTAGGGC-3	Wildtype	LB3	0.0439138	0.366381	G2M	-2.0928	3.51862
CGATTGATCGACCAGC-3	Wildtype	LB3	0.185094	-0.0154177	S	-5.0493	-0.0648124
CGCCAAGCACGACGAA-3	Wildtype	LB3	0.0089551	-0.205959	S	-7.35659	-1.32741
CGCGGTAAGTATCGAA-3	Wildtype	LB3	-0.163609	-0.0372689	G1	-6.81817	2.1469
CGCGGTAGTCAGATAA-3	Wildtype	LB3	0.0477494	0.102639	G2M	-0.779083	-0.86935
CGCTGGACAAACTGCT-3	Wildtype	LB3	-0.170647	0.165866	G2M	-4.75578	1.63011
CGCTGGACAGACACTT-3	Wildtype	LB3	-0.0164678	-0.0689491	G1	-5.8028	-0.780941
CGCTTCAGTACAGACG-3	Wildtype	LB3	-0.140337	-0.0878003	G1	-6.55012	-0.621881
CGGACGTTCCGCGGTA-3	Wildtype	LB3	0.029278	0.150932	G2M	-3.26661	3.70159
CGGACTGAGCCGCCTA-3	Wildtype	LB3	0.0934005	-0.00237233	S	-2.7952	-3.21675
CGGAGCTGTGACTCAT-3	Wildtype	LB3	-0.0250465	0.343586	G2M	-2.15389	6.71545
CGGAGTCCAATCTGCA-3	Wildtype	LB3	0.120099	-0.139313	S	-6.00998	-2.55221
CGGCTAGAGACACTAA-3	Wildtype	LB3	-0.138028	-0.136596	G1	-7.18003	-1.25221
CGGCTAGCAAACGCGA-3	Wildtype	LB3	-0.0744087	0.254014	G2M	-2.70031	3.01962
CGGCTAGGTCCGTCAG-3	Wildtype	LB3	-0.0910585	0.104724	G2M	-4.19321	0.270017
CGTCACTAGCTGGAAC-3	Wildtype	LB3	0.185739	-0.0124486	S	-2.41608	-0.292819
CGTCACTCATTTGCCC-3	Wildtype	LB3	-0.0880571	-0.220779	G1	-5.62806	-4.50705
CGTCACTGTACTCGCG-3	Wildtype	LB3	0.24589	0.0965727	S	-0.408087	-1.05653
CGTCCATTCGCATGAT-3	Wildtype	LB3	-0.203643	-0.174559	G1	-5.95788	-1.67041
CGTCTACAGGACATTA-3	Wildtype	LB3	0.114912	-0.132848	S	-4.10147	-3.12728
CGTCTACAGTGCAAGC-3	Wildtype	LB3	-0.0111396	0.145188	G2M	-4.00327	0.325932
CGTGTAACATCCGGGT-3	Wildtype	LB3	-0.182021	-0.0336969	G1	-5.5922	-0.432473
CGTGTAATCCGATATG-3	Wildtype	LB3	0.116104	0.142696	G2M	-2.82232	0.477274
CGTTAGATCGCAAACT-3	Wildtype	LB3	-0.0247017	-0.0748536	G1	-5.53379	-0.978945
CGTTGGGAGATGTGTA-3	Wildtype	LB3	0.00608645	-0.358277	S	-6.29354	-3.47776
CGTTGGGGTAAATGAC-3	Wildtype	LB3	-0.133976	-0.0204129	G1	-6.41331	3.08111
CTAATGGAGAAGATTC-3	Wildtype	LB3	-0.108199	-0.0727961	G1	-6.6255	-0.924815
CTACATTCAATGGACG-3	Wildtype	LB3	0.0967747	-0.0462086	S	-3.66427	-1.0808
CTACATTCACCAGTTA-3	Wildtype	LB3	-0.0583013	0.200662	G2M	-2.49009	1.94343
CTACCCATCGTTGACA-3	Wildtype	LB3	-0.00836507	-0.0867665	G1	-5.83898	-0.793803
CTACGTCTCAGTCCCT-3	Wildtype	LB3	0.00964552	-0.0759468	S	-4.04689	-2.61018
CTAGAGTTCCCAAGAT-3	Wildtype	LB3	0.253292	-0.120776	S	-2.52192	-5.32925
CTCAGAATCAACGGCC-3	Wildtype	LB3	0.0014609	-0.0668259	S	-5.80916	-1.61992
CTCGAAAAGTGTACGG-3	Wildtype	LB3	-0.00898497	0.167764	G2M	-3.25662	0.412032
CTCGAGGCACATTCGA-3	Wildtype	LB3	0.119678	0.0997149	S	-2.28146	-1.82029
CTCGGAGAGGACACCA-3	Wildtype	LB3	0.122828	-0.152597	S	-6.01626	-1.33872
CTCGTACAGAGTCTGG-3	Wildtype	LB3	-0.00977598	-0.0595064	G1	-5.27622	-3.36398
CTCGTACAGGACCACA-3	Wildtype	LB3	0.104521	-0.234437	S	-5.04276	-4.60332
CTCGTCAGTCTCCATC-3	Wildtype	LB3	0.105689	-0.0143844	S	-4.14146	-0.347753
CTGAAACTCATTCACT-3	Wildtype	LB3	0.00621127	-0.280039	S	-5.71177	-1.87187
CTGAAGTCAGGTCCAC-3	Wildtype	LB3	-0.122489	0.306792	G2M	-1.70075	3.46194
CTGATCCAGAGACTTA-3	Wildtype	LB3	0.180725	-0.0121007	S	-1.81005	-1.97885
CTGATCCAGATGGCGT-3	Wildtype	LB3	-0.159347	0.0665533	G2M	-3.6386	2.09705
CTGCTGTAGAGGACGG-3	Wildtype	LB3	0.271002	0.0887306	S	-1.37258	-0.787502
CTGGTCTGTCATACTG-3	Wildtype	LB3	0.0836993	0.0552948	S	-3.07036	-1.32391
CTGTGCTTCAGCGACC-3	Wildtype	LB3	0.04531	0.358993	G2M	-0.339256	2.28669
CTTAACTAGAAAGTGG-3	Wildtype	LB3	0.142726	-0.0641491	S	-3.85396	-1.14407
CTTTGCGGTACAGTGG-3	Wildtype	LB3	0.011848	-0.187371	S	-5.83188	-3.56482
GAAATGACATAGTAAG-3	Wildtype	LB3	0.301908	-0.0653764	S	-1.41682	-3.79253
GAAATGAGTGCTTCTC-3	Wildtype	LB3	-0.0398447	-0.183366	G1	-4.09107	-3.69295
GAACATCGTACCGCTG-3	Wildtype	LB3	-0.347547	0.200267	G2M	-4.67395	8.45349
GAACATCGTCGAGTTT-3	Wildtype	LB3	-0.0339854	-0.107899	G1	-6.24092	0.271838
GAATAAGAGACCGGAT-3	Wildtype	LB3	-0.0241389	0.182188	G2M	-2.54456	2.73394
GACAGAGAGTATCGAA-3	Wildtype	LB3	0.107838	0.0810957	S	-1.44656	-1.30231
GACCAATGTGTTAAGA-3	Wildtype	LB3	0.0641272	0.0971634	G2M	-2.90398	-1.07627
GACGGCTAGACCTTTG-3	Wildtype	LB3	0.0049079	-0.134924	S	-6.0199	-1.64333
GACGTTAAGGGTCGAT-3	Wildtype	LB3	-0.00859787	-0.0145581	G1	-5.43657	0.209057
GACTAACGTCGACTAT-3	Wildtype	LB3	0.0490062	0.41924	G2M	-0.987757	5.38432
GAGCAGATCCTGCTTG-3	Wildtype	LB3	0.123869	0.0662984	S	-1.38196	-2.24137
GAGTCCGAGATACACA-3	Wildtype	LB3	-0.0843278	-0.0989994	G1	-7.0319	-1.12351
GAGTCCGAGTTTAGGA-3	Wildtype	LB3	0.163229	0.126856	S	0.434226	-1.13912
GATGAAAGTAGCACGA-3	Wildtype	LB3	-0.103577	-0.0142546	G1	-5.93221	1.57088
GATGAGGGTAGTAGTA-3	Wildtype	LB3	0.165401	0.0275526	S	-2.77626	-1.28351
GCAATCAGTAACGCGA-3	Wildtype	LB3	0.0429138	-0.0699094	S	-3.70517	-2.84205
GCACTCTAGCCACTAT-3	Wildtype	LB3	-0.0504191	-0.00285122	G1	-6.67986	0.981269
GCAGTTACATACTCTT-3	Wildtype	LB3	-0.0799331	0.0427843	G2M	-5.42311	1.22859
GCATACACACCTATCC-3	Wildtype	LB3	-0.0352963	-0.0263082	G1	-5.81415	1.70646
GCATACATCCTGCAGG-3	Wildtype	LB3	0.110288	0.129973	G2M	-1.91433	-2.20638
GCATGTACATTCCTGC-3	Wildtype	LB3	-0.0662245	-0.120826	G1	-5.80043	-0.922227
GCATGTATCAAGAAGT-3	Wildtype	LB3	0.084883	0.0196141	S	-4.31694	0.0414516
GCATGTATCAGCTCTC-3	Wildtype	LB3	0.185464	0.0803125	S	1.11748	-2.64388
GCCAAATGTCTAGGTT-3	Wildtype	LB3	-0.0958109	0.0439625	G2M	-3.84745	0.963075
GCGACCAGTCTACCTC-3	Wildtype	LB3	0.356264	0.00852231	S	0.88787	-4.24185
GCGCAACCATGCAACT-3	Wildtype	LB3	-0.0595398	0.381232	G2M	-0.816966	4.72275
GCGCAACTCGCTAGCG-3	Wildtype	LB3	0.263951	-0.139282	S	-1.84497	-4.51298
GCGCGATGTCAGATAA-3	Wildtype	LB3	-0.106257	0.316943	G2M	-2.48095	4.58522
GCTGCAGCAAAGCGGT-3	Wildtype	LB3	0.167748	0.100318	S	-1.06159	-0.778856
GCTGCAGCATCGATGT-3	Wildtype	LB3	-0.124838	-0.265687	G1	-7.99457	-1.80193
GCTGCTTAGAAGGTTT-3	Wildtype	LB3	-0.236074	0.0181791	G2M	-5.70791	3.34043
GCTGCTTAGAGCCTAG-3	Wildtype	LB3	0.262084	0.147696	S	0.443907	-1.50068
GCTTCCATCTTGCATT-3	Wildtype	LB3	-0.00893443	-0.163699	G1	-6.48921	-0.695861
GCTTGAAAGGCCCGTT-3	Wildtype	LB3	-0.0557169	0.263953	G2M	-1.61175	3.24033
GCTTGAACATCACGTA-3	Wildtype	LB3	-0.18033	-0.0513346	G1	-6.68197	-0.0843337
GCTTGAATCAGCTCGG-3	Wildtype	LB3	-0.169321	-0.067512	G1	-7.2975	0.325872
GGAACTTCACAGGAGT-3	Wildtype	LB3	-0.179216	0.0377187	G2M	-6.3268	0.857736
GGAATAACAGGATTGG-3	Wildtype	LB3	0.176367	-0.0278802	S	-3.49344	-3.63986
GGACAGAAGTATCGAA-3	Wildtype	LB3	-0.13586	-0.0010809	G1	-7.72995	1.91268
GGACAGAGTCTGCGGT-3	Wildtype	LB3	-0.289115	0.0445423	G2M	-6.13165	3.91428
GGACAGAGTGTAATGA-3	Wildtype	LB3	-0.00175841	-0.0318736	G1	-5.88353	-0.745801
GGACGTCCACGACTCG-3	Wildtype	LB3	-0.0972154	-0.285811	G1	-6.12116	-4.10903
GGACGTCGTTCAACCA-3	Wildtype	LB3	0.0959779	-0.0172408	S	-4.31905	-1.29566
GGATTACGTGCAACTT-3	Wildtype	LB3	0.0128712	-0.154459	S	-4.80296	-2.42774
GGCCGATCAGTCGATT-3	Wildtype	LB3	0.0279828	-0.0323519	S	-4.91064	-1.50394
GGCGTGTTCCCATTTA-3	Wildtype	LB3	-0.0155019	-0.213591	G1	-5.25455	-3.39227
GGGAGATCAGTTAACC-3	Wildtype	LB3	-0.11628	-0.0335816	G1	-5.75218	-0.0419159
GGGAGATGTAGCACGA-3	Wildtype	LB3	-0.0267115	-0.0973463	G1	-5.95885	-2.82418
GGGATGAGTGACGGTA-3	Wildtype	LB3	-0.0866817	0.0764011	G2M	-3.92777	-0.0726269
GGGCACTTCGCACTCT-3	Wildtype	LB3	-0.06531	0.0215733	G2M	-6.2697	0.541819
GGGCATCGTAAGTGGC-3	Wildtype	LB3	-0.172395	-0.342347	G1	-8.05312	-4.23091
GGGCATCTCATCTGCC-3	Wildtype	LB3	-0.0651463	0.2054	G2M	-2.98229	4.15745
GGGCATCTCGTTTAGG-3	Wildtype	LB3	-0.152436	0.131087	G2M	-5.78028	1.44149
GGGTCTGCACTAAGTC-3	Wildtype	LB3	0.0792246	0.441828	G2M	-0.0950148	9.2554
GGTGAAGAGTATGACA-3	Wildtype	LB3	-0.257534	-0.0035186	G1	-6.52446	2.93176
GGTGCGTGTCAGATAA-3	Wildtype	LB3	0.073563	0.173086	G2M	-2.105	0.450188
GGTGTTACACCATGTA-3	Wildtype	LB3	0.121434	0.0272645	S	-2.4472	-0.346208
GGTGTTAGTTTAGGAA-3	Wildtype	LB3	-0.0828699	-0.149792	G1	-5.98109	-2.14285
GTAGGCCCATTCCTCG-3	Wildtype	LB3	-0.225365	0.0476236	G2M	-6.54648	1.07164
GTAGTCAGTTAAGGGC-3	Wildtype	LB3	0.0145584	-0.00794885	S	-4.61475	-1.57494
GTATCTTGTTTGCATG-3	Wildtype	LB3	-0.203211	-0.0533646	G1	-7.72448	3.19836
GTATTCTCATGGGAAC-3	Wildtype	LB3	-0.0919488	-0.0743112	G1	-6.8662	-1.58037
GTCACAAAGATGAGAG-3	Wildtype	LB3	-0.102577	0.0752968	G2M	-5.20595	3.16999
GTCCTCAGTAGCGCTC-3	Wildtype	LB3	0.322487	0.0754088	S	0.293982	-1.70622
GTCCTCATCGACGGAA-3	Wildtype	LB3	0.054519	-0.00894434	S	-3.03692	-0.522773
GTCTCGTAGAATTCCC-3	Wildtype	LB3	-0.129007	0.0428705	G2M	-6.3834	3.06036
GTGCATAAGGGCTTGA-3	Wildtype	LB3	-0.0957999	0.150998	G2M	-4.65719	2.31933
GTGCGGTCACAGACTT-3	Wildtype	LB3	0.0442805	0.162868	G2M	-2.98618	-0.210948
GTGTGCGAGCCATCGC-3	Wildtype	LB3	-0.153861	-0.0118937	G1	-6.34076	2.04152
GTGTTAGTCGTTGCCT-3	Wildtype	LB3	0.181141	0.110932	S	-1.63409	0.417003
GTTAAGCTCTCTTATG-3	Wildtype	LB3	-0.0310123	0.0343701	G2M	-5.1393	-1.75487
GTTCATTGTCAAACTC-3	Wildtype	LB3	0.061045	0.135259	G2M	-2.78101	2.63065
GTTCGGGAGGATGGAA-3	Wildtype	LB3	-0.125497	0.112372	G2M	-6.20901	2.39558
GTTCTCGAGTACGCCC-3	Wildtype	LB3	0.0741292	-0.121925	S	-5.02437	-0.76012
GTTCTCGAGTCGATAA-3	Wildtype	LB3	0.00185922	-0.154947	S	-5.14289	-0.780333
TAAGAGAGTCTCCATC-3	Wildtype	LB3	-0.0368497	-0.07514	G1	-6.01765	-1.6178
TACCTTAAGCCCAACC-3	Wildtype	LB3	-0.0302358	0.177978	G2M	-3.40902	1.50693
TACCTTAGTCTTGCGG-3	Wildtype	LB3	-0.00869445	0.0123445	G2M	-5.95703	-1.57407
TACGGATAGCTTTGGT-3	Wildtype	LB3	0.0354424	-0.130085	S	-5.1055	-1.38432
TACGGATCATGCCTTC-3	Wildtype	LB3	-0.120011	-0.0261178	G1	-6.08956	1.16841
TACGGGCTCAGAGGTG-3	Wildtype	LB3	-0.103515	-0.168721	G1	-6.36143	-2.67765
TACTTGTTCCCACTTG-3	Wildtype	LB3	0.103499	-0.13971	S	-4.45943	-3.29751
TAGAGCTGTCACACGC-3	Wildtype	LB3	0.0515407	0.087336	G2M	-2.71239	-0.76794
TAGCCGGCAGGGAGAG-3	Wildtype	LB3	0.0241102	-0.00729067	S	-4.47715	-0.580247
TAGCCGGTCCTCTAGC-3	Wildtype	LB3	-0.122708	0.451239	G2M	-1.74714	6.14053
TAGTGGTCATGGTCTA-3	Wildtype	LB3	-0.0782287	0.0874279	G2M	-5.4612	-0.21415
TAGTTGGCAACACCTA-3	Wildtype	LB3	0.246838	-0.00149363	S	0.26248	-4.20421
TAGTTGGCAGCCACCA-3	Wildtype	LB3	-0.231133	-0.0815634	G1	-6.83723	2.05651
TATCAGGAGTTAACGA-3	Wildtype	LB3	-0.0445334	0.00237709	G2M	-5.1956	1.28919
TCACAAGTCTAACGGT-3	Wildtype	LB3	-0.126072	-0.153298	G1	-6.15836	-1.96024
TCAGCTCAGGACAGCT-3	Wildtype	LB3	0.0846238	-0.105529	S	-5.8806	-0.748202
TCAGGTACACGCCAGT-3	Wildtype	LB3	-0.234496	-0.0786952	G1	-7.57841	1.79688
TCATTTGAGTATCGAA-3	Wildtype	LB3	0.0502774	-0.0762532	S	-4.04519	-1.34699
TCGAGGCCAAACGTGG-3	Wildtype	LB3	-0.0832346	0.157824	G2M	-5.07146	4.48384
TCGAGGCCAGGCTGAA-3	Wildtype	LB3	-0.174374	0.0341053	G2M	-3.36815	-1.40003
TCGGTAAGTACATGTC-3	Wildtype	LB3	-0.165727	0.3455	G2M	-3.08814	3.88331
TCGGTAATCGTACGGC-3	Wildtype	LB3	0.116254	-0.0132437	S	-3.59388	-0.3986
TCTCATAGTGGTCTCG-3	Wildtype	LB3	-0.163108	0.206198	G2M	-3.90713	5.03847
TCTCATATCTACCAGA-3	Wildtype	LB3	0.121362	0.109567	S	-2.47618	-2.36991
TCTCATATCTCCGGTT-3	Wildtype	LB3	0.0151145	0.0610606	G2M	-2.99505	-1.12204
TCTGAGAGTTTGTTTC-3	Wildtype	LB3	-0.10208	0.116291	G2M	-5.3833	2.53486
TCTGGAAAGTCCTCCT-3	Wildtype	LB3	-0.14587	0.284782	G2M	-2.2023	7.02075
TCTTTCCCACGGTAAG-3	Wildtype	LB3	-0.170133	0.0476461	G2M	-7.2629	4.08545
TGAAAGAGTATCACCA-3	Wildtype	LB3	0.0941235	0.0246183	S	-3.71349	-2.16645
TGACTTTAGTCAATAG-3	Wildtype	LB3	-0.10611	0.11798	G2M	-6.09142	2.20699
TGACTTTGTCTAGTCA-3	Wildtype	LB3	0.328424	0.130429	S	0.448872	-2.58613
TGACTTTTCCGGCACA-3	Wildtype	LB3	-0.15521	0.118225	G2M	-5.44123	2.93548
TGAGAGGAGACAGAGA-3	Wildtype	LB3	0.25473	0.130629	S	-0.848192	-1.37352
TGAGCCGCACAGGCCT-3	Wildtype	LB3	-0.0225083	-0.0520911	G1	-5.74347	-0.650715
TGATTTCGTCTTCGTC-3	Wildtype	LB3	-0.191615	0.0784352	G2M	-7.58116	3.60768
TGCACCTTCTTCTGGC-3	Wildtype	LB3	-0.0840633	-0.0774551	G1	-7.0411	-0.897273
TGCGTGGAGACGCAAC-3	Wildtype	LB3	0.0185421	-0.0177885	S	-5.39026	-1.28626
TGGCCAGCAAGCCTAT-3	Wildtype	LB3	0.0266731	-0.00208552	S	-4.77455	1.06456
TGGCCAGGTTGGTAAA-3	Wildtype	LB3	-0.303068	0.128345	G2M	-5.78342	3.81458
TGGCGCAGTTTGCATG-3	Wildtype	LB3	-0.153851	-0.0118875	G1	-5.15719	1.21512
TGGGAAGAGAAGCCCA-3	Wildtype	LB3	-0.169511	0.0638398	G2M	-6.76686	0.828144
TGGGCGTAGTTGAGTA-3	Wildtype	LB3	0.0839158	0.127024	G2M	-1.65208	0.498868
TGGGCGTGTCAGAGGT-3	Wildtype	LB3	-0.0116762	0.207727	G2M	-2.08014	2.18013
TGTGGTAAGAATCTCC-3	Wildtype	LB3	-0.240763	0.385576	G2M	-2.15616	6.88299
TGTGGTAGTACGAAAT-3	Wildtype	LB3	-0.0656422	0.13859	G2M	-4.94612	5.51824
TGTTCCGTCGATAGAA-3	Wildtype	LB3	-0.199641	0.256523	G2M	-5.34111	2.84714
TTAGGCACAAACAACA-3	Wildtype	LB3	-0.0741378	-0.119931	G1	-6.32666	-0.305036
TTCCCAGCAGGGTATG-3	Wildtype	LB3	-0.0679761	-0.0305694	G1	-3.54716	-2.24739
TTCGAAGAGGCAAAGA-3	Wildtype	LB3	-0.186454	0.145958	G2M	-5.77801	1.22839
TTCGGTCTCGCCTGAG-3	Wildtype	LB3	0.212575	0.150209	S	-1.35487	0.260119
TTCTCCTAGCCGCCTA-3	Wildtype	LB3	-0.270918	0.262884	G2M	-4.47413	3.56491
TTCTCCTGTTATCCGA-3	Wildtype	LB3	-0.00649764	0.104858	G2M	-3.36385	1.93263
TTCTTAGTCACAGGCC-3	Wildtype	LB3	0.15191	0.0842155	S	-2.16398	-1.71301
TTGAACGAGGGTGTTG-3	Wildtype	LB3	-0.029182	-0.09239	G1	-5.1414	-4.00708
TTGACTTTCAAGGCTT-3	Wildtype	LB3	-0.122959	0.0700887	G2M	-5.08232	-0.750004
TTGCCGTCAGTCAGCC-3	Wildtype	LB3	-0.0788194	0.224883	G2M	-0.917243	4.68069
TTGGAACTCCAAACAC-3	Wildtype	LB3	-0.00656424	0.0807949	G2M	-1.77823	2.77635
TTGTAGGAGTGTGGCA-3	Wildtype	LB3	-0.184516	-0.128713	G1	-8.19056	-0.289139
TTTATGCCACCAGGCT-3	Wildtype	LB3	-0.301284	0.157936	G2M	-6.52796	5.05644
TTTCCTCAGTAAGTAC-3	Wildtype	LB3	0.0776581	0.0264082	S	-2.85982	-0.0539949
TTTGCGCTCAACCATG-3	Wildtype	LB3	0.0442013	0.204196	G2M	-3.24366	1.79114
TTTGGTTCATAGGATA-3	Wildtype	LB3	0.0468506	0.0903065	G2M	-3.50838	-0.495412
AAACCTGAGCCACGCT-4	Wildtype	LB4	0.122884	-0.184833	S	-4.93269	-2.69515
AAACCTGGTCAGAGGT-4	Wildtype	LB4	-0.0638452	-0.252972	G1	-6.97984	-1.8625
AAACGGGCAGCCTATA-4	Wildtype	LB4	-0.103071	-0.0744274	G1	-5.71462	-1.50917
AAACGGGGTTCAACCA-4	Wildtype	LB4	-0.0248661	0.0158989	G2M	-5.37168	1.64238
AAACGGGTCACAGTAC-4	Wildtype	LB4	-0.256857	0.0340362	G2M	-6.29736	1.14807
AAAGATGAGATCCCGC-4	Wildtype	LB4	0.142675	0.0758993	S	0.422214	-0.881807
AAAGATGCAGTATGCT-4	Wildtype	LB4	-0.109188	-0.0977851	G1	-5.83272	-2.78484
AAAGATGTCCTACAGA-4	Wildtype	LB4	-0.0337495	-0.0748653	G1	-4.89247	-0.632568
AAAGCAACAAGTTGTC-4	Wildtype	LB4	0.282702	-0.00771645	S	-0.90967	-2.42819
AAAGCAATCATCATTC-4	Wildtype	LB4	0.233466	-0.128292	S	-2.72282	-3.75706
AAAGTAGCATCACGTA-4	Wildtype	LB4	-0.159672	-0.0715348	G1	-6.26486	-1.06895
AAAGTAGCATGGAATA-4	Wildtype	LB4	0.0988529	-0.181022	S	-3.66379	-3.60608
AAATGCCGTTAAAGTG-4	Wildtype	LB4	-0.000655026	0.0433604	G2M	-4.52169	-0.628553
AACACGTCAAGAAAGG-4	Wildtype	LB4	0.275042	-0.143486	S	-2.02599	-3.43468
AACACGTCAGACGCTC-4	Wildtype	LB4	-0.0802055	-0.0836996	G1	-7.16052	-2.15099
AACACGTTCAACGGGA-4	Wildtype	LB4	-0.08743	-0.00914467	G1	-5.54478	-0.149122
AACCATGTCTTATCTG-4	Wildtype	LB4	-0.0204328	-0.233937	G1	-7.39685	-0.744357
AACCATGTCTTTACAC-4	Wildtype	LB4	-0.223875	-0.0099588	G1	-7.23904	0.791965
AACCGCGGTTACGGAG-4	Wildtype	LB4	-0.0523849	0.00229529	G2M	-4.48703	-0.440709
AACCGCGTCCAGGGCT-4	Wildtype	LB4	-0.184612	-0.0956005	G1	-6.58241	-1.43317
AACGTTGAGGTAGCTG-4	Wildtype	LB4	0.0292253	-0.272128	S	-7.39774	-2.25203
AACTCAGCAAGCCATT-4	Wildtype	LB4	-0.0831149	-0.0791159	G1	-5.36504	-2.20673
AACTCCCCACGTCAGC-4	Wildtype	LB4	-0.0552296	-0.166233	G1	-5.81861	-2.58601
AACTCCCGTTCCCGAG-4	Wildtype	LB4	-0.00707017	0.0312137	G2M	-4.56935	1.48807
AACTCTTTCCAAATGC-4	Wildtype	LB4	0.0103633	0.0287094	G2M	-4.18714	-0.0354914
AACTGGTAGAATAGGG-4	Wildtype	LB4	-0.169505	-0.129532	G1	-7.73315	-0.962024
AACTGGTCACGACTCG-4	Wildtype	LB4	-0.2357	-0.04993	G1	-6.7296	0.513724
AACTGGTTCTTGTACT-4	Wildtype	LB4	0.0230842	-0.131256	S	-5.48509	-2.36852
AACTTTCTCGAATCCA-4	Wildtype	LB4	0.101919	0.00147219	S	-2.48309	-2.7236
AAGACCTAGCGATTCT-4	Wildtype	LB4	0.248859	0.111805	S	0.0847289	-2.0774
AAGACCTCACGACGAA-4	Wildtype	LB4	-0.0832259	-0.122313	G1	-6.59392	-1.16271
AAGGAGCCAGACACTT-4	Wildtype	LB4	-0.270868	0.0439072	G2M	-6.83128	2.72369
AAGGAGCGTATAGTAG-4	Wildtype	LB4	-0.151135	-0.123429	G1	-7.24231	-1.70077
AAGGCAGTCTCTGTCG-4	Wildtype	LB4	0.33358	-0.0685522	S	-0.152905	-4.92167
AAGGTTCCAGGCAGTA-4	Wildtype	LB4	0.0891765	-0.202954	S	-4.66098	-4.23688
AAGGTTCTCGACAGCC-4	Wildtype	LB4	-0.184577	-0.141799	G1	-7.34099	-1.49619
AAGGTTCTCGTACCGG-4	Wildtype	LB4	0.000928369	-0.109921	S	-4.15263	-0.818008
AAGTCTGAGGCTCTTA-4	Wildtype	LB4	-0.168169	-0.0821692	G1	-5.6885	-1.03294
AAGTCTGCATCGGGTC-4	Wildtype	LB4	0.0597222	0.11799	G2M	-3.42118	0.0454667
AAGTCTGCATGAGCGA-4	Wildtype	LB4	-0.0622785	-0.0705116	G1	-5.68619	-1.54836
AAGTCTGTCGCCTGAG-4	Wildtype	LB4	-0.0993287	0.0551555	G2M	-5.36478	1.97841
AATCCAGGTCAGATAA-4	Wildtype	LB4	-0.07735	-0.0492542	G1	-5.8808	-0.543114
AATCGGTCAGCTCCGA-4	Wildtype	LB4	-0.102476	-0.157437	G1	-6.57599	-0.865476
ACACCAAAGACAGGCT-4	Wildtype	LB4	-0.0997597	-0.263036	G1	-4.95373	-4.0241
ACACCGGAGTGGGTTG-4	Wildtype	LB4	-0.112923	-0.0474649	G1	-6.2769	1.05563
ACACCGGCAGTTTACG-4	Wildtype	LB4	-0.177324	0.0841906	G2M	-5.24954	3.3734
ACACCGGTCTGCTTGC-4	Wildtype	LB4	-0.00708161	-0.116403	G1	-5.46133	-2.09613
ACACTGAAGGGCTTGA-4	Wildtype	LB4	0.125138	-0.076477	S	-2.21544	-3.72966
ACAGCCGCAGCTGTAT-4	Wildtype	LB4	-0.100013	-0.0577946	G1	-6.3904	0.0134453
ACAGCCGTCGGGAGTA-4	Wildtype	LB4	0.336927	-0.0271487	S	0.124124	-2.39946
ACAGCTAAGGGTATCG-4	Wildtype	LB4	0.0867404	-0.0635227	S	-4.7062	-1.34676
ACAGCTACAATAGAGT-4	Wildtype	LB4	-0.0108534	-0.184644	G1	-6.54141	-2.19935
ACAGCTAGTAGCTCCG-4	Wildtype	LB4	-0.194799	-0.104238	G1	-5.95983	-0.688469
ACATACGAGTGAAGAG-4	Wildtype	LB4	-0.0427777	0.435504	G2M	-0.607898	9.2209
ACATCAGGTCTAGCCG-4	Wildtype	LB4	-0.151775	0.263738	G2M	-3.51614	6.37053
ACATGGTGTCTTTCAT-4	Wildtype	LB4	0.0856792	-0.209432	S	-2.91623	-4.60052
ACCCACTTCGCACTCT-4	Wildtype	LB4	0.0689208	0.0311436	S	-4.06173	-0.909648
ACCGTAAAGCAGCGTA-4	Wildtype	LB4	-0.00199257	-0.134525	G1	-7.24039	-1.18928
ACCGTAAAGGCACATG-4	Wildtype	LB4	0.295665	0.11637	S	0.770991	-2.13664
ACCTTTACACAACTGT-4	Wildtype	LB4	-0.0964117	0.125243	G2M	-6.20536	1.46234
ACCTTTAGTGTGACGA-4	Wildtype	LB4	0.107065	0.135317	G2M	-1.19467	2.00292
ACGAGCCGTTAAAGAC-4	Wildtype	LB4	-0.14853	0.0136554	G2M	-5.0901	0.617322
ACGAGCCGTTATGCGT-4	Wildtype	LB4	0.0832058	-0.158865	S	-6.33248	-1.56497
ACGAGGAGTCTAGGTT-4	Wildtype	LB4	-0.0674116	-0.206017	G1	-6.22377	-2.62173
ACGAGGAGTTGAGTTC-4	Wildtype	LB4	-0.202566	0.04081	G2M	-6.96114	0.642637
ACGATACCAATCCGAT-4	Wildtype	LB4	-0.0790228	-0.0643871	G1	-4.79628	0.614024
ACGATGTAGGGCATGT-4	Wildtype	LB4	-0.0140149	0.0724319	G2M	-5.24305	-0.204893
ACGATGTGTCCGCTGA-4	Wildtype	LB4	0.0103753	-0.173707	S	-4.59209	-3.67982
ACGCAGCCATGTCGAT-4	Wildtype	LB4	0.0796511	-0.178775	S	-3.31592	-3.18355
ACGCCAGCAAGGTGTG-4	Wildtype	LB4	0.0789163	0.264072	G2M	-1.72925	3.00092
ACGCCGAAGGTGCTAG-4	Wildtype	LB4	0.144055	0.0816384	S	-2.00913	-0.79741
ACGCCGACATGGTTGT-4	Wildtype	LB4	-0.0734167	0.00697155	G2M	-3.0801	1.46627
ACGGAGAAGAGTCGGT-4	Wildtype	LB4	-0.243933	-0.0645627	G1	-6.74056	0.157282
ACGGAGAGTCATCGGC-4	Wildtype	LB4	-0.0430641	-0.0632442	G1	-6.2125	-0.83801
ACGGAGATCTACCAGA-4	Wildtype	LB4	-0.273024	-0.00863635	G1	-7.13904	0.831165
ACGGGCTCAAGCGAGT-4	Wildtype	LB4	-0.0317753	-0.189459	G1	-6.37681	-1.78527
ACGGGCTGTACCGCTG-4	Wildtype	LB4	-0.185529	-0.114008	G1	-5.88638	-1.97689
ACGGGCTTCTTGTCAT-4	Wildtype	LB4	-0.155433	-0.120441	G1	-6.76727	-0.55488
ACGGGTCAGTCGTACT-4	Wildtype	LB4	-0.124257	-0.082569	G1	-7.24819	-1.84238
ACGGGTCTCCAACCAA-4	Wildtype	LB4	-0.243615	-0.3002	G1	-8.22179	-2.20447
ACGTCAACATGCCCGA-4	Wildtype	LB4	-0.235278	-0.0559839	G1	-7.00127	0.425174
ACTATCTTCCTCATTA-4	Wildtype	LB4	0.00666045	-0.14949	S	-5.49076	-2.11624
ACTGAACAGGCTAGGT-4	Wildtype	LB4	0.242176	-0.0742797	S	-2.26202	-3.42912
ACTGAGTAGCAATCTC-4	Wildtype	LB4	0.0524262	-0.046627	S	-5.75856	-1.51345
ACTGATGTCTCGCATC-4	Wildtype	LB4	-0.140886	0.11752	G2M	-5.65944	2.92926
ACTGCTCTCAGCTGGC-4	Wildtype	LB4	-0.211354	0.0388225	G2M	-6.01238	1.82252
ACTGCTCTCCCTAATT-4	Wildtype	LB4	0.0408896	0.379025	G2M	-0.398792	4.93165
ACTGTCCGTCCAGTAT-4	Wildtype	LB4	0.065031	0.0225872	S	-4.50581	-0.234031
ACTTACTCAGGCAGTA-4	Wildtype	LB4	-0.102796	0.0217395	G2M	-5.20046	3.73118
ACTTACTGTGCATCTA-4	Wildtype	LB4	0.088354	0.112146	G2M	-1.56563	1.48493
ACTTGTTAGAGTACAT-4	Wildtype	LB4	-0.0812184	0.0640244	G2M	-2.97659	1.82445
ACTTGTTTCTAACCGA-4	Wildtype	LB4	-0.218522	-0.128601	G1	-7.79079	0.402497
ACTTTCAAGCCCAATT-4	Wildtype	LB4	0.175649	0.111852	S	-1.47107	0.0752828
ACTTTCACACCACCAG-4	Wildtype	LB4	0.314693	-0.0592239	S	-0.3861	-4.806
AGAATAGCATGCCTAA-4	Wildtype	LB4	0.221125	-0.144434	S	-3.32951	-4.14849
AGAATAGGTTCGTTGA-4	Wildtype	LB4	0.0446986	0.181484	G2M	-2.41409	0.473273
AGAATAGTCTTCGAGA-4	Wildtype	LB4	-0.243303	-0.0584868	G1	-6.82109	1.21781
AGACGTTAGATGTCGG-4	Wildtype	LB4	-0.0952062	0.0181817	G2M	-6.08372	1.09467
AGACGTTAGCTTATCG-4	Wildtype	LB4	0.113307	0.212735	G2M	-2.23022	2.33411
AGAGCGAAGTTACGGG-4	Wildtype	LB4	-0.050566	-0.150649	G1	-6.05215	-0.634745
AGAGCGATCTGTGCAA-4	Wildtype	LB4	-0.281361	-0.210234	G1	-8.40126	-1.686
AGAGCTTAGAAACGCC-4	Wildtype	LB4	-0.0912626	-0.113598	G1	-6.67991	-0.440655
AGAGCTTCAAAGGCGT-4	Wildtype	LB4	-0.240119	-0.0704418	G1	-7.08656	0.651758
AGAGCTTGTCGAACAG-4	Wildtype	LB4	-0.0461144	0.00697204	G2M	-5.398	0.412385
AGAGCTTTCCCAACGG-4	Wildtype	LB4	-0.0597855	0.0399484	G2M	-4.43762	-0.944239
AGAGTGGAGGTGCACA-4	Wildtype	LB4	-0.0500327	-0.181672	G1	-7.09579	-0.72924
AGAGTGGCAAGTAGTA-4	Wildtype	LB4	-0.0176143	0.0121785	G2M	-4.8263	-0.26177
AGAGTGGTCGATCCCT-4	Wildtype	LB4	0.17903	0.0614499	S	-2.28172	-1.12028
AGATTGCCACATTAGC-4	Wildtype	LB4	-0.0823837	-0.191822	G1	-7.2902	-2.76227
AGATTGCCATTGGGCC-4	Wildtype	LB4	-0.077271	0.0649739	G2M	-3.77836	1.02354
AGATTGCGTTCCTCCA-4	Wildtype	LB4	-0.128126	0.294117	G2M	-4.50252	4.05253
AGATTGCTCGTCCGTT-4	Wildtype	LB4	-0.200646	-0.0196701	G1	-6.24949	1.92182
AGCAGCCGTACTCAAC-4	Wildtype	LB4	-0.256359	-0.000506532	G1	-6.41041	0.952216
AGCAGCCGTTACGACT-4	Wildtype	LB4	-0.11199	-0.0849962	G1	-6.17315	-1.09837
AGCATACCATAGAAAC-4	Wildtype	LB4	0.316171	-0.0834469	S	-0.505523	-3.63171
AGCCTAAAGAATGTGT-4	Wildtype	LB4	-0.232099	-0.129405	G1	-7.26047	-0.364668
AGCGGTCAGATCCCAT-4	Wildtype	LB4	0.249527	0.307374	G2M	0.242541	2.71305
AGCGGTCAGTTTCCTT-4	Wildtype	LB4	-0.178639	-0.0221644	G1	-6.27648	-0.0800059
AGCGGTCCAGCTTCGG-4	Wildtype	LB4	-0.0790055	-0.061711	G1	-6.01854	-1.06027
AGCGTCGAGCGCTCCA-4	Wildtype	LB4	-0.014789	-0.0501566	G1	-3.16123	-0.93754
AGCGTCGAGTGAAGTT-4	Wildtype	LB4	0.0935178	0.149486	G2M	-1.72972	3.36358
AGCGTCGGTCATATGC-4	Wildtype	LB4	0.222806	0.109026	S	-0.808221	-2.1595
AGCTCTCAGCTGGAAC-4	Wildtype	LB4	-0.188605	0.146593	G2M	-3.87768	4.4322
AGCTCTCCAAGAGGCT-4	Wildtype	LB4	-0.0451961	0.134485	G2M	-2.91759	-0.408715
AGCTCTCCAGACACTT-4	Wildtype	LB4	-0.159416	0.398432	G2M	0.0450284	7.61959
AGCTTGAAGAAACGAG-4	Wildtype	LB4	0.127682	-0.0627773	S	-3.50251	-3.01675
AGCTTGAAGCCCGAAA-4	Wildtype	LB4	0.0510801	-0.118566	S	-5.7594	-0.980904
AGCTTGAAGCTGGAAC-4	Wildtype	LB4	-0.135073	-0.0682844	G1	-6.38458	0.000879352
AGCTTGAAGTCTCAAC-4	Wildtype	LB4	0.109339	-0.133622	S	-4.71735	-2.75965
AGCTTGACAATGGTCT-4	Wildtype	LB4	0.171455	-0.142705	S	-4.30997	-3.18092
AGCTTGATCCAGAAGG-4	Wildtype	LB4	-0.00554852	-0.0816772	G1	-4.94455	-0.614997
AGCTTGATCGTTTATC-4	Wildtype	LB4	-0.239947	-0.0433245	G1	-6.90991	0.713735
AGCTTGATCTTGAGAC-4	Wildtype	LB4	-0.183835	0.0287488	G2M	-6.44824	2.13437
AGGCCACAGGACAGCT-4	Wildtype	LB4	0.22217	0.141236	S	0.794944	-1.65736
AGGCCGTAGCAGACTG-4	Wildtype	LB4	0.0764052	0.151071	G2M	-1.91538	0.751397
AGGCCGTGTCAACATC-4	Wildtype	LB4	-0.129921	0.088267	G2M	-5.21061	2.43319
AGGCCGTGTCTTCTCG-4	Wildtype	LB4	-0.00294998	-0.254058	G1	-6.92267	-3.5367
AGGGAGTAGATTACCC-4	Wildtype	LB4	0.0440661	0.229064	G2M	-1.30558	4.73697
AGGGAGTGTGCAGACA-4	Wildtype	LB4	0.111747	-0.146108	S	-5.33155	-2.79043
AGGGATGGTGAGGCTA-4	Wildtype	LB4	-0.0311895	0.188478	G2M	-2.81353	4.91817
AGGTCATAGAGTACAT-4	Wildtype	LB4	-0.187356	-0.173888	G1	-7.73302	-1.5841
AGGTCATGTACCCAAT-4	Wildtype	LB4	0.0309335	0.135996	G2M	-2.09758	2.02382
AGGTCCGAGCCACGCT-4	Wildtype	LB4	-0.317172	-0.0463181	G1	-9.10189	2.84021
AGGTCCGAGGGTGTGT-4	Wildtype	LB4	-0.106308	-0.0612464	G1	-6.0808	1.09569
AGTAGTCAGAACTGTA-4	Wildtype	LB4	-0.159635	-0.10663	G1	-7.0046	-0.92123
AGTCTTTAGATGAGAG-4	Wildtype	LB4	-0.174932	-0.0796265	G1	-7.45247	-1.44337
AGTCTTTAGTACGCCC-4	Wildtype	LB4	0.18443	0.212368	G2M	0.229513	1.41669
AGTCTTTGTCCGTCAG-4	Wildtype	LB4	0.0698424	-0.0697957	S	-3.81811	-3.20704
AGTCTTTTCTTGTCAT-4	Wildtype	LB4	-0.107507	0.0294572	G2M	-5.05215	-0.830595
AGTGGGACAGACGCTC-4	Wildtype	LB4	0.0589594	-0.113733	S	-6.02712	-1.89578
AGTGTCAAGAGCTATA-4	Wildtype	LB4	0.296419	0.0834735	S	-0.0110229	-1.52069
AGTGTCACAGCCTTGG-4	Wildtype	LB4	-0.161027	-0.15143	G1	-7.126	-0.752859
AGTGTCAGTCGAACAG-4	Wildtype	LB4	-0.0190512	-0.112482	G1	-5.99844	-1.62402
AGTGTCATCTTTACAC-4	Wildtype	LB4	-0.140984	-0.162998	G1	-6.96446	-1.71412
AGTTGGTCAAACGTGG-4	Wildtype	LB4	0.128724	0.183076	G2M	-0.955488	3.50867
AGTTGGTCACCACCAG-4	Wildtype	LB4	-0.140579	-0.0766753	G1	-5.70513	0.433489
AGTTGGTCAGCCTTTC-4	Wildtype	LB4	0.00654803	-0.228133	S	-4.11913	-3.45675
AGTTGGTGTAGTGAAT-4	Wildtype	LB4	-0.243034	0.0785503	G2M	-6.62504	1.71837
ATAAGAGCATAGACTC-4	Wildtype	LB4	-0.115616	-0.177372	G1	-6.94349	-2.1872
ATAGACCAGATCCCGC-4	Wildtype	LB4	-0.091297	-0.124309	G1	-5.79249	-1.66406
ATAGACCCAAGGCTCC-4	Wildtype	LB4	0.0682561	0.241387	G2M	-0.406116	4.17815
ATAGACCCAGGGCATA-4	Wildtype	LB4	-0.00901754	-0.0641497	G1	-5.55632	0.538632
ATAGACCTCGGTCTAA-4	Wildtype	LB4	0.0999777	-0.245811	S	-4.66468	-2.66151
ATCACGACATCCGGGT-4	Wildtype	LB4	-0.0216933	-0.190507	G1	-5.97904	-2.66091
ATCACGAGTGTTCGAT-4	Wildtype	LB4	-0.290507	-0.154071	G1	-8.69853	-1.08282
ATCATCTAGCTGTCTA-4	Wildtype	LB4	0.0757246	-0.177884	S	-6.70913	-2.05994
ATCCACCGTTTGCATG-4	Wildtype	LB4	0.417022	-0.05728	S	0.813477	-4.69775
ATCCACCTCATGTCCC-4	Wildtype	LB4	-0.027402	0.211096	G2M	-2.9698	3.30127
ATCCGAAAGGATGGTC-4	Wildtype	LB4	0.0312265	-0.132834	S	-5.64245	-0.23876
ATCCGAACAGATGGGT-4	Wildtype	LB4	0.421831	0.0383485	S	0.666608	-3.48482
ATCCGAACAGTTAACC-4	Wildtype	LB4	-0.306296	0.0512023	G2M	-7.81603	3.94234
ATCGAGTCAGCGATCC-4	Wildtype	LB4	-0.142588	-0.13282	G1	-7.17979	-2.51776
ATCTGCCGTAAACACA-4	Wildtype	LB4	-0.0818579	-0.00565887	G1	-5.52833	0.496593
ATCTGCCGTGTCAATC-4	Wildtype	LB4	-0.25719	0.0666304	G2M	-6.59249	1.80604
ATGAGGGCAATGGAAT-4	Wildtype	LB4	-0.133383	-0.0806556	G1	-6.79774	1.76766
ATGGGAGCAAGCCGTC-4	Wildtype	LB4	0.029995	-0.0761635	S	-5.01651	-1.38903
ATGGGAGGTTATCACG-4	Wildtype	LB4	-0.118864	-0.117862	G1	-5.91197	-0.405077
ATGTGTGCACGTCAGC-4	Wildtype	LB4	-0.212046	0.0319621	G2M	-6.19104	0.105852
ATTACTCGTAGAGTGC-4	Wildtype	LB4	0.232581	0.0834998	S	0.13036	-1.97393
ATTACTCGTCATGCCG-4	Wildtype	LB4	-0.177751	0.0689957	G2M	-6.25227	2.63003
ATTACTCGTTCAGACT-4	Wildtype	LB4	0.0267831	-0.0667182	S	-4.93488	-3.31375
ATTATCCCATCTCGCT-4	Wildtype	LB4	-0.114926	0.033282	G2M	-5.79972	0.634558
ATTATCCTCCGTTGCT-4	Wildtype	LB4	0.0877404	0.313871	G2M	-0.174174	3.34857
ATTATCCTCTGGGCCA-4	Wildtype	LB4	0.0252208	0.0325244	G2M	-3.52641	-0.0883935
ATTCTACTCTCCAGGG-4	Wildtype	LB4	-0.193186	0.057071	G2M	-7.60536	2.87838
ATTGGACAGTGTACCT-4	Wildtype	LB4	-0.0554089	-0.154949	G1	-7.1114	-4.15994
ATTGGTGGTAGCTAAA-4	Wildtype	LB4	0.270412	0.0816042	S	-0.954057	-1.14654
ATTGGTGGTCAACTGT-4	Wildtype	LB4	-0.181003	-0.0580259	G1	-6.7688	0.0710619
ATTTCTGCAAGCGATG-4	Wildtype	LB4	-0.0461481	0.213115	G2M	-2.93887	2.83438
ATTTCTGCATGACATC-4	Wildtype	LB4	-0.181873	-0.174044	G1	-6.66776	-1.48106
ATTTCTGTCATAGCAC-4	Wildtype	LB4	-0.0188467	-0.0392857	G1	-5.0457	-2.10899
ATTTCTGTCTTGAGGT-4	Wildtype	LB4	-0.0532732	-0.195338	G1	-5.78299	-2.74556
CAACCAACACCATGTA-4	Wildtype	LB4	-0.1769	0.0905702	G2M	-7.23616	2.55841
CAACCTCCACTGTTAG-4	Wildtype	LB4	0.141836	-0.156054	S	-4.07021	-3.30032
CAACCTCTCCTTCAAT-4	Wildtype	LB4	-0.109312	0.163306	G2M	-4.69112	4.2236
CAACCTCTCTGTCTAT-4	Wildtype	LB4	-0.219165	-0.0385399	G1	-7.73612	0.311737
CAACTAGAGTGGTCCC-4	Wildtype	LB4	-0.0621731	-0.0867617	G1	-5.83542	-0.558655
CAACTAGTCCCACTTG-4	Wildtype	LB4	0.145063	0.196087	G2M	-2.50681	3.34507
CAAGAAAAGTATCTCG-4	Wildtype	LB4	-0.311314	-0.187353	G1	-9.35055	-1.42456
CAAGAAATCCTAGAAC-4	Wildtype	LB4	-0.0980222	-0.0664758	G1	-5.61257	-1.23716
CAAGAAATCTGTGCAA-4	Wildtype	LB4	0.183574	-0.111354	S	-2.97212	-3.39041
CAAGATCCACAACGCC-4	Wildtype	LB4	0.20374	-0.300365	S	-2.79199	-6.24852
CAAGGCCGTCGCTTTC-4	Wildtype	LB4	0.0809439	0.0466117	S	-2.45518	0.727958
CAAGTTGAGGTGGGTT-4	Wildtype	LB4	-0.107941	-0.0399098	G1	-6.77478	0.251355
CACACAAGTAAGTTCC-4	Wildtype	LB4	-0.212765	0.379313	G2M	-2.54817	9.94742
CACACAATCATGTAGC-4	Wildtype	LB4	-0.077156	-0.215897	G1	-6.01267	-2.53743
CACACCTAGCCAGGAT-4	Wildtype	LB4	-0.0300019	-0.0411678	G1	-3.42938	0.282872
CACACCTCATGTCCTC-4	Wildtype	LB4	-0.0596541	-0.118099	G1	-5.11139	-0.809492
CACACCTTCTAGCACA-4	Wildtype	LB4	0.354023	0.0975428	S	0.589249	-2.07651
CACACTCAGTAGTGCG-4	Wildtype	LB4	-0.0814782	-0.0596103	G1	-5.4213	0.62924
CACACTCCATGGATGG-4	Wildtype	LB4	0.387441	-0.0123813	S	0.431913	-3.06491
CACAGGCAGTACTTGC-4	Wildtype	LB4	0.00583047	0.111168	G2M	-2.20527	0.103305
CACAGGCTCTTAACCT-4	Wildtype	LB4	0.121141	0.0915375	S	-2.80109	1.14169
CACAGTAAGGCATGGT-4	Wildtype	LB4	-0.214753	-0.128397	G1	-7.55159	0.37426
CACAGTACACAGGAGT-4	Wildtype	LB4	-0.0409972	0.000495088	G2M	-5.52114	-0.0980103
CACAGTAGTAGCAAAT-4	Wildtype	LB4	-0.0917586	0.10276	G2M	-2.8356	1.48366
CACATAGGTATAATGG-4	Wildtype	LB4	0.145724	0.180461	G2M	-1.85203	2.87984
CACCACTAGACTTTCG-4	Wildtype	LB4	-0.143349	-0.124427	G1	-5.38869	-1.59501
CACCACTCATGTCCTC-4	Wildtype	LB4	-0.150276	0.0438466	G2M	-5.42253	0.655274
CACCACTTCGTGGTCG-4	Wildtype	LB4	-0.0854012	0.0639948	G2M	-4.87155	-0.0682163
CACCAGGGTGGTCCGT-4	Wildtype	LB4	0.0713176	0.285313	G2M	-0.737583	2.58329
CACCTTGCAAGGGTCA-4	Wildtype	LB4	-0.10401	0.216575	G2M	-1.3558	3.30539
CAGAATCAGCCGCCTA-4	Wildtype	LB4	-0.284203	-0.0293539	G1	-7.98827	3.01713
CAGAGAGAGAAGGCCT-4	Wildtype	LB4	0.0350638	-0.0887723	S	-5.1831	-2.16507
CAGAGAGGTCAGAAGC-4	Wildtype	LB4	0.0783174	-0.12314	S	-4.92329	-2.87407
CAGAGAGGTCGAGTTT-4	Wildtype	LB4	-0.0381226	-0.105838	G1	-6.33325	-0.689738
CAGATCAGTGATAAGT-4	Wildtype	LB4	-0.108492	-0.12155	G1	-6.96549	-1.20582
CAGATCAGTGGACGAT-4	Wildtype	LB4	-0.214891	-0.029032	G1	-5.953	-0.458532
CAGATCATCACAGGCC-4	Wildtype	LB4	-0.25364	-0.136754	G1	-7.37655	-1.2661
CAGCAGCAGAAGGACA-4	Wildtype	LB4	0.114166	-0.0191527	S	-3.56633	-2.16297
CAGCAGCAGTTAAGTG-4	Wildtype	LB4	0.151444	-0.201941	S	-3.43383	-3.65604
CAGCAGCTCAGAGGTG-4	Wildtype	LB4	-0.0336191	-0.236433	G1	-6.60983	-1.37695
CAGCAGCTCGAATCCA-4	Wildtype	LB4	0.0969118	-0.140558	S	-4.3881	-0.865863
CAGCATAAGATAGTCA-4	Wildtype	LB4	-0.20206	0.00241445	G2M	-6.11127	0.790137
CAGCCGAAGAGACTTA-4	Wildtype	LB4	-0.22912	0.0320977	G2M	-6.45786	2.02777
CAGCCGATCAGAGCTT-4	Wildtype	LB4	-0.0572679	-0.0603819	G1	-6.033	0.451844
CAGCGACAGTGGTAAT-4	Wildtype	LB4	-0.103059	0.0582909	G2M	-4.64736	0.796955
CAGCGACGTAAGGATT-4	Wildtype	LB4	-0.127172	-0.18708	G1	-6.71214	-2.42261
CAGCTGGAGTGGTCCC-4	Wildtype	LB4	0.0464821	-0.154132	S	-5.42583	-0.933972
CAGCTGGGTCGTTGTA-4	Wildtype	LB4	-0.219697	0.13224	G2M	-5.5709	2.09217
CAGGTGCAGGATATAC-4	Wildtype	LB4	-0.161831	-0.0793892	G1	-6.37439	-1.73435
CAGGTGCGTTGTGGCC-4	Wildtype	LB4	-0.0627586	-0.250348	G1	-6.53356	-4.10947
CAGTCCTTCCATTCTA-4	Wildtype	LB4	-0.197739	0.0103243	G2M	-6.40287	0.901179
CATATTCTCTGGGCCA-4	Wildtype	LB4	-0.221244	-0.121673	G1	-7.18004	-1.02193
CATCAAGAGGTCATCT-4	Wildtype	LB4	-0.103482	-0.195857	G1	-6.64984	-2.03988
CATCAAGAGGTGCTAG-4	Wildtype	LB4	-0.0114257	-0.273528	G1	-6.78155	-2.65952
CATCAAGGTGTAACGG-4	Wildtype	LB4	-0.237133	-0.0547591	G1	-7.43665	0.683664
CATCAGAGTCCGAACC-4	Wildtype	LB4	-0.204859	0.0122664	G2M	-7.62727	2.54274
CATCAGATCGCCCTTA-4	Wildtype	LB4	-0.060498	-0.0707989	G1	-5.91561	-0.853927
CATCCACAGGACTGGT-4	Wildtype	LB4	-0.00586821	-0.163721	G1	-6.38558	-3.52325
CATCCACCAAAGTCAA-4	Wildtype	LB4	-0.141141	0.00715356	G2M	-5.11513	0.732649
CATCGAAAGTGGGATC-4	Wildtype	LB4	0.168991	0.0162094	S	-2.27989	-1.35387
CATCGAAGTAATTGGA-4	Wildtype	LB4	-0.219478	-0.000724735	G1	-6.65512	0.6749
CATCGAAGTTCTGGTA-4	Wildtype	LB4	-0.307266	-0.0532178	G1	-6.93483	1.82883
CATCGAATCCTTTCTC-4	Wildtype	LB4	-0.10049	-0.0547898	G1	-5.665	1.04795
CATCGGGAGGCTCAGA-4	Wildtype	LB4	0.110999	-0.183092	S	-3.56127	-3.87427
CATCGGGCAGGCGATA-4	Wildtype	LB4	-0.246297	0.0704584	G2M	-6.34765	1.58758
CATCGGGGTTGACGTT-4	Wildtype	LB4	-0.423374	-0.0252408	G1	-9.01037	2.53928
CATGACAAGCAGGTCA-4	Wildtype	LB4	-0.00340909	0.010351	G2M	-5.39429	-0.459299
CATGACATCTAACTTC-4	Wildtype	LB4	-0.018468	0.136496	G2M	-2.997	2.17948
CATGCCTAGTGTACGG-4	Wildtype	LB4	-0.0858219	-0.00447053	G1	-6.72445	0.258345
CATGCCTCACTAAGTC-4	Wildtype	LB4	0.0189597	-0.001565	S	-5.66598	-2.45465
CATGCCTCATACAGCT-4	Wildtype	LB4	0.0468951	0.226788	G2M	-0.806545	3.23401
CATGCCTGTTATCACG-4	Wildtype	LB4	-0.107032	0.168432	G2M	-3.35046	2.34737
CATGGCGTCCCTCAGT-4	Wildtype	LB4	-0.0622335	0.0496486	G2M	-5.05465	2.84231
CATGGCGTCCCTGACT-4	Wildtype	LB4	-0.269202	-0.03416	G1	-5.57258	0.674975
CATTATCCATGCTGGC-4	Wildtype	LB4	-0.263369	-0.0915679	G1	-8.54095	0.811445
CATTCGCAGGAGTAGA-4	Wildtype	LB4	-0.135524	0.258192	G2M	-2.10178	7.68072
CATTCGCCATCTGGTA-4	Wildtype	LB4	-0.072319	-0.0148046	G1	-5.83825	-2.91372
CATTCGCCATGTCTCC-4	Wildtype	LB4	-0.163407	-0.1118	G1	-6.05467	-2.00017
CATTCGCGTAACGTTC-4	Wildtype	LB4	0.337169	-0.121613	S	-2.38541	-4.46736
CCAATCCAGAGTTGGC-4	Wildtype	LB4	0.085589	-0.194138	S	-4.62859	-2.73573
CCAATCCAGCTTTGGT-4	Wildtype	LB4	-0.108866	-0.0918561	G1	-6.99377	-0.66474
CCAATCCTCTTAGCCC-4	Wildtype	LB4	0.0800437	-0.0866027	S	-4.30206	-1.15163
CCACCTAAGGCGACAT-4	Wildtype	LB4	0.175892	0.121686	S	-0.268041	-0.510635
CCACCTACAAATCCGT-4	Wildtype	LB4	-0.0319856	0.0426094	G2M	-5.2774	-0.0475775
CCACCTAGTTGAACTC-4	Wildtype	LB4	-0.243203	0.151298	G2M	-5.74728	2.09042
CCACCTATCGGCGGTT-4	Wildtype	LB4	-0.0679809	0.0607776	G2M	-5.48943	1.43232
CCACGGACACAGGTTT-4	Wildtype	LB4	0.0049465	0.458125	G2M	1.6039	5.0323
CCACGGACAGACAAGC-4	Wildtype	LB4	-0.0429497	-0.147815	G1	-6.71728	-2.39628
CCAGCGAGTACGACCC-4	Wildtype	LB4	-0.0189083	0.171247	G2M	-2.19736	4.12133
CCCAGTTCAGCGAACA-4	Wildtype	LB4	-0.303464	-0.0750093	G1	-8.44376	-0.082916
CCCAGTTCATTAGGCT-4	Wildtype	LB4	-0.396805	-0.0846807	G1	-8.19078	1.40294
CCCTCCTTCCATGAAC-4	Wildtype	LB4	0.073144	0.0276922	S	-4.50883	-0.71007
CCCTCCTTCGCACTCT-4	Wildtype	LB4	-0.114136	-0.117224	G1	-5.75377	-2.09106
CCGGGATCAAAGCAAT-4	Wildtype	LB4	0.0303152	0.241507	G2M	-1.73869	3.49673
CCGGTAGCACGGCGTT-4	Wildtype	LB4	-0.323107	-0.148988	G1	-9.08344	0.868307
CCGTACTAGAAGATTC-4	Wildtype	LB4	-0.131429	-0.218468	G1	-6.91413	-2.83272
CCGTACTGTAAACCTC-4	Wildtype	LB4	-0.0982392	0.0409675	G2M	-5.84973	1.31702
CCGTACTGTTCAGACT-4	Wildtype	LB4	0.36925	-0.0329714	S	-0.248951	-3.76757
CCGTACTTCACAATGC-4	Wildtype	LB4	-0.0311399	-0.0182964	G1	-6.48567	-1.04821
CCGTGGACAATGTTGC-4	Wildtype	LB4	-0.0531469	0.294937	G2M	-1.46129	1.99155
CCGTGGATCGAGAGCA-4	Wildtype	LB4	-0.0426115	-0.0782758	G1	-5.85512	-1.29869
CCGTTCAGTCGGATCC-4	Wildtype	LB4	0.0419287	-0.129946	S	-5.33438	-3.0788
CCGTTCATCATGTCCC-4	Wildtype	LB4	0.20058	0.159536	S	-1.67308	0.0512046
CCTAAAGAGCTGAAAT-4	Wildtype	LB4	-0.271759	-0.0906944	G1	-7.30975	-0.240311
CCTAAAGCACATTTCT-4	Wildtype	LB4	-0.19147	0.0348233	G2M	-5.31012	2.07969
CCTAAAGTCACCATAG-4	Wildtype	LB4	0.124168	0.0750092	S	-1.73636	0.977525
CCTACACAGGTGCTTT-4	Wildtype	LB4	-0.218508	-0.117828	G1	-7.30659	-1.35433
CCTACACTCGTATCAG-4	Wildtype	LB4	-0.0491663	-0.118264	G1	-6.38208	-1.52272
CCTACCACATTCTCAT-4	Wildtype	LB4	-0.0805683	0.0644676	G2M	-4.59505	0.706419
CCTACCAGTTCAGGCC-4	Wildtype	LB4	-0.278414	0.0469464	G2M	-6.20508	4.9953
CCTACCATCACCGTAA-4	Wildtype	LB4	0.336639	-0.102781	S	0.115338	-4.58057
CCTACCATCGATCCCT-4	Wildtype	LB4	-0.150635	-0.0207951	G1	-5.88643	-0.560402
CCTAGCTCACACCGCA-4	Wildtype	LB4	-0.00507235	-0.119674	G1	-5.56556	-0.892397
CCTATTAGTGAGGGAG-4	Wildtype	LB4	0.000137992	-0.142467	S	-5.68379	-0.852242
CCTATTATCAAAGTAG-4	Wildtype	LB4	-0.103872	-0.0425426	G1	-5.62359	-1.13149
CCTATTATCCTAGGGC-4	Wildtype	LB4	-0.031657	-0.0650191	G1	-5.77375	-1.85751
CCTATTATCTAACGGT-4	Wildtype	LB4	-0.068871	-0.110601	G1	-6.75254	-1.31045
CCTCAGTAGGCGCTCT-4	Wildtype	LB4	-0.186953	0.520988	G2M	1.2092	12.435
CCTCAGTCACAGCCCA-4	Wildtype	LB4	0.219041	-0.00197886	S	-1.9507	-3.41937
CCTCAGTCAGACGTAG-4	Wildtype	LB4	-0.320869	-0.0327078	G1	-7.90175	2.38258
CCTCAGTGTAGCAAAT-4	Wildtype	LB4	-0.156805	0.115507	G2M	-5.23434	-0.840384
CCTCAGTGTTCGAATC-4	Wildtype	LB4	0.129044	-0.134818	S	-5.03295	-1.56536
CCTCAGTTCTGGCGTG-4	Wildtype	LB4	0.181358	0.0911532	S	-0.301125	1.465
CCTCTGAAGACGACGT-4	Wildtype	LB4	0.0776617	-0.111369	S	-5.57189	-1.36226
CCTCTGACAACAACCT-4	Wildtype	LB4	-0.108955	0.0805093	G2M	-5.52655	0.802285
CCTTCCCGTAGGAGTC-4	Wildtype	LB4	-0.168925	-0.00756171	G1	-7.10945	1.43297
CCTTCCCGTTGTCGCG-4	Wildtype	LB4	0.284365	-0.129822	S	-3.1253	-3.81952
CCTTCCCTCTAACCGA-4	Wildtype	LB4	-0.11482	-0.0678847	G1	-5.47004	-1.76835
CCTTCGAAGCTAGTTC-4	Wildtype	LB4	-0.248976	0.0716749	G2M	-5.93602	3.30694
CCTTCGACACAACGTT-4	Wildtype	LB4	0.185759	0.113244	S	-0.632414	-2.0007
CCTTCGAGTCTCTCGT-4	Wildtype	LB4	0.0862913	0.354462	G2M	-0.695244	3.19774
CCTTTCTTCAACACAC-4	Wildtype	LB4	-0.144191	-0.021483	G1	-6.88084	1.71929
CCTTTCTTCAGGTTCA-4	Wildtype	LB4	-0.0746638	0.375712	G2M	-1.84327	5.07254
CGAACATGTTTCCACC-4	Wildtype	LB4	-0.241375	-0.0654853	G1	-6.86915	1.8905
CGAATGTAGGTGCACA-4	Wildtype	LB4	0.248845	-0.120449	S	-2.60115	-3.50797
CGAATGTCATAAGACA-4	Wildtype	LB4	-0.230152	-0.0884234	G1	-6.58962	-0.542304
CGAATGTTCACATGCA-4	Wildtype	LB4	-0.21223	0.0475421	G2M	-5.93164	3.74448
CGACTTCCAATGTTGC-4	Wildtype	LB4	-0.192774	0.00676561	G2M	-5.83708	3.28755
CGACTTCCATCACAAC-4	Wildtype	LB4	0.357627	-0.358043	S	-2.94614	-6.43908
CGACTTCTCAATCACG-4	Wildtype	LB4	-0.175143	-0.177768	G1	-7.11618	-0.944833
CGACTTCTCAGCATGT-4	Wildtype	LB4	-0.0267432	-0.00132755	G1	-5.60773	1.58862
CGACTTCTCGACAGCC-4	Wildtype	LB4	-0.0883606	-0.23504	G1	-7.79382	-2.53489
CGAGCACAGTACACCT-4	Wildtype	LB4	-0.00481865	0.170552	G2M	-2.7241	1.97618
CGAGCACCACTGAAGG-4	Wildtype	LB4	0.05959	0.224096	G2M	-0.112835	3.53623
CGAGCACTCCGTTGCT-4	Wildtype	LB4	-0.181212	0.12845	G2M	-4.06632	5.93828
CGAGCCAAGGACAGCT-4	Wildtype	LB4	-0.0612587	-0.0200222	G1	-5.57343	-1.1586
CGAGCCATCCTTTCGG-4	Wildtype	LB4	0.118682	-0.0460311	S	-5.26019	-1.86555
CGATCGGCATTACCTT-4	Wildtype	LB4	-0.13167	-0.185406	G1	-7.23333	-2.94715
CGATGGCAGATACACA-4	Wildtype	LB4	-0.0460891	-0.148266	G1	-6.77306	-1.22941
CGATGGCTCATGTCCC-4	Wildtype	LB4	-0.123513	0.070237	G2M	-6.42926	-0.813526
CGATTGACAAACAACA-4	Wildtype	LB4	0.0296168	0.491799	G2M	0.777061	7.49577
CGATTGATCGACGGAA-4	Wildtype	LB4	0.0555155	0.0286782	S	-5.25068	0.533364
CGATTGATCGTGGGAA-4	Wildtype	LB4	-0.154416	-0.118977	G1	-6.42504	-1.31923
CGCCAAGCAATGAATG-4	Wildtype	LB4	-0.164989	0.0866996	G2M	-5.71937	2.21364
CGCCAAGGTCGGCACT-4	Wildtype	LB4	0.106827	-0.112617	S	-4.73097	-0.774627
CGCCAAGGTGCGGTAA-4	Wildtype	LB4	-0.107913	-0.00429956	G1	-6.02307	0.969811
CGCCAAGGTTTGACTG-4	Wildtype	LB4	-0.0959113	0.00962102	G2M	-5.10186	-1.59444
CGCGGTAGTCGAGTTT-4	Wildtype	LB4	0.0530385	0.187169	G2M	-0.363279	1.0365
CGCGGTATCATAACCG-4	Wildtype	LB4	-0.0849747	-0.187658	G1	-7.20846	-3.35042
CGCGTTTCATCTCGCT-4	Wildtype	LB4	-0.059759	-0.0353649	G1	-5.89431	-1.15769
CGCTATCAGGATTCGG-4	Wildtype	LB4	0.146866	0.240958	G2M	-1.21346	2.10259
CGCTTCAAGACAGGCT-4	Wildtype	LB4	-0.292738	0.0181251	G2M	-6.86867	4.70863
CGCTTCAAGAGCTTCT-4	Wildtype	LB4	-0.349195	0.00888614	G2M	-7.53985	2.38602
CGGACGTTCATGCTCC-4	Wildtype	LB4	0.0419154	0.294722	G2M	-0.214226	8.00473
CGGACTGCACCCTATC-4	Wildtype	LB4	0.21247	0.0213382	S	-2.13715	-0.289802
CGGAGCTAGTTATCGC-4	Wildtype	LB4	0.114389	0.180319	G2M	-0.665875	3.10441
CGGAGCTCAATAGAGT-4	Wildtype	LB4	-0.0310281	-0.149934	G1	-6.49009	-1.30247
CGGAGCTGTAAATGTG-4	Wildtype	LB4	0.0984401	-0.167724	S	-3.55846	-3.52334
CGGAGTCCATATGGTC-4	Wildtype	LB4	-0.425614	-0.0310818	G1	-9.49533	1.45764
CGGCTAGGTAATAGCA-4	Wildtype	LB4	-0.295787	-0.105486	G1	-8.13594	-0.595838
CGGCTAGTCACTATTC-4	Wildtype	LB4	0.127491	0.200076	G2M	-0.515062	0.415937
CGGGTCAAGAGGTTGC-4	Wildtype	LB4	-0.213557	-0.0330981	G1	-5.67316	-1.5339
CGTAGGCAGAACAACT-4	Wildtype	LB4	-0.201863	-0.0583085	G1	-6.72992	-0.440002
CGTAGGCGTTCGAATC-4	Wildtype	LB4	-0.118095	-0.108391	G1	-6.55887	-2.91377
CGTCACTCAGGTCTCG-4	Wildtype	LB4	-0.28582	-0.0733028	G1	-7.26421	1.28976
CGTCACTTCGTTACGA-4	Wildtype	LB4	-0.0629531	-0.0468895	G1	-4.09596	-1.71789
CGTCAGGCAAACAACA-4	Wildtype	LB4	-0.0723109	-0.0250579	G1	-5.23506	-0.424395
CGTCAGGGTTCAGACT-4	Wildtype	LB4	0.014109	0.0208365	G2M	-2.39226	-1.07307
CGTCCATGTGTCTGAT-4	Wildtype	LB4	-0.174742	0.120298	G2M	-5.2251	2.56044
CGTCCATTCGATCCCT-4	Wildtype	LB4	-0.0839573	-0.00591019	G1	-5.31038	0.705248
CGTGAGCAGCGAAGGG-4	Wildtype	LB4	0.139299	0.0578391	S	-2.75004	-0.578625
CGTGAGCGTATAAACG-4	Wildtype	LB4	0.0700888	0.0254518	S	-3.68768	0.0853411
CGTGTAAGTCTGGAGA-4	Wildtype	LB4	0.0716155	0.0743377	G2M	-4.29136	-1.441
CGTGTCTCAATACGCT-4	Wildtype	LB4	0.0234118	-0.0140673	S	-4.67531	-1.44317
CGTGTCTTCGCGTAGC-4	Wildtype	LB4	0.200005	0.043977	S	-1.91028	-2.48317
CGTTAGAGTCAGAAGC-4	Wildtype	LB4	0.376042	0.0200088	S	0.244102	-3.42145
CGTTAGAGTCCCTACT-4	Wildtype	LB4	0.0288471	-0.169088	S	-6.05155	-3.02728
CGTTCTGCACAAGACG-4	Wildtype	LB4	0.0199281	-0.0903287	S	-6.57932	-3.805
CGTTCTGTCCAACCAA-4	Wildtype	LB4	-0.0832302	-0.149145	G1	-6.4357	-1.93184
CGTTGGGCAGCCAGAA-4	Wildtype	LB4	-0.304723	-0.0336739	G1	-7.31747	2.59092
CGTTGGGGTCATATCG-4	Wildtype	LB4	-0.167383	0.313793	G2M	-2.0368	6.31056
CTAACTTCACAGAGGT-4	Wildtype	LB4	-0.0236718	-0.141121	G1	-5.47527	-2.41883
CTAACTTGTGGTTTCA-4	Wildtype	LB4	-0.13294	0.0840997	G2M	-5.36182	3.57654
CTAAGACCATGCTAGT-4	Wildtype	LB4	-0.287637	0.0861388	G2M	-7.15273	3.15739
CTAAGACTCACTTATC-4	Wildtype	LB4	0.211341	-0.140944	S	-3.42059	-2.86266
CTAATGGAGGGTATCG-4	Wildtype	LB4	0.337912	0.0447773	S	-1.63936	-1.22733
CTAATGGTCGGAGCAA-4	Wildtype	LB4	-0.267898	-0.242426	G1	-9.60534	-2.1204
CTACATTAGCTGAACG-4	Wildtype	LB4	-0.0591787	0.0144241	G2M	-5.60402	-0.512674
CTACATTCACGTCTCT-4	Wildtype	LB4	-0.326842	0.0643638	G2M	-7.63489	2.25301
CTACATTCATGAAGTA-4	Wildtype	LB4	0.0993673	-0.0489482	S	-3.11825	-1.60843
CTACATTGTGATAAAC-4	Wildtype	LB4	-0.253111	0.0662902	G2M	-6.13284	4.50166
CTACCCACACATCTTT-4	Wildtype	LB4	-0.0509962	-0.0587503	G1	-5.6452	-0.128568
CTACCCAGTGCGATAG-4	Wildtype	LB4	-0.253622	-0.0588255	G1	-7.67934	2.07626
CTACCCAGTTCGAATC-4	Wildtype	LB4	-0.0325763	-0.178082	G1	-6.21273	-2.42902
CTACCCATCATCGATG-4	Wildtype	LB4	0.461171	0.108353	S	1.86297	-3.73301
CTACGTCAGGCATGGT-4	Wildtype	LB4	-0.0907466	0.279506	G2M	-0.911564	6.34225
CTACGTCCACGGTGTC-4	Wildtype	LB4	0.090856	-0.0540328	S	-2.93161	-2.76803
CTACGTCGTCAAGCGA-4	Wildtype	LB4	0.167926	-0.0466469	S	-1.61395	-3.19792
CTAGCCTCATTATCTC-4	Wildtype	LB4	-0.0941619	-0.0547043	G1	-5.8916	-1.12958
CTAGCCTGTCGTCTTC-4	Wildtype	LB4	-0.207141	-0.102684	G1	-7.61837	-0.72003
CTAGCCTGTGGCCCTA-4	Wildtype	LB4	0.028525	0.0857871	G2M	-4.40008	-0.0631411
CTAGTGACAAAGTGCG-4	Wildtype	LB4	-0.0051282	-0.0125178	G1	-2.9273	-0.181585
CTCACACGTGTTAAGA-4	Wildtype	LB4	0.0583755	-0.0101693	S	-4.4034	-2.47224
CTCATTATCACAGTAC-4	Wildtype	LB4	0.0476946	0.187571	G2M	-1.96556	1.53711
CTCGAAAAGCTGCGAA-4	Wildtype	LB4	0.0343679	0.215476	G2M	-0.661813	3.18761
CTCGAAATCGCCTGAG-4	Wildtype	LB4	-0.00955869	-0.120878	G1	-5.46672	-1.85299
CTCGAAATCTCTGTCG-4	Wildtype	LB4	-0.057876	-0.0136731	G1	-5.72002	-0.899904
CTCGGAGAGGTGGGTT-4	Wildtype	LB4	0.0927472	-0.219807	S	-5.97085	-2.48772
CTCGGGAAGGCTAGCA-4	Wildtype	LB4	-0.127985	0.0140294	G2M	-6.0821	-0.0788715
CTCGGGACAGGCTCAC-4	Wildtype	LB4	-0.046909	-0.127996	G1	-6.88033	-1.75599
CTCGGGAGTTACTGAC-4	Wildtype	LB4	0.161452	0.051446	S	-0.955467	-0.913957
CTCGTACAGCTATGCT-4	Wildtype	LB4	0.409788	0.0284565	S	0.839177	-3.32181
CTCGTACCAGGCTGAA-4	Wildtype	LB4	0.119417	-0.183452	S	-5.01052	-3.07026
CTCGTCAGTGGAAAGA-4	Wildtype	LB4	-0.14327	-0.0834172	G1	-6.58021	1.51355
CTCTACGAGACCCACC-4	Wildtype	LB4	-0.213658	-0.0141223	G1	-5.57936	0.374791
CTCTACGCACTTGGAT-4	Wildtype	LB4	-0.0990491	0.200085	G2M	-4.57817	3.42485
CTCTGGTAGAACAACT-4	Wildtype	LB4	0.138955	-0.050077	S	-3.99186	-1.96402
CTCTGGTAGACTTGAA-4	Wildtype	LB4	-0.104217	-0.0325216	G1	-5.20472	-0.925344
CTGAAACAGCTTTGGT-4	Wildtype	LB4	0.241454	-0.0615629	S	-2.34566	-3.93439
CTGAAACTCGGTCCGA-4	Wildtype	LB4	-0.219171	0.00797205	G2M	-5.43571	0.57438
CTGAAGTCATTAGCCA-4	Wildtype	LB4	-0.1364	-0.0339334	G1	-6.67527	0.906895
CTGAAGTGTCTCTTTA-4	Wildtype	LB4	-0.10598	0.175007	G2M	-4.1559	4.45801
CTGAAGTTCCGCGGTA-4	Wildtype	LB4	0.157243	-0.144856	S	-4.8002	-2.00395
CTGATAGCAGCCTTTC-4	Wildtype	LB4	0.0918938	-0.159469	S	-5.03864	-1.84221
CTGATCCCAATGAATG-4	Wildtype	LB4	0.0135595	-0.14193	S	-5.00231	-0.856396
CTGATCCGTACCGGCT-4	Wildtype	LB4	0.0434843	0.0686224	G2M	-3.0603	-1.08362
CTGCCTACACAACGTT-4	Wildtype	LB4	0.171975	-0.129468	S	-2.65859	-3.56093
CTGCCTATCCTCAATT-4	Wildtype	LB4	0.382208	0.0326964	S	1.07494	-4.15229
CTGCGGAAGAGTCTGG-4	Wildtype	LB4	-0.145326	-0.074979	G1	-6.63812	-1.79462
CTGCGGATCCTAGTGA-4	Wildtype	LB4	-0.0553882	-0.25263	G1	-6.33303	-2.786
CTGCTGTAGTTGAGAT-4	Wildtype	LB4	-0.106725	-0.232671	G1	-6.26902	-2.92739
CTGGTCTAGAGGTTAT-4	Wildtype	LB4	-0.280819	-0.12296	G1	-8.85093	0.922098
CTGGTCTCAGCCTATA-4	Wildtype	LB4	-0.119328	-0.111134	G1	-7.26739	0.677789
CTGTGCTTCAACGAAA-4	Wildtype	LB4	0.0528463	0.0975626	G2M	-2.54697	-0.646772
CTGTTTAAGACTTTCG-4	Wildtype	LB4	-0.179433	-0.201494	G1	-6.34986	-3.12809
CTGTTTAAGCCGATTT-4	Wildtype	LB4	-0.23649	-0.238082	G1	-8.10323	-2.3198
CTGTTTAGTTCGGGCT-4	Wildtype	LB4	0.418709	-0.016463	S	0.818679	-3.15318
CTTACCGAGAACTGTA-4	Wildtype	LB4	-0.147619	-0.096693	G1	-7.49648	-0.426106
CTTACCGAGACATAAC-4	Wildtype	LB4	0.143168	0.149343	G2M	-1.67677	2.34894
CTTACCGAGGACAGAA-4	Wildtype	LB4	-0.164506	0.0889278	G2M	-7.20755	2.57488
CTTACCGGTTGAGTTC-4	Wildtype	LB4	-0.273014	0.0311203	G2M	-6.56799	4.48044
CTTAGGAGTAAGAGGA-4	Wildtype	LB4	0.0220601	0.007388	S	-5.04519	-0.901753
CTTGGCTAGGAATCGC-4	Wildtype	LB4	0.0651596	-0.12704	S	-4.81662	-1.47841
CTTGGCTTCAGAGACG-4	Wildtype	LB4	-0.16638	0.0697028	G2M	-5.309	1.83756
CTTGGCTTCTGCAAGT-4	Wildtype	LB4	0.234583	0.0507683	S	0.239417	-3.24877
CTTTGCGAGGTTCCTA-4	Wildtype	LB4	0.12266	0.390155	G2M	1.53094	5.61921
CTTTGCGAGTGTTTGC-4	Wildtype	LB4	-0.018063	-0.0787624	G1	-6.06455	-0.759646
CTTTGCGGTCTCTCTG-4	Wildtype	LB4	0.0134901	0.049341	G2M	-4.47172	1.54606
CTTTGCGTCCACGACG-4	Wildtype	LB4	-0.0401735	0.0974933	G2M	-4.12348	2.89846
GAAATGAAGTATCTCG-4	Wildtype	LB4	0.0247259	-0.265758	S	-6.3997	-3.81853
GAAATGAGTATTCGTG-4	Wildtype	LB4	0.00275403	0.0727703	G2M	-5.57281	0.192908
GAACCTAAGAATCTCC-4	Wildtype	LB4	-0.0954012	-0.0717034	G1	-7.30815	-0.274687
GAACCTAAGTTAACGA-4	Wildtype	LB4	0.185371	-0.136947	S	-2.32514	-3.48331
GAAGCAGCAACTGGCC-4	Wildtype	LB4	-0.242205	-0.159672	G1	-7.78169	0.294029
GAATAAGTCTCAAACG-4	Wildtype	LB4	0.313763	0.0255727	S	-0.554234	-3.17008
GAATGAAAGCGTGAGT-4	Wildtype	LB4	-0.236804	-0.242159	G1	-9.50709	-1.14739
GACAGAGCAAAGCAAT-4	Wildtype	LB4	0.122442	0.220873	G2M	0.368297	2.78058
GACAGAGTCAAGAAGT-4	Wildtype	LB4	-0.0482675	-0.0295328	G1	-6.72448	-0.926151
GACCAATAGGGAACGG-4	Wildtype	LB4	0.0329166	-0.227561	S	-5.8358	-1.35712
GACCAATGTCGGGTCT-4	Wildtype	LB4	-0.107885	-0.15787	G1	-8.07305	-2.45842
GACCAATTCTTGCAAG-4	Wildtype	LB4	0.0141836	-0.0568514	S	-5.78857	-0.768574
GACCTGGCAAAGCGGT-4	Wildtype	LB4	0.0300772	-0.113502	S	-4.39773	-2.1887
GACGCGTAGTAGATGT-4	Wildtype	LB4	-0.0717968	-0.039028	G1	-5.29661	-1.90931
GACGCGTCATCAGTCA-4	Wildtype	LB4	-0.0402305	0.297569	G2M	-3.30473	4.65837
GACGGCTAGACGCACA-4	Wildtype	LB4	0.352414	-0.180011	S	-1.71526	-4.5892
GACGGCTAGTGTACCT-4	Wildtype	LB4	-0.218076	0.0149791	G2M	-7.9098	4.5763
GACGGCTTCAACGCTA-4	Wildtype	LB4	0.0439085	0.584109	G2M	2.13206	8.70909
GACGTGCGTGTGTGCC-4	Wildtype	LB4	0.107112	-0.216926	S	-3.44923	-4.48149
GACGTTAAGCCGCCTA-4	Wildtype	LB4	-0.351911	-0.0478575	G1	-8.79806	0.528517
GACGTTAGTCATTAGC-4	Wildtype	LB4	0.364373	-0.104286	S	-0.13619	-3.79725
GAGCAGACAAGTTAAG-4	Wildtype	LB4	0.285379	0.090767	S	1.13342	-2.24668
GAGGTGACAAGCGATG-4	Wildtype	LB4	-0.21516	-0.0444254	G1	-7.48416	0.119523
GAGGTGATCCTGCAGG-4	Wildtype	LB4	-0.173084	0.020375	G2M	-6.74764	0.00882326
GAGGTGATCGTGGACC-4	Wildtype	LB4	0.0385733	0.0542475	G2M	-3.37748	-0.343712
GATCAGTTCTTCTGGC-4	Wildtype	LB4	-0.286768	0.0858487	G2M	-7.02742	1.79461
GATCGATAGTGCCATT-4	Wildtype	LB4	0.205828	-0.00688434	S	-1.87429	-1.94837
GATCGATTCAGGATCT-4	Wildtype	LB4	-0.0180005	-0.0897166	G1	-5.7482	1.04701
GATCGCGCATTATCTC-4	Wildtype	LB4	0.0173073	0.0487117	G2M	-2.78447	-2.31874
GATCGCGTCCAAGTAC-4	Wildtype	LB4	0.0435324	-0.179127	S	-7.3101	-1.66976
GATCGCGTCTTTACAC-4	Wildtype	LB4	-0.148928	0.119675	G2M	-5.00822	4.17572
GATCGTATCAACACAC-4	Wildtype	LB4	-0.0188245	-0.201297	G1	-4.92732	-3.3974
GATCTAGAGGTCATCT-4	Wildtype	LB4	-0.155654	0.00794501	G2M	-5.58338	0.739382
GATCTAGTCAGAAATG-4	Wildtype	LB4	0.37985	-0.0121092	S	-0.287434	-4.14815
GATGAAAAGTAGGCCA-4	Wildtype	LB4	-0.118925	-0.0597828	G1	-6.61585	0.333458
GATGAAAAGTGGACGT-4	Wildtype	LB4	-0.0917505	-0.177267	G1	-5.785	-3.2542
GATGAAACACAACGTT-4	Wildtype	LB4	0.127392	-0.0548431	S	-3.47849	-1.33058
GATGAAAGTCAGTGGA-4	Wildtype	LB4	0.136136	0.117073	S	-0.631582	-0.806883
GATGAGGAGCCGATTT-4	Wildtype	LB4	-0.0490103	-0.0029642	G1	-5.72959	-0.425647
GATGCTACAATACGCT-4	Wildtype	LB4	0.265532	-0.204835	S	-1.69458	-5.44498
GATGCTACATGAAGTA-4	Wildtype	LB4	0.041556	-0.221683	S	-5.50305	-2.48221
GATGCTAGTCGAAAGC-4	Wildtype	LB4	0.117258	0.064309	S	-1.67843	2.15604
GATTCAGAGGTGTGGT-4	Wildtype	LB4	0.146304	-0.051754	S	-1.5248	-2.78733
GATTCAGAGTGTTAGA-4	Wildtype	LB4	-0.277855	-0.0527678	G1	-7.54751	1.27925
GCAATCAAGGCTCATT-4	Wildtype	LB4	0.129613	-0.0188916	S	-2.98289	-2.08356
GCACTCTAGTTTAGGA-4	Wildtype	LB4	-0.258088	-0.0177521	G1	-5.72422	-0.233127
GCAGCCATCTAACTCT-4	Wildtype	LB4	0.0322263	-0.0194058	S	-4.02826	-0.909206
GCAGTTAGTCAAACTC-4	Wildtype	LB4	-0.180132	-0.130644	G1	-7.62915	-0.117347
GCAGTTAGTTATTCTC-4	Wildtype	LB4	-0.0473865	0.0525085	G2M	-4.15943	3.91204
GCATACAAGATGTTAG-4	Wildtype	LB4	-0.265381	-0.120598	G1	-8.13891	0.52267
GCATGATCAGGATCGA-4	Wildtype	LB4	0.42	-0.105863	S	-0.551882	-4.37442
GCATGATTCAGTGCAT-4	Wildtype	LB4	0.0733317	-0.108992	S	-5.01968	-0.142389
GCATGTAAGGCAGTCA-4	Wildtype	LB4	-0.0540206	0.250215	G2M	-2.08805	4.11527
GCCAAATAGATGCCAG-4	Wildtype	LB4	-0.12019	0.497182	G2M	-0.889925	8.8924
GCCAAATGTGGTCTCG-4	Wildtype	LB4	0.0226982	0.032725	G2M	-4.02922	-0.453638
GCCTCTACACCGGAAA-4	Wildtype	LB4	-0.0183196	-0.0283474	G1	-5.34969	-0.857318
GCCTCTATCCAGGGCT-4	Wildtype	LB4	-0.167341	-0.120941	G1	-7.60585	-0.133435
GCGACCAAGAGCCCAA-4	Wildtype	LB4	-0.148373	-0.0745737	G1	-6.80966	1.33615
GCGACCATCATAAAGG-4	Wildtype	LB4	-0.225526	-0.0963669	G1	-8.13355	-1.04063
GCGCAACCATTACGAC-4	Wildtype	LB4	-0.178674	-0.0373852	G1	-6.43378	1.67991
GCGCAACGTACAAGTA-4	Wildtype	LB4	0.0349913	-0.156499	S	-5.79806	-2.78783
GCGCAACGTCATGCAT-4	Wildtype	LB4	-0.0928926	-0.124684	G1	-7.86518	-0.70248
GCGCAGTAGTAGGCCA-4	Wildtype	LB4	-0.0941885	-0.07038	G1	-4.88744	-2.15691
GCGCAGTCACTGTCGG-4	Wildtype	LB4	-0.170908	0.103402	G2M	-5.40885	1.48538
GCGCAGTCATGCCACG-4	Wildtype	LB4	0.072004	0.464145	G2M	-0.00497489	7.47914
GCGCAGTTCACCGGGT-4	Wildtype	LB4	0.0372695	0.390173	G2M	0.895536	6.718
GCGCCAAAGGAGCGAG-4	Wildtype	LB4	-0.113017	0.0383357	G2M	-6.36437	-0.327122
GCGCGATAGCGTTTAC-4	Wildtype	LB4	0.34761	-0.109338	S	-1.64639	-3.76058
GCGCGATCAACGATGG-4	Wildtype	LB4	-0.124965	-0.135674	G1	-5.86216	-1.87973
GCGCGATTCAACACCA-4	Wildtype	LB4	-0.067714	-0.140367	G1	-5.97777	-0.858175
GCGCGATTCAGAGACG-4	Wildtype	LB4	-0.0370267	0.14276	G2M	-4.26531	3.38211
GCGCGATTCATAAAGG-4	Wildtype	LB4	-0.029682	-0.0447396	G1	-4.70224	-0.985092
GCGGGTTGTTTGTTGG-4	Wildtype	LB4	-0.09338	-0.120374	G1	-6.85315	-1.27535
GCTCCTAAGATAGGAG-4	Wildtype	LB4	0.216893	-0.05017	S	-2.2157	-3.08766
GCTCCTAGTATAGGGC-4	Wildtype	LB4	-0.0988005	0.240061	G2M	-4.04466	2.55734
GCTCCTATCGAGAACG-4	Wildtype	LB4	-0.0311618	-0.168155	G1	-5.80318	-2.96823
GCTCTGTCATCACCCT-4	Wildtype	LB4	0.0248543	-0.248689	S	-6.71385	-3.3282
GCTGCAGAGATATGCA-4	Wildtype	LB4	-0.212626	0.0140225	G2M	-5.38056	0.552608
GCTGCAGCAGCCTGTG-4	Wildtype	LB4	-0.31407	-0.0170045	G1	-7.59486	3.44661
GCTGCAGGTGGCTCCA-4	Wildtype	LB4	0.0693061	-0.00795142	S	-5.11659	-0.451926
GCTGCTTGTCTAGTCA-4	Wildtype	LB4	-0.130457	0.0724468	G2M	-5.97718	2.03755
GCTGCTTTCTTAGCCC-4	Wildtype	LB4	0.281396	0.0752944	S	-2.11817	-2.42573
GCTGGGTCAGCGTAAG-4	Wildtype	LB4	0.137414	-0.21325	S	-4.32175	-4.80895
GCTGGGTTCTAAGCCA-4	Wildtype	LB4	0.0777473	0.0859295	G2M	-2.02144	-0.0519562
GCTTCCACACCGTTGG-4	Wildtype	LB4	0.0147823	-0.0801293	S	-4.71849	-1.83545
GCTTCCATCGCATGAT-4	Wildtype	LB4	0.116853	-0.11525	S	-4.36536	-3.82751
GGAAAGCCACCATCCT-4	Wildtype	LB4	0.0161477	0.382064	G2M	-0.837698	3.59572
GGAAAGCTCGCTAGCG-4	Wildtype	LB4	0.097183	-0.193806	S	-4.4511	-3.45989
GGAAAGCTCGTATCAG-4	Wildtype	LB4	-0.164636	-0.212627	G1	-7.61659	-0.916894
GGAACTTCAGTCAGCC-4	Wildtype	LB4	0.0727656	-0.0651734	S	-4.78571	-2.11781
GGAATAAAGAGGTTGC-4	Wildtype	LB4	-0.245614	0.0134614	G2M	-6.32677	2.46757
GGAATAACATTGTGCA-4	Wildtype	LB4	-0.303574	-0.0122424	G1	-7.69556	1.4781
GGAATAAGTACACCGC-4	Wildtype	LB4	-0.0465002	-0.0619047	G1	-6.22473	-0.672916
GGACAAGTCAATCACG-4	Wildtype	LB4	-0.128197	0.00419173	G2M	-6.41982	0.543282
GGACAGAAGAAGCCCA-4	Wildtype	LB4	0.150444	0.306332	G2M	-0.697066	4.18589
GGACAGAAGATCGATA-4	Wildtype	LB4	-0.241072	-0.0644233	G1	-7.12844	-0.908103
GGACAGAAGGGAACGG-4	Wildtype	LB4	0.272785	-0.0139034	S	-0.319165	-3.36034
GGACATTCACAGACTT-4	Wildtype	LB4	-0.0952166	-0.0425368	G1	-5.78903	-1.29603
GGACATTGTCTGATTG-4	Wildtype	LB4	0.342951	-0.0667131	S	-0.885846	-4.39085
GGAGCAAAGAAACCGC-4	Wildtype	LB4	-0.0285733	0.0441806	G2M	-2.59546	0.154087
GGATGTTAGCTATGCT-4	Wildtype	LB4	0.102345	-0.127027	S	-4.02472	-2.02012
GGATGTTGTTACGACT-4	Wildtype	LB4	0.0265099	-0.140351	S	-5.58521	-0.244852
GGATGTTTCATGCATG-4	Wildtype	LB4	0.0994244	-0.203757	S	-5.52563	-3.92586
GGATTACAGAGTTGGC-4	Wildtype	LB4	0.0915126	-0.165722	S	-5.34575	-2.48599
GGATTACAGCGTAGTG-4	Wildtype	LB4	-0.144934	-0.274096	G1	-7.43168	-4.09852
GGCAATTAGTTGCAGG-4	Wildtype	LB4	-0.228216	-0.121368	G1	-6.94146	-1.52908
GGCCGATAGACCTAGG-4	Wildtype	LB4	0.0593027	0.313277	G2M	-1.14217	7.46522
GGCCGATAGCTGCGAA-4	Wildtype	LB4	0.03039	0.27744	G2M	-1.19659	2.4559
GGCGTGTCAAACTGTC-4	Wildtype	LB4	0.137787	-0.0928695	S	-2.45978	-1.70921
GGCGTGTGTCACCCAG-4	Wildtype	LB4	-0.0578801	-0.0559504	G1	-6.03864	-0.199748
GGCGTGTGTGCCTGTG-4	Wildtype	LB4	-0.020227	-0.114342	G1	-5.00777	-2.65046
GGCTCGATCGATAGAA-4	Wildtype	LB4	-0.106169	-0.375188	G1	-8.30917	-4.87306
GGCTGGTGTAAGTGTA-4	Wildtype	LB4	-0.0208418	-0.0570287	G1	-5.31835	-0.840911
GGCTGGTGTCCAGTAT-4	Wildtype	LB4	-0.102599	-0.0934536	G1	-6.70272	-1.06018
GGCTGGTTCCTAAGTG-4	Wildtype	LB4	-0.330296	-0.0448436	G1	-7.33247	3.67396
GGCTGGTTCTGTTTGT-4	Wildtype	LB4	0.181476	-0.00340919	S	-4.05068	-1.24386
GGGAATGAGCCCAACC-4	Wildtype	LB4	-0.0681821	-0.227993	G1	-6.85383	-3.26473
GGGAATGAGCGATATA-4	Wildtype	LB4	0.0139117	-0.0155985	S	-5.18769	-2.91816
GGGAATGTCTTCAACT-4	Wildtype	LB4	0.047729	0.580354	G2M	0.151564	8.68167
GGGACCTCACATGTGT-4	Wildtype	LB4	-0.134698	-0.0268507	G1	-6.32452	-0.458342
GGGAGATAGTGACTCT-4	Wildtype	LB4	-0.302074	-0.127165	G1	-7.76353	-0.283262
GGGAGATGTCCAAGTT-4	Wildtype	LB4	-0.27335	0.0481702	G2M	-6.25238	3.57925
GGGAGATTCCCTTGTG-4	Wildtype	LB4	-0.103232	-0.189386	G1	-7.47401	-1.69513
GGGATGACACAGATTC-4	Wildtype	LB4	-0.301113	0.0684951	G2M	-6.35315	2.9303
GGGATGAGTAGCTGCC-4	Wildtype	LB4	-0.288001	-0.208156	G1	-8.15882	-0.499319
GGGCACTAGATTACCC-4	Wildtype	LB4	0.0298742	-0.109236	S	-6.05478	-1.55899
GGGTCTGAGCTAAGAT-4	Wildtype	LB4	-0.306239	-0.15667	G1	-8.03198	-1.66308
GGGTTGCAGATCACGG-4	Wildtype	LB4	-0.0470848	-0.156613	G1	-6.03332	-1.51076
GGGTTGCAGATCGGGT-4	Wildtype	LB4	-0.188284	-0.0581716	G1	-5.57689	1.36234
GGGTTGCTCAGGTAAA-4	Wildtype	LB4	0.0642373	-0.0404176	S	-5.61244	-0.165568
GGTATTGCAGCTCGAC-4	Wildtype	LB4	-0.202256	-0.0252475	G1	-6.64828	0.743182
GGTATTGCATTATCTC-4	Wildtype	LB4	-0.0353509	-0.142575	G1	-5.57925	-2.644
GGTGAAGCATATACGC-4	Wildtype	LB4	-0.20296	-0.00148992	G1	-6.31748	0.00875338
GGTGAAGGTAGAGGAA-4	Wildtype	LB4	-0.190294	0.0737933	G2M	-6.88908	2.81039
GGTGCGTAGACAGGCT-4	Wildtype	LB4	-0.133118	-0.0770413	G1	-6.41451	-1.45756
GGTGTTACAGCGAACA-4	Wildtype	LB4	-0.196911	-0.0842948	G1	-7.15194	-0.479208
GTAACGTGTTGTGGCC-4	Wildtype	LB4	-0.00356931	0.0674894	G2M	-4.45849	-1.11647
GTACGTACATACGCTA-4	Wildtype	LB4	-0.204288	0.0451164	G2M	-5.38702	1.52312
GTACGTATCGTTTATC-4	Wildtype	LB4	-0.230069	0.100204	G2M	-5.47445	4.60298
GTACTTTCAGCTGTTA-4	Wildtype	LB4	-0.116464	-0.149129	G1	-6.46528	-2.40663
GTACTTTTCTGTCTCG-4	Wildtype	LB4	0.237145	0.149651	S	1.02408	-1.79187
GTAGGCCAGCAACGGT-4	Wildtype	LB4	0.0340781	0.0354606	G2M	-4.00078	0.125606
GTAGGCCAGTAAGTAC-4	Wildtype	LB4	0.270962	0.0363581	S	0.0731274	-3.20793
GTAGGCCCATGAGCGA-4	Wildtype	LB4	0.0184585	-0.160745	S	-3.64533	-4.22443
GTAGGCCTCGATGAGG-4	Wildtype	LB4	0.191102	0.233737	G2M	0.547375	1.74482
GTAGTCATCTACTCAT-4	Wildtype	LB4	0.0786873	-0.115825	S	-5.40487	-2.48
GTATCTTGTCAATACC-4	Wildtype	LB4	0.00182741	0.0502059	G2M	-4.28785	-0.163777
GTATTCTCACAACGTT-4	Wildtype	LB4	-0.233618	-0.0282683	G1	-7.62847	0.950371
GTATTCTGTCGACTAT-4	Wildtype	LB4	0.0336461	-0.139729	S	-6.07898	-1.1195
GTATTCTTCGCGTAGC-4	Wildtype	LB4	0.0314612	0.0615439	G2M	-3.42417	-0.439747
GTCAAGTAGACTTGAA-4	Wildtype	LB4	-0.108314	0.0364108	G2M	-6.7737	0.450821
GTCAAGTAGGGAGTAA-4	Wildtype	LB4	-0.136827	-0.139126	G1	-6.26035	-0.463903
GTCAAGTTCCTCGCAT-4	Wildtype	LB4	0.0921942	-0.229678	S	-5.12311	-3.93661
GTCACAACACCAGCAC-4	Wildtype	LB4	0.159343	-0.0608727	S	-2.29027	-3.17786
GTCACGGAGACTGGGT-4	Wildtype	LB4	-0.270747	-0.0587164	G1	-8.08245	0.719147
GTCACGGCAAGCGAGT-4	Wildtype	LB4	0.17032	0.00683387	S	-2.68598	-1.78092
GTCATTTCACCGAAAG-4	Wildtype	LB4	-0.00300214	-0.0867936	G1	-4.75093	-2.81647
GTCGGGTCAAATCCGT-4	Wildtype	LB4	0.210258	0.0244647	S	-3.00083	-2.26666
GTCGGGTCAAGCCCAC-4	Wildtype	LB4	-0.0487449	0.0716316	G2M	-4.00277	-0.0618662
GTCGGGTGTGCAACTT-4	Wildtype	LB4	-0.197392	0.0497498	G2M	-6.38061	0.0904061
GTCGTAAAGATCACGG-4	Wildtype	LB4	-0.107992	0.0295137	G2M	-5.77878	2.12475
GTCGTAAGTCGCGAAA-4	Wildtype	LB4	-0.131523	-0.0562864	G1	-6.10557	-1.36163
GTCGTAATCCGCTGTT-4	Wildtype	LB4	0.0105186	0.231339	G2M	-2.17974	1.69009
GTGAAGGCAGCTATTG-4	Wildtype	LB4	0.160408	-0.440697	S	-5.07131	-6.22841
GTGAAGGCATCGATGT-4	Wildtype	LB4	-0.256605	-0.0894791	G1	-7.95713	1.40163
GTGAAGGGTTGGAGGT-4	Wildtype	LB4	-0.031132	-0.175446	G1	-5.61514	-0.738042
GTGCAGCCAGACAAAT-4	Wildtype	LB4	0.180858	0.201037	G2M	0.41849	0.3137
GTGCAGCCAGCTGGCT-4	Wildtype	LB4	0.0397762	-0.0232942	S	-4.16096	-0.332103
GTGCAGCTCTAACTGG-4	Wildtype	LB4	-0.0772625	0.0333899	G2M	-4.95847	1.32193
GTGCAGCTCTGCAAGT-4	Wildtype	LB4	0.00820067	-0.123895	S	-5.88722	-0.820192
GTGCATAAGCTATGCT-4	Wildtype	LB4	-0.0231083	0.373436	G2M	0.121798	7.47591
GTGCATAGTGCGCTTG-4	Wildtype	LB4	-0.264565	-0.0663621	G1	-7.33365	0.636924
GTGCATATCAAGGTAA-4	Wildtype	LB4	-0.0831886	-0.0850683	G1	-5.15938	0.105952
GTGCTTCTCAAGAAGT-4	Wildtype	LB4	0.17127	-0.0300583	S	-4.26067	-0.727067
GTGGGTCCATTCGACA-4	Wildtype	LB4	-0.0670896	-0.045655	G1	-5.51119	0.499192
GTGGGTCTCAACTCTT-4	Wildtype	LB4	0.205588	-0.0021197	S	-0.559881	-1.72112
GTGTGCGCAAGCCCAC-4	Wildtype	LB4	-0.0802009	-0.217185	G1	-4.87977	-4.0846
GTGTGCGGTCGTTGTA-4	Wildtype	LB4	-0.0337593	-0.0651356	G1	-5.67342	0.569977
GTGTGCGGTGCAGACA-4	Wildtype	LB4	0.181848	0.120887	S	0.751547	-0.804979
GTGTTAGTCGGTTCGG-4	Wildtype	LB4	-0.170819	0.0258404	G2M	-6.23883	0.184443
GTTAAGCCACCTGGTG-4	Wildtype	LB4	-0.128761	-0.0636614	G1	-6.50813	0.249412
GTTACAGCAAAGTCAA-4	Wildtype	LB4	-0.0270295	0.00220605	G2M	-3.43198	2.35543
GTTACAGCATCTACGA-4	Wildtype	LB4	-0.112841	-0.221742	G1	-6.06257	-2.76012
GTTACAGTCAGTGTTG-4	Wildtype	LB4	0.0463843	-0.163397	S	-5.35315	-3.29977
GTTCATTCAGGCAGTA-4	Wildtype	LB4	0.0535013	-0.0922264	S	-5.4831	-1.51326
GTTCATTTCCAGAGGA-4	Wildtype	LB4	-0.197064	0.215715	G2M	-4.63176	1.87747
GTTCTCGTCCGTTGCT-4	Wildtype	LB4	0.0227074	-0.021981	S	-4.27373	-0.525697
GTTCTCGTCTTAGAGC-4	Wildtype	LB4	0.0481861	-0.0457415	S	-2.99786	-2.21319
GTTTCTAGTGATGTGG-4	Wildtype	LB4	-0.0940323	-0.180128	G1	-7.42648	-0.430007
TAAGAGAAGAATTCCC-4	Wildtype	LB4	-0.0033105	0.401446	G2M	2.08817	4.39023
TAAGAGATCCTGCAGG-4	Wildtype	LB4	-0.135748	0.0715705	G2M	-5.48622	1.09132
TAAGAGATCGTCTGCT-4	Wildtype	LB4	-0.0696174	0.162098	G2M	-3.224	1.7748
TAAGAGATCTGAGGGA-4	Wildtype	LB4	0.260151	0.0596428	S	-1.16725	-1.66726
TAAGCGTAGCGATTCT-4	Wildtype	LB4	0.20804	-0.198589	S	-3.71892	-4.62131
TAAGCGTAGTGTACGG-4	Wildtype	LB4	-0.113722	-0.124888	G1	-7.17254	-0.186385
TAAGCGTTCCACGTTC-4	Wildtype	LB4	0.27928	0.177616	S	2.03155	-0.865549
TAAGCGTTCCGCTGTT-4	Wildtype	LB4	0.0886331	-0.0179137	S	-4.19328	-2.54809
TACACGAAGCAGCGTA-4	Wildtype	LB4	0.0358356	-0.139221	S	-5.54424	-1.85562
TACAGTGAGTTACGGG-4	Wildtype	LB4	-0.182469	-0.0725478	G1	-7.13555	-0.724356
TACAGTGCAAACGCGA-4	Wildtype	LB4	0.0368319	0.19922	G2M	-1.98299	1.30868
TACCTATGTAAGCACG-4	Wildtype	LB4	-0.13799	-0.285071	G1	-7.9377	-2.18638
TACCTATTCAGAAATG-4	Wildtype	LB4	-0.0689184	-0.155224	G1	-4.98607	0.117637
TACCTTAAGACGACGT-4	Wildtype	LB4	-0.0886409	-0.0978106	G1	-6.84048	0.192267
TACCTTAAGTGTGAAT-4	Wildtype	LB4	-0.0811973	0.03908	G2M	-5.4096	-1.35717
TACCTTAGTCGAGTTT-4	Wildtype	LB4	-0.0063587	0.158002	G2M	-2.87768	3.58361
TACCTTAGTGATGCCC-4	Wildtype	LB4	0.0127542	-0.103864	S	-4.11192	0.404291
TACCTTATCGAGAGCA-4	Wildtype	LB4	-0.0863046	0.140296	G2M	-2.52015	1.1439
TACCTTATCGTACGGC-4	Wildtype	LB4	-0.170037	-0.0743473	G1	-7.09807	0.00817961
TACGGATTCACTATTC-4	Wildtype	LB4	-0.0186773	-0.137766	G1	-5.92661	-1.77905
TACGGATTCCTAAGTG-4	Wildtype	LB4	-0.0217083	-0.107334	G1	-5.98583	-0.866989
TACGGATTCTCCGGTT-4	Wildtype	LB4	-0.203404	-0.267453	G1	-8.24061	-2.996
TACGGGCAGCTAGTTC-4	Wildtype	LB4	0.0388523	-0.194914	S	-6.11545	-2.94245
TACGGTATCCGAATGT-4	Wildtype	LB4	0.269673	-0.1596	S	-2.86395	-3.44324
TACTCATAGTTTGCGT-4	Wildtype	LB4	-0.287157	-0.259917	G1	-8.04241	-2.99651
TACTCGCCAGTTCATG-4	Wildtype	LB4	0.0726277	0.405067	G2M	0.812638	5.88385
TACTCGCGTCGAACAG-4	Wildtype	LB4	-0.0719519	0.20244	G2M	-3.56501	0.808601
TAGAGCTAGAGTACAT-4	Wildtype	LB4	-0.193101	-0.143004	G1	-7.86157	-1.59358
TAGCCGGGTCTAACGT-4	Wildtype	LB4	-0.065966	0.467592	G2M	0.0837407	7.22844
TAGGCATCAGCGAACA-4	Wildtype	LB4	-0.213422	0.171617	G2M	-5.88553	3.78643
TAGGCATTCAACGAAA-4	Wildtype	LB4	-0.25425	-0.184423	G1	-8.41904	-1.65691
TAGTGGTGTACTCGCG-4	Wildtype	LB4	-0.121875	-0.0944421	G1	-7.63976	0.267808
TAGTTGGCAGGAATGC-4	Wildtype	LB4	0.325657	0.0104148	S	-0.000488763	-3.84287
TAGTTGGTCAAGATCC-4	Wildtype	LB4	-0.0764971	-0.10585	G1	-5.68204	0.190726
TAGTTGGTCACAGGCC-4	Wildtype	LB4	-0.27238	0.176257	G2M	-3.37753	1.73243
TAGTTGGTCTCATTCA-4	Wildtype	LB4	-0.0359262	-0.172325	G1	-6.29074	-1.73675
TATCAGGAGTGCTGCC-4	Wildtype	LB4	-0.0157718	-0.221564	G1	-5.23259	-3.26604
TATTACCGTTATGTGC-4	Wildtype	LB4	-0.00161012	-0.0974747	G1	-4.73763	-1.70251
TCAACGACATACGCTA-4	Wildtype	LB4	-0.20427	-0.176797	G1	-7.05962	-2.12279
TCACAAGAGAAGGTGA-4	Wildtype	LB4	-0.0608489	-0.0206617	G1	-6.51468	-0.204881
TCACAAGCAAGAGTCG-4	Wildtype	LB4	-0.179591	0.0449486	G2M	-7.11988	1.76384
TCAGATGCAATAGCAA-4	Wildtype	LB4	-0.0852645	-0.0854507	G1	-6.91473	-1.13499
TCAGATGCACCTTGTC-4	Wildtype	LB4	-0.196725	0.160917	G2M	-3.53696	3.37785
TCAGATGCAGATGAGC-4	Wildtype	LB4	-0.019841	-0.163298	G1	-6.01989	-2.04598
TCAGATGGTTAAGATG-4	Wildtype	LB4	-0.10024	-0.00404058	G1	-5.40976	-2.26778
TCAGCAACATCCCATC-4	Wildtype	LB4	-0.00791052	-0.0306735	G1	-5.15357	0.14605
TCAGCTCCAAACCTAC-4	Wildtype	LB4	-0.203306	0.025286	G2M	-5.6897	3.9067
TCAGCTCGTTTGTTTC-4	Wildtype	LB4	-0.278295	-0.232163	G1	-8.1708	-1.94279
TCAGGTACAGGCGATA-4	Wildtype	LB4	-0.190606	0.0553457	G2M	-4.93736	1.19438
TCAGGTATCTGTGCAA-4	Wildtype	LB4	0.000967281	-0.112813	S	-4.96041	-1.02078
TCAGGTATCTTTACGT-4	Wildtype	LB4	0.333223	0.0490927	S	-0.240609	-2.62009
TCATTACAGAGGGCTT-4	Wildtype	LB4	-0.246014	-0.106541	G1	-6.33019	0.00817853
TCATTACCACCTTGTC-4	Wildtype	LB4	-0.210697	-0.0329633	G1	-5.74635	1.05106
TCATTACCATGCCACG-4	Wildtype	LB4	-0.195851	0.27154	G2M	-3.30276	4.52671
TCATTACGTCAGAATA-4	Wildtype	LB4	-0.0793598	0.333522	G2M	-0.445642	5.5332
TCATTTGAGTTAGCGG-4	Wildtype	LB4	-0.0889176	0.0333649	G2M	-6.84668	3.10773
TCCACACCAGTAGAGC-4	Wildtype	LB4	0.250166	0.14282	S	-0.185461	0.53903
TCCACACTCGTAGGTT-4	Wildtype	LB4	-0.252413	-0.0544191	G1	-7.33213	0.856318
TCCCGATAGACTGTAA-4	Wildtype	LB4	-0.0386815	-0.20309	G1	-6.2617	-1.75259
TCGAGGCAGAGTACAT-4	Wildtype	LB4	0.339526	0.324589	S	2.64623	0.64002
TCGAGGCCACCGAAAG-4	Wildtype	LB4	-0.0967523	0.0430231	G2M	-5.85991	-0.112989
TCGAGGCTCCCTAACC-4	Wildtype	LB4	-0.264311	0.140596	G2M	-5.8673	3.59435
TCGCGAGAGAGCTGGT-4	Wildtype	LB4	-0.267339	0.0303221	G2M	-6.72014	3.3465
TCGCGAGAGCAGGTCA-4	Wildtype	LB4	-0.298109	0.0217656	G2M	-7.55797	3.86244
TCGCGAGGTAGATTAG-4	Wildtype	LB4	0.19811	-0.0319774	S	-3.0659	-0.981977
TCGCGTTCACTAGTAC-4	Wildtype	LB4	-0.300884	0.0648156	G2M	-5.23302	3.45299
TCGCGTTGTTGAACTC-4	Wildtype	LB4	0.156864	0.135141	S	-0.367081	1.81322
TCGGTAACACCATGTA-4	Wildtype	LB4	-0.0445996	-0.00761273	G1	-5.26503	-0.187367
TCGGTAACATGCCCGA-4	Wildtype	LB4	-0.149722	0.177175	G2M	-4.20535	2.41478
TCGTACCAGATCCGAG-4	Wildtype	LB4	-0.114463	0.0895879	G2M	-4.06536	0.165221
TCGTACCGTGTAAGTA-4	Wildtype	LB4	-0.14099	0.0585018	G2M	-6.66655	2.35422
TCGTACCGTTCTGAAC-4	Wildtype	LB4	-0.0483662	-0.0996424	G1	-5.6321	0.0869088
TCGTAGAAGAGTGAGA-4	Wildtype	LB4	0.0327124	-0.244921	S	-6.96923	-2.9912
TCTATTGAGAGCTGCA-4	Wildtype	LB4	0.0391395	-0.183253	S	-6.43381	-2.60199
TCTATTGAGTGTTTGC-4	Wildtype	LB4	0.0679995	0.00239632	S	-3.11141	-1.50397
TCTCATACACCAGATT-4	Wildtype	LB4	-0.31176	-0.0333595	G1	-7.40424	0.996703
TCTCATACACCATGTA-4	Wildtype	LB4	-0.0278601	-0.0211813	G1	-5.32778	-0.478822
TCTCATACAGTCGTGC-4	Wildtype	LB4	-0.0545291	-0.184719	G1	-6.65638	-2.22569
TCTGAGACATGCCTAA-4	Wildtype	LB4	-0.0351032	-0.0142428	G1	-6.1914	0.250734
TCTGAGACATTGGCGC-4	Wildtype	LB4	-0.0967206	-0.0616933	G1	-6.13816	1.91221
TCTTCGGAGATACACA-4	Wildtype	LB4	-0.119162	-0.137763	G1	-6.26225	-0.644841
TCTTCGGAGATGGGTC-4	Wildtype	LB4	-0.0570761	-0.169512	G1	-5.49821	-2.11923
TCTTCGGGTCAACATC-4	Wildtype	LB4	-0.0874117	-0.0884103	G1	-6.97901	-0.845504
TCTTCGGGTGCGATAG-4	Wildtype	LB4	0.017931	-0.0505128	S	-5.96031	-1.43297
TCTTTCCTCCCTAACC-4	Wildtype	LB4	-0.127992	-0.0851593	G1	-5.62007	-1.41208
TCTTTCCTCGAACTGT-4	Wildtype	LB4	0.0566314	0.00753799	S	-4.43443	0.708516
TGAAAGAAGTGAACAT-4	Wildtype	LB4	0.0669438	0.239652	G2M	1.83019	2.30971
TGAAAGACACAGACAG-4	Wildtype	LB4	-0.254845	-0.0375578	G1	-7.55797	2.92443
TGAAAGACACGGCTAC-4	Wildtype	LB4	-0.170256	-0.00318621	G1	-6.47355	0.144177
TGAAAGATCTTGTATC-4	Wildtype	LB4	0.0297262	0.39268	G2M	-0.469063	5.48273
TGACAACTCTCAAGTG-4	Wildtype	LB4	-0.146941	-0.027719	G1	-6.65255	1.73468
TGACGGCCAATGGTCT-4	Wildtype	LB4	0.0902389	-0.0510023	S	-4.40248	-0.29103
TGACTTTAGAAAGTGG-4	Wildtype	LB4	-0.159377	-0.0158947	G1	-6.80692	-1.17884
TGACTTTCAGGGCATA-4	Wildtype	LB4	-0.151292	-0.147504	G1	-7.61736	-0.546471
TGAGAGGGTTGATTGC-4	Wildtype	LB4	-0.104999	-0.0116944	G1	-5.79381	0.116295
TGAGAGGTCAAACGGG-4	Wildtype	LB4	-0.327365	-0.120589	G1	-8.01462	-0.921728
TGAGAGGTCCGTCAAA-4	Wildtype	LB4	-0.0297618	-0.130543	G1	-4.55779	-1.65836
TGAGCATCACAAGCCC-4	Wildtype	LB4	0.0441512	0.153324	G2M	-0.871416	0.0598714
TGAGCCGCAAGTACCT-4	Wildtype	LB4	0.340372	-0.201297	S	-0.706739	-6.01217
TGAGGGAAGCTAGGCA-4	Wildtype	LB4	-0.0383309	-0.103369	G1	-6.1692	-0.96114
TGCACCTCAATGACCT-4	Wildtype	LB4	-0.117326	-0.0999539	G1	-5.99683	-0.832576
TGCACCTTCTTGTATC-4	Wildtype	LB4	-0.109249	0.00340911	G2M	-5.42453	-1.53018
TGCCAAACAAACTGTC-4	Wildtype	LB4	-0.163413	-0.112917	G1	-7.22677	-0.0841117
TGCCCATGTAGCCTCG-4	Wildtype	LB4	-0.0237374	-0.0675169	G1	-4.64863	-2.72982
TGCCCTAGTAGCGCAA-4	Wildtype	LB4	0.183953	-0.0248392	S	-3.23754	-2.63405
TGCCCTATCACCCGAG-4	Wildtype	LB4	-0.266792	0.120056	G2M	-5.97513	5.77295
TGCGCAGTCCTTGACC-4	Wildtype	LB4	-0.266079	-0.0734364	G1	-7.04444	1.00992
TGCGGGTCAATCACAC-4	Wildtype	LB4	0.0466309	-0.16094	S	-6.44028	-1.88111
TGCTACCTCATAGCAC-4	Wildtype	LB4	-0.0488324	-0.161522	G1	-6.75762	-1.57276
TGGACGCGTCAATGTC-4	Wildtype	LB4	-0.233114	-0.0505413	G1	-6.26627	0.580383
TGGACGCGTGCAACGA-4	Wildtype	LB4	-0.0569716	-0.111765	G1	-5.19321	-2.45875
TGGACGCGTGGACGAT-4	Wildtype	LB4	-0.00343838	-0.216529	G1	-6.85019	-2.11671
TGGCGCAGTTGTGGAG-4	Wildtype	LB4	0.0495099	-0.0214776	S	-5.43539	0.140179
TGGCGCATCCCACTTG-4	Wildtype	LB4	0.321102	-0.0112719	S	-2.02964	-2.21191
TGGCTGGAGTGAAGTT-4	Wildtype	LB4	-0.0490599	-0.132135	G1	-4.7933	-1.38136
TGGGAAGGTAAAGGAG-4	Wildtype	LB4	-0.107293	0.121146	G2M	-2.96217	3.24927
TGGGAAGTCCTATGTT-4	Wildtype	LB4	0.391573	0.0254543	S	-0.0546218	-3.30299
TGGGCGTTCAGCTGGC-4	Wildtype	LB4	-0.0936019	0.0331602	G2M	-4.05591	2.46549
TGGGCGTTCGCACTCT-4	Wildtype	LB4	-0.350789	0.0864819	G2M	-6.79996	5.18676
TGGTTCCGTGGTACAG-4	Wildtype	LB4	-0.145481	-0.213798	G1	-7.85693	-0.467352
TGGTTCCGTTAAGAAC-4	Wildtype	LB4	-0.197334	-0.0585606	G1	-8.08593	-1.47351
TGGTTCCTCTAACGGT-4	Wildtype	LB4	0.262343	0.18721	S	1.89259	0.554124
TGTATTCCAATAGAGT-4	Wildtype	LB4	-0.0435948	-0.0295758	G1	-4.8436	-1.28357
TGTATTCCACGTAAGG-4	Wildtype	LB4	-0.250704	0.0736574	G2M	-5.03182	2.35186
TGTATTCGTTCCTCCA-4	Wildtype	LB4	-0.0277795	0.00930892	G2M	-5.71312	0.0717961
TGTCCCATCCCTCAGT-4	Wildtype	LB4	-0.21361	-0.109787	G1	-7.53943	-1.53508
TGTCCCATCGCTAGCG-4	Wildtype	LB4	-0.183444	0.013998	G2M	-6.68348	0.883951
TGTGGTAAGACTGGGT-4	Wildtype	LB4	0.0618774	0.0296686	S	-3.81325	-0.408114
TGTGTTTAGCCAGAAC-4	Wildtype	LB4	-0.0678635	-0.131063	G1	-6.69905	-1.76172
TGTGTTTAGGTGCAAC-4	Wildtype	LB4	-0.14084	-0.10064	G1	-7.50827	0.0971277
TGTTCCGAGATGTCGG-4	Wildtype	LB4	-0.0887992	-0.115762	G1	-5.14248	-2.68247
TGTTCCGCAGCGATCC-4	Wildtype	LB4	-0.00613456	0.0240419	G2M	-4.4839	0.647996
TTAACTCAGAAACCAT-4	Wildtype	LB4	-0.363482	0.0179538	G2M	-6.98306	2.74777
TTAACTCAGAGCTGGT-4	Wildtype	LB4	-0.0946809	-0.0747051	G1	-5.3682	-0.674241
TTAACTCAGTGGACGT-4	Wildtype	LB4	-0.0485348	0.125561	G2M	-2.87401	3.31338
TTAGGACGTCTAGTGT-4	Wildtype	LB4	-0.225034	-0.00170026	G1	-6.37513	0.986621
TTAGTTCAGGTAGCTG-4	Wildtype	LB4	0.067307	-0.0562182	S	-5.15337	-2.64015
TTATGCTAGCCACCTG-4	Wildtype	LB4	-0.0243032	0.0364247	G2M	-5.7258	4.36897
TTATGCTCACGAAACG-4	Wildtype	LB4	0.00686985	-0.0540011	S	-5.26944	-2.43959
TTATGCTGTTGGTGGA-4	Wildtype	LB4	-0.13038	-0.0891836	G1	-6.44081	-1.34067
TTCCCAGAGCTTCGCG-4	Wildtype	LB4	-0.141154	0.0683353	G2M	-4.61464	1.58435
TTCCCAGTCCTGTACC-4	Wildtype	LB4	-0.0378349	-0.0138484	G1	-5.75238	0.646172
TTCGAAGGTCACTTCC-4	Wildtype	LB4	-0.349375	0.15116	G2M	-5.63509	5.90207
TTCGGTCCAATAACGA-4	Wildtype	LB4	0.387175	0.131676	S	1.29078	-2.95785
TTCTACAGTCACAAGG-4	Wildtype	LB4	-0.338867	-0.0737856	G1	-7.7605	1.49637
TTCTACATCCTTAATC-4	Wildtype	LB4	-0.130746	0.0159988	G2M	-5.68591	-0.746145
TTCTCAACACTCTGTC-4	Wildtype	LB4	-0.0170744	-0.149508	G1	-5.54659	-2.41926
TTCTCAAGTTCGGCAC-4	Wildtype	LB4	-0.131439	0.0868832	G2M	-5.69217	1.87051
TTCTTAGAGCCAACAG-4	Wildtype	LB4	0.179283	-0.0731685	S	-2.69299	-2.60952
TTCTTAGAGGATTCGG-4	Wildtype	LB4	0.0184075	-0.0429112	S	-5.47905	-1.14939
TTGAACGCATGCATGT-4	Wildtype	LB4	-0.172785	-0.259619	G1	-7.58141	-3.80557
TTGAACGGTCCGTCAG-4	Wildtype	LB4	-0.19591	0.0462458	G2M	-3.76533	2.09345
TTGAACGTCTGCGACG-4	Wildtype	LB4	-0.118256	0.0321578	G2M	-5.61267	0.282899
TTGACTTAGTTAAGTG-4	Wildtype	LB4	0.0413371	0.116835	G2M	-1.16083	-0.0910328
[truncated: 2,406 more rows]
