# Supplementary material for: Gastrulation-stage gene expression in Nipbl+/− mouse embryos foreshadows the development of syndromic birth defects
Source: Sci Adv. 2024 Mar 20;10(12):eadl4239. doi: 10.1126/sciadv.adl4239 (PMC10954218; doi:10.1126/sciadv.adl4239)
Supplement: Supplementary file 2 — Data S1 to S45 [file sciadv.adl4239_data_s1_to_s45.zip › Supplementary Data2/Data_S5.csv]

P_Val	Avg_Log2_FC	Pct_Expr_Cluster	Pct_Expr_Other	Bon_P_Val	Cluster	Cell_Type	Gene	Transcription_Factor
2.42E-219	0.909132982	1	0.992	3.90E-215	1	Ectoderm progenitor	Dnmt3b	N
6.20E-179	1.068784084	0.742	0.241	1.00E-174	1	Ectoderm progenitor	Sfrp1	N
6.06E-153	1.05554867	0.776	0.349	9.80E-149	1	Ectoderm progenitor	Pou3f1	Y
9.76E-129	1.029889976	0.628	0.197	1.58E-124	1	Ectoderm progenitor	Otx2	Y
8.77E-114	0.962971107	0.788	0.479	1.42E-109	1	Ectoderm progenitor	Utf1	N
7.22E-106	0.706392811	0.983	0.825	1.17E-101	1	Ectoderm progenitor	Pim2	N
8.80E-106	0.678724312	0.757	0.41	1.42E-101	1	Ectoderm progenitor	Eras	N
1.21E-102	0.624294079	0.999	0.987	1.95E-98	1	Ectoderm progenitor	Snrpn	N
3.33E-95	0.688157774	0.878	0.571	5.37E-91	1	Ectoderm progenitor	Irx3	Y
9.79E-89	0.869644942	0.657	0.348	1.58E-84	1	Ectoderm progenitor	Slc7a3	N
2.23E-83	0.5824638	0.883	0.651	3.60E-79	1	Ectoderm progenitor	Pcsk1n	N
1.47E-82	0.789312776	0.298	0.039	2.37E-78	1	Ectoderm progenitor	Hesx1	Y
5.53E-77	0.618868844	0.915	0.715	8.94E-73	1	Ectoderm progenitor	Cldn6	N
3.08E-74	0.702474781	0.78	0.516	4.98E-70	1	Ectoderm progenitor	Sox2	Y
3.08E-70	0.453595725	0.995	0.967	4.98E-66	1	Ectoderm progenitor	Sms	N
1.43E-67	0.584058901	0.382	0.115	2.31E-63	1	Ectoderm progenitor	Shisa2	N
4.81E-55	0.337593144	0.997	0.994	7.78E-51	1	Ectoderm progenitor	Ube2k	N
3.96E-53	0.335754538	0.999	0.992	6.40E-49	1	Ectoderm progenitor	Ifitm2	N
1.18E-51	0.458594186	0.281	0.065	1.90E-47	1	Ectoderm progenitor	Cyp26a1	N
2.54E-49	0.515784311	0.63	0.34	4.11E-45	1	Ectoderm progenitor	Irx5	Y
3.66E-47	0.457704651	0.614	0.365	5.91E-43	1	Ectoderm progenitor	Tcf7l1	Y
4.81E-43	0.435573204	0.636	0.411	7.77E-39	1	Ectoderm progenitor	Tubb3	N
6.79E-43	0.152887691	1	1	1.10E-38	1	Ectoderm progenitor	Mif	N
3.49E-42	0.413196717	0.843	0.692	5.64E-38	1	Ectoderm progenitor	Pls3	N
1.48E-40	0.306074447	0.991	0.976	2.39E-36	1	Ectoderm progenitor	Wfdc2	N
2.31E-40	0.365336583	0.461	0.241	3.74E-36	1	Ectoderm progenitor	Syt11	N
2.65E-39	0.414333833	0.567	0.352	4.28E-35	1	Ectoderm progenitor	Myo10	N
1.03E-38	0.375943308	0.685	0.48	1.67E-34	1	Ectoderm progenitor	Ddah1	N
1.94E-38	0.337033767	0.313	0.11	3.13E-34	1	Ectoderm progenitor	Tal2	Y
1.62E-37	0.304788694	0.279	0.099	2.62E-33	1	Ectoderm progenitor	Sox9	Y
4.10E-37	0.380430598	0.6	0.395	6.63E-33	1	Ectoderm progenitor	Kif21a	N
2.45E-36	0.376764028	0.626	0.417	3.96E-32	1	Ectoderm progenitor	Zic5	Y
3.88E-35	0.259318569	1	0.998	6.27E-31	1	Ectoderm progenitor	Psip1	N
3.17E-34	0.321507078	0.355	0.162	5.13E-30	1	Ectoderm progenitor	Map7d3	N
6.45E-34	0.312576408	0.329	0.146	1.04E-29	1	Ectoderm progenitor	Gm32585	N
6.18E-33	0.205104949	1	1	9.99E-29	1	Ectoderm progenitor	Dynll1	N
2.61E-32	0.419180433	0.549	0.358	4.23E-28	1	Ectoderm progenitor	Mt1	N
1.14E-31	0.25107101	0.197	0.044	1.84E-27	1	Ectoderm progenitor	Lhx5	Y
1.25E-31	0.374734937	0.889	0.808	2.02E-27	1	Ectoderm progenitor	Gsta4	N
1.31E-31	0.245834814	0.23	0.076	2.12E-27	1	Ectoderm progenitor	Mcf2	N
1.79E-31	0.399289417	0.228	0.077	2.89E-27	1	Ectoderm progenitor	Six3	Y
2.97E-31	0.33800261	0.939	0.876	4.79E-27	1	Ectoderm progenitor	Chchd10	N
8.96E-31	0.297634532	0.967	0.933	1.45E-26	1	Ectoderm progenitor	Rbpms2	N
2.17E-30	0.375400435	0.446	0.23	3.50E-26	1	Ectoderm progenitor	Elavl3	N
1.02E-29	0.217579031	1	1	1.65E-25	1	Ectoderm progenitor	Cbx1	N
1.20E-29	0.272072341	0.364	0.183	1.94E-25	1	Ectoderm progenitor	Fzd7	N
1.21E-29	0.336997406	0.622	0.443	1.96E-25	1	Ectoderm progenitor	Jarid2	Y
6.62E-29	0.320672169	0.725	0.566	1.07E-24	1	Ectoderm progenitor	Iqgap1	N
1.50E-28	0.20391352	1	1	2.43E-24	1	Ectoderm progenitor	Prdx6	N
4.60E-28	0.304996575	0.99	0.969	7.43E-24	1	Ectoderm progenitor	Fam60a	N
6.07E-28	0.294806616	0.38	0.192	9.80E-24	1	Ectoderm progenitor	Dtx1	N
7.76E-28	0.298494945	0.441	0.266	1.25E-23	1	Ectoderm progenitor	Sall2	Y
3.51E-27	0.318563384	0.923	0.823	5.67E-23	1	Ectoderm progenitor	Prps1	N
3.81E-27	0.180325458	0.106	0.012	6.15E-23	1	Ectoderm progenitor	Foxd4	Y
5.84E-27	0.253536796	0.313	0.158	9.44E-23	1	Ectoderm progenitor	Zic2	Y
6.94E-27	0.249731721	0.993	0.978	1.12E-22	1	Ectoderm progenitor	Rangrf	N
7.47E-27	0.343473758	0.689	0.527	1.21E-22	1	Ectoderm progenitor	Ppp1r1a	N
6.88E-26	0.278658049	0.735	0.592	1.11E-21	1	Ectoderm progenitor	Fzd2	N
1.24E-25	0.309049078	0.565	0.399	2.01E-21	1	Ectoderm progenitor	Uchl1	N
1.91E-25	0.337994138	0.974	0.948	3.08E-21	1	Ectoderm progenitor	Larp7	N
2.11E-25	0.284256675	0.763	0.631	3.40E-21	1	Ectoderm progenitor	Pten	N
9.64E-25	0.215020902	0.219	0.085	1.56E-20	1	Ectoderm progenitor	Ehbp1	N
1.94E-24	0.225723961	0.985	0.963	3.13E-20	1	Ectoderm progenitor	Ddt	N
1.14E-23	0.286613642	0.759	0.613	1.84E-19	1	Ectoderm progenitor	Jam3	N
1.75E-23	0.23225446	0.353	0.206	2.83E-19	1	Ectoderm progenitor	Gatsl2	N
2.55E-23	0.14365343	0.112	0.019	4.12E-19	1	Ectoderm progenitor	Irs4	N
2.75E-23	0.275274754	0.37	0.2	4.44E-19	1	Ectoderm progenitor	Nptx2	N
3.75E-23	0.277321202	0.431	0.265	6.06E-19	1	Ectoderm progenitor	Sall1	Y
6.16E-23	0.228367275	0.844	0.72	9.95E-19	1	Ectoderm progenitor	Clic1	N
1.11E-22	0.242094535	0.863	0.78	1.79E-18	1	Ectoderm progenitor	Sap30	N
1.32E-22	0.278923578	0.303	0.143	2.13E-18	1	Ectoderm progenitor	Chst1	N
1.80E-22	0.206226803	0.994	0.985	2.90E-18	1	Ectoderm progenitor	Ldhb	N
6.15E-22	0.290355542	0.725	0.575	9.95E-18	1	Ectoderm progenitor	Phc1	N
1.05E-21	0.134116562	0.125	0.035	1.69E-17	1	Ectoderm progenitor	Bhlhe41	Y
1.05E-21	0.253755171	0.89	0.821	1.70E-17	1	Ectoderm progenitor	Maz	Y
1.42E-21	0.228407477	0.333	0.178	2.30E-17	1	Ectoderm progenitor	Bcl11a	Y
2.51E-21	0.207170976	0.207	0.067	4.05E-17	1	Ectoderm progenitor	Myb	Y
2.54E-21	0.244141506	0.399	0.259	4.10E-17	1	Ectoderm progenitor	Nav2	N
2.57E-21	0.270209501	0.882	0.817	4.15E-17	1	Ectoderm progenitor	Nudt19	N
6.15E-21	0.172252161	1	1	9.94E-17	1	Ectoderm progenitor	Gnai2	N
6.32E-21	0.130360606	0.124	0.033	1.02E-16	1	Ectoderm progenitor	Grp	N
1.66E-20	0.289626973	0.485	0.3	2.68E-16	1	Ectoderm progenitor	Tubb4a	N
2.52E-20	0.141370031	0.125	0.036	4.08E-16	1	Ectoderm progenitor	Fzd5	N
2.71E-20	0.142284738	0.151	0.054	4.38E-16	1	Ectoderm progenitor	Lrrn1	N
3.54E-20	0.166449867	0.207	0.095	5.72E-16	1	Ectoderm progenitor	Map1a	N
1.30E-19	0.266087794	0.884	0.792	2.10E-15	1	Ectoderm progenitor	Stmn2	N
1.33E-19	0.2936648	0.542	0.378	2.15E-15	1	Ectoderm progenitor	Pdzd4	N
1.68E-19	0.211667038	0.961	0.934	2.72E-15	1	Ectoderm progenitor	Marcks	N
1.69E-19	0.277971936	0.758	0.624	2.72E-15	1	Ectoderm progenitor	Plin3	N
2.39E-19	0.241577354	0.98	0.96	3.86E-15	1	Ectoderm progenitor	G3bp2	N
8.64E-19	0.1620288	0.227	0.12	1.40E-14	1	Ectoderm progenitor	Lima1	N
1.61E-18	0.358862889	0.639	0.483	2.61E-14	1	Ectoderm progenitor	Socs2	N
2.01E-18	0.206884923	0.784	0.656	3.24E-14	1	Ectoderm progenitor	Map1b	N
2.15E-18	0.219347067	0.394	0.275	3.47E-14	1	Ectoderm progenitor	Mt2	N
3.12E-18	0.15617588	0.23	0.124	5.05E-14	1	Ectoderm progenitor	Pipox	N
4.25E-18	0.188733866	0.211	0.088	6.86E-14	1	Ectoderm progenitor	Fam181b	N
5.06E-18	0.218664299	0.343	0.198	8.18E-14	1	Ectoderm progenitor	Trim2	N
5.55E-18	0.244021925	0.456	0.301	8.98E-14	1	Ectoderm progenitor	Qprt	N
1.12E-17	0.125803382	0.113	0.033	1.80E-13	1	Ectoderm progenitor	Lmx1b	Y
1.53E-17	0.218782497	0.549	0.412	2.47E-13	1	Ectoderm progenitor	Bok	N
2.40E-17	0.185344197	0.997	0.994	3.88E-13	1	Ectoderm progenitor	Sssca1	N
2.49E-17	0.148143808	0.166	0.069	4.03E-13	1	Ectoderm progenitor	Mfng	N
2.66E-17	0.155065593	0.171	0.064	4.30E-13	1	Ectoderm progenitor	Tceal6	N
4.06E-17	0.184828193	0.133	0.051	6.56E-13	1	Ectoderm progenitor	Lmo1	N
5.70E-17	0.088646388	0.076	0.015	9.21E-13	1	Ectoderm progenitor	Fzd8	N
7.91E-17	0.105447702	0.15	0.079	1.28E-12	1	Ectoderm progenitor	Rab20	N
1.56E-16	0.317932917	0.997	0.988	2.52E-12	1	Ectoderm progenitor	AC160336.1	N
1.77E-16	0.173244394	0.228	0.114	2.85E-12	1	Ectoderm progenitor	Btbd17	N
2.35E-16	0.241940072	0.999	1	3.79E-12	1	Ectoderm progenitor	Malat1	N
3.81E-16	0.182507991	0.97	0.955	6.15E-12	1	Ectoderm progenitor	Cyb5a	N
4.24E-16	0.261515886	0.948	0.907	6.84E-12	1	Ectoderm progenitor	Crabp2	N
5.12E-16	0.08579607	1	1	8.27E-12	1	Ectoderm progenitor	Ptma	N
5.29E-16	0.092917778	0.073	0.013	8.55E-12	1	Ectoderm progenitor	Pdzph1	N
6.52E-16	0.112394218	0.114	0.035	1.05E-11	1	Ectoderm progenitor	Lrrc4	N
8.02E-16	0.255236221	0.616	0.493	1.30E-11	1	Ectoderm progenitor	Gng3	N
1.14E-15	0.187259841	0.375	0.249	1.84E-11	1	Ectoderm progenitor	Zeb2	Y
1.41E-15	0.192704489	0.304	0.169	2.28E-11	1	Ectoderm progenitor	Ociad2	N
1.87E-15	0.221402995	0.98	0.967	3.02E-11	1	Ectoderm progenitor	Bri3	N
2.93E-15	0.206049765	0.635	0.505	4.74E-11	1	Ectoderm progenitor	Rbm38	N
3.09E-15	0.196521704	0.332	0.199	5.00E-11	1	Ectoderm progenitor	Fgfr2	N
7.20E-15	0.089874268	0.107	0.047	1.16E-10	1	Ectoderm progenitor	Ankrd35	N
1.60E-14	0.202974377	0.354	0.223	2.58E-10	1	Ectoderm progenitor	Calca	N
2.01E-14	0.241566379	0.969	0.95	3.24E-10	1	Ectoderm progenitor	Slc16a3	N
2.23E-14	0.081983308	0.075	0.02	3.60E-10	1	Ectoderm progenitor	Nr0b1	Y
2.46E-14	0.155149553	0.974	0.974	3.98E-10	1	Ectoderm progenitor	Tuba1a	N
2.79E-14	0.165145565	0.231	0.122	4.52E-10	1	Ectoderm progenitor	Acsl4	N
2.91E-14	0.207557527	0.332	0.205	4.70E-10	1	Ectoderm progenitor	Fignl2	N
3.95E-14	0.177446563	0.394	0.251	6.38E-10	1	Ectoderm progenitor	Ramp2	N
4.43E-14	0.150272519	0.236	0.136	7.15E-10	1	Ectoderm progenitor	Tst	N
4.80E-14	0.192070708	0.34	0.213	7.76E-10	1	Ectoderm progenitor	Rapgef5	N
4.83E-14	0.187423374	0.702	0.609	7.81E-10	1	Ectoderm progenitor	Bcat2	N
5.56E-14	0.260703534	0.925	0.88	8.98E-10	1	Ectoderm progenitor	Sox4	Y
5.75E-14	0.228398671	0.53	0.401	9.29E-10	1	Ectoderm progenitor	Cmtm8	N
8.11E-14	0.186487975	0.571	0.461	1.31E-09	1	Ectoderm progenitor	Speg	N
8.23E-14	0.136980489	0.202	0.117	1.33E-09	1	Ectoderm progenitor	Myrf	Y
8.35E-14	0.122376329	0.136	0.054	1.35E-09	1	Ectoderm progenitor	Spon1	N
1.50E-13	0.203546062	0.713	0.594	2.42E-09	1	Ectoderm progenitor	Ddit4	N
1.58E-13	0.111672735	0.858	0.785	2.55E-09	1	Ectoderm progenitor	Gsto1	N
2.11E-13	0.122058937	0.147	0.076	3.41E-09	1	Ectoderm progenitor	Platr10	N
2.45E-13	0.218866511	0.537	0.407	3.95E-09	1	Ectoderm progenitor	Hist3h2ba	N
2.88E-13	0.130912482	0.179	0.093	4.66E-09	1	Ectoderm progenitor	Nfasc	N
8.62E-13	0.192421216	0.841	0.76	1.39E-08	1	Ectoderm progenitor	Dnph1	N
8.88E-13	0.121215809	0.186	0.097	1.43E-08	1	Ectoderm progenitor	Btg2	N
1.03E-12	0.199754635	0.524	0.406	1.66E-08	1	Ectoderm progenitor	Fam57b	N
1.06E-12	0.185093009	0.812	0.685	1.71E-08	1	Ectoderm progenitor	Mest	N
1.09E-12	0.148891293	0.999	1	1.76E-08	1	Ectoderm progenitor	Fkbp4	N
1.17E-12	0.152535116	0.318	0.215	1.89E-08	1	Ectoderm progenitor	Pard6g	N
1.18E-12	0.215263932	0.4	0.279	1.91E-08	1	Ectoderm progenitor	Crb3	N
1.32E-12	0.250400355	0.583	0.469	2.13E-08	1	Ectoderm progenitor	Auts2	N
2.26E-12	0.207814121	0.534	0.408	3.65E-08	1	Ectoderm progenitor	Pfn2	N
2.43E-12	0.162991281	0.451	0.345	3.92E-08	1	Ectoderm progenitor	Fbxo44	N
2.45E-12	0.147815928	0.391	0.286	3.96E-08	1	Ectoderm progenitor	Hdac6	N
2.78E-12	0.188776446	0.482	0.37	4.49E-08	1	Ectoderm progenitor	Gstm1	N
2.78E-12	0.108895143	0.112	0.044	4.49E-08	1	Ectoderm progenitor	Magel2	N
3.48E-12	0.184933947	0.782	0.72	5.63E-08	1	Ectoderm progenitor	Ptms	N
3.67E-12	0.172141385	0.401	0.286	5.93E-08	1	Ectoderm progenitor	Trp53bp1	N
4.03E-12	0.130017656	0.213	0.124	6.51E-08	1	Ectoderm progenitor	Slain1	N
4.80E-12	0.20556543	0.386	0.307	7.76E-08	1	Ectoderm progenitor	Amt	N
4.86E-12	0.208019925	0.828	0.759	7.85E-08	1	Ectoderm progenitor	Kdm5b	N
5.04E-12	0.122991501	0.163	0.077	8.14E-08	1	Ectoderm progenitor	Gpr85	N
5.12E-12	0.083011576	0.074	0.024	8.27E-08	1	Ectoderm progenitor	Penk	N
5.13E-12	0.111178222	1	1	8.28E-08	1	Ectoderm progenitor	Pebp1	N
5.46E-12	0.105504075	0.103	0.032	8.82E-08	1	Ectoderm progenitor	Zmat4	N
5.89E-12	0.153719075	0.217	0.111	9.52E-08	1	Ectoderm progenitor	Hs6st1	N
6.30E-12	0.196233523	0.401	0.272	1.02E-07	1	Ectoderm progenitor	Mapk12	N
7.04E-12	0.136219947	0.263	0.171	1.14E-07	1	Ectoderm progenitor	Fam178b	N
7.16E-12	0.060180992	0.053	0.012	1.16E-07	1	Ectoderm progenitor	Pax6	Y
7.90E-12	0.174502848	0.77	0.679	1.28E-07	1	Ectoderm progenitor	Igf2bp2	N
8.10E-12	0.123161813	0.999	0.995	1.31E-07	1	Ectoderm progenitor	Txndc17	N
1.12E-11	0.132657522	0.257	0.169	1.81E-07	1	Ectoderm progenitor	6330403K07Rik	N
1.20E-11	0.083923808	0.078	0.022	1.94E-07	1	Ectoderm progenitor	Igfbp5	N
1.74E-11	0.108745133	0.124	0.05	2.81E-07	1	Ectoderm progenitor	Galnt16	N
1.98E-11	0.205673032	0.946	0.919	3.21E-07	1	Ectoderm progenitor	1810037I17Rik	N
2.17E-11	0.110022007	0.163	0.088	3.51E-07	1	Ectoderm progenitor	Ephb1	N
2.33E-11	0.135451951	0.176	0.093	3.77E-07	1	Ectoderm progenitor	Tnnt1	N
2.64E-11	0.157864203	0.427	0.321	4.26E-07	1	Ectoderm progenitor	Tcp11l1	N
3.59E-11	0.169028985	0.995	0.994	5.79E-07	1	Ectoderm progenitor	Mat2a	N
3.87E-11	0.126106018	0.28	0.194	6.26E-07	1	Ectoderm progenitor	Camkv	N
3.92E-11	0.188152866	0.355	0.24	6.34E-07	1	Ectoderm progenitor	Slc1a3	N
5.45E-11	0.095801999	0.165	0.101	8.81E-07	1	Ectoderm progenitor	Rsph1	N
6.01E-11	0.202627277	0.532	0.424	9.72E-07	1	Ectoderm progenitor	Cnih2	N
6.14E-11	0.144411426	0.253	0.163	9.92E-07	1	Ectoderm progenitor	Prr7	N
6.76E-11	0.149680722	0.999	0.996	1.09E-06	1	Ectoderm progenitor	Mlf2	N
7.04E-11	0.074425566	0.088	0.035	1.14E-06	1	Ectoderm progenitor	Ccdc177	N
7.06E-11	0.072750615	0.089	0.039	1.14E-06	1	Ectoderm progenitor	Miat	N
7.36E-11	0.152009355	0.981	0.974	1.19E-06	1	Ectoderm progenitor	Pcbp4	N
7.96E-11	0.174725668	0.441	0.34	1.29E-06	1	Ectoderm progenitor	Tfe3	Y
1.04E-10	0.213767569	0.662	0.569	1.67E-06	1	Ectoderm progenitor	Dnmt3a	N
1.49E-10	0.146378395	0.532	0.445	2.41E-06	1	Ectoderm progenitor	Vegfb	N
1.77E-10	0.175383079	0.681	0.6	2.86E-06	1	Ectoderm progenitor	Ppp2r2d	N
1.78E-10	0.110923548	1	1	2.87E-06	1	Ectoderm progenitor	Dctpp1	N
1.82E-10	0.101156962	0.154	0.081	2.94E-06	1	Ectoderm progenitor	Pxylp1	N
1.83E-10	0.129138709	0.193	0.111	2.96E-06	1	Ectoderm progenitor	Shisa8	N
2.14E-10	0.156599776	0.999	1	3.45E-06	1	Ectoderm progenitor	Bax	N
2.28E-10	0.1587125	0.327	0.22	3.68E-06	1	Ectoderm progenitor	Rnd2	N
2.83E-10	0.097871532	0.176	0.107	4.58E-06	1	Ectoderm progenitor	Kif1a	N
3.35E-10	0.0768986	0.101	0.05	5.41E-06	1	Ectoderm progenitor	Phactr3	N
3.68E-10	0.056353282	0.045	0.009	5.95E-06	1	Ectoderm progenitor	Gsc	Y
3.70E-10	0.205762864	0.402	0.307	5.98E-06	1	Ectoderm progenitor	L1td1	N
3.92E-10	0.204389204	0.849	0.773	6.34E-06	1	Ectoderm progenitor	Zcchc3	N
3.99E-10	0.107274572	0.295	0.19	6.45E-06	1	Ectoderm progenitor	Trap1a	N
4.20E-10	0.122031756	0.219	0.133	6.79E-06	1	Ectoderm progenitor	Fam69b	N
4.29E-10	0.149093318	0.265	0.162	6.93E-06	1	Ectoderm progenitor	Pgap1	N
4.30E-10	0.162439837	0.961	0.941	6.96E-06	1	Ectoderm progenitor	Eif1b	N
4.62E-10	0.126533786	0.23	0.143	7.46E-06	1	Ectoderm progenitor	G0s2	N
5.53E-10	0.19521663	0.595	0.509	8.94E-06	1	Ectoderm progenitor	Tnrc6c	N
5.95E-10	0.080510032	0.107	0.052	9.62E-06	1	Ectoderm progenitor	Gpr162	N
6.20E-10	0.181155899	0.988	0.983	1.00E-05	1	Ectoderm progenitor	Epcam	N
6.34E-10	0.061966038	0.071	0.028	1.03E-05	1	Ectoderm progenitor	Tmem163	N
6.46E-10	0.183234095	0.577	0.479	1.04E-05	1	Ectoderm progenitor	Map4k4	N
7.15E-10	0.168345275	0.447	0.343	1.16E-05	1	Ectoderm progenitor	Dtnb	N
7.28E-10	0.182955147	0.788	0.709	1.18E-05	1	Ectoderm progenitor	Dhrs4	N
1.04E-09	0.091376213	0.173	0.106	1.68E-05	1	Ectoderm progenitor	Lbh	N
1.10E-09	0.141768744	0.294	0.206	1.77E-05	1	Ectoderm progenitor	Tyro3	N
1.13E-09	0.077758071	0.078	0.024	1.83E-05	1	Ectoderm progenitor	Htr3a	N
1.22E-09	0.052369955	0.054	0.018	1.97E-05	1	Ectoderm progenitor	Dclk2	N
1.24E-09	0.155069395	0.867	0.802	2.00E-05	1	Ectoderm progenitor	Mycn	Y
1.44E-09	0.195636925	0.644	0.533	2.32E-05	1	Ectoderm progenitor	Rab25	N
1.50E-09	0.137000451	0.377	0.281	2.42E-05	1	Ectoderm progenitor	Gstt2	N
1.73E-09	0.172459229	0.828	0.772	2.80E-05	1	Ectoderm progenitor	Fxyd6	N
1.95E-09	0.119098071	1	1	3.15E-05	1	Ectoderm progenitor	Cox7c	N
1.95E-09	0.158356164	0.436	0.326	3.16E-05	1	Ectoderm progenitor	Mpst	N
2.05E-09	0.164549641	0.913	0.845	3.32E-05	1	Ectoderm progenitor	Car14	N
2.11E-09	0.120836165	0.317	0.223	3.42E-05	1	Ectoderm progenitor	Coro1a	N
2.14E-09	0.154247053	0.495	0.411	3.45E-05	1	Ectoderm progenitor	2010111I01Rik	N
2.29E-09	0.14810002	0.52	0.429	3.70E-05	1	Ectoderm progenitor	Ypel1	N
2.35E-09	0.146702446	0.571	0.48	3.80E-05	1	Ectoderm progenitor	Cxadr	N
2.55E-09	0.098284621	0.188	0.12	4.12E-05	1	Ectoderm progenitor	Efnb3	N
2.77E-09	0.202139227	0.701	0.603	4.47E-05	1	Ectoderm progenitor	Pla2g12a	N
2.78E-09	0.188722166	0.664	0.572	4.48E-05	1	Ectoderm progenitor	Ina	N
2.84E-09	0.074911033	1	1	4.59E-05	1	Ectoderm progenitor	Sumo2	N
2.87E-09	0.156285533	0.903	0.838	4.64E-05	1	Ectoderm progenitor	Nfyb	Y
2.87E-09	0.175990957	0.509	0.394	4.64E-05	1	Ectoderm progenitor	Rgs10	N
2.91E-09	0.09465872	0.157	0.097	4.70E-05	1	Ectoderm progenitor	Lgr4	N
3.10E-09	0.097172683	0.148	0.078	5.02E-05	1	Ectoderm progenitor	Hsd11b2	N
3.27E-09	0.164139577	0.723	0.649	5.28E-05	1	Ectoderm progenitor	Bst2	N
3.89E-09	0.149454926	0.51	0.422	6.29E-05	1	Ectoderm progenitor	Zfp462	N
4.38E-09	0.057328471	0.064	0.026	7.08E-05	1	Ectoderm progenitor	Aoah	N
4.67E-09	0.123599856	0.999	1	7.55E-05	1	Ectoderm progenitor	Srrm2	N
4.73E-09	0.125956884	0.537	0.466	7.64E-05	1	Ectoderm progenitor	Tsc22d4	Y
4.99E-09	0.146445389	0.364	0.275	8.07E-05	1	Ectoderm progenitor	Bend3	N
5.00E-09	0.13333004	0.366	0.274	8.08E-05	1	Ectoderm progenitor	Itgb5	N
5.20E-09	0.10076964	0.152	0.084	8.41E-05	1	Ectoderm progenitor	Lrig3	N
5.31E-09	0.100239803	1	1	8.58E-05	1	Ectoderm progenitor	Set	N
5.33E-09	0.167431963	0.302	0.186	8.61E-05	1	Ectoderm progenitor	Ppp1r14a	N
5.54E-09	0.172798048	0.824	0.768	8.95E-05	1	Ectoderm progenitor	Pbx1	Y
5.65E-09	0.110962435	0.463	0.403	9.13E-05	1	Ectoderm progenitor	Vangl2	N
5.91E-09	0.165939161	0.32	0.22	9.55E-05	1	Ectoderm progenitor	Jph4	N
6.33E-09	0.145161809	0.358	0.247	0.000102214	1	Ectoderm progenitor	Smtnl2	N
7.06E-09	0.066337052	0.086	0.042	0.000114154	1	Ectoderm progenitor	Pak3	N
7.66E-09	0.183647855	0.889	0.821	0.000123853	1	Ectoderm progenitor	Tma16	N
8.78E-09	0.151102289	0.214	0.118	0.000141834	1	Ectoderm progenitor	Phox2a	Y
8.86E-09	0.111250996	0.219	0.136	0.000143229	1	Ectoderm progenitor	3-Sep	N
8.94E-09	0.080592416	0.151	0.098	0.000144517	1	Ectoderm progenitor	Srd5a1	N
9.59E-09	0.047406912	0.043	0.011	0.000155024	1	Ectoderm progenitor	Fam107a	N
9.72E-09	0.121735943	0.27	0.188	0.000157076	1	Ectoderm progenitor	Zfhx2	Y
9.75E-09	0.047913178	0.048	0.014	0.000157614	1	Ectoderm progenitor	Tdrd7	N
9.82E-09	0.137303687	0.394	0.313	0.000158688	1	Ectoderm progenitor	Frat2	N
1.05E-08	0.141330555	0.39	0.293	0.000170241	1	Ectoderm progenitor	Pacsin3	N
1.07E-08	0.133845108	0.357	0.267	0.000173489	1	Ectoderm progenitor	Bphl	N
1.17E-08	0.07544881	0.11	0.059	0.000189156	1	Ectoderm progenitor	Syngr3	N
1.18E-08	0.137010458	1	1	0.000190262	1	Ectoderm progenitor	Dpy30	N
1.21E-08	0.155035866	0.732	0.676	0.000196301	1	Ectoderm progenitor	Fam213a	N
1.29E-08	0.098479136	0.189	0.12	0.000209114	1	Ectoderm progenitor	Dbp	Y
1.34E-08	0.133597395	0.528	0.437	0.00021622	1	Ectoderm progenitor	Impa2	N
1.39E-08	0.086177972	1	1	0.000224812	1	Ectoderm progenitor	Calm1	N
1.55E-08	0.083627425	0.996	0.992	0.000250706	1	Ectoderm progenitor	Mrpl51	N
1.55E-08	0.12837519	0.259	0.171	0.000251133	1	Ectoderm progenitor	Slc25a23	N
1.58E-08	0.064227121	0.073	0.026	0.000254688	1	Ectoderm progenitor	Rprm	N
1.82E-08	0.113052461	0.231	0.152	0.000293335	1	Ectoderm progenitor	Cnrip1	N
1.91E-08	0.093648894	0.992	0.991	0.000308905	1	Ectoderm progenitor	Mrpl34	N
1.93E-08	0.155890386	0.4	0.308	0.000311198	1	Ectoderm progenitor	Ank2	N
2.14E-08	0.107482061	0.263	0.187	0.000346381	1	Ectoderm progenitor	Bicd1	N
2.17E-08	0.072354255	0.182	0.13	0.00035056	1	Ectoderm progenitor	Cnksr3	N
2.19E-08	0.099800604	0.997	0.996	0.00035431	1	Ectoderm progenitor	Pfdn2	N
2.34E-08	0.082653218	0.124	0.068	0.000378097	1	Ectoderm progenitor	Pcsk9	N
2.37E-08	0.095564459	0.197	0.129	0.000382498	1	Ectoderm progenitor	Tox3	Y
2.41E-08	0.123436298	0.973	0.971	0.000390177	1	Ectoderm progenitor	Fam136a	N
2.86E-08	0.324519051	0.97	0.974	0.0004614	1	Ectoderm progenitor	Cbx3	N
3.07E-08	0.089866471	1	1	0.000495285	1	Ectoderm progenitor	Park7	N
3.08E-08	0.111699965	0.998	0.998	0.000497085	1	Ectoderm progenitor	G3bp1	N
3.20E-08	0.144182581	0.782	0.709	0.000517001	1	Ectoderm progenitor	Ddah2	N
3.36E-08	0.156557669	0.364	0.259	0.000542332	1	Ectoderm progenitor	Cbx6	N
3.38E-08	0.080626059	0.081	0.028	0.000545441	1	Ectoderm progenitor	Enpp3	N
3.87E-08	0.341565108	0.546	0.492	0.000625272	1	Ectoderm progenitor	Rpgrip1	N
3.98E-08	0.072704284	1	1	0.000642715	1	Ectoderm progenitor	Atp5g2	N
4.34E-08	0.096569943	0.131	0.064	0.000701272	1	Ectoderm progenitor	Sncb	N
5.69E-08	0.06893628	0.117	0.065	0.000919796	1	Ectoderm progenitor	Plce1	N
5.73E-08	0.272768299	0.497	0.41	0.000925762	1	Ectoderm progenitor	Foxb1	Y
6.04E-08	0.100105329	0.298	0.23	0.000976503	1	Ectoderm progenitor	Lyplal1	N
6.15E-08	0.152528285	0.323	0.22	0.000993829	1	Ectoderm progenitor	Cbs	N
7.19E-08	0.125809266	0.195	0.112	0.001162018	1	Ectoderm progenitor	Pcsk2	N
7.34E-08	0.04997706	0.051	0.015	0.001186367	1	Ectoderm progenitor	Ttbk1	N
7.47E-08	0.070870951	0.077	0.029	0.001206573	1	Ectoderm progenitor	Slc35d3	N
8.46E-08	0.127872857	0.996	0.994	0.001367423	1	Ectoderm progenitor	Timm8b	N
8.69E-08	0.118443058	0.293	0.212	0.001404571	1	Ectoderm progenitor	Bbc3	N
8.85E-08	0.07922138	1	1	0.001430469	1	Ectoderm progenitor	Dut	N
8.98E-08	0.064319027	0.071	0.029	0.001451008	1	Ectoderm progenitor	Shisa6	N
9.32E-08	0.116692504	0.273	0.204	0.001506191	1	Ectoderm progenitor	Ptpn13	N
9.45E-08	0.045534698	0.059	0.027	0.001527517	1	Ectoderm progenitor	Otx2os1	N
9.47E-08	0.172851416	0.413	0.313	0.001530194	1	Ectoderm progenitor	Hist3h2a	N
1.07E-07	0.169974403	0.616	0.539	0.00172118	1	Ectoderm progenitor	Gclm	N
1.27E-07	0.143436693	0.622	0.535	0.002045535	1	Ectoderm progenitor	1500009L16Rik	N
1.28E-07	0.092117102	0.119	0.057	0.002071157	1	Ectoderm progenitor	Rtn4rl1	N
1.29E-07	0.101931308	0.101	0.047	0.002087418	1	Ectoderm progenitor	Nkx6-1	Y
1.35E-07	0.090571976	0.125	0.062	0.002174385	1	Ectoderm progenitor	Nuak2	N
1.39E-07	0.106846857	0.389	0.305	0.002252308	1	Ectoderm progenitor	Fsd1	N
1.39E-07	0.076348205	0.118	0.062	0.002253955	1	Ectoderm progenitor	Doc2a	N
1.47E-07	0.131404866	0.419	0.336	0.002367624	1	Ectoderm progenitor	Cbx7	N
1.47E-07	0.040851412	0.028	0.003	0.002376968	1	Ectoderm progenitor	Rax	Y
1.49E-07	0.087178755	0.253	0.194	0.002413393	1	Ectoderm progenitor	Dusp7	N
1.54E-07	0.062708949	0.983	0.982	0.00249191	1	Ectoderm progenitor	Cdca8	N
1.65E-07	0.060606937	0.059	0.023	0.002669995	1	Ectoderm progenitor	Pax2	Y
1.78E-07	0.107619143	0.177	0.108	0.002880912	1	Ectoderm progenitor	Celsr2	N
1.81E-07	0.09137749	0.147	0.087	0.00293163	1	Ectoderm progenitor	Tmem158	N
1.83E-07	0.067167619	0.089	0.042	0.00295168	1	Ectoderm progenitor	Sema4a	N
1.84E-07	0.163107459	0.97	0.948	0.002976882	1	Ectoderm progenitor	Cdca7	N
1.92E-07	0.118211565	0.999	0.996	0.003095369	1	Ectoderm progenitor	Tomm5	N
2.10E-07	0.111021596	0.922	0.9	0.003400588	1	Ectoderm progenitor	Gins2	N
2.15E-07	0.067865707	0.999	0.998	0.003468337	1	Ectoderm progenitor	Polr2f	N
2.16E-07	0.098664158	0.189	0.124	0.003493124	1	Ectoderm progenitor	Lag3	N
2.17E-07	0.032832561	0.035	0.013	0.003508859	1	Ectoderm progenitor	Elfn1	N
2.25E-07	0.129029857	0.381	0.31	0.003632877	1	Ectoderm progenitor	Efna5	N
2.36E-07	0.150552826	0.702	0.631	0.00381336	1	Ectoderm progenitor	Naf1	N
2.38E-07	0.133175534	0.443	0.366	0.003846602	1	Ectoderm progenitor	Clip3	N
2.47E-07	0.247734804	0.826	0.794	0.003991834	1	Ectoderm progenitor	Supt16	N
2.58E-07	0.158277715	0.441	0.344	0.004161296	1	Ectoderm progenitor	Tuba4a	N
2.88E-07	0.127029397	0.332	0.239	0.004654697	1	Ectoderm progenitor	Ogfrl1	N
2.92E-07	0.118363737	0.377	0.306	0.004710795	1	Ectoderm progenitor	Ier5	N
3.09E-07	0.154221935	0.345	0.244	0.004992313	1	Ectoderm progenitor	Mdfi	N
3.18E-07	0.086105642	0.345	0.265	0.00513736	1	Ectoderm progenitor	Sdc4	N
3.38E-07	0.221926923	0.542	0.481	0.005454321	1	Ectoderm progenitor	Slc24a5	N
3.49E-07	0.137274097	0.351	0.268	0.00563532	1	Ectoderm progenitor	Pdcd4	N
3.50E-07	0.111832137	0.531	0.44	0.005652043	1	Ectoderm progenitor	Msi1	N
3.67E-07	0.131855364	0.94	0.917	0.005936913	1	Ectoderm progenitor	Echs1	N
3.80E-07	0.078970067	0.147	0.089	0.006138316	1	Ectoderm progenitor	Hvcn1	N
4.05E-07	0.142717367	0.367	0.282	0.006544826	1	Ectoderm progenitor	Trio	N
4.10E-07	0.086137949	0.999	0.999	0.006627819	1	Ectoderm progenitor	Nudc	N
4.17E-07	0.088010739	0.256	0.187	0.006741512	1	Ectoderm progenitor	Rspo1	N
4.42E-07	0.089054029	0.201	0.141	0.007148951	1	Ectoderm progenitor	Nlgn2	N
4.71E-07	0.033452685	0.028	0.004	0.007615359	1	Ectoderm progenitor	Scn5a	N
4.74E-07	0.180880199	0.734	0.664	0.007666206	1	Ectoderm progenitor	Rcor2	Y
4.88E-07	0.031935458	0.032	0.011	0.007879455	1	Ectoderm progenitor	H2-Q2	N
5.03E-07	0.114168024	0.336	0.267	0.008134588	1	Ectoderm progenitor	Hist1h2bc	N
5.05E-07	0.119692242	0.529	0.45	0.008156501	1	Ectoderm progenitor	Mid1ip1	N
5.22E-07	0.2076774	0.366	0.312	0.00842882	1	Ectoderm progenitor	Olfr889	N
5.41E-07	0.096102752	0.455	0.391	0.008748714	1	Ectoderm progenitor	Cthrc1	N
5.46E-07	0.139345329	0.887	0.842	0.008827297	1	Ectoderm progenitor	Ly6e	N
5.67E-07	0.112149402	0.843	0.809	0.009168903	1	Ectoderm progenitor	Thap11	Y
5.76E-07	0.13778958	0.532	0.44	0.009302072	1	Ectoderm progenitor	2900011O08Rik	N
5.88E-07	0.125449487	0.978	0.969	0.009505395	1	Ectoderm progenitor	Calm3	N
5.93E-07	0.108316665	0.29	0.209	0.009582331	1	Ectoderm progenitor	Mapk8ip2	N
6.12E-07	0.145251563	0.584	0.498	0.009885077	1	Ectoderm progenitor	Unc119	N
6.15E-07	0.151375218	0.759	0.673	0.009939201	1	Ectoderm progenitor	Spop	N
6.21E-07	0.076971789	0.112	0.068	0.010040262	1	Ectoderm progenitor	Klf2	Y
6.48E-07	0.066397888	0.091	0.044	0.010474008	1	Ectoderm progenitor	Bdnf	N
6.69E-07	0.116466973	0.881	0.848	0.010815524	1	Ectoderm progenitor	Ythdf2	N
7.04E-07	0.11632595	0.18	0.103	0.011383313	1	Ectoderm progenitor	Cend1	N
7.71E-07	0.099443425	0.199	0.133	0.012455754	1	Ectoderm progenitor	Armcx6	N
8.16E-07	0.117622495	0.318	0.237	0.013190394	1	Ectoderm progenitor	Satb1	Y
8.16E-07	0.192518625	0.741	0.704	0.013191284	1	Ectoderm progenitor	Myef2	Y
8.38E-07	0.079048154	0.173	0.12	0.013538553	1	Ectoderm progenitor	Plcxd1	N
9.35E-07	0.082100603	0.162	0.105	0.015113542	1	Ectoderm progenitor	Gtdc1	N
9.44E-07	0.114638948	0.492	0.433	0.01525983	1	Ectoderm progenitor	Smim8	N
9.45E-07	0.096597661	0.231	0.169	0.015273974	1	Ectoderm progenitor	Arhgef15	N
9.94E-07	0.097299828	0.234	0.166	0.016056308	1	Ectoderm progenitor	St8sia3	N
1.02E-06	0.087079276	0.994	0.99	0.016530549	1	Ectoderm progenitor	Polr2h	N
1.03E-06	0.203564027	0.742	0.67	0.016576333	1	Ectoderm progenitor	Bnip3	N
1.06E-06	0.036759796	0.037	0.011	0.017132972	1	Ectoderm progenitor	Otx1	Y
1.07E-06	0.143876815	0.227	0.157	0.017301728	1	Ectoderm progenitor	Ccdc85c	N
1.16E-06	0.14216191	0.925	0.9	0.018671916	1	Ectoderm progenitor	Dmac1	N
1.20E-06	0.155836033	0.31	0.242	0.019391816	1	Ectoderm progenitor	Slamf1	N
1.23E-06	0.149888997	0.525	0.442	0.019898078	1	Ectoderm progenitor	Map7d1	N
1.23E-06	0.024706862	0.023	0.006	0.019901786	1	Ectoderm progenitor	Rassf6	N
1.25E-06	0.110008379	1	0.998	0.020210528	1	Ectoderm progenitor	Fabp5	N
1.27E-06	0.031810483	0.03	0.007	0.020578149	1	Ectoderm progenitor	Hlf	Y
1.34E-06	0.04426334	1	1	0.021659257	1	Ectoderm progenitor	Rps19	N
1.37E-06	0.035689388	0.067	0.043	0.022058742	1	Ectoderm progenitor	Kif5a	N
1.39E-06	0.136655949	0.788	0.726	0.022420364	1	Ectoderm progenitor	Gpn1	N
1.44E-06	0.059432374	0.077	0.037	0.023281614	1	Ectoderm progenitor	Gnaz	N
1.44E-06	0.116058307	0.623	0.558	0.023303883	1	Ectoderm progenitor	Klf13	Y
1.51E-06	0.12978242	0.522	0.437	0.024335197	1	Ectoderm progenitor	Sfrp2	N
1.51E-06	0.121571586	0.981	0.972	0.024345008	1	Ectoderm progenitor	Srsf9	N
1.59E-06	0.134685482	0.881	0.843	0.025639193	1	Ectoderm progenitor	Exosc2	N
1.61E-06	0.032360555	0.024	0.002	0.026047997	1	Ectoderm progenitor	Gm47465	N
1.63E-06	0.113054584	0.288	0.213	0.026289491	1	Ectoderm progenitor	Stmn3	N
1.65E-06	0.038526856	0.042	0.015	0.026614063	1	Ectoderm progenitor	Atcay	N
1.66E-06	0.124668079	0.363	0.275	0.026771141	1	Ectoderm progenitor	Gabarapl1	N
1.67E-06	0.108315832	0.24	0.17	0.027016922	1	Ectoderm progenitor	Mxra8	N
1.70E-06	0.112714428	0.333	0.259	0.027474154	1	Ectoderm progenitor	Tcf7l2	Y
1.72E-06	0.127626809	0.695	0.623	0.027730857	1	Ectoderm progenitor	Aes	N
1.83E-06	0.080597871	0.238	0.18	0.029498147	1	Ectoderm progenitor	Prelid3a	N
1.91E-06	0.027781779	0.023	0.004	0.030881145	1	Ectoderm progenitor	Tac1	N
2.00E-06	0.031432157	0.027	0.006	0.032381216	1	Ectoderm progenitor	Tmem255b	N
2.01E-06	0.127535593	0.48	0.395	0.03247689	1	Ectoderm progenitor	Pla2g16	N
2.17E-06	0.092407464	0.142	0.092	0.035035036	1	Ectoderm progenitor	Fgf5	N
2.23E-06	0.084753891	0.999	0.998	0.03606054	1	Ectoderm progenitor	Srm	N
2.25E-06	0.075604991	0.297	0.243	0.036386536	1	Ectoderm progenitor	Ydjc	N
2.30E-06	0.072236352	0.14	0.088	0.037132371	1	Ectoderm progenitor	Caln1	N
2.31E-06	0.054684947	0.063	0.026	0.037278433	1	Ectoderm progenitor	Slc27a2	N
2.37E-06	0.107488052	0.511	0.431	0.038270753	1	Ectoderm progenitor	Tspan5	N
2.43E-06	0.177680317	0.64	0.59	0.039235448	1	Ectoderm progenitor	Pfas	N
2.43E-06	0.036492235	0.035	0.011	0.039285406	1	Ectoderm progenitor	Lrtm2	N
2.51E-06	0.097425627	0.752	0.676	0.040565061	1	Ectoderm progenitor	Nr6a1	Y
2.52E-06	0.039205356	0.037	0.01	0.040706797	1	Ectoderm progenitor	Cplx3	N
2.58E-06	0.071853609	0.355	0.304	0.041643581	1	Ectoderm progenitor	Ndrg2	N
2.62E-06	0.106730631	0.565	0.492	0.0424124	1	Ectoderm progenitor	Commd3	N
2.64E-06	0.102808569	0.366	0.29	0.0427024	1	Ectoderm progenitor	Cdyl	N
2.67E-06	0.029028594	0.025	0.005	0.043093608	1	Ectoderm progenitor	1810041L15Rik	N
2.78E-06	0.054494719	0.074	0.036	0.044992111	1	Ectoderm progenitor	Spink2	N
2.80E-06	0.127411476	0.716	0.641	0.045233264	1	Ectoderm progenitor	Egfl7	N
2.84E-06	0.038185401	0.043	0.016	0.045920272	1	Ectoderm progenitor	Hrh3	N
2.96E-06	0.094021774	0.148	0.083	0.047777199	1	Ectoderm progenitor	Ly6h	N
3.03E-06	0.172606373	0.397	0.298	0.048891484	1	Ectoderm progenitor	Sesn3	N
3.08E-06	0.092436292	0.513	0.448	0.049785065	1	Ectoderm progenitor	Apbb1	N
3.13E-06	0.083791518	0.707	0.662	0.050640959	1	Ectoderm progenitor	Gnpnat1	N
3.25E-06	0.074474793	0.114	0.065	0.052469244	1	Ectoderm progenitor	Iglon5	N
3.60E-06	0.067926825	0.125	0.069	0.058171758	1	Ectoderm progenitor	Cldn3	N
3.70E-06	0.05396039	0.055	0.02	0.059787385	1	Ectoderm progenitor	Neurog1	Y
3.83E-06	0.020016308	0.017	0.003	0.061882131	1	Ectoderm progenitor	Gria1	N
3.88E-06	0.123714336	0.745	0.704	0.062645503	1	Ectoderm progenitor	Smchd1	N
4.09E-06	0.074960272	0.998	0.998	0.066027635	1	Ectoderm progenitor	Atp6v1f	N
4.19E-06	0.059789434	0.071	0.032	0.067727659	1	Ectoderm progenitor	Far2	N
4.21E-06	0.171698198	0.489	0.421	0.068012271	1	Ectoderm progenitor	Paip1	N
4.46E-06	0.07994945	1	1	0.072141015	1	Ectoderm progenitor	Fth1	N
4.55E-06	0.08068698	0.15	0.092	0.073568652	1	Ectoderm progenitor	Mapk11	N
4.85E-06	0.041425796	0.057	0.029	0.078440875	1	Ectoderm progenitor	Nacad	N
4.89E-06	0.09387707	0.18	0.122	0.078966379	1	Ectoderm progenitor	Dpf1	N
5.04E-06	0.093624306	1	1	0.081485919	1	Ectoderm progenitor	Nt5dc2	N
5.34E-06	0.13136202	0.364	0.286	0.086340952	1	Ectoderm progenitor	Fbrsl1	N
5.68E-06	0.074912014	0.999	1	0.091824318	1	Ectoderm progenitor	Ndufab1	N
6.01E-06	0.050376482	1	1	0.097072369	1	Ectoderm progenitor	Psma7	N
6.01E-06	0.088977382	0.198	0.146	0.097189424	1	Ectoderm progenitor	Tenm4	N
6.07E-06	0.061051704	0.076	0.036	0.098122631	1	Ectoderm progenitor	Abcg1	N
6.45E-06	0.110591967	0.64	0.591	0.104243189	1	Ectoderm progenitor	Rab34	N
6.48E-06	0.1563239	0.651	0.569	0.104659978	1	Ectoderm progenitor	Msh6	N
6.54E-06	0.098691593	0.552	0.491	0.105604755	1	Ectoderm progenitor	Pea15a	N
6.54E-06	0.021514504	0.026	0.011	0.105692257	1	Ectoderm progenitor	Gm26569	N
7.02E-06	0.14468412	0.815	0.769	0.113423672	1	Ectoderm progenitor	Nipsnap1	N
7.79E-06	0.163746877	0.382	0.28	0.125904167	1	Ectoderm progenitor	Smim14	N
7.98E-06	0.127169533	0.954	0.935	0.128900217	1	Ectoderm progenitor	Oard1	N
8.04E-06	0.126003028	0.969	0.959	0.129874971	1	Ectoderm progenitor	Vbp1	N
8.15E-06	0.039555128	0.06	0.032	0.131722123	1	Ectoderm progenitor	Rbm24	N
8.25E-06	0.070626202	0.343	0.304	0.133328003	1	Ectoderm progenitor	Phf12	N
8.30E-06	0.057308176	0.117	0.08	0.134094474	1	Ectoderm progenitor	Slc12a2	N
8.67E-06	0.089094023	0.496	0.434	0.14017708	1	Ectoderm progenitor	Twf2	N
8.89E-06	0.083620843	0.211	0.151	0.143616884	1	Ectoderm progenitor	Ptprg	N
9.67E-06	0.041128869	0.08	0.051	0.156229026	1	Ectoderm progenitor	Rgl3	N
9.98E-06	0.106233999	0.215	0.14	0.161255102	1	Ectoderm progenitor	Usp28	N
1.02E-05	0.109088985	0.881	0.853	0.164575915	1	Ectoderm progenitor	Ywhag	N
1.03E-05	0.066752396	0.084	0.044	0.166538789	1	Ectoderm progenitor	Sox1	Y
1.04E-05	0.128122065	0.497	0.429	0.168584854	1	Ectoderm progenitor	Ndn	N
1.05E-05	0.04949649	0.07	0.035	0.170258571	1	Ectoderm progenitor	Mip	N
1.05E-05	0.095241078	0.264	0.194	0.170363766	1	Ectoderm progenitor	Rab39b	N
1.07E-05	0.113110079	0.985	0.974	0.172149655	1	Ectoderm progenitor	Cisd1	N
1.08E-05	0.098057716	0.691	0.64	0.173885755	1	Ectoderm progenitor	Hirip3	N
1.10E-05	0.060328515	0.103	0.062	0.177736075	1	Ectoderm progenitor	Nat14	N
1.12E-05	0.102448425	0.298	0.23	0.181492756	1	Ectoderm progenitor	Sox12	Y
1.12E-05	0.055367669	0.094	0.052	0.181630808	1	Ectoderm progenitor	4930426D05Rik	N
1.17E-05	0.154562814	0.658	0.58	0.188845731	1	Ectoderm progenitor	Cldn7	N
1.19E-05	0.099217865	0.774	0.737	0.192978112	1	Ectoderm progenitor	Hmgn5	N
1.24E-05	0.125407417	0.691	0.631	0.200857692	1	Ectoderm progenitor	Nnat	N
1.25E-05	0.04381488	0.071	0.04	0.201621615	1	Ectoderm progenitor	Glod5	N
1.26E-05	0.071931012	0.138	0.089	0.203219652	1	Ectoderm progenitor	Lhfp	N
1.26E-05	0.089734768	0.346	0.283	0.203686012	1	Ectoderm progenitor	Itga6	N
1.27E-05	0.131398458	0.279	0.209	0.205582882	1	Ectoderm progenitor	Gadd45g	N
1.29E-05	0.110849902	0.587	0.512	0.208130247	1	Ectoderm progenitor	Mfap2	N
1.30E-05	0.041930701	0.051	0.023	0.21019113	1	Ectoderm progenitor	St8sia2	N
1.31E-05	0.053601208	0.101	0.062	0.21247103	1	Ectoderm progenitor	Gabra4	N
1.35E-05	0.057503177	0.117	0.077	0.218246531	1	Ectoderm progenitor	Tmem35a	N
1.36E-05	0.038799258	0.044	0.017	0.219952798	1	Ectoderm progenitor	Mir670hg	N
1.39E-05	0.070122635	0.315	0.268	0.22424742	1	Ectoderm progenitor	Mthfsl	N
1.40E-05	0.169477599	0.774	0.72	0.225602486	1	Ectoderm progenitor	Chd1	N
1.42E-05	0.142435484	0.454	0.36	0.229125421	1	Ectoderm progenitor	Pir	N
1.42E-05	0.059638427	0.535	0.493	0.229400228	1	Ectoderm progenitor	1500011B03Rik	N
1.45E-05	0.096725654	0.999	0.999	0.233702999	1	Ectoderm progenitor	Hnrnpdl	N
1.47E-05	0.014806481	0.013	0.001	0.237589997	1	Ectoderm progenitor	Clec12a	N
1.51E-05	0.101388397	0.262	0.215	0.243350505	1	Ectoderm progenitor	Notch2	N
1.57E-05	0.125320894	0.685	0.626	0.253926451	1	Ectoderm progenitor	Ahsa2	N
1.59E-05	0.014307944	0.023	0.013	0.256120589	1	Ectoderm progenitor	Cntn2	N
1.60E-05	0.048980762	0.086	0.051	0.257893885	1	Ectoderm progenitor	Wscd1	N
1.66E-05	0.080335638	0.979	0.971	0.267609192	1	Ectoderm progenitor	Ndufc1	N
1.70E-05	0.075830536	0.195	0.141	0.274657143	1	Ectoderm progenitor	Pde3b	N
1.71E-05	0.055084481	0.185	0.142	0.276884513	1	Ectoderm progenitor	Ankrd50	N
1.81E-05	0.077763165	0.274	0.21	0.292323209	1	Ectoderm progenitor	Cgnl1	N
1.81E-05	0.065261005	0.349	0.278	0.292488524	1	Ectoderm progenitor	Thy1	N
1.82E-05	0.077371286	1	1	0.293516476	1	Ectoderm progenitor	Prdx2	N
1.85E-05	0.097269904	0.41	0.336	0.298336459	1	Ectoderm progenitor	Cox6b2	N
1.95E-05	0.041254392	1	1	0.315881091	1	Ectoderm progenitor	Cdk4	N
1.96E-05	0.158919424	0.372	0.286	0.316262455	1	Ectoderm progenitor	H2-Ke6	N
2.01E-05	0.02191847	0.024	0.009	0.325391849	1	Ectoderm progenitor	C1ql2	N
2.01E-05	0.019371774	0.02	0.006	0.325391849	1	Ectoderm progenitor	Dhrs2	N
2.06E-05	0.072885537	0.369	0.313	0.333190756	1	Ectoderm progenitor	Lrrfip1	Y
2.09E-05	0.097032485	0.198	0.132	0.336971926	1	Ectoderm progenitor	Rundc3a	N
2.11E-05	0.092191168	0.516	0.455	0.340573228	1	Ectoderm progenitor	Fbxo21	N
2.17E-05	0.023093695	0.021	0.006	0.351319227	1	Ectoderm progenitor	Vax2os	N
2.21E-05	0.092220741	0.997	0.992	0.356528568	1	Ectoderm progenitor	Krtcap2	N
2.28E-05	0.096905779	0.569	0.51	0.367718883	1	Ectoderm progenitor	Alg13	N
2.36E-05	0.135593193	0.403	0.319	0.381555705	1	Ectoderm progenitor	Mxra7	N
2.42E-05	0.13393103	0.495	0.418	0.391791419	1	Ectoderm progenitor	Zfp281	Y
2.43E-05	0.101759433	0.983	0.978	0.392485083	1	Ectoderm progenitor	Sdhb	N
2.44E-05	0.088118335	0.32	0.258	0.394201569	1	Ectoderm progenitor	Lockd	N
2.51E-05	0.012034848	0.011	0.003	0.405548607	1	Ectoderm progenitor	Pla2r1	N
2.62E-05	0.110310148	0.289	0.216	0.423788626	1	Ectoderm progenitor	Pnma2	N
2.63E-05	0.061222012	1	1	0.425030675	1	Ectoderm progenitor	Cnbp	Y
2.69E-05	0.110537936	0.485	0.409	0.435279938	1	Ectoderm progenitor	Tubb2b	N
2.74E-05	0.093382174	0.224	0.16	0.443217382	1	Ectoderm progenitor	Zbtb8a	Y
2.76E-05	0.050745959	1	1	0.44531739	1	Ectoderm progenitor	Rplp0	N
2.77E-05	0.069993846	0.171	0.122	0.447102908	1	Ectoderm progenitor	Fam241b	N
2.92E-05	0.057102133	0.097	0.059	0.471296661	1	Ectoderm progenitor	Tesc	N
2.93E-05	0.054496447	0.108	0.07	0.473207379	1	Ectoderm progenitor	Smim1	N
2.97E-05	0.112241615	0.318	0.238	0.479291542	1	Ectoderm progenitor	Fuom	N
2.99E-05	0.086933828	0.183	0.12	0.483548366	1	Ectoderm progenitor	Cenpv	N
3.02E-05	0.035932789	1	1	0.488191833	1	Ectoderm progenitor	Rpl18	N
3.10E-05	0.036299609	1	1	0.500249117	1	Ectoderm progenitor	Ranbp1	N
3.15E-05	0.123904878	0.781	0.702	0.50839585	1	Ectoderm progenitor	Rcn1	N
3.21E-05	0.078667583	0.824	0.794	0.518966262	1	Ectoderm progenitor	Fkbp11	N
3.22E-05	0.034379055	0.042	0.019	0.519564103	1	Ectoderm progenitor	Garem2	N
3.37E-05	0.023691368	0.025	0.008	0.545105682	1	Ectoderm progenitor	Stox1	N
3.43E-05	0.075932846	0.282	0.227	0.554872614	1	Ectoderm progenitor	Rad51d	N
3.48E-05	0.141578011	0.413	0.366	0.562981775	1	Ectoderm progenitor	Gm13075	N
3.49E-05	0.018676136	0.016	0.003	0.563482407	1	Ectoderm progenitor	Gm28511	N
3.56E-05	0.15908458	0.584	0.506	0.574777666	1	Ectoderm progenitor	Zfp553	Y
3.57E-05	0.052536892	0.228	0.188	0.576735347	1	Ectoderm progenitor	Tacc1	N
3.62E-05	0.067940562	0.406	0.361	0.584369241	1	Ectoderm progenitor	Hip1	N
3.65E-05	0.050824387	0.165	0.129	0.590571916	1	Ectoderm progenitor	Dnase2a	N
3.82E-05	0.028058526	0.041	0.023	0.617093929	1	Ectoderm progenitor	Sertm1	N
3.90E-05	0.043547759	0.104	0.072	0.630863841	1	Ectoderm progenitor	Dgka	N
3.91E-05	0.042793299	0.05	0.022	0.631516467	1	Ectoderm progenitor	Galr2	N
3.95E-05	0.104722585	0.744	0.697	0.63804777	1	Ectoderm progenitor	Psmg4	N
4.11E-05	0.111750256	0.339	0.266	0.663536178	1	Ectoderm progenitor	Map2k6	N
4.16E-05	0.067378787	0.098	0.055	0.67192431	1	Ectoderm progenitor	Dtx4	N
4.17E-05	0.09674997	0.898	0.883	0.674153411	1	Ectoderm progenitor	Tmem160	N
4.17E-05	0.12972649	0.395	0.325	0.674559823	1	Ectoderm progenitor	Sbk1	N
4.39E-05	0.119484052	0.418	0.345	0.708682351	1	Ectoderm progenitor	Cth	N
4.56E-05	0.070857764	0.189	0.141	0.737274155	1	Ectoderm progenitor	Kiz	N
4.56E-05	0.035502779	0.03	0.007	0.737288304	1	Ectoderm progenitor	Stmn4	N
4.61E-05	0.038652353	0.087	0.06	0.745071666	1	Ectoderm progenitor	Gstm7	N
4.67E-05	0.092500473	0.184	0.12	0.754071125	1	Ectoderm progenitor	Gm2694	N
4.70E-05	0.04968181	0.069	0.034	0.759647392	1	Ectoderm progenitor	Map6	N
4.74E-05	0.041561432	0.088	0.06	0.766658743	1	Ectoderm progenitor	Frmd5	N
4.82E-05	0.118114507	0.717	0.673	0.779525558	1	Ectoderm progenitor	Aldh7a1	N
4.83E-05	0.123180503	0.664	0.614	0.780103953	1	Ectoderm progenitor	Klhdc3	N
4.83E-05	0.031683424	0.056	0.035	0.7810229	1	Ectoderm progenitor	Mgat4a	N
4.92E-05	0.019284123	0.016	0.003	0.795498831	1	Ectoderm progenitor	Gm27199	N
4.94E-05	0.0937702	0.983	0.979	0.798748573	1	Ectoderm progenitor	Ccdc58	N
4.99E-05	0.026977085	0.023	0.004	0.806339296	1	Ectoderm progenitor	Pcnx2	N
5.43E-05	0.058176356	0.093	0.052	0.877282071	1	Ectoderm progenitor	Prr36	N
5.51E-05	0.083379176	0.431	0.38	0.889676703	1	Ectoderm progenitor	Pex7	N
5.60E-05	0.063790623	0.106	0.066	0.904578018	1	Ectoderm progenitor	Syt7	N
5.66E-05	0.057161933	0.999	0.999	0.915277193	1	Ectoderm progenitor	Ndufa7	N
5.73E-05	0.106295709	0.261	0.193	0.926283293	1	Ectoderm progenitor	Syne2	N
5.77E-05	0.028499427	0.03	0.011	0.931671907	1	Ectoderm progenitor	Syt1	N
5.91E-05	0.058363848	0.157	0.111	0.955176726	1	Ectoderm progenitor	Tmem108	N
5.93E-05	0.05199475	0.086	0.05	0.957785323	1	Ectoderm progenitor	Necab3	N
6.24E-05	0.094422487	0.433	0.363	1	1	Ectoderm progenitor	Net1	N
6.26E-05	0.04458801	0.061	0.032	1	1	Ectoderm progenitor	Hhex	Y
6.30E-05	0.10161642	0.292	0.238	1	1	Ectoderm progenitor	Stk39	N
6.38E-05	0.083020296	0.181	0.123	1	1	Ectoderm progenitor	Pias3	Y
6.47E-05	0.034167921	1	1	1	1	Ectoderm progenitor	Rps9	N
6.60E-05	0.121809673	0.981	0.967	1	1	Ectoderm progenitor	Srpk1	N
6.63E-05	0.143651411	0.944	0.936	1	1	Ectoderm progenitor	Ppp1r14b	N
6.67E-05	0.075151727	0.104	0.054	1	1	Ectoderm progenitor	Slc6a13	N
6.76E-05	0.040455397	0.048	0.02	1	1	Ectoderm progenitor	Pde4b	N
6.89E-05	0.036975232	0.043	0.018	1	1	Ectoderm progenitor	Gm30893	N
6.93E-05	0.066451362	0.75	0.726	1	1	Ectoderm progenitor	Magohb	N
7.12E-05	0.065809948	0.066	0.026	1	1	Ectoderm progenitor	Epha7	N
7.19E-05	0.040639741	0.118	0.087	1	1	Ectoderm progenitor	Pgbd1	N
7.23E-05	0.053280204	0.076	0.039	1	1	Ectoderm progenitor	Jph3	N
7.25E-05	0.062215691	0.813	0.785	1	1	Ectoderm progenitor	Dgcr6	N
7.37E-05	0.056862147	0.993	0.989	1	1	Ectoderm progenitor	Ssbp1	N
7.45E-05	0.051392033	0.128	0.087	1	1	Ectoderm progenitor	Rhpn2	N
7.47E-05	0.157176898	0.354	0.309	1	1	Ectoderm progenitor	Slc39a1	N
7.49E-05	0.087789293	0.771	0.708	1	1	Ectoderm progenitor	Ptprf	N
7.50E-05	0.081751505	0.271	0.218	1	1	Ectoderm progenitor	Armcx3	N
7.67E-05	0.076956332	0.969	0.954	1	1	Ectoderm progenitor	Emc8	N
7.69E-05	0.106051875	0.62	0.558	1	1	Ectoderm progenitor	Cdca7l	N
7.74E-05	0.031892621	0.037	0.015	1	1	Ectoderm progenitor	Dusp26	N
7.84E-05	0.105442035	0.928	0.918	1	1	Ectoderm progenitor	Hras	N
7.93E-05	0.055371366	0.211	0.167	1	1	Ectoderm progenitor	Ush1c	N
7.94E-05	0.10603999	0.238	0.167	1	1	Ectoderm progenitor	Pcsk2os1	N
7.95E-05	0.030783801	0.031	0.01	1	1	Ectoderm progenitor	Baiap2l2	N
8.06E-05	0.026254196	0.038	0.019	1	1	Ectoderm progenitor	Tstd1	N
8.30E-05	0.081306603	1	1	1	1	Ectoderm progenitor	Ftl1	N
8.36E-05	0.083889486	0.999	0.999	1	1	Ectoderm progenitor	Pcbp1	N
8.40E-05	0.146743531	0.299	0.257	1	1	Ectoderm progenitor	Dqx1	N
8.52E-05	0.054143549	0.089	0.051	1	1	Ectoderm progenitor	Efcab6	N
8.55E-05	0.1381646	0.493	0.428	1	1	Ectoderm progenitor	B230312C02Rik	N
8.55E-05	0.089533545	0.363	0.297	1	1	Ectoderm progenitor	Gtf2ird1	Y
8.64E-05	0.067571315	0.248	0.196	1	1	Ectoderm progenitor	Zfp770	Y
8.74E-05	0.131260523	0.634	0.558	1	1	Ectoderm progenitor	Tspan4	N
8.87E-05	0.080317603	0.517	0.461	1	1	Ectoderm progenitor	Tmem107	N
8.88E-05	0.070663792	0.218	0.166	1	1	Ectoderm progenitor	Me1	N
9.10E-05	0.033047842	0.031	0.008	1	1	Ectoderm progenitor	Npy1r	N
9.46E-05	0.123223236	0.464	0.386	1	1	Ectoderm progenitor	Lpl	N
9.54E-05	0.042382394	0.077	0.049	1	1	Ectoderm progenitor	Acsbg1	N
9.62E-05	0.07275196	0.169	0.122	1	1	Ectoderm progenitor	Klc3	N
9.69E-05	0.145290003	0.725	0.681	1	1	Ectoderm progenitor	Enah	N
9.97E-05	0.088807198	0.476	0.412	1	1	Ectoderm progenitor	Mpi	N
0.000100113	0.057663225	0.075	0.038	1	1	Ectoderm progenitor	Marveld3	N
0.000101551	0.043221565	0.085	0.056	1	1	Ectoderm progenitor	Tub	Y
0.000103043	0.027370878	0.031	0.012	1	1	Ectoderm progenitor	Tnfrsf13c	N
0.000103586	0.012876978	0.01	0.001	1	1	Ectoderm progenitor	Crygb	N
0.000105592	0.089723624	0.248	0.189	1	1	Ectoderm progenitor	Trib1	N
0.000105995	0.11715134	0.576	0.512	1	1	Ectoderm progenitor	Ccdc28b	N
0.000106001	0.072705498	0.318	0.267	1	1	Ectoderm progenitor	Cmc1	N
0.000109997	0.052470713	0.097	0.059	1	1	Ectoderm progenitor	Stc2	N
0.000112115	0.076871468	0.19	0.137	1	1	Ectoderm progenitor	Plch1	N
0.00011602	0.03226705	0.071	0.048	1	1	Ectoderm progenitor	Sv2a	N
0.000116255	0.08925566	0.287	0.227	1	1	Ectoderm progenitor	Vat1	N
0.000116434	0.107451975	0.843	0.812	1	1	Ectoderm progenitor	Iscu	N
0.000116822	0.026049123	0.029	0.012	1	1	Ectoderm progenitor	Calcr	N
0.000117226	0.03731396	0.054	0.028	1	1	Ectoderm progenitor	Pdzrn4	N
0.000117263	0.047553562	1	0.999	1	1	Ectoderm progenitor	Mdk	N
0.000120094	0.103987897	0.993	0.988	1	1	Ectoderm progenitor	Gnas	N
0.000121461	0.082675739	0.459	0.412	1	1	Ectoderm progenitor	Rsbn1l	N
0.000122565	0.085794826	0.163	0.104	1	1	Ectoderm progenitor	Rpp25	N
0.000124805	0.084936615	0.195	0.142	1	1	Ectoderm progenitor	Prune2	N
0.000125112	0.113727776	0.931	0.918	1	1	Ectoderm progenitor	Arglu1	N
0.000128921	0.075835566	0.929	0.923	1	1	Ectoderm progenitor	Hax1	N
0.000134604	0.043957209	0.1	0.071	1	1	Ectoderm progenitor	Ablim1	N
0.000135175	0.104555793	0.452	0.384	1	1	Ectoderm progenitor	Mthfd2l	N
0.00013985	0.074229541	0.197	0.147	1	1	Ectoderm progenitor	Foxo3	Y
0.000142203	0.040268585	0.219	0.193	1	1	Ectoderm progenitor	Timmdc1	N
0.000142386	0.096965981	0.422	0.359	1	1	Ectoderm progenitor	Kif5c	N
0.000146015	0.070472387	0.792	0.752	1	1	Ectoderm progenitor	Ssbp3	N
0.000148155	0.012596799	0.015	0.006	1	1	Ectoderm progenitor	Irx6	Y
0.000148354	0.05342997	0.099	0.062	1	1	Ectoderm progenitor	Tmem45a	N
0.000150269	0.023077931	0.03	0.014	1	1	Ectoderm progenitor	Atp8a2	N
0.000151007	0.091192003	0.821	0.785	1	1	Ectoderm progenitor	Ctnnbip1	N
0.000154144	0.092663393	0.724	0.683	1	1	Ectoderm progenitor	Rpp14	N
0.000157025	0.058130067	0.207	0.162	1	1	Ectoderm progenitor	Ift57	N
0.000162356	0.055162455	1	1	1	1	Ectoderm progenitor	Snu13	N
0.000162424	0.089949265	0.971	0.965	1	1	Ectoderm progenitor	Psmd11	N
0.000163491	0.094576709	0.568	0.505	1	1	Ectoderm progenitor	Csk	N
0.000172101	0.076736232	0.997	0.997	1	1	Ectoderm progenitor	Rnf187	N
0.000172506	0.119211656	0.457	0.376	1	1	Ectoderm progenitor	Rab4a	N
0.000177026	0.034371625	1	1	1	1	Ectoderm progenitor	Ran	N
0.000179228	0.080258412	0.37	0.316	1	1	Ectoderm progenitor	Gnl3l	N
0.000180006	0.093479472	0.577	0.522	1	1	Ectoderm progenitor	Tmem238	N
0.000181173	0.058337228	0.131	0.092	1	1	Ectoderm progenitor	Prmt8	N
0.000182365	0.087008276	0.238	0.178	1	1	Ectoderm progenitor	Enho	N
0.000182846	0.119823495	0.325	0.266	1	1	Ectoderm progenitor	Hsf2	Y
0.000183637	0.064138358	1	1	1	1	Ectoderm progenitor	Nap1l1	N
0.000184055	0.060832472	0.268	0.217	1	1	Ectoderm progenitor	B3glct	N
0.000186325	0.087218406	0.759	0.719	1	1	Ectoderm progenitor	Dctd	N
0.000189335	0.127692837	0.286	0.23	1	1	Ectoderm progenitor	Ptch1	N
0.000189919	0.058273309	0.275	0.223	1	1	Ectoderm progenitor	Apba2	N
0.000195306	0.030616925	0.032	0.011	1	1	Ectoderm progenitor	Synm	N
0.000197207	0.046090504	0.105	0.071	1	1	Ectoderm progenitor	Galnt9	N
0.000197769	0.055341725	1	1	1	1	Ectoderm progenitor	Ybx1	Y
0.000204448	0.073448925	0.248	0.194	1	1	Ectoderm progenitor	Stox2	N
0.000208327	0.105556273	0.634	0.568	1	1	Ectoderm progenitor	Pigyl	N
0.000208423	0.049064288	1	1	1	1	Ectoderm progenitor	Lsm3	N
0.000209074	0.034283242	0.032	0.009	1	1	Ectoderm progenitor	Hrk	N
0.000210649	0.076301608	0.197	0.146	1	1	Ectoderm progenitor	Rasip1	N
0.000213531	0.022685424	0.123	0.103	1	1	Ectoderm progenitor	Map4k1	N
0.00021656	0.118220523	0.538	0.476	1	1	Ectoderm progenitor	Prps2	N
0.000220947	0.084033185	0.211	0.151	1	1	Ectoderm progenitor	Pbx4	Y
0.000224461	0.045272043	0.063	0.032	1	1	Ectoderm progenitor	Krt1	N
0.00022483	0.026274438	0.048	0.029	1	1	Ectoderm progenitor	Cbr3	N
0.000225365	0.0548906	1	1	1	1	Ectoderm progenitor	Stmn1	N
0.000225861	0.087448826	0.199	0.136	1	1	Ectoderm progenitor	Foxp4	Y
0.000227133	0.044264859	0.187	0.151	1	1	Ectoderm progenitor	Plekha7	N
0.000227409	0.119714434	0.939	0.92	1	1	Ectoderm progenitor	Tmem126a	N
0.00022784	0.033843777	0.049	0.027	1	1	Ectoderm progenitor	Adgrg1	N
0.00023126	0.043562204	0.069	0.038	1	1	Ectoderm progenitor	Fam163b	N
0.000236785	0.124450617	0.43	0.365	1	1	Ectoderm progenitor	Fat1	N
0.000239564	0.026336774	0.019	0.003	1	1	Ectoderm progenitor	Ermn	N
0.00024028	0.062713732	0.244	0.198	1	1	Ectoderm progenitor	Supt3	N
0.000243213	0.036766111	0.091	0.065	1	1	Ectoderm progenitor	Rhof	N
0.000244954	0.061830348	0.187	0.136	1	1	Ectoderm progenitor	Grtp1	N
0.000249286	0.086501359	0.501	0.434	1	1	Ectoderm progenitor	Ccng1	N
0.000252259	0.097916968	0.463	0.398	1	1	Ectoderm progenitor	Zfp219	Y
0.00025238	0.08606145	0.618	0.568	1	1	Ectoderm progenitor	Ide	N
0.0002537	0.045338585	0.071	0.039	1	1	Ectoderm progenitor	Pla2g10	N
0.000254782	0.034884092	0.071	0.046	1	1	Ectoderm progenitor	Rragb	N
0.000255381	0.117641719	0.691	0.648	1	1	Ectoderm progenitor	Mllt10	Y
0.0002591	0.041572242	0.095	0.067	1	1	Ectoderm progenitor	Zbtb7b	Y
0.000259555	0.070146175	0.557	0.519	1	1	Ectoderm progenitor	Csnk2a2	N
0.000260134	0.108365237	0.585	0.517	1	1	Ectoderm progenitor	Lpar4	N
0.000270302	0.025462089	0.026	0.008	1	1	Ectoderm progenitor	Qrfpr	N
0.000271066	0.077275123	0.26	0.202	1	1	Ectoderm progenitor	Dhrs7	N
0.00027115	0.103224028	0.344	0.278	1	1	Ectoderm progenitor	Mtfp1	N
0.000272268	0.030504905	0.043	0.022	1	1	Ectoderm progenitor	Foxi2	Y
0.000274625	0.072969417	0.296	0.244	1	1	Ectoderm progenitor	B4galt2	N
0.000275785	0.018001193	0.021	0.008	1	1	Ectoderm progenitor	Gata1	Y
0.000275994	0.101549457	0.713	0.652	1	1	Ectoderm progenitor	Rpp21	N
0.000288302	0.056032872	0.192	0.153	1	1	Ectoderm progenitor	Ston2	N
0.000296792	0.034061832	0.118	0.091	1	1	Ectoderm progenitor	Mapkapk3	N
0.000297517	0.014831803	0.017	0.007	1	1	Ectoderm progenitor	4930444P10Rik	N
0.000298054	0.029976946	0.049	0.029	1	1	Ectoderm progenitor	Mt3	N
0.000298097	0.02089197	0.118	0.105	1	1	Ectoderm progenitor	Tmsb15b1	N
0.000300421	0.068468022	0.395	0.344	1	1	Ectoderm progenitor	Tacc2	N
0.000300703	0.039406791	0.068	0.039	1	1	Ectoderm progenitor	Ugt8a	N
0.000302336	0.03023692	0.03	0.008	1	1	Ectoderm progenitor	Sez6	N
0.00030461	0.094438867	0.685	0.637	1	1	Ectoderm progenitor	Ubqln2	N
0.000306268	0.061221417	0.499	0.455	1	1	Ectoderm progenitor	Pphln1	N
0.000306492	0.082611092	0.298	0.235	1	1	Ectoderm progenitor	Timp1	N
0.000309273	0.102342218	0.665	0.608	1	1	Ectoderm progenitor	2610318N02Rik	N
0.000311647	0.032453399	0.065	0.041	1	1	Ectoderm progenitor	Cap2	N
0.000312274	0.038669822	0.145	0.117	1	1	Ectoderm progenitor	Trak1	N
0.000312848	0.04786157	0.561	0.519	1	1	Ectoderm progenitor	Trmt61a	N
0.000314534	0.042639939	0.089	0.057	1	1	Ectoderm progenitor	Bdh2	N
0.000340613	0.034045915	0.035	0.011	1	1	Ectoderm progenitor	C130021I20Rik	N
0.000341554	0.06746891	1	1	1	1	Ectoderm progenitor	Lyar	Y
0.00034629	0.114217421	0.895	0.876	1	1	Ectoderm progenitor	Sltm	N
0.000347283	0.056265697	1	0.999	1	1	Ectoderm progenitor	Eif1ax	N
0.000349461	0.023706197	0.035	0.018	1	1	Ectoderm progenitor	Zbtb16	Y
0.000350391	0.022711239	0.032	0.017	1	1	Ectoderm progenitor	4930526L06Rik	N
0.000355358	0.071929851	0.158	0.112	1	1	Ectoderm progenitor	A830018L16Rik	N
0.000355573	0.097765454	0.472	0.41	1	1	Ectoderm progenitor	Baz2a	Y
0.000361736	0.029405079	0.164	0.136	1	1	Ectoderm progenitor	Cd47	N
0.000371848	0.067926472	0.514	0.47	1	1	Ectoderm progenitor	Chchd5	N
0.000371889	0.098440384	0.97	0.96	1	1	Ectoderm progenitor	Rrs1	N
0.000372351	0.105202255	0.448	0.382	1	1	Ectoderm progenitor	Bid	N
0.000374477	0.033657141	0.11	0.087	1	1	Ectoderm progenitor	Tmem231	N
0.000374698	0.054688301	0.146	0.107	1	1	Ectoderm progenitor	Plec	N
0.000376972	0.041693813	0.12	0.092	1	1	Ectoderm progenitor	Mir9-3hg	N
0.000377165	0.08418461	0.236	0.18	1	1	Ectoderm progenitor	Abcd4	N
0.000382245	0.029901879	1	1	1	1	Ectoderm progenitor	Rpl14	N
0.00039268	0.014490002	0.014	0.004	1	1	Ectoderm progenitor	Aqp5	N
0.000401231	0.065390618	0.198	0.154	1	1	Ectoderm progenitor	Plxnb1	N
0.000401604	0.091334398	0.146	0.086	1	1	Ectoderm progenitor	Jakmip2	N
0.000402565	0.05931755	0.174	0.139	1	1	Ectoderm progenitor	Bcorl1	N
0.000405977	0.087471036	0.423	0.363	1	1	Ectoderm progenitor	Pbx3	Y
0.000407114	0.035480418	0.879	0.82	1	1	Ectoderm progenitor	Rasgrp2	N
0.000408063	0.019392465	0.031	0.018	1	1	Ectoderm progenitor	Samd12	N
0.000411507	0.03556065	0.096	0.067	1	1	Ectoderm progenitor	Rtl6	N
0.00041571	0.050653323	0.096	0.06	1	1	Ectoderm progenitor	Nrcam	N
0.000416873	0.017762178	0.022	0.009	1	1	Ectoderm progenitor	Kcnk12	N
0.000422201	0.06774801	0.482	0.445	1	1	Ectoderm progenitor	Mtg2	N
0.00042238	0.081435203	0.259	0.199	1	1	Ectoderm progenitor	Hsd17b11	N
0.000422565	0.045910569	0.108	0.075	1	1	Ectoderm progenitor	Cltb	N
0.000424893	0.101910387	0.546	0.482	1	1	Ectoderm progenitor	Flywch2	N
0.000426965	0.050414905	0.23	0.194	1	1	Ectoderm progenitor	Fgd1	N
0.000431338	0.059963544	0.52	0.495	1	1	Ectoderm progenitor	Snhg9	N
0.000445794	0.036256615	0.074	0.045	1	1	Ectoderm progenitor	Pifo	N
0.000448888	0.040622879	0.108	0.081	1	1	Ectoderm progenitor	Eps8	N
0.000453751	0.047537616	0.354	0.315	1	1	Ectoderm progenitor	Thbs3	N
0.000467748	0.028359025	0.038	0.018	1	1	Ectoderm progenitor	Ppp1r16b	N
0.000468924	0.076466112	0.257	0.202	1	1	Ectoderm progenitor	B230217C12Rik	N
0.000469386	0.030736727	0.046	0.025	1	1	Ectoderm progenitor	Gli1	Y
0.000473873	0.029789778	0.048	0.028	1	1	Ectoderm progenitor	Gprin1	N
0.000475578	0.072189871	0.24	0.183	1	1	Ectoderm progenitor	Map7d2	N
0.000481476	0.070248603	0.937	0.929	1	1	Ectoderm progenitor	Asf1a	N
0.00048186	0.083691499	0.812	0.8	1	1	Ectoderm progenitor	Pnrc2	N
0.000482583	0.045548712	0.123	0.093	1	1	Ectoderm progenitor	2310040G24Rik	N
0.000482641	0.065907921	0.774	0.75	1	1	Ectoderm progenitor	Rrp9	N
0.00048753	0.060860115	0.298	0.249	1	1	Ectoderm progenitor	Wrap73	N
0.000491973	0.031415909	0.049	0.026	1	1	Ectoderm progenitor	Hcn4	N
0.000501494	0.077877208	0.325	0.275	1	1	Ectoderm progenitor	Arl4a	N
0.000505825	0.095259491	0.857	0.828	1	1	Ectoderm progenitor	2610001J05Rik	N
0.000510888	0.057142641	1	1	1	1	Ectoderm progenitor	Cox8a	N
0.000519714	0.006337072	0.007	0.002	1	1	Ectoderm progenitor	A730098A19Rik	N
0.000525531	0.119685111	0.548	0.494	1	1	Ectoderm progenitor	Dpysl2	N
0.000525919	0.050363518	0.091	0.056	1	1	Ectoderm progenitor	Adgrv1	N
0.000532549	0.157173437	0.52	0.429	1	1	Ectoderm progenitor	Lsm14b	N
0.000534044	0.031183656	0.026	0.014	1	1	Ectoderm progenitor	Olig3	Y
0.000534661	0.093933424	0.386	0.318	1	1	Ectoderm progenitor	Sdc2	N
0.000538776	0.110433125	0.775	0.74	1	1	Ectoderm progenitor	Phf23	N
0.000544195	0.054938365	0.423	0.381	1	1	Ectoderm progenitor	Bhlhb9	N
0.00054946	0.05827789	1	0.999	1	1	Ectoderm progenitor	Mrpl20	N
0.000551606	0.101536148	0.447	0.382	1	1	Ectoderm progenitor	Slc35f2	N
0.00055721	0.016679016	0.014	0.002	1	1	Ectoderm progenitor	Barhl1	Y
0.000559555	0.044975065	0.085	0.054	1	1	Ectoderm progenitor	Lgi2	N
0.000570905	0.022752734	0.055	0.041	1	1	Ectoderm progenitor	Polr3gl	N
0.000571217	0.022702072	0.092	0.073	1	1	Ectoderm progenitor	P3h3	N
0.000573428	0.086765126	0.625	0.575	1	1	Ectoderm progenitor	Mta1	Y
0.000573714	0.11157657	0.955	0.943	1	1	Ectoderm progenitor	Mrpl55	N
0.000574683	0.042641654	0.091	0.062	1	1	Ectoderm progenitor	Hk1	N
0.000578551	0.030164778	0.037	0.017	1	1	Ectoderm progenitor	C330004P14Rik	N
0.000579101	0.100760831	0.974	0.974	1	1	Ectoderm progenitor	Trp53	Y
0.00058728	0.099987279	0.613	0.559	1	1	Ectoderm progenitor	Aldh9a1	N
0.00058763	0.025183804	0.035	0.017	1	1	Ectoderm progenitor	Tjp3	N
0.000588589	0.09638236	0.708	0.693	1	1	Ectoderm progenitor	Mcmbp	N
0.000588663	0.050032217	1	1	1	1	Ectoderm progenitor	Rpl22l1	N
0.000589376	0.091724517	0.677	0.632	1	1	Ectoderm progenitor	Cby1	N
0.000590071	0.080155635	0.622	0.566	1	1	Ectoderm progenitor	Psrc1	N
0.000596524	0.0638844	1	1	1	1	Ectoderm progenitor	Ube2s	N
0.000598585	0.032963941	0.123	0.094	1	1	Ectoderm progenitor	Uckl1	N
0.000606747	0.027792654	0.175	0.151	1	1	Ectoderm progenitor	Oxld1	N
0.000608738	0.109250515	0.806	0.769	1	1	Ectoderm progenitor	Slc38a2	N
0.000619069	0.037438356	0.063	0.036	1	1	Ectoderm progenitor	Chrna4	N
0.000619369	0.05482916	0.182	0.148	1	1	Ectoderm progenitor	Nespas	N
0.000628557	0.020307485	0.026	0.012	1	1	Ectoderm progenitor	Rgs9bp	N
0.000636364	0.07785524	0.985	0.977	1	1	Ectoderm progenitor	Akr1b3	N
0.000639405	0.012034848	0.011	0.003	1	1	Ectoderm progenitor	Fam124a	N
0.000643494	0.052586043	0.264	0.228	1	1	Ectoderm progenitor	Kmt2d	N
0.00065606	0.053821829	0.105	0.067	1	1	Ectoderm progenitor	Svip	N
0.000663337	0.088652853	0.954	0.952	1	1	Ectoderm progenitor	Ndufa6	N
0.00066742	0.041170862	0.059	0.031	1	1	Ectoderm progenitor	A330009N23Rik	N
0.000672668	0.075840994	0.505	0.426	1	1	Ectoderm progenitor	Rgma	N
0.000674463	0.065656853	0.973	0.97	1	1	Ectoderm progenitor	Mrto4	N
0.00068541	0.065912983	0.158	0.117	1	1	Ectoderm progenitor	Dnd1	N
0.00068701	0.01649033	0.042	0.032	1	1	Ectoderm progenitor	Ildr2	N
0.00069186	0.078728138	0.448	0.394	1	1	Ectoderm progenitor	Irak1bp1	N
0.000700877	0.03562325	0.058	0.034	1	1	Ectoderm progenitor	Fxyd7	N
0.000706113	0.08420085	0.988	0.989	1	1	Ectoderm progenitor	Sae1	N
0.000721308	0.071445826	0.327	0.274	1	1	Ectoderm progenitor	Arrb1	N
0.000722771	0.061651341	0.672	0.642	1	1	Ectoderm progenitor	Nacc1	N
0.000732095	0.073760892	0.995	0.997	1	1	Ectoderm progenitor	Uqcr10	N
0.000732766	0.05248071	0.237	0.19	1	1	Ectoderm progenitor	Sord	N
0.000745931	0.09792564	0.611	0.54	1	1	Ectoderm progenitor	Vamp8	N
0.000753874	0.039499306	1	0.999	1	1	Ectoderm progenitor	Cox5a	N
0.000762532	0.045750294	0.106	0.074	1	1	Ectoderm progenitor	Mbp	N
0.000764026	0.07405557	0.232	0.177	1	1	Ectoderm progenitor	Actr3b	N
0.000766608	0.062036748	0.187	0.142	1	1	Ectoderm progenitor	Slitrk5	N
0.000767086	0.013697139	0.011	0.001	1	1	Ectoderm progenitor	Cdh9	N
0.000778015	0.065470675	0.454	0.413	1	1	Ectoderm progenitor	Haus2	N
0.000779733	0.050166847	1	1	1	1	Ectoderm progenitor	Rps21	N
0.000794426	0.114653703	0.389	0.314	1	1	Ectoderm progenitor	Arhgdig	N
0.00079999	0.058825561	0.994	0.992	1	1	Ectoderm progenitor	Polr2j	N
0.000808624	0.062193159	0.141	0.092	1	1	Ectoderm progenitor	Ramp3	N
0.000811648	0.069705885	1	1	1	1	Ectoderm progenitor	Hnrnpab	N
0.00081415	0.074116956	0.414	0.364	1	1	Ectoderm progenitor	G2e3	N
0.000814332	0.068120871	0.756	0.722	1	1	Ectoderm progenitor	Cpsf2	N
0.000830223	0.011959402	0.042	0.033	1	1	Ectoderm progenitor	Slc35f1	N
0.000832351	0.058819816	0.109	0.069	1	1	Ectoderm progenitor	Grasp	N
0.0008378	0.039865336	0.296	0.266	1	1	Ectoderm progenitor	Ncs1	N
0.000856845	0.025998446	0.031	0.014	1	1	Ectoderm progenitor	Gm26771	N
0.000859357	0.094107622	0.522	0.463	1	1	Ectoderm progenitor	Phf6	N
0.000863754	0.042050667	0.992	0.991	1	1	Ectoderm progenitor	Atp5e	N
0.000872183	0.116496521	0.873	0.859	1	1	Ectoderm progenitor	H1f0	N
0.000891311	0.098909013	0.997	0.994	1	1	Ectoderm progenitor	Selenow	N
0.000891624	0.034984062	0.084	0.059	1	1	Ectoderm progenitor	H2-Q4	N
0.000893562	0.007624456	0.006	0	1	1	Ectoderm progenitor	Hpgd	N
0.000896335	0.075023901	0.206	0.152	1	1	Ectoderm progenitor	Atp1b2	N
0.000905265	0.034639601	0.073	0.046	1	1	Ectoderm progenitor	Cd34	N
0.00090543	0.042463519	1	1	1	1	Ectoderm progenitor	Phf5a	N
0.000907435	0.035854806	0.145	0.117	1	1	Ectoderm progenitor	Tdrkh	N
0.000908139	0.034127818	0.045	0.021	1	1	Ectoderm progenitor	Chst3	N
0.000916225	0.060489427	0.242	0.199	1	1	Ectoderm progenitor	Chd3os	N
0.000920374	0.015608679	1	1	1	1	Ectoderm progenitor	Rps11	N
0.00092404	0.01391336	0.019	0.009	1	1	Ectoderm progenitor	Rnf150	N
0.000927185	0.056988924	0.15	0.113	1	1	Ectoderm progenitor	Fam171a2	N
0.000945358	0.057545339	0.171	0.13	1	1	Ectoderm progenitor	Gpc4	N
0.000952771	0.058593029	0.165	0.126	1	1	Ectoderm progenitor	Nrtn	N
0.000967308	0.019371774	0.019	0.006	1	1	Ectoderm progenitor	Mapk10	N
0.000967369	0.093251408	0.261	0.205	1	1	Ectoderm progenitor	Mn1	N
0.000967524	0.030836917	0.07	0.048	1	1	Ectoderm progenitor	Slc38a3	N
0.000980322	0.027144671	0.054	0.034	1	1	Ectoderm progenitor	Cerk	N
0.000987433	0.050800892	0.149	0.117	1	1	Ectoderm progenitor	Gm15417	N
0.000995682	0.059231672	0.509	0.436	1	1	Ectoderm progenitor	Podxl	N
0.000998298	0.08910317	0.919	0.898	1	1	Ectoderm progenitor	Pop5	N
0.000999943	0.04359123	0.186	0.151	1	1	Ectoderm progenitor	Kbtbd8	N
0.001001415	0.012065991	0.023	0.015	1	1	Ectoderm progenitor	Nrn1	N
0.001008729	0.115836991	0.438	0.361	1	1	Ectoderm progenitor	Enkd1	N
0.001013727	0.013145667	0.013	0.004	1	1	Ectoderm progenitor	Ptchd1	N
0.00101607	0.014199884	0.013	0.003	1	1	Ectoderm progenitor	Dclk3	N
0.001018349	0.118140758	0.763	0.719	1	1	Ectoderm progenitor	Gcat	N
0.001021186	0.025410601	0.038	0.021	1	1	Ectoderm progenitor	Matk	N
0.001022446	0.009182495	0.01	0.004	1	1	Ectoderm progenitor	Nccrp1	N
0.001032732	0.031908937	0.052	0.03	1	1	Ectoderm progenitor	Frrs1l	N
0.001037886	0.029229781	1	1	1	1	Ectoderm progenitor	Rps13	N
0.001050316	0.07307641	0.664	0.546	1	1	Ectoderm progenitor	Cxcl12	N
0.001056188	0.078728781	0.803	0.768	1	1	Ectoderm progenitor	Coprs	N
0.001063849	0.046716604	0.131	0.102	1	1	Ectoderm progenitor	Pdzrn3	N
0.001067791	0.040166627	0.123	0.091	1	1	Ectoderm progenitor	Shd	N
0.001084032	0.060778618	0.177	0.134	1	1	Ectoderm progenitor	Cacng8	N
0.00108544	0.036465602	1	1	1	1	Ectoderm progenitor	Tpt1	N
0.001112106	0.041244271	0.14	0.107	1	1	Ectoderm progenitor	Ankrd6	N
0.001113911	0.089637519	0.549	0.497	1	1	Ectoderm progenitor	Tpst1	N
0.001118847	0.084563994	0.998	0.991	1	1	Ectoderm progenitor	Meg3	N
0.001140739	0.087111239	0.906	0.888	1	1	Ectoderm progenitor	Tcf3	Y
0.00114389	0.027076732	0.039	0.021	1	1	Ectoderm progenitor	Mcam	N
0.001144451	0.088555679	0.936	0.924	1	1	Ectoderm progenitor	Immp1l	N
0.001153645	0.065162081	0.143	0.099	1	1	Ectoderm progenitor	Skida1	N
0.001156265	0.085213815	0.22	0.164	1	1	Ectoderm progenitor	Sesn2	N
0.001176545	0.068688653	0.366	0.316	1	1	Ectoderm progenitor	Rbp4	N
0.001178375	0.086905227	0.916	0.896	1	1	Ectoderm progenitor	Syce2	N
0.001181284	0.091910129	0.588	0.545	1	1	Ectoderm progenitor	Arxes2	N
0.001189664	0.075811744	0.568	0.537	1	1	Ectoderm progenitor	Pdrg1	N
0.001193918	0.076333857	0.521	0.474	1	1	Ectoderm progenitor	Tmem205	N
0.001196366	0.027629776	0.058	0.037	1	1	Ectoderm progenitor	Rgs16	N
0.001203034	0.050008487	1	1	1	1	Ectoderm progenitor	Phb2	N
0.001206345	0.019944935	0.026	0.012	1	1	Ectoderm progenitor	AL589670.1	N
0.001228457	0.039976542	0.06	0.032	1	1	Ectoderm progenitor	Faah	N
0.001237269	0.012753354	0.014	0.006	1	1	Ectoderm progenitor	Nrip3	N
0.001238736	0.040329947	0.093	0.065	1	1	Ectoderm progenitor	Syt13	N
0.001244646	0.09772808	0.67	0.625	1	1	Ectoderm progenitor	Zfp266	Y
0.001244652	0.069610405	0.469	0.422	1	1	Ectoderm progenitor	Ubr5	N
0.001248471	0.08060288	0.98	0.977	1	1	Ectoderm progenitor	Pfdn4	N
0.001250833	0.013044077	0.016	0.006	1	1	Ectoderm progenitor	Hck	N
0.001254726	0.059184756	0.266	0.222	1	1	Ectoderm progenitor	Glipr2	N
0.001258812	0.041769069	0.12	0.089	1	1	Ectoderm progenitor	Bmf	N
0.001267529	0.028163442	0.073	0.051	1	1	Ectoderm progenitor	Kif26a	N
0.001274579	0.043537556	0.13	0.096	1	1	Ectoderm progenitor	Tob1	N
0.0012801	0.063064605	0.954	0.948	1	1	Ectoderm progenitor	Bola2	N
0.001287171	0.04151666	0.06	0.032	1	1	Ectoderm progenitor	Kcnj12	N
0.001291449	0.08264268	0.236	0.177	1	1	Ectoderm progenitor	Zfp467	Y
0.001312763	0.088822985	0.207	0.145	1	1	Ectoderm progenitor	Gprc5b	N
0.001318519	0.031526131	1	1	1	1	Ectoderm progenitor	Prdx1	N
0.001335477	0.08388207	0.83	0.793	1	1	Ectoderm progenitor	Cuedc2	N
0.001351749	0.022518513	0.026	0.012	1	1	Ectoderm progenitor	Naip5	N
0.001352485	0.032261604	0.047	0.025	1	1	Ectoderm progenitor	Arhgap22	N
0.001356604	0.046388071	0.353	0.318	1	1	Ectoderm progenitor	Usp37	N
0.001357745	0.022399864	0.026	0.011	1	1	Ectoderm progenitor	Ndrg4	N
0.001365082	0.054720695	0.29	0.245	1	1	Ectoderm progenitor	Tedc1	N
0.001366277	0.041575209	0.923	0.902	1	1	Ectoderm progenitor	Pgp	N
0.001368825	0.063157679	0.994	0.994	1	1	Ectoderm progenitor	Apex1	N
0.00137616	0.021864477	0.039	0.025	1	1	Ectoderm progenitor	Sox21	Y
0.001383733	0.021072561	0.048	0.033	1	1	Ectoderm progenitor	Cdh15	N
0.001384313	0.028106256	0.128	0.106	1	1	Ectoderm progenitor	Grina	N
0.00140499	0.042914711	0.197	0.169	1	1	Ectoderm progenitor	Fbxo7	N
0.001429412	0.094732362	0.639	0.59	1	1	Ectoderm progenitor	Hk2	N
0.001432327	0.057914715	0.132	0.091	1	1	Ectoderm progenitor	Mettl7a1	N
0.001470693	0.05481903	0.957	0.954	1	1	Ectoderm progenitor	Pmf1	N
0.00153274	0.097372786	0.439	0.381	1	1	Ectoderm progenitor	Fam216a	N
0.001533589	0.078987083	0.322	0.27	1	1	Ectoderm progenitor	Acp6	N
0.00153773	0.110934434	0.388	0.318	1	1	Ectoderm progenitor	Ssbp2	N
0.001540736	0.005740002	0.005	0.001	1	1	Ectoderm progenitor	Fam135b	N
0.001540736	0.005440717	0.004	0	1	1	Ectoderm progenitor	Aatk	N
0.00155459	0.033414451	0.129	0.103	1	1	Ectoderm progenitor	Lrfn1	N
0.001558449	0.105887016	0.876	0.846	1	1	Ectoderm progenitor	Casp3	N
0.001566418	0.063175364	0.983	0.978	1	1	Ectoderm progenitor	Mrpl23	N
0.0015702	0.009492476	0.009	0.002	1	1	Ectoderm progenitor	Kcnh6	N
0.001571576	0.063000842	0.792	0.772	1	1	Ectoderm progenitor	Lsm14a	N
0.00159001	0.041058138	0.598	0.582	1	1	Ectoderm progenitor	Spink1	N
0.001597988	0.042403811	0.212	0.178	1	1	Ectoderm progenitor	Agpat3	N
0.001626078	0.025685206	0.108	0.086	1	1	Ectoderm progenitor	St6galnac3	N
0.001629144	0.087670343	0.348	0.291	1	1	Ectoderm progenitor	Tmem106c	N
0.00165067	0.029946029	0.078	0.058	1	1	Ectoderm progenitor	Gnao1	N
0.001665215	0.022593484	0.03	0.015	1	1	Ectoderm progenitor	Cbfa2t3	N
0.001675252	0.060570906	0.155	0.114	1	1	Ectoderm progenitor	Samd10	N
0.001692016	0.03394976	0.159	0.132	1	1	Ectoderm progenitor	Epdr1	N
0.001697129	0.041612339	0.069	0.04	1	1	Ectoderm progenitor	Slc45a1	N
0.001701062	0.053935962	0.128	0.092	1	1	Ectoderm progenitor	Crlf1	N
0.0017017	0.00670232	0.009	0.004	1	1	Ectoderm progenitor	Lingo3	N
0.001704523	0.029775794	0.04	0.021	1	1	Ectoderm progenitor	Bmpr1b	N
0.001724806	0.030413778	0.072	0.05	1	1	Ectoderm progenitor	Pitpnm1	N
0.001733937	0.094714732	0.311	0.239	1	1	Ectoderm progenitor	Rnd3	N
0.001737785	0.08908969	0.868	0.837	1	1	Ectoderm progenitor	Aen	N
0.00173833	0.018934234	0.041	0.028	1	1	Ectoderm progenitor	Unc93b1	N
0.001748375	0.063308451	0.49	0.44	1	1	Ectoderm progenitor	Med22	N
0.00175933	0.095537334	0.798	0.768	1	1	Ectoderm progenitor	Cox14	N
0.001764484	0.076571351	0.525	0.49	1	1	Ectoderm progenitor	Afdn	N
0.001771931	0.082355833	0.298	0.243	1	1	Ectoderm progenitor	Tbc1d1	N
0.001794256	0.040098322	0.469	0.432	1	1	Ectoderm progenitor	Fastkd2	N
0.001798178	0.062029532	0.867	0.841	1	1	Ectoderm progenitor	Rfc5	N
0.001804618	0.084792628	0.853	0.845	1	1	Ectoderm progenitor	Wtap	N
0.001837153	0.035491642	0.201	0.176	1	1	Ectoderm progenitor	Armcx4	N
0.001852673	0.075356042	0.975	0.964	1	1	Ectoderm progenitor	Atxn7l3b	N
0.001870315	0.036901143	0.072	0.046	1	1	Ectoderm progenitor	Arg2	N
0.001883562	0.084046137	0.33	0.275	1	1	Ectoderm progenitor	Tm9sf4	N
0.001893997	0.04042827	0.067	0.04	1	1	Ectoderm progenitor	Ptch2	N
0.001904114	0.069778974	0.176	0.132	1	1	Ectoderm progenitor	Tmem198b	N
0.001905657	0.039588333	0.328	0.294	1	1	Ectoderm progenitor	1700019D03Rik	N
0.001905882	0.062038758	1	1	1	1	Ectoderm progenitor	Anp32b	N
0.001916844	0.110564133	0.5	0.437	1	1	Ectoderm progenitor	Capg	N
0.00193221	0.016398204	0.066	0.051	1	1	Ectoderm progenitor	Astn1	N
0.001935122	0.029776084	0.115	0.096	1	1	Ectoderm progenitor	Tram1l1	N
0.001953655	0.104688113	0.708	0.655	1	1	Ectoderm progenitor	Zfp664	Y
0.001970662	0.046755621	0.1	0.067	1	1	Ectoderm progenitor	Zfp442	Y
0.002003928	0.090562312	0.999	0.999	1	1	Ectoderm progenitor	Pin1	N
0.002017065	0.053540653	0.486	0.442	1	1	Ectoderm progenitor	Atpaf1	N
0.002020253	0.017349863	0.02	0.007	1	1	Ectoderm progenitor	BC030500	N
0.002020428	0.081213411	0.581	0.532	1	1	Ectoderm progenitor	Ndufaf3	N
0.002037973	0.061624037	0.156	0.112	1	1	Ectoderm progenitor	Trim54	N
0.002046627	0.037779617	0.122	0.093	1	1	Ectoderm progenitor	Kit	N
0.002059287	0.048008908	1	1	1	1	Ectoderm progenitor	Snrpf	N
0.002102348	0.021675928	0.024	0.01	1	1	Ectoderm progenitor	Crhr2	N
0.002112643	0.027707289	1	1	1	1	Ectoderm progenitor	Rpl18a	N
0.002112677	0.074664504	0.999	0.999	1	1	Ectoderm progenitor	Nudt21	N
0.002131262	0.062543593	0.192	0.142	1	1	Ectoderm progenitor	Zfhx3	Y
0.002143897	0.074726089	0.996	0.994	1	1	Ectoderm progenitor	Dcakd	N
0.002144149	0.040545325	0.141	0.117	1	1	Ectoderm progenitor	Gas2	N
0.002155752	0.087394113	0.739	0.696	1	1	Ectoderm progenitor	Dbn1	N
0.002156866	0.074355978	0.544	0.499	1	1	Ectoderm progenitor	Crmp1	N
0.002176771	0.040589699	0.726	0.702	1	1	Ectoderm progenitor	Pycr2	N
0.002182528	0.03585184	0.043	0.019	1	1	Ectoderm progenitor	Rin1	N
0.002182728	0.080602708	0.721	0.674	1	1	Ectoderm progenitor	Ppif	N
0.002197724	0.055595484	0.999	0.999	1	1	Ectoderm progenitor	Mrpl12	N
0.002198171	0.060031516	0.232	0.186	1	1	Ectoderm progenitor	Obsl1	N
0.002218374	0.050916135	0.473	0.444	1	1	Ectoderm progenitor	Fam204a	N
0.002230441	0.042481079	0.319	0.274	1	1	Ectoderm progenitor	Ak4	N
0.002235082	0.009803298	0.007	0.001	1	1	Ectoderm progenitor	Edaradd	N
0.002235542	0.070473571	0.526	0.477	1	1	Ectoderm progenitor	Lin7c	N
0.002236472	0.007393218	0.007	0.001	1	1	Ectoderm progenitor	Col6a3	N
0.00224664	0.057541259	0.124	0.09	1	1	Ectoderm progenitor	Cdkn1b	N
0.002266572	0.051044187	0.222	0.188	1	1	Ectoderm progenitor	Pcolce2	N
0.002275409	0.045365803	0.346	0.312	1	1	Ectoderm progenitor	Ensa	N
0.002281754	0.045182395	0.063	0.033	1	1	Ectoderm progenitor	Aadat	N
0.002288753	0.047332755	0.159	0.125	1	1	Ectoderm progenitor	Tspan17	N
0.002293515	0.058420426	0.219	0.178	1	1	Ectoderm progenitor	Sec24b	N
0.002295764	0.104446198	0.833	0.815	1	1	Ectoderm progenitor	Umps	N
0.002355642	0.04271703	0.074	0.045	1	1	Ectoderm progenitor	Dmc1	N
0.002387586	0.02260534	0.023	0.008	1	1	Ectoderm progenitor	4930558C23Rik	N
0.002398297	0.028661413	0.033	0.015	1	1	Ectoderm progenitor	Gpx2	N
0.002401835	0.038628985	0.08	0.054	1	1	Ectoderm progenitor	Lrig1	N
0.0024203	0.02044509	0.052	0.037	1	1	Ectoderm progenitor	Gng13	N
0.002458144	0.032918711	0.169	0.145	1	1	Ectoderm progenitor	Chmp4c	N
0.002473592	0.02426903	0.046	0.029	1	1	Ectoderm progenitor	Kcnq2	N
0.002493871	0.031043673	0.045	0.025	1	1	Ectoderm progenitor	Tmem266	N
0.002502134	0.055526479	0.999	0.996	1	1	Ectoderm progenitor	Prmt1	N
0.002511915	0.019765043	0.176	0.162	1	1	Ectoderm progenitor	Xylt2	N
0.002521231	0.052645279	0.141	0.104	1	1	Ectoderm progenitor	Map3k12	N
0.002536816	0.024387473	0.034	0.017	1	1	Ectoderm progenitor	Gm19705	N
0.002551022	0.103178699	0.727	0.692	1	1	Ectoderm progenitor	Flywch1	N
0.002586776	0.045000938	0.158	0.119	1	1	Ectoderm progenitor	Tmem100	N
0.002607725	0.062941525	0.995	0.997	1	1	Ectoderm progenitor	Clns1a	N
0.002610488	0.075352818	0.539	0.495	1	1	Ectoderm progenitor	R3hdm4	N
0.002625857	0.043819017	0.365	0.328	1	1	Ectoderm progenitor	Smim4	N
0.002631432	0.068538267	0.692	0.655	1	1	Ectoderm progenitor	Thumpd1	N
0.002639302	0.034445751	0.098	0.073	1	1	Ectoderm progenitor	Rtkn2	N
0.002643505	0.068081283	0.444	0.392	1	1	Ectoderm progenitor	Acrbp	N
0.002644093	0.07411405	0.376	0.319	1	1	Ectoderm progenitor	Rassf1	N
0.002648937	0.050179858	1	1	1	1	Ectoderm progenitor	Tomm20	N
0.002665618	0.092755914	0.724	0.683	1	1	Ectoderm progenitor	Pqbp1	N
0.002666748	0.056094905	1	0.999	1	1	Ectoderm progenitor	Rtraf	N
0.002670864	0.060459345	0.421	0.374	1	1	Ectoderm progenitor	Msi2	N
0.002699075	0.055202247	0.501	0.461	1	1	Ectoderm progenitor	Nr2f6	Y
0.002718202	0.056347854	0.193	0.154	1	1	Ectoderm progenitor	Elovl4	N
0.002721316	0.054732726	0.108	0.071	1	1	Ectoderm progenitor	Zfp608	Y
0.002725352	0.025103731	0.044	0.028	1	1	Ectoderm progenitor	5330434G04Rik	N
0.002753665	0.042777271	1	1	1	1	Ectoderm progenitor	Rps27	N
0.002764416	0.014199884	0.011	0.003	1	1	Ectoderm progenitor	Nkx2-9	Y
0.002769408	0.048771774	0.493	0.468	1	1	Ectoderm progenitor	Tfdp2	Y
0.002772859	0.012562438	0.011	0.003	1	1	Ectoderm progenitor	Cyp1a1	N
0.002780783	0.110068152	0.983	0.987	1	1	Ectoderm progenitor	Gnb1	N
0.002783839	0.039897311	0.464	0.432	1	1	Ectoderm progenitor	Nup88	N
0.002784608	0.034397722	1	1	1	1	Ectoderm progenitor	Pgam1	N
0.002846496	0.044271942	0.182	0.149	1	1	Ectoderm progenitor	Tspan33	N
0.002853955	0.022191255	0.033	0.018	1	1	Ectoderm progenitor	Ephx4	N
0.002856237	0.082627875	0.696	0.647	1	1	Ectoderm progenitor	Zmynd19	N
0.002871343	0.059778344	0.908	0.893	1	1	Ectoderm progenitor	Arl6ip4	N
0.002901815	0.070585199	0.642	0.594	1	1	Ectoderm progenitor	Kpna3	N
0.002912367	0.015796456	0.023	0.012	1	1	Ectoderm progenitor	Clvs2	N
0.002914659	0.080141353	0.259	0.211	1	1	Ectoderm progenitor	Fam111a	N
0.002924625	0.062666611	0.943	0.937	1	1	Ectoderm progenitor	Nxt1	N
0.002936951	0.031033373	0.125	0.104	1	1	Ectoderm progenitor	Kcnc3	N
0.002946168	0.0578622	1	1	1	1	Ectoderm progenitor	Serbp1	N
0.002950601	0.061096783	0.912	0.905	1	1	Ectoderm progenitor	Cenpw	N
0.002970257	0.058988358	0.266	0.229	1	1	Ectoderm progenitor	Gigyf1	N
0.002982886	0.06799797	1	1	1	1	Ectoderm progenitor	Ptges3	N
0.003047045	0.040218846	0.162	0.129	1	1	Ectoderm progenitor	Platr27	N
0.003053295	0.021355236	0.169	0.147	1	1	Ectoderm progenitor	Ankrd37	N
0.003080175	0.073815009	0.369	0.313	1	1	Ectoderm progenitor	Apobec3	N
0.00308811	0.066955035	0.93	0.918	1	1	Ectoderm progenitor	Rexo2	N
0.003100037	0.076323749	0.716	0.682	1	1	Ectoderm progenitor	Mthfd1	N
0.00312925	0.088355345	0.626	0.557	1	1	Ectoderm progenitor	Npepps	N
0.003133122	0.037513336	0.136	0.108	1	1	Ectoderm progenitor	Slc35e3	N
0.003142481	0.059539801	0.548	0.512	1	1	Ectoderm progenitor	Mex3a	N
0.003185242	0.079930816	0.49	0.444	1	1	Ectoderm progenitor	Cecr2	N
0.003193616	0.048415892	0.553	0.522	1	1	Ectoderm progenitor	Ppp2r5c	N
0.003204312	0.013340373	0.061	0.052	1	1	Ectoderm progenitor	Shroom4	N
0.003212615	0.035478816	0.391	0.353	1	1	Ectoderm progenitor	Zfp386	Y
0.00321445	0.067886428	0.181	0.13	1	1	Ectoderm progenitor	Cpt1c	N
0.00321501	0.077756058	0.715	0.683	1	1	Ectoderm progenitor	Csnk2a1	N
0.00324737	0.063427559	0.226	0.18	1	1	Ectoderm progenitor	Gli2	Y
0.003320475	0.013859603	0.016	0.007	1	1	Ectoderm progenitor	Scx	Y
0.003320475	0.008936488	0.013	0.007	1	1	Ectoderm progenitor	Nbeal2	N
0.003324939	0.085737637	0.626	0.57	1	1	Ectoderm progenitor	Pusl1	N
0.003339513	0.052940286	0.123	0.091	1	1	Ectoderm progenitor	D17H6S53E	N
0.003345911	0.05655598	1	1	1	1	Ectoderm progenitor	Tma7	N
0.003348661	0.038937282	0.133	0.107	1	1	Ectoderm progenitor	Vat1l	N
0.003376659	0.078488758	0.413	0.363	1	1	Ectoderm progenitor	Pck2	N
0.003392029	0.071079614	0.945	0.933	1	1	Ectoderm progenitor	Ppdpf	N
0.003423225	0.033424167	0.077	0.053	1	1	Ectoderm progenitor	Nlgn3	N
0.003424544	0.071944594	0.303	0.247	1	1	Ectoderm progenitor	Mrgbp	N
0.003427062	0.016701321	0.028	0.016	1	1	Ectoderm progenitor	Carmil3	N
0.003489441	0.037022478	0.106	0.078	1	1	Ectoderm progenitor	2210408I21Rik	N
0.00349125	0.058769842	0.171	0.132	1	1	Ectoderm progenitor	Col9a3	N
0.003499071	0.038154786	0.089	0.062	1	1	Ectoderm progenitor	Dnah7a	N
0.003524903	0.030992866	0.063	0.041	1	1	Ectoderm progenitor	Ralgps1	N
0.003530859	0.082566898	0.889	0.849	1	1	Ectoderm progenitor	Tgif1	Y
0.003531131	0.016635284	0.021	0.008	1	1	Ectoderm progenitor	Dcn	N
0.003543491	0.090913918	0.842	0.814	1	1	Ectoderm progenitor	Carhsp1	Y
0.003544763	0.013576816	0.074	0.064	1	1	Ectoderm progenitor	1700113A16Rik	N
0.003548897	0.04954658	1	1	1	1	Ectoderm progenitor	Rpl35	N
0.00356109	0.042384419	0.424	0.402	1	1	Ectoderm progenitor	3110009E18Rik	N
0.003599186	0.012764545	0.02	0.012	1	1	Ectoderm progenitor	Iqsec3	N
0.003602183	0.058433222	0.304	0.264	1	1	Ectoderm progenitor	Sulf2	N
0.003626443	0.049299805	0.219	0.176	1	1	Ectoderm progenitor	Gpr137b	N
0.003659444	0.024555973	0.043	0.026	1	1	Ectoderm progenitor	Gm17655	Y
0.003665306	0.025200444	0.061	0.042	1	1	Ectoderm progenitor	Stxbp1	N
0.003666843	0.025409841	1	1	1	1	Ectoderm progenitor	Nme1	N
0.003671948	0.035747863	0.253	0.223	1	1	Ectoderm progenitor	Cep97	N
0.003674842	0.060755607	0.17	0.132	1	1	Ectoderm progenitor	Wwc1	N
0.003696558	0.0454307	0.973	0.974	1	1	Ectoderm progenitor	Acin1	N
0.003725215	0.087441187	0.906	0.886	1	1	Ectoderm progenitor	Gart	N
0.003727744	0.051682868	1	1	1	1	Ectoderm progenitor	Snrpd1	N
0.003779258	0.060896506	0.294	0.262	1	1	Ectoderm progenitor	Gsdme	N
0.003782121	0.087672995	0.92	0.893	1	1	Ectoderm progenitor	Mphosph8	N
0.003805703	0.044079901	0.143	0.112	1	1	Ectoderm progenitor	Slc22a17	N
0.003814701	0.022795335	0.051	0.036	1	1	Ectoderm progenitor	Tsix	N
0.003828537	0.008514343	0.009	0.003	1	1	Ectoderm progenitor	Il1rapl1	N
0.003828537	0.006192045	0.005	0.001	1	1	Ectoderm progenitor	Gad2	N
0.003832066	0.038176283	0.073	0.048	1	1	Ectoderm progenitor	Slc22a23	N
0.003846036	0.023107471	0.98	0.976	1	1	Ectoderm progenitor	Rbm17	N
0.003853357	0.056771479	0.443	0.414	1	1	Ectoderm progenitor	Otud4	N
0.003920674	0.090950801	0.936	0.918	1	1	Ectoderm progenitor	Ccne1	N
0.003921721	0.010528602	0.03	0.022	1	1	Ectoderm progenitor	Stx1b	N
0.003930756	0.020680007	0.049	0.035	1	1	Ectoderm progenitor	Slc4a8	N
0.003946337	0.025860202	0.07	0.049	1	1	Ectoderm progenitor	Nacc2	N
0.003969168	0.01948067	0.06	0.046	1	1	Ectoderm progenitor	Ttc39a	N
0.004008328	0.03738749	0.052	0.028	1	1	Ectoderm progenitor	Cdh11	N
0.004032564	0.06292207	0.5	0.458	1	1	Ectoderm progenitor	Ing4	N
0.00403949	0.048109336	0.338	0.3	1	1	Ectoderm progenitor	Ccdc91	N
0.00404405	0.070030979	0.182	0.132	1	1	Ectoderm progenitor	9-Mar	N
0.004060784	0.017913626	0.031	0.019	1	1	Ectoderm progenitor	Pex5l	N
0.004076975	0.061004614	0.317	0.271	1	1	Ectoderm progenitor	Fads1	N
0.004111218	0.012731046	0.016	0.008	1	1	Ectoderm progenitor	Spink10	N
0.004150036	0.066415442	0.382	0.33	1	1	Ectoderm progenitor	Ppm1m	N
0.004150302	0.05131156	0.981	0.977	1	1	Ectoderm progenitor	Vapa	N
0.004152701	0.05027278	0.395	0.355	1	1	Ectoderm progenitor	Setdb1	Y
0.004178588	0.027657207	0.059	0.04	1	1	Ectoderm progenitor	Tvp23a	N
0.004185072	0.032033532	0.049	0.028	1	1	Ectoderm progenitor	Sema3f	N
0.004202163	0.055043089	0.283	0.248	1	1	Ectoderm progenitor	Camk2g	N
0.004216146	0.026693955	0.077	0.06	1	1	Ectoderm progenitor	Gm17210	N
0.004216362	0.034583433	0.102	0.081	1	1	Ectoderm progenitor	AC154683.1	N
0.004230512	0.02079455	0.04	0.026	1	1	Ectoderm progenitor	Art1	N
0.004231097	0.121892305	0.603	0.537	1	1	Ectoderm progenitor	Ing2	N
0.004231169	0.064850602	0.576	0.546	1	1	Ectoderm progenitor	Dync1li1	N
0.004302931	0.034683836	0.097	0.073	1	1	Ectoderm progenitor	1700086P04Rik	N
0.004311147	0.057516727	0.22	0.179	1	1	Ectoderm progenitor	Nrep	N
0.004317538	0.10196906	0.533	0.465	1	1	Ectoderm progenitor	Atf7ip	N
0.004328768	0.011626103	1	1	1	1	Ectoderm progenitor	Rpl17	N
0.004344781	0.054263938	0.348	0.309	1	1	Ectoderm progenitor	Cstf2t	N
0.004348348	0.052987561	0.946	0.928	1	1	Ectoderm progenitor	Clpp	N
0.004379181	0.021111887	0.103	0.083	1	1	Ectoderm progenitor	Wnk3	N
0.004394574	0.041851076	0.964	0.957	1	1	Ectoderm progenitor	Coa3	N
0.004408553	0.01229121	0.031	0.022	1	1	Ectoderm progenitor	Brinp1	N
0.00441412	0.009414902	0.009	0.003	1	1	Ectoderm progenitor	Alkal1	N
0.004416413	0.006107463	0.008	0.003	1	1	Ectoderm progenitor	Slc34a3	N
0.00443475	0.005383599	0.023	0.02	1	1	Ectoderm progenitor	Tnfrsf1b	N
0.004456718	0.024910286	0.089	0.073	1	1	Ectoderm progenitor	Cacna1b	N
0.004465026	0.011020944	0.015	0.007	1	1	Ectoderm progenitor	Oprl1	N
0.004554921	0.003322473	0.008	0.006	1	1	Ectoderm progenitor	Arntl2	Y
0.004569738	0.101674166	0.686	0.634	1	1	Ectoderm progenitor	Armc10	N
0.004600505	0.050483665	0.897	0.887	1	1	Ectoderm progenitor	Fundc2	N
0.004632299	0.00347766	0.003	0.001	1	1	Ectoderm progenitor	Gm26760	N
0.004718317	0.088505672	0.655	0.594	1	1	Ectoderm progenitor	Nampt	N
0.004753668	0.011101368	0.024	0.016	1	1	Ectoderm progenitor	Amigo1	N
0.004792205	0.068196579	0.27	0.22	1	1	Ectoderm progenitor	Igsf8	N
0.004805722	0.06183337	0.505	0.471	1	1	Ectoderm progenitor	Nt5c3b	N
0.004835056	0.093824566	0.436	0.377	1	1	Ectoderm progenitor	Tmem121	N
0.004906916	0.069056831	0.803	0.774	1	1	Ectoderm progenitor	Sephs2	N
0.004920961	0.017580099	0.039	0.026	1	1	Ectoderm progenitor	Pnpla7	N
0.004945766	0.032845071	0.155	0.127	1	1	Ectoderm progenitor	Asphd2	N
0.004990271	0.091414951	0.349	0.285	1	1	Ectoderm progenitor	Plpp3	N
0.005020891	0.070878504	0.818	0.78	1	1	Ectoderm progenitor	Pnkd	N
0.005077575	0.005314847	0.099	0.089	1	1	Ectoderm progenitor	Vps13b	N
0.005107939	0.067733274	0.227	0.175	1	1	Ectoderm progenitor	Gprc5c	N
0.005118136	0.010961742	0.013	0.006	1	1	Ectoderm progenitor	Gm15283	N
0.005138995	0.070546659	0.323	0.276	1	1	Ectoderm progenitor	Inppl1	N
0.005141135	0.020198211	0.162	0.141	1	1	Ectoderm progenitor	Spty2d1	N
0.005152259	0.035029827	0.137	0.115	1	1	Ectoderm progenitor	Adamts10	N
0.005161741	0.047756837	0.95	0.939	1	1	Ectoderm progenitor	Ddx46	N
0.005174438	0.042397268	1	1	1	1	Ectoderm progenitor	Elob	N
0.005178773	0.053130963	0.66	0.63	1	1	Ectoderm progenitor	Zfp771	Y
0.005200008	0.031044422	0.081	0.061	1	1	Ectoderm progenitor	Pde9a	N
0.005210894	0.012164288	0.021	0.012	1	1	Ectoderm progenitor	Acan	N
0.005215332	0.05554698	0.114	0.078	1	1	Ectoderm progenitor	Ggact	N
0.005215908	0.117412465	0.688	0.634	1	1	Ectoderm progenitor	Tpd52	N
0.00524177	0.048173609	1	1	1	1	Ectoderm progenitor	Atp5g1	N
0.005245508	0.026416772	0.215	0.189	1	1	Ectoderm progenitor	Mast4	N
0.00524971	0.031537513	0.029	0.007	1	1	Ectoderm progenitor	Slc28a1	N
0.005298379	0.051123178	0.129	0.096	1	1	Ectoderm progenitor	Ppm1k	N
0.005307457	0.039572306	0.817	0.8	1	1	Ectoderm progenitor	Cops7a	N
0.005322322	0.078157722	0.587	0.537	1	1	Ectoderm progenitor	Rab3ip	N
0.00538231	0.06709981	0.224	0.183	1	1	Ectoderm progenitor	Urah	N
0.005426064	0.090986099	0.374	0.313	1	1	Ectoderm progenitor	Srpk2	N
0.005436622	0.057935112	0.999	1	1	1	Ectoderm progenitor	Slc25a5	N
0.005453315	0.029569799	0.118	0.099	1	1	Ectoderm progenitor	Cnnm4	N
0.005497673	0.055016738	0.497	0.457	1	1	Ectoderm progenitor	Dmac2	N
0.005507586	0.089258619	0.341	0.28	1	1	Ectoderm progenitor	Tet1	N
0.005523731	0.063351414	0.353	0.314	1	1	Ectoderm progenitor	C1qtnf12	N
0.005571393	0.034761399	0.194	0.158	1	1	Ectoderm progenitor	1700017B05Rik	N
0.005591009	0.066504237	0.234	0.184	1	1	Ectoderm progenitor	Gngt2	N
0.005619141	0.047172711	0.4	0.367	1	1	Ectoderm progenitor	Gm11627	N
0.00562514	0.075296183	0.889	0.85	1	1	Ectoderm progenitor	Zranb2	N
0.005677741	0.024367917	0.121	0.103	1	1	Ectoderm progenitor	Srp54a	N
0.005708523	0.059379744	0.12	0.078	1	1	Ectoderm progenitor	Pou2f2	Y
0.005729893	0.010503788	0.024	0.016	1	1	Ectoderm progenitor	Cntd1	N
0.005733326	0.052602173	0.262	0.231	1	1	Ectoderm progenitor	Wdr31	N
0.005773232	0.007579812	0.014	0.009	1	1	Ectoderm progenitor	Dmrta2	Y
0.005803851	0.025232561	0.032	0.015	1	1	Ectoderm progenitor	Vav3	N
0.005815584	0.008565045	0.012	0.006	1	1	Ectoderm progenitor	Prkg2	N
0.005840102	0.020389351	0.081	0.067	1	1	Ectoderm progenitor	Ercc6	N
0.005858766	0.084798408	0.285	0.225	1	1	Ectoderm progenitor	Idh1	N
0.00586079	0.022501901	0.038	0.022	1	1	Ectoderm progenitor	Stat4	Y
0.005869282	0.020721072	0.148	0.132	1	1	Ectoderm progenitor	Fem1a	N
0.005947745	0.048882176	0.346	0.305	1	1	Ectoderm progenitor	Ehd4	N
0.005952608	0.070103295	0.949	0.934	1	1	Ectoderm progenitor	Klhdc2	N
0.006008235	0.021577441	1	1	1	1	Ectoderm progenitor	Rps5	N
0.006050885	0.067162426	0.47	0.427	1	1	Ectoderm progenitor	Pdxp	N
0.006117899	0.037038999	0.134	0.106	1	1	Ectoderm progenitor	Zfp738	Y
0.006120285	0.034627632	0.126	0.103	1	1	Ectoderm progenitor	Large2	N
0.006123061	0.072632974	0.997	0.997	1	1	Ectoderm progenitor	Pfdn6	N
0.006158692	0.04740356	0.543	0.503	1	1	Ectoderm progenitor	B230118H07Rik	N
0.006166858	0.098800205	0.552	0.495	1	1	Ectoderm progenitor	Serpine2	N
0.006206783	0.039907072	0.104	0.084	1	1	Ectoderm progenitor	Zfp691	Y
0.006241929	0.052370882	0.208	0.164	1	1	Ectoderm progenitor	Prpf40b	N
0.006245105	0.017112434	0.058	0.048	1	1	Ectoderm progenitor	Azin2	N
0.006266475	0.021474906	0.024	0.009	1	1	Ectoderm progenitor	C1ql3	N
0.006266475	0.008398338	0.015	0.01	1	1	Ectoderm progenitor	Rapsn	N
0.006266475	0.004955667	0.017	0.013	1	1	Ectoderm progenitor	Atp6v0c	N
0.006289394	0.021895314	1	1	1	1	Ectoderm progenitor	Rps24	N
0.006336986	0.045763663	0.268	0.237	1	1	Ectoderm progenitor	Pcyox1l	N
0.006366463	0.009689558	0.053	0.035	1	1	Ectoderm progenitor	Gsn	N
0.006380196	0.034469927	0.11	0.084	1	1	Ectoderm progenitor	Ralgapa2	N
0.006383055	0.063966778	0.332	0.281	1	1	Ectoderm progenitor	Zmat3	Y
0.006430687	0.039737401	0.227	0.195	1	1	Ectoderm progenitor	Pygb	N
0.006448283	0.119942553	0.505	0.462	1	1	Ectoderm progenitor	Dennd5b	N
0.006477554	0.023410498	0.042	0.025	1	1	Ectoderm progenitor	Dock9	N
0.006514119	0.011429334	0.012	0.004	1	1	Ectoderm progenitor	Trem2	N
0.006526981	0.023455246	0.236	0.215	1	1	Ectoderm progenitor	Sec14l1	N
0.006567586	0.004835491	0.004	0.001	1	1	Ectoderm progenitor	Prss33	N
0.006592268	0.054985406	0.72	0.686	1	1	Ectoderm progenitor	Smim15	N
0.006603326	0.057604552	0.213	0.169	1	1	Ectoderm progenitor	Sema4c	N
0.006619141	0.070343948	0.467	0.418	1	1	Ectoderm progenitor	Gmfg	N
0.006624736	0.063404207	0.997	0.996	1	1	Ectoderm progenitor	Sumo3	N
0.006678296	0.056417106	0.331	0.295	1	1	Ectoderm progenitor	Snx18	N
0.006706563	0.080590534	0.225	0.182	1	1	Ectoderm progenitor	Pbld1	N
0.006709415	0.015892475	0.048	0.037	1	1	Ectoderm progenitor	Gm4631	Y
0.006741867	0.025116339	0.485	0.451	1	1	Ectoderm progenitor	Asxl1	N
0.006763542	0.050169771	0.137	0.108	1	1	Ectoderm progenitor	Robo1	N
0.006773778	0.010203371	0.014	0.007	1	1	Ectoderm progenitor	Atp2b2	N
0.006829902	0.019917268	0.065	0.053	1	1	Ectoderm progenitor	Ocln	N
0.006876575	0.04469618	0.152	0.115	1	1	Ectoderm progenitor	Syngr1	N
0.006895917	0.031769939	0.627	0.581	1	1	Ectoderm progenitor	Col18a1	N
0.006914793	0.058713198	0.394	0.354	1	1	Ectoderm progenitor	Rap2b	N
0.006924027	0.057708621	0.908	0.893	1	1	Ectoderm progenitor	U2surp	N
0.006945728	0.017426636	0.028	0.017	1	1	Ectoderm progenitor	Slc25a41	N
0.006945728	0.014176809	0.021	0.012	1	1	Ectoderm progenitor	Nptx1	N
0.006951413	0.073979177	0.897	0.893	1	1	Ectoderm progenitor	Anapc13	N
0.006977588	0.074184585	0.912	0.887	1	1	Ectoderm progenitor	Rnf10	N
0.006988637	0.02268628	0.048	0.032	1	1	Ectoderm progenitor	Lix1l	N
0.007007936	0.041222518	0.168	0.135	1	1	Ectoderm progenitor	Scn8a	N
0.00704716	0.047427233	0.59	0.564	1	1	Ectoderm progenitor	Tmem216	N
0.007068958	0.06557355	0.227	0.183	1	1	Ectoderm progenitor	Hdac5	N
0.007082644	0.025120359	0.048	0.032	1	1	Ectoderm progenitor	Olfml2a	N
0.007102059	0.033172608	0.109	0.087	1	1	Ectoderm progenitor	Pfkfb3	N
0.007104669	0.085149788	0.677	0.654	1	1	Ectoderm progenitor	Uck2	N
0.00714708	0.030736727	0.048	0.027	1	1	Ectoderm progenitor	Abi3	N
0.007147396	0.014672791	0.028	0.019	1	1	Ectoderm progenitor	Ube2l6	N
0.007172855	0.042851973	0.572	0.543	1	1	Ectoderm progenitor	Ube2t	N
0.007181456	0.042406553	0.302	0.265	1	1	Ectoderm progenitor	Tle1	N
0.007253094	0.040963673	0.547	0.517	1	1	Ectoderm progenitor	Slc16a1	N
0.007267226	0.021230405	0.043	0.029	1	1	Ectoderm progenitor	Acss1	N
0.007278678	0.036589848	0.114	0.085	1	1	Ectoderm progenitor	Sapcd1	N
0.007293661	0.024971398	0.151	0.135	1	1	Ectoderm progenitor	Prr14l	N
0.007296681	0.061194101	0.604	0.574	1	1	Ectoderm progenitor	Hcfc1r1	N
0.007296997	0.051195635	0.463	0.429	1	1	Ectoderm progenitor	Prcc	N
0.007396194	0.063070096	0.156	0.114	1	1	Ectoderm progenitor	2810408A11Rik	N
0.007434135	0.075481315	0.956	0.942	1	1	Ectoderm progenitor	Spint2	N
0.007456417	0.011079928	0.017	0.01	1	1	Ectoderm progenitor	Fam212b	N
0.007493857	0.054946427	0.466	0.405	1	1	Ectoderm progenitor	Slc25a33	N
0.007516764	0.015041462	0.018	0.008	1	1	Ectoderm progenitor	Unc5a	N
0.007625358	0.046173461	0.1	0.069	1	1	Ectoderm progenitor	Bsn	N
0.007647787	0.037261627	0.997	0.997	1	1	Ectoderm progenitor	Cox7a2l	N
0.007660214	0.074377343	0.942	0.938	1	1	Ectoderm progenitor	Dkc1	N
0.00767863	0.063262215	0.94	0.931	1	1	Ectoderm progenitor	Sall4	Y
0.007703669	0.051535984	0.264	0.235	1	1	Ectoderm progenitor	Pfkm	N
0.007722903	0.067072621	0.362	0.313	1	1	Ectoderm progenitor	Arrb2	N
0.00779794	0.034642329	0.149	0.122	1	1	Ectoderm progenitor	Hlcs	N
0.007828813	0.071766178	0.994	0.993	1	1	Ectoderm progenitor	Txnl4a	N
0.007839424	0.014048495	0.025	0.016	1	1	Ectoderm progenitor	Ttc9	N
0.007873059	0.057561201	0.538	0.493	1	1	Ectoderm progenitor	Riox2	N
0.007885798	0.011113491	1	1	1	1	Ectoderm progenitor	Rps10	N
0.007890355	0.084101196	0.235	0.181	1	1	Ectoderm progenitor	Angptl4	N
0.007932842	0.025605924	0.115	0.094	1	1	Ectoderm progenitor	Gstm6	N
0.007985023	0.029217406	1	1	1	1	Ectoderm progenitor	Rbx1	N
0.008043859	0.054914167	0.219	0.18	1	1	Ectoderm progenitor	Scarb1	N
0.008131503	0.086579305	0.245	0.189	1	1	Ectoderm progenitor	Itpk1	N
0.008196782	0.043341652	0.968	0.962	1	1	Ectoderm progenitor	Gadd45gip1	N
0.00822763	0.050854612	0.474	0.436	1	1	Ectoderm progenitor	2310039H08Rik	N
0.008283424	0.022915396	1	1	1	1	Ectoderm progenitor	Rpl29	N
0.008287668	0.04162914	0.132	0.103	1	1	Ectoderm progenitor	Dhdh	N
0.008386872	0.016694005	0.114	0.099	1	1	Ectoderm progenitor	Gm5093	N
0.008410795	0.040045734	0.347	0.317	1	1	Ectoderm progenitor	Phtf1	Y
0.00842641	0.039093363	0.13	0.102	1	1	Ectoderm progenitor	Gm14964	N
0.008489498	0.079267622	0.874	0.854	1	1	Ectoderm progenitor	Mrpl2	N
0.008506396	0.012580207	0.046	0.038	1	1	Ectoderm progenitor	Pde4a	N
0.008552815	0.042464981	0.076	0.046	1	1	Ectoderm progenitor	Gdpd2	N
0.008582246	0.044380537	0.975	0.967	1	1	Ectoderm progenitor	Mrpl13	N
0.008624056	0.021484244	0.199	0.179	1	1	Ectoderm progenitor	Cacng7	N
0.008655875	0.080956426	0.982	0.97	1	1	Ectoderm progenitor	Nsmce4a	N
0.008656513	0.01267505	0.015	0.006	1	1	Ectoderm progenitor	Syp	N
0.008659503	0.032063718	0.073	0.053	1	1	Ectoderm progenitor	4-Sep	N
0.008674034	0.039379265	0.346	0.31	1	1	Ectoderm progenitor	Akr1b10	N
0.00868437	0.016680123	0.049	0.038	1	1	Ectoderm progenitor	Clec11a	N
0.008800698	0.049864057	0.413	0.376	1	1	Ectoderm progenitor	Tnfaip8	N
0.008859373	0.044900733	0.993	0.991	1	1	Ectoderm progenitor	Chchd1	N
0.008875674	0.021671459	0.033	0.017	1	1	Ectoderm progenitor	Prrg4	N
0.008905272	0.016240157	0.024	0.012	1	1	Ectoderm progenitor	Ell3	N
0.008955519	0.037527316	0.251	0.227	1	1	Ectoderm progenitor	Dedd	N
0.009004861	0.011546038	0.015	0.007	1	1	Ectoderm progenitor	Atp2a1	N
0.009036295	0.014984594	0.029	0.017	1	1	Ectoderm progenitor	Hecw1	N
0.009040767	0.010358327	0.014	0.006	1	1	Ectoderm progenitor	Rimbp2	N
0.009064272	0.013949726	0.034	0.023	1	1	Ectoderm progenitor	Cpa2	N
0.009089232	0.018565661	0.112	0.097	1	1	Ectoderm progenitor	Gm10131	N
0.009104712	0.026713972	0.033	0.014	1	1	Ectoderm progenitor	Mir124-2hg	N
0.009163567	0.082842681	0.805	0.761	1	1	Ectoderm progenitor	Bptf	N
0.009216118	0.037940579	0.396	0.365	1	1	Ectoderm progenitor	Wdcp	N
0.009219466	0.034525063	0.099	0.074	1	1	Ectoderm progenitor	C1ql1	N
0.009250806	0.059126192	0.351	0.298	1	1	Ectoderm progenitor	Msrb2	N
0.009290451	0.056726369	1	1	1	1	Ectoderm progenitor	Siva1	N
0.009294366	0.014881843	0.025	0.014	1	1	Ectoderm progenitor	Gchfr	N
0.009325079	0.00489537	0.128	0.123	1	1	Ectoderm progenitor	Ankrd12	N
0.009402867	0.080304848	0.569	0.536	1	1	Ectoderm progenitor	Dnajc21	N
0.009425947	0.01937937	1	1	1	1	Ectoderm progenitor	Ppia	N
0.009437409	0.029593272	0.052	0.033	1	1	Ectoderm progenitor	Ngb	N
0.009469954	0.038021551	0.139	0.113	1	1	Ectoderm progenitor	Atxn7l2	N
0.009543407	0.016420065	0.052	0.039	1	1	Ectoderm progenitor	Cpne7	N
0.009582754	0.06561844	0.124	0.081	1	1	Ectoderm progenitor	Celf5	N
0.009642375	0.023886484	0.081	0.065	1	1	Ectoderm progenitor	Snca	N
0.009681711	0.021151692	0.033	0.019	1	1	Ectoderm progenitor	Slc2a12	N
0.009704914	0.022748988	0.106	0.085	1	1	Ectoderm progenitor	C1qtnf6	N
0.009726008	0.036180465	0.049	0.027	1	1	Ectoderm progenitor	Rfx4	Y
0.009734294	0.04693682	0.195	0.16	1	1	Ectoderm progenitor	Ak1	N
0.00973806	0.036082421	0.779	0.776	1	1	Ectoderm progenitor	Ngdn	N
0.009750716	0.046115893	0.068	0.056	1	1	Ectoderm progenitor	P2rx4	N
0.009859215	0.029449229	0.197	0.174	1	1	Ectoderm progenitor	Sp3os	N
0.00995547	0.020214118	0.056	0.041	1	1	Ectoderm progenitor	Adam11	N
0.010049378	0.045182608	0.383	0.347	1	1	Ectoderm progenitor	Sapcd2	N
0.010057282	0.081994129	0.399	0.34	1	1	Ectoderm progenitor	Nrxn2	N
0.010107743	0.037131552	1	1	1	1	Ectoderm progenitor	Rack1	N
0.010153499	0.009987632	0.013	0.006	1	1	Ectoderm progenitor	Ly6g6d	N
0.010201559	0.018817617	0.826	0.805	1	1	Ectoderm progenitor	Pak1ip1	N
0.01021565	0.017603101	0.022	0.01	1	1	Ectoderm progenitor	E130102H24Rik	N
0.010224469	0.010686744	0.01	0.003	1	1	Ectoderm progenitor	Shtn1	N
0.010239479	0.027535955	0.085	0.065	1	1	Ectoderm progenitor	Camk1g	N
0.010245791	0.006549358	0.01	0.006	1	1	Ectoderm progenitor	Gm37584	N
0.010318989	0.018068782	0.017	0.004	1	1	Ectoderm progenitor	Lrrtm3	N
0.010332783	0.029714392	0.416	0.386	1	1	Ectoderm progenitor	Ggps1	N
0.010347672	0.032547998	0.157	0.133	1	1	Ectoderm progenitor	Ripk4	N
0.010401378	0.089532922	0.597	0.552	1	1	Ectoderm progenitor	Arl6	N
0.010418373	0.010716716	0.025	0.018	1	1	Ectoderm progenitor	Fam229a	N
0.010418373	0.009172274	0.022	0.017	1	1	Ectoderm progenitor	Slc25a35	N
0.010441373	0.021352162	1	1	1	1	Ectoderm progenitor	Rps15	N
0.010456682	0.040089337	0.151	0.121	1	1	Ectoderm progenitor	Tmem38a	N
0.010476706	0.014721241	0.684	0.671	1	1	Ectoderm progenitor	Arl6ip6	N
0.010519335	0.015997464	0.098	0.084	1	1	Ectoderm progenitor	Sipa1	N
0.010537251	0.012024834	0.028	0.019	1	1	Ectoderm progenitor	St6gal2	N
0.010558715	0.021111887	0.097	0.082	1	1	Ectoderm progenitor	Phlpp1	N
0.010639431	0.029769956	0.06	0.039	1	1	Ectoderm progenitor	Vsig10	N
0.010837373	0.007874389	0.015	0.01	1	1	Ectoderm progenitor	Glcci1	N
0.010877486	0.004437825	0.014	0.011	1	1	Ectoderm progenitor	Gm8994	N
0.010914845	0.060558936	0.841	0.816	1	1	Ectoderm progenitor	Mplkip	N
0.010972202	0.011817181	0.019	0.009	1	1	Ectoderm progenitor	Abca1	N
0.010972223	0.004233832	0.126	0.12	1	1	Ectoderm progenitor	Cks1brt	N
0.011072917	0.054940716	0.364	0.326	1	1	Ectoderm progenitor	Ormdl3	N
0.011084462	0.024639167	0.071	0.058	1	1	Ectoderm progenitor	Sfxn5	N
0.011139266	0.02168108	0.083	0.069	1	1	Ectoderm progenitor	Mnt	Y
0.011144822	0.014337822	0.039	0.029	1	1	Ectoderm progenitor	Zfp941	Y
0.011155385	0.012682248	0.097	0.089	1	1	Ectoderm progenitor	Selenoo	N
0.011191252	0.081137325	1	1	1	1	Ectoderm progenitor	H2afv	N
0.011213076	0.055154012	0.36	0.326	1	1	Ectoderm progenitor	Rnf168	N
0.011288646	0.03156729	0.139	0.113	1	1	Ectoderm progenitor	Acacb	N
0.011293727	0.005364241	0.004	0	1	1	Ectoderm progenitor	Gm12688	N
0.011293727	0.004759261	0.004	0.001	1	1	Ectoderm progenitor	Gm15567	N
0.011348661	0.011742118	0.01	0.002	1	1	Ectoderm progenitor	Lmo3	N
0.011348661	0.008141005	0.008	0.002	1	1	Ectoderm progenitor	Myod1	Y
0.011368787	0.011136252	0.011	0.003	1	1	Ectoderm progenitor	Krt77	N
0.011368787	0.007909705	0.009	0.003	1	1	Ectoderm progenitor	P2ry6	N
0.011457168	0.017174279	0.036	0.023	1	1	Ectoderm progenitor	Macrod1	N
0.011484078	0.020782759	0.122	0.104	1	1	Ectoderm progenitor	Gm49207	N
0.011499664	0.033187653	0.062	0.039	1	1	Ectoderm progenitor	Irx3os	N
0.01156264	0.081574945	0.687	0.637	1	1	Ectoderm progenitor	Akr7a5	N
0.011573527	0.043004493	0.298	0.265	1	1	Ectoderm progenitor	Zfp329	Y
0.011599376	0.009372008	0.026	0.02	1	1	Ectoderm progenitor	Rab36	N
0.01165981	0.013892782	0.027	0.017	1	1	Ectoderm progenitor	Magee1	N
0.011698295	0.014336599	1	1	1	1	Ectoderm progenitor	Rpl36a	N
0.011728726	0.016670791	0.031	0.018	1	1	Ectoderm progenitor	Pi16	N
0.011733078	0.041586415	1	0.999	1	1	Ectoderm progenitor	Lsm4	N
0.011746761	0.033941546	1	1	1	1	Ectoderm progenitor	Psmb5	N
0.011752578	0.055338647	0.792	0.772	1	1	Ectoderm progenitor	Ubqln1	N
0.011823231	0.065149583	0.44	0.399	1	1	Ectoderm progenitor	Kmt5c	N
0.011834404	0.039816157	0.111	0.086	1	1	Ectoderm progenitor	Fbxo27	N
0.011850555	0.033178562	0.115	0.09	1	1	Ectoderm progenitor	Acot2	N
0.011889076	0.043213356	0.185	0.157	1	1	Ectoderm progenitor	Ephb2	N
0.011964677	0.043981107	0.556	0.528	1	1	Ectoderm progenitor	Tbcc	N
0.012039427	0.063566977	0.449	0.413	1	1	Ectoderm progenitor	Fancl	N
0.012066363	0.015306266	0.015	0.004	1	1	Ectoderm progenitor	Grin2b	N
0.012173351	0.009194916	0.041	0.035	1	1	Ectoderm progenitor	Zfp810	Y
0.012177843	0.021145465	0.203	0.184	1	1	Ectoderm progenitor	Dgkd	N
0.012203225	0.007767297	0.007	0.002	1	1	Ectoderm progenitor	Nfatc2	Y
0.012219544	0.056414622	0.378	0.337	1	1	Ectoderm progenitor	Macrod2	N
0.012339969	0.056435016	0.374	0.335	1	1	Ectoderm progenitor	Arhgef2	N
0.012369228	0.005809289	0.006	0.003	1	1	Ectoderm progenitor	Gm26522	N
0.012382337	0.013090221	0.011	0.002	1	1	Ectoderm progenitor	Uncx	Y
0.012420584	0.021031525	0.027	0.013	1	1	Ectoderm progenitor	Gm16104	N
0.012461721	0.030151629	0.056	0.037	1	1	Ectoderm progenitor	Slc16a11	N
0.012592863	0.038345457	0.464	0.442	1	1	Ectoderm progenitor	Fubp3	N
0.012626813	0.072642399	0.892	0.885	1	1	Ectoderm progenitor	Seh1l	N
0.012646723	0.027173377	1	1	1	1	Ectoderm progenitor	U2af1	N
0.012653193	0.081808952	0.634	0.597	1	1	Ectoderm progenitor	Zfp644	Y
0.012693557	0.057759674	0.931	0.922	1	1	Ectoderm progenitor	Romo1	N
0.012719542	0.035633582	0.07	0.047	1	1	Ectoderm progenitor	Nqo1	N
0.012719556	0.049847941	0.999	0.999	1	1	Ectoderm progenitor	Hnrnpf	N
0.012809327	0.085314696	0.97	0.956	1	1	Ectoderm progenitor	Dnajc19	N
0.012851262	0.013279405	0.014	0.006	1	1	Ectoderm progenitor	Ndp	N
0.012954434	0.03401478	0.12	0.099	1	1	Ectoderm progenitor	Dcaf12l1	N
0.012965527	0.077432159	0.955	0.95	1	1	Ectoderm progenitor	Limd2	N
0.012998606	0.044273982	0.472	0.436	1	1	Ectoderm progenitor	Wee1	N
0.013010717	0.030059849	0.101	0.078	1	1	Ectoderm progenitor	Aff3	Y
0.013050139	0.045465747	0.526	0.491	1	1	Ectoderm progenitor	Wdr82	N
0.013069672	0.082047508	0.673	0.635	1	1	Ectoderm progenitor	Pcgf6	N
0.013105596	0.052204473	0.185	0.152	1	1	Ectoderm progenitor	5730507C01Rik	Y
0.013141092	0.015292793	0.033	0.023	1	1	Ectoderm progenitor	Npw	N
0.013216212	0.018744218	0.412	0.411	1	1	Ectoderm progenitor	Pcbd2	N
0.013223911	0.010495048	0.931	0.922	1	1	Ectoderm progenitor	Rnaseh2c	N
0.013284109	0.06337558	0.443	0.392	1	1	Ectoderm progenitor	Mapk6	N
0.013401668	0.061500081	0.217	0.176	1	1	Ectoderm progenitor	Akr1b8	N
0.013416499	0.037475333	0.083	0.057	1	1	Ectoderm progenitor	Epor	N
0.013446885	0.012487981	0.026	0.017	1	1	Ectoderm progenitor	Maob	N
0.013471772	0.066611038	0.864	0.858	1	1	Ectoderm progenitor	Pigp	N
0.013507096	0.021031525	0.027	0.012	1	1	Ectoderm progenitor	Pgf	N
0.013564867	0.069476002	0.998	0.996	1	1	Ectoderm progenitor	Cdv3	N
0.013616036	0.054866995	0.4	0.36	1	1	Ectoderm progenitor	Mmachc	N
0.013631129	0.02461216	0.156	0.132	1	1	Ectoderm progenitor	Glt1d1	N
0.013669244	0.04702812	0.999	1	1	1	Ectoderm progenitor	Txn1	N
0.013719315	0.088718562	0.835	0.805	1	1	Ectoderm progenitor	Hadh	N
0.013742149	0.035238521	0.073	0.05	1	1	Ectoderm progenitor	Gria3	N
0.013753513	0.022931325	0.043	0.028	1	1	Ectoderm progenitor	Onecut2	Y
0.013759553	0.006379644	0.034	0.03	1	1	Ectoderm progenitor	Plekho2	N
0.013768766	0.054671421	0.967	0.967	1	1	Ectoderm progenitor	Ppm1g	N
0.013772746	0.059877082	0.734	0.715	1	1	Ectoderm progenitor	Mrps35	N
0.013827696	0.044381093	0.159	0.122	1	1	Ectoderm progenitor	Phldb2	N
0.013934047	0.018389705	0.015	0.003	1	1	Ectoderm progenitor	Nmu	N
0.013934047	0.005725816	0.009	0.005	1	1	Ectoderm progenitor	Guca1b	N
0.013939481	0.099480697	0.418	0.399	1	1	Ectoderm progenitor	Rbm15	N
0.013952835	0.036895032	0.111	0.083	1	1	Ectoderm progenitor	Cbarp	N
0.013955603	0.02277855	0.039	0.024	1	1	Ectoderm progenitor	Pirb	N
0.013956344	0.077532533	0.587	0.538	1	1	Ectoderm progenitor	Cdk8	N
0.014045762	0.018933471	0.058	0.045	1	1	Ectoderm progenitor	Exoc6	N
0.014065165	0.016701321	0.027	0.016	1	1	Ectoderm progenitor	Tnik	N
0.014084176	0.032290811	0.666	0.631	1	1	Ectoderm progenitor	Trappc13	N
0.014146539	0.011677661	0.033	0.025	1	1	Ectoderm progenitor	Itih5	N
0.014158585	0.091482585	0.476	0.423	1	1	Ectoderm progenitor	Thap4	Y
0.01420709	0.023106489	0.035	0.019	1	1	Ectoderm progenitor	Pde8b	N
0.01423094	0.041074138	0.135	0.106	1	1	Ectoderm progenitor	Pidd1	N
0.014234446	0.008605019	0.006	0	1	1	Ectoderm progenitor	Asic4	N
0.014234446	0.004459163	0.003	0	1	1	Ectoderm progenitor	Gm42901	N
0.014234446	0.00400641	0.003	0	1	1	Ectoderm progenitor	Abcg8	N
0.014234446	0.001665229	0.002	0.001	1	1	Ectoderm progenitor	Prss45	N
0.014236195	0.067724775	0.186	0.139	1	1	Ectoderm progenitor	Usp44	N
0.014307763	0.035075609	0.36	0.331	1	1	Ectoderm progenitor	Dcun1d1	N
0.014338262	0.063890489	0.836	0.825	1	1	Ectoderm progenitor	Cdk2ap1	N
0.014534883	0.012034239	1	1	1	1	Ectoderm progenitor	Rps6	N
0.014611564	0.050478644	0.189	0.154	1	1	Ectoderm progenitor	Iqgap2	N
0.014623232	0.047289146	1	1	1	1	Ectoderm progenitor	Rps26	N
0.01466615	0.020567782	0.06	0.044	1	1	Ectoderm progenitor	Vldlr	N
0.01469652	0.029837416	0.052	0.032	1	1	Ectoderm progenitor	Dtna	N
0.014829535	0.038393132	0.813	0.79	1	1	Ectoderm progenitor	Prelid3b	N
0.014883981	0.052122978	0.123	0.088	1	1	Ectoderm progenitor	Irx2	Y
0.014968731	0.014696663	0.046	0.033	1	1	Ectoderm progenitor	Tsku	N
0.015027912	0.079099701	0.325	0.281	1	1	Ectoderm progenitor	Xaf1	N
0.015048762	0.010924976	0.017	0.01	1	1	Ectoderm progenitor	Sncaip	N
0.015085414	0.027234041	0.443	0.413	1	1	Ectoderm progenitor	Dcp2	N
0.015108487	0.006514239	0.019	0.014	1	1	Ectoderm progenitor	Fhit	N
0.015125103	0.05410518	1	1	1	1	Ectoderm progenitor	Nop10	N
0.015177789	0.020063036	0.023	0.009	1	1	Ectoderm progenitor	Tnfsf11	N
0.015203432	0.014955426	0.037	0.025	1	1	Ectoderm progenitor	Gm10037	N
0.01521503	0.046310713	1	1	1	1	Ectoderm progenitor	H3f3a	N
0.015251668	0.019508447	0.029	0.015	1	1	Ectoderm progenitor	Ssc5d	N
0.01528919	0.006464287	0.013	0.008	1	1	Ectoderm progenitor	Itga4	N
0.015301662	0.058658779	0.251	0.21	1	1	Ectoderm progenitor	Ddx25	N
0.015333456	0.027013096	0.109	0.09	1	1	Ectoderm progenitor	Rpusd2	N
0.015364267	0.005263504	0.013	0.008	1	1	Ectoderm progenitor	Kat2b	N
0.015408952	0.032205182	0.174	0.149	1	1	Ectoderm progenitor	Zcchc14	N
0.01541566	0.036554888	0.372	0.341	1	1	Ectoderm progenitor	Mbip	N
0.015430681	0.038484335	0.113	0.094	1	1	Ectoderm progenitor	A330069E16Rik	N
0.015465346	0.021690779	0.723	0.705	1	1	Ectoderm progenitor	Usp10	N
0.015529298	0.04079805	1	1	1	1	Ectoderm progenitor	Gapdh	N
0.015627765	0.009264142	0.344	0.323	1	1	Ectoderm progenitor	Gmppa	N
0.015630133	0.018001193	0.021	0.008	1	1	Ectoderm progenitor	3100002H09Rik	N
0.015660176	0.05307198	0.97	0.97	1	1	Ectoderm progenitor	Rad23b	N
0.015666294	0.075313769	0.794	0.76	1	1	Ectoderm progenitor	Gltp	N
0.015704661	0.007892231	0.026	0.02	1	1	Ectoderm progenitor	H2-Q6	N
0.015728131	0.060352749	0.314	0.267	1	1	Ectoderm progenitor	1500011K16Rik	N
0.015734252	0.057086754	0.205	0.162	1	1	Ectoderm progenitor	Plekho1	N
0.01576068	0.01711119	0.02	0.008	1	1	Ectoderm progenitor	Ksr2	N
0.015763746	0.013023472	0.131	0.121	1	1	Ectoderm progenitor	Eif2ak4	N
0.015798269	0.062932063	0.249	0.201	1	1	Ectoderm progenitor	Sash1	N
0.015802833	0.060854476	0.638	0.612	1	1	Ectoderm progenitor	Psmb10	N
0.015828981	0.009523913	0.015	0.008	1	1	Ectoderm progenitor	Manba	N
0.015834403	0.02987791	0.274	0.248	1	1	Ectoderm progenitor	Iqcb1	N
0.015882697	0.009678278	0.014	0.007	1	1	Ectoderm progenitor	Kcnh8	N
0.015882697	0.00788611	0.013	0.007	1	1	Ectoderm progenitor	Sfrp5	N
0.015885805	0.004433613	0.015	0.011	1	1	Ectoderm progenitor	Gm35339	N
0.015934608	0.035684874	0.12	0.098	1	1	Ectoderm progenitor	Cep131	N
0.015972233	0.07025187	0.838	0.828	1	1	Ectoderm progenitor	Adsl	N
0.0160176	0.075799092	0.87	0.846	1	1	Ectoderm progenitor	Psat1	N
0.016021312	0.006252251	0.009	0.004	1	1	Ectoderm progenitor	4833407H14Rik	N
0.016125982	0.009105131	0.01	0.003	1	1	Ectoderm progenitor	Npr3	N
0.01634968	0.06053025	0.164	0.149	1	1	Ectoderm progenitor	Gm26737	N
0.016441491	0.048915788	0.139	0.105	1	1	Ectoderm progenitor	Sh3gl2	N
0.016475329	0.014982066	0.035	0.024	1	1	Ectoderm progenitor	Camk2b	N
0.016518229	0.025362043	1	1	1	1	Ectoderm progenitor	Pdap1	N
0.016549805	0.021628334	0.039	0.024	1	1	Ectoderm progenitor	Myt1l	Y
0.01656298	0.083258217	0.964	0.957	1	1	Ectoderm progenitor	Wdr77	N
0.016573298	0.032020421	0.5	0.478	1	1	Ectoderm progenitor	Wdr33	N
0.016614873	0.018956555	0.314	0.294	1	1	Ectoderm progenitor	Zfp598	N
0.01679854	0.035389641	1	1	1	1	Ectoderm progenitor	Tubb5	N
0.016800413	0.074604617	0.6	0.541	1	1	Ectoderm progenitor	Orc2	N
0.016826267	0.021591361	0.032	0.018	1	1	Ectoderm progenitor	Arfgef3	N
0.01683975	0.08317083	0.829	0.803	1	1	Ectoderm progenitor	Abcf2	N
0.016858148	0.019636759	0.031	0.019	1	1	Ectoderm progenitor	Alx1	Y
0.016875877	0.087919983	0.08	0.062	1	1	Ectoderm progenitor	Gm32913	N
0.016902497	0.024788884	0.096	0.08	1	1	Ectoderm progenitor	Gpr27	N
0.01698358	0.068694873	0.463	0.416	1	1	Ectoderm progenitor	Ttc32	N
0.01701125	0.013272004	0.029	0.02	1	1	Ectoderm progenitor	Lrrc4b	N
0.01704584	0.044325109	0.402	0.379	1	1	Ectoderm progenitor	Unc119b	N
0.017086894	0.008499572	0.023	0.017	1	1	Ectoderm progenitor	Nap1l5	N
0.017100697	0.008094707	0.227	0.221	1	1	Ectoderm progenitor	Clk2	N
0.017101618	0.030512761	1	1	1	1	Ectoderm progenitor	Tbca	N
0.017105707	0.056409266	0.399	0.37	1	1	Ectoderm progenitor	Nup98	N
0.01715937	0.003710547	1	1	1	1	Ectoderm progenitor	Rpl15	N
0.01716379	0.016968925	0.024	0.012	1	1	Ectoderm progenitor	Rimkla	N
0.017182234	0.042566093	0.234	0.204	1	1	Ectoderm progenitor	Rtn2	N
0.017207931	0.03970145	0.103	0.074	1	1	Ectoderm progenitor	Tm4sf5	N
0.017311079	0.06882403	0.993	0.991	1	1	Ectoderm progenitor	St13	N
0.017335379	0.043391877	0.342	0.315	1	1	Ectoderm progenitor	Zwilch	N
0.017487005	0.046501121	0.451	0.415	1	1	Ectoderm progenitor	Dtx3	N
0.017540078	0.064661561	0.315	0.276	1	1	Ectoderm progenitor	Aebp2	Y
0.017686644	0.048765993	0.268	0.226	1	1	Ectoderm progenitor	Cdk5	N
0.017698657	0.051226656	0.553	0.52	1	1	Ectoderm progenitor	Mrps27	N
0.01771334	0.01308096	0.04	0.029	1	1	Ectoderm progenitor	Gm4675	N
0.017755651	0.048703676	0.517	0.501	1	1	Ectoderm progenitor	Wdr73	N
0.017771718	0.040736244	0.335	0.299	1	1	Ectoderm progenitor	Uimc1	N
0.017890714	0.046987949	0.824	0.797	1	1	Ectoderm progenitor	Tbpl1	N
0.017946038	0.031692302	0.26	0.242	1	1	Ectoderm progenitor	Homez	Y
0.018018941	0.08145177	0.883	0.863	1	1	Ectoderm progenitor	Txnrd1	N
0.018094162	0.012191625	0.011	0.002	1	1	Ectoderm progenitor	Slc17a6	N
0.018094162	0.010531018	0.011	0.004	1	1	Ectoderm progenitor	Cd70	N
0.018094162	0.007909705	0.009	0.003	1	1	Ectoderm progenitor	6330409D20Rik	N
0.018215776	0.036171097	0.143	0.117	1	1	Ectoderm progenitor	Gnb5	N
0.018247125	0.076537582	0.422	0.373	1	1	Ectoderm progenitor	Gnpda1	N
0.018334828	0.014661996	0.141	0.124	1	1	Ectoderm progenitor	Nfatc4	Y
0.018387751	0.111812903	0.594	0.533	1	1	Ectoderm progenitor	Pycard	N
0.018425927	0.036005471	0.243	0.217	1	1	Ectoderm progenitor	Pan3	N
0.018536484	0.012500661	0.031	0.022	1	1	Ectoderm progenitor	Mylk	N
0.018537708	0.04645192	0.226	0.198	1	1	Ectoderm progenitor	Map3k10	N
0.018544444	0.043213121	0.735	0.704	1	1	Ectoderm progenitor	Nsmce3	N
0.018562527	0.058838013	0.203	0.158	1	1	Ectoderm progenitor	Tmem131l	N
0.018580575	0.010998357	0.052	0.044	1	1	Ectoderm progenitor	Prkd2	N
0.018596951	0.029184811	0.104	0.08	1	1	Ectoderm progenitor	Gphn	N
0.018744527	0.073705483	0.291	0.246	1	1	Ectoderm progenitor	2810429I04Rik	N
0.018765112	0.034225926	0.245	0.226	1	1	Ectoderm progenitor	Ptprs	N
0.018828047	0.05171242	0.276	0.243	1	1	Ectoderm progenitor	Gpsm1	N
0.018882321	0.005070153	0.21	0.202	1	1	Ectoderm progenitor	Snrnp35	N
0.018990666	0.065311253	0.459	0.425	1	1	Ectoderm progenitor	Klhl9	N
0.019030422	0.036806995	0.321	0.291	1	1	Ectoderm progenitor	AU019823	N
0.019038724	0.020037841	0.997	0.997	1	1	Ectoderm progenitor	Eloc	N
0.019045075	0.045476796	0.846	0.836	1	1	Ectoderm progenitor	Twistnb	N
0.019130075	0.032705524	0.056	0.034	1	1	Ectoderm progenitor	Tmem130	N
0.019133867	0.011045975	0.03	0.021	1	1	Ectoderm progenitor	Hist1h2an	N
0.019158648	0.023134719	0.041	0.024	1	1	Ectoderm progenitor	Atp8a1	N
0.019215633	0.004890724	0.013	0.007	1	1	Ectoderm progenitor	Myl3	N
0.019227735	0.068084551	0.473	0.416	1	1	Ectoderm progenitor	Slc25a17	N
0.019233641	0.06879501	0.505	0.453	1	1	Ectoderm progenitor	Banp	N
0.019278984	0.073908885	0.943	0.93	1	1	Ectoderm progenitor	Hells	N
0.019298778	0.019972209	0.05	0.035	1	1	Ectoderm progenitor	Unc13b	N
0.019331009	0.04390647	0.856	0.84	1	1	Ectoderm progenitor	Pgd	N
0.019381157	0.013946481	0.186	0.172	1	1	Ectoderm progenitor	Ift122	N
0.019465009	0.007393218	0.006	0.001	1	1	Ectoderm progenitor	Gm47936	N
0.019476736	0.007547324	0.006	0.001	1	1	Ectoderm progenitor	Gm11961	N
0.019476736	0.006567149	0.006	0.001	1	1	Ectoderm progenitor	A330008L17Rik	N
0.019476736	0.006192045	0.005	0.001	1	1	Ectoderm progenitor	Npy5r	N
0.019476736	0.004683082	0.005	0.001	1	1	Ectoderm progenitor	Trank1	N
0.019476736	0.004383022	0.004	0.001	1	1	Ectoderm progenitor	Tlr3	N
0.019476736	0.004154913	0.005	0.002	1	1	Ectoderm progenitor	Abcg5	N
0.019476736	0.003401856	0.003	0.001	1	1	Ectoderm progenitor	Il7	N
0.019476736	0.000159982	0.004	0.003	1	1	Ectoderm progenitor	Tbx21	Y
0.019823349	0.005351693	0.008	0.004	1	1	Ectoderm progenitor	Fmnl1	N
0.019823349	0.002421071	0.007	0.006	1	1	Ectoderm progenitor	F10	N
0.019832098	0.027893821	0.209	0.187	1	1	Ectoderm progenitor	Pik3c2a	N
0.019832569	0.01449049	0.02	0.01	1	1	Ectoderm progenitor	Padi4	N
0.019833864	0.011391718	0.046	0.035	1	1	Ectoderm progenitor	Zfp287	Y
0.01985111	0.007678876	0.009	0.004	1	1	Ectoderm progenitor	Sox5	Y
0.01985111	0.005954649	0.008	0.004	1	1	Ectoderm progenitor	Adhfe1	N
0.020017728	0.019630907	0.031	0.017	1	1	Ectoderm progenitor	Cux2	Y
0.020042952	0.057096226	0.906	0.886	1	1	Ectoderm progenitor	Mrps34	N
0.020076357	0.055955432	0.335	0.286	1	1	Ectoderm progenitor	Adgrl1	N
0.020145991	0.044981712	0.245	0.208	1	1	Ectoderm progenitor	Creld1	N
0.020219515	0.008541128	0.069	0.065	1	1	Ectoderm progenitor	Gm26909	N
0.020244207	0.070873987	0.349	0.303	1	1	Ectoderm progenitor	Fra10ac1	N
0.020262383	0.048091658	0.67	0.638	1	1	Ectoderm progenitor	Zfp422	Y
0.020294459	0.043346704	0.971	0.963	1	1	Ectoderm progenitor	Got2	N
0.020355605	0.046513279	0.167	0.14	1	1	Ectoderm progenitor	Ccnyl1	N
0.020438697	0.01106436	0.027	0.019	1	1	Ectoderm progenitor	Peg12	N
0.020526934	0.027849574	0.089	0.067	1	1	Ectoderm progenitor	Rnf208	N
0.020645318	0.040246563	0.175	0.153	1	1	Ectoderm progenitor	Hook2	N
0.020693835	0.012955747	0.009	0.001	1	1	Ectoderm progenitor	Tmem154	N
0.020693835	0.007316243	0.007	0.002	1	1	Ectoderm progenitor	Frmpd3	N
0.020696963	0.013474096	0.024	0.015	1	1	Ectoderm progenitor	Asgr1	N
0.020712592	0.064024937	0.993	0.993	1	1	Ectoderm progenitor	Anp32a	N
0.020754199	0.034387932	0.272	0.245	1	1	Ectoderm progenitor	Dpysl5	N
0.020813798	0.027584992	0.186	0.167	1	1	Ectoderm progenitor	Kdm4a	N
0.020816077	0.051031916	0.122	0.087	1	1	Ectoderm progenitor	Raver2	N
0.020832167	0.029168104	0.071	0.05	1	1	Ectoderm progenitor	Atp7b	N
0.020939675	0.033193006	0.223	0.198	1	1	Ectoderm progenitor	Tagap1	N
0.020994636	0.038869344	0.253	0.223	1	1	Ectoderm progenitor	Ick	N
0.02106422	0.040865636	0.538	0.51	1	1	Ectoderm progenitor	Sdad1	N
0.021176151	0.054824553	0.994	0.996	1	1	Ectoderm progenitor	Nucks1	N
0.021179818	0.053741787	0.498	0.461	1	1	Ectoderm progenitor	Arf3	N
0.021308384	0.047753415	0.205	0.177	1	1	Ectoderm progenitor	Pknox1	Y
0.021311494	0.027820039	0.188	0.166	1	1	Ectoderm progenitor	3830406C13Rik	N
0.021328386	0.007602036	0.01	0.005	1	1	Ectoderm progenitor	Krt222	N
0.021477263	0.111507326	0.668	0.619	1	1	Ectoderm progenitor	Pspc1	N
0.021512554	0.037525427	0.224	0.195	1	1	Ectoderm progenitor	Zfp518a	N
0.021601756	0.038636801	0.218	0.191	1	1	Ectoderm progenitor	Zfp317	Y
0.02164971	0.028836369	0.09	0.069	1	1	Ectoderm progenitor	Pld6	N
0.021674562	0.022987808	0.095	0.078	1	1	Ectoderm progenitor	Tnfsf9	N
0.021728547	0.031774845	0.973	0.968	1	1	Ectoderm progenitor	Glo1	N
0.021768112	0.027229552	0.06	0.041	1	1	Ectoderm progenitor	Mgat3	N
0.02184477	0.018308748	0.03	0.017	1	1	Ectoderm progenitor	Fbxo32	N
0.02185493	0.041415005	0.407	0.363	1	1	Ectoderm progenitor	Dgcr8	N
0.021907776	0.013590798	1	1	1	1	Ectoderm progenitor	Rpl28	N
0.021908173	0.058858652	0.655	0.624	1	1	Ectoderm progenitor	Timm21	N
0.021943333	0.046869157	0.283	0.254	1	1	Ectoderm progenitor	Cenpb	N
0.02209206	0.033510977	0.571	0.534	1	1	Ectoderm progenitor	Praf2	N
0.022175408	0.017001699	0.033	0.021	1	1	Ectoderm progenitor	Zfp11	Y
0.022229681	0.049457044	0.998	0.996	1	1	Ectoderm progenitor	Glrx3	N
0.02228826	0.035647423	0.115	0.089	1	1	Ectoderm progenitor	Ralgds	N
0.022291023	0.015617131	0.02	0.008	1	1	Ectoderm progenitor	Prss35	N
0.022304813	0.00682706	0.015	0.01	1	1	Ectoderm progenitor	Aldoart1	N
0.022317099	0.016268359	0.038	0.026	1	1	Ectoderm progenitor	Igtp	N
0.022412874	0.045329075	0.211	0.18	1	1	Ectoderm progenitor	Ccdc71l	N
0.022460457	0.008168478	0.016	0.01	1	1	Ectoderm progenitor	Zfp709	Y
0.022508168	0.006884129	0.02	0.015	1	1	Ectoderm progenitor	2310074N15Rik	N
0.022591631	0.023146718	0.158	0.142	1	1	Ectoderm progenitor	Trim13	N
0.022610432	0.021230405	0.045	0.028	1	1	Ectoderm progenitor	Hist1h2bh	N
0.022719936	0.009477187	0.011	0.004	1	1	Ectoderm progenitor	Gm38414	N
0.022719936	0.009245146	0.012	0.006	1	1	Ectoderm progenitor	Psd	N
0.022719936	0.003243836	0.013	0.01	1	1	Ectoderm progenitor	Nrbp2	N
0.022727235	0.082513726	0.308	0.259	1	1	Ectoderm progenitor	Kmt2e	N
0.022765393	0.029272957	0.35	0.32	1	1	Ectoderm progenitor	Mtcl1	N
0.022775605	0.041006713	0.432	0.397	1	1	Ectoderm progenitor	Dnal4	N
0.022889749	0.007732857	0.014	0.008	1	1	Ectoderm progenitor	4921504A21Rik	N
0.023162087	0.071575699	0.375	0.337	1	1	Ectoderm progenitor	Epb41	N
0.023178295	0.045184409	0.723	0.706	1	1	Ectoderm progenitor	Phip	N
0.023203853	0.049435247	0.253	0.218	1	1	Ectoderm progenitor	Fyn	N
0.023273859	0.024159955	0.09	0.077	1	1	Ectoderm progenitor	Tcte2	N
0.023360743	0.022371304	0.219	0.2	1	1	Ectoderm progenitor	Swap70	N
0.023457189	0.031540504	0.234	0.214	1	1	Ectoderm progenitor	Ccdc18	N
0.02346439	0.041440088	0.16	0.13	1	1	Ectoderm progenitor	B4galnt1	N
0.023468584	0.064975327	0.28	0.232	1	1	Ectoderm progenitor	Ccdc92	N
0.023476739	0.057323279	0.51	0.471	1	1	Ectoderm progenitor	Rprd1a	N
0.023478801	0.029408748	0.222	0.202	1	1	Ectoderm progenitor	Ahcyl2	N
0.023513746	0.021783863	0.102	0.085	1	1	Ectoderm progenitor	Lrrc61	N
0.023653312	0.018745044	0.166	0.149	1	1	Ectoderm progenitor	Zfp518b	Y
0.023830024	0.049623862	0.847	0.822	1	1	Ectoderm progenitor	Celf1	N
0.023837317	0.046572161	0.239	0.208	1	1	Ectoderm progenitor	Sap18b	N
0.023968065	0.070236864	0.247	0.196	1	1	Ectoderm progenitor	Mapk13	N
0.024013571	0.062072437	0.934	0.917	1	1	Ectoderm progenitor	Ndufv3	N
0.024040457	0.010457167	0.093	0.085	1	1	Ectoderm progenitor	Ppm1l	N
0.024063343	0.0631052	0.893	0.868	1	1	Ectoderm progenitor	Mrpl24	N
0.024076242	0.009540668	0.044	0.036	1	1	Ectoderm progenitor	Gm11423	N
0.024159226	0.046806156	0.486	0.461	1	1	Ectoderm progenitor	Acd	N
0.024161962	0.031899362	0.09	0.066	1	1	Ectoderm progenitor	Jsrp1	N
0.02422018	0.056950996	0.969	0.967	1	1	Ectoderm progenitor	Dazap1	N
0.024248191	0.02526797	0.7	0.669	1	1	Ectoderm progenitor	Acot13	N
0.024269454	0.014647646	0.02	0.009	1	1	Ectoderm progenitor	Gsap	N
0.024269454	0.008768806	0.016	0.01	1	1	Ectoderm progenitor	Plk5	N
0.02431685	0.031238947	0.118	0.096	1	1	Ectoderm progenitor	Evc	N
0.024342605	0.009725069	0.678	0.685	1	1	Ectoderm progenitor	Eif2b5	N
0.024447241	0.016932179	0.419	0.403	1	1	Ectoderm progenitor	Surf6	N
0.024471452	0.079701907	0.556	0.51	1	1	Ectoderm progenitor	Zfand1	N
0.02467115	0.027968599	0.299	0.269	1	1	Ectoderm progenitor	Prelid2	N
0.024750139	0.012318666	0.043	0.033	1	1	Ectoderm progenitor	Nkd2	N
0.024853732	0.007642431	0.248	0.239	1	1	Ectoderm progenitor	Atxn7l3	N
0.024854515	0.03530752	0.091	0.066	1	1	Ectoderm progenitor	Nefh	N
0.024886871	0.010842682	0.01	0.002	1	1	Ectoderm progenitor	Ffar4	N
0.024886871	0.006183947	0.007	0.003	1	1	Ectoderm progenitor	Patl2	N
0.024886871	0.00264631	0.009	0.007	1	1	Ectoderm progenitor	Tmem25	N
0.024954031	0.035023734	0.192	0.163	1	1	Ectoderm progenitor	Ankrd9	N
0.025025186	0.041354839	0.158	0.127	1	1	Ectoderm progenitor	Vill	N
0.025061783	0.047868346	0.146	0.111	1	1	Ectoderm progenitor	Dennd1c	N
0.025159676	0.016889892	0.025	0.014	1	1	Ectoderm progenitor	Pak6	N
0.025164121	0.037980747	0.311	0.283	1	1	Ectoderm progenitor	Zcchc7	N
0.025168762	0.036129946	0.082	0.057	1	1	Ectoderm progenitor	Rnf135	N
0.025216365	0.069346786	0.999	1	1	1	Ectoderm progenitor	Ncl	N
0.025223823	0.129105099	0.643	0.624	1	1	Ectoderm progenitor	Tmem245	N
0.025246708	0.004107103	0.076	0.073	1	1	Ectoderm progenitor	Eif2ak2	N
0.025267875	0.004835491	0.004	0.001	1	1	Ectoderm progenitor	Gpc2	N
0.025267875	0.001211765	0.002	0.001	1	1	Ectoderm progenitor	Olfr552	N
0.025267909	0.003629423	0.002	0	1	1	Ectoderm progenitor	Gm13398	N
0.025346917	0.059512234	0.632	0.574	1	1	Ectoderm progenitor	Rragd	N
0.025624656	0.061269422	0.792	0.777	1	1	Ectoderm progenitor	Hmga1	Y
0.025653297	0.096669783	0.661	0.602	1	1	Ectoderm progenitor	Sh3bgrl	N
0.025813013	0.06340002	0.631	0.587	1	1	Ectoderm progenitor	Psph	N
0.025834196	0.034049934	0.101	0.077	1	1	Ectoderm progenitor	Acyp2	N
0.025862486	0.010358327	0.014	0.007	1	1	Ectoderm progenitor	Grm4	N
0.025896557	0.015465324	0.043	0.033	1	1	Ectoderm progenitor	Ano8	N
0.025975697	0.021904359	0.134	0.118	1	1	Ectoderm progenitor	Crocc	N
0.025995645	0.00911079	0.054	0.046	1	1	Ectoderm progenitor	Tspan2	N
0.026041966	0.007124956	0.078	0.071	1	1	Ectoderm progenitor	Fnip2	N
0.026057632	0.011526376	0.018	0.009	1	1	Ectoderm progenitor	Syt4	N
0.026066995	0.024831353	0.233	0.216	1	1	Ectoderm progenitor	Gins3	N
0.026088153	0.038674783	0.286	0.261	1	1	Ectoderm progenitor	Khk	N
0.026152469	0.040603731	0.721	0.699	1	1	Ectoderm progenitor	Pold2	N
0.026309891	0.053874217	0.952	0.949	1	1	Ectoderm progenitor	Ube2e1	N
0.02643048	0.041816093	0.352	0.326	1	1	Ectoderm progenitor	Clybl	N
0.026475971	0.041484675	0.091	0.064	1	1	Ectoderm progenitor	Crtc3	N
0.026525371	0.044867008	0.221	0.187	1	1	Ectoderm progenitor	Selenop	N
0.026647278	0.011045975	0.03	0.021	1	1	Ectoderm progenitor	Rab33a	N
0.026719892	0.0700343	0.486	0.425	1	1	Ectoderm progenitor	Usf1	Y
0.026742436	0.084831142	0.973	0.971	1	1	Ectoderm progenitor	Dnajc9	N
0.026969818	0.029586768	0.04	0.019	1	1	Ectoderm progenitor	Apc2	N
0.026993549	0.053486588	0.631	0.597	1	1	Ectoderm progenitor	Mapre2	N
0.027013187	0.006979417	0.014	0.01	1	1	Ectoderm progenitor	Padi1	N
0.027021645	0.035047348	0.072	0.046	1	1	Ectoderm progenitor	Lrrc3b	N
0.027064218	0.035652867	0.982	0.985	1	1	Ectoderm progenitor	Trmt112	N
0.027077703	0.034858716	0.271	0.241	1	1	Ectoderm progenitor	Chd1l	N
0.027183611	0.012014036	0.013	0.005	1	1	Ectoderm progenitor	Plcd4	N
0.027183611	0.007295199	0.011	0.006	1	1	Ectoderm progenitor	Cav2	N
0.027237915	0.098771253	0.484	0.433	1	1	Ectoderm progenitor	Itm2a	N
0.027354794	0.003619541	0.011	0.006	1	1	Ectoderm progenitor	Selplg	N
0.02741154	0.088010027	0.578	0.536	1	1	Ectoderm progenitor	Phf20	N
0.027444129	0.017603101	0.022	0.01	1	1	Ectoderm progenitor	Syn1	N
0.027481671	0.009815834	0.083	0.074	1	1	Ectoderm progenitor	Gm4924	Y
0.02750307	0.050148841	0.924	0.93	1	1	Ectoderm progenitor	Tkt	N
0.027534875	0.002795306	0.012	0.011	1	1	Ectoderm progenitor	Gm5426	N
0.027588991	0.060145208	0.716	0.696	1	1	Ectoderm progenitor	Sars	N
0.027644413	0.067448188	0.95	0.94	1	1	Ectoderm progenitor	Pcnp	N
0.027680307	0.026549986	0.071	0.051	1	1	Ectoderm progenitor	Aifm3	N
0.027692277	0.005263504	0.013	0.01	1	1	Ectoderm progenitor	Gm13522	N
0.027909468	0.015487338	0.047	0.036	1	1	Ectoderm progenitor	Efhd1	N
0.027913769	0.015048794	0.827	0.831	1	1	Ectoderm progenitor	Mrps5	N
0.027954067	0.030418698	0.998	0.997	1	1	Ectoderm progenitor	Atp5l	N
0.027954549	0.040374939	0.456	0.433	1	1	Ectoderm progenitor	D5Ertd579e	N
0.027983426	0.030306456	0.139	0.117	1	1	Ectoderm progenitor	Eml2	N
0.027995376	0.038351688	0.224	0.195	1	1	Ectoderm progenitor	Cbfa2t2	N
0.028046197	0.01935625	0.033	0.02	1	1	Ectoderm progenitor	Mpped1	N
0.028071626	0.090056989	0.868	0.842	1	1	Ectoderm progenitor	Fgfr1	N
0.028086032	0.028342756	0.166	0.144	1	1	Ectoderm progenitor	Etl4	N
0.028130376	0.023115631	0.069	0.054	1	1	Ectoderm progenitor	Lrrn2	N
0.028143519	0.041357188	0.112	0.085	1	1	Ectoderm progenitor	3110043O21Rik	N
0.028154275	0.015809294	0.573	0.543	1	1	Ectoderm progenitor	Cox20	N
0.028429983	0.063038766	0.996	0.996	1	1	Ectoderm progenitor	Rnf7	N
0.028484427	0.027012808	0.055	0.038	1	1	Ectoderm progenitor	Fgf9	N
0.028625819	0.003775761	0.006	0.004	1	1	Ectoderm progenitor	Gm26545	N
0.028669657	0.002236778	0.154	0.151	1	1	Ectoderm progenitor	Pml	N
0.028764305	0.008992208	0.663	0.648	1	1	Ectoderm progenitor	Ccnl2	N
0.028944765	0.020403503	0.151	0.138	1	1	Ectoderm progenitor	Dcp1a	N
0.028958938	0.022337408	0.044	0.028	1	1	Ectoderm progenitor	Kcnip2	N
0.028979869	0.031918642	0.093	0.066	1	1	Ectoderm progenitor	Kcnk2	N
0.029296852	0.036158523	0.597	0.574	1	1	Ectoderm progenitor	Rchy1	N
0.029326308	0.015896064	0.027	0.016	1	1	Ectoderm progenitor	Park2	N
0.02932736	0.072626143	0.298	0.249	1	1	Ectoderm progenitor	Bcl2l11	N
0.029379618	0.025489011	0.047	0.03	1	1	Ectoderm progenitor	P4htm	N
0.029541572	0.025903783	0.901	0.891	1	1	Ectoderm progenitor	Ndufa5	N
0.02956038	0.037585477	0.348	0.317	1	1	Ectoderm progenitor	Dmtf1	Y
0.029588618	0.041571492	0.732	0.721	1	1	Ectoderm progenitor	Rbmx	N
0.029595072	0.009474841	0.234	0.226	1	1	Ectoderm progenitor	B230354K17Rik	N
0.029601719	0.052748188	0.293	0.257	1	1	Ectoderm progenitor	Asap2	N
0.029606373	0.00950865	0.017	0.01	1	1	Ectoderm progenitor	A730049H05Rik	N
0.029606373	0.005629099	0.016	0.012	1	1	Ectoderm progenitor	Spns3	N
0.029662466	0.054995238	0.988	0.986	1	1	Ectoderm progenitor	Gar1	N
0.02973737	0.007738947	0.081	0.074	1	1	Ectoderm progenitor	Pigl	N
0.029858288	0.041351404	0.27	0.249	1	1	Ectoderm progenitor	Zfp934	Y
0.030212321	0.014874953	0.426	0.416	1	1	Ectoderm progenitor	Gemin5	N
0.030226313	0.02689232	0.25	0.235	1	1	Ectoderm progenitor	Dedd2	N
0.030380771	0.015604345	0.032	0.021	1	1	Ectoderm progenitor	Cd1d1	N
0.030385871	0.085054618	0.858	0.834	1	1	Ectoderm progenitor	Arid1a	Y
0.030416546	0.007196574	0.077	0.071	1	1	Ectoderm progenitor	4931414P19Rik	N
0.030495668	0.003303065	0.032	0.029	1	1	Ectoderm progenitor	Nedd4l	N
0.030536766	0.042282249	0.146	0.119	1	1	Ectoderm progenitor	Gm29666	N
0.030562378	0.017942566	0.178	0.164	1	1	Ectoderm progenitor	Fam213b	N
0.030685495	0.045029868	1	1	1	1	Ectoderm progenitor	Sumo1	N
0.030777676	0.037524737	0.162	0.134	1	1	Ectoderm progenitor	Orai3	N
0.030854975	0.009999622	0.021	0.014	1	1	Ectoderm progenitor	Rgs11	N
0.030897726	0.050235448	0.228	0.188	1	1	Ectoderm progenitor	Rab6b	N
0.03091074	0.008220164	0.02	0.015	1	1	Ectoderm progenitor	Fads6	N
0.03091074	0.005025557	0.019	0.015	1	1	Ectoderm progenitor	Dysf	N
0.031025696	0.009019556	0.023	0.015	1	1	Ectoderm progenitor	Aldob	N
0.031059498	0.036423863	0.246	0.217	1	1	Ectoderm progenitor	Wasf3	N
0.031091804	0.023121615	1	1	1	1	Ectoderm progenitor	Rps23	N
0.031104857	0.041348027	0.233	0.201	1	1	Ectoderm progenitor	Prdm5	Y
0.031369303	0.030601339	0.727	0.71	1	1	Ectoderm progenitor	Mis18a	N
0.031397547	0.042745524	0.442	0.423	1	1	Ectoderm progenitor	Zmynd11	N
0.031490019	0.03258368	0.077	0.053	1	1	Ectoderm progenitor	Fut9	N
0.031501276	0.043757952	0.273	0.243	1	1	Ectoderm progenitor	Cbwd1	N
0.031591867	0.02813603	0.079	0.062	1	1	Ectoderm progenitor	Osbpl7	N
0.03178915	0.028004289	0.048	0.028	1	1	Ectoderm progenitor	Cryba1	N
0.031824475	0.031532211	0.303	0.284	1	1	Ectoderm progenitor	Atg4d	N
0.031893372	0.057681614	0.564	0.541	1	1	Ectoderm progenitor	Eef1akmt2	N
0.03194591	0.011192239	0.08	0.072	1	1	Ectoderm progenitor	Dennd1b	N
0.031987978	0.051037848	0.725	0.696	1	1	Ectoderm progenitor	Psmg3	N
0.032053059	0.041121848	0.079	0.049	1	1	Ectoderm progenitor	Sema6b	N
0.032097686	0.007632188	0.033	0.028	1	1	Ectoderm progenitor	Chadl	N
0.032098664	0.000691148	0.006	0.006	1	1	Ectoderm progenitor	Zpbp2	N
0.032126557	0.032866257	1	1	1	1	Ectoderm progenitor	Rpl37	N
0.032142288	0.011370658	0.01	0.002	1	1	Ectoderm progenitor	Sprn	N
0.032142288	0.006941882	0.006	0.001	1	1	Ectoderm progenitor	Il9r	N
0.032142288	0.006183947	0.007	0.003	1	1	Ectoderm progenitor	Gm16958	N
0.032161709	0.048170415	0.268	0.235	1	1	Ectoderm progenitor	Grk2	N
0.0321962	0.042980617	0.138	0.106	1	1	Ectoderm progenitor	Tspan15	N
0.032292289	0.037849187	0.116	0.092	1	1	Ectoderm progenitor	Mpv17l	N
0.032325546	0.00783271	0.009	0.004	1	1	Ectoderm progenitor	P2ry2	N
0.032325546	0.006252251	0.009	0.005	1	1	Ectoderm progenitor	Frs3os	N
0.032395684	0.003924136	0.008	0.005	1	1	Ectoderm progenitor	Cyp2u1	N
0.03247323	0.019483357	0.209	0.196	1	1	Ectoderm progenitor	Acaca	N
0.032533653	0.049651967	0.75	0.743	1	1	Ectoderm progenitor	Zfp106	N
0.032595312	0.030979318	0.103	0.08	1	1	Ectoderm progenitor	Col2a1	N
0.032634739	0.043454435	0.139	0.107	1	1	Ectoderm progenitor	Klhl25	N
0.032791412	0.127232724	0.844	0.828	1	1	Ectoderm progenitor	Yae1d1	N
0.03279211	0.048327442	0.864	0.863	1	1	Ectoderm progenitor	Mea1	N
0.032928823	0.013315858	0.193	0.159	1	1	Ectoderm progenitor	Irx1	Y
0.03294496	0.025123037	0.078	0.06	1	1	Ectoderm progenitor	Zfp512b	Y
0.032970836	0.01230566	0.014	0.006	1	1	Ectoderm progenitor	Pak7	N
0.032970836	0.00735063	0.015	0.01	1	1	Ectoderm progenitor	Cyp27a1	N
0.032970836	0.001148526	0.011	0.01	1	1	Ectoderm progenitor	Cdkn2c	N
0.033071081	0.040918473	0.096	0.071	1	1	Ectoderm progenitor	Mfap4	N
0.033109104	0.039765439	0.072	0.046	1	1	Ectoderm progenitor	Celf3	N
0.033117719	0.038397803	1	1	1	1	Ectoderm progenitor	Hsp90aa1	N
0.033168135	0.03618033	0.18	0.154	1	1	Ectoderm progenitor	Zfp719	Y
0.033207615	0.026628663	0.931	0.931	1	1	Ectoderm progenitor	Hypk	N
0.033223742	0.036372457	0.344	0.308	1	1	Ectoderm progenitor	Nfe2l2	Y
0.033253971	0.017935423	0.06	0.047	1	1	Ectoderm progenitor	Lrp8os2	N
0.033311813	0.007667568	0.011	0.007	1	1	Ectoderm progenitor	Fam181a	N
0.033313793	0.09183142	0.797	0.773	1	1	Ectoderm progenitor	H2afy2	N
0.033363858	0.045432609	0.103	0.072	1	1	Ectoderm progenitor	Ppp1r3g	N
0.033398534	0.014989744	0.015	0.006	1	1	Ectoderm progenitor	Cartpt	N
0.033421903	0.063277049	0.961	0.955	1	1	Ectoderm progenitor	Sfxn1	N
0.033485428	0.008719095	0.012	0.006	1	1	Ectoderm progenitor	5330417C22Rik	N
0.033575045	0.055548608	0.884	0.878	1	1	Ectoderm progenitor	Tmem147	N
0.033666086	0.015412476	0.075	0.065	1	1	Ectoderm progenitor	Tmed8	N
0.033703394	0.005364241	0.004	0	1	1	Ectoderm progenitor	Kcnc2	N
0.033703394	0.003401856	0.003	0.001	1	1	Ectoderm progenitor	Trpc4	N
0.033703394	0.002949103	0.003	0.001	1	1	Ectoderm progenitor	Ttn	N
0.033703394	0.002949103	0.003	0.001	1	1	Ectoderm progenitor	Gm26765	N
0.033703394	0.002949103	0.003	0.001	1	1	Ectoderm progenitor	Kcnk13	N
0.033773203	0.058647193	0.961	0.956	1	1	Ectoderm progenitor	Exosc7	N
0.034017342	0.009426703	0.314	0.304	1	1	Ectoderm progenitor	Cwc22	N
0.034077719	0.045488416	0.177	0.148	1	1	Ectoderm progenitor	Them6	N
0.034086895	0.019527434	0.457	0.412	1	1	Ectoderm progenitor	Pdlim1	N
0.034092805	0.053163362	0.816	0.792	1	1	Ectoderm progenitor	Rpp25l	N
0.034115755	0.020615177	0.076	0.062	1	1	Ectoderm progenitor	Creb3l4	Y
0.034146051	0.017886385	0.228	0.219	1	1	Ectoderm progenitor	Tigd2	N
0.034379901	0.046257897	0.882	0.873	1	1	Ectoderm progenitor	Ncbp2	N
0.034414587	0.087165797	0.784	0.762	1	1	Ectoderm progenitor	Acvr2b	N
0.034518492	0.005357953	0.006	0.003	1	1	Ectoderm progenitor	Irgm2	N
0.034518492	0.004906476	0.006	0.003	1	1	Ectoderm progenitor	Gm2762	N
0.034518492	0.001591982	0.004	0.003	1	1	Ectoderm progenitor	5033403F01Rik	N
0.034532479	0.05292751	0.691	0.646	1	1	Ectoderm progenitor	Pmm1	N
0.034558674	0.029092213	0.162	0.14	1	1	Ectoderm progenitor	Cnp	N
0.034632121	0.073651237	0.243	0.189	1	1	Ectoderm progenitor	Ttll1	N
0.034712031	0.041619593	0.901	0.912	1	1	Ectoderm progenitor	Vps29	N
0.034789366	0.038771113	0.364	0.331	1	1	Ectoderm progenitor	Krt10	N
0.034854906	0.029713894	0.278	0.256	1	1	Ectoderm progenitor	Cmtm4	N
0.034857438	0.034282245	0.969	0.966	1	1	Ectoderm progenitor	Stip1	N
0.034861672	0.009148122	0.037	0.03	1	1	Ectoderm progenitor	Tcea2	N
0.034890695	0.014545514	0.128	0.114	1	1	Ectoderm progenitor	Zfp760	Y
0.034936024	0.016738132	0.118	0.1	1	1	Ectoderm progenitor	Rnf122	N
0.035012534	0.034248688	0.077	0.053	1	1	Ectoderm progenitor	Map2	N
0.035024686	0.018285689	0.05	0.037	1	1	Ectoderm progenitor	Gm43672	N
0.03505787	0.029967431	0.067	0.046	1	1	Ectoderm progenitor	Uap1l1	N
0.035119375	0.04365952	0.199	0.165	1	1	Ectoderm progenitor	Ric8b	N
0.035148632	0.053883736	0.34	0.298	1	1	Ectoderm progenitor	Adprm	N
0.035276314	0.019549891	1	1	1	1	Ectoderm progenitor	Rpl32	N
0.03532549	0.017300803	0.027	0.016	1	1	Ectoderm progenitor	Fbxo10	N
0.0353314	0.033081568	0.236	0.22	1	1	Ectoderm progenitor	Smim27	N
0.035491721	0.032810943	0.138	0.11	1	1	Ectoderm progenitor	Gramd3	N
0.035507647	0.012024834	0.028	0.02	1	1	Ectoderm progenitor	Fgfrl1	N
0.035629198	0.021466401	0.047	0.032	1	1	Ectoderm progenitor	Caly	N
0.03574018	0.075010655	0.73	0.713	1	1	Ectoderm progenitor	Ilf3	N
0.035789762	0.037687885	0.201	0.177	1	1	Ectoderm progenitor	Gm42047	N
0.035982913	0.036232524	1	1	1	1	Ectoderm progenitor	Rps27l	N
0.03608407	0.05579938	0.432	0.387	1	1	Ectoderm progenitor	Aagab	N
0.036162136	0.010478667	0.017	0.01	1	1	Ectoderm progenitor	Fam46c	N
0.036162136	0.008705542	0.014	0.008	1	1	Ectoderm progenitor	Gm4756	N
0.036163307	0.018765975	0.019	0.007	1	1	Ectoderm progenitor	Gm43568	N
0.03622019	0.030675832	0.092	0.067	1	1	Ectoderm progenitor	Map7	N
0.036265734	0.035188537	0.089	0.07	1	1	Ectoderm progenitor	Tbc1d24	N
0.036441343	0.027304503	0.22	0.198	1	1	Ectoderm progenitor	Trp53bp2	N
0.036448965	0.028556942	0.122	0.106	1	1	Ectoderm progenitor	Crym	N
0.036458935	0.006687208	0.03	0.025	1	1	Ectoderm progenitor	Hap1	N
0.036533905	0.031661092	0.15	0.127	1	1	Ectoderm progenitor	C330018D20Rik	N
0.036643011	0.039032733	0.366	0.333	1	1	Ectoderm progenitor	Slc7a5	N
0.036850127	0.055537686	0.169	0.133	1	1	Ectoderm progenitor	Adam15	N
0.036931323	0.01003906	0.035	0.028	1	1	Ectoderm progenitor	Acbd4	N
0.036943301	0.018744023	0.109	0.097	1	1	Ectoderm progenitor	Ttc7b	N
0.037253368	0.032869858	0.089	0.067	1	1	Ectoderm progenitor	Lrrk2	N
0.03731672	0.019502051	0.025	0.012	1	1	Ectoderm progenitor	Hspa12a	N
0.0373487	0.030173466	0.661	0.644	1	1	Ectoderm progenitor	Ccdc43	N
0.037479431	0.003609829	0.02	0.016	1	1	Ectoderm progenitor	1700102P08Rik	N
0.037515891	0.012283465	0.142	0.133	1	1	Ectoderm progenitor	Slc39a14	N
0.037642724	0.014229728	0.024	0.013	1	1	Ectoderm progenitor	Sdc3	N
0.037866997	0.010861791	0.043	0.034	1	1	Ectoderm progenitor	Afg1l	N
0.037878414	0.007771151	0.033	0.029	1	1	Ectoderm progenitor	Gm44777	N
0.037885972	0.003850083	0.061	0.056	1	1	Ectoderm progenitor	Sag	N
0.037938077	0.0135759	0.022	0.012	1	1	Ectoderm progenitor	Hsbp1l1	N
0.037938077	0.001086421	0.02	0.018	1	1	Ectoderm progenitor	1700084E18Rik	N
0.038366653	0.00587832	0.009	0.004	1	1	Ectoderm progenitor	Ppp1r3b	N
0.038366653	0.003324284	0.006	0.004	1	1	Ectoderm progenitor	Tmie	N
0.038440653	0.030324246	0.109	0.087	1	1	Ectoderm progenitor	Lrp3	N
0.038501226	0.01230566	0.014	0.006	1	1	Ectoderm progenitor	Fbxo41	N
0.038501226	0.009307566	0.014	0.007	1	1	Ectoderm progenitor	Rap1gap2	N
0.038501226	0.008642044	0.012	0.006	1	1	Ectoderm progenitor	Mei1	N
0.038517966	0.060513937	0.548	0.517	1	1	Ectoderm progenitor	Rnf145	N
0.038895107	0.025265407	0.895	0.885	1	1	Ectoderm progenitor	Brd3	N
0.039042109	0.012676336	0.029	0.021	1	1	Ectoderm progenitor	Gpm6b	N
0.039097918	0.048354672	0.444	0.413	1	1	Ectoderm progenitor	Gusb	N
0.039121569	0.030003544	0.089	0.07	1	1	Ectoderm progenitor	Fam84b	N
0.03925744	0.0520655	0.712	0.678	1	1	Ectoderm progenitor	1110004E09Rik	N
0.039263147	0.010839317	0.037	0.029	1	1	Ectoderm progenitor	Trim62	N
0.03941124	0.009991574	0.345	0.333	1	1	Ectoderm progenitor	Ints9	N
0.039492622	0.017204472	0.053	0.041	1	1	Ectoderm progenitor	Neurl1a	N
0.03953937	0.030346533	0.064	0.044	1	1	Ectoderm progenitor	Gpt	N
0.039567098	0.039262381	1	1	1	1	Ectoderm progenitor	Hsp90ab1	N
0.039652387	0.069853894	0.642	0.597	1	1	Ectoderm progenitor	Nrf1	Y
0.039662132	0.009539727	0.023	0.017	1	1	Ectoderm progenitor	Rsph3a	N
0.039678995	0.015851551	0.041	0.028	1	1	Ectoderm progenitor	Trpc1	N
0.039758293	0.04191089	0.283	0.251	1	1	Ectoderm progenitor	Ap1b1	N
0.039842569	0.046039492	0.531	0.505	1	1	Ectoderm progenitor	Tlcd1	N
0.039867481	0.036370364	0.321	0.29	1	1	Ectoderm progenitor	Dpm1	N
0.039988246	0.079916502	0.876	0.869	1	1	Ectoderm progenitor	Tprgl	N
0.040031456	0.006836495	0.013	0.008	1	1	Ectoderm progenitor	Gfra4	N
0.040076978	0.0134033	0.175	0.162	1	1	Ectoderm progenitor	AW549877	N
0.04014158	0.005042098	0.012	0.008	1	1	Ectoderm progenitor	Zfp968	Y
0.04030704	0.028770785	0.104	0.086	1	1	Ectoderm progenitor	Dusp3	N
0.040356697	0.01470062	0.015	0.005	1	1	Ectoderm progenitor	Wfikkn2	N
0.040434719	0.055141097	0.535	0.498	1	1	Ectoderm progenitor	Pabpn1	N
0.040451412	0.006175885	0.009	0.005	1	1	Ectoderm progenitor	Ccdc149	N
0.040454155	0.011223014	0.049	0.036	1	1	Ectoderm progenitor	Nat8l	N
0.040844997	0.0275368	0.998	0.999	1	1	Ectoderm progenitor	Ndufa12	N
0.040988203	0.048321207	0.999	0.999	1	1	Ectoderm progenitor	Banf1	N
0.041038865	0.032030194	0.11	0.085	1	1	Ectoderm progenitor	Mpzl2	N
0.04116427	0.043814404	0.79	0.783	1	1	Ectoderm progenitor	Timm10b	N
0.04123294	0.013287355	0.021	0.011	1	1	Ectoderm progenitor	Msh5	N
0.041323943	0.025037191	0.119	0.101	1	1	Ectoderm progenitor	Dnmbp	N
0.041385529	0.023680484	0.059	0.042	1	1	Ectoderm progenitor	Prkcb	N
0.041657545	0.008245047	0.016	0.01	1	1	Ectoderm progenitor	Plcb1	N
0.041661488	0.0372071	1	1	1	1	Ectoderm progenitor	Serf2	N
0.041687553	0.052719964	0.997	1	1	1	Ectoderm progenitor	Srsf7	N
0.041796419	0.026170765	0.12	0.103	1	1	Ectoderm progenitor	Snta1	N
0.041837635	0.052433903	0.415	0.384	1	1	Ectoderm progenitor	Dvl2	N
0.041916108	0.018864606	0.046	0.033	1	1	Ectoderm progenitor	Hist1h3e	N
0.042005779	0.020332347	0.057	0.042	1	1	Ectoderm progenitor	Smurf1	N
0.0420095	0.034044665	0.964	0.96	1	1	Ectoderm progenitor	Ube2e3	N
0.042114928	0.029957655	0.245	0.222	1	1	Ectoderm progenitor	Pard6a	N
0.042208802	0.018252904	0.092	0.076	1	1	Ectoderm progenitor	Ctdspl	N
0.042277048	0.032147538	0.875	0.86	1	1	Ectoderm progenitor	Cfap20	N
0.042284609	0.04116011	0.985	0.985	1	1	Ectoderm progenitor	Tsn	N
0.042309304	0.027229447	0.403	0.383	1	1	Ectoderm progenitor	Heatr3	N
0.042372928	0.03150041	0.061	0.04	1	1	Ectoderm progenitor	Tgfb2	N
0.042384068	0.036826045	0.195	0.168	1	1	Ectoderm progenitor	B4galnt4	N
0.042560613	0.018117401	0.108	0.094	1	1	Ectoderm progenitor	E330009J07Rik	N
0.042592755	0.037061379	0.272	0.245	1	1	Ectoderm progenitor	Rapgef1	N
0.042602307	0.024410986	0.171	0.155	1	1	Ectoderm progenitor	Zfc3h1	N
0.04263062	0.034258091	0.129	0.106	1	1	Ectoderm progenitor	Nbea	N
0.042888238	0.043429089	0.22	0.185	1	1	Ectoderm progenitor	Vash2	N
0.042895255	0.06527186	0.571	0.545	1	1	Ectoderm progenitor	Yme1l1	N
0.04290767	0.045285319	0.267	0.236	1	1	Ectoderm progenitor	Senp8	N
0.042910576	0.042423457	0.235	0.207	1	1	Ectoderm progenitor	Brms1l	N
0.042935306	0.015011518	0.025	0.016	1	1	Ectoderm progenitor	D630023F18Rik	N
0.043589649	0.026704485	0.165	0.143	1	1	Ectoderm progenitor	Mlst8	N
0.043645773	0.017648434	0.665	0.655	1	1	Ectoderm progenitor	Rabac1	N
0.043728929	0.017967618	0.509	0.491	1	1	Ectoderm progenitor	Atp6v1a	N
0.043729771	0.0647177	0.683	0.657	1	1	Ectoderm progenitor	Chaf1b	N
0.043924082	0.014594813	0.037	0.026	1	1	Ectoderm progenitor	5830454E08Rik	N
0.043977806	0.055912424	0.582	0.545	1	1	Ectoderm progenitor	Rfxap	N
0.04399059	0.020313848	0.034	0.02	1	1	Ectoderm progenitor	Padi3	N
0.04411912	0.012605005	0.189	0.179	1	1	Ectoderm progenitor	Asb7	N
0.044259744	0.007426972	0.014	0.007	1	1	Ectoderm progenitor	Dio3	N
0.044402579	0.059691348	0.9	0.891	1	1	Ectoderm progenitor	Rps27rt	N
0.044454718	0.066800015	0.625	0.594	1	1	Ectoderm progenitor	Bmyc	N
0.044568332	0.029214525	0.957	0.957	1	1	Ectoderm progenitor	Slirp	N
0.044643244	0.02402047	0.983	0.979	1	1	Ectoderm progenitor	Nip7	N
0.044775028	0.012149228	0.067	0.058	1	1	Ectoderm progenitor	2610035D17Rik	N
0.044822412	0.064108406	0.739	0.703	1	1	Ectoderm progenitor	Ppp2r1b	N
0.044872787	0.004579524	0.018	0.015	1	1	Ectoderm progenitor	Gm19554	N
0.044910326	0.01554838	0.036	0.026	1	1	Ectoderm progenitor	Tdrd12	N
0.044969886	0.004678292	0.007	0.004	1	1	Ectoderm progenitor	B3gat1	N
0.044969886	0.003775761	0.006	0.004	1	1	Ectoderm progenitor	Galnt18	N
0.044969886	0.003624461	0.007	0.004	1	1	Ectoderm progenitor	Gm12925	N
0.044969886	0.003173266	0.007	0.004	1	1	Ectoderm progenitor	Mrgprf	N
0.044992936	0.044560269	0.389	0.363	1	1	Ectoderm progenitor	Acot1	N
0.044995259	0.023115631	0.07	0.054	1	1	Ectoderm progenitor	1700102H20Rik	N
0.045027698	0.0558221	0.691	0.668	1	1	Ectoderm progenitor	Maf1	Y
0.045103613	0.035086155	0.356	0.326	1	1	Ectoderm progenitor	Lrp11	N
0.045126419	0.039966166	0.223	0.196	1	1	Ectoderm progenitor	Gzf1	Y
0.045188538	0.006788267	0.007	0.002	1	1	Ectoderm progenitor	Cacna2d4	N
0.045228187	0.01711273	0.069	0.057	1	1	Ectoderm progenitor	2900026A02Rik	N
0.045309345	0.015651149	0.298	0.29	1	1	Ectoderm progenitor	Rmnd1	N
0.045322907	0.081532106	0.925	0.916	1	1	Ectoderm progenitor	Rrp15	N
0.045406919	0.046547516	0.917	0.894	1	1	Ectoderm progenitor	Ahsa1	N
0.045427003	0.004835491	0.004	0.001	1	1	Ectoderm progenitor	Olfr95	N
0.045427003	0.003176244	0.002	0	1	1	Ectoderm progenitor	Chdh	N
0.045427003	0.003176244	0.002	0	1	1	Ectoderm progenitor	Unc13c	N
0.045427003	0.002722923	0.002	0	1	1	Ectoderm progenitor	Ptgdr2	N
0.045427003	0.0026473	0.002	0	1	1	Ectoderm progenitor	Proscos	N
0.045427003	0.001815853	0.001	0	1	1	Ectoderm progenitor	Dnah10	N
0.045427003	0.001815853	0.001	0	1	1	Ectoderm progenitor	Sowaha	N
0.045427003	0.001740515	0.002	0	1	1	Ectoderm progenitor	Slc22a3	N
0.045427003	0.001665229	0.002	0.001	1	1	Ectoderm progenitor	Krt42	N
0.045427003	0.00151481	0.003	0.001	1	1	Ectoderm progenitor	Npm2	N
0.045427003	0.001211765	0.002	0.001	1	1	Ectoderm progenitor	C230014O12Rik	N
0.045427003	0.001211765	0.002	0.001	1	1	Ectoderm progenitor	A830009L08Rik	N
0.045427003	0.000758159	0.001	0.001	1	1	Ectoderm progenitor	Gpat2	N
0.045427003	0.000683209	0.002	0.001	1	1	Ectoderm progenitor	Spem1	N
0.045427003	0.000383917	0.003	0.003	1	1	Ectoderm progenitor	2810433D01Rik	N
0.045504483	0.008919444	1	1	1	1	Ectoderm progenitor	Eif3k	N
0.045509257	0.034382074	0.333	0.304	1	1	Ectoderm progenitor	Zswim7	N
[truncated: 17,356 more rows]
